# Supplementary material for: Chiral plasmonic superlattices from template-assisted assembly of achiral nanoparticles
Source: Nat Commun. 2025 Feb 16;16:1687. doi: 10.1038/s41467-025-56999-0 (PMC11830766; doi:10.1038/s41467-025-56999-0)
Supplement: Supplementary file 3 — Source Data [file 41467_2025_56999_MOESM3_ESM.zip]

Archive with 162 entries (137 files):
- source data/
- source data/Fig.1/
- source data/Fig.1/Aubulk Simu..opju
- source data/Fig.1/AuNPs. Exp..opju
- source data/Fig.1/AuNPs. Simu..opju
- source data/Fig.3/
- source data/Fig.3/Ag NPs spheres/
- source data/Fig.3/Ag NPs spheres/20nm LF.txt
- source data/Fig.3/Ag NPs spheres/20nm RF.txt
- source data/Fig.3/Ag NPs spheres/27nm LF.txt
- source data/Fig.3/Ag NPs spheres/27nm RF.txt
- source data/Fig.3/Ag NPs spheres/32nm LF.txt
- source data/Fig.3/Ag NPs spheres/32nm RF.txt
- source data/Fig.3/Ag NPs spheres/36nm LF.txt
- source data/Fig.3/Ag NPs spheres/36nm RF.txt
- source data/Fig.3/Ag NPs spheres/different size of Ag Spheres.opju
- source data/Fig.3/Ag NPs spheres/g factor.xlsx
- source data/Fig.3/Au NPs spheres/
- source data/Fig.3/Au NPs spheres/27nm LF.txt
- source data/Fig.3/Au NPs spheres/27nm RF.txt
- source data/Fig.3/Au NPs spheres/45nm LF.txt
- source data/Fig.3/Au NPs spheres/45nm RF.txt
- source data/Fig.3/Au NPs spheres/54nm LF.txt
- source data/Fig.3/Au NPs spheres/54nm RF.txt
- source data/Fig.3/Au NPs spheres/Au Sphere.opju
- source data/Fig.3/Au NPs spheres/gfactor.xlsx
- source data/Fig.3/Au rods/
- source data/Fig.3/Au rods/LF LCP-NIR.txt
- source data/Fig.3/Au rods/LF LCP-VIS.txt
- source data/Fig.3/Au rods/LF RCP-NIR.txt
- source data/Fig.3/Au rods/LF RCP-VIS.txt
- source data/Fig.3/Au rods/RF LCP-NIR.txt
- source data/Fig.3/Au rods/RF LCP-VIS.txt
- source data/Fig.3/Au rods/RF RCP-NIR.txt
- source data/Fig.3/Au rods/RF RCP-VIS.txt
- source data/Fig.4/
- source data/Fig.4/fig4aLCP.txt
- source data/Fig.4/fig4aRCP.txt
- source data/Fig.4/fig4aspolarized.txt
- source data/Fig.4/fig4bgfactor.txt
- source data/Fig.4/fig4c.opju
- source data/Fig.4/fig4d.opju
- source data/Fig.5/
- source data/Fig.5/figure 5a.opju
- source data/Suppl.Fig/
- source data/Suppl.Fig/Fig. 34-35 glum/
- source data/Suppl.Fig/Fig. 34-35 glum/Suppl. Fig34/
- source data/Suppl.Fig/Fig. 34-35 glum/Suppl. Fig34/Ag NPs glum.xlsx
- source data/Suppl.Fig/Fig. 34-35 glum/Suppl. Fig34/Ag NPs L-triskelion.xlsx
- source data/Suppl.Fig/Fig. 34-35 glum/Suppl. Fig34/Ag NPs R-triskelion.xlsx
- source data/Suppl.Fig/Fig. 34-35 glum/Suppl. Fig34/Au NPs glum.xlsx
- source data/Suppl.Fig/Fig. 34-35 glum/Suppl. Fig34/Au NPs L-triskelion.xlsx
- source data/Suppl.Fig/Fig. 34-35 glum/Suppl. Fig34/Au NPs R-triskelion.xlsx
- source data/Suppl.Fig/Fig. 34-35 glum/Suppl. Fig35/
- source data/Suppl.Fig/Fig. 34-35 glum/Suppl. Fig35/L-triskelion air.xlsx
- source data/Suppl.Fig/Fig. 34-35 glum/Suppl. Fig35/L-triskelion glass.xlsx
- source data/Suppl.Fig/Fig. 34-35 glum/Suppl. Fig35/L-triskelion glum.xlsx
- source data/Suppl.Fig/Fig. 34-35 glum/Suppl. Fig35/R-triskelion air.xlsx
- source data/Suppl.Fig/Fig. 34-35 glum/Suppl. Fig35/R-triskelion glass.xlsx
- source data/Suppl.Fig/Fig. 34-35 glum/Suppl. Fig35/R-triskelion glum.xlsx
- source data/Suppl.Fig/Suppl. Fig. 16 SU8 (double triskelion)/
- source data/Suppl.Fig/Suppl. Fig. 16 SU8 (double triskelion)/L+L triskelion gfactor.opju
- source data/Suppl.Fig/Suppl. Fig. 16 SU8 (double triskelion)/L+L triskelion transmittance.opju
- source data/Suppl.Fig/Suppl. Fig. 16 SU8 (double triskelion)/L+R triskelion gfactor.opju
- source data/Suppl.Fig/Suppl. Fig. 16 SU8 (double triskelion)/L+R triskelion transmittance.opju
- source data/Suppl.Fig/Suppl. Fig. 16 SU8 (double triskelion)/LF SU8+RF.txt
- source data/Suppl.Fig/Suppl. Fig. 16 SU8 (double triskelion)/LF SU8.txt
- source data/Suppl.Fig/Suppl. Fig. 16 SU8 (double triskelion)/LF.txt
- source data/Suppl.Fig/Suppl. Fig. 16 SU8 (double triskelion)/LF2 SU8+LF.txt
- source data/Suppl.Fig/Suppl. Fig. 16 SU8 (double triskelion)/LF2 SU8.txt
- source data/Suppl.Fig/Suppl. Fig. 16 SU8 (double triskelion)/LF2.txt
- source data/Suppl.Fig/Suppl. Fig. 16 SU8 (double triskelion)/Ltriskelion+SU8+Ltriskelion.xlsx
- source data/Suppl.Fig/Suppl. Fig. 16 SU8 (double triskelion)/Ltriskelion+SU8+Rtriskelion.xlsx
- source data/Suppl.Fig/Suppl. Fig. 19 NPs concentration/
- source data/Suppl.Fig/Suppl. Fig. 19 NPs concentration/27nmAg gfactor.opju
- source data/Suppl.Fig/Suppl. Fig. 19 NPs concentration/27nmAg transmittance.opju
- source data/Suppl.Fig/Suppl. Fig. 19 NPs concentration/27nmAu gfactor.opju
- source data/Suppl.Fig/Suppl. Fig. 19 NPs concentration/27nmAu transmittance.opju
- source data/Suppl.Fig/Suppl. Fig. 19 NPs concentration/45nmAu gfactor.opju
- source data/Suppl.Fig/Suppl. Fig. 19 NPs concentration/45nmAu transmittance.opju
- source data/Suppl.Fig/Suppl. Fig. 19 NPs concentration/Ag 27nm gfactor.xlsx
- source data/Suppl.Fig/Suppl. Fig. 19 NPs concentration/Ag 27nm transmittance.xlsx
- source data/Suppl.Fig/Suppl. Fig. 19 NPs concentration/Au 27nm gfactor.xlsx
- source data/Suppl.Fig/Suppl. Fig. 19 NPs concentration/Au 27nm transmittance.xlsx
- source data/Suppl.Fig/Suppl. Fig. 19 NPs concentration/Au 45nm gfactor.xlsx
- source data/Suppl.Fig/Suppl. Fig. 19 NPs concentration/Au 45nm transmittance.xlsx
- source data/Suppl.Fig/Suppl. Fig. 20-22 AuAg with LCP RCP/
- source data/Suppl.Fig/Suppl. Fig. 20-22 AuAg with LCP RCP/Ag NPs spheres/
- source data/Suppl.Fig/Suppl. Fig. 20-22 AuAg with LCP RCP/Ag NPs spheres/20nm LF.txt
- source data/Suppl.Fig/Suppl. Fig. 20-22 AuAg with LCP RCP/Ag NPs spheres/20nm RF.txt
- source data/Suppl.Fig/Suppl. Fig. 20-22 AuAg with LCP RCP/Ag NPs spheres/27nm LF.txt
- source data/Suppl.Fig/Suppl. Fig. 20-22 AuAg with LCP RCP/Ag NPs spheres/27nm RF.txt
- source data/Suppl.Fig/Suppl. Fig. 20-22 AuAg with LCP RCP/Ag NPs spheres/32nm LF.txt
- source data/Suppl.Fig/Suppl. Fig. 20-22 AuAg with LCP RCP/Ag NPs spheres/32nm RF.txt
- source data/Suppl.Fig/Suppl. Fig. 20-22 AuAg with LCP RCP/Ag NPs spheres/36nm LF.txt
- source data/Suppl.Fig/Suppl. Fig. 20-22 AuAg with LCP RCP/Ag NPs spheres/36nm RF.txt
- source data/Suppl.Fig/Suppl. Fig. 20-22 AuAg with LCP RCP/Ag NPs spheres/different size of Ag Spheres.opju
- source data/Suppl.Fig/Suppl. Fig. 20-22 AuAg with LCP RCP/Ag NPs spheres/g factor.xlsx
- source data/Suppl.Fig/Suppl. Fig. 20-22 AuAg with LCP RCP/Au NPs spheres/
- source data/Suppl.Fig/Suppl. Fig. 20-22 AuAg with LCP RCP/Au NPs spheres/30nm LF.txt
- source data/Suppl.Fig/Suppl. Fig. 20-22 AuAg with LCP RCP/Au NPs spheres/30nm RF.txt
- source data/Suppl.Fig/Suppl. Fig. 20-22 AuAg with LCP RCP/Au NPs spheres/45nm LF.txt
- source data/Suppl.Fig/Suppl. Fig. 20-22 AuAg with LCP RCP/Au NPs spheres/45nm RF.txt
- source data/Suppl.Fig/Suppl. Fig. 20-22 AuAg with LCP RCP/Au NPs spheres/54nm LF.txt
- source data/Suppl.Fig/Suppl. Fig. 20-22 AuAg with LCP RCP/Au NPs spheres/54nm RF.txt
- source data/Suppl.Fig/Suppl. Fig. 20-22 AuAg with LCP RCP/Au NPs spheres/70nm RF.txt
- source data/Suppl.Fig/Suppl. Fig. 20-22 AuAg with LCP RCP/Au NPs spheres/Au Sphere.opju
- source data/Suppl.Fig/Suppl. Fig. 20-22 AuAg with LCP RCP/Au NPs spheres/gfactor.xlsx
- source data/Suppl.Fig/Suppl. Fig. 23 different RI glass/
- source data/Suppl.Fig/Suppl. Fig. 23 different RI glass/32nm Ag RI1.5 LF.txt
- source data/Suppl.Fig/Suppl. Fig. 23 different RI glass/32nm Ag RI1.6 LF.txt
- source data/Suppl.Fig/Suppl. Fig. 23 different RI glass/32nm Ag RI1.7 LF.txt
- source data/Suppl.Fig/Suppl. Fig. 23 different RI glass/g factor.xlsx
- source data/Suppl.Fig/Suppl. Fig. 23 different RI glass/gfactor.opju
- source data/Suppl.Fig/Suppl. Fig. 23 different RI glass/transmittance.opju
- source data/Suppl.Fig/Suppl. Fig. 24 0-360degree/
- source data/Suppl.Fig/Suppl. Fig. 24 0-360degree/54nm LF full gfactor.xlsx
- source data/Suppl.Fig/Suppl. Fig. 24 0-360degree/54nm LF FULL.txt
- source data/Suppl.Fig/Suppl. Fig. 24 0-360degree/gfactor.opju
- source data/Suppl.Fig/Suppl. Fig. 24 0-360degree/transmittance.opju
- source data/Suppl.Fig/Suppl. Fig. 25 measurement direction/
- source data/Suppl.Fig/Suppl. Fig. 25 measurement direction/32nm Ag RF air.txt
- source data/Suppl.Fig/Suppl. Fig. 25 measurement direction/32nm Ag RF glass.txt
- source data/Suppl.Fig/Suppl. Fig. 25 measurement direction/g factor.xlsx
- source data/Suppl.Fig/Suppl. Fig. 25 measurement direction/gfactor.opju
- source data/Suppl.Fig/Suppl. Fig. 25 measurement direction/transmittance.opju
- source data/Suppl.Fig/Suppl. Fig. 26 IM samples/
- source data/Suppl.Fig/Suppl. Fig. 26 IM samples/Ag gfactor.xlsx
- source data/Suppl.Fig/Suppl. Fig. 26 IM samples/Ag NPs gfactor.opju
- source data/Suppl.Fig/Suppl. Fig. 26 IM samples/Ag NPs transmittance.opju
- source data/Suppl.Fig/Suppl. Fig. 26 IM samples/Ag transmittance.xlsx
- source data/Suppl.Fig/Suppl. Fig. 26 IM samples/Au gfactor.xlsx
- source data/Suppl.Fig/Suppl. Fig. 26 IM samples/Au NPs gfactor.opju
- source data/Suppl.Fig/Suppl. Fig. 26 IM samples/Au NPs transmittance.opju
- source data/Suppl.Fig/Suppl. Fig. 26 IM samples/Au transittance.xlsx
- source data/Suppl.Fig/Suppl. Fig. 4. UV-vis/
- source data/Suppl.Fig/Suppl. Fig. 4. UV-vis/20nm Ag.txt
- source data/Suppl.Fig/Suppl. Fig. 4. UV-vis/27nm Ag.txt
- source data/Suppl.Fig/Suppl. Fig. 4. UV-vis/27nm Au.txt
- source data/Suppl.Fig/Suppl. Fig. 4. UV-vis/32nm Ag.txt
- source data/Suppl.Fig/Suppl. Fig. 4. UV-vis/36nm Ag.txt
- source data/Suppl.Fig/Suppl. Fig. 4. UV-vis/45nm Au.txt
- source data/Suppl.Fig/Suppl. Fig. 4. UV-vis/54nm Au.txt
- source data/Suppl.Fig/Suppl. Fig. 4. UV-vis/70nm Au.txt
- source data/Suppl.Fig/Suppl. Fig. 4. UV-vis/Ag spheres.opju
- source data/Suppl.Fig/Suppl. Fig. 4. UV-vis/Au rods.opju
- source data/Suppl.Fig/Suppl. Fig. 4. UV-vis/Au spheres.opju
- source data/Suppl.Fig/Suppl. Fig.13 70nmAu/
- source data/Suppl.Fig/Suppl. Fig.13 70nmAu/Au NPs spheres/
- source data/Suppl.Fig/Suppl. Fig.13 70nmAu/Au NPs spheres/70nm Au spheres.opju
- source data/Suppl.Fig/Suppl. Fig.13 70nmAu/Au NPs spheres/70nm RF.txt
- source data/Suppl.Fig/Suppl. Fig.13 70nmAu/Au NPs spheres/gfactor.xlsx
- source data/Suppl.Fig/Suppl. Fig.15 3 structure/
- source data/Suppl.Fig/Suppl. Fig.15 3 structure/30 tilted rod-like CD.xlsx
- source data/Suppl.Fig/Suppl. Fig.15 3 structure/30 tilted rod-like.txt
- source data/Suppl.Fig/Suppl. Fig.15 3 structure/G shape.opju
- source data/Suppl.Fig/Suppl. Fig.15 3 structure/gammadion CD.xlsx
- source data/Suppl.Fig/Suppl. Fig.15 3 structure/gammadion.opju
- source data/Suppl.Fig/Suppl. Fig.15 3 structure/gammadion.txt
- source data/Suppl.Fig/Suppl. Fig.15 3 structure/triskelion (45nm RF).txt
- source data/Suppl.Fig/Suppl. Fig.15 3 structure/triskelion CD.xlsx
- source data/Suppl.Fig/Suppl. Fig.15 3 structure/triskelion.opju
