# Supplementary material for: Chiral plasmonic superlattices from template-assisted assembly of achiral nanoparticles
Source: Nat Commun. 2025 Feb 16;16:1687. doi: 10.1038/s41467-025-56999-0 (PMC11830766; doi:10.1038/s41467-025-56999-0)
Supplement: Supplementary file 3 — Source Data [file 41467_2025_56999_MOESM3_ESM.zip › source data/Fig.3/Ag NPs spheres/20nm LF.txt]

Wavelength (nm)	0_LCP	0_Linear	0_RCP
351.607006	0.591549	0.586317	0.612490
352.389528	0.603072	0.594226	0.587127
353.171988	0.596293	0.593676	0.603849
353.954387	0.562066	0.576405	0.583994
354.736724	0.577830	0.573612	0.578486
355.519000	0.572956	0.577223	0.579321
356.301214	0.580446	0.602686	0.577830
357.083367	0.575920	0.581804	0.602151
357.865459	0.582740	0.586583	0.592710
358.647489	0.584733	0.577287	0.592534
359.429457	0.580547	0.591118	0.583012
360.211364	0.596052	0.585274	0.582502
360.993209	0.576866	0.569094	0.583964
361.774993	0.576271	0.559559	0.584151
362.556715	0.572569	0.572267	0.582212
363.338375	0.568429	0.570188	0.578870
364.119973	0.560888	0.566403	0.584270
364.901510	0.555477	0.577889	0.598951
365.682985	0.544704	0.591508	0.571429
366.464398	0.589249	0.564583	0.577385
367.245750	0.575137	0.560858	0.567698
368.027039	0.553320	0.554377	0.554667
368.808267	0.552632	0.558483	0.581411
369.589432	0.557449	0.552903	0.580687
370.370536	0.562112	0.555211	0.557644
371.151578	0.548139	0.562463	0.549637
371.932558	0.547578	0.561850	0.549247
372.713475	0.557831	0.530711	0.560244
373.494331	0.550879	0.536649	0.561957
374.275125	0.538961	0.546278	0.543356
375.055856	0.546596	0.538789	0.536992
375.836525	0.524613	0.543518	0.529875
376.617133	0.516724	0.539906	0.519965
377.397677	0.542037	0.503733	0.538139
378.178160	0.521191	0.532551	0.524903
378.958581	0.520848	0.528988	0.520191
379.738939	0.518442	0.518962	0.525619
380.519235	0.511013	0.523810	0.515881
381.299469	0.521041	0.516225	0.505972
382.079640	0.511595	0.525580	0.513034
382.859749	0.515588	0.519501	0.510361
383.639795	0.502844	0.509761	0.511938
384.419779	0.498605	0.507020	0.505822
385.199701	0.504756	0.498825	0.496387
385.979560	0.500311	0.507724	0.495066
386.759356	0.499314	0.489256	0.488433
387.539090	0.502308	0.493415	0.494441
388.318762	0.488924	0.490309	0.489876
389.098370	0.488226	0.481672	0.490350
389.877917	0.487648	0.480122	0.482508
390.657400	0.479003	0.481009	0.470463
391.436821	0.479893	0.476341	0.473867
392.216179	0.479220	0.482668	0.476210
392.995474	0.473872	0.476999	0.473026
393.774707	0.474468	0.474099	0.467913
394.553877	0.467540	0.467438	0.471828
395.332984	0.466929	0.468456	0.469580
396.112028	0.461312	0.462266	0.462359
396.891009	0.462583	0.454118	0.457985
397.669927	0.460756	0.455041	0.460942
398.448783	0.457226	0.453753	0.461625
399.227575	0.460592	0.458872	0.455806
400.006304	0.448347	0.449622	0.456612
400.784971	0.450495	0.454149	0.451070
401.563574	0.449569	0.449471	0.447079
402.342115	0.446033	0.442940	0.444553
403.120592	0.442355	0.445127	0.439517
403.899006	0.436896	0.440055	0.436477
404.677357	0.438051	0.440345	0.435342
405.455644	0.432633	0.435646	0.434661
406.233869	0.436168	0.434032	0.431230
407.012030	0.432085	0.437209	0.431054
407.790128	0.430164	0.430703	0.429298
408.568163	0.430064	0.431956	0.426457
409.346134	0.427644	0.425235	0.421897
410.124042	0.422049	0.428969	0.420039
410.901887	0.423659	0.425878	0.418816
411.679668	0.418165	0.421686	0.419123
412.457386	0.417454	0.422604	0.421450
413.235040	0.421621	0.419218	0.414832
414.012631	0.418922	0.417271	0.412417
414.790158	0.412428	0.413555	0.409229
415.567622	0.413554	0.411900	0.408715
416.345022	0.410230	0.411928	0.404407
417.122359	0.407708	0.408611	0.401220
417.899632	0.405358	0.407149	0.402240
418.676841	0.407403	0.403808	0.398661
419.453987	0.403529	0.401354	0.399314
420.231069	0.402315	0.397886	0.395243
421.008087	0.397502	0.397853	0.394737
421.785041	0.398922	0.397816	0.391324
422.561932	0.398842	0.396171	0.391434
423.338759	0.396103	0.395903	0.388569
424.115522	0.396241	0.395667	0.386316
424.892221	0.392211	0.392808	0.385187
425.668856	0.391030	0.391331	0.384222
426.445428	0.389957	0.388958	0.381317
427.221935	0.386905	0.387996	0.376707
427.998378	0.385545	0.386531	0.378488
428.774758	0.381260	0.384619	0.376165
429.551073	0.383139	0.381869	0.375574
430.327324	0.382655	0.379693	0.370992
431.103511	0.382263	0.379354	0.368197
431.879634	0.378582	0.377484	0.369289
432.655693	0.377118	0.377268	0.367351
433.431688	0.376005	0.374922	0.365418
434.207618	0.374692	0.371763	0.364329
434.983484	0.371655	0.371449	0.363284
435.759286	0.368968	0.368480	0.359474
436.535024	0.368062	0.369730	0.359469
437.310697	0.369980	0.367755	0.359734
438.086306	0.367198	0.366056	0.355037
438.861851	0.365819	0.364591	0.354165
439.637331	0.362321	0.364413	0.353069
440.412747	0.361549	0.362057	0.350581
441.188099	0.361049	0.360997	0.349696
441.963385	0.358738	0.359648	0.348249
442.738608	0.358025	0.359112	0.346996
443.513766	0.356569	0.357503	0.344897
444.288859	0.354863	0.355039	0.344220
445.063888	0.352768	0.352514	0.343955
445.838852	0.352756	0.352658	0.341461
446.613751	0.351237	0.351952	0.342873
447.388586	0.349006	0.352047	0.340361
448.163356	0.348832	0.349793	0.337565
448.938061	0.346832	0.347535	0.337909
449.712702	0.346840	0.346212	0.336668
450.487278	0.345738	0.346052	0.334485
451.261789	0.344144	0.343529	0.333563
452.036235	0.342833	0.343199	0.332247
452.810616	0.340571	0.343442	0.332764
453.584932	0.340384	0.341096	0.331310
454.359184	0.337431	0.339924	0.329961
455.133370	0.338417	0.338923	0.330884
455.907492	0.336987	0.337410	0.328323
456.681548	0.335925	0.336889	0.327127
457.455540	0.334730	0.333824	0.327638
458.229466	0.333127	0.334821	0.325554
459.003327	0.332201	0.334115	0.326668
459.777124	0.331203	0.332371	0.325125
460.550855	0.329156	0.332281	0.325921
461.324521	0.329121	0.330655	0.324939
462.098121	0.327440	0.331089	0.322021
462.871657	0.326500	0.328251	0.322567
463.645127	0.324297	0.328442	0.322008
464.418532	0.323766	0.328092	0.322302
465.191871	0.322229	0.327153	0.321759
465.965146	0.322773	0.325975	0.321499
466.738355	0.321416	0.324538	0.321658
467.511498	0.319364	0.324045	0.321933
468.284576	0.318207	0.322717	0.321567
469.057589	0.316528	0.322068	0.320742
469.830536	0.315786	0.322058	0.320498
470.603418	0.315263	0.321188	0.321249
471.376234	0.313874	0.319501	0.320822
472.148985	0.313042	0.319039	0.321018
472.921670	0.310573	0.318766	0.320784
473.694289	0.310765	0.317026	0.321893
474.466843	0.309490	0.315933	0.321447
475.239331	0.308206	0.315744	0.321192
476.011753	0.307089	0.315020	0.321409
476.784110	0.305849	0.314645	0.322464
477.556401	0.304776	0.313428	0.322149
478.328626	0.304469	0.313126	0.323206
479.100785	0.303202	0.313016	0.323453
479.872879	0.301810	0.312090	0.324110
480.644906	0.301131	0.311138	0.323471
481.416868	0.299768	0.310975	0.324353
482.188764	0.300241	0.310563	0.324462
482.960594	0.298502	0.309977	0.324311
483.732358	0.297158	0.309701	0.325786
484.504056	0.296969	0.309172	0.325725
485.275688	0.295634	0.309669	0.326710
486.047254	0.295713	0.308764	0.328293
486.818753	0.295117	0.309025	0.327707
487.590187	0.295115	0.309120	0.329589
488.361555	0.294824	0.308050	0.330182
489.132856	0.294289	0.308566	0.330293
489.904091	0.293067	0.308562	0.331332
490.675260	0.294306	0.307988	0.331747
491.446363	0.294108	0.308817	0.333228
492.217399	0.293239	0.308727	0.333168
492.988369	0.293813	0.308687	0.334667
493.759273	0.294250	0.309808	0.336154
494.530111	0.293369	0.309600	0.336923
495.300882	0.294186	0.309860	0.338205
496.071586	0.295272	0.309870	0.337534
496.842224	0.295188	0.310350	0.339616
497.612796	0.295343	0.310792	0.340239
498.383301	0.296280	0.311666	0.341023
499.153740	0.296760	0.311829	0.342363
499.924112	0.297548	0.313308	0.342697
500.694418	0.298658	0.313931	0.343834
501.464657	0.298947	0.315017	0.344931
502.234829	0.300642	0.315373	0.346050
503.004935	0.301480	0.316047	0.347535
503.774974	0.302098	0.318065	0.347921
504.544946	0.303668	0.318195	0.348571
505.314852	0.304846	0.319372	0.350236
506.084690	0.305842	0.319938	0.351415
506.854462	0.307395	0.321971	0.352024
507.624168	0.308679	0.322955	0.352428
508.393806	0.309811	0.322933	0.353417
509.163377	0.311253	0.324819	0.355795
509.932882	0.312567	0.326077	0.355685
510.702319	0.313874	0.326431	0.357443
511.471690	0.315360	0.328790	0.357928
512.240994	0.317558	0.329217	0.359089
513.010230	0.318770	0.331221	0.359254
513.779400	0.319780	0.332541	0.361022
514.548502	0.321500	0.333758	0.361599
515.317537	0.323536	0.335247	0.362800
516.086506	0.325565	0.336682	0.363091
516.855407	0.326289	0.338101	0.364283
517.624241	0.328224	0.339169	0.364885
518.393007	0.329281	0.341110	0.366424
519.161707	0.331349	0.341923	0.366934
519.930339	0.333278	0.343341	0.367539
520.698904	0.334575	0.344995	0.368808
521.467401	0.336046	0.345894	0.369624
522.235832	0.337460	0.347588	0.370030
523.004194	0.339770	0.348954	0.371164
523.772490	0.341032	0.349769	0.372056
524.540718	0.342493	0.351350	0.372660
525.308878	0.344467	0.352873	0.373777
526.076971	0.345456	0.354168	0.374992
526.844997	0.347348	0.356009	0.374603
527.612955	0.349105	0.356637	0.376176
528.380845	0.350635	0.358700	0.376567
529.148668	0.352906	0.360043	0.377661
529.916423	0.353795	0.361811	0.377229
530.684111	0.354865	0.362260	0.378654
531.451731	0.356883	0.364023	0.378915
532.219283	0.358189	0.365543	0.380368
532.986767	0.359471	0.366434	0.380919
533.754184	0.361397	0.367018	0.380923
534.521533	0.362618	0.368788	0.381401
535.288814	0.363753	0.370673	0.381696
536.056027	0.365861	0.371694	0.382192
536.823172	0.367190	0.372964	0.383448
537.590250	0.368408	0.373651	0.384177
538.357259	0.369712	0.375050	0.385109
539.124201	0.370932	0.376215	0.384738
539.891074	0.372311	0.377279	0.385466
540.657880	0.374298	0.378662	0.386267
541.424617	0.375507	0.379568	0.386830
542.191287	0.376655	0.380613	0.387205
542.957888	0.377825	0.382488	0.387621
543.724421	0.379389	0.383280	0.388921
544.490886	0.380298	0.383832	0.388496
545.257283	0.381701	0.385625	0.389438
546.023612	0.383469	0.386311	0.389463
546.789872	0.384676	0.387239	0.390004
547.556064	0.385434	0.388945	0.390724
548.322188	0.386986	0.389251	0.390952
549.088244	0.388391	0.390871	0.391596
549.854231	0.389925	0.392131	0.392535
550.620150	0.391403	0.392755	0.392412
551.386000	0.392480	0.393740	0.392435
552.151782	0.393369	0.395017	0.393621
552.917496	0.394511	0.396011	0.394095
553.683141	0.396647	0.397291	0.394282
554.448717	0.396875	0.398177	0.394697
555.214225	0.398996	0.399202	0.395177
555.979665	0.399570	0.400807	0.395069
556.745036	0.400886	0.401411	0.395607
557.510338	0.401880	0.402513	0.396755
558.275572	0.403427	0.403539	0.397050
559.040737	0.404728	0.405125	0.397111
559.805833	0.405783	0.405614	0.398326
560.570860	0.407325	0.406451	0.398928
561.335819	0.408410	0.407556	0.398963
562.100709	0.409619	0.409517	0.399558
562.865530	0.410719	0.410363	0.400040
563.630283	0.411665	0.411060	0.400310
564.394966	0.413569	0.412752	0.401549
565.159581	0.414890	0.413555	0.401703
565.924126	0.415431	0.414422	0.402071
566.688603	0.417176	0.415876	0.402929
567.453011	0.418161	0.417432	0.402898
568.217349	0.419891	0.418161	0.403932
568.981619	0.420578	0.419606	0.404710
569.745820	0.422368	0.420756	0.405513
570.509951	0.423870	0.422425	0.405804
571.274014	0.424608	0.423211	0.406524
572.038007	0.425948	0.425011	0.407036
572.801931	0.427507	0.426049	0.408333
573.565786	0.428762	0.427714	0.408388
574.329572	0.430272	0.428717	0.409776
575.093288	0.431606	0.430689	0.410829
575.856935	0.432968	0.431786	0.411211
576.620513	0.434502	0.433153	0.412222
577.384021	0.436170	0.434540	0.413118
578.147460	0.437198	0.436127	0.413708
578.910830	0.438625	0.437721	0.414961
579.674131	0.440379	0.438970	0.415572
580.437361	0.441644	0.440490	0.416876
581.200523	0.443300	0.442394	0.417347
581.963615	0.444462	0.443974	0.418434
582.726637	0.445810	0.446000	0.419228
583.489590	0.447808	0.447493	0.420582
584.252473	0.449005	0.449080	0.421504
585.015287	0.451177	0.451069	0.422681
585.778031	0.452556	0.452543	0.423044
586.540705	0.453469	0.454254	0.424137
587.303309	0.454594	0.455887	0.425642
588.065844	0.456791	0.457820	0.426306
588.828309	0.458598	0.459263	0.427891
589.590705	0.459890	0.461186	0.428966
590.353030	0.461620	0.462833	0.430237
591.115286	0.463562	0.464868	0.431385
591.877472	0.464901	0.466643	0.432834
592.639588	0.466267	0.468327	0.434418
593.401634	0.468096	0.470570	0.435565
594.163610	0.469754	0.472522	0.437137
594.925516	0.471049	0.473830	0.438439
595.687352	0.472767	0.476075	0.440047
596.449118	0.474818	0.477009	0.441677
597.210814	0.475980	0.478978	0.443203
597.972440	0.477490	0.481254	0.444491
598.733996	0.479089	0.483026	0.446128
599.495482	0.480519	0.484551	0.448103
600.256898	0.481451	0.486466	0.449680
601.018243	0.483986	0.488328	0.451615
601.779518	0.485203	0.489675	0.453581
602.540723	0.486748	0.490938	0.455275
603.301858	0.487832	0.493073	0.456733
604.062922	0.488650	0.494961	0.458918
604.823916	0.490103	0.496632	0.461412
605.584840	0.491826	0.497876	0.463039
606.345693	0.492518	0.500213	0.464959
607.106476	0.493795	0.500932	0.467463
607.867188	0.494768	0.501952	0.469287
608.627830	0.495395	0.503786	0.471845
609.388402	0.496295	0.504860	0.474890
610.148902	0.497258	0.505968	0.477325
610.909333	0.497976	0.507344	0.479471
611.669693	0.498141	0.508338	0.481865
612.429982	0.498899	0.509074	0.484079
613.190200	0.499327	0.509571	0.487022
613.950348	0.499224	0.510771	0.490066
614.710425	0.499245	0.510893	0.493078
615.470432	0.499508	0.510964	0.495603
616.230368	0.499265	0.511575	0.498583
616.990233	0.498516	0.511468	0.501256
617.750027	0.498764	0.512225	0.504189
618.509750	0.497848	0.511842	0.507390
619.269403	0.497056	0.511522	0.509906
620.028984	0.496512	0.510886	0.512731
620.788495	0.495576	0.509955	0.516580
621.547935	0.493842	0.509773	0.519155
622.307304	0.492756	0.508514	0.521784
623.066601	0.491326	0.507961	0.524908
623.825828	0.489741	0.507077	0.527598
624.584984	0.487518	0.505684	0.530263
625.344069	0.485678	0.503639	0.532609
626.103082	0.483807	0.502321	0.535066
626.862025	0.481103	0.500712	0.538100
627.620896	0.478523	0.498951	0.540231
628.379696	0.475847	0.496501	0.542366
629.138425	0.473647	0.494829	0.544749
629.897083	0.470786	0.492229	0.546923
630.655669	0.468022	0.490198	0.548585
631.414184	0.465009	0.487844	0.550720
632.172628	0.462111	0.485455	0.551835
632.931000	0.459237	0.483573	0.553710
633.689301	0.456383	0.481995	0.554777
634.447531	0.453813	0.479313	0.555402
635.205689	0.451318	0.477169	0.556671
635.963776	0.448194	0.475080	0.557601
636.721791	0.446012	0.473109	0.557572
637.479735	0.443452	0.471489	0.557620
638.237607	0.441307	0.469227	0.557163
638.995408	0.438554	0.466993	0.556768
639.753137	0.435913	0.465523	0.555395
640.510794	0.434412	0.463750	0.554098
641.268380	0.432101	0.462366	0.552509
642.025894	0.430582	0.460871	0.550657
642.783336	0.428820	0.459789	0.548956
643.540707	0.427312	0.458546	0.545562
644.298006	0.426439	0.457391	0.542745
645.055233	0.425445	0.456909	0.539647
645.812388	0.424499	0.456324	0.536183
646.569471	0.423912	0.455278	0.531503
647.326483	0.422732	0.454295	0.528117
648.083423	0.422329	0.454089	0.523366
648.840290	0.421302	0.452981	0.518450
649.597086	0.421056	0.452258	0.513302
650.353810	0.419926	0.450124	0.507854
651.110461	0.418809	0.449081	0.502204
651.867041	0.417486	0.447745	0.496263
652.623549	0.416470	0.445216	0.490410
653.379984	0.414658	0.442766	0.483374
654.136348	0.412511	0.440131	0.476863
654.892639	0.410484	0.437225	0.470405
655.648858	0.407444	0.433330	0.463128
656.405005	0.404832	0.430322	0.455779
657.161080	0.401980	0.426780	0.447664
657.917082	0.398259	0.422277	0.440010
658.673012	0.394511	0.417381	0.432820
659.428870	0.390672	0.412844	0.425363
660.184655	0.386550	0.406836	0.417643
660.940368	0.381748	0.400983	0.409724
661.696009	0.376672	0.394840	0.401068
662.451577	0.371722	0.388448	0.393155
663.207073	0.366050	0.381144	0.384859
663.962496	0.359749	0.373566	0.375675
664.717847	0.352881	0.365164	0.366442
665.473125	0.345526	0.355871	0.356688
666.228331	0.338032	0.346548	0.346740
666.983464	0.329386	0.336541	0.336009
667.738525	0.321019	0.326121	0.324904
668.493512	0.311957	0.315420	0.313526
669.248428	0.302325	0.304103	0.301077
670.003270	0.291816	0.292463	0.289272
670.758040	0.281758	0.280021	0.276189
671.512737	0.270826	0.267791	0.263116
672.267361	0.259502	0.255132	0.250300
673.021912	0.249004	0.242813	0.236809
673.776391	0.237398	0.230541	0.223346
674.530797	0.226480	0.218314	0.209879
675.285129	0.215487	0.206371	0.197410
676.039389	0.204830	0.195350	0.184396
676.793576	0.194386	0.184252	0.172214
677.547690	0.184370	0.174195	0.160569
678.301731	0.174965	0.164773	0.149644
679.055699	0.166366	0.155990	0.139089
679.809594	0.158193	0.148265	0.129560
680.563415	0.151087	0.141500	0.121204
681.317164	0.144507	0.135677	0.113292
682.070840	0.138745	0.130990	0.106672
682.824442	0.134199	0.127175	0.100738
683.577971	0.130409	0.124626	0.096094
684.331427	0.127501	0.123025	0.092313
685.084809	0.125480	0.122366	0.089755
685.838119	0.124618	0.123001	0.088226
686.591355	0.124724	0.124475	0.087507
687.344518	0.125525	0.126753	0.087959
688.097607	0.126910	0.130131	0.089246
688.850623	0.129722	0.134598	0.091775
689.603565	0.133292	0.139538	0.095337
690.356434	0.137608	0.145710	0.099413
691.109230	0.142675	0.152131	0.104641
691.861952	0.148570	0.159721	0.110511
692.614601	0.155074	0.167950	0.117479
693.367176	0.162495	0.176684	0.124926
694.119677	0.170122	0.185841	0.132909
694.872105	0.178734	0.195605	0.141674
695.624459	0.187580	0.205449	0.150973
696.376740	0.196632	0.216083	0.160965
697.128947	0.206292	0.227007	0.171121
697.881080	0.216526	0.238145	0.181937
698.633139	0.226938	0.249587	0.192668
699.385125	0.237829	0.260954	0.203940
700.137036	0.248501	0.272587	0.215704
700.888874	0.259519	0.283954	0.227217
701.640638	0.270913	0.295995	0.239223
702.392329	0.281801	0.307751	0.251067
703.143945	0.293036	0.319603	0.263038
703.895487	0.304639	0.331407	0.275154
704.646956	0.315623	0.342569	0.287057
705.398350	0.327173	0.354529	0.298805
706.149670	0.338690	0.366016	0.310870
706.900916	0.349979	0.377145	0.322786
707.652089	0.360941	0.388460	0.334550
708.403187	0.372228	0.399484	0.346551
709.154211	0.382923	0.410191	0.358081
709.905161	0.393296	0.421179	0.369447
710.656036	0.403990	0.431616	0.380476
711.406837	0.414657	0.441789	0.391350
712.157565	0.425009	0.451983	0.402607
712.908217	0.434866	0.461978	0.413212
713.658796	0.445369	0.471351	0.423286
714.409300	0.454452	0.481052	0.433612
715.159730	0.464148	0.489823	0.444148
715.910086	0.473814	0.499356	0.454179
716.660367	0.482559	0.508461	0.463831
717.410573	0.491629	0.516764	0.473134
718.160705	0.500436	0.525014	0.482616
718.910763	0.508820	0.532616	0.490939
719.660746	0.517078	0.541392	0.500163
720.410655	0.525663	0.549290	0.508710
721.160489	0.533476	0.557347	0.517476
721.910248	0.540941	0.564373	0.525680
722.659933	0.548082	0.570998	0.532726
723.409543	0.556239	0.578626	0.540874
724.159079	0.563808	0.585915	0.548539
724.908539	0.570478	0.592309	0.555780
725.657925	0.577260	0.599099	0.563911
726.407237	0.583609	0.605087	0.570726
727.156473	0.590871	0.611149	0.576809
727.905635	0.596639	0.617590	0.584117
728.654721	0.603686	0.623011	0.590625
729.403733	0.609242	0.628878	0.596773
730.152670	0.614767	0.633944	0.602628
730.901532	0.620986	0.639703	0.609511
731.650319	0.626278	0.644993	0.614923
732.399031	0.631590	0.649765	0.620907
733.147668	0.637652	0.655070	0.626308
733.896230	0.642635	0.660118	0.632409
734.644717	0.647217	0.664845	0.637811
735.393129	0.652776	0.668991	0.642184
736.141466	0.657372	0.673708	0.647624
736.889727	0.661892	0.678298	0.652946
737.637913	0.666712	0.681986	0.656886
738.386024	0.670890	0.686979	0.662692
739.134060	0.674780	0.690090	0.667039
739.882021	0.679566	0.694678	0.671088
740.629906	0.683960	0.698565	0.675039
741.377716	0.687954	0.703106	0.679875
742.125451	0.692430	0.705697	0.683587
742.873110	0.695306	0.709895	0.688169
743.620694	0.699944	0.713498	0.692239
744.368202	0.703632	0.716816	0.696631
745.115635	0.706979	0.720916	0.698393
745.862993	0.710369	0.723862	0.702485
746.610275	0.713632	0.726786	0.707037
747.357481	0.717037	0.729963	0.709937
748.104612	0.720717	0.732972	0.714089
748.851667	0.723546	0.736340	0.717787
749.598647	0.726690	0.738585	0.719397
750.345551	0.729674	0.741771	0.723085
751.092379	0.733210	0.744460	0.726483
751.839132	0.736140	0.747256	0.730106
752.585809	0.738592	0.749725	0.732669
753.332410	0.741571	0.752040	0.736142
754.078935	0.743825	0.754784	0.737710
754.825385	0.746545	0.756821	0.740876
755.571758	0.749490	0.759794	0.743101
756.318056	0.751770	0.762178	0.746099
757.064278	0.754524	0.765093	0.749210
757.810424	0.757492	0.767841	0.752242
758.556494	0.759133	0.768744	0.754565
759.302488	0.761030	0.771355	0.755947
760.048406	0.764402	0.773661	0.759121
760.794248	0.766655	0.775701	0.761005
761.540013	0.768071	0.776828	0.763410
762.285703	0.770591	0.779266	0.765777
763.031317	0.772127	0.780935	0.767406
763.776854	0.774101	0.783201	0.769916
764.522316	0.776684	0.785381	0.771630
765.267701	0.778930	0.786738	0.773987
766.013010	0.780753	0.788387	0.776082
766.758242	0.783264	0.790936	0.778220
767.503399	0.784210	0.791450	0.780241
768.248479	0.786238	0.793979	0.781937
768.993482	0.787856	0.795693	0.783272
769.738410	0.788567	0.796698	0.785042
770.483260	0.792177	0.798332	0.787071
771.228035	0.793145	0.799990	0.789307
771.972733	0.794436	0.800992	0.789963
772.717355	0.796984	0.803685	0.792549
773.461900	0.798905	0.804989	0.793831
774.206368	0.800193	0.805438	0.795632
774.950760	0.801014	0.807844	0.797493
775.695075	0.802502	0.808753	0.797963
776.439314	0.804021	0.809214	0.800083
777.183476	0.805938	0.812092	0.801733
777.927562	0.806776	0.813891	0.803585
778.671570	0.809460	0.814507	0.804911
779.415502	0.809109	0.815354	0.805571
780.159357	0.810818	0.817348	0.807159
780.903136	0.811528	0.818752	0.809563
781.646837	0.813079	0.819254	0.809517
782.390462	0.814624	0.821796	0.811952
783.134010	0.816143	0.821398	0.813454
783.877481	0.817710	0.823899	0.814359
784.620875	0.819302	0.824109	0.815477
785.364192	0.819618	0.824630	0.816494
786.107433	0.821508	0.824766	0.817763
786.850596	0.822330	0.827667	0.819622
787.593682	0.823034	0.828575	0.819761
788.336691	0.824538	0.829341	0.821819
789.079623	0.825755	0.830749	0.822254
789.822478	0.826342	0.831933	0.823819
790.565255	0.828065	0.832561	0.825493
791.307956	0.828455	0.832773	0.825367
792.050579	0.829526	0.834726	0.827563
792.793126	0.830563	0.835092	0.827332
793.535594	0.830784	0.836228	0.828690
794.277986	0.832728	0.836869	0.830089
795.020300	0.833290	0.838055	0.830276
795.762537	0.834255	0.838980	0.832233
796.504697	0.835665	0.839149	0.832772
797.246779	0.836451	0.840192	0.833414
797.988784	0.836782	0.840733	0.833981
798.730711	0.836856	0.842172	0.835088
799.472561	0.838890	0.842199	0.835557
800.214333	0.839979	0.842156	0.836738
800.956028	0.841020	0.845157	0.837475
801.697645	0.841917	0.845340	0.839025
802.439185	0.842752	0.845516	0.839196
803.180647	0.842954	0.846879	0.840004
803.922032	0.843272	0.846715	0.840501
804.663338	0.844864	0.846980	0.842310
805.404567	0.844977	0.848878	0.842983
806.145719	0.846777	0.848678	0.843477
806.886792	0.845956	0.850480	0.845386
807.627788	0.847984	0.850269	0.844510
808.368706	0.848705	0.851606	0.846267
809.109546	0.850048	0.852316	0.846784
809.850309	0.850124	0.851786	0.849046
810.590993	0.851601	0.853586	0.849166
811.331600	0.851235	0.854049	0.849138
812.072128	0.852243	0.855504	0.849983
812.812579	0.853352	0.855890	0.849642
813.552951	0.853880	0.856319	0.852082
814.293246	0.854257	0.857279	0.851446
815.033462	0.855601	0.857390	0.852584
815.773601	0.855527	0.857849	0.853414
816.513661	0.856765	0.859045	0.853169
817.253643	0.857803	0.858883	0.854578
817.993547	0.855387	0.860131	0.854846
818.733373	0.858109	0.860253	0.856230
819.473121	0.858920	0.861120	0.855767
820.212790	0.858895	0.862022	0.857434
820.952381	0.861018	0.861234	0.858336
821.691894	0.858626	0.861386	0.857754
822.431329	0.861010	0.862969	0.857621
823.170685	0.860871	0.862907	0.859122
823.909962	0.861886	0.863917	0.859879
824.649162	0.862538	0.863963	0.860107
825.388283	0.862816	0.864899	0.860105
826.127325	0.864119	0.865500	0.861014
826.866289	0.863457	0.865993	0.861499
827.605174	0.864372	0.865923	0.861891
828.343981	0.864868	0.865137	0.861946
829.082710	0.865200	0.867010	0.863070
829.821359	0.866800	0.867735	0.863914
830.559930	0.867086	0.867960	0.864398
831.298423	0.866523	0.868977	0.864948
832.036836	0.867620	0.869823	0.865118
832.775171	0.866905	0.869402	0.865403
833.513427	0.869114	0.869418	0.867249
834.251605	0.868992	0.870642	0.865743
834.989704	0.868835	0.871172	0.866658
835.727723	0.870252	0.872124	0.868102
836.465664	0.870510	0.871771	0.867566
837.203526	0.871199	0.873082	0.869156
837.941310	0.871237	0.872416	0.869328
838.679014	0.871702	0.874420	0.870394
839.416639	0.871226	0.873225	0.869476
840.154185	0.872242	0.874603	0.870128
840.891653	0.872257	0.873085	0.870871
841.629041	0.872643	0.874733	0.872151
842.366350	0.873168	0.874517	0.871246
843.103580	0.874170	0.875380	0.872358
843.840731	0.874585	0.875058	0.873071
844.577803	0.874916	0.876196	0.873325
845.314795	0.874205	0.875692	0.873460
846.051709	0.875306	0.876301	0.874623
846.788543	0.875587	0.877484	0.874142
847.525298	0.876084	0.878208	0.873217
848.261973	0.876253	0.878147	0.874066
848.998570	0.876458	0.877484	0.875165
849.735087	0.877539	0.878178	0.876335
850.471524	0.876645	0.878501	0.875709
851.207882	0.877524	0.879378	0.875585
851.944161	0.877843	0.880159	0.875627
852.680360	0.878757	0.880828	0.876656
853.416480	0.879956	0.881507	0.877052
854.152520	0.879431	0.882001	0.878491
854.888481	0.879038	0.880248	0.877694
855.624362	0.880399	0.881688	0.878528
856.360163	0.879688	0.882034	0.878295
857.095885	0.880197	0.881541	0.879228
857.831527	0.881525	0.880667	0.879391
858.567090	0.880973	0.882437	0.879987
859.302573	0.881930	0.883069	0.879150
860.037976	0.882100	0.883464	0.879613
860.773299	0.883370	0.883239	0.880776
861.508543	0.882858	0.884640	0.880741
862.243706	0.882425	0.883532	0.880685
862.978790	0.882824	0.884409	0.881523
863.713794	0.882659	0.884668	0.881955
864.448718	0.883048	0.884466	0.882864
865.183563	0.882360	0.884729	0.882451
865.918327	0.883148	0.885643	0.882825
866.653011	0.885192	0.884060	0.882755
867.387615	0.884867	0.885982	0.882820
868.122139	0.885238	0.886191	0.883462
868.856584	0.885695	0.886475	0.884296
869.590948	0.884660	0.885277	0.883692
870.325232	0.885389	0.886816	0.884609
871.059435	0.884890	0.886303	0.883914
871.793559	0.886435	0.887125	0.884959
872.527602	0.886838	0.887936	0.885993
873.261565	0.886734	0.888509	0.885350
873.995448	0.886673	0.887910	0.884679
874.729251	0.887192	0.888623	0.886006
875.462973	0.887866	0.888173	0.885297
876.196615	0.888487	0.888963	0.886595
876.930177	0.887767	0.887977	0.886718
877.663658	0.887662	0.888799	0.887772
878.397058	0.887419	0.889288	0.886691
879.130379	0.888684	0.889123	0.885879
879.863619	0.889232	0.890171	0.887350
880.596778	0.889440	0.891162	0.887825
881.329857	0.889295	0.889225	0.887672
882.062855	0.888955	0.891884	0.887875
882.795772	0.889397	0.891012	0.887340
883.528609	0.889004	0.889732	0.888065
884.261366	0.890746	0.890802	0.890024
884.994041	0.890436	0.891503	0.889932
885.726636	0.891362	0.891775	0.888756
886.459150	0.890363	0.891150	0.889380
887.191584	0.891038	0.891528	0.888677
887.923937	0.891321	0.891831	0.889270
888.656209	0.891215	0.892614	0.889999
889.388400	0.891706	0.891632	0.889574
890.120510	0.891759	0.893485	0.889905
890.852539	0.892353	0.892368	0.889971
891.584487	0.892429	0.891534	0.889535
892.316355	0.892068	0.892325	0.891190
893.048141	0.894299	0.893387	0.891514
893.779847	0.893404	0.892887	0.890797
894.511471	0.893121	0.893938	0.890336
895.243014	0.893450	0.895696	0.891634
895.974477	0.893096	0.894123	0.892295
896.705858	0.893880	0.895535	0.893257
897.437158	0.893102	0.893887	0.891966
898.168376	0.894553	0.895710	0.892356
898.899514	0.894516	0.895475	0.891880
899.630570	0.894487	0.895005	0.892959
900.361546	0.895166	0.894996	0.893259
901.092439	0.893989	0.896371	0.893683
901.823252	0.893889	0.894806	0.893759
902.553983	0.894089	0.894866	0.894088
903.284633	0.894811	0.897074	0.893611
904.015201	0.894923	0.895091	0.894005
904.745689	0.896430	0.895838	0.894680
905.476094	0.895351	0.896832	0.894221
906.206418	0.896123	0.896582	0.894112
906.936661	0.894718	0.895552	0.894423
907.666822	0.896874	0.896657	0.894859
908.396901	0.895204	0.896349	0.893815
909.126899	0.897214	0.896787	0.896288
909.856816	0.897142	0.897072	0.894778
910.586650	0.897222	0.896833	0.895753
911.316403	0.895957	0.898120	0.895379
912.046075	0.897612	0.897855	0.895278
912.775664	0.896642	0.898228	0.896969
913.505172	0.897817	0.897912	0.895815
914.234598	0.896994	0.898241	0.896281
914.963943	0.897877	0.897801	0.895696
915.693205	0.897787	0.898024	0.897305
916.422386	0.897889	0.898828	0.896651
917.151484	0.898321	0.899965	0.895633
917.880501	0.897976	0.899227	0.896585
918.609436	0.898823	0.899831	0.897003
919.338289	0.899205	0.899165	0.897313
920.067060	0.898493	0.898384	0.897587
920.795748	0.899343	0.899343	0.898273
921.524355	0.898092	0.899268	0.898391
922.252880	0.899233	0.898419	0.896512
922.981323	0.898225	0.900077	0.898884
923.709683	0.901194	0.900033	0.898433
924.437961	0.900201	0.899134	0.897714
925.166157	0.898404	0.899332	0.898718
925.894271	0.899313	0.901764	0.899076
926.622303	0.899214	0.901695	0.899090
927.350252	0.900689	0.899962	0.899428
928.078119	0.899599	0.900858	0.898390
928.805904	0.901469	0.901392	0.899329
929.533606	0.901616	0.901698	0.899091
930.261226	0.899149	0.900487	0.899022
930.988764	0.900161	0.900965	0.899610
931.716219	0.900127	0.901747	0.899562
932.443592	0.900718	0.901854	0.900738
933.170882	0.901434	0.902791	0.900884
933.898090	0.900218	0.901217	0.900667
934.625215	0.901181	0.901451	0.901231
935.352257	0.901149	0.901461	0.900637
936.079217	0.902515	0.902156	0.901120
936.806095	0.901668	0.903420	0.900636
937.532889	0.902522	0.900696	0.899999
938.259601	0.901897	0.902225	0.899481
938.986230	0.901246	0.902226	0.900286
939.712777	0.901957	0.902447	0.899859
940.439241	0.901841	0.902459	0.900201
941.165622	0.902016	0.902377	0.901847
941.891920	0.902062	0.902446	0.901113
942.618135	0.903657	0.901614	0.900703
943.344267	0.902833	0.904359	0.902331
944.070317	0.902951	0.903118	0.900695
944.796283	0.902829	0.904461	0.901446
945.522167	0.903431	0.903071	0.901150
946.247967	0.904129	0.903315	0.902957
946.973685	0.904290	0.904676	0.902427
947.699319	0.903387	0.904725	0.902481
948.424871	0.902486	0.904216	0.903253
949.150339	0.902747	0.902953	0.903043
949.875724	0.903520	0.903940	0.902451
950.601026	0.903142	0.904866	0.901991
951.326245	0.904223	0.902610	0.902423
952.051381	0.903808	0.904430	0.902479
952.776433	0.904436	0.905885	0.901402
953.501402	0.903933	0.905115	0.902047
954.226288	0.904155	0.903921	0.903763
954.951091	0.903335	0.905017	0.902740
955.675810	0.904955	0.905314	0.904159
956.400446	0.904271	0.905049	0.903274
957.124998	0.905147	0.905266	0.903215
957.849467	0.904350	0.905173	0.903388
958.573852	0.904850	0.905819	0.903766
959.298154	0.904382	0.904463	0.904420
960.022373	0.905437	0.905678	0.903373
960.746508	0.904813	0.905047	0.904480
961.470559	0.904831	0.905840	0.903687
962.194527	0.906466	0.906184	0.903498
962.918411	0.905814	0.905254	0.903983
963.642212	0.904437	0.905185	0.904719
964.365929	0.905018	0.906719	0.904559
965.089562	0.905372	0.905514	0.903832
965.813111	0.904804	0.904858	0.903607
966.536577	0.904955	0.905360	0.903804
967.259958	0.904566	0.905851	0.904326
967.983256	0.904887	0.906164	0.903472
968.706471	0.904896	0.906158	0.902916
969.429601	0.905128	0.904862	0.905509
970.152647	0.905749	0.906075	0.905528
970.875610	0.906506	0.906947	0.905279
971.598488	0.905623	0.907629	0.905854
972.321283	0.907035	0.906928	0.904707
973.043993	0.905502	0.906422	0.905440
973.766620	0.906137	0.906712	0.906278
974.489162	0.906009	0.907075	0.905218
975.211620	0.906857	0.907145	0.905584
975.933995	0.906662	0.907949	0.904807
976.656285	0.906927	0.906606	0.904420
977.378490	0.906554	0.906571	0.906802
978.100612	0.906338	0.908695	0.906346
978.822649	0.906997	0.908002	0.903908
979.544603	0.906515	0.906522	0.906064
980.266471	0.907767	0.907293	0.905491
980.988256	0.905524	0.907156	0.904376
981.709956	0.906123	0.906654	0.905336
982.431572	0.906134	0.907075	0.906255
983.153103	0.906787	0.907562	0.905096
983.874550	0.907694	0.905844	0.906353
984.595913	0.907231	0.907412	0.905974
985.317191	0.907077	0.907855	0.905929
986.038385	0.906463	0.907168	0.906516
986.759494	0.906656	0.906834	0.906394
987.480518	0.907191	0.908074	0.907379
988.201458	0.906527	0.906455	0.906637
988.922313	0.907416	0.907667	0.904780
989.643084	0.907832	0.907731	0.905260
990.363770	0.907018	0.906584	0.907339
991.084371	0.907769	0.909059	0.907092
991.804888	0.907746	0.907640	0.905785
992.525319	0.906403	0.909085	0.905372
993.245666	0.907582	0.909377	0.906067
993.965928	0.908161	0.907576	0.906203
994.686106	0.905923	0.908597	0.905957
995.406198	0.907448	0.908729	0.906439
996.126206	0.907054	0.908418	0.907508
996.846128	0.909685	0.908853	0.907202
997.565966	0.907212	0.908053	0.906271
998.285719	0.907168	0.909486	0.907327
999.005386	0.907518	0.907910	0.908188
999.724969	0.907872	0.907595	0.907363
1000.444467	0.907261	0.907595	0.908378
1001.163879	0.908276	0.908901	0.905928
1001.883207	0.908077	0.907940	0.906200
1002.602449	0.908642	0.909365	0.906829
1003.321606	0.907284	0.909296	0.906752
1004.040678	0.908686	0.910204	0.907073
1004.759665	0.907584	0.908552	0.905571
1005.478566	0.908935	0.908693	0.907280
1006.197382	0.908734	0.908824	0.906998
1006.916113	0.907633	0.909046	0.904787
1007.634758	0.907887	0.909383	0.907299
1008.353319	0.907635	0.908614	0.907874
1009.071793	0.908460	0.907783	0.906158
1009.790183	0.907836	0.908759	0.908158
1010.508486	0.907497	0.909484	0.906838
1011.226705	0.908390	0.909805	0.906950
1011.944838	0.910177	0.906711	0.906761
1012.662885	0.908109	0.908111	0.907567
1013.380847	0.908948	0.908732	0.908110
1014.098723	0.908341	0.908981	0.907689
1014.816514	0.908179	0.907554	0.906425
1015.534219	0.908339	0.908214	0.907397
1016.251838	0.908101	0.908926	0.906412
1016.969372	0.908466	0.908576	0.905616
1017.686820	0.908707	0.909775	0.907553
1018.404182	0.907821	0.908554	0.907148
1019.121458	0.908719	0.908463	0.905333
1019.838649	0.909293	0.908869	0.907072
1020.555753	0.907812	0.908089	0.906442
1021.272772	0.907426	0.908811	0.908169
1021.989705	0.907032	0.906733	0.906493
1022.706552	0.908702	0.909053	0.905055
1023.423313	0.908856	0.908493	0.905868
1024.139988	0.908072	0.908647	0.907149
1024.856578	0.908134	0.908877	0.905187
1025.573081	0.908163	0.908688	0.907040
1026.289498	0.908178	0.909781	0.907311
1027.005829	0.908085	0.908746	0.906320
1027.722074	0.908363	0.909141	0.908054
1028.438232	0.906778	0.908158	0.908837
1029.154305	0.908520	0.906915	0.906879
1029.870291	0.907805	0.907546	0.907828
1030.586192	0.906231	0.908807	0.907065
1031.302005	0.907304	0.907943	0.907465
1032.017733	0.907725	0.908833	0.906228
1032.733374	0.907238	0.910671	0.906206
1033.448929	0.907929	0.907879	0.905786
1034.164398	0.907357	0.909240	0.903206
1034.879780	0.907947	0.906010	0.904613
1035.595076	0.907541	0.906423	0.906325
1036.310286	0.907576	0.907938	0.906146
1037.025409	0.907666	0.907972	0.905433
1037.740445	0.906790	0.908993	0.905650
1038.455395	0.907712	0.908391	0.903974
1039.170259	0.907603	0.907472	0.905758
1039.885035	0.907832	0.907757	0.906399
1040.599726	0.906454	0.907513	0.904287
1041.314329	0.907593	0.907563	0.904282
1042.028846	0.906034	0.908681	0.903694
1042.743276	0.906568	0.907058	0.905704
1043.457620	0.905967	0.907150	0.903904
1044.171877	0.905708	0.906760	0.903910
1044.886047	0.907448	0.908669	0.905924
1045.600130	0.906149	0.906937	0.904420
1046.314126	0.907380	0.906886	0.904609
1047.028036	0.907463	0.908158	0.905580
1047.741858	0.905461	0.905576	0.903335
1048.455594	0.905354	0.904975	0.901888
1049.169243	0.904243	0.904595	0.904898
1049.882805	0.907489	0.904573	0.902662
1050.596280	0.905133	0.906978	0.904905
1051.309667	0.905276	0.904243	0.902212
1052.022968	0.904752	0.903789	0.902195
1052.736182	0.905050	0.905211	0.902416
1053.449309	0.904478	0.905630	0.902396
1054.162348	0.904550	0.903703	0.902227
1054.875300	0.905535	0.902610	0.900702
1055.588165	0.903195	0.904829	0.900620
1056.300943	0.903197	0.903362	0.901194
1057.013634	0.903414	0.905096	0.901999
1057.726238	0.901361	0.904444	0.902630
1058.438754	0.904515	0.905998	0.901235
1059.151182	0.905481	0.902508	0.900393
1059.863524	0.905652	0.901537	0.899687
1060.575778	0.903702	0.905138	0.901192
1061.287945	0.903981	0.904822	0.900566
1062.000024	0.900803	0.903313	0.901904
1062.712016	0.902573	0.901403	0.900861
1063.423920	0.903779	0.900050	0.896605
1064.135737	0.901377	0.904034	0.899098
1064.847466	0.902203	0.903486	0.902017
1065.559108	0.901206	0.901190	0.898156
1066.270662	0.902274	0.902827	0.899585
1066.982128	0.898722	0.900545	0.899281
1067.693507	0.899905	0.902184	0.898649
1068.404798	0.899032	0.903800	0.899716
1069.116001	0.899757	0.903947	0.900860
1069.827117	0.897722	0.901761	0.895790
1070.538145	0.899689	0.901943	0.899530
1071.249085	0.897913	0.899966	0.897813
1071.959937	0.896150	0.901356	0.899182
1072.670702	0.898738	0.898281	0.896146
1073.381378	0.897796	0.897245	0.896536
1074.091967	0.896699	0.900148	0.896260
1074.802468	0.896065	0.895799	0.899219
1075.512881	0.898078	0.899705	0.894201
1076.223205	0.897746	0.899980	0.896880
1076.933442	0.894655	0.896302	0.898024
1077.643591	0.896746	0.897017	0.894092
1078.353652	0.896493	0.899777	0.892837
1079.063624	0.898000	0.897715	0.895731
1079.773509	0.891624	0.898861	0.895494
1080.483305	0.893846	0.895699	0.892727
1081.193013	0.896676	0.896052	0.893100
1081.902633	0.893649	0.896879	0.889224
1082.612165	0.892794	0.896174	0.891523
1083.321608	0.892424	0.895267	0.889276
1084.030963	0.893605	0.893347	0.895291
1084.740230	0.893161	0.892244	0.893081
1085.449409	0.891090	0.894676	0.885723
1086.158499	0.886445	0.891404	0.888664
1086.867501	0.889334	0.892496	0.887576
1087.576414	0.889824	0.887817	0.889581
1088.285239	0.889058	0.886896	0.885983
1088.993975	0.887406	0.887741	0.883539
1089.702623	0.885358	0.888132	0.884944
1090.411182	0.887127	0.889285	0.884984
1091.119653	0.881020	0.883544	0.879611
1091.828035	0.881929	0.887162	0.884540
1092.536329	0.881820	0.884992	0.878790
1093.244534	0.878782	0.882169	0.879068
1093.952650	0.882301	0.883499	0.880822
1094.660677	0.880284	0.879923	0.876879
1095.368616	0.879413	0.877923	0.876738
1096.076466	0.878254	0.881445	0.878563
1096.784228	0.880138	0.876512	0.871289
1097.491900	0.873909	0.876417	0.871042
1098.199484	0.869521	0.877808	0.873459
1098.906978	0.871782	0.876395	0.871224
1099.614384	0.868887	0.874456	0.868812
1100.321701	0.868659	0.868563	0.865720
1101.028929	0.864395	0.868458	0.862950
1101.736068	0.862875	0.868607	0.863916
1102.443118	0.863490	0.865219	0.857633
1103.150079	0.857796	0.862358	0.856177
1103.856951	0.853993	0.857821	0.852168
1104.563734	0.853256	0.855542	0.854408
1105.270428	0.851211	0.853443	0.850268
1105.977032	0.845275	0.851827	0.849326
1106.683547	0.848038	0.847907	0.844751
1107.389974	0.839759	0.846594	0.840549
1108.096311	0.832945	0.840896	0.838923
1108.802558	0.831298	0.836563	0.832716
1109.508717	0.831916	0.835563	0.829238
1110.214786	0.825151	0.827811	0.826404
1110.920766	0.821351	0.824192	0.820298
1111.626656	0.818228	0.823590	0.821344
1112.332457	0.812879	0.816870	0.813244
1113.038169	0.810488	0.814611	0.811675
1113.743791	0.808017	0.811613	0.807201
1114.449324	0.803820	0.802225	0.799942
1115.154767	0.793831	0.801126	0.797166
1115.860120	0.790526	0.795742	0.794753
1116.565385	0.784229	0.792727	0.784639
1117.270559	0.784365	0.786008	0.780713
1117.975644	0.772934	0.783609	0.777641
1118.680639	0.771472	0.779671	0.770460
1119.385545	0.766125	0.771285	0.767724
1120.090361	0.767232	0.766092	0.768838
1120.795087	0.762719	0.767536	0.761697
1121.499723	0.756537	0.758579	0.753151
1122.204270	0.748060	0.759364	0.751038
