# Supplementary material for: Chiral plasmonic superlattices from template-assisted assembly of achiral nanoparticles
Source: Nat Commun. 2025 Feb 16;16:1687. doi: 10.1038/s41467-025-56999-0 (PMC11830766; doi:10.1038/s41467-025-56999-0)
Supplement: Supplementary file 3 — Source Data [file 41467_2025_56999_MOESM3_ESM.zip › source data/Fig.3/Ag NPs spheres/20nm RF.txt]

Wavelength (nm)	0_LCP	0_Linear	0_RCP
351.607006	0.596367	0.601479	0.597002
352.389528	0.597938	0.618497	0.613694
353.171988	0.613992	0.611157	0.605459
353.954387	0.602564	0.585012	0.596867
354.736724	0.597122	0.581818	0.627810
355.519000	0.598264	0.609877	0.611298
356.301214	0.609855	0.611111	0.591129
357.083367	0.623786	0.602381	0.585827
357.865459	0.610023	0.616919	0.591449
358.647489	0.601562	0.618474	0.582339
359.429457	0.598277	0.609698	0.618022
360.211364	0.603248	0.576744	0.596032
360.993209	0.608365	0.593653	0.598910
361.774993	0.608067	0.581360	0.593968
362.556715	0.585130	0.590943	0.606481
363.338375	0.609719	0.582278	0.594427
364.119973	0.580220	0.598793	0.586207
364.901510	0.598561	0.564047	0.593727
365.682985	0.584783	0.591279	0.578402
366.464398	0.579247	0.595083	0.591673
367.245750	0.589496	0.567435	0.580805
368.027039	0.566088	0.571034	0.589547
368.808267	0.558215	0.570276	0.572109
369.589432	0.580392	0.580878	0.569545
370.370536	0.582004	0.561748	0.575423
371.151578	0.561968	0.574040	0.590909
371.932558	0.561765	0.570674	0.567182
372.713475	0.577245	0.583982	0.565020
373.494331	0.568807	0.568421	0.567703
374.275125	0.555442	0.551971	0.553079
375.055856	0.569025	0.543246	0.549423
375.836525	0.535567	0.556956	0.542925
376.617133	0.551002	0.541813	0.545414
377.397677	0.541303	0.536756	0.540773
378.178160	0.545705	0.534342	0.548374
378.958581	0.541605	0.536523	0.542347
379.738939	0.528779	0.550261	0.540978
380.519235	0.526281	0.530553	0.551269
381.299469	0.532099	0.513301	0.520674
382.079640	0.529053	0.525307	0.527120
382.859749	0.528962	0.520370	0.520045
383.639795	0.526248	0.517659	0.521808
384.419779	0.505583	0.512729	0.512165
385.199701	0.512791	0.508357	0.519541
385.979560	0.508464	0.505320	0.521335
386.759356	0.499900	0.493701	0.505599
387.539090	0.505457	0.502058	0.510971
388.318762	0.501449	0.499471	0.505296
389.098370	0.510504	0.496344	0.508162
389.877917	0.500807	0.493537	0.505247
390.657400	0.499846	0.487744	0.499209
391.436821	0.493931	0.486547	0.488686
392.216179	0.493166	0.486031	0.489471
392.995474	0.488662	0.483732	0.497290
393.774707	0.487920	0.485645	0.491067
394.553877	0.487210	0.485457	0.492336
395.332984	0.484359	0.481966	0.486800
396.112028	0.482759	0.481684	0.482318
396.891009	0.480473	0.480580	0.479338
397.669927	0.476811	0.483570	0.478366
398.448783	0.476420	0.479982	0.477708
399.227575	0.477367	0.474058	0.474097
400.006304	0.468178	0.471955	0.474772
400.784971	0.472555	0.468580	0.474286
401.563574	0.467312	0.467307	0.470488
402.342115	0.460655	0.466244	0.469428
403.120592	0.466267	0.462308	0.468685
403.899006	0.464631	0.463466	0.466466
404.677357	0.459973	0.458806	0.465915
405.455644	0.462952	0.459887	0.464846
406.233869	0.459947	0.456541	0.460111
407.012030	0.456960	0.455610	0.459522
407.790128	0.449515	0.452080	0.454582
408.568163	0.453162	0.450016	0.455087
409.346134	0.445996	0.449200	0.454255
410.124042	0.448356	0.447763	0.456372
410.901887	0.442069	0.446389	0.451636
411.679668	0.443743	0.445141	0.447595
412.457386	0.443409	0.443024	0.450184
413.235040	0.438494	0.443443	0.449073
414.012631	0.437327	0.437361	0.448183
414.790158	0.438833	0.440436	0.444982
415.567622	0.435299	0.437757	0.443027
416.345022	0.435057	0.438233	0.442146
417.122359	0.434773	0.437981	0.439448
417.899632	0.429493	0.433316	0.437419
418.676841	0.430420	0.428519	0.439079
419.453987	0.427765	0.430272	0.432923
420.231069	0.428585	0.429971	0.439086
421.008087	0.423034	0.425202	0.434307
421.785041	0.428741	0.425838	0.433869
422.561932	0.421776	0.423542	0.431234
423.338759	0.423644	0.427966	0.430488
424.115522	0.417036	0.422689	0.428841
424.892221	0.417590	0.422686	0.427905
425.668856	0.415929	0.421074	0.427193
426.445428	0.414459	0.420161	0.422400
427.221935	0.412016	0.416450	0.425198
427.998378	0.409307	0.414826	0.425236
428.774758	0.412077	0.413135	0.421284
429.551073	0.411377	0.411133	0.420775
430.327324	0.407800	0.407766	0.415730
431.103511	0.406015	0.407694	0.416489
431.879634	0.406220	0.405872	0.416230
432.655693	0.404623	0.405701	0.413746
433.431688	0.402725	0.402565	0.413572
434.207618	0.399924	0.404726	0.414699
434.983484	0.400822	0.401750	0.410689
435.759286	0.399439	0.398443	0.410310
436.535024	0.398634	0.399651	0.410052
437.310697	0.395034	0.399264	0.408721
438.086306	0.395367	0.396583	0.405416
438.861851	0.395193	0.397660	0.404335
439.637331	0.393229	0.394769	0.404865
440.412747	0.390968	0.394451	0.402612
441.188099	0.392599	0.394141	0.402876
441.963385	0.390448	0.389536	0.401189
442.738608	0.389821	0.391281	0.399789
443.513766	0.388381	0.390979	0.396647
444.288859	0.388739	0.389349	0.398912
445.063888	0.388064	0.389071	0.397812
445.838852	0.387959	0.389279	0.396998
446.613751	0.387055	0.388947	0.396533
447.388586	0.385198	0.387246	0.394791
448.163356	0.386895	0.386317	0.394281
448.938061	0.386046	0.385354	0.392628
449.712702	0.385988	0.384302	0.391906
450.487278	0.385429	0.384299	0.393420
451.261789	0.384518	0.384574	0.392213
452.036235	0.384901	0.385362	0.391227
452.810616	0.383561	0.382082	0.391153
453.584932	0.385292	0.382932	0.389426
454.359184	0.383764	0.384495	0.388832
455.133370	0.384607	0.382648	0.388034
455.907492	0.384438	0.383816	0.388654
456.681548	0.382814	0.383191	0.387154
457.455540	0.383293	0.383660	0.386629
458.229466	0.381927	0.381667	0.386446
459.003327	0.384042	0.382644	0.384932
459.777124	0.384931	0.382502	0.385466
460.550855	0.382939	0.381306	0.384175
461.324521	0.384250	0.382971	0.384282
462.098121	0.383937	0.381950	0.383660
462.871657	0.383713	0.382063	0.382720
463.645127	0.383351	0.381777	0.382632
464.418532	0.384746	0.380172	0.382641
465.191871	0.383978	0.380137	0.380560
465.965146	0.383618	0.381606	0.379674
466.738355	0.384818	0.381694	0.379592
467.511498	0.384269	0.382302	0.378628
468.284576	0.386213	0.379923	0.378565
469.057589	0.384857	0.380597	0.375513
469.830536	0.385270	0.379261	0.376376
470.603418	0.385405	0.380331	0.375974
471.376234	0.384949	0.379643	0.373766
472.148985	0.385341	0.381159	0.373228
472.921670	0.386204	0.378419	0.372516
473.694289	0.385892	0.377994	0.371134
474.466843	0.385523	0.379814	0.371263
475.239331	0.386508	0.378735	0.369935
476.011753	0.386960	0.379232	0.368488
476.784110	0.386954	0.378665	0.367902
477.556401	0.386729	0.379193	0.366692
478.328626	0.386978	0.378212	0.366567
479.100785	0.388212	0.378498	0.366004
479.872879	0.387621	0.378285	0.364454
480.644906	0.387753	0.378823	0.363288
481.416868	0.388945	0.377255	0.361992
482.188764	0.388521	0.377799	0.361232
482.960594	0.389320	0.377426	0.359960
483.732358	0.390316	0.377853	0.360477
484.504056	0.389403	0.377653	0.359245
485.275688	0.390180	0.377886	0.359188
486.047254	0.390761	0.377664	0.358832
486.818753	0.391572	0.378256	0.358011
487.590187	0.391280	0.378371	0.356236
488.361555	0.391299	0.378710	0.356645
489.132856	0.392411	0.378994	0.356403
489.904091	0.393040	0.378093	0.355479
490.675260	0.393259	0.378675	0.354913
491.446363	0.393448	0.378784	0.353965
492.217399	0.393403	0.379243	0.354629
492.988369	0.394219	0.379659	0.353668
493.759273	0.394948	0.380676	0.354359
494.530111	0.394534	0.380273	0.353841
495.300882	0.395586	0.380492	0.353922
496.071586	0.395260	0.380372	0.353424
496.842224	0.395337	0.381447	0.355140
497.612796	0.396633	0.381718	0.354129
498.383301	0.396617	0.381888	0.354205
499.153740	0.397450	0.383269	0.354615
499.924112	0.398273	0.382687	0.356055
500.694418	0.398485	0.383342	0.355106
501.464657	0.399069	0.384331	0.355918
502.234829	0.398423	0.384948	0.356151
503.004935	0.399224	0.384880	0.356241
503.774974	0.400248	0.386028	0.358243
504.544946	0.400961	0.386502	0.358007
505.314852	0.400996	0.386867	0.358581
506.084690	0.401398	0.387460	0.359585
506.854462	0.400990	0.388323	0.360996
507.624168	0.402017	0.388210	0.361062
508.393806	0.402683	0.389721	0.362095
509.163377	0.402527	0.390673	0.363721
509.932882	0.402691	0.390881	0.364622
510.702319	0.403464	0.391480	0.365787
511.471690	0.404482	0.392417	0.365896
512.240994	0.405193	0.392339	0.367232
513.010230	0.405343	0.393675	0.368408
513.779400	0.405547	0.393840	0.369196
514.548502	0.406868	0.395163	0.370683
515.317537	0.406096	0.395470	0.372351
516.086506	0.406801	0.396342	0.372923
516.855407	0.407326	0.397423	0.374509
517.624241	0.407940	0.398110	0.375043
518.393007	0.408729	0.397977	0.376159
519.161707	0.408459	0.398334	0.377999
519.930339	0.409301	0.399314	0.378851
520.698904	0.409199	0.400222	0.380267
521.467401	0.410267	0.401087	0.381167
522.235832	0.410442	0.401418	0.382377
523.004194	0.410202	0.401407	0.383903
523.772490	0.411301	0.402223	0.385302
524.540718	0.410795	0.403676	0.386534
525.308878	0.411669	0.404044	0.388371
526.076971	0.412195	0.403809	0.389186
526.844997	0.412364	0.404726	0.390300
527.612955	0.413637	0.405892	0.391294
528.380845	0.412944	0.406404	0.392854
529.148668	0.414094	0.407228	0.393727
529.916423	0.413321	0.407307	0.395236
530.684111	0.414108	0.408459	0.396432
531.451731	0.413850	0.408227	0.396981
532.219283	0.415140	0.409258	0.398712
532.986767	0.414921	0.409552	0.399819
533.754184	0.415567	0.410027	0.400185
534.521533	0.415767	0.410495	0.401750
535.288814	0.415773	0.411088	0.402882
536.056027	0.415861	0.411113	0.404155
536.823172	0.416714	0.411860	0.404733
537.590250	0.416633	0.412419	0.406058
538.357259	0.416929	0.412879	0.407418
539.124201	0.416924	0.413110	0.408453
539.891074	0.416646	0.413271	0.409481
540.657880	0.417754	0.413747	0.410306
541.424617	0.417448	0.414684	0.411477
542.191287	0.418394	0.414727	0.412232
542.957888	0.417870	0.415444	0.413129
543.724421	0.418027	0.415387	0.414217
544.490886	0.418431	0.415969	0.415010
545.257283	0.418803	0.417015	0.415865
546.023612	0.418820	0.416801	0.416646
546.789872	0.418707	0.417775	0.417939
547.556064	0.418538	0.417636	0.419102
548.322188	0.419092	0.418124	0.419921
549.088244	0.419241	0.418311	0.420452
549.854231	0.419582	0.419743	0.421604
550.620150	0.419526	0.419204	0.422595
551.386000	0.419256	0.418942	0.422982
552.151782	0.419165	0.420067	0.424050
552.917496	0.419074	0.420136	0.425411
553.683141	0.419501	0.419845	0.425533
554.448717	0.419531	0.420689	0.426030
555.214225	0.419431	0.420872	0.426338
555.979665	0.419615	0.421474	0.427736
556.745036	0.419278	0.421626	0.428211
557.510338	0.418871	0.421603	0.429320
558.275572	0.420058	0.421977	0.429945
559.040737	0.419993	0.421783	0.430372
559.805833	0.419315	0.422347	0.431393
560.570860	0.419651	0.422251	0.431696
561.335819	0.419573	0.422729	0.432892
562.100709	0.419317	0.422450	0.433137
562.865530	0.418994	0.422356	0.433895
563.630283	0.419170	0.423159	0.434591
564.394966	0.419158	0.423198	0.434585
565.159581	0.418969	0.423184	0.435282
565.924126	0.418845	0.423369	0.436603
566.688603	0.418769	0.423314	0.436511
567.453011	0.418447	0.423665	0.437268
568.217349	0.418506	0.422656	0.437741
568.981619	0.418288	0.422859	0.439066
569.745820	0.418504	0.423115	0.438860
570.509951	0.417891	0.423011	0.439840
571.274014	0.417655	0.423073	0.440227
572.038007	0.417742	0.423220	0.441014
572.801931	0.417724	0.423349	0.441148
573.565786	0.417034	0.423164	0.441565
574.329572	0.417167	0.423098	0.442307
575.093288	0.417137	0.423052	0.443146
575.856935	0.417074	0.423402	0.443741
576.620513	0.417179	0.422999	0.444188
577.384021	0.416771	0.422935	0.444880
578.147460	0.417015	0.423294	0.445106
578.910830	0.416452	0.423360	0.445550
579.674131	0.416728	0.423009	0.446173
580.437361	0.416158	0.422600	0.447201
581.200523	0.416464	0.423273	0.447346
581.963615	0.416195	0.423009	0.447588
582.726637	0.416501	0.422928	0.449036
583.489590	0.416269	0.423140	0.449950
584.252473	0.417112	0.423279	0.450776
585.015287	0.417067	0.422975	0.450478
585.778031	0.417097	0.423486	0.451896
586.540705	0.417160	0.423910	0.452020
587.303309	0.418031	0.423353	0.453383
588.065844	0.418299	0.424110	0.454201
588.828309	0.418838	0.424102	0.455103
589.590705	0.419591	0.424322	0.455907
590.353030	0.420048	0.424915	0.456395
591.115286	0.420659	0.425567	0.457770
591.877472	0.421218	0.425866	0.457960
592.639588	0.421753	0.427364	0.459552
593.401634	0.423273	0.427525	0.459867
594.163610	0.423947	0.428078	0.460872
594.925516	0.425223	0.428853	0.461548
595.687352	0.426202	0.429629	0.462630
596.449118	0.427805	0.430855	0.463740
597.210814	0.429075	0.431991	0.464535
597.972440	0.430504	0.432955	0.465418
598.733996	0.432447	0.434100	0.465643
599.495482	0.433719	0.435430	0.466552
600.256898	0.435684	0.436885	0.466962
601.018243	0.437397	0.438546	0.468016
601.779518	0.439544	0.439886	0.468762
602.540723	0.441417	0.440778	0.468818
603.301858	0.443704	0.442577	0.469236
604.062922	0.445771	0.444567	0.470135
604.823916	0.448008	0.446146	0.470473
605.584840	0.450283	0.448043	0.470530
606.345693	0.452689	0.449731	0.470410
607.106476	0.455221	0.452072	0.470735
607.867188	0.457501	0.454108	0.471038
608.627830	0.460274	0.455677	0.470718
609.388402	0.462588	0.458017	0.469733
610.148902	0.465686	0.460119	0.469641
610.909333	0.467819	0.462199	0.468786
611.669693	0.470340	0.464309	0.468011
612.429982	0.472979	0.466098	0.467084
613.190200	0.475551	0.468176	0.465955
613.950348	0.478639	0.470287	0.464608
614.710425	0.480901	0.472271	0.463292
615.470432	0.483379	0.474083	0.461468
616.230368	0.485763	0.475614	0.459658
616.990233	0.487792	0.476997	0.457628
617.750027	0.490637	0.479310	0.455709
618.509750	0.492720	0.480089	0.453266
619.269403	0.494536	0.481783	0.450336
620.028984	0.496158	0.483150	0.447709
620.788495	0.497545	0.483868	0.444413
621.547935	0.499323	0.484642	0.441022
622.307304	0.500716	0.485227	0.438016
623.066601	0.501823	0.485325	0.434650
623.825828	0.502923	0.485972	0.430638
624.584984	0.503255	0.485948	0.426799
625.344069	0.504557	0.485641	0.422656
626.103082	0.504544	0.485041	0.418901
626.862025	0.504871	0.484028	0.414521
627.620896	0.504392	0.483134	0.410140
628.379696	0.504133	0.482393	0.406399
629.138425	0.503653	0.481036	0.401883
629.897083	0.503731	0.479037	0.397790
630.655669	0.502025	0.477481	0.394316
631.414184	0.500981	0.475068	0.389980
632.172628	0.499581	0.472700	0.386114
632.931000	0.498139	0.470697	0.382358
633.689301	0.496688	0.467767	0.379225
634.447531	0.494546	0.465071	0.375282
635.205689	0.492131	0.461894	0.373030
635.963776	0.490192	0.459589	0.370593
636.721791	0.487837	0.456382	0.368497
637.479735	0.484612	0.452524	0.366298
638.237607	0.481267	0.449312	0.364775
638.995408	0.477602	0.445361	0.363298
639.753137	0.474154	0.441879	0.362292
640.510794	0.469696	0.437350	0.361556
641.268380	0.465132	0.433228	0.360416
642.025894	0.460571	0.428830	0.359304
642.783336	0.455101	0.424140	0.358358
643.540707	0.449500	0.419501	0.357682
644.298006	0.443686	0.414227	0.356477
645.055233	0.437485	0.409245	0.354996
645.812388	0.430415	0.403508	0.353340
646.569471	0.423169	0.398436	0.351251
647.326483	0.415690	0.392103	0.348762
648.083423	0.408069	0.385848	0.345938
648.840290	0.400084	0.379478	0.342391
649.597086	0.391352	0.372430	0.338801
650.353810	0.382336	0.365548	0.334318
651.110461	0.372930	0.358302	0.329296
651.867041	0.363747	0.350382	0.324201
652.623549	0.353796	0.342748	0.318599
653.379984	0.344351	0.334863	0.312368
654.136348	0.334207	0.326851	0.306434
654.892639	0.323973	0.318444	0.299789
655.648858	0.314245	0.310214	0.293157
656.405005	0.303725	0.301479	0.286275
657.161080	0.292661	0.292625	0.278984
657.917082	0.282367	0.283372	0.271945
658.673012	0.271353	0.274025	0.264104
659.428870	0.260554	0.264762	0.256149
660.184655	0.249136	0.254741	0.248181
660.940368	0.238028	0.244745	0.240338
661.696009	0.226611	0.234376	0.232049
662.451577	0.215180	0.224221	0.223484
663.207073	0.203678	0.213282	0.214972
663.962496	0.192365	0.202918	0.206104
664.717847	0.181125	0.191720	0.198082
665.473125	0.170040	0.181057	0.189655
666.228331	0.159633	0.170579	0.181409
666.983464	0.149373	0.160248	0.173645
667.738525	0.139887	0.150689	0.166110
668.493512	0.131192	0.141210	0.159435
669.248428	0.123085	0.132354	0.152945
670.003270	0.116031	0.124393	0.147445
670.758040	0.109728	0.116935	0.142579
671.512737	0.104573	0.110475	0.138548
672.267361	0.100738	0.105292	0.135385
673.021912	0.098067	0.100910	0.133543
673.776391	0.096330	0.097497	0.132620
674.530797	0.095981	0.095667	0.132716
675.285129	0.097107	0.094512	0.134082
676.039389	0.098993	0.094801	0.136189
676.793576	0.102649	0.096247	0.139704
677.547690	0.107250	0.098866	0.144326
678.301731	0.113100	0.102772	0.149907
679.055699	0.119889	0.107721	0.156277
679.809594	0.127841	0.113891	0.163798
680.563415	0.136884	0.120879	0.172452
681.317164	0.146609	0.128913	0.181668
682.070840	0.157090	0.137968	0.191567
682.824442	0.168436	0.147652	0.202181
683.577971	0.180220	0.158212	0.213513
684.331427	0.192663	0.169492	0.225205
685.084809	0.205527	0.181264	0.237375
685.838119	0.218724	0.193310	0.249872
686.591355	0.231668	0.205552	0.262752
687.344518	0.244925	0.218364	0.274946
688.097607	0.258632	0.231249	0.287895
688.850623	0.272392	0.244354	0.300983
689.603565	0.286144	0.257815	0.314066
690.356434	0.299717	0.271186	0.327298
691.109230	0.313422	0.284605	0.339988
691.861952	0.326205	0.297628	0.352368
692.614601	0.339934	0.311160	0.365155
693.367176	0.352984	0.324800	0.377635
694.119677	0.366469	0.337697	0.390325
694.872105	0.379418	0.350764	0.402794
695.624459	0.391798	0.363191	0.414212
696.376740	0.403708	0.375387	0.425522
697.128947	0.416088	0.388417	0.437108
697.881080	0.427803	0.400762	0.448517
698.633139	0.439213	0.412927	0.460023
699.385125	0.450804	0.424178	0.470985
700.137036	0.461662	0.435562	0.480913
700.888874	0.472638	0.446777	0.491317
701.640638	0.483417	0.458636	0.501755
702.392329	0.493482	0.469233	0.511695
703.143945	0.504159	0.479420	0.521240
703.895487	0.512866	0.489055	0.530133
704.646956	0.522241	0.499610	0.539511
705.398350	0.532084	0.509905	0.548577
706.149670	0.541441	0.519279	0.557534
706.900916	0.549813	0.528242	0.565057
707.652089	0.557978	0.536943	0.573154
708.403187	0.566651	0.546027	0.581593
709.154211	0.575480	0.555359	0.589495
709.905161	0.583266	0.563672	0.596843
710.656036	0.590099	0.570897	0.603550
711.406837	0.597343	0.578874	0.610705
712.157565	0.605805	0.586988	0.617768
712.908217	0.612769	0.594361	0.625530
713.658796	0.618976	0.601743	0.631389
714.409300	0.625162	0.608190	0.636883
715.159730	0.631818	0.616343	0.644214
715.910086	0.639467	0.623289	0.650639
716.660367	0.645297	0.629578	0.655997
717.410573	0.650660	0.635443	0.661353
718.160705	0.656575	0.641621	0.666358
718.910763	0.663092	0.648321	0.673075
719.660746	0.668691	0.653611	0.678140
720.410655	0.672759	0.659020	0.682759
721.160489	0.678170	0.665012	0.687441
721.910248	0.684188	0.671230	0.693452
722.659933	0.688757	0.675789	0.698217
723.409543	0.693124	0.680136	0.702225
724.159079	0.698174	0.685720	0.706589
724.908539	0.703281	0.691822	0.711663
725.657925	0.708020	0.696224	0.715826
726.407237	0.711650	0.699669	0.718844
727.156473	0.716236	0.704676	0.723445
727.905635	0.720571	0.710071	0.728324
728.654721	0.724257	0.713575	0.731414
729.403733	0.727043	0.717107	0.734785
730.152670	0.731786	0.722253	0.738649
730.901532	0.736300	0.726750	0.743091
731.650319	0.738812	0.728764	0.745089
732.399031	0.741684	0.732511	0.748632
733.147668	0.746278	0.737827	0.752482
733.896230	0.750094	0.741350	0.756904
734.644717	0.751556	0.743073	0.757906
735.393129	0.755659	0.746873	0.761731
736.141466	0.760317	0.751942	0.766489
736.889727	0.761916	0.754351	0.767909
737.637913	0.763448	0.756734	0.768972
738.386024	0.768195	0.761039	0.773929
739.134060	0.771718	0.764156	0.776728
739.882021	0.773280	0.765843	0.777674
740.629906	0.775164	0.768802	0.780509
741.377716	0.779610	0.772338	0.784436
742.125451	0.781820	0.774712	0.786642
742.873110	0.783004	0.775691	0.787979
743.620694	0.786645	0.780070	0.791385
744.368202	0.789112	0.782920	0.794046
745.115635	0.790078	0.783512	0.795236
745.862993	0.792702	0.787014	0.797661
746.610275	0.795761	0.790750	0.801035
747.357481	0.797814	0.791672	0.802041
748.104612	0.799135	0.793835	0.803334
748.851667	0.802778	0.797423	0.806725
749.598647	0.803782	0.798252	0.808528
750.345551	0.804708	0.800015	0.808964
751.092379	0.807999	0.802824	0.813048
751.839132	0.809050	0.805335	0.814965
752.585809	0.811138	0.805864	0.814582
753.332410	0.813355	0.808988	0.817400
754.078935	0.815878	0.811074	0.819515
754.825385	0.816103	0.811380	0.819591
755.571758	0.818530	0.814018	0.821825
756.318056	0.820335	0.816683	0.825040
757.064278	0.820323	0.817112	0.824372
757.810424	0.822623	0.818770	0.826080
758.556494	0.826185	0.822343	0.829343
759.302488	0.826215	0.822407	0.828413
760.048406	0.827094	0.823714	0.831236
760.794248	0.830128	0.826930	0.833395
761.540013	0.828845	0.826738	0.833184
762.285703	0.832004	0.828804	0.834457
763.031317	0.834712	0.830848	0.837392
763.776854	0.833509	0.830234	0.837484
764.522316	0.835173	0.832808	0.839183
765.267701	0.838495	0.834936	0.841329
766.013010	0.837137	0.835307	0.839905
766.758242	0.839985	0.836621	0.842845
767.503399	0.841501	0.839076	0.844356
768.248479	0.840692	0.837708	0.844248
768.993482	0.843720	0.839804	0.845768
769.738410	0.845748	0.842777	0.849395
770.483260	0.844255	0.842263	0.848598
771.228035	0.845995	0.844657	0.850249
771.972733	0.848114	0.845908	0.851762
772.717355	0.846680	0.845100	0.850056
773.461900	0.851469	0.848162	0.852965
774.206368	0.850234	0.849513	0.853895
774.950760	0.850490	0.848600	0.852717
775.695075	0.853546	0.851780	0.856394
776.439314	0.854316	0.851355	0.856544
777.183476	0.853684	0.851429	0.856567
777.927562	0.856180	0.855665	0.859759
778.671570	0.856093	0.853860	0.859049
779.415502	0.856670	0.855149	0.858896
780.159357	0.859269	0.857126	0.861874
780.903136	0.857671	0.855715	0.860932
781.646837	0.860059	0.859129	0.862573
782.390462	0.861157	0.860710	0.863724
783.134010	0.860078	0.858964	0.862744
783.877481	0.863843	0.861386	0.866092
784.620875	0.863478	0.861897	0.865833
785.364192	0.862633	0.861580	0.866241
786.107433	0.866567	0.864046	0.869042
786.850596	0.864182	0.863265	0.866856
787.593682	0.865819	0.865490	0.868437
788.336691	0.867728	0.866240	0.869384
789.079623	0.866000	0.864922	0.868973
789.822478	0.869041	0.868243	0.871714
790.565255	0.868523	0.868107	0.871418
791.307956	0.868762	0.867945	0.871865
792.050579	0.872064	0.870515	0.874887
792.793126	0.869966	0.869121	0.871750
793.535594	0.872413	0.871605	0.874609
794.277986	0.872928	0.871457	0.874971
795.020300	0.871921	0.870499	0.874307
795.762537	0.874136	0.874048	0.878235
796.504697	0.873490	0.871938	0.875364
797.246779	0.874469	0.873990	0.877134
797.988784	0.875793	0.875253	0.879007
798.730711	0.874116	0.874820	0.876757
799.472561	0.877684	0.877311	0.881058
800.214333	0.875745	0.876190	0.878137
800.956028	0.877217	0.877286	0.880408
801.697645	0.879434	0.878637	0.880647
802.439185	0.877527	0.876740	0.879585
803.180647	0.880458	0.880187	0.881861
803.922032	0.878306	0.878561	0.881374
804.663338	0.880415	0.879337	0.883307
805.404567	0.881398	0.880513	0.883800
806.145719	0.879742	0.879469	0.881869
806.886792	0.883223	0.882579	0.884368
807.627788	0.881386	0.880947	0.882586
808.368706	0.882862	0.882767	0.885115
809.109546	0.883917	0.883127	0.884974
809.850309	0.883419	0.882894	0.884220
810.590993	0.886958	0.885198	0.887827
811.331600	0.884091	0.883011	0.884886
812.072128	0.885235	0.886389	0.888067
812.812579	0.885561	0.885725	0.886754
813.552951	0.885285	0.884011	0.888337
814.293246	0.887316	0.887554	0.888816
815.033462	0.885745	0.884905	0.887278
815.773601	0.889266	0.888236	0.890073
816.513661	0.886774	0.886443	0.888500
817.253643	0.888331	0.888614	0.889828
817.993547	0.888947	0.888808	0.891063
818.733373	0.888917	0.887284	0.889635
819.473121	0.890378	0.890452	0.892123
820.212790	0.888259	0.887504	0.889626
820.952381	0.891625	0.891870	0.893905
821.691894	0.890219	0.890094	0.891982
822.431329	0.890967	0.891919	0.892797
823.170685	0.891203	0.891280	0.892807
823.909962	0.890635	0.890946	0.892032
824.649162	0.892888	0.892716	0.895945
825.388283	0.891688	0.890225	0.892991
826.127325	0.894899	0.894355	0.895210
826.866289	0.891709	0.891198	0.893252
827.605174	0.895006	0.894844	0.895283
828.343981	0.892783	0.894264	0.894724
829.082710	0.893725	0.895235	0.895739
829.821359	0.895074	0.895067	0.896569
830.559930	0.893412	0.893688	0.894614
831.298423	0.896198	0.896313	0.898854
832.036836	0.892003	0.893028	0.895491
832.775171	0.897553	0.896539	0.899662
833.513427	0.895200	0.894107	0.896059
834.251605	0.897730	0.897033	0.899608
834.989704	0.896628	0.897011	0.897225
835.727723	0.896692	0.896677	0.898383
836.465664	0.897452	0.898628	0.899244
837.203526	0.896155	0.896302	0.898472
837.941310	0.898520	0.898664	0.901023
838.679014	0.896851	0.896987	0.898308
839.416639	0.900855	0.900374	0.901011
840.154185	0.896876	0.895753	0.899102
840.891653	0.900111	0.900172	0.901828
841.629041	0.896863	0.898486	0.897730
842.366350	0.900045	0.900961	0.901793
843.103580	0.899136	0.899269	0.900649
843.840731	0.899989	0.900176	0.901494
844.577803	0.900053	0.899687	0.902659
845.314795	0.899364	0.899885	0.901847
846.051709	0.901945	0.901172	0.904022
846.788543	0.899489	0.899830	0.901098
847.525298	0.902710	0.902008	0.903908
848.261973	0.899336	0.900287	0.901185
848.998570	0.903025	0.904039	0.904931
849.735087	0.900436	0.900122	0.901199
850.471524	0.904634	0.904205	0.905590
851.207882	0.899634	0.902128	0.901830
851.944161	0.904732	0.903995	0.904892
852.680360	0.900889	0.902104	0.902661
853.416480	0.904943	0.905345	0.905094
854.152520	0.902646	0.902095	0.903497
854.888481	0.903971	0.905406	0.904727
855.624362	0.902488	0.902985	0.904423
856.360163	0.903418	0.904604	0.906260
857.095885	0.903467	0.903917	0.906558
857.831527	0.903505	0.905263	0.905464
858.567090	0.905241	0.905181	0.905406
859.302573	0.905103	0.905254	0.904860
860.037976	0.905127	0.906704	0.906496
860.773299	0.904351	0.904320	0.904838
861.508543	0.905916	0.906360	0.907160
862.243706	0.903636	0.904510	0.905090
862.978790	0.907118	0.905896	0.909260
863.713794	0.904716	0.903966	0.905232
864.448718	0.907752	0.908174	0.908510
865.183563	0.904598	0.905905	0.905375
865.918327	0.908176	0.908755	0.908966
866.653011	0.905255	0.905794	0.906257
867.387615	0.907690	0.907147	0.909775
868.122139	0.904743	0.905511	0.907079
868.856584	0.909670	0.908738	0.910807
869.590948	0.904319	0.906061	0.905936
870.325232	0.910100	0.909164	0.910694
871.059435	0.906068	0.904626	0.907038
871.793559	0.909219	0.909759	0.911312
872.527602	0.905526	0.906629	0.906271
873.261565	0.908858	0.910712	0.910841
873.995448	0.906066	0.906045	0.908375
874.729251	0.909920	0.911221	0.911736
875.462973	0.905876	0.907021	0.908309
876.196615	0.910328	0.911483	0.911273
876.930177	0.907840	0.908138	0.908108
877.663658	0.911145	0.911513	0.911417
878.397058	0.907876	0.909290	0.907985
879.130379	0.910783	0.911863	0.911877
879.863619	0.906658	0.908716	0.908940
880.596778	0.910542	0.911332	0.913068
881.329857	0.908238	0.909483	0.908009
882.062855	0.910805	0.911261	0.912122
882.795772	0.908557	0.908436	0.908446
883.528609	0.910888	0.912261	0.912306
884.261366	0.909233	0.910344	0.909217
884.994041	0.910215	0.911037	0.912354
885.726636	0.909397	0.909951	0.911502
886.459150	0.910936	0.911283	0.911141
887.191584	0.910129	0.910478	0.911323
887.923937	0.909953	0.912376	0.911075
888.656209	0.912600	0.911669	0.911650
889.388400	0.910098	0.910624	0.911628
890.120510	0.911993	0.912715	0.913081
890.852539	0.910930	0.911315	0.911272
891.584487	0.912381	0.912651	0.913927
892.316355	0.909867	0.910588	0.911742
893.048141	0.913441	0.914414	0.914107
893.779847	0.909183	0.910175	0.911206
894.511471	0.913785	0.914386	0.913483
895.243014	0.909714	0.911127	0.911154
895.974477	0.915104	0.915205	0.914944
896.705858	0.911146	0.911320	0.910801
897.437158	0.914054	0.914714	0.915963
898.168376	0.909360	0.911358	0.911795
898.899514	0.913818	0.914565	0.915958
899.630570	0.911921	0.912673	0.912633
900.361546	0.913524	0.913860	0.914596
901.092439	0.912893	0.912445	0.914381
901.823252	0.912761	0.913545	0.914655
902.553983	0.913199	0.914680	0.915813
903.284633	0.912051	0.912939	0.913596
904.015201	0.913901	0.915648	0.916303
904.745689	0.911377	0.911549	0.911206
905.476094	0.914813	0.916156	0.916059
906.206418	0.912175	0.911847	0.913737
906.936661	0.915654	0.916965	0.916984
907.666822	0.911901	0.912294	0.913815
908.396901	0.914641	0.916700	0.915481
909.126899	0.913463	0.913259	0.914062
909.856816	0.914344	0.915627	0.915922
910.586650	0.913994	0.914595	0.914574
911.316403	0.915263	0.914812	0.915765
912.046075	0.914909	0.916394	0.917653
912.775664	0.913293	0.912339	0.914466
913.505172	0.916894	0.917777	0.916930
914.234598	0.913585	0.912756	0.913165
914.963943	0.917877	0.917621	0.915778
915.693205	0.911959	0.913607	0.914515
916.422386	0.916499	0.915787	0.918412
917.151484	0.913345	0.915097	0.915321
917.880501	0.916176	0.915965	0.916209
918.609436	0.915884	0.915875	0.916717
919.338289	0.915705	0.914972	0.915309
920.067060	0.917110	0.917262	0.919101
920.795748	0.913453	0.914094	0.915025
921.524355	0.917110	0.917965	0.919234
922.252880	0.914496	0.914083	0.915140
922.981323	0.917826	0.917661	0.918302
923.709683	0.914812	0.915831	0.915985
924.437961	0.916433	0.915966	0.918455
925.166157	0.916376	0.916478	0.917040
925.894271	0.914517	0.915491	0.915520
926.622303	0.917892	0.918667	0.918194
927.350252	0.914078	0.915220	0.914289
928.078119	0.919510	0.919007	0.919673
928.805904	0.914111	0.915677	0.915464
929.533606	0.917018	0.918302	0.919226
930.261226	0.916730	0.916427	0.917895
930.988764	0.917718	0.916086	0.918620
931.716219	0.916877	0.918230	0.918974
932.443592	0.914707	0.915918	0.915545
933.170882	0.918971	0.919708	0.920184
933.898090	0.915246	0.914921	0.916655
934.625215	0.918073	0.917829	0.919344
935.352257	0.916473	0.916733	0.918788
936.079217	0.916681	0.917583	0.917558
936.806095	0.919117	0.918497	0.918988
937.532889	0.915790	0.916437	0.916806
938.259601	0.919882	0.919964	0.920323
938.986230	0.915832	0.916925	0.915476
939.712777	0.919576	0.918991	0.919943
940.439241	0.917291	0.917278	0.917640
941.165622	0.916570	0.917453	0.918414
941.891920	0.919410	0.920208	0.918797
942.618135	0.915888	0.916249	0.916767
943.344267	0.920532	0.920051	0.921460
944.070317	0.916227	0.915782	0.916510
944.796283	0.917866	0.920631	0.920479
945.522167	0.916975	0.917425	0.919209
946.247967	0.917628	0.917025	0.918768
946.973685	0.920782	0.919633	0.920531
947.699319	0.915563	0.917212	0.916969
948.424871	0.920462	0.920431	0.921216
949.150339	0.917261	0.917452	0.918980
949.875724	0.919307	0.918362	0.919700
950.601026	0.918925	0.921000	0.920495
951.326245	0.916772	0.916579	0.918267
952.051381	0.920083	0.920694	0.922580
952.776433	0.914822	0.916936	0.917857
953.501402	0.918994	0.920029	0.920309
954.226288	0.919502	0.919924	0.918815
954.951091	0.918313	0.918015	0.919022
955.675810	0.920841	0.921454	0.922065
956.400446	0.916914	0.917354	0.917792
957.124998	0.921674	0.922366	0.921920
957.849467	0.918092	0.919959	0.919269
958.573852	0.918532	0.918923	0.919214
959.298154	0.920440	0.921492	0.922149
960.022373	0.918239	0.919179	0.918555
960.746508	0.920409	0.921731	0.921792
961.470559	0.917866	0.918671	0.919945
962.194527	0.919714	0.918601	0.919696
962.918411	0.919801	0.921759	0.921314
963.642212	0.917332	0.917834	0.917901
964.365929	0.921994	0.922843	0.922306
965.089562	0.917181	0.918729	0.918384
965.813111	0.919612	0.920853	0.919898
966.536577	0.919487	0.921123	0.921050
967.259958	0.916843	0.918650	0.918237
967.983256	0.920555	0.922060	0.922602
968.706471	0.918430	0.918867	0.919492
969.429601	0.918858	0.920019	0.920444
970.152647	0.920152	0.922388	0.922780
970.875610	0.919198	0.918938	0.918448
971.598488	0.922362	0.923454	0.921375
972.321283	0.919053	0.920224	0.918521
973.043993	0.919050	0.920309	0.920580
973.766620	0.920590	0.922341	0.922269
974.489162	0.918469	0.918938	0.919489
975.211620	0.921460	0.923032	0.921458
975.933995	0.919777	0.919212	0.919946
976.656285	0.918492	0.918734	0.919773
977.378490	0.922245	0.922629	0.921998
978.100612	0.918610	0.918677	0.918644
978.822649	0.920936	0.920927	0.921828
979.544603	0.919818	0.919763	0.920449
980.266471	0.918386	0.919318	0.918806
980.988256	0.922099	0.922293	0.922915
981.709956	0.918186	0.917957	0.919288
982.431572	0.920963	0.920951	0.922919
983.153103	0.921165	0.920929	0.922246
983.874550	0.918381	0.918357	0.918416
984.595913	0.922573	0.923049	0.922377
985.317191	0.919086	0.920610	0.919044
986.038385	0.920587	0.921975	0.922737
986.759494	0.921490	0.922087	0.923801
987.480518	0.917424	0.918557	0.917783
988.201458	0.922141	0.922586	0.922969
988.922313	0.919918	0.921444	0.920256
989.643084	0.918684	0.919968	0.919972
990.363770	0.921552	0.922799	0.922729
991.084371	0.917794	0.919117	0.919323
991.804888	0.921229	0.921785	0.921226
992.525319	0.921334	0.922381	0.922237
993.245666	0.918575	0.919406	0.919743
993.965928	0.921829	0.922029	0.923069
994.686106	0.919861	0.920555	0.919791
995.406198	0.919183	0.919190	0.919871
996.126206	0.922859	0.923697	0.922632
996.846128	0.919077	0.918290	0.921026
997.565966	0.921657	0.922565	0.922073
998.285719	0.921343	0.922784	0.922456
999.005386	0.919151	0.919547	0.919466
999.724969	0.921235	0.922182	0.922695
1000.444467	0.918593	0.921040	0.921682
1001.163879	0.919687	0.918734	0.921173
1001.883207	0.921646	0.923470	0.923848
1002.602449	0.918439	0.920011	0.919625
1003.321606	0.920204	0.921348	0.921688
1004.040678	0.922333	0.923673	0.922871
1004.759665	0.917863	0.919613	0.919931
1005.478566	0.922453	0.922166	0.923093
1006.197382	0.920558	0.922379	0.922132
1006.916113	0.918261	0.919056	0.920244
1007.634758	0.922369	0.923395	0.921505
1008.353319	0.920262	0.920779	0.919999
1009.071793	0.920824	0.919393	0.921501
1009.790183	0.922723	0.922711	0.924976
1010.508486	0.919416	0.918288	0.918958
1011.226705	0.920749	0.919845	0.920172
1011.944838	0.920519	0.923531	0.922830
1012.662885	0.918798	0.919562	0.919771
1013.380847	0.920869	0.922574	0.921822
1014.098723	0.920626	0.920671	0.921585
1014.816514	0.919615	0.918918	0.920245
1015.534219	0.921855	0.920138	0.921548
1016.251838	0.919574	0.920592	0.919127
1016.969372	0.919938	0.921099	0.920280
1017.686820	0.921983	0.922928	0.923030
1018.404182	0.919391	0.920237	0.919826
1019.121458	0.920958	0.919950	0.921972
1019.838649	0.921344	0.922707	0.923465
1020.555753	0.918761	0.918802	0.919590
1021.272772	0.920150	0.922329	0.921327
1021.989705	0.921108	0.921190	0.920901
1022.706552	0.917625	0.919519	0.917977
1023.423313	0.922779	0.922166	0.920954
1024.139988	0.920996	0.922028	0.921318
1024.856578	0.918718	0.918105	0.919590
1025.573081	0.921967	0.921665	0.921402
1026.289498	0.920295	0.918288	0.920578
1027.005829	0.920552	0.919662	0.918595
1027.722074	0.921570	0.923263	0.920883
1028.438232	0.919572	0.920479	0.919459
1029.154305	0.919235	0.919630	0.919448
1029.870291	0.919778	0.921849	0.923469
1030.586192	0.917632	0.920097	0.918984
1031.302005	0.921393	0.919325	0.920452
1032.017733	0.922141	0.921543	0.920881
1032.733374	0.916243	0.918636	0.919124
1033.448929	0.918494	0.920280	0.920470
1034.164398	0.922157	0.921452	0.920508
1034.879780	0.918361	0.917871	0.917393
1035.595076	0.919970	0.919536	0.919759
1036.310286	0.919088	0.922280	0.919076
1037.025409	0.916729	0.918482	0.917023
1037.740445	0.920195	0.920221	0.921505
1038.455395	0.920195	0.919199	0.920995
1039.170259	0.915398	0.917570	0.916719
1039.885035	0.918855	0.921029	0.920223
1040.599726	0.919139	0.917988	0.919073
1041.314329	0.916136	0.917502	0.918252
1042.028846	0.916380	0.921631	0.919624
1042.743276	0.917482	0.919998	0.919308
1043.457620	0.915535	0.917259	0.915720
1044.171877	0.920468	0.919650	0.920959
1044.886047	0.917488	0.919543	0.918632
1045.600130	0.916633	0.916292	0.918084
1046.314126	0.918532	0.919678	0.920019
1047.028036	0.915021	0.917546	0.916875
1047.741858	0.915169	0.915360	0.915077
1048.455594	0.918828	0.919730	0.919713
1049.169243	0.916547	0.917241	0.917248
1049.882805	0.916020	0.916749	0.915359
1050.596280	0.915598	0.919084	0.916125
1051.309667	0.916973	0.916481	0.916173
1052.022968	0.916486	0.914258	0.913826
1052.736182	0.916528	0.918602	0.914158
1053.449309	0.916833	0.917731	0.916733
1054.162348	0.914109	0.915370	0.914469
1054.875300	0.917186	0.918315	0.914721
1055.588165	0.915546	0.919421	0.913386
1056.300943	0.913011	0.916173	0.914604
1057.013634	0.917911	0.916209	0.915277
1057.726238	0.915214	0.915766	0.913711
1058.438754	0.910256	0.914005	0.913103
1059.151182	0.913768	0.916618	0.916425
1059.863524	0.914746	0.913355	0.914040
1060.575778	0.916490	0.912057	0.914866
1061.287945	0.913659	0.914257	0.915405
1062.000024	0.913963	0.913092	0.915017
1062.712016	0.910636	0.909858	0.911916
1063.423920	0.914608	0.914417	0.913780
1064.135737	0.914315	0.914422	0.913166
1064.847466	0.911040	0.912878	0.912093
1065.559108	0.910700	0.912932	0.914014
1066.270662	0.911738	0.911208	0.912407
1066.982128	0.909705	0.910153	0.911170
1067.693507	0.908059	0.912186	0.911835
1068.404798	0.911135	0.910949	0.913353
1069.116001	0.908034	0.909920	0.910609
1069.827117	0.913648	0.909942	0.910152
1070.538145	0.911953	0.913634	0.910049
1071.249085	0.910442	0.911065	0.910486
1071.959937	0.909791	0.909266	0.907548
1072.670702	0.912453	0.912920	0.911879
1073.381378	0.905438	0.909401	0.907689
1074.091967	0.908046	0.905344	0.909647
1074.802468	0.914284	0.909284	0.910287
1075.512881	0.905815	0.905753	0.905862
1076.223205	0.908966	0.906366	0.907349
1076.933442	0.908458	0.908198	0.906712
1077.643591	0.908066	0.906485	0.904434
1078.353652	0.907150	0.909665	0.904420
1079.063624	0.907792	0.909615	0.909281
1079.773509	0.907069	0.906880	0.911121
1080.483305	0.902611	0.904610	0.907409
1081.193013	0.907925	0.909659	0.905489
1081.902633	0.906645	0.906552	0.905228
1082.612165	0.904595	0.904091	0.900580
1083.321608	0.906367	0.906113	0.905001
1084.030963	0.904469	0.905761	0.904419
1084.740230	0.902900	0.901960	0.900965
1085.449409	0.901905	0.905830	0.900557
1086.158499	0.902798	0.902285	0.901404
1086.867501	0.897236	0.901237	0.896645
1087.576414	0.899659	0.902284	0.900254
1088.285239	0.902034	0.903417	0.898986
1088.993975	0.904126	0.899956	0.896038
1089.702623	0.898342	0.896358	0.894116
1090.411182	0.899160	0.895640	0.895231
1091.119653	0.895522	0.896388	0.896445
1091.828035	0.894772	0.893293	0.893226
1092.536329	0.899255	0.895544	0.896043
1093.244534	0.896254	0.892464	0.891805
1093.952650	0.890962	0.890843	0.888165
1094.660677	0.893176	0.893731	0.891951
1095.368616	0.891309	0.890649	0.887103
1096.076466	0.891617	0.888725	0.887962
1096.784228	0.885277	0.883247	0.883690
1097.491900	0.888018	0.886050	0.882031
1098.199484	0.884647	0.885997	0.879280
1098.906978	0.880000	0.879497	0.878977
1099.614384	0.879861	0.884461	0.881182
1100.321701	0.880188	0.878876	0.878348
1101.028929	0.872475	0.876826	0.874203
1101.736068	0.878807	0.873874	0.870083
1102.443118	0.874129	0.871588	0.872386
1103.150079	0.871028	0.870617	0.865176
1103.856951	0.868259	0.868136	0.857602
1104.563734	0.869536	0.865329	0.864588
1105.270428	0.865060	0.861810	0.861609
1105.977032	0.860874	0.861117	0.853010
1106.683547	0.855567	0.858048	0.849416
1107.389974	0.855769	0.853855	0.851735
1108.096311	0.845564	0.845621	0.844425
1108.802558	0.845898	0.847533	0.842260
1109.508717	0.841811	0.843679	0.836093
1110.214786	0.842045	0.836618	0.835116
1110.920766	0.833701	0.832509	0.830590
1111.626656	0.828371	0.833172	0.825987
1112.332457	0.829187	0.827511	0.825018
1113.038169	0.828513	0.823351	0.820149
1113.743791	0.822973	0.820810	0.817816
1114.449324	0.816255	0.816506	0.811963
1115.154767	0.810709	0.808079	0.806492
1115.860120	0.804887	0.808617	0.802802
1116.565385	0.807822	0.798735	0.800472
1117.270559	0.797780	0.795234	0.793945
1117.975644	0.797092	0.792811	0.790485
1118.680639	0.792692	0.794898	0.789273
1119.385545	0.792295	0.788068	0.786849
1120.090361	0.789803	0.785173	0.783043
1120.795087	0.789443	0.780455	0.778471
1121.499723	0.785229	0.777527	0.776459
1122.204270	0.778678	0.775785	0.768017
