# Supplementary material for: Chiral plasmonic superlattices from template-assisted assembly of achiral nanoparticles
Source: Nat Commun. 2025 Feb 16;16:1687. doi: 10.1038/s41467-025-56999-0 (PMC11830766; doi:10.1038/s41467-025-56999-0)
Supplement: Supplementary file 3 — Source Data [file 41467_2025_56999_MOESM3_ESM.zip › source data/Fig.3/Ag NPs spheres/27nm LF.txt]

Wavelength (nm)	0_LCP	0_Linear	0_RCP
351.607006	0.519599	0.511026	0.509786
352.389528	0.520143	0.522158	0.524074
353.171988	0.531250	0.524482	0.542883
353.954387	0.527878	0.527307	0.527675
354.736724	0.536937	0.498172	0.535096
355.519000	0.540516	0.505088	0.535780
356.301214	0.527923	0.548023	0.511324
357.083367	0.513913	0.510036	0.519196
357.865459	0.550840	0.506272	0.526967
358.647489	0.527919	0.503643	0.524315
359.429457	0.510084	0.530741	0.518551
360.211364	0.528706	0.499553	0.517212
360.993209	0.533505	0.506195	0.546093
361.774993	0.542571	0.514461	0.522843
362.556715	0.521382	0.523726	0.541560
363.338375	0.529317	0.530329	0.525738
364.119973	0.541735	0.503328	0.527228
364.901510	0.500000	0.506297	0.508656
365.682985	0.521082	0.532110	0.526873
366.464398	0.528526	0.502071	0.530179
367.245750	0.544828	0.511867	0.546392
368.027039	0.514607	0.501979	0.526030
368.808267	0.501808	0.506818	0.517139
369.589432	0.514556	0.505576	0.523599
370.370536	0.519217	0.517896	0.523231
371.151578	0.530612	0.510786	0.523410
371.932558	0.509385	0.508065	0.534979
372.713475	0.530025	0.518397	0.522918
373.494331	0.513231	0.509125	0.519695
374.275125	0.520159	0.500568	0.515961
375.055856	0.508284	0.498609	0.514349
375.836525	0.507653	0.502370	0.508689
376.617133	0.511187	0.500988	0.514243
377.397677	0.495396	0.496513	0.522111
378.178160	0.499786	0.496488	0.505104
378.958581	0.499796	0.491050	0.513091
379.738939	0.507405	0.493135	0.487220
380.519235	0.480567	0.497085	0.503376
381.299469	0.496949	0.492150	0.500525
382.079640	0.482911	0.490341	0.490695
382.859749	0.490003	0.489845	0.492579
383.639795	0.490759	0.492229	0.480736
384.419779	0.487138	0.483981	0.495296
385.199701	0.477397	0.482946	0.485279
385.979560	0.482317	0.480966	0.485881
386.759356	0.488393	0.487179	0.489679
387.539090	0.477230	0.484924	0.491718
388.318762	0.475917	0.474269	0.482589
389.098370	0.490432	0.490794	0.483840
389.877917	0.477517	0.483572	0.477705
390.657400	0.488415	0.473693	0.485870
391.436821	0.478013	0.485049	0.481763
392.216179	0.482874	0.475302	0.476472
392.995474	0.480764	0.482764	0.470877
393.774707	0.472747	0.475467	0.471410
394.553877	0.473260	0.476988	0.478003
395.332984	0.478196	0.474970	0.473138
396.112028	0.479750	0.473064	0.472971
396.891009	0.473649	0.464909	0.467759
397.669927	0.469419	0.472090	0.469974
398.448783	0.466728	0.466994	0.469223
399.227575	0.470623	0.468200	0.468263
400.006304	0.469432	0.467779	0.469716
400.784971	0.462844	0.464292	0.463159
401.563574	0.464520	0.463950	0.461867
402.342115	0.467702	0.465641	0.461702
403.120592	0.466993	0.464895	0.461086
403.899006	0.464540	0.459557	0.455803
404.677357	0.461699	0.461040	0.459050
405.455644	0.458102	0.458410	0.452453
406.233869	0.460056	0.460186	0.456421
407.012030	0.454674	0.456425	0.457711
407.790128	0.460530	0.451126	0.455784
408.568163	0.454066	0.456000	0.449574
409.346134	0.453699	0.452573	0.443946
410.124042	0.452654	0.451890	0.450160
410.901887	0.452213	0.449663	0.447114
411.679668	0.450326	0.448920	0.446339
412.457386	0.449759	0.444021	0.440108
413.235040	0.446985	0.445478	0.438626
414.012631	0.442508	0.444550	0.442706
414.790158	0.445087	0.440674	0.437646
415.567622	0.443418	0.439789	0.434151
416.345022	0.439354	0.436650	0.434771
417.122359	0.442860	0.438219	0.432757
417.899632	0.439759	0.438956	0.431789
418.676841	0.437350	0.435054	0.431200
419.453987	0.441025	0.430725	0.429870
420.231069	0.434808	0.430854	0.426704
421.008087	0.433413	0.428336	0.423120
421.785041	0.432001	0.429775	0.419058
422.561932	0.430746	0.425472	0.419341
423.338759	0.428352	0.421244	0.417863
424.115522	0.426148	0.420929	0.414525
424.892221	0.427428	0.419275	0.414473
425.668856	0.421199	0.418338	0.410876
426.445428	0.421511	0.414375	0.408171
427.221935	0.418522	0.413926	0.405861
427.998378	0.421018	0.410148	0.404061
428.774758	0.415656	0.411666	0.403097
429.551073	0.413931	0.408656	0.397696
430.327324	0.410056	0.406307	0.398163
431.103511	0.412247	0.404848	0.395632
431.879634	0.406517	0.401593	0.394270
432.655693	0.406486	0.398333	0.389948
433.431688	0.402872	0.398598	0.388535
434.207618	0.400975	0.396242	0.385920
434.983484	0.402969	0.392498	0.386217
435.759286	0.397426	0.393243	0.380404
436.535024	0.398481	0.389756	0.381410
437.310697	0.395785	0.388774	0.380260
438.086306	0.392973	0.388656	0.375965
438.861851	0.388738	0.382887	0.375738
439.637331	0.386493	0.379442	0.373165
440.412747	0.384838	0.377682	0.370221
441.188099	0.384880	0.377444	0.368636
441.963385	0.378896	0.375730	0.368430
442.738608	0.380863	0.373111	0.365415
443.513766	0.375236	0.371417	0.362411
444.288859	0.373621	0.369759	0.359508
445.063888	0.372063	0.367694	0.360427
445.838852	0.368705	0.365846	0.357882
446.613751	0.366928	0.363170	0.354474
447.388586	0.364508	0.360129	0.354351
448.163356	0.361866	0.358326	0.351846
448.938061	0.362575	0.358522	0.352181
449.712702	0.357824	0.354492	0.348994
450.487278	0.357250	0.353125	0.347585
451.261789	0.355918	0.350196	0.347206
452.036235	0.352341	0.349177	0.346392
452.810616	0.353076	0.347340	0.345197
453.584932	0.349983	0.345550	0.343730
454.359184	0.347817	0.343573	0.341519
455.133370	0.344609	0.342146	0.339321
455.907492	0.344597	0.339526	0.340678
456.681548	0.341949	0.339021	0.338270
457.455540	0.340240	0.337599	0.337806
458.229466	0.337502	0.335723	0.336007
459.003327	0.337390	0.334245	0.335598
459.777124	0.334184	0.331603	0.335758
460.550855	0.335056	0.332626	0.335337
461.324521	0.333036	0.331148	0.334791
462.098121	0.330737	0.328221	0.333991
462.871657	0.329741	0.326536	0.332336
463.645127	0.327882	0.326466	0.332715
464.418532	0.328065	0.323503	0.332593
465.191871	0.325151	0.322829	0.331225
465.965146	0.322991	0.322858	0.330631
466.738355	0.321563	0.320443	0.332321
467.511498	0.319052	0.319658	0.330425
468.284576	0.319844	0.317277	0.330326
469.057589	0.317745	0.317675	0.330209
469.830536	0.315753	0.315920	0.331425
470.603418	0.315161	0.315266	0.331030
471.376234	0.312415	0.313605	0.331364
472.148985	0.311888	0.313779	0.331583
472.921670	0.310171	0.313356	0.330302
473.694289	0.309086	0.310991	0.331927
474.466843	0.306688	0.310222	0.332674
475.239331	0.305845	0.310467	0.331942
476.011753	0.304827	0.308554	0.333060
476.784110	0.303677	0.308630	0.333488
477.556401	0.302296	0.307052	0.333813
478.328626	0.300445	0.305590	0.334124
479.100785	0.299005	0.305001	0.334229
479.872879	0.298863	0.304700	0.335638
480.644906	0.296765	0.303002	0.335213
481.416868	0.295980	0.304246	0.335703
482.188764	0.294764	0.302905	0.336684
482.960594	0.293403	0.302880	0.337258
483.732358	0.293192	0.301773	0.337340
484.504056	0.292497	0.301188	0.338580
485.275688	0.291488	0.300871	0.337905
486.047254	0.291308	0.300288	0.339997
486.818753	0.289943	0.299979	0.340048
487.590187	0.289473	0.300292	0.340055
488.361555	0.289493	0.299846	0.341164
489.132856	0.288965	0.300311	0.341787
489.904091	0.289607	0.299986	0.342983
490.675260	0.288972	0.299685	0.343118
491.446363	0.288782	0.299781	0.344023
492.217399	0.289096	0.301018	0.344503
492.988369	0.289869	0.300782	0.345401
493.759273	0.289726	0.301539	0.346119
494.530111	0.290818	0.301697	0.346628
495.300882	0.291108	0.302663	0.347685
496.071586	0.290753	0.303991	0.347707
496.842224	0.292558	0.303993	0.349620
497.612796	0.294028	0.305378	0.350366
498.383301	0.294674	0.305661	0.350581
499.153740	0.295345	0.307553	0.351097
499.924112	0.297408	0.308317	0.352563
500.694418	0.298315	0.308700	0.354663
501.464657	0.299737	0.311312	0.354140
502.234829	0.301166	0.311784	0.354861
503.004935	0.302781	0.312699	0.356215
503.774974	0.304246	0.314229	0.356138
504.544946	0.306292	0.315121	0.357878
505.314852	0.308142	0.317401	0.358487
506.084690	0.309721	0.318305	0.359284
506.854462	0.311874	0.320782	0.360066
507.624168	0.313792	0.322445	0.360319
508.393806	0.316192	0.323348	0.361395
509.163377	0.317825	0.325078	0.361903
509.932882	0.318904	0.326786	0.363717
510.702319	0.322114	0.328586	0.364360
511.471690	0.323627	0.329569	0.365146
512.240994	0.325882	0.332468	0.366266
513.010230	0.328143	0.334720	0.367063
513.779400	0.330059	0.335957	0.367493
514.548502	0.332572	0.337825	0.367838
515.317537	0.334516	0.340179	0.369609
516.086506	0.336648	0.341472	0.369557
516.855407	0.338603	0.343306	0.370568
517.624241	0.340897	0.345298	0.371361
518.393007	0.342860	0.346707	0.372117
519.161707	0.345054	0.348306	0.373049
519.930339	0.347055	0.350162	0.373366
520.698904	0.349083	0.351907	0.374469
521.467401	0.350963	0.353508	0.374808
522.235832	0.352477	0.355002	0.375928
523.004194	0.354453	0.356618	0.375993
523.772490	0.356451	0.358530	0.376525
524.540718	0.358987	0.360473	0.376947
525.308878	0.360404	0.361461	0.377754
526.076971	0.362180	0.363248	0.378990
526.844997	0.364554	0.364613	0.378884
527.612955	0.366010	0.366117	0.380651
528.380845	0.367089	0.366680	0.381053
529.148668	0.369056	0.368227	0.381539
529.916423	0.369878	0.370179	0.381616
530.684111	0.372053	0.371233	0.381843
531.451731	0.373240	0.373304	0.382237
532.219283	0.375264	0.374169	0.383482
532.986767	0.375813	0.375627	0.383609
533.754184	0.376965	0.375870	0.384341
534.521533	0.379247	0.378095	0.384250
535.288814	0.380321	0.378868	0.384588
536.056027	0.381671	0.379450	0.385239
536.823172	0.381983	0.380861	0.385470
537.590250	0.383591	0.382114	0.385911
538.357259	0.384366	0.382550	0.386758
539.124201	0.386576	0.384066	0.387336
539.891074	0.387472	0.385086	0.387609
540.657880	0.388000	0.385523	0.387212
541.424617	0.389369	0.386730	0.388050
542.191287	0.389934	0.388446	0.387804
542.957888	0.391020	0.388874	0.388437
543.724421	0.392120	0.389144	0.387890
544.490886	0.393358	0.390058	0.389388
545.257283	0.393689	0.390817	0.389072
546.023612	0.394694	0.391247	0.389002
546.789872	0.394900	0.392353	0.389753
547.556064	0.395688	0.393178	0.389531
548.322188	0.397228	0.393830	0.390442
549.088244	0.397861	0.394503	0.389807
549.854231	0.398189	0.394843	0.391139
550.620150	0.399054	0.395787	0.390780
551.386000	0.399187	0.396279	0.390670
552.151782	0.400957	0.396357	0.391344
552.917496	0.401456	0.396482	0.392106
553.683141	0.401595	0.398264	0.391628
554.448717	0.402019	0.397804	0.391980
555.214225	0.403119	0.398453	0.391738
555.979665	0.403127	0.399459	0.392345
556.745036	0.404416	0.399591	0.392278
557.510338	0.403917	0.400424	0.392760
558.275572	0.405418	0.401072	0.392424
559.040737	0.405414	0.401407	0.392619
559.805833	0.405403	0.401782	0.392746
560.570860	0.406348	0.402369	0.393465
561.335819	0.407091	0.402895	0.392635
562.100709	0.406528	0.403171	0.393231
562.865530	0.407453	0.403795	0.393587
563.630283	0.407500	0.404485	0.393700
564.394966	0.408211	0.404328	0.393216
565.159581	0.408771	0.404830	0.393844
565.924126	0.409106	0.405486	0.393595
566.688603	0.409263	0.405427	0.394518
567.453011	0.409723	0.406234	0.393957
568.217349	0.410002	0.406795	0.395093
568.981619	0.410289	0.407441	0.394294
569.745820	0.410696	0.407819	0.394469
570.509951	0.411216	0.407782	0.395222
571.274014	0.411480	0.408588	0.395551
572.038007	0.411748	0.409249	0.395481
572.801931	0.412064	0.409707	0.395742
573.565786	0.412295	0.410098	0.395513
574.329572	0.412578	0.410567	0.395791
575.093288	0.412923	0.410430	0.396369
575.856935	0.413126	0.411390	0.396319
576.620513	0.413802	0.411421	0.396428
577.384021	0.414049	0.412006	0.396573
578.147460	0.414718	0.412803	0.397167
578.910830	0.414630	0.413287	0.397564
579.674131	0.415374	0.413637	0.397369
580.437361	0.415153	0.414081	0.397011
581.200523	0.416079	0.414714	0.397983
581.963615	0.416217	0.415531	0.397870
582.726637	0.416728	0.416317	0.398497
583.489590	0.417388	0.416245	0.398428
584.252473	0.416807	0.417256	0.399088
585.015287	0.417648	0.417703	0.399172
585.778031	0.418725	0.418479	0.399898
586.540705	0.418744	0.419083	0.399427
587.303309	0.419515	0.420067	0.399551
588.065844	0.419762	0.421157	0.400483
588.828309	0.420502	0.421865	0.400785
589.590705	0.421670	0.422109	0.400986
590.353030	0.422001	0.423089	0.400658
591.115286	0.422284	0.423987	0.401267
591.877472	0.423470	0.424674	0.401600
592.639588	0.424593	0.425735	0.401617
593.401634	0.424907	0.426731	0.402348
594.163610	0.425877	0.427250	0.402329
594.925516	0.426703	0.428259	0.402973
595.687352	0.427558	0.430126	0.403017
596.449118	0.429100	0.430757	0.403231
597.210814	0.429925	0.431997	0.404001
597.972440	0.430886	0.433341	0.404231
598.733996	0.432139	0.434530	0.405146
599.495482	0.433927	0.436018	0.404901
600.256898	0.434999	0.437424	0.405774
601.018243	0.436512	0.438582	0.406633
601.779518	0.437500	0.440552	0.406921
602.540723	0.438913	0.441167	0.407683
603.301858	0.440715	0.443188	0.407638
604.062922	0.442421	0.444531	0.408539
604.823916	0.443976	0.446425	0.409112
605.584840	0.445257	0.447724	0.409790
606.345693	0.447179	0.449871	0.410366
607.106476	0.449324	0.451384	0.411160
607.867188	0.451164	0.453431	0.412252
608.627830	0.452792	0.455171	0.413037
609.388402	0.454673	0.456663	0.413919
610.148902	0.456338	0.458982	0.414593
610.909333	0.457791	0.460569	0.415853
611.669693	0.459618	0.463490	0.417241
612.429982	0.461395	0.465233	0.417759
613.190200	0.463285	0.466856	0.418821
613.950348	0.465188	0.467646	0.420441
614.710425	0.467143	0.470382	0.421045
615.470432	0.469074	0.472338	0.422168
616.230368	0.470286	0.474196	0.423343
616.990233	0.472247	0.476089	0.424928
617.750027	0.473635	0.477834	0.425731
618.509750	0.475841	0.479371	0.426915
619.269403	0.477579	0.481610	0.428459
620.028984	0.479205	0.483097	0.429485
620.788495	0.480998	0.484606	0.430382
621.547935	0.482021	0.485778	0.432132
622.307304	0.484184	0.487496	0.433861
623.066601	0.485208	0.489288	0.434474
623.825828	0.487530	0.490307	0.436093
624.584984	0.488965	0.491588	0.437415
625.344069	0.490307	0.493135	0.438254
626.103082	0.491434	0.494177	0.439931
626.862025	0.493091	0.494812	0.441191
627.620896	0.494475	0.495609	0.442311
628.379696	0.495624	0.496717	0.443625
629.138425	0.496887	0.497042	0.445856
629.897083	0.498038	0.498198	0.446846
630.655669	0.499260	0.498403	0.449544
631.414184	0.500497	0.498488	0.451125
632.172628	0.501169	0.499333	0.453294
632.931000	0.502349	0.499802	0.455356
633.689301	0.503528	0.500334	0.458656
634.447531	0.504575	0.500302	0.461049
635.205689	0.504803	0.500441	0.463882
635.963776	0.505582	0.500787	0.466615
636.721791	0.505588	0.500891	0.470263
637.479735	0.506203	0.500631	0.473724
638.237607	0.505628	0.500309	0.477228
638.995408	0.505559	0.500092	0.480954
639.753137	0.504529	0.499826	0.484194
640.510794	0.504269	0.499020	0.487970
641.268380	0.502612	0.498860	0.491565
642.025894	0.501245	0.497287	0.494706
642.783336	0.499175	0.495629	0.498342
643.540707	0.496811	0.494185	0.501609
644.298006	0.494043	0.492342	0.504232
645.055233	0.490518	0.489511	0.506997
645.812388	0.487003	0.486673	0.509085
646.569471	0.482474	0.483461	0.510976
647.326483	0.478247	0.479698	0.512535
648.083423	0.472533	0.475125	0.513912
648.840290	0.466357	0.470425	0.514559
649.597086	0.460509	0.465420	0.514339
650.353810	0.453681	0.459792	0.514223
651.110461	0.446143	0.453094	0.513139
651.867041	0.438279	0.446284	0.511716
652.623549	0.429831	0.439355	0.509369
653.379984	0.421533	0.431824	0.506606
654.136348	0.412375	0.423618	0.503648
654.892639	0.403118	0.415143	0.500201
655.648858	0.393522	0.406716	0.495395
656.405005	0.384117	0.397832	0.490636
657.161080	0.373949	0.388454	0.484868
657.917082	0.364087	0.379322	0.479328
658.673012	0.354040	0.369440	0.473235
659.428870	0.344835	0.360171	0.466522
660.184655	0.335311	0.350919	0.459717
660.940368	0.326077	0.341528	0.452836
661.696009	0.317744	0.331757	0.445131
662.451577	0.309008	0.323240	0.437641
663.207073	0.300997	0.314036	0.430206
663.962496	0.293915	0.305560	0.422704
664.717847	0.286835	0.297241	0.414944
665.473125	0.280039	0.289750	0.407731
666.228331	0.274313	0.282020	0.399817
666.983464	0.268642	0.274553	0.392805
667.738525	0.263693	0.268169	0.386037
668.493512	0.259308	0.261845	0.378570
669.248428	0.255211	0.256139	0.372281
670.003270	0.251776	0.250796	0.365743
670.758040	0.248551	0.246392	0.359241
671.512737	0.245558	0.242236	0.353041
672.267361	0.243099	0.238390	0.347450
673.021912	0.240815	0.234891	0.341971
673.776391	0.238789	0.231813	0.336268
674.530797	0.237255	0.229358	0.330363
675.285129	0.235692	0.227465	0.325573
676.039389	0.234171	0.225506	0.320399
676.793576	0.233001	0.223671	0.314909
677.547690	0.231734	0.222082	0.310236
678.301731	0.230191	0.220340	0.304988
679.055699	0.229184	0.219402	0.299478
679.809594	0.227931	0.217830	0.294257
680.563415	0.226667	0.216354	0.289101
681.317164	0.224890	0.214969	0.283117
682.070840	0.222855	0.212936	0.277454
682.824442	0.220686	0.211085	0.271487
683.577971	0.218536	0.208838	0.265396
684.331427	0.215431	0.206362	0.258769
685.084809	0.212356	0.203409	0.252378
685.838119	0.208617	0.200325	0.245227
686.591355	0.205282	0.196917	0.238097
687.344518	0.200747	0.192996	0.230983
688.097607	0.196312	0.189478	0.223047
688.850623	0.191513	0.185073	0.215379
689.603565	0.186847	0.180572	0.207498
690.356434	0.181114	0.175878	0.199447
691.109230	0.175512	0.170584	0.191400
691.861952	0.169843	0.165707	0.183254
692.614601	0.164482	0.160396	0.175062
693.367176	0.158206	0.154741	0.166896
694.119677	0.152241	0.149336	0.158786
694.872105	0.146087	0.143637	0.150777
695.624459	0.140100	0.138132	0.142731
696.376740	0.133920	0.132418	0.134681
697.128947	0.128004	0.126631	0.127049
697.881080	0.121999	0.121081	0.119840
698.633139	0.116064	0.115404	0.112161
699.385125	0.110532	0.109940	0.105212
700.137036	0.105267	0.104427	0.098472
700.888874	0.100062	0.099293	0.091997
701.640638	0.094756	0.094254	0.085973
702.392329	0.090398	0.089398	0.080023
703.143945	0.085957	0.085168	0.074833
703.895487	0.081859	0.080917	0.069876
704.646956	0.078069	0.076785	0.065185
705.398350	0.074941	0.073183	0.061154
706.149670	0.072193	0.069945	0.057211
706.900916	0.069712	0.067044	0.054181
707.652089	0.067705	0.064290	0.051469
708.403187	0.066263	0.062172	0.049270
709.154211	0.065058	0.060123	0.047573
709.905161	0.064398	0.058915	0.046576
710.656036	0.064361	0.058055	0.046074
711.406837	0.064758	0.057565	0.045899
712.157565	0.065660	0.057460	0.046396
712.908217	0.066998	0.057996	0.047278
713.658796	0.068854	0.058779	0.048833
714.409300	0.070985	0.060103	0.050894
715.159730	0.073754	0.061992	0.053374
715.910086	0.076970	0.064016	0.056359
716.660367	0.080714	0.066600	0.059895
717.410573	0.084813	0.069680	0.063836
718.160705	0.089399	0.073337	0.068490
718.910763	0.094443	0.077052	0.073206
719.660746	0.099571	0.081418	0.078571
720.410655	0.105323	0.086034	0.084442
721.160489	0.111352	0.090944	0.090267
721.910248	0.117733	0.096370	0.096996
722.659933	0.124633	0.102253	0.103344
723.409543	0.131776	0.108132	0.110935
724.159079	0.138980	0.114451	0.117991
724.908539	0.146403	0.121137	0.125631
725.657925	0.154193	0.127864	0.133613
726.407237	0.162075	0.135234	0.141837
727.156473	0.170261	0.142801	0.150337
727.905635	0.178446	0.150065	0.158486
728.654721	0.186905	0.157907	0.167155
729.403733	0.195702	0.165885	0.176085
730.152670	0.204122	0.173731	0.184956
730.901532	0.213024	0.182084	0.193663
731.650319	0.221695	0.190915	0.203341
732.399031	0.230848	0.198748	0.212245
733.147668	0.239550	0.207605	0.221363
733.896230	0.248986	0.216115	0.230964
734.644717	0.257671	0.224819	0.240204
735.393129	0.266851	0.233350	0.249423
736.141466	0.276270	0.242711	0.258990
736.889727	0.284790	0.251049	0.267945
737.637913	0.294147	0.259884	0.277375
738.386024	0.303019	0.269026	0.286674
739.134060	0.311675	0.277303	0.295391
739.882021	0.321071	0.286318	0.305079
740.629906	0.329856	0.295392	0.314112
741.377716	0.338097	0.304002	0.322950
742.125451	0.346925	0.312726	0.331881
742.873110	0.354937	0.321485	0.340777
743.620694	0.363772	0.330043	0.349652
744.368202	0.372471	0.338967	0.358833
745.115635	0.380350	0.346805	0.366739
745.862993	0.388650	0.354723	0.375371
746.610275	0.397300	0.363486	0.384238
747.357481	0.404930	0.371114	0.391921
748.104612	0.412887	0.379382	0.399354
748.851667	0.420041	0.387561	0.407936
749.598647	0.427704	0.395174	0.415605
750.345551	0.435734	0.403733	0.423743
751.092379	0.443107	0.410666	0.431067
751.839132	0.450797	0.418364	0.439174
752.585809	0.457570	0.426040	0.446228
753.332410	0.463989	0.433120	0.454067
754.078935	0.471375	0.440849	0.460088
754.825385	0.478510	0.448268	0.467362
755.571758	0.485145	0.454478	0.474672
756.318056	0.491702	0.461717	0.481533
757.064278	0.498118	0.467682	0.488321
757.810424	0.504668	0.475178	0.495168
758.556494	0.510671	0.481493	0.501297
759.302488	0.516417	0.488193	0.508216
760.048406	0.522764	0.494681	0.513615
760.794248	0.528348	0.500780	0.519722
761.540013	0.534900	0.506944	0.526914
762.285703	0.541148	0.513238	0.532138
763.031317	0.546259	0.518980	0.538208
763.776854	0.551751	0.525415	0.543435
764.522316	0.556820	0.530692	0.548817
765.267701	0.562258	0.536345	0.554557
766.013010	0.567977	0.542009	0.560107
766.758242	0.572577	0.547285	0.565140
767.503399	0.578884	0.552835	0.570678
768.248479	0.582749	0.557326	0.575292
768.993482	0.587469	0.563291	0.579989
769.738410	0.592366	0.568245	0.585298
770.483260	0.597365	0.572414	0.590032
771.228035	0.601932	0.577894	0.595127
771.972733	0.605594	0.583072	0.599209
772.717355	0.610679	0.587848	0.604147
773.461900	0.614229	0.591782	0.607838
774.206368	0.618648	0.597255	0.612475
774.950760	0.623248	0.601543	0.617098
775.695075	0.626679	0.605538	0.620938
776.439314	0.631750	0.611173	0.625884
777.183476	0.635658	0.613907	0.629171
777.927562	0.639660	0.618512	0.633249
778.671570	0.642662	0.622078	0.637109
779.415502	0.646895	0.626092	0.640333
780.159357	0.650057	0.630859	0.644489
780.903136	0.653493	0.633838	0.647942
781.646837	0.657584	0.638239	0.652383
782.390462	0.660617	0.641335	0.655293
783.134010	0.664851	0.645456	0.659244
783.877481	0.667501	0.649557	0.661869
784.620875	0.670667	0.653358	0.665409
785.364192	0.673888	0.655998	0.669031
786.107433	0.676807	0.659303	0.671883
786.850596	0.678977	0.663073	0.674937
787.593682	0.682726	0.665165	0.679071
788.336691	0.686833	0.669085	0.681507
789.079623	0.689055	0.672325	0.684156
789.822478	0.692035	0.675109	0.688078
790.565255	0.695498	0.678111	0.690630
791.307956	0.697395	0.681297	0.693129
792.050579	0.700195	0.684683	0.696481
792.793126	0.702147	0.687369	0.698063
793.535594	0.706051	0.690732	0.701385
794.277986	0.707461	0.692910	0.704711
795.020300	0.710273	0.696088	0.706208
795.762537	0.713697	0.698713	0.708772
796.504697	0.715542	0.701037	0.711987
797.246779	0.717712	0.703155	0.713926
797.988784	0.719471	0.705727	0.717460
798.730711	0.722888	0.708609	0.719839
799.472561	0.724760	0.710672	0.721496
800.214333	0.726980	0.714256	0.723261
800.956028	0.728975	0.716224	0.725395
801.697645	0.731158	0.719351	0.728248
802.439185	0.733792	0.720364	0.730400
803.180647	0.735600	0.723824	0.733174
803.922032	0.737218	0.726229	0.734273
804.663338	0.739737	0.728299	0.737503
805.404567	0.741096	0.730368	0.738632
806.145719	0.743580	0.731998	0.741061
806.886792	0.745447	0.734319	0.742881
807.627788	0.747948	0.735943	0.745125
808.368706	0.748982	0.738205	0.747136
809.109546	0.751940	0.739826	0.747992
809.850309	0.752926	0.741676	0.750707
810.590993	0.754508	0.744163	0.751560
811.331600	0.756955	0.746396	0.754476
812.072128	0.758396	0.748347	0.755925
812.812579	0.760196	0.751045	0.758090
813.552951	0.760311	0.750396	0.759099
814.293246	0.764313	0.753399	0.761033
815.033462	0.764987	0.754489	0.762436
815.773601	0.766630	0.756557	0.764044
816.513661	0.768951	0.757323	0.765254
817.253643	0.769239	0.760759	0.767273
817.993547	0.770973	0.761921	0.768072
818.733373	0.773564	0.763452	0.770873
819.473121	0.774341	0.764725	0.772110
820.212790	0.776321	0.766972	0.773935
820.952381	0.776886	0.768093	0.775181
821.691894	0.778904	0.769258	0.776442
822.431329	0.779054	0.771842	0.777771
823.170685	0.780654	0.772978	0.779139
823.909962	0.783331	0.773796	0.779111
824.649162	0.784067	0.775620	0.782590
825.388283	0.785537	0.776924	0.783782
826.127325	0.786303	0.778560	0.784544
826.866289	0.787739	0.780079	0.785341
827.605174	0.789599	0.782356	0.787073
828.343981	0.789659	0.782744	0.788530
829.082710	0.791298	0.783746	0.790637
829.821359	0.792454	0.786091	0.790635
830.559930	0.793903	0.786258	0.792635
831.298423	0.794251	0.788306	0.792167
832.036836	0.796498	0.789264	0.793949
832.775171	0.797675	0.789499	0.795631
833.513427	0.798743	0.791106	0.796828
834.251605	0.799698	0.792072	0.798062
834.989704	0.800903	0.793653	0.797936
835.727723	0.802107	0.796086	0.801206
836.465664	0.803273	0.795585	0.801036
837.203526	0.803914	0.796587	0.801940
837.941310	0.805318	0.799106	0.803521
838.679014	0.805850	0.798632	0.803127
839.416639	0.807087	0.800612	0.806234
840.154185	0.808351	0.801572	0.806498
840.891653	0.808941	0.801656	0.808464
841.629041	0.810568	0.803507	0.808831
842.366350	0.811882	0.804971	0.809104
843.103580	0.812326	0.805950	0.809986
843.840731	0.813378	0.807552	0.811353
844.577803	0.813089	0.807665	0.812767
845.314795	0.814535	0.808542	0.812455
846.051709	0.815305	0.808711	0.814528
846.788543	0.816647	0.811192	0.814650
847.525298	0.817070	0.810875	0.815116
848.261973	0.818540	0.812638	0.817418
848.998570	0.818091	0.812675	0.816342
849.735087	0.820662	0.814805	0.817641
850.471524	0.821472	0.814982	0.818490
851.207882	0.822189	0.818314	0.820876
851.944161	0.822835	0.816661	0.821529
852.680360	0.823740	0.817932	0.822143
853.416480	0.823766	0.819438	0.822388
854.152520	0.824873	0.820449	0.823330
854.888481	0.825879	0.819970	0.823978
855.624362	0.825613	0.821288	0.824865
856.360163	0.827473	0.822416	0.826622
857.095885	0.827420	0.823275	0.825820
857.831527	0.828716	0.824550	0.827019
858.567090	0.829011	0.824269	0.828225
859.302573	0.830085	0.826072	0.829426
860.037976	0.830522	0.824659	0.829652
860.773299	0.832219	0.827112	0.830818
861.508543	0.830491	0.826769	0.831117
862.243706	0.833857	0.828185	0.831685
862.978790	0.833591	0.828899	0.831107
863.713794	0.834043	0.829967	0.832442
864.448718	0.835326	0.830819	0.833162
865.183563	0.835260	0.830038	0.834392
865.918327	0.835950	0.832749	0.835145
866.653011	0.836506	0.833262	0.836346
867.387615	0.838034	0.833804	0.836263
868.122139	0.838482	0.834500	0.836495
868.856584	0.839419	0.835442	0.837359
869.590948	0.838889	0.834686	0.837830
870.325232	0.840228	0.836341	0.839604
871.059435	0.839889	0.836609	0.839061
871.793559	0.841270	0.837008	0.840110
872.527602	0.841249	0.838243	0.839589
873.261565	0.841754	0.838031	0.840139
873.995448	0.842359	0.839375	0.842097
874.729251	0.843659	0.839909	0.841465
875.462973	0.844544	0.839535	0.843744
876.196615	0.843764	0.840111	0.843504
876.930177	0.844454	0.842016	0.844293
877.663658	0.845550	0.841333	0.844757
878.397058	0.846341	0.842570	0.845452
879.130379	0.846218	0.842425	0.844749
879.863619	0.847548	0.842544	0.845940
880.596778	0.847430	0.845007	0.846059
881.329857	0.847415	0.844068	0.846454
882.062855	0.848626	0.845718	0.846875
882.795772	0.847887	0.844849	0.847359
883.528609	0.849821	0.846836	0.849475
884.261366	0.849899	0.846198	0.849182
884.994041	0.850991	0.847119	0.850069
885.726636	0.852543	0.846756	0.850411
886.459150	0.851309	0.847909	0.850101
887.191584	0.851767	0.849105	0.850564
887.923937	0.851955	0.848433	0.851568
888.656209	0.852667	0.850736	0.852429
889.388400	0.852376	0.849629	0.852149
890.120510	0.854579	0.851353	0.853799
890.852539	0.854236	0.850625	0.853068
891.584487	0.854801	0.851939	0.854400
892.316355	0.855026	0.851245	0.854382
893.048141	0.854346	0.851772	0.854620
893.779847	0.857223	0.854422	0.856474
894.511471	0.856616	0.853033	0.855254
895.243014	0.857541	0.854215	0.855903
895.974477	0.857627	0.854145	0.856793
896.705858	0.856693	0.854577	0.856717
897.437158	0.859395	0.856064	0.856779
898.168376	0.858369	0.855376	0.857755
898.899514	0.860067	0.856736	0.857594
899.630570	0.858572	0.856442	0.858418
900.361546	0.859878	0.856193	0.858792
901.092439	0.860717	0.858193	0.860223
901.823252	0.860135	0.856953	0.858615
902.553983	0.861112	0.858214	0.860344
903.284633	0.860877	0.857420	0.859721
904.015201	0.860921	0.858004	0.860612
904.745689	0.861818	0.858975	0.862843
905.476094	0.862456	0.859486	0.861887
906.206418	0.862348	0.860060	0.862093
906.936661	0.862902	0.860770	0.862881
907.666822	0.863631	0.860714	0.862595
908.396901	0.863209	0.860031	0.863829
909.126899	0.864632	0.861635	0.864042
909.856816	0.864546	0.861130	0.862488
910.586650	0.863859	0.861780	0.863574
911.316403	0.864480	0.863244	0.864657
912.046075	0.865315	0.863374	0.864571
912.775664	0.866496	0.862401	0.865391
913.505172	0.866854	0.862898	0.866690
914.234598	0.866695	0.861951	0.865455
914.963943	0.866266	0.863166	0.865099
915.693205	0.866513	0.864865	0.867503
916.422386	0.868100	0.865344	0.866360
917.151484	0.868454	0.864644	0.867860
917.880501	0.868600	0.865419	0.868019
918.609436	0.868443	0.867399	0.868302
919.338289	0.868911	0.865834	0.868061
920.067060	0.869619	0.867257	0.868484
920.795748	0.869296	0.866254	0.867798
921.524355	0.869610	0.866225	0.868751
922.252880	0.871327	0.867909	0.870169
922.981323	0.869896	0.867442	0.869235
923.709683	0.870311	0.867770	0.869907
924.437961	0.871401	0.868608	0.870736
925.166157	0.870833	0.868776	0.870016
925.894271	0.872092	0.869012	0.870690
926.622303	0.871088	0.868441	0.871443
927.350252	0.872737	0.868741	0.872147
928.078119	0.872116	0.870122	0.872621
928.805904	0.872974	0.869463	0.873255
929.533606	0.873169	0.870031	0.873406
930.261226	0.872151	0.870084	0.872688
930.988764	0.873696	0.870799	0.872226
931.716219	0.873273	0.870842	0.873501
932.443592	0.873488	0.870338	0.873220
933.170882	0.875397	0.872723	0.872917
933.898090	0.872477	0.871187	0.874730
934.625215	0.874481	0.871485	0.873535
935.352257	0.875435	0.872963	0.874587
936.079217	0.873511	0.872580	0.873707
936.806095	0.874976	0.873848	0.875596
937.532889	0.874566	0.873929	0.875521
938.259601	0.876205	0.873413	0.874855
938.986230	0.876112	0.875312	0.875120
939.712777	0.876726	0.874283	0.875701
940.439241	0.876466	0.873975	0.876425
941.165622	0.877518	0.875170	0.875840
941.891920	0.876710	0.875047	0.877075
942.618135	0.878212	0.876175	0.876478
943.344267	0.876651	0.877737	0.876810
944.070317	0.877456	0.877204	0.875833
944.796283	0.878617	0.877137	0.877571
945.522167	0.877440	0.875259	0.876786
946.247967	0.878385	0.875300	0.877654
946.973685	0.879157	0.876637	0.878687
947.699319	0.878365	0.875645	0.877331
948.424871	0.878996	0.877416	0.878357
949.150339	0.879185	0.877748	0.879461
949.875724	0.879889	0.877639	0.879399
950.601026	0.879829	0.877032	0.879859
951.326245	0.878896	0.878111	0.878247
952.051381	0.879859	0.878737	0.878713
952.776433	0.880380	0.878413	0.879796
953.501402	0.879613	0.877072	0.879147
954.226288	0.880538	0.878663	0.880390
954.951091	0.879312	0.878717	0.880182
955.675810	0.880141	0.878822	0.880475
956.400446	0.881138	0.878664	0.880556
957.124998	0.881518	0.878983	0.879969
957.849467	0.881158	0.879204	0.881532
958.573852	0.882193	0.879270	0.883289
959.298154	0.881317	0.878693	0.881107
960.022373	0.882041	0.879946	0.880617
960.746508	0.880101	0.879236	0.881449
961.470559	0.882094	0.878342	0.881942
962.194527	0.881982	0.882253	0.882935
962.918411	0.883768	0.879562	0.882364
963.642212	0.882809	0.880754	0.882730
964.365929	0.883029	0.881585	0.882766
965.089562	0.882449	0.881249	0.881638
965.813111	0.882510	0.882007	0.883070
966.536577	0.883891	0.881418	0.884380
967.259958	0.882100	0.881226	0.883340
967.983256	0.884341	0.882380	0.882623
968.706471	0.883058	0.882333	0.884076
969.429601	0.883459	0.881990	0.882569
970.152647	0.883245	0.883043	0.884655
970.875610	0.883265	0.883539	0.884957
971.598488	0.883688	0.882882	0.884046
972.321283	0.885143	0.882525	0.884985
973.043993	0.883510	0.882442	0.885474
973.766620	0.884200	0.883436	0.884825
974.489162	0.886697	0.884120	0.885272
975.211620	0.884009	0.882155	0.884891
975.933995	0.885550	0.883980	0.884379
976.656285	0.885690	0.883712	0.886266
977.378490	0.885168	0.882046	0.885251
978.100612	0.885832	0.884110	0.886133
978.822649	0.886074	0.886007	0.885896
979.544603	0.886913	0.883337	0.883485
980.266471	0.887832	0.884793	0.886068
980.988256	0.886539	0.885109	0.885660
981.709956	0.886508	0.884529	0.887168
982.431572	0.887079	0.884914	0.886262
983.153103	0.887318	0.884278	0.885931
983.874550	0.885819	0.884126	0.885820
984.595913	0.887166	0.886253	0.886971
985.317191	0.887134	0.885183	0.886461
986.038385	0.886957	0.885465	0.885753
986.759494	0.887774	0.886618	0.888197
987.480518	0.888309	0.887129	0.887208
988.201458	0.886870	0.884057	0.886012
988.922313	0.887647	0.886482	0.888010
989.643084	0.887907	0.885211	0.886656
990.363770	0.886026	0.887085	0.887748
991.084371	0.888774	0.886332	0.887926
991.804888	0.887757	0.886169	0.887333
992.525319	0.888525	0.887030	0.888487
993.245666	0.887365	0.887821	0.889179
993.965928	0.889007	0.887407	0.888153
994.686106	0.888410	0.887770	0.886523
995.406198	0.889601	0.886779	0.888672
996.126206	0.887435	0.886729	0.888781
996.846128	0.887747	0.886210	0.887595
997.565966	0.887403	0.887635	0.889417
998.285719	0.887949	0.887833	0.889055
999.005386	0.887368	0.886763	0.888137
999.724969	0.889097	0.888506	0.887687
1000.444467	0.888932	0.886908	0.888017
1001.163879	0.890211	0.889373	0.887258
1001.883207	0.890448	0.888694	0.889399
1002.602449	0.888604	0.887719	0.888366
1003.321606	0.889918	0.887632	0.889604
1004.040678	0.890062	0.888849	0.890693
1004.759665	0.889420	0.888238	0.891155
1005.478566	0.889745	0.889060	0.889570
1006.197382	0.889782	0.888675	0.890787
1006.916113	0.888802	0.888586	0.889984
1007.634758	0.889171	0.887823	0.888543
1008.353319	0.889578	0.887891	0.889804
1009.071793	0.890102	0.888424	0.890559
1009.790183	0.889279	0.888878	0.886976
1010.508486	0.890096	0.887766	0.890258
1011.226705	0.889975	0.889227	0.888896
1011.944838	0.891336	0.888252	0.891252
1012.662885	0.891760	0.889600	0.889870
1013.380847	0.890743	0.888272	0.890042
1014.098723	0.889364	0.887861	0.890532
1014.816514	0.891375	0.889158	0.888865
1015.534219	0.890495	0.890290	0.890654
1016.251838	0.890867	0.889023	0.889820
1016.969372	0.891334	0.890082	0.890940
1017.686820	0.889665	0.889351	0.890384
1018.404182	0.891599	0.890875	0.889045
1019.121458	0.891495	0.888990	0.890569
1019.838649	0.891866	0.889802	0.889708
1020.555753	0.888779	0.888445	0.888070
1021.272772	0.890784	0.888518	0.889186
1021.989705	0.890907	0.889659	0.889158
1022.706552	0.890870	0.889874	0.890465
1023.423313	0.888274	0.890589	0.890371
1024.139988	0.891194	0.889308	0.891073
1024.856578	0.890979	0.890444	0.889427
1025.573081	0.891572	0.890441	0.888781
1026.289498	0.891687	0.890119	0.888877
1027.005829	0.888742	0.890160	0.888975
1027.722074	0.890546	0.889359	0.888610
1028.438232	0.891197	0.889008	0.890681
1029.154305	0.889727	0.891464	0.891008
1029.870291	0.889244	0.890437	0.889440
1030.586192	0.889435	0.891037	0.890001
1031.302005	0.890627	0.888718	0.889760
1032.017733	0.890577	0.887928	0.888298
1032.733374	0.889919	0.889493	0.892022
1033.448929	0.888962	0.889790	0.890414
1034.164398	0.890560	0.890503	0.889161
1034.879780	0.892155	0.888584	0.889124
1035.595076	0.889982	0.889858	0.892856
1036.310286	0.888777	0.891235	0.890611
1037.025409	0.889911	0.891069	0.889899
1037.740445	0.890750	0.889358	0.888602
1038.455395	0.891895	0.888952	0.888094
1039.170259	0.889485	0.887940	0.889501
1039.885035	0.889217	0.890017	0.888475
1040.599726	0.890194	0.888799	0.887521
1041.314329	0.889483	0.888813	0.889072
1042.028846	0.889482	0.887244	0.888054
1042.743276	0.889767	0.890658	0.890492
1043.457620	0.888541	0.889337	0.888739
1044.171877	0.888689	0.889211	0.887876
1044.886047	0.888715	0.889218	0.889482
1045.600130	0.888364	0.887980	0.888810
1046.314126	0.886446	0.889432	0.887315
1047.028036	0.888961	0.888893	0.887986
1047.741858	0.887852	0.887366	0.886235
1048.455594	0.888997	0.886467	0.887435
1049.169243	0.886171	0.889777	0.889302
1049.882805	0.886109	0.886604	0.890199
1050.596280	0.886954	0.887464	0.887625
1051.309667	0.887478	0.889011	0.886883
1052.022968	0.888161	0.888624	0.885019
1052.736182	0.886882	0.887238	0.887253
1053.449309	0.888736	0.886193	0.885853
1054.162348	0.886262	0.884899	0.886268
1054.875300	0.884305	0.886854	0.883338
1055.588165	0.888287	0.886693	0.885139
1056.300943	0.883608	0.885554	0.882953
1057.013634	0.884168	0.886068	0.886346
1057.726238	0.884420	0.885832	0.884711
1058.438754	0.883206	0.884982	0.883147
1059.151182	0.884451	0.883184	0.883021
1059.863524	0.883948	0.883514	0.882984
1060.575778	0.884759	0.883862	0.883155
1061.287945	0.883873	0.881842	0.886491
1062.000024	0.884993	0.880576	0.884280
1062.712016	0.878741	0.885103	0.882747
1063.423920	0.885412	0.882300	0.884675
1064.135737	0.882906	0.881345	0.883948
1064.847466	0.882264	0.881256	0.882823
1065.559108	0.882237	0.879496	0.880094
1066.270662	0.881638	0.880593	0.882972
1066.982128	0.877902	0.882822	0.881779
1067.693507	0.879682	0.880866	0.883253
1068.404798	0.878630	0.880044	0.880811
1069.116001	0.878653	0.879477	0.879553
1069.827117	0.881622	0.880916	0.879399
1070.538145	0.879223	0.882050	0.882846
1071.249085	0.879956	0.881273	0.877295
1071.959937	0.878099	0.876539	0.878996
1072.670702	0.880364	0.880795	0.875783
1073.381378	0.878512	0.880391	0.879146
1074.091967	0.876633	0.880047	0.876808
1074.802468	0.877087	0.876724	0.876439
1075.512881	0.880322	0.878588	0.875227
1076.223205	0.874398	0.879037	0.875149
1076.933442	0.873576	0.876799	0.877685
1077.643591	0.875171	0.880499	0.876195
1078.353652	0.874587	0.877229	0.876208
1079.063624	0.876446	0.876844	0.876406
1079.773509	0.873775	0.875840	0.873880
1080.483305	0.875108	0.874316	0.873714
1081.193013	0.875264	0.875876	0.874434
1081.902633	0.872459	0.873340	0.873113
1082.612165	0.871480	0.874899	0.872113
1083.321608	0.872990	0.876315	0.874366
1084.030963	0.867696	0.872523	0.868132
1084.740230	0.872747	0.872062	0.869702
1085.449409	0.868902	0.873491	0.868769
1086.158499	0.869755	0.866065	0.870050
1086.867501	0.866939	0.866171	0.870566
1087.576414	0.867594	0.868852	0.867384
1088.285239	0.865440	0.873810	0.869658
1088.993975	0.865251	0.867348	0.866725
1089.702623	0.861959	0.866036	0.864146
1090.411182	0.862059	0.865022	0.865632
1091.119653	0.860700	0.863458	0.860071
1091.828035	0.858974	0.861311	0.860798
1092.536329	0.858132	0.860709	0.858187
1093.244534	0.855435	0.857223	0.857410
1093.952650	0.852933	0.857050	0.857989
1094.660677	0.855220	0.856248	0.856520
1095.368616	0.851495	0.854907	0.850239
1096.076466	0.853285	0.856007	0.856201
1096.784228	0.851910	0.851456	0.852278
1097.491900	0.849767	0.849800	0.847128
1098.199484	0.849022	0.848810	0.847435
1098.906978	0.847103	0.846373	0.847116
1099.614384	0.841623	0.847877	0.847859
1100.321701	0.840439	0.845274	0.843720
1101.028929	0.841630	0.844526	0.841463
1101.736068	0.835365	0.839075	0.838594
1102.443118	0.830853	0.835279	0.835385
1103.150079	0.830381	0.832848	0.834204
1103.856951	0.828682	0.832419	0.832376
1104.563734	0.828369	0.827136	0.830996
1105.270428	0.822250	0.828390	0.826991
1105.977032	0.820916	0.824388	0.818543
1106.683547	0.816017	0.819766	0.816052
1107.389974	0.809329	0.818287	0.811906
1108.096311	0.807621	0.813537	0.808851
1108.802558	0.801736	0.807401	0.805848
1109.508717	0.794267	0.801734	0.799120
1110.214786	0.794414	0.799235	0.795882
1110.920766	0.789325	0.792576	0.789061
1111.626656	0.784033	0.786075	0.784155
1112.332457	0.781508	0.786184	0.777392
1113.038169	0.771447	0.778437	0.777673
1113.743791	0.767700	0.773901	0.768165
1114.449324	0.762271	0.768542	0.766269
1115.154767	0.750469	0.757997	0.758603
1115.860120	0.740089	0.747446	0.746961
1116.565385	0.735636	0.743023	0.741347
1117.270559	0.732821	0.729456	0.735366
1117.975644	0.726585	0.727604	0.730368
1118.680639	0.718512	0.717218	0.722034
1119.385545	0.716049	0.715866	0.718651
1120.090361	0.708284	0.705535	0.715173
1120.795087	0.701271	0.704965	0.702236
1121.499723	0.694566	0.696926	0.700195
1122.204270	0.685504	0.691369	0.691141
