# Supplementary material for: Chiral plasmonic superlattices from template-assisted assembly of achiral nanoparticles
Source: Nat Commun. 2025 Feb 16;16:1687. doi: 10.1038/s41467-025-56999-0 (PMC11830766; doi:10.1038/s41467-025-56999-0)
Supplement: Supplementary file 3 — Source Data [file 41467_2025_56999_MOESM3_ESM.zip › source data/Fig.3/Ag NPs spheres/27nm RF.txt]

Wavelength (nm)	0_LCP	0_Linear	0_RCP
351.607006	0.510513	0.505882	0.509235
352.389528	0.517270	0.486388	0.513612
353.171988	0.515152	0.491921	0.508444
353.954387	0.533167	0.482238	0.522507
354.736724	0.495881	0.504021	0.527950
355.519000	0.518488	0.497786	0.515446
356.301214	0.527597	0.505181	0.521624
357.083367	0.494427	0.516100	0.508621
357.865459	0.515415	0.530683	0.496650
358.647489	0.528476	0.508370	0.500865
359.429457	0.527981	0.471730	0.506340
360.211364	0.521116	0.503448	0.523038
360.993209	0.520767	0.511885	0.504618
361.774993	0.505360	0.518828	0.532835
362.556715	0.511556	0.501241	0.493095
363.338375	0.531518	0.519310	0.516572
364.119973	0.517081	0.505315	0.493548
364.901510	0.522828	0.505976	0.516103
365.682985	0.504748	0.510484	0.494565
366.464398	0.512518	0.494878	0.500000
367.245750	0.500712	0.503407	0.507973
368.027039	0.501414	0.505695	0.511940
368.808267	0.514406	0.473343	0.487401
369.589432	0.532414	0.480455	0.512766
370.370536	0.505799	0.498310	0.497297
371.151578	0.509767	0.488606	0.510652
371.932558	0.504638	0.488644	0.504886
372.713475	0.504122	0.485106	0.500306
373.494331	0.499429	0.491486	0.488656
374.275125	0.492746	0.479330	0.506264
375.055856	0.496679	0.485201	0.482465
375.836525	0.493443	0.491612	0.488573
376.617133	0.484612	0.494275	0.487745
377.397677	0.491584	0.480318	0.490267
378.178160	0.476113	0.473618	0.479574
378.958581	0.472404	0.476078	0.478723
379.738939	0.479342	0.468312	0.477606
380.519235	0.467116	0.460924	0.465856
381.299469	0.479067	0.468760	0.477395
382.079640	0.480590	0.483772	0.474716
382.859749	0.474407	0.477299	0.464646
383.639795	0.459639	0.467632	0.469094
384.419779	0.471765	0.467697	0.475047
385.199701	0.465711	0.459568	0.463772
385.979560	0.461779	0.469915	0.463317
386.759356	0.465646	0.459380	0.470915
387.539090	0.460821	0.462260	0.456427
388.318762	0.465990	0.456166	0.461204
389.098370	0.461470	0.456418	0.466530
389.877917	0.458518	0.457349	0.458759
390.657400	0.455337	0.458930	0.452689
391.436821	0.449692	0.450568	0.453851
392.216179	0.453339	0.454416	0.458765
392.995474	0.447015	0.448896	0.454171
393.774707	0.442964	0.446677	0.447710
394.553877	0.444389	0.441562	0.448995
395.332984	0.449033	0.449299	0.442868
396.112028	0.440189	0.439862	0.446710
396.891009	0.444036	0.444504	0.444532
397.669927	0.440688	0.436259	0.445427
398.448783	0.431263	0.435068	0.446769
399.227575	0.436231	0.434823	0.438790
400.006304	0.433682	0.434146	0.438977
400.784971	0.428031	0.427129	0.436119
401.563574	0.427969	0.426122	0.433399
402.342115	0.424978	0.429507	0.431320
403.120592	0.424311	0.428389	0.429730
403.899006	0.419416	0.420985	0.425364
404.677357	0.416609	0.426264	0.426690
405.455644	0.424012	0.423087	0.425178
406.233869	0.415677	0.419755	0.420444
407.012030	0.418105	0.423429	0.418939
407.790128	0.414058	0.415728	0.422368
408.568163	0.411748	0.418200	0.422208
409.346134	0.408868	0.411205	0.416705
410.124042	0.411132	0.411338	0.414982
410.901887	0.407235	0.409272	0.417103
411.679668	0.404675	0.406374	0.408706
412.457386	0.403233	0.406534	0.410447
413.235040	0.405028	0.402966	0.409095
414.012631	0.398019	0.405027	0.404281
414.790158	0.397696	0.398418	0.406985
415.567622	0.396699	0.399668	0.402825
416.345022	0.394475	0.394325	0.399388
417.122359	0.393844	0.394273	0.399104
417.899632	0.389254	0.393610	0.400695
418.676841	0.388879	0.388691	0.396059
419.453987	0.387817	0.389865	0.391694
420.231069	0.382818	0.387021	0.393664
421.008087	0.379083	0.386365	0.392746
421.785041	0.378638	0.385421	0.390453
422.561932	0.377972	0.382079	0.386592
423.338759	0.378240	0.380099	0.385298
424.115522	0.375511	0.378075	0.383976
424.892221	0.373254	0.376426	0.382060
425.668856	0.373391	0.375096	0.380387
426.445428	0.370771	0.369564	0.379620
427.221935	0.366582	0.369671	0.374896
427.998378	0.367382	0.368258	0.375762
428.774758	0.360401	0.365774	0.372813
429.551073	0.362741	0.363643	0.370397
430.327324	0.359449	0.361744	0.368947
431.103511	0.357229	0.360742	0.368657
431.879634	0.356322	0.358423	0.365810
432.655693	0.352813	0.357154	0.361070
433.431688	0.351859	0.354154	0.361525
434.207618	0.348512	0.351451	0.358548
434.983484	0.347333	0.349263	0.358890
435.759286	0.345062	0.349350	0.356039
436.535024	0.343653	0.346284	0.353401
437.310697	0.340987	0.344372	0.350917
438.086306	0.336968	0.341582	0.350613
438.861851	0.336650	0.339186	0.348668
439.637331	0.333134	0.335550	0.346814
440.412747	0.331892	0.335052	0.345588
441.188099	0.330082	0.335210	0.340141
441.963385	0.327772	0.330159	0.340032
442.738608	0.325745	0.329150	0.337176
443.513766	0.323825	0.326833	0.336424
444.288859	0.320905	0.325678	0.333913
445.063888	0.319074	0.323322	0.331193
445.838852	0.316832	0.320844	0.330025
446.613751	0.314091	0.318255	0.327880
447.388586	0.312872	0.316667	0.324452
448.163356	0.311686	0.313813	0.323125
448.938061	0.309183	0.312933	0.321211
449.712702	0.307503	0.311573	0.319856
450.487278	0.304475	0.308510	0.317363
451.261789	0.303750	0.306010	0.317231
452.036235	0.301229	0.304246	0.314548
452.810616	0.299043	0.303474	0.311791
453.584932	0.297346	0.301906	0.310661
454.359184	0.295814	0.297892	0.307535
455.133370	0.294436	0.299043	0.306146
455.907492	0.292236	0.297167	0.303778
456.681548	0.290442	0.294821	0.303540
457.455540	0.288591	0.294009	0.301568
458.229466	0.287307	0.292265	0.299997
459.003327	0.286304	0.290370	0.299787
459.777124	0.285874	0.288203	0.298251
460.550855	0.283923	0.286860	0.296400
461.324521	0.282797	0.286328	0.294627
462.098121	0.280403	0.285281	0.292213
462.871657	0.280984	0.284395	0.290616
463.645127	0.278302	0.281035	0.290508
464.418532	0.278874	0.281491	0.289847
465.191871	0.276887	0.279137	0.287910
465.965146	0.275279	0.278703	0.287752
466.738355	0.274722	0.278445	0.286138
467.511498	0.274840	0.277082	0.284479
468.284576	0.273415	0.276688	0.282889
469.057589	0.272127	0.274633	0.282119
469.830536	0.272614	0.274646	0.280827
470.603418	0.271012	0.273719	0.279722
471.376234	0.269978	0.272752	0.278677
472.148985	0.270326	0.271812	0.277727
472.921670	0.268368	0.270756	0.275985
473.694289	0.268789	0.270778	0.275377
474.466843	0.267211	0.269911	0.274655
475.239331	0.266634	0.269535	0.273362
476.011753	0.265716	0.267976	0.271560
476.784110	0.266521	0.267094	0.270333
477.556401	0.265191	0.267052	0.269650
478.328626	0.265139	0.265478	0.268316
479.100785	0.264613	0.265441	0.267441
479.872879	0.263996	0.264662	0.265685
480.644906	0.264303	0.262771	0.264396
481.416868	0.262591	0.263071	0.264158
482.188764	0.262967	0.262663	0.262302
482.960594	0.262237	0.262394	0.260903
483.732358	0.261580	0.260625	0.260002
484.504056	0.261721	0.260319	0.258526
485.275688	0.261276	0.259523	0.257198
486.047254	0.260486	0.258357	0.255579
486.818753	0.260167	0.257530	0.254306
487.590187	0.259161	0.256927	0.253825
488.361555	0.258419	0.256876	0.252862
489.132856	0.258037	0.255462	0.251126
489.904091	0.257872	0.255064	0.250353
490.675260	0.257056	0.254276	0.248913
491.446363	0.257334	0.253830	0.248466
492.217399	0.256918	0.253275	0.247357
492.988369	0.256138	0.253125	0.247319
493.759273	0.256377	0.251752	0.245346
494.530111	0.256323	0.251763	0.244784
495.300882	0.255455	0.250602	0.244881
496.071586	0.254736	0.251008	0.243828
496.842224	0.255408	0.250775	0.243948
497.612796	0.255395	0.249969	0.243156
498.383301	0.255263	0.250236	0.243188
499.153740	0.254685	0.249421	0.242646
499.924112	0.255324	0.249259	0.242934
500.694418	0.254377	0.249307	0.242212
501.464657	0.254468	0.248815	0.242947
502.234829	0.254401	0.250066	0.243274
503.004935	0.254998	0.248673	0.243202
503.774974	0.254860	0.249432	0.243566
504.544946	0.255306	0.249275	0.243717
505.314852	0.255585	0.250234	0.244124
506.084690	0.255849	0.249400	0.245107
506.854462	0.255884	0.250607	0.245792
507.624168	0.256165	0.250392	0.246437
508.393806	0.256455	0.250724	0.246741
509.163377	0.257029	0.251182	0.248065
509.932882	0.257234	0.252073	0.249256
510.702319	0.257706	0.252676	0.250558
511.471690	0.258665	0.252748	0.251112
512.240994	0.258797	0.253601	0.252661
513.010230	0.259915	0.253406	0.253404
513.779400	0.260710	0.255226	0.254238
514.548502	0.260748	0.255816	0.255846
515.317537	0.261651	0.256682	0.257230
516.086506	0.262833	0.257011	0.258013
516.855407	0.263330	0.258254	0.260011
517.624241	0.264171	0.259648	0.261054
518.393007	0.265290	0.260565	0.262079
519.161707	0.266339	0.260512	0.263588
519.930339	0.267306	0.261953	0.265246
520.698904	0.268130	0.262829	0.266389
521.467401	0.268823	0.264110	0.268504
522.235832	0.269686	0.265429	0.269432
523.004194	0.271359	0.266461	0.271616
523.772490	0.272055	0.267545	0.271729
524.540718	0.273422	0.269007	0.273802
525.308878	0.274433	0.270018	0.275556
526.076971	0.275214	0.270932	0.276196
526.844997	0.276878	0.272045	0.278199
527.612955	0.277800	0.273204	0.279730
528.380845	0.279216	0.275103	0.280867
529.148668	0.279518	0.275812	0.282590
529.916423	0.281021	0.277136	0.284099
530.684111	0.281728	0.277727	0.285067
531.451731	0.282886	0.279414	0.286992
532.219283	0.284708	0.280778	0.288392
532.986767	0.285742	0.281998	0.289736
533.754184	0.286708	0.283200	0.290836
534.521533	0.287809	0.284448	0.292163
535.288814	0.289034	0.285775	0.293905
536.056027	0.289934	0.287177	0.294827
536.823172	0.291632	0.287480	0.295942
537.590250	0.293014	0.289667	0.297595
538.357259	0.294001	0.290906	0.297627
539.124201	0.295063	0.292149	0.299956
539.891074	0.296169	0.293519	0.301024
540.657880	0.296832	0.294358	0.302290
541.424617	0.298356	0.295032	0.303755
542.191287	0.299286	0.296672	0.304526
542.957888	0.300913	0.297998	0.306182
543.724421	0.301785	0.298839	0.306704
544.490886	0.303120	0.300370	0.308836
545.257283	0.303925	0.301478	0.308816
546.023612	0.305130	0.302904	0.310101
546.789872	0.306168	0.304216	0.311818
547.556064	0.306838	0.305007	0.312786
548.322188	0.307927	0.305213	0.313691
549.088244	0.309388	0.306736	0.314947
549.854231	0.310187	0.307775	0.315782
550.620150	0.311428	0.309318	0.316727
551.386000	0.311828	0.310092	0.318144
552.151782	0.313128	0.311145	0.318884
552.917496	0.313924	0.311363	0.320050
553.683141	0.314917	0.313602	0.321094
554.448717	0.315777	0.313768	0.321643
555.214225	0.316632	0.315016	0.322923
555.979665	0.317935	0.316186	0.324515
556.745036	0.319291	0.317451	0.325077
557.510338	0.319371	0.318233	0.325675
558.275572	0.320246	0.318675	0.326667
559.040737	0.321325	0.319817	0.327384
559.805833	0.322102	0.320303	0.328934
560.570860	0.322962	0.321866	0.329773
561.335819	0.323836	0.323113	0.330334
562.100709	0.324318	0.323920	0.331185
562.865530	0.325460	0.324330	0.332233
563.630283	0.326251	0.324924	0.332984
564.394966	0.326971	0.326167	0.333603
565.159581	0.327842	0.327043	0.334603
565.924126	0.328143	0.327742	0.335869
566.688603	0.329735	0.328571	0.336366
567.453011	0.329507	0.329296	0.336847
568.217349	0.330338	0.330535	0.338988
568.981619	0.331247	0.331424	0.338957
569.745820	0.332118	0.332051	0.340181
570.509951	0.332404	0.332430	0.340527
571.274014	0.333640	0.333316	0.341083
572.038007	0.334008	0.334679	0.342277
572.801931	0.334438	0.334928	0.343543
573.565786	0.335247	0.335073	0.343882
574.329572	0.336363	0.336336	0.344468
575.093288	0.337175	0.336863	0.345637
575.856935	0.337727	0.337685	0.346761
576.620513	0.338465	0.338919	0.346923
577.384021	0.338653	0.339509	0.347992
578.147460	0.339129	0.340215	0.349150
578.910830	0.340148	0.341318	0.349525
579.674131	0.340759	0.341471	0.350619
580.437361	0.341314	0.342752	0.350991
581.200523	0.342163	0.343882	0.352636
581.963615	0.342685	0.343992	0.352976
582.726637	0.343370	0.345134	0.354442
583.489590	0.344347	0.345589	0.354941
584.252473	0.345120	0.346301	0.355724
585.015287	0.346029	0.347129	0.356637
585.778031	0.346831	0.348189	0.357868
586.540705	0.347722	0.349628	0.358716
587.303309	0.347900	0.350266	0.360006
588.065844	0.349094	0.351239	0.361577
588.828309	0.350289	0.352332	0.361797
589.590705	0.351186	0.353695	0.363798
590.353030	0.351849	0.354682	0.364229
591.115286	0.352884	0.355492	0.365778
591.877472	0.353657	0.356414	0.367017
592.639588	0.354884	0.357462	0.368548
593.401634	0.356122	0.358978	0.369431
594.163610	0.357250	0.359957	0.370843
594.925516	0.358238	0.361046	0.372778
595.687352	0.359664	0.362521	0.374050
596.449118	0.360826	0.363759	0.375373
597.210814	0.362293	0.365256	0.377058
597.972440	0.363594	0.366227	0.378672
598.733996	0.364850	0.367948	0.380058
599.495482	0.365936	0.369098	0.381832
600.256898	0.367729	0.370562	0.383898
601.018243	0.368985	0.372215	0.385358
601.779518	0.370529	0.373828	0.387157
602.540723	0.372269	0.376043	0.389382
603.301858	0.373863	0.377110	0.390472
604.062922	0.375584	0.378502	0.393400
604.823916	0.377081	0.380698	0.394545
605.584840	0.378420	0.382400	0.397052
606.345693	0.380164	0.383937	0.399020
607.106476	0.382473	0.385897	0.401311
607.867188	0.384271	0.387805	0.402619
608.627830	0.385980	0.389751	0.405128
609.388402	0.388324	0.391300	0.407505
610.148902	0.390243	0.393771	0.409286
610.909333	0.392769	0.395460	0.412201
611.669693	0.394323	0.397567	0.413935
612.429982	0.396283	0.399833	0.416075
613.190200	0.398674	0.401646	0.417991
613.950348	0.400749	0.403968	0.420472
614.710425	0.403080	0.405963	0.423303
615.470432	0.405541	0.408245	0.425135
616.230368	0.407704	0.410653	0.427256
616.990233	0.410531	0.412580	0.429750
617.750027	0.412717	0.415037	0.431914
618.509750	0.415354	0.417023	0.433654
619.269403	0.417570	0.419459	0.436635
620.028984	0.420266	0.421621	0.438258
620.788495	0.422954	0.423960	0.440806
621.547935	0.425462	0.426738	0.442955
622.307304	0.428127	0.428347	0.445000
623.066601	0.430711	0.430613	0.447008
623.825828	0.433393	0.433182	0.449006
624.584984	0.435830	0.435785	0.450911
625.344069	0.438618	0.437775	0.453094
626.103082	0.441417	0.439901	0.454808
626.862025	0.444127	0.442285	0.456660
627.620896	0.446721	0.443957	0.458115
628.379696	0.449663	0.446448	0.460298
629.138425	0.452502	0.448851	0.461735
629.897083	0.455391	0.450818	0.463218
630.655669	0.458453	0.453297	0.464707
631.414184	0.461183	0.455331	0.466172
632.172628	0.463714	0.458010	0.467619
632.931000	0.467214	0.459994	0.469329
633.689301	0.470039	0.462246	0.470886
634.447531	0.473158	0.465151	0.472108
635.205689	0.476543	0.467335	0.473606
635.963776	0.479934	0.470623	0.475062
636.721791	0.483403	0.472913	0.476419
637.479735	0.486637	0.476376	0.477586
638.237607	0.490389	0.479143	0.479228
638.995408	0.494431	0.481936	0.480088
639.753137	0.497698	0.485192	0.481174
640.510794	0.501204	0.487951	0.482730
641.268380	0.504684	0.491100	0.483045
642.025894	0.508508	0.494186	0.483794
642.783336	0.512487	0.498062	0.484511
643.540707	0.515851	0.500755	0.484686
644.298006	0.519071	0.503891	0.484967
645.055233	0.522393	0.507065	0.484768
645.812388	0.526257	0.510433	0.485162
646.569471	0.528688	0.512247	0.484279
647.326483	0.531375	0.515238	0.483391
648.083423	0.534625	0.518079	0.482762
648.840290	0.537005	0.519730	0.482061
649.597086	0.538957	0.522410	0.480464
650.353810	0.541278	0.523937	0.478363
651.110461	0.542638	0.525919	0.476586
651.867041	0.543953	0.526778	0.474067
652.623549	0.545535	0.527831	0.471208
653.379984	0.546140	0.528468	0.467977
654.136348	0.546279	0.529181	0.464249
654.892639	0.546502	0.529418	0.461050
655.648858	0.546219	0.528319	0.457297
656.405005	0.544814	0.527748	0.452426
657.161080	0.544365	0.526464	0.447552
657.917082	0.542523	0.525166	0.443055
658.673012	0.540561	0.523334	0.437345
659.428870	0.538013	0.520359	0.431755
660.184655	0.535712	0.517592	0.426470
660.940368	0.532050	0.514989	0.419755
661.696009	0.528947	0.511075	0.413347
662.451577	0.525482	0.507034	0.406739
663.207073	0.521218	0.502638	0.400434
663.962496	0.516940	0.498205	0.393959
664.717847	0.512013	0.493225	0.387183
665.473125	0.507525	0.487994	0.380655
666.228331	0.502119	0.482534	0.373828
666.983464	0.496931	0.476869	0.366968
667.738525	0.491350	0.470529	0.360491
668.493512	0.485221	0.464697	0.354376
669.248428	0.479520	0.458553	0.348450
670.003270	0.473459	0.451810	0.342538
670.758040	0.467155	0.445733	0.336442
671.512737	0.460908	0.439395	0.331190
672.267361	0.455112	0.432618	0.326290
673.021912	0.448634	0.425936	0.321016
673.776391	0.441722	0.419511	0.316775
674.530797	0.434860	0.412624	0.312569
675.285129	0.428490	0.407002	0.308845
676.039389	0.422010	0.400593	0.305235
676.793576	0.415768	0.394345	0.301729
677.547690	0.409708	0.387940	0.298747
678.301731	0.403233	0.381727	0.295710
679.055699	0.396901	0.375393	0.293578
679.809594	0.390145	0.369435	0.290495
680.563415	0.384084	0.363317	0.288422
681.317164	0.377806	0.357447	0.285959
682.070840	0.370862	0.351594	0.284067
682.824442	0.365289	0.345715	0.281414
683.577971	0.357891	0.339964	0.279494
684.331427	0.351494	0.333262	0.276822
685.084809	0.344714	0.327246	0.274043
685.838119	0.337453	0.320964	0.271144
686.591355	0.330085	0.314207	0.267754
687.344518	0.322627	0.307498	0.264330
688.097607	0.314576	0.300467	0.260585
688.850623	0.306790	0.293522	0.256485
689.603565	0.298418	0.286024	0.252082
690.356434	0.289797	0.278073	0.247276
691.109230	0.280955	0.270659	0.242442
691.861952	0.272094	0.263336	0.237166
692.614601	0.263388	0.254826	0.231668
693.367176	0.254117	0.246613	0.226017
694.119677	0.245042	0.238219	0.220023
694.872105	0.235585	0.230172	0.213689
695.624459	0.226385	0.221154	0.206719
696.376740	0.216970	0.212906	0.200319
697.128947	0.207373	0.204266	0.193842
697.881080	0.198030	0.195654	0.186606
698.633139	0.188744	0.187274	0.179786
699.385125	0.179515	0.178403	0.173118
700.137036	0.170407	0.170165	0.165888
700.888874	0.161748	0.161868	0.159257
701.640638	0.152816	0.153648	0.152451
702.392329	0.144412	0.145609	0.145986
703.143945	0.136312	0.137850	0.139424
703.895487	0.128584	0.130689	0.133107
704.646956	0.121243	0.123450	0.127104
705.398350	0.114238	0.116618	0.121717
706.149670	0.107387	0.110085	0.116186
706.900916	0.101264	0.103875	0.111117
707.652089	0.095802	0.098113	0.106531
708.403187	0.090437	0.093068	0.102393
709.154211	0.086006	0.088322	0.098858
709.905161	0.082050	0.084099	0.095788
710.656036	0.078495	0.080372	0.092805
711.406837	0.075669	0.077319	0.090766
712.157565	0.073685	0.074634	0.089021
712.908217	0.071961	0.072519	0.087892
713.658796	0.071079	0.071253	0.087357
714.409300	0.070788	0.070376	0.087486
715.159730	0.071024	0.070351	0.088056
715.910086	0.072088	0.070633	0.089412
716.660367	0.073612	0.071431	0.090973
717.410573	0.075489	0.073208	0.093030
718.160705	0.078440	0.075147	0.095968
718.910763	0.081746	0.077831	0.099438
719.660746	0.085429	0.081037	0.103170
720.410655	0.089925	0.084837	0.107313
721.160489	0.094837	0.089016	0.112284
721.910248	0.100253	0.093765	0.117952
722.659933	0.106141	0.098951	0.123249
723.409543	0.112546	0.105078	0.129332
724.159079	0.119069	0.110917	0.135978
724.908539	0.126289	0.117639	0.142938
725.657925	0.133755	0.124619	0.149863
726.407237	0.141571	0.131553	0.157444
727.156473	0.149617	0.139490	0.165154
727.905635	0.157965	0.146934	0.173184
728.654721	0.166345	0.155251	0.181463
729.403733	0.175228	0.163824	0.189945
730.152670	0.184135	0.172135	0.198675
730.901532	0.193161	0.180880	0.207404
731.650319	0.202098	0.189895	0.216231
732.399031	0.212117	0.199101	0.225677
733.147668	0.221255	0.208196	0.234479
733.896230	0.230428	0.217350	0.243698
734.644717	0.239988	0.226788	0.252659
735.393129	0.249753	0.236343	0.261928
736.141466	0.259512	0.245989	0.271269
736.889727	0.268700	0.255387	0.280472
737.637913	0.278657	0.264754	0.290555
738.386024	0.287988	0.274063	0.299133
739.134060	0.297509	0.283432	0.307770
739.882021	0.306939	0.292771	0.317324
740.629906	0.316259	0.302449	0.326555
741.377716	0.325377	0.311516	0.335162
742.125451	0.334840	0.320924	0.344333
742.873110	0.343869	0.330327	0.353405
743.620694	0.352943	0.339078	0.362151
744.368202	0.361754	0.348344	0.370101
745.115635	0.370441	0.356967	0.379262
745.862993	0.379240	0.365686	0.387338
746.610275	0.387588	0.374354	0.395633
747.357481	0.395774	0.382761	0.403903
748.104612	0.404549	0.391736	0.412404
748.851667	0.412217	0.399691	0.419833
749.598647	0.420374	0.407641	0.427344
750.345551	0.428704	0.415806	0.435156
751.092379	0.436538	0.424064	0.443137
751.839132	0.443676	0.431407	0.450348
752.585809	0.451472	0.439112	0.458203
753.332410	0.458990	0.446839	0.465217
754.078935	0.465846	0.453676	0.472176
754.825385	0.473329	0.461248	0.479285
755.571758	0.480292	0.468354	0.485689
756.318056	0.486935	0.475588	0.492578
757.064278	0.493023	0.482590	0.498504
757.810424	0.500648	0.489453	0.505463
758.556494	0.506705	0.495628	0.511482
759.302488	0.512859	0.502506	0.518071
760.048406	0.518960	0.508654	0.524097
760.794248	0.525311	0.514224	0.529990
761.540013	0.531052	0.521640	0.535445
762.285703	0.537817	0.527439	0.541632
763.031317	0.542217	0.532238	0.546840
763.776854	0.548895	0.539246	0.552317
764.522316	0.554384	0.544111	0.557968
765.267701	0.558819	0.549748	0.561939
766.013010	0.564751	0.556195	0.568546
766.758242	0.569850	0.561243	0.573560
767.503399	0.573700	0.565220	0.578210
768.248479	0.579614	0.571154	0.583416
768.993482	0.583922	0.576201	0.588015
769.738410	0.589150	0.581186	0.593179
770.483260	0.593831	0.585765	0.596912
771.228035	0.598539	0.590787	0.602432
771.972733	0.602398	0.595629	0.605953
772.717355	0.607007	0.600059	0.611271
773.461900	0.612520	0.603781	0.613800
774.206368	0.615355	0.608347	0.618953
774.950760	0.619447	0.613043	0.623898
775.695075	0.623800	0.616561	0.626692
776.439314	0.628689	0.620984	0.631113
777.183476	0.632182	0.624798	0.634790
777.927562	0.634803	0.628937	0.637713
778.671570	0.638879	0.633643	0.641622
779.415502	0.642733	0.636331	0.645764
780.159357	0.645832	0.639387	0.649129
780.903136	0.649088	0.643885	0.652668
781.646837	0.654238	0.647670	0.656119
782.390462	0.656572	0.650902	0.658881
783.134010	0.660916	0.654433	0.662560
783.877481	0.663391	0.656845	0.665682
784.620875	0.666678	0.661151	0.668603
785.364192	0.669169	0.665400	0.671973
786.107433	0.672064	0.666715	0.675442
786.850596	0.675488	0.671176	0.677432
787.593682	0.678634	0.674136	0.680915
788.336691	0.681439	0.676713	0.684192
789.079623	0.685194	0.679795	0.687067
789.822478	0.687199	0.682069	0.688423
790.565255	0.689250	0.685536	0.691674
791.307956	0.692213	0.687794	0.693947
792.050579	0.695263	0.690627	0.697120
792.793126	0.698648	0.692987	0.700887
793.535594	0.700102	0.696094	0.702344
794.277986	0.702870	0.699532	0.704288
795.020300	0.706342	0.701690	0.707534
795.762537	0.707273	0.703772	0.709635
796.504697	0.709474	0.706216	0.712351
797.246779	0.712336	0.708300	0.714388
797.988784	0.714650	0.711102	0.716258
798.730711	0.717236	0.714277	0.718336
799.472561	0.719006	0.714322	0.721026
800.214333	0.721161	0.717920	0.724110
800.956028	0.723700	0.720251	0.725183
801.697645	0.725398	0.721832	0.728024
802.439185	0.728323	0.724661	0.729406
803.180647	0.729673	0.726310	0.731014
803.922032	0.732280	0.728569	0.734338
804.663338	0.733803	0.730491	0.735678
805.404567	0.735489	0.733671	0.737676
806.145719	0.737048	0.734654	0.739223
806.886792	0.738547	0.736230	0.740392
807.627788	0.741645	0.738483	0.743095
808.368706	0.742732	0.740893	0.744500
809.109546	0.744761	0.742560	0.746742
809.850309	0.746354	0.744019	0.747952
810.590993	0.748044	0.746572	0.749671
811.331600	0.749481	0.747174	0.751970
812.072128	0.751610	0.748205	0.753638
812.812579	0.753679	0.751308	0.755751
813.552951	0.755451	0.752075	0.756850
814.293246	0.755692	0.753996	0.758286
815.033462	0.757649	0.755730	0.759487
815.773601	0.759902	0.756758	0.761411
816.513661	0.761788	0.758377	0.762842
817.253643	0.762214	0.760194	0.763606
817.993547	0.763190	0.761450	0.765480
818.733373	0.765013	0.763295	0.766228
819.473121	0.766834	0.764784	0.767452
820.212790	0.768327	0.766418	0.769898
820.952381	0.769433	0.767693	0.770858
821.691894	0.771191	0.769200	0.772011
822.431329	0.772394	0.770489	0.773124
823.170685	0.773475	0.771682	0.774573
823.909962	0.774905	0.772805	0.776116
824.649162	0.776671	0.774344	0.777786
825.388283	0.777755	0.776110	0.779065
826.127325	0.778667	0.777154	0.778778
826.866289	0.779585	0.777866	0.781129
827.605174	0.780478	0.778757	0.782244
828.343981	0.781862	0.782027	0.784351
829.082710	0.783774	0.781172	0.785069
829.821359	0.784756	0.782958	0.787167
830.559930	0.785953	0.784313	0.787828
831.298423	0.787802	0.785533	0.788958
832.036836	0.788375	0.786356	0.789321
832.775171	0.788503	0.786667	0.790241
833.513427	0.790232	0.788980	0.791589
834.251605	0.791507	0.790102	0.792226
834.989704	0.792426	0.791227	0.793877
835.727723	0.792833	0.792957	0.794967
836.465664	0.794169	0.793339	0.796284
837.203526	0.796661	0.794530	0.796893
837.941310	0.796383	0.795792	0.797906
838.679014	0.797130	0.794503	0.798965
839.416639	0.798671	0.796334	0.799649
840.154185	0.800257	0.798046	0.800351
840.891653	0.799489	0.798581	0.801880
841.629041	0.801874	0.800080	0.803744
842.366350	0.800702	0.800059	0.802967
843.103580	0.802873	0.802072	0.804924
843.840731	0.804598	0.802070	0.805456
844.577803	0.805383	0.804195	0.806392
845.314795	0.806327	0.804850	0.807423
846.051709	0.807627	0.805350	0.808241
846.788543	0.807512	0.806189	0.808655
847.525298	0.809115	0.807194	0.809116
848.261973	0.808729	0.808048	0.810313
848.998570	0.809285	0.809099	0.811037
849.735087	0.809992	0.809990	0.811536
850.471524	0.811135	0.810525	0.813611
851.207882	0.812939	0.811907	0.814153
851.944161	0.812905	0.811802	0.815135
852.680360	0.813824	0.813480	0.815513
853.416480	0.814832	0.814318	0.815031
854.152520	0.816025	0.814194	0.817016
854.888481	0.817025	0.815819	0.817705
855.624362	0.817562	0.815314	0.818416
856.360163	0.817560	0.816684	0.819510
857.095885	0.818333	0.817926	0.820394
857.831527	0.818311	0.817869	0.820341
858.567090	0.819974	0.819457	0.821948
859.302573	0.819384	0.819995	0.821560
860.037976	0.821363	0.820049	0.822521
860.773299	0.821628	0.820357	0.822915
861.508543	0.822925	0.821452	0.824115
862.243706	0.824079	0.822132	0.824935
862.978790	0.824642	0.822730	0.825467
863.713794	0.824342	0.822782	0.825530
864.448718	0.825235	0.824706	0.826888
865.183563	0.826115	0.824276	0.828706
865.918327	0.827291	0.826296	0.827754
866.653011	0.827626	0.825931	0.828112
867.387615	0.828361	0.826831	0.828982
868.122139	0.828894	0.827048	0.828695
868.856584	0.829201	0.829207	0.830782
869.590948	0.830091	0.828005	0.830805
870.325232	0.830144	0.829184	0.831550
871.059435	0.830900	0.829609	0.832244
871.793559	0.832250	0.831606	0.833150
872.527602	0.831675	0.831742	0.832752
873.261565	0.833156	0.831743	0.833955
873.995448	0.832274	0.831797	0.835485
874.729251	0.834352	0.832771	0.835153
875.462973	0.834481	0.832306	0.836090
876.196615	0.835630	0.833192	0.837186
876.930177	0.835142	0.833556	0.836116
877.663658	0.836021	0.834309	0.836868
878.397058	0.835575	0.834800	0.836556
879.130379	0.837170	0.835615	0.837728
879.863619	0.837563	0.835833	0.838190
880.596778	0.838069	0.836940	0.839165
881.329857	0.838645	0.838280	0.839661
882.062855	0.838587	0.837806	0.839615
882.795772	0.839008	0.838705	0.840497
883.528609	0.839644	0.839581	0.841520
884.261366	0.840582	0.838512	0.842814
884.994041	0.841087	0.840249	0.841354
885.726636	0.841127	0.839959	0.842680
886.459150	0.841452	0.840839	0.842498
887.191584	0.842031	0.841404	0.843246
887.923937	0.843342	0.841919	0.843440
888.656209	0.843229	0.841733	0.844629
889.388400	0.843942	0.842673	0.844929
890.120510	0.843585	0.843865	0.844912
890.852539	0.843945	0.842844	0.844963
891.584487	0.844336	0.844223	0.845793
892.316355	0.846103	0.845122	0.846265
893.048141	0.846284	0.846506	0.847635
893.779847	0.846269	0.845061	0.847698
894.511471	0.847517	0.847656	0.848671
895.243014	0.847621	0.845949	0.847695
895.974477	0.847239	0.845397	0.848801
896.705858	0.847156	0.847575	0.848616
897.437158	0.848340	0.848329	0.849035
898.168376	0.847759	0.847824	0.848250
898.899514	0.848105	0.848617	0.850143
899.630570	0.848931	0.849059	0.850881
900.361546	0.850242	0.849428	0.851712
901.092439	0.850028	0.849393	0.852080
901.823252	0.850345	0.849914	0.851586
902.553983	0.850996	0.850289	0.852269
903.284633	0.849832	0.850584	0.851516
904.015201	0.851267	0.849676	0.853090
904.745689	0.852970	0.851466	0.853736
905.476094	0.852743	0.851813	0.852783
906.206418	0.851604	0.852494	0.854375
906.936661	0.853467	0.853184	0.854307
907.666822	0.853437	0.853032	0.854184
908.396901	0.854519	0.853062	0.854483
909.126899	0.854989	0.853651	0.855393
909.856816	0.854862	0.854471	0.855986
910.586650	0.855070	0.854205	0.856862
911.316403	0.854570	0.855618	0.855057
912.046075	0.855122	0.855098	0.857649
912.775664	0.856428	0.856064	0.857318
913.505172	0.855368	0.855594	0.858059
914.234598	0.856837	0.855139	0.856738
914.963943	0.857440	0.856852	0.858204
915.693205	0.857009	0.856732	0.858027
916.422386	0.857305	0.857271	0.859758
917.151484	0.857939	0.856849	0.859739
917.880501	0.857667	0.857909	0.859351
918.609436	0.858557	0.858227	0.859708
919.338289	0.859402	0.858308	0.860824
920.067060	0.858904	0.859320	0.860631
920.795748	0.859186	0.859005	0.860014
921.524355	0.859487	0.859117	0.860714
922.252880	0.859864	0.859066	0.860628
922.981323	0.860006	0.859648	0.860994
923.709683	0.860209	0.859678	0.862528
924.437961	0.860834	0.860025	0.861425
925.166157	0.861675	0.860539	0.861804
925.894271	0.860332	0.860768	0.861670
926.622303	0.861575	0.861050	0.862386
927.350252	0.862399	0.860549	0.861931
928.078119	0.862490	0.862752	0.863749
928.805904	0.861985	0.863122	0.863330
929.533606	0.862236	0.862078	0.863271
930.261226	0.862602	0.863363	0.863810
930.988764	0.863492	0.863165	0.864334
931.716219	0.863892	0.863269	0.865779
932.443592	0.862975	0.863965	0.864425
933.170882	0.865057	0.863906	0.864529
933.898090	0.863842	0.864156	0.865953
934.625215	0.865426	0.864649	0.866034
935.352257	0.864326	0.865498	0.865441
936.079217	0.865043	0.864063	0.865930
936.806095	0.866541	0.864632	0.867371
937.532889	0.864957	0.865329	0.866092
938.259601	0.865508	0.864502	0.866900
938.986230	0.865345	0.866860	0.866295
939.712777	0.865782	0.865377	0.868186
940.439241	0.865738	0.866783	0.867442
941.165622	0.865583	0.865627	0.867492
941.891920	0.867562	0.866584	0.869094
942.618135	0.866532	0.867236	0.868059
943.344267	0.867865	0.867528	0.868926
944.070317	0.868048	0.867529	0.868590
944.796283	0.868621	0.868173	0.868964
945.522167	0.867786	0.866891	0.869118
946.247967	0.867338	0.868031	0.869189
946.973685	0.868679	0.868118	0.870058
947.699319	0.868084	0.867884	0.869890
948.424871	0.869257	0.869015	0.869966
949.150339	0.869662	0.868900	0.870305
949.875724	0.869475	0.868143	0.870025
950.601026	0.869698	0.869119	0.870345
951.326245	0.869441	0.870043	0.870239
952.051381	0.869876	0.869606	0.869972
952.776433	0.870003	0.869978	0.871243
953.501402	0.870603	0.868700	0.872280
954.226288	0.869861	0.870003	0.871260
954.951091	0.871061	0.869678	0.871516
955.675810	0.870483	0.871455	0.872307
956.400446	0.871773	0.871730	0.871665
957.124998	0.870280	0.870592	0.872721
957.849467	0.870369	0.871928	0.872894
958.573852	0.872473	0.872953	0.873263
959.298154	0.871297	0.872354	0.872537
960.022373	0.872718	0.871995	0.872852
960.746508	0.872662	0.871536	0.873477
961.470559	0.872242	0.873193	0.874009
962.194527	0.872438	0.872148	0.873522
962.918411	0.872749	0.872592	0.873436
963.642212	0.872635	0.872839	0.874658
964.365929	0.872967	0.873912	0.874076
965.089562	0.873855	0.874340	0.874249
965.813111	0.872901	0.873787	0.873892
966.536577	0.874091	0.874045	0.876210
967.259958	0.873984	0.874551	0.874925
967.983256	0.874675	0.874078	0.875134
968.706471	0.874609	0.874010	0.875229
969.429601	0.874335	0.874190	0.873958
970.152647	0.873529	0.874101	0.874649
970.875610	0.874169	0.874700	0.875625
971.598488	0.873833	0.874718	0.876516
972.321283	0.874822	0.874173	0.876710
973.043993	0.876065	0.875579	0.876391
973.766620	0.875529	0.875552	0.877422
974.489162	0.875772	0.874757	0.876206
975.211620	0.874842	0.875567	0.876460
975.933995	0.874719	0.876986	0.876216
976.656285	0.877054	0.876506	0.877629
977.378490	0.876113	0.876262	0.877565
978.100612	0.876145	0.876600	0.878070
978.822649	0.876514	0.876691	0.877048
979.544603	0.877550	0.877028	0.877533
980.266471	0.875076	0.876175	0.877771
980.988256	0.876834	0.876911	0.878192
981.709956	0.876313	0.875888	0.878743
982.431572	0.874984	0.876812	0.878979
983.153103	0.878368	0.875589	0.877833
983.874550	0.878203	0.877448	0.878652
984.595913	0.877409	0.877329	0.877860
985.317191	0.877087	0.877410	0.878622
986.038385	0.877075	0.877624	0.877089
986.759494	0.878051	0.878732	0.879029
987.480518	0.878470	0.878239	0.878897
988.201458	0.876164	0.878317	0.877348
988.922313	0.878269	0.878904	0.879193
989.643084	0.878061	0.879385	0.879571
990.363770	0.880582	0.878646	0.879821
991.084371	0.878785	0.878385	0.878883
991.804888	0.879310	0.878290	0.880065
992.525319	0.879040	0.879370	0.879117
993.245666	0.879436	0.879362	0.880049
993.965928	0.880416	0.879143	0.880812
994.686106	0.879070	0.880671	0.881214
995.406198	0.878799	0.879779	0.881039
996.126206	0.879437	0.879506	0.881443
996.846128	0.878878	0.878847	0.880499
997.565966	0.878787	0.879144	0.880880
998.285719	0.880063	0.879851	0.880611
999.005386	0.880019	0.881457	0.882570
999.724969	0.881673	0.880463	0.880241
1000.444467	0.880260	0.880210	0.882353
1001.163879	0.879340	0.880518	0.881306
1001.883207	0.879014	0.880158	0.880434
1002.602449	0.880449	0.880261	0.881467
1003.321606	0.879809	0.879920	0.881164
1004.040678	0.880308	0.879370	0.881182
1004.759665	0.880461	0.880898	0.882054
1005.478566	0.880985	0.880915	0.881765
1006.197382	0.880350	0.882040	0.882650
1006.916113	0.882499	0.880895	0.882615
1007.634758	0.880021	0.879471	0.881482
1008.353319	0.881401	0.883175	0.881350
1009.071793	0.881539	0.880482	0.881362
1009.790183	0.882613	0.883031	0.882807
1010.508486	0.881285	0.880668	0.882360
1011.226705	0.881118	0.882213	0.880984
1011.944838	0.880463	0.881298	0.881704
1012.662885	0.880459	0.881585	0.882224
1013.380847	0.881004	0.882950	0.882292
1014.098723	0.881851	0.881149	0.881355
1014.816514	0.880772	0.882711	0.881601
1015.534219	0.881681	0.879882	0.883160
1016.251838	0.881492	0.881783	0.882288
1016.969372	0.882324	0.881873	0.881724
1017.686820	0.881507	0.882467	0.881524
1018.404182	0.882972	0.881581	0.883444
1019.121458	0.881995	0.881157	0.884005
1019.838649	0.882600	0.883416	0.883638
1020.555753	0.882617	0.882684	0.883154
1021.272772	0.880706	0.881822	0.883605
1021.989705	0.883370	0.883261	0.882194
1022.706552	0.880766	0.881920	0.882155
1023.423313	0.882030	0.881871	0.883843
1024.139988	0.883056	0.882663	0.883200
1024.856578	0.881328	0.882008	0.883064
1025.573081	0.881209	0.882703	0.883031
1026.289498	0.881988	0.882269	0.882676
1027.005829	0.881292	0.883521	0.882130
1027.722074	0.881364	0.883387	0.884498
1028.438232	0.881389	0.881716	0.882642
1029.154305	0.883821	0.883926	0.882307
1029.870291	0.881003	0.883447	0.882691
1030.586192	0.883678	0.882699	0.883151
1031.302005	0.882766	0.881262	0.881428
1032.017733	0.881733	0.881385	0.882605
1032.733374	0.880811	0.883334	0.883418
1033.448929	0.882228	0.882807	0.881845
1034.164398	0.885097	0.884577	0.882183
1034.879780	0.883492	0.883553	0.884079
1035.595076	0.882638	0.880527	0.882081
1036.310286	0.882346	0.883819	0.884231
1037.025409	0.882163	0.884051	0.884211
1037.740445	0.882139	0.883161	0.883950
1038.455395	0.882157	0.880841	0.880417
1039.170259	0.883082	0.882884	0.880957
1039.885035	0.880773	0.880774	0.884031
1040.599726	0.881776	0.881256	0.881805
1041.314329	0.880807	0.883764	0.884808
1042.028846	0.880624	0.880809	0.882432
1042.743276	0.881958	0.880222	0.880898
1043.457620	0.879873	0.881644	0.882695
1044.171877	0.880124	0.881598	0.879405
1044.886047	0.881533	0.882958	0.881108
1045.600130	0.880475	0.882680	0.882464
1046.314126	0.880998	0.881691	0.884439
1047.028036	0.880966	0.881919	0.880856
1047.741858	0.881190	0.882246	0.884219
1048.455594	0.879465	0.882154	0.880542
1049.169243	0.881674	0.880676	0.884021
1049.882805	0.879942	0.879588	0.881780
1050.596280	0.879718	0.881730	0.882429
1051.309667	0.879639	0.878832	0.881888
1052.022968	0.880823	0.880567	0.881630
1052.736182	0.882188	0.880474	0.879196
1053.449309	0.878352	0.880827	0.879023
1054.162348	0.879542	0.881746	0.879745
1054.875300	0.879120	0.879617	0.878995
1055.588165	0.880214	0.879474	0.881210
1056.300943	0.880720	0.881757	0.878234
1057.013634	0.879516	0.878071	0.877260
1057.726238	0.878467	0.878986	0.875330
1058.438754	0.877995	0.880515	0.881142
1059.151182	0.877615	0.878855	0.876809
1059.863524	0.878499	0.879980	0.878167
1060.575778	0.881572	0.879413	0.880610
1061.287945	0.877501	0.875657	0.879948
1062.000024	0.876333	0.877265	0.877702
1062.712016	0.877758	0.880588	0.877331
1063.423920	0.876110	0.875884	0.874881
1064.135737	0.876815	0.876984	0.878486
1064.847466	0.878016	0.878795	0.876206
1065.559108	0.875720	0.878425	0.875331
1066.270662	0.875271	0.877217	0.872736
1066.982128	0.874832	0.876936	0.872880
1067.693507	0.877137	0.878743	0.876930
1068.404798	0.875430	0.876569	0.871583
1069.116001	0.875975	0.875232	0.874966
1069.827117	0.874299	0.875752	0.874859
1070.538145	0.875441	0.874898	0.874900
1071.249085	0.871797	0.875100	0.874113
1071.959937	0.873405	0.874721	0.873887
1072.670702	0.873908	0.875890	0.874587
1073.381378	0.871498	0.872464	0.873100
1074.091967	0.870935	0.876808	0.870714
1074.802468	0.874472	0.872647	0.871309
1075.512881	0.873394	0.874233	0.870903
1076.223205	0.872020	0.871118	0.872732
1076.933442	0.872758	0.874042	0.869085
1077.643591	0.872289	0.872294	0.870146
1078.353652	0.869859	0.872174	0.870258
1079.063624	0.874253	0.871020	0.868328
1079.773509	0.866084	0.870426	0.867849
1080.483305	0.868925	0.869859	0.868774
1081.193013	0.870661	0.870101	0.867193
1081.902633	0.872598	0.871379	0.867846
1082.612165	0.869670	0.872728	0.866044
1083.321608	0.864181	0.871271	0.865574
1084.030963	0.865683	0.868124	0.863378
1084.740230	0.866430	0.867867	0.866643
1085.449409	0.862190	0.867312	0.868694
1086.158499	0.865537	0.870902	0.860500
1086.867501	0.863677	0.867428	0.865025
1087.576414	0.864125	0.867630	0.863366
1088.285239	0.862339	0.865000	0.858779
1088.993975	0.863785	0.867266	0.861204
1089.702623	0.858234	0.865651	0.858761
1090.411182	0.863176	0.858821	0.856414
1091.119653	0.858212	0.861688	0.856696
1091.828035	0.859381	0.860154	0.855611
1092.536329	0.855715	0.859255	0.856317
1093.244534	0.855294	0.856517	0.854745
1093.952650	0.851264	0.854348	0.852971
1094.660677	0.853681	0.857444	0.850320
1095.368616	0.852959	0.855484	0.850694
1096.076466	0.851098	0.854017	0.849601
1096.784228	0.851083	0.854502	0.847729
1097.491900	0.848365	0.849634	0.849216
1098.199484	0.851641	0.848397	0.845150
1098.906978	0.843035	0.848024	0.845924
1099.614384	0.842631	0.845383	0.844804
1100.321701	0.840209	0.844678	0.844499
1101.028929	0.841950	0.843208	0.837436
1101.736068	0.837296	0.841894	0.838659
1102.443118	0.837339	0.838008	0.837922
1103.150079	0.837058	0.834901	0.827930
1103.856951	0.833752	0.832444	0.828177
1104.563734	0.829447	0.834311	0.824857
1105.270428	0.828736	0.828979	0.824083
1105.977032	0.825754	0.825556	0.819665
1106.683547	0.819949	0.819866	0.818156
1107.389974	0.814148	0.823434	0.810273
1108.096311	0.807099	0.817988	0.805484
1108.802558	0.808783	0.816395	0.803945
1109.508717	0.807466	0.809975	0.798579
1110.214786	0.800183	0.806873	0.796186
1110.920766	0.799639	0.799295	0.794978
1111.626656	0.794621	0.797834	0.786381
1112.332457	0.791605	0.796039	0.783562
1113.038169	0.788834	0.793241	0.780589
1113.743791	0.782604	0.781856	0.773801
1114.449324	0.772207	0.779511	0.763029
1115.154767	0.765071	0.768063	0.757257
1115.860120	0.758647	0.761654	0.754676
1116.565385	0.756532	0.762038	0.742537
1117.270559	0.749057	0.753921	0.740241
1117.975644	0.742936	0.744295	0.736412
1118.680639	0.733546	0.737753	0.729425
1119.385545	0.734332	0.735115	0.721391
1120.090361	0.727571	0.730571	0.716980
1120.795087	0.722257	0.724679	0.713413
1121.499723	0.716420	0.716745	0.707138
1122.204270	0.707222	0.712696	0.699569
