# Supplementary material for: Chiral plasmonic superlattices from template-assisted assembly of achiral nanoparticles
Source: Nat Commun. 2025 Feb 16;16:1687. doi: 10.1038/s41467-025-56999-0 (PMC11830766; doi:10.1038/s41467-025-56999-0)
Supplement: Supplementary file 3 — Source Data [file 41467_2025_56999_MOESM3_ESM.zip › source data/Fig.3/Ag NPs spheres/32nm LF.txt]

Wavelength (nm)	0_LCP	0_Linear	0_RCP
351.607006	0.491701	0.480892	0.484083
352.389528	0.485864	0.486170	0.492358
353.171988	0.470226	0.493078	0.471038
353.954387	0.504090	0.490176	0.489904
354.736724	0.478702	0.512980	0.502174
355.519000	0.488648	0.507216	0.491525
356.301214	0.492260	0.490586	0.486900
357.083367	0.480237	0.499482	0.479339
357.865459	0.506442	0.504644	0.519453
358.647489	0.517137	0.496432	0.488818
359.429457	0.476563	0.473577	0.500000
360.211364	0.481086	0.510806	0.488442
360.993209	0.475379	0.485972	0.480691
361.774993	0.494175	0.518593	0.488083
362.556715	0.506256	0.500000	0.471831
363.338375	0.483114	0.493177	0.495992
364.119973	0.480952	0.463138	0.484158
364.901510	0.512374	0.510086	0.476555
365.682985	0.493023	0.497666	0.480880
366.464398	0.517273	0.478058	0.478754
367.245750	0.511811	0.513680	0.510949
368.027039	0.472868	0.477908	0.471647
368.808267	0.499133	0.504854	0.486049
369.589432	0.467638	0.487583	0.486395
370.370536	0.497969	0.490673	0.482068
371.151578	0.470862	0.504808	0.495868
371.932558	0.488739	0.477702	0.477057
372.713475	0.462857	0.485000	0.493958
373.494331	0.486598	0.491986	0.491228
374.275125	0.481120	0.488263	0.492372
375.055856	0.488445	0.474439	0.473203
375.836525	0.473900	0.480473	0.488708
376.617133	0.473360	0.470688	0.475711
377.397677	0.488235	0.470341	0.471010
378.178160	0.478675	0.473763	0.470742
378.958581	0.482160	0.463024	0.463775
379.738939	0.469477	0.478319	0.465360
380.519235	0.474723	0.473074	0.477422
381.299469	0.481409	0.476672	0.482673
382.079640	0.480461	0.469403	0.466667
382.859749	0.467814	0.473830	0.468314
383.639795	0.468008	0.464825	0.459884
384.419779	0.457740	0.468997	0.474467
385.199701	0.473897	0.465307	0.464768
385.979560	0.455918	0.461132	0.465050
386.759356	0.464074	0.449862	0.459438
387.539090	0.460256	0.460047	0.467648
388.318762	0.450746	0.455952	0.471576
389.098370	0.455606	0.456822	0.453076
389.877917	0.459077	0.456543	0.461506
390.657400	0.454792	0.450651	0.458983
391.436821	0.459001	0.453198	0.454580
392.216179	0.447751	0.456473	0.453915
392.995474	0.453985	0.450761	0.454815
393.774707	0.445965	0.451138	0.447325
394.553877	0.445437	0.451239	0.452325
395.332984	0.451207	0.447547	0.447097
396.112028	0.442208	0.444773	0.446104
396.891009	0.442909	0.442723	0.447942
397.669927	0.438592	0.441317	0.441188
398.448783	0.447791	0.445631	0.444293
399.227575	0.444293	0.438406	0.443309
400.006304	0.438731	0.436778	0.442091
400.784971	0.437979	0.440306	0.441359
401.563574	0.433247	0.437621	0.434459
402.342115	0.435961	0.433904	0.438061
403.120592	0.438691	0.431506	0.435085
403.899006	0.434855	0.433454	0.433062
404.677357	0.433611	0.433705	0.431838
405.455644	0.433051	0.431708	0.426449
406.233869	0.432036	0.425789	0.431622
407.012030	0.430806	0.423379	0.429397
407.790128	0.426571	0.425667	0.429088
408.568163	0.427835	0.424852	0.426027
409.346134	0.428923	0.418636	0.427637
410.124042	0.427580	0.418186	0.425786
410.901887	0.424479	0.422291	0.420864
411.679668	0.418470	0.422277	0.420031
412.457386	0.420330	0.418637	0.418289
413.235040	0.416831	0.418543	0.414275
414.012631	0.417548	0.412996	0.412992
414.790158	0.412481	0.416173	0.410160
415.567622	0.414377	0.411039	0.411146
416.345022	0.413477	0.414196	0.407505
417.122359	0.413854	0.408195	0.408478
417.899632	0.411584	0.410220	0.405669
418.676841	0.408098	0.408794	0.403889
419.453987	0.407669	0.403371	0.403031
420.231069	0.405545	0.404736	0.398581
421.008087	0.404363	0.402420	0.397905
421.785041	0.405553	0.399911	0.397253
422.561932	0.399294	0.400568	0.396748
423.338759	0.401356	0.400377	0.392092
424.115522	0.397725	0.397753	0.390375
424.892221	0.399788	0.392182	0.388218
425.668856	0.396825	0.393912	0.387879
426.445428	0.393263	0.392911	0.384197
427.221935	0.391543	0.390901	0.381774
427.998378	0.388733	0.389203	0.380833
428.774758	0.389909	0.387018	0.378797
429.551073	0.387990	0.384693	0.379588
430.327324	0.385760	0.382305	0.376062
431.103511	0.384633	0.382079	0.372067
431.879634	0.383304	0.381269	0.369481
432.655693	0.380711	0.378559	0.369207
433.431688	0.378325	0.376347	0.365818
434.207618	0.379383	0.375069	0.364699
434.983484	0.375889	0.372397	0.364157
435.759286	0.372867	0.372482	0.361751
436.535024	0.370700	0.369670	0.359808
437.310697	0.369994	0.368250	0.356845
438.086306	0.368682	0.365418	0.354360
438.861851	0.366101	0.363311	0.353003
439.637331	0.364650	0.363094	0.352155
440.412747	0.361349	0.361339	0.348221
441.188099	0.359941	0.358223	0.345233
441.963385	0.359157	0.355868	0.344010
442.738608	0.356180	0.354020	0.342966
443.513766	0.353427	0.352579	0.339809
444.288859	0.351142	0.350866	0.338263
445.063888	0.352116	0.348999	0.336845
445.838852	0.349292	0.344946	0.334922
446.613751	0.345619	0.344478	0.332106
447.388586	0.345067	0.341692	0.329640
448.163356	0.340777	0.340522	0.328012
448.938061	0.340627	0.338776	0.327507
449.712702	0.336823	0.336825	0.324699
450.487278	0.337899	0.336064	0.323566
451.261789	0.335569	0.332593	0.319923
452.036235	0.332364	0.331515	0.317949
452.810616	0.331402	0.329951	0.318546
453.584932	0.329154	0.326954	0.316014
454.359184	0.327405	0.325534	0.314983
455.133370	0.324299	0.323053	0.312682
455.907492	0.323185	0.320658	0.309923
456.681548	0.322108	0.320363	0.308429
457.455540	0.321066	0.317721	0.308093
458.229466	0.318923	0.316689	0.305844
459.003327	0.317367	0.314736	0.304516
459.777124	0.315063	0.313832	0.302661
460.550855	0.312558	0.311203	0.301787
461.324521	0.311298	0.308409	0.301308
462.098121	0.310201	0.308029	0.301297
462.871657	0.306875	0.306900	0.299542
463.645127	0.307789	0.306196	0.297892
464.418532	0.306311	0.303170	0.297155
465.191871	0.303534	0.303191	0.297188
465.965146	0.302370	0.301933	0.294918
466.738355	0.300908	0.299768	0.294172
467.511498	0.300191	0.299434	0.292822
468.284576	0.300168	0.298789	0.293430
469.057589	0.298144	0.297297	0.292378
469.830536	0.297521	0.296524	0.292356
470.603418	0.296706	0.295588	0.291306
471.376234	0.295902	0.293476	0.291569
472.148985	0.293768	0.292695	0.289627
472.921670	0.293009	0.292461	0.289880
473.694289	0.292041	0.292080	0.290090
474.466843	0.291453	0.291122	0.289727
475.239331	0.290094	0.291021	0.290092
476.011753	0.288017	0.289511	0.289733
476.784110	0.287166	0.289655	0.289551
477.556401	0.287364	0.287804	0.289403
478.328626	0.285858	0.287646	0.289375
479.100785	0.284845	0.287481	0.290442
479.872879	0.284302	0.286109	0.289760
480.644906	0.281249	0.284757	0.290020
481.416868	0.281947	0.284557	0.289906
482.188764	0.281398	0.283583	0.289282
482.960594	0.279286	0.283488	0.289847
483.732358	0.278369	0.282069	0.289446
484.504056	0.277364	0.281299	0.289356
485.275688	0.276183	0.280797	0.289067
486.047254	0.274875	0.280474	0.288822
486.818753	0.272422	0.279747	0.289851
487.590187	0.272089	0.278258	0.289914
488.361555	0.271161	0.277511	0.291449
489.132856	0.271333	0.277517	0.290274
489.904091	0.268235	0.276222	0.289765
490.675260	0.267293	0.275262	0.289611
491.446363	0.265926	0.274768	0.291131
492.217399	0.265423	0.274077	0.290660
492.988369	0.263660	0.272638	0.290487
493.759273	0.262039	0.272290	0.291445
494.530111	0.261271	0.271693	0.290250
495.300882	0.259786	0.271089	0.291334
496.071586	0.258305	0.269761	0.291158
496.842224	0.257881	0.269660	0.291446
497.612796	0.256977	0.268437	0.291324
498.383301	0.255475	0.267691	0.292010
499.153740	0.254276	0.267266	0.292231
499.924112	0.254486	0.266885	0.291279
500.694418	0.252756	0.266425	0.290545
501.464657	0.252429	0.265575	0.291736
502.234829	0.252114	0.265534	0.292539
503.004935	0.251320	0.265067	0.292929
503.774974	0.250566	0.264252	0.292546
504.544946	0.250772	0.264162	0.292184
505.314852	0.250600	0.264691	0.293137
506.084690	0.249858	0.264265	0.293097
506.854462	0.249688	0.264006	0.294474
507.624168	0.250051	0.264600	0.293591
508.393806	0.249253	0.264255	0.294337
509.163377	0.250427	0.263738	0.294365
509.932882	0.250017	0.264617	0.294948
510.702319	0.250028	0.264752	0.294344
511.471690	0.250527	0.264558	0.295400
512.240994	0.251450	0.265177	0.295726
513.010230	0.252492	0.266330	0.296110
513.779400	0.252410	0.267227	0.296265
514.548502	0.252718	0.267634	0.296802
515.317537	0.254259	0.268277	0.297546
516.086506	0.254545	0.269441	0.298317
516.855407	0.256035	0.269708	0.298282
517.624241	0.256555	0.271431	0.299333
518.393007	0.258229	0.271488	0.300299
519.161707	0.259270	0.272664	0.300729
519.930339	0.260465	0.274226	0.301827
520.698904	0.261832	0.275670	0.301692
521.467401	0.263428	0.277074	0.302643
522.235832	0.264589	0.278142	0.303884
523.004194	0.265983	0.279135	0.304102
523.772490	0.267683	0.280983	0.305896
524.540718	0.269735	0.281990	0.306257
525.308878	0.270660	0.283090	0.306701
526.076971	0.272843	0.285656	0.307185
526.844997	0.274250	0.286672	0.308474
527.612955	0.276101	0.288772	0.309585
528.380845	0.278227	0.290089	0.310870
529.148668	0.279305	0.291614	0.311944
529.916423	0.281563	0.293056	0.311804
530.684111	0.283605	0.294377	0.313204
531.451731	0.285013	0.296313	0.314416
532.219283	0.286908	0.298443	0.315533
532.986767	0.288440	0.300253	0.316446
533.754184	0.290448	0.302004	0.316973
534.521533	0.292803	0.303066	0.318239
535.288814	0.294720	0.305027	0.319016
536.056027	0.296063	0.305782	0.319670
536.823172	0.297593	0.308577	0.320726
537.590250	0.299541	0.309608	0.321864
538.357259	0.301444	0.310999	0.324179
539.124201	0.303332	0.313502	0.324971
539.891074	0.305485	0.314370	0.325425
540.657880	0.307319	0.316300	0.326896
541.424617	0.309177	0.317645	0.327303
542.191287	0.311314	0.319219	0.328958
542.957888	0.312805	0.321506	0.329526
543.724421	0.314515	0.322366	0.331011
544.490886	0.315416	0.324116	0.332035
545.257283	0.317023	0.325476	0.333073
546.023612	0.318953	0.326806	0.333442
546.789872	0.320647	0.328695	0.333945
547.556064	0.322527	0.329540	0.336243
548.322188	0.324258	0.330971	0.337105
549.088244	0.325216	0.332926	0.338116
549.854231	0.327081	0.334307	0.338680
550.620150	0.328256	0.335654	0.339839
551.386000	0.329685	0.336451	0.340588
552.151782	0.330935	0.337723	0.341482
552.917496	0.332401	0.338894	0.341957
553.683141	0.333761	0.340288	0.343429
554.448717	0.335064	0.341343	0.344028
555.214225	0.337034	0.343377	0.345841
555.979665	0.337391	0.343789	0.345859
556.745036	0.338630	0.344664	0.346391
557.510338	0.340585	0.346064	0.347669
558.275572	0.341359	0.346823	0.347839
559.040737	0.342323	0.347723	0.349109
559.805833	0.344149	0.348525	0.349948
560.570860	0.344995	0.349644	0.350615
561.335819	0.346218	0.351076	0.351798
562.100709	0.347423	0.351565	0.352166
562.865530	0.348189	0.352542	0.353301
563.630283	0.349102	0.353613	0.353372
564.394966	0.349901	0.354151	0.354730
565.159581	0.351016	0.355240	0.355477
565.924126	0.352164	0.356290	0.355955
566.688603	0.353293	0.357381	0.356212
567.453011	0.353844	0.357051	0.356612
568.217349	0.354907	0.358474	0.357252
568.981619	0.355820	0.359505	0.358209
569.745820	0.357060	0.359972	0.358746
570.509951	0.357830	0.360212	0.359149
571.274014	0.358514	0.361103	0.359509
572.038007	0.359567	0.361806	0.360964
572.801931	0.360820	0.362269	0.360545
573.565786	0.361266	0.363165	0.361367
574.329572	0.361738	0.363864	0.362102
575.093288	0.362390	0.364411	0.362729
575.856935	0.363194	0.365144	0.363194
576.620513	0.363964	0.365067	0.363505
577.384021	0.365104	0.366540	0.363699
578.147460	0.365489	0.366624	0.364739
578.910830	0.366245	0.367046	0.364659
579.674131	0.367301	0.367396	0.365428
580.437361	0.367656	0.368977	0.365560
581.200523	0.368183	0.368875	0.366084
581.963615	0.369345	0.369462	0.365877
582.726637	0.369898	0.369564	0.366826
583.489590	0.370321	0.370384	0.366964
584.252473	0.371026	0.371122	0.367378
585.015287	0.372116	0.371517	0.367856
585.778031	0.373077	0.371977	0.368657
586.540705	0.373550	0.371660	0.369099
587.303309	0.374429	0.373291	0.369297
588.065844	0.374625	0.373769	0.370074
588.828309	0.375675	0.373818	0.370337
589.590705	0.375902	0.374797	0.370627
590.353030	0.377427	0.375494	0.371190
591.115286	0.378270	0.375986	0.371606
591.877472	0.379331	0.376265	0.371872
592.639588	0.379750	0.376859	0.372726
593.401634	0.380854	0.377633	0.373068
594.163610	0.381421	0.378482	0.373537
594.925516	0.382511	0.379021	0.374598
595.687352	0.383701	0.379632	0.374695
596.449118	0.384855	0.381028	0.375224
597.210814	0.385591	0.382065	0.376149
597.972440	0.386458	0.382487	0.376709
598.733996	0.387730	0.383478	0.377502
599.495482	0.389140	0.384487	0.378100
600.256898	0.390595	0.384830	0.378748
601.018243	0.391078	0.386029	0.379503
601.779518	0.392925	0.387583	0.380462
602.540723	0.394227	0.388990	0.381032
603.301858	0.395612	0.389593	0.381807
604.062922	0.396758	0.390945	0.382516
604.823916	0.398154	0.391613	0.383244
605.584840	0.400102	0.393334	0.384632
606.345693	0.401458	0.394334	0.385216
607.106476	0.402921	0.395484	0.386249
607.867188	0.404549	0.397389	0.387455
608.627830	0.405964	0.398811	0.387967
609.388402	0.408129	0.400211	0.388911
610.148902	0.410116	0.402054	0.389826
610.909333	0.411929	0.402954	0.390770
611.669693	0.413826	0.404623	0.391913
612.429982	0.415752	0.406648	0.393143
613.190200	0.417576	0.408008	0.394471
613.950348	0.419263	0.409488	0.395518
614.710425	0.421270	0.411008	0.396444
615.470432	0.423613	0.413483	0.397023
616.230368	0.425952	0.415289	0.398177
616.990233	0.427392	0.416891	0.399009
617.750027	0.429728	0.419309	0.400269
618.509750	0.431809	0.421472	0.401242
619.269403	0.434055	0.423406	0.401869
620.028984	0.435773	0.425007	0.402513
620.788495	0.438481	0.427038	0.404014
621.547935	0.440446	0.429131	0.404226
622.307304	0.442537	0.431208	0.405724
623.066601	0.444750	0.433112	0.405996
623.825828	0.447607	0.435094	0.407499
624.584984	0.449172	0.437744	0.408367
625.344069	0.452035	0.439338	0.408521
626.103082	0.453607	0.441436	0.409555
626.862025	0.456072	0.444063	0.410019
627.620896	0.457533	0.445350	0.410645
628.379696	0.460141	0.447403	0.411772
629.138425	0.461783	0.449430	0.412411
629.897083	0.464236	0.451771	0.413070
630.655669	0.466382	0.453741	0.413840
631.414184	0.467763	0.455945	0.414704
632.172628	0.470215	0.457324	0.415298
632.931000	0.472092	0.459549	0.416086
633.689301	0.473763	0.461604	0.416496
634.447531	0.476160	0.464084	0.417905
635.205689	0.478039	0.465252	0.419158
635.963776	0.480211	0.467958	0.419162
636.721791	0.482642	0.470481	0.421212
637.479735	0.484287	0.471940	0.422486
638.237607	0.486080	0.474541	0.423913
638.995408	0.488528	0.477195	0.425290
639.753137	0.490378	0.478969	0.426389
640.510794	0.492621	0.480966	0.428439
641.268380	0.494236	0.483607	0.429567
642.025894	0.495790	0.485821	0.431508
642.783336	0.497756	0.487511	0.433593
643.540707	0.499193	0.489623	0.434171
644.298006	0.500674	0.491138	0.436147
645.055233	0.502312	0.493263	0.437324
645.812388	0.503184	0.495107	0.439282
646.569471	0.504231	0.497037	0.440867
647.326483	0.505569	0.498573	0.442034
648.083423	0.506344	0.500203	0.444190
648.840290	0.506793	0.501446	0.445566
649.597086	0.507973	0.502681	0.447377
650.353810	0.507827	0.503545	0.449426
651.110461	0.508926	0.505000	0.451290
651.867041	0.508693	0.506670	0.452977
652.623549	0.509511	0.507372	0.454542
653.379984	0.508917	0.508264	0.456794
654.136348	0.509431	0.509085	0.459796
654.892639	0.509188	0.509652	0.461305
655.648858	0.508829	0.510882	0.464400
656.405005	0.508537	0.510678	0.466012
657.161080	0.507740	0.510729	0.468577
657.917082	0.507014	0.510134	0.470802
658.673012	0.505675	0.510607	0.473073
659.428870	0.504577	0.509763	0.475402
660.184655	0.503140	0.508693	0.477836
660.940368	0.501001	0.508033	0.480283
661.696009	0.499167	0.506186	0.481862
662.451577	0.497319	0.505344	0.484465
663.207073	0.494878	0.503269	0.486208
663.962496	0.492107	0.500544	0.487938
664.717847	0.489173	0.497648	0.489957
665.473125	0.485742	0.494995	0.491451
666.228331	0.481402	0.491258	0.492456
666.983464	0.477620	0.487141	0.493209
667.738525	0.473414	0.482813	0.493983
668.493512	0.468068	0.478111	0.494501
669.248428	0.462944	0.472759	0.493813
670.003270	0.457248	0.467517	0.493963
670.758040	0.451639	0.461683	0.492526
671.512737	0.445321	0.455086	0.491220
672.267361	0.438142	0.448826	0.489687
673.021912	0.431127	0.441767	0.487549
673.776391	0.423300	0.433704	0.484647
674.530797	0.415690	0.425705	0.481848
675.285129	0.407805	0.417597	0.478243
676.039389	0.399241	0.409244	0.474219
676.793576	0.389882	0.400713	0.469802
677.547690	0.381028	0.392347	0.464254
678.301731	0.370979	0.382313	0.459021
679.055699	0.361844	0.373451	0.453041
679.809594	0.351918	0.363558	0.446779
680.563415	0.341809	0.353985	0.439680
681.317164	0.331769	0.344161	0.432687
682.070840	0.321302	0.334348	0.425049
682.824442	0.310884	0.324656	0.416902
683.577971	0.300926	0.315205	0.408687
684.331427	0.290153	0.305544	0.400044
685.084809	0.280236	0.296109	0.391033
685.838119	0.270040	0.286980	0.382492
686.591355	0.260550	0.278352	0.372414
687.344518	0.250884	0.269759	0.363304
688.097607	0.241644	0.261845	0.353914
688.850623	0.232977	0.253600	0.344658
689.603565	0.224122	0.246143	0.334776
690.356434	0.215865	0.239278	0.324931
691.109230	0.208474	0.232022	0.315274
691.861952	0.201201	0.225809	0.305927
692.614601	0.194267	0.219789	0.296279
693.367176	0.187689	0.214334	0.287245
694.119677	0.181655	0.208982	0.278320
694.872105	0.176119	0.203988	0.269496
695.624459	0.170669	0.199417	0.260516
696.376740	0.165562	0.194549	0.252122
697.128947	0.160809	0.190127	0.243789
697.881080	0.156623	0.185956	0.235502
698.633139	0.152637	0.182126	0.227451
699.385125	0.148886	0.178149	0.219869
700.137036	0.145206	0.174243	0.212332
700.888874	0.141560	0.170225	0.205193
701.640638	0.138244	0.166615	0.198071
702.392329	0.135189	0.162571	0.190763
703.143945	0.131905	0.158799	0.183537
703.895487	0.128732	0.154588	0.176967
704.646956	0.125824	0.150392	0.170409
705.398350	0.122699	0.146352	0.163702
706.149670	0.119389	0.142179	0.157048
706.900916	0.116445	0.137792	0.150539
707.652089	0.112978	0.133527	0.143739
708.403187	0.109851	0.128993	0.136882
709.154211	0.106606	0.124353	0.130824
709.905161	0.103181	0.119342	0.124512
710.656036	0.099718	0.114647	0.117950
711.406837	0.096068	0.109859	0.111579
712.157565	0.092699	0.104842	0.105175
712.908217	0.089179	0.100393	0.099233
713.658796	0.085669	0.095591	0.093212
714.409300	0.082216	0.091059	0.087214
715.159730	0.078760	0.086347	0.081659
715.910086	0.075268	0.081793	0.075900
716.660367	0.071995	0.077641	0.070465
717.410573	0.068851	0.073651	0.065379
718.160705	0.065811	0.069853	0.060559
718.910763	0.062762	0.066239	0.055885
719.660746	0.059792	0.062674	0.051339
720.410655	0.057437	0.059564	0.047265
721.160489	0.054784	0.056782	0.043493
721.910248	0.052728	0.054254	0.039984
722.659933	0.051048	0.052058	0.036804
723.409543	0.049131	0.050219	0.034006
724.159079	0.047886	0.048713	0.031748
724.908539	0.046776	0.047579	0.029641
725.657925	0.046065	0.047023	0.028085
726.407237	0.045613	0.046924	0.026808
727.156473	0.045743	0.046708	0.026148
727.905635	0.045849	0.047384	0.025802
728.654721	0.046638	0.048407	0.025967
729.403733	0.047688	0.049878	0.026434
730.152670	0.048979	0.051594	0.027408
730.901532	0.050640	0.053855	0.028722
731.650319	0.052825	0.056718	0.030597
732.399031	0.055624	0.059699	0.032912
733.147668	0.058237	0.063209	0.035760
733.896230	0.061415	0.067064	0.038595
734.644717	0.065062	0.071342	0.042050
735.393129	0.069097	0.076111	0.046143
736.141466	0.073410	0.081016	0.050276
736.889727	0.077915	0.086150	0.054745
737.637913	0.082814	0.091779	0.059803
738.386024	0.088252	0.098131	0.065000
739.134060	0.093755	0.104258	0.070966
739.882021	0.099305	0.110848	0.076846
740.629906	0.105291	0.117502	0.083195
741.377716	0.111931	0.124582	0.089574
742.125451	0.118606	0.132161	0.096597
742.873110	0.125268	0.139371	0.103669
743.620694	0.132149	0.146877	0.110677
744.368202	0.139547	0.154852	0.118220
745.115635	0.147170	0.163232	0.126360
745.862993	0.154520	0.171355	0.133787
746.610275	0.161513	0.178874	0.141420
747.357481	0.169828	0.187622	0.149758
748.104612	0.178243	0.196342	0.158377
748.851667	0.185989	0.204675	0.166740
749.598647	0.193698	0.213137	0.174517
750.345551	0.202199	0.222021	0.183720
751.092379	0.211044	0.231133	0.192670
751.839132	0.218902	0.238925	0.200917
752.585809	0.227077	0.247698	0.209559
753.332410	0.235977	0.256835	0.218728
754.078935	0.244564	0.265623	0.227694
754.825385	0.252500	0.273859	0.235624
755.571758	0.260577	0.282252	0.244216
756.318056	0.269340	0.291381	0.254186
757.064278	0.277975	0.299869	0.262492
757.810424	0.285586	0.307755	0.270581
758.556494	0.294182	0.316657	0.279702
759.302488	0.302960	0.325306	0.288871
760.048406	0.310228	0.333190	0.296436
760.794248	0.318499	0.341340	0.304811
761.540013	0.327623	0.349957	0.313776
762.285703	0.334989	0.357522	0.321932
763.031317	0.342205	0.365257	0.329780
763.776854	0.350918	0.373208	0.338377
764.522316	0.359545	0.382227	0.347239
765.267701	0.365683	0.388534	0.354156
766.013010	0.373847	0.395959	0.361971
766.758242	0.382108	0.404599	0.370902
767.503399	0.388810	0.411834	0.378184
768.248479	0.395964	0.418124	0.384369
768.993482	0.403451	0.426075	0.392780
769.738410	0.411203	0.432839	0.401372
770.483260	0.417207	0.438625	0.406735
771.228035	0.425179	0.446685	0.414896
771.972733	0.432603	0.454366	0.422033
772.717355	0.437574	0.459197	0.428421
773.461900	0.444753	0.465971	0.435389
774.206368	0.451920	0.473741	0.443197
774.950760	0.458078	0.478272	0.448843
775.695075	0.464431	0.484802	0.454851
776.439314	0.471828	0.492806	0.462769
777.183476	0.476794	0.497481	0.468528
777.927562	0.482749	0.503031	0.474223
778.671570	0.488989	0.509412	0.482087
779.415502	0.495232	0.514371	0.487498
780.159357	0.499917	0.519020	0.492024
780.903136	0.507478	0.525980	0.499149
781.646837	0.512096	0.532130	0.505059
782.390462	0.516447	0.535310	0.509367
783.134010	0.523247	0.542319	0.516678
783.877481	0.528007	0.547199	0.521774
784.620875	0.532274	0.550866	0.525392
785.364192	0.539417	0.557062	0.532183
786.107433	0.544444	0.561414	0.538310
786.850596	0.546995	0.565107	0.542479
787.593682	0.554597	0.571860	0.547642
788.336691	0.558340	0.576042	0.552393
789.079623	0.561778	0.579745	0.555726
789.822478	0.568186	0.585142	0.562186
790.565255	0.572419	0.589807	0.566566
791.307956	0.576183	0.591555	0.569953
792.050579	0.581801	0.597262	0.576038
792.793126	0.585849	0.601398	0.580462
793.535594	0.588891	0.604866	0.583008
794.277986	0.595066	0.609445	0.588677
795.020300	0.598130	0.612824	0.592474
795.762537	0.601181	0.616235	0.596003
796.504697	0.606371	0.622331	0.601590
797.246779	0.609084	0.624436	0.605009
797.988784	0.613119	0.628307	0.608477
798.730711	0.619050	0.633839	0.614319
799.472561	0.621186	0.634928	0.616009
800.214333	0.624408	0.639233	0.620256
800.956028	0.628871	0.643601	0.624493
801.697645	0.631086	0.645782	0.626545
802.439185	0.635877	0.649778	0.631422
803.180647	0.640084	0.652628	0.635593
803.922032	0.640607	0.654448	0.636471
804.663338	0.646850	0.659409	0.642366
805.404567	0.648564	0.660433	0.644694
806.145719	0.651700	0.663991	0.647900
806.886792	0.655996	0.668851	0.651700
807.627788	0.657683	0.669487	0.653634
808.368706	0.662282	0.673506	0.657995
809.109546	0.664779	0.675795	0.660417
809.850309	0.665687	0.678178	0.662496
810.590993	0.670279	0.683250	0.667326
811.331600	0.673231	0.684537	0.669886
812.072128	0.674791	0.685818	0.670993
812.812579	0.679229	0.690515	0.676402
813.552951	0.680241	0.691568	0.676415
814.293246	0.685231	0.694731	0.680749
815.033462	0.687345	0.698173	0.683584
815.773601	0.687295	0.698418	0.684566
816.513661	0.691445	0.703311	0.689832
817.253643	0.692612	0.704712	0.689747
817.993547	0.695740	0.706460	0.693547
818.733373	0.699468	0.711248	0.696370
819.473121	0.699588	0.709491	0.696653
820.212790	0.704142	0.714573	0.700986
820.952381	0.705474	0.715924	0.702536
821.691894	0.706523	0.717363	0.705006
822.431329	0.711072	0.720732	0.709036
823.170685	0.711209	0.720252	0.707745
823.909962	0.714827	0.724645	0.713401
824.649162	0.716503	0.726233	0.713570
825.388283	0.717796	0.728588	0.716285
826.127325	0.722412	0.731106	0.719570
826.866289	0.720630	0.730413	0.718570
827.605174	0.726634	0.734260	0.722962
828.343981	0.726153	0.734564	0.723369
829.082710	0.728717	0.737090	0.725858
829.821359	0.731630	0.740115	0.730557
830.559930	0.731158	0.739662	0.729025
831.298423	0.735228	0.743289	0.732592
832.036836	0.735291	0.744491	0.732919
832.775171	0.738231	0.745979	0.736325
833.513427	0.739634	0.749116	0.739013
834.251605	0.740183	0.748308	0.737949
834.989704	0.744841	0.751584	0.743001
835.727723	0.744136	0.751346	0.742741
836.465664	0.747606	0.754812	0.744173
837.203526	0.748554	0.756391	0.746136
837.941310	0.749485	0.757293	0.746503
838.679014	0.752171	0.759499	0.750643
839.416639	0.750902	0.759970	0.750134
840.154185	0.755504	0.763733	0.753927
840.891653	0.756374	0.762636	0.752722
841.629041	0.758132	0.765067	0.755735
842.366350	0.760022	0.767129	0.757654
843.103580	0.760961	0.766230	0.758723
843.840731	0.763130	0.769755	0.762134
844.577803	0.763143	0.769564	0.761018
845.314795	0.765877	0.772465	0.763453
846.051709	0.766624	0.772866	0.764767
846.788543	0.767551	0.774425	0.766072
847.525298	0.768800	0.776100	0.767947
848.261973	0.769828	0.776278	0.767854
848.998570	0.773899	0.778992	0.771129
849.735087	0.771294	0.777480	0.770020
850.471524	0.774734	0.782347	0.773116
851.207882	0.774288	0.780542	0.774021
851.944161	0.777993	0.783326	0.775870
852.680360	0.778631	0.783103	0.776918
853.416480	0.779515	0.785072	0.776946
854.152520	0.781355	0.787522	0.779753
854.888481	0.780960	0.786923	0.778976
855.624362	0.785609	0.790277	0.782700
856.360163	0.782549	0.787373	0.780822
857.095885	0.786404	0.792116	0.784655
857.831527	0.785915	0.791334	0.782824
858.567090	0.787948	0.794034	0.786294
859.302573	0.787393	0.794413	0.786759
860.037976	0.789639	0.795480	0.787189
860.773299	0.791952	0.796530	0.789391
861.508543	0.790300	0.795836	0.789121
862.243706	0.794006	0.798727	0.792367
862.978790	0.792353	0.797593	0.790441
863.713794	0.796162	0.801688	0.795294
864.448718	0.793465	0.801289	0.793199
865.183563	0.798120	0.803474	0.795955
865.918327	0.796756	0.802374	0.795371
866.653011	0.799161	0.803671	0.797622
867.387615	0.799427	0.805090	0.798123
868.122139	0.800347	0.805842	0.799160
868.856584	0.801482	0.806889	0.800234
869.590948	0.800690	0.806750	0.799443
870.325232	0.804877	0.808576	0.801585
871.059435	0.802317	0.807985	0.800184
871.793559	0.805289	0.809840	0.805328
872.527602	0.804253	0.809890	0.804239
873.261565	0.808089	0.812697	0.806513
873.995448	0.806658	0.810643	0.805121
874.729251	0.810139	0.814426	0.809561
875.462973	0.807667	0.813541	0.806063
876.196615	0.811919	0.815582	0.810819
876.930177	0.810051	0.815254	0.808867
877.663658	0.812460	0.817731	0.810815
878.397058	0.812380	0.816000	0.811208
879.130379	0.813739	0.817998	0.812080
879.863619	0.814175	0.817523	0.813089
880.596778	0.815297	0.820417	0.812774
881.329857	0.816016	0.819795	0.814206
882.062855	0.816986	0.820626	0.815091
882.795772	0.818182	0.822087	0.817216
883.528609	0.817326	0.820634	0.815297
884.261366	0.820233	0.823173	0.817608
884.994041	0.819155	0.822304	0.816147
885.726636	0.821713	0.825136	0.819945
886.459150	0.819740	0.823050	0.817637
887.191584	0.821818	0.826146	0.821296
887.923937	0.820635	0.825087	0.819634
888.656209	0.823910	0.828072	0.822364
889.388400	0.821993	0.826507	0.821674
890.120510	0.826452	0.829552	0.823903
890.852539	0.823420	0.827201	0.822953
891.584487	0.827190	0.830965	0.825711
892.316355	0.826133	0.828592	0.822977
893.048141	0.828756	0.832456	0.827699
893.779847	0.825465	0.828896	0.824282
894.511471	0.829173	0.833698	0.829060
895.243014	0.826801	0.830354	0.826783
895.974477	0.830113	0.834055	0.829689
896.705858	0.827924	0.832698	0.827553
897.437158	0.832066	0.834540	0.830356
898.168376	0.829773	0.833456	0.829395
898.899514	0.832343	0.836659	0.832063
899.630570	0.829900	0.834353	0.829038
900.361546	0.833968	0.837472	0.833467
901.092439	0.832690	0.835220	0.831235
901.823252	0.836307	0.839485	0.834479
902.553983	0.832169	0.835829	0.832766
903.284633	0.836406	0.839826	0.835241
904.015201	0.834114	0.838250	0.834222
904.745689	0.837477	0.841872	0.836091
905.476094	0.835184	0.838837	0.834709
906.206418	0.838086	0.841727	0.837827
906.936661	0.837097	0.839792	0.834847
907.666822	0.839735	0.843320	0.837825
908.396901	0.837967	0.840685	0.836768
909.126899	0.840622	0.843522	0.839600
909.856816	0.838378	0.841743	0.837430
910.586650	0.840848	0.843059	0.839982
911.316403	0.839702	0.842999	0.838521
912.046075	0.841751	0.844903	0.841702
912.775664	0.842443	0.844069	0.840441
913.505172	0.842506	0.845445	0.842103
914.234598	0.842722	0.845666	0.841133
914.963943	0.842360	0.846029	0.841933
915.693205	0.844659	0.846930	0.843188
916.422386	0.844180	0.845968	0.842529
917.151484	0.845768	0.847952	0.843713
917.880501	0.844673	0.846506	0.843631
918.609436	0.845769	0.849296	0.845383
919.338289	0.846312	0.848433	0.844617
920.067060	0.847352	0.850488	0.848308
920.795748	0.844882	0.849624	0.845622
921.524355	0.848862	0.851279	0.848402
922.252880	0.846625	0.849816	0.844055
922.981323	0.849843	0.853900	0.848279
923.709683	0.846581	0.849504	0.846684
924.437961	0.848946	0.851697	0.848607
925.166157	0.847459	0.850422	0.847549
925.894271	0.849603	0.853387	0.850506
926.622303	0.850357	0.852358	0.848890
927.350252	0.850693	0.853174	0.849923
928.078119	0.850501	0.854122	0.850251
928.805904	0.851009	0.853004	0.850203
929.533606	0.852085	0.854899	0.852729
930.261226	0.851142	0.854350	0.850499
930.988764	0.853610	0.856667	0.853354
931.716219	0.851857	0.854511	0.850404
932.443592	0.854739	0.856961	0.854318
933.170882	0.850715	0.854476	0.852075
933.898090	0.856079	0.858510	0.854899
934.625215	0.853496	0.856728	0.852259
935.352257	0.855627	0.857634	0.855793
936.079217	0.854137	0.856857	0.853023
936.806095	0.854945	0.858369	0.855621
937.532889	0.856805	0.858654	0.857120
938.259601	0.856923	0.858508	0.854398
938.986230	0.857550	0.859262	0.856043
939.712777	0.855368	0.857749	0.854669
940.439241	0.857791	0.861964	0.855441
941.165622	0.856103	0.859058	0.856022
941.891920	0.860481	0.862013	0.858736
942.618135	0.856573	0.858313	0.855675
943.344267	0.859949	0.862089	0.859418
944.070317	0.858619	0.860456	0.858201
944.796283	0.859804	0.862547	0.858531
945.522167	0.859917	0.862897	0.859828
946.247967	0.859322	0.860673	0.858561
946.973685	0.861528	0.864107	0.860534
947.699319	0.858806	0.860109	0.858410
948.424871	0.861467	0.865230	0.860027
949.150339	0.859604	0.862322	0.859075
949.875724	0.862051	0.863707	0.861544
950.601026	0.861020	0.863872	0.860701
951.326245	0.861778	0.864455	0.860627
952.051381	0.862803	0.864074	0.861636
952.776433	0.862530	0.864015	0.860333
953.501402	0.864653	0.866757	0.862785
954.226288	0.863133	0.864147	0.861051
954.951091	0.864836	0.867062	0.864144
955.675810	0.863717	0.864812	0.861658
956.400446	0.865808	0.867050	0.863327
957.124998	0.865109	0.865658	0.863338
957.849467	0.864391	0.866088	0.862986
958.573852	0.865834	0.867536	0.863787
959.298154	0.863251	0.866694	0.861876
960.022373	0.867145	0.868627	0.865410
960.746508	0.864583	0.866330	0.863448
961.470559	0.867426	0.868122	0.866739
962.194527	0.866333	0.868260	0.864330
962.918411	0.867377	0.867824	0.866102
963.642212	0.868057	0.870473	0.865759
964.365929	0.865492	0.867839	0.865383
965.089562	0.867743	0.870842	0.868093
965.813111	0.866526	0.869006	0.864974
966.536577	0.867621	0.871065	0.866924
967.259958	0.869233	0.869502	0.866823
967.983256	0.868131	0.869976	0.868079
968.706471	0.869550	0.873335	0.869141
969.429601	0.867437	0.869619	0.865502
970.152647	0.870716	0.872076	0.868332
970.875610	0.868186	0.870834	0.866461
971.598488	0.869982	0.871679	0.868414
972.321283	0.869642	0.871967	0.867579
973.043993	0.870265	0.871189	0.868937
973.766620	0.870615	0.873565	0.870550
974.489162	0.869107	0.871415	0.868155
975.211620	0.870118	0.872259	0.869669
975.933995	0.869196	0.873141	0.868574
976.656285	0.870616	0.872159	0.869259
977.378490	0.872091	0.873102	0.873331
978.100612	0.869495	0.872158	0.868434
978.822649	0.873362	0.874895	0.871313
979.544603	0.868941	0.872719	0.871012
980.266471	0.871836	0.874161	0.873140
980.988256	0.873162	0.872931	0.871356
981.709956	0.869100	0.871650	0.869825
982.431572	0.872529	0.876033	0.872441
983.153103	0.871222	0.872984	0.869607
983.874550	0.873892	0.876056	0.874024
984.595913	0.872132	0.874051	0.872146
985.317191	0.872597	0.874541	0.870411
986.038385	0.874331	0.877786	0.875349
986.759494	0.871666	0.875440	0.870427
987.480518	0.875716	0.877676	0.873180
988.201458	0.873007	0.875050	0.873216
988.922313	0.872653	0.876934	0.873201
989.643084	0.875171	0.876817	0.873124
990.363770	0.872786	0.875323	0.872054
991.084371	0.876552	0.878934	0.874690
991.804888	0.873713	0.874841	0.871996
992.525319	0.875529	0.876329	0.874071
993.245666	0.876648	0.877040	0.875103
993.965928	0.873002	0.875685	0.872316
994.686106	0.876016	0.879475	0.875678
995.406198	0.874527	0.876842	0.873010
996.126206	0.875828	0.877518	0.876216
996.846128	0.876573	0.878878	0.876287
997.565966	0.875639	0.877435	0.874516
998.285719	0.876907	0.879795	0.877308
999.005386	0.875822	0.877943	0.874933
999.724969	0.875677	0.878315	0.875700
1000.444467	0.877489	0.878139	0.876558
1001.163879	0.875733	0.878196	0.875265
1001.883207	0.878659	0.879043	0.877720
1002.602449	0.875921	0.879012	0.875632
1003.321606	0.874629	0.879326	0.876401
1004.040678	0.878602	0.880780	0.877674
1004.759665	0.877753	0.878124	0.876213
1005.478566	0.879121	0.879541	0.878317
1006.197382	0.878845	0.880372	0.876995
1006.916113	0.877637	0.878440	0.875599
1007.634758	0.879819	0.880066	0.879283
1008.353319	0.878395	0.879271	0.875871
1009.071793	0.877777	0.880280	0.877666
1009.790183	0.878822	0.880796	0.878510
1010.508486	0.876880	0.878921	0.875097
1011.226705	0.880931	0.880749	0.878650
1011.944838	0.879154	0.880334	0.875891
1012.662885	0.878932	0.880225	0.877959
1013.380847	0.880534	0.881647	0.877171
1014.098723	0.877446	0.878401	0.877135
1014.816514	0.879383	0.881590	0.880194
1015.534219	0.877971	0.882180	0.877367
1016.251838	0.877919	0.881657	0.879598
1016.969372	0.882138	0.880804	0.879843
1017.686820	0.878400	0.881084	0.877671
1018.404182	0.880131	0.882688	0.880148
1019.121458	0.879231	0.882833	0.879183
1019.838649	0.880862	0.881805	0.878170
1020.555753	0.880094	0.883750	0.880956
1021.272772	0.880853	0.882089	0.879072
1021.989705	0.880761	0.882148	0.879175
1022.706552	0.881479	0.882344	0.879126
1023.423313	0.879682	0.879865	0.879687
1024.139988	0.880359	0.882377	0.879916
1024.856578	0.880531	0.884265	0.880882
1025.573081	0.877731	0.880438	0.878478
1026.289498	0.881723	0.881956	0.881461
1027.005829	0.881089	0.881081	0.879640
1027.722074	0.878803	0.881901	0.880724
1028.438232	0.884173	0.885335	0.879574
1029.154305	0.881159	0.882764	0.878295
1029.870291	0.881819	0.882004	0.879205
1030.586192	0.880964	0.883091	0.880835
1031.302005	0.879651	0.880505	0.878799
1032.017733	0.883467	0.881242	0.878796
1032.733374	0.880885	0.882299	0.880330
1033.448929	0.878915	0.881777	0.879986
1034.164398	0.883915	0.884164	0.880687
1034.879780	0.879165	0.880278	0.878725
1035.595076	0.880571	0.879785	0.878251
1036.310286	0.878738	0.882108	0.879844
1037.025409	0.880312	0.881005	0.880085
1037.740445	0.880671	0.882255	0.880304
1038.455395	0.882361	0.883759	0.877430
1039.170259	0.879537	0.880213	0.878232
1039.885035	0.880951	0.880954	0.881566
1040.599726	0.880182	0.879821	0.878647
1041.314329	0.877314	0.882685	0.877554
1042.028846	0.881066	0.882897	0.880030
1042.743276	0.879318	0.880713	0.878050
1043.457620	0.881950	0.881344	0.879181
1044.171877	0.882616	0.883379	0.878671
1044.886047	0.877511	0.880055	0.876926
1045.600130	0.879035	0.880208	0.877888
1046.314126	0.881048	0.881755	0.878331
1047.028036	0.876803	0.878712	0.878568
1047.741858	0.877965	0.880742	0.881356
1048.455594	0.877802	0.879899	0.875442
1049.169243	0.877430	0.878763	0.875773
1049.882805	0.881318	0.881507	0.877947
1050.596280	0.879107	0.879476	0.875378
1051.309667	0.879913	0.881207	0.878263
1052.022968	0.879321	0.880764	0.876344
1052.736182	0.876840	0.879096	0.876687
1053.449309	0.876044	0.880665	0.876083
1054.162348	0.880125	0.879897	0.877027
1054.875300	0.877800	0.878422	0.874073
1055.588165	0.876018	0.875967	0.874826
1056.300943	0.878123	0.878043	0.876939
1057.013634	0.876934	0.876736	0.872274
1057.726238	0.878438	0.876777	0.876021
1058.438754	0.874081	0.879479	0.872984
1059.151182	0.877686	0.877366	0.873472
1059.863524	0.876659	0.878932	0.875405
1060.575778	0.874536	0.876114	0.875200
1061.287945	0.875195	0.876409	0.875235
1062.000024	0.877213	0.879810	0.873922
1062.712016	0.875630	0.878276	0.876353
1063.423920	0.875226	0.877511	0.876320
1064.135737	0.877704	0.874831	0.872348
1064.847466	0.874546	0.875221	0.876297
1065.559108	0.873423	0.875426	0.874020
1066.270662	0.876354	0.875114	0.870680
1066.982128	0.873015	0.876368	0.870823
1067.693507	0.873401	0.876364	0.869709
1068.404798	0.874371	0.879076	0.872011
1069.116001	0.873589	0.875586	0.870606
1069.827117	0.872801	0.875144	0.873109
1070.538145	0.874699	0.873602	0.871473
1071.249085	0.871682	0.871789	0.870053
1071.959937	0.871042	0.874219	0.871950
1072.670702	0.872799	0.873543	0.869499
1073.381378	0.866907	0.868799	0.869002
1074.091967	0.871512	0.871158	0.866285
1074.802468	0.871949	0.873570	0.867947
1075.512881	0.868965	0.870598	0.866868
1076.223205	0.872270	0.869612	0.865557
1076.933442	0.867626	0.871813	0.866549
1077.643591	0.864685	0.873087	0.865160
1078.353652	0.869751	0.870622	0.864234
1079.063624	0.870922	0.869464	0.866093
1079.773509	0.866195	0.871356	0.863022
1080.483305	0.866970	0.869492	0.867153
1081.193013	0.866438	0.868488	0.860553
1081.902633	0.863036	0.864293	0.864297
1082.612165	0.868397	0.870491	0.861692
1083.321608	0.867139	0.867692	0.866529
1084.030963	0.861697	0.868083	0.863734
1084.740230	0.864483	0.864883	0.862262
1085.449409	0.861326	0.865690	0.860717
1086.158499	0.860559	0.860916	0.863780
1086.867501	0.863204	0.861644	0.863023
1087.576414	0.858235	0.860591	0.859234
1088.285239	0.855026	0.861332	0.859027
1088.993975	0.862742	0.862230	0.854856
1089.702623	0.859424	0.859935	0.854667
1090.411182	0.860577	0.857760	0.853584
1091.119653	0.854074	0.856899	0.851971
1091.828035	0.856034	0.859710	0.853275
1092.536329	0.851169	0.853796	0.847492
1093.244534	0.850514	0.851279	0.847025
1093.952650	0.849501	0.853599	0.849593
1094.660677	0.848466	0.852602	0.842657
1095.368616	0.848692	0.854069	0.845725
1096.076466	0.850711	0.850062	0.849406
1096.784228	0.844707	0.848416	0.840958
1097.491900	0.843645	0.842329	0.839862
1098.199484	0.845772	0.847583	0.842343
1098.906978	0.844555	0.848771	0.838968
1099.614384	0.838431	0.840779	0.838333
1100.321701	0.836298	0.837862	0.837294
1101.028929	0.835120	0.839322	0.834110
1101.736068	0.829616	0.833299	0.825983
1102.443118	0.833626	0.831856	0.829723
1103.150079	0.828866	0.827449	0.825823
1103.856951	0.821981	0.827765	0.824105
1104.563734	0.821163	0.827933	0.824844
1105.270428	0.818740	0.823234	0.824118
1105.977032	0.820443	0.816177	0.817621
1106.683547	0.816062	0.815038	0.812892
1107.389974	0.808608	0.811018	0.814573
1108.096311	0.805873	0.810148	0.804390
1108.802558	0.800315	0.799870	0.797914
1109.508717	0.798335	0.802741	0.794379
1110.214786	0.797432	0.797500	0.789167
1110.920766	0.790103	0.788555	0.790552
1111.626656	0.786440	0.789663	0.781117
1112.332457	0.778077	0.781654	0.776843
1113.038169	0.775745	0.777913	0.773225
1113.743791	0.768603	0.771419	0.767759
1114.449324	0.764243	0.765872	0.757088
1115.154767	0.759184	0.759677	0.750991
1115.860120	0.750716	0.751156	0.747883
1116.565385	0.743247	0.747386	0.739219
1117.270559	0.734517	0.737289	0.727607
1117.975644	0.727769	0.736479	0.727736
1118.680639	0.720345	0.730457	0.721557
1119.385545	0.713770	0.721842	0.715423
1120.090361	0.709742	0.712800	0.707321
1120.795087	0.702550	0.705693	0.696608
1121.499723	0.693841	0.694915	0.696871
1122.204270	0.679025	0.691776	0.685513
