# Supplementary material for: Chiral plasmonic superlattices from template-assisted assembly of achiral nanoparticles
Source: Nat Commun. 2025 Feb 16;16:1687. doi: 10.1038/s41467-025-56999-0 (PMC11830766; doi:10.1038/s41467-025-56999-0)
Supplement: Supplementary file 3 — Source Data [file 41467_2025_56999_MOESM3_ESM.zip › source data/Fig.3/Ag NPs spheres/32nm RF.txt]

Wavelength (nm)	0_LCP	0_Linear	0_RCP
351.607006	0.441624	0.447110	0.469095
352.389528	0.454162	0.444322	0.461364
353.171988	0.454835	0.448913	0.458850
353.954387	0.455404	0.451965	0.474099
354.736724	0.474012	0.447537	0.458472
355.519000	0.438669	0.456545	0.451327
356.301214	0.446764	0.467849	0.461623
357.083367	0.442442	0.454737	0.459489
357.865459	0.450505	0.453608	0.436249
358.647489	0.445663	0.425532	0.476390
359.429457	0.455179	0.442960	0.457856
360.211364	0.454635	0.462012	0.462446
360.993209	0.455809	0.478044	0.460186
361.774993	0.470297	0.444121	0.440994
362.556715	0.460117	0.457200	0.470094
363.338375	0.441468	0.444554	0.447884
364.119973	0.441459	0.456055	0.453722
364.901510	0.458137	0.443820	0.461694
365.682985	0.455056	0.437262	0.452906
366.464398	0.441558	0.454981	0.451707
367.245750	0.455117	0.446770	0.444341
368.027039	0.440279	0.443739	0.475164
368.808267	0.449956	0.439407	0.449145
369.589432	0.469370	0.431857	0.440109
370.370536	0.464720	0.447174	0.461342
371.151578	0.458400	0.463768	0.449153
371.932558	0.445792	0.438893	0.465490
372.713475	0.452555	0.430882	0.458105
373.494331	0.442847	0.451149	0.434103
374.275125	0.429913	0.443832	0.436261
375.055856	0.435831	0.421734	0.448674
375.836525	0.437309	0.435710	0.434783
376.617133	0.420207	0.421982	0.436705
377.397677	0.438008	0.433696	0.438035
378.178160	0.458015	0.428864	0.440495
378.958581	0.424038	0.420076	0.434338
379.738939	0.429091	0.425158	0.433000
380.519235	0.433617	0.416525	0.423639
381.299469	0.422984	0.419650	0.427848
382.079640	0.423019	0.429312	0.417822
382.859749	0.417520	0.425122	0.420879
383.639795	0.422701	0.422434	0.417043
384.419779	0.415183	0.421909	0.414957
385.199701	0.423157	0.421435	0.415299
385.979560	0.418644	0.410895	0.421637
386.759356	0.417953	0.410296	0.407909
387.539090	0.418761	0.416889	0.422561
388.318762	0.410997	0.419101	0.406971
389.098370	0.414797	0.406189	0.411778
389.877917	0.411728	0.410134	0.399739
390.657400	0.409100	0.410959	0.405439
391.436821	0.406427	0.403564	0.413841
392.216179	0.408855	0.403039	0.406890
392.995474	0.409958	0.406411	0.404328
393.774707	0.409555	0.405073	0.403360
394.553877	0.402767	0.398614	0.404454
395.332984	0.401576	0.400346	0.400153
396.112028	0.396834	0.396752	0.402933
396.891009	0.398758	0.397482	0.401623
397.669927	0.402139	0.392906	0.394614
398.448783	0.402591	0.394528	0.399414
399.227575	0.399490	0.388251	0.394306
400.006304	0.394212	0.397737	0.391705
400.784971	0.393059	0.392392	0.388579
401.563574	0.390566	0.389787	0.384916
402.342115	0.389648	0.387959	0.392241
403.120592	0.389652	0.390560	0.387527
403.899006	0.389484	0.384907	0.381965
404.677357	0.385047	0.387391	0.386520
405.455644	0.386236	0.378488	0.386269
406.233869	0.384512	0.379423	0.381548
407.012030	0.382015	0.381565	0.382584
407.790128	0.379562	0.381602	0.378783
408.568163	0.383439	0.380781	0.381809
409.346134	0.379210	0.379711	0.377537
410.124042	0.378193	0.380064	0.373067
410.901887	0.374084	0.374177	0.375885
411.679668	0.374886	0.377484	0.378124
412.457386	0.375695	0.372340	0.372005
413.235040	0.374766	0.375042	0.368705
414.012631	0.370958	0.370762	0.365498
414.790158	0.369511	0.365955	0.367105
415.567622	0.369193	0.367730	0.367775
416.345022	0.363058	0.366234	0.365816
417.122359	0.364825	0.360334	0.365867
417.899632	0.362134	0.362012	0.362990
418.676841	0.361046	0.358666	0.361755
419.453987	0.360017	0.357877	0.363090
420.231069	0.351986	0.355802	0.358747
421.008087	0.353084	0.354693	0.359040
421.785041	0.351694	0.351836	0.355551
422.561932	0.352424	0.353531	0.353372
423.338759	0.348376	0.351320	0.352399
424.115522	0.347363	0.347544	0.349872
424.892221	0.346737	0.348110	0.351342
425.668856	0.343966	0.343821	0.348249
426.445428	0.340670	0.344004	0.345552
427.221935	0.337471	0.343559	0.341133
427.998378	0.335292	0.339964	0.341132
428.774758	0.335201	0.336337	0.343017
429.551073	0.332968	0.332246	0.338980
430.327324	0.331767	0.331991	0.336284
431.103511	0.328383	0.331717	0.333545
431.879634	0.326774	0.327833	0.332716
432.655693	0.324607	0.325855	0.328978
433.431688	0.322612	0.325425	0.330827
434.207618	0.319678	0.321662	0.325831
434.983484	0.316777	0.318661	0.324202
435.759286	0.317899	0.317882	0.322175
436.535024	0.314199	0.316482	0.316808
437.310697	0.310427	0.314522	0.316216
438.086306	0.308366	0.311293	0.313792
438.861851	0.307440	0.308585	0.312420
439.637331	0.303907	0.305206	0.310766
440.412747	0.303104	0.304385	0.305619
441.188099	0.300581	0.302239	0.305336
441.963385	0.297883	0.300902	0.304248
442.738608	0.295525	0.297104	0.300172
443.513766	0.292752	0.296365	0.298651
444.288859	0.289663	0.294291	0.296445
445.063888	0.290900	0.292812	0.295259
445.838852	0.286415	0.289703	0.292581
446.613751	0.284018	0.286923	0.290634
447.388586	0.284343	0.285383	0.287607
448.163356	0.282039	0.282998	0.288007
448.938061	0.277998	0.282236	0.284558
449.712702	0.278869	0.280229	0.283596
450.487278	0.275976	0.276314	0.281641
451.261789	0.274327	0.275973	0.279386
452.036235	0.272104	0.274229	0.276662
452.810616	0.271691	0.273250	0.275927
453.584932	0.269729	0.271146	0.273962
454.359184	0.269167	0.269035	0.272449
455.133370	0.266942	0.269006	0.269434
455.907492	0.266172	0.267899	0.270746
456.681548	0.263871	0.265971	0.268270
457.455540	0.263948	0.264722	0.267330
458.229466	0.262408	0.263953	0.265650
459.003327	0.262763	0.263532	0.265214
459.777124	0.261859	0.263722	0.263946
460.550855	0.261688	0.260292	0.262378
461.324521	0.259222	0.261494	0.260611
462.098121	0.260153	0.260906	0.259822
462.871657	0.258888	0.259679	0.259974
463.645127	0.259293	0.259121	0.259389
464.418532	0.258284	0.259436	0.258563
465.191871	0.258086	0.258504	0.257883
465.965146	0.257888	0.257367	0.256140
466.738355	0.256537	0.257481	0.255843
467.511498	0.257663	0.256765	0.253025
468.284576	0.256829	0.257712	0.255041
469.057589	0.258416	0.258169	0.252374
469.830536	0.258775	0.257348	0.254104
470.603418	0.258301	0.257397	0.252826
471.376234	0.257409	0.256517	0.252796
472.148985	0.257908	0.257286	0.251303
472.921670	0.257677	0.257446	0.250382
473.694289	0.258538	0.256727	0.250829
474.466843	0.258468	0.257354	0.250393
475.239331	0.258463	0.257246	0.249919
476.011753	0.259158	0.255845	0.249287
476.784110	0.258864	0.256476	0.248620
477.556401	0.259594	0.256753	0.248280
478.328626	0.259083	0.257044	0.246831
479.100785	0.260181	0.257039	0.245926
479.872879	0.259152	0.256452	0.244961
480.644906	0.259905	0.257717	0.244637
481.416868	0.260164	0.256822	0.243670
482.188764	0.259644	0.256665	0.243081
482.960594	0.259555	0.255409	0.241617
483.732358	0.260491	0.255558	0.240749
484.504056	0.260426	0.254494	0.239682
485.275688	0.261205	0.255630	0.238647
486.047254	0.259916	0.255136	0.237447
486.818753	0.259858	0.253959	0.236776
487.590187	0.259922	0.253800	0.235251
488.361555	0.259998	0.253308	0.234456
489.132856	0.259299	0.253067	0.232901
489.904091	0.259722	0.252795	0.231429
490.675260	0.258291	0.252811	0.230527
491.446363	0.259265	0.252284	0.229603
492.217399	0.258482	0.251859	0.228640
492.988369	0.258138	0.251321	0.226987
493.759273	0.257118	0.250442	0.226781
494.530111	0.256744	0.249191	0.225069
495.300882	0.256270	0.249059	0.223419
496.071586	0.255091	0.247459	0.222471
496.842224	0.254753	0.247052	0.221932
497.612796	0.254884	0.246775	0.221174
498.383301	0.253562	0.246052	0.219675
499.153740	0.253076	0.245475	0.218612
499.924112	0.253176	0.244603	0.217544
500.694418	0.251894	0.244753	0.217079
501.464657	0.250861	0.243825	0.215940
502.234829	0.250157	0.244754	0.215496
503.004935	0.249794	0.242795	0.214738
503.774974	0.249063	0.241922	0.214055
504.544946	0.248941	0.241780	0.213022
505.314852	0.247008	0.241760	0.213462
506.084690	0.246399	0.241221	0.212357
506.854462	0.246073	0.240087	0.212278
507.624168	0.245607	0.239422	0.212743
508.393806	0.244589	0.239575	0.211665
509.163377	0.243275	0.239066	0.211939
509.932882	0.243272	0.238353	0.212984
510.702319	0.242596	0.238251	0.212452
511.471690	0.241818	0.237775	0.213111
512.240994	0.240582	0.237506	0.213374
513.010230	0.240307	0.236540	0.213608
513.779400	0.239606	0.236645	0.213018
514.548502	0.239375	0.235712	0.214461
515.317537	0.238613	0.236498	0.214870
516.086506	0.238174	0.235828	0.214599
516.855407	0.236622	0.234528	0.215943
517.624241	0.236876	0.236104	0.216683
518.393007	0.235915	0.235491	0.216949
519.161707	0.235195	0.235701	0.218009
519.930339	0.234215	0.235328	0.219171
520.698904	0.234222	0.235249	0.219967
521.467401	0.233603	0.235244	0.221170
522.235832	0.233032	0.234934	0.222428
523.004194	0.232612	0.235114	0.222811
523.772490	0.232873	0.235244	0.224816
524.540718	0.232364	0.235622	0.225306
525.308878	0.231749	0.235616	0.226270
526.076971	0.231786	0.234916	0.228236
526.844997	0.231117	0.235708	0.228956
527.612955	0.230939	0.235562	0.230548
528.380845	0.230578	0.235908	0.231629
529.148668	0.230843	0.236199	0.232481
529.916423	0.230710	0.235851	0.234127
530.684111	0.230978	0.237036	0.235278
531.451731	0.230625	0.237290	0.236795
532.219283	0.230761	0.237389	0.238211
532.986767	0.230667	0.238276	0.239421
533.754184	0.230278	0.238718	0.240529
534.521533	0.230110	0.239039	0.241837
535.288814	0.230600	0.239194	0.243562
536.056027	0.230658	0.239327	0.245202
536.823172	0.231022	0.240638	0.246100
537.590250	0.231420	0.240711	0.247341
538.357259	0.231393	0.241468	0.247862
539.124201	0.231555	0.242461	0.249836
539.891074	0.232400	0.243081	0.251624
540.657880	0.232811	0.243381	0.252698
541.424617	0.233025	0.244170	0.253683
542.191287	0.233186	0.244678	0.255185
542.957888	0.233667	0.245912	0.256454
543.724421	0.234139	0.246235	0.257700
544.490886	0.234451	0.246561	0.258429
545.257283	0.235499	0.248213	0.259502
546.023612	0.235851	0.248851	0.261096
546.789872	0.236230	0.248973	0.262755
547.556064	0.237398	0.250142	0.262846
548.322188	0.237919	0.250892	0.264535
549.088244	0.237630	0.251535	0.265281
549.854231	0.239257	0.252532	0.266500
550.620150	0.239472	0.252935	0.267106
551.386000	0.240465	0.253775	0.268597
552.151782	0.241161	0.254336	0.269021
552.917496	0.241520	0.255181	0.269889
553.683141	0.241932	0.255590	0.271030
554.448717	0.243315	0.256807	0.271779
555.214225	0.244114	0.257520	0.273304
555.979665	0.245019	0.258370	0.273533
556.745036	0.245297	0.259212	0.274493
557.510338	0.246386	0.260140	0.274720
558.275572	0.247236	0.260738	0.276109
559.040737	0.247605	0.261471	0.276526
559.805833	0.248437	0.262099	0.277342
560.570860	0.249382	0.262903	0.278180
561.335819	0.250096	0.263248	0.278663
562.100709	0.250608	0.264083	0.279004
562.865530	0.251653	0.264846	0.279829
563.630283	0.252489	0.265735	0.280387
564.394966	0.253336	0.266117	0.280785
565.159581	0.254134	0.266976	0.281650
565.924126	0.254575	0.267495	0.282352
566.688603	0.255645	0.268547	0.283239
567.453011	0.256430	0.269112	0.283144
568.217349	0.257059	0.269862	0.283473
568.981619	0.257915	0.270132	0.284576
569.745820	0.258465	0.271004	0.284257
570.509951	0.259155	0.271130	0.285265
571.274014	0.260077	0.271852	0.285972
572.038007	0.260992	0.272769	0.286090
572.801931	0.261652	0.272850	0.287006
573.565786	0.262231	0.273634	0.286932
574.329572	0.263125	0.274298	0.287646
575.093288	0.263696	0.274982	0.287657
575.856935	0.264135	0.275391	0.288163
576.620513	0.264964	0.275966	0.288419
577.384021	0.265626	0.276069	0.288660
578.147460	0.266524	0.276798	0.289758
578.910830	0.267087	0.277283	0.289902
579.674131	0.267594	0.277343	0.289957
580.437361	0.268143	0.278266	0.290529
581.200523	0.268810	0.278433	0.291195
581.963615	0.269131	0.279396	0.291542
582.726637	0.270188	0.279718	0.291715
583.489590	0.270657	0.279423	0.291736
584.252473	0.271472	0.280405	0.292530
585.015287	0.271663	0.280784	0.292875
585.778031	0.272363	0.280857	0.292914
586.540705	0.272741	0.281789	0.293222
587.303309	0.273506	0.281801	0.293814
588.065844	0.274226	0.282474	0.294185
588.828309	0.274457	0.282680	0.294869
589.590705	0.275294	0.283293	0.295071
590.353030	0.276051	0.283568	0.295329
591.115286	0.276289	0.283995	0.296103
591.877472	0.276596	0.284503	0.296575
592.639588	0.277515	0.284761	0.297043
593.401634	0.277699	0.285572	0.297172
594.163610	0.278295	0.285675	0.298112
594.925516	0.279135	0.286565	0.298426
595.687352	0.280109	0.286925	0.298860
596.449118	0.280646	0.287563	0.299823
597.210814	0.281404	0.287947	0.300215
597.972440	0.281834	0.288558	0.300984
598.733996	0.282688	0.288934	0.302155
599.495482	0.283206	0.289514	0.302580
600.256898	0.283525	0.289917	0.303407
601.018243	0.284774	0.290936	0.304479
601.779518	0.285757	0.291646	0.305069
602.540723	0.285967	0.291937	0.306166
603.301858	0.286512	0.292987	0.307449
604.062922	0.287742	0.293640	0.308429
604.823916	0.288656	0.294258	0.309485
605.584840	0.289037	0.294987	0.311042
606.345693	0.290067	0.295967	0.312338
607.106476	0.291227	0.296714	0.313640
607.867188	0.292413	0.297071	0.315021
608.627830	0.292969	0.298023	0.316330
609.388402	0.294349	0.299123	0.318017
610.148902	0.295192	0.300161	0.319372
610.909333	0.296499	0.301186	0.321020
611.669693	0.297083	0.302028	0.322785
612.429982	0.298659	0.302659	0.324979
613.190200	0.299568	0.304140	0.326856
613.950348	0.300976	0.305260	0.328704
614.710425	0.302092	0.306173	0.330289
615.470432	0.302906	0.306661	0.332683
616.230368	0.304814	0.307757	0.334879
616.990233	0.305587	0.309580	0.337352
617.750027	0.306612	0.310353	0.339399
618.509750	0.308065	0.311183	0.341740
619.269403	0.309354	0.312819	0.344027
620.028984	0.310749	0.313866	0.345949
620.788495	0.311936	0.314824	0.348740
621.547935	0.313174	0.316284	0.351652
622.307304	0.314966	0.317823	0.354348
623.066601	0.316248	0.318964	0.356979
623.825828	0.318322	0.320345	0.359739
624.584984	0.319096	0.321828	0.362291
625.344069	0.320819	0.323607	0.365694
626.103082	0.322319	0.325326	0.368717
626.862025	0.324603	0.326651	0.371337
627.620896	0.326039	0.328047	0.374383
628.379696	0.327678	0.330016	0.377442
629.138425	0.329425	0.332150	0.380476
629.897083	0.331611	0.333993	0.384353
630.655669	0.333631	0.335419	0.387293
631.414184	0.335454	0.338126	0.390468
632.172628	0.337779	0.339747	0.393291
632.931000	0.340353	0.342197	0.396520
633.689301	0.342580	0.344482	0.400028
634.447531	0.344810	0.347274	0.403389
635.205689	0.347505	0.349422	0.406510
635.963776	0.349700	0.351962	0.409589
636.721791	0.352216	0.354389	0.412871
637.479735	0.355117	0.356904	0.415873
638.237607	0.357679	0.359489	0.419798
638.995408	0.360503	0.362369	0.422285
639.753137	0.363392	0.365509	0.425259
640.510794	0.366187	0.368605	0.428266
641.268380	0.369105	0.371119	0.431308
642.025894	0.372014	0.374424	0.434423
642.783336	0.375396	0.377389	0.437375
643.540707	0.377776	0.380397	0.439932
644.298006	0.380963	0.382954	0.442734
645.055233	0.383676	0.386486	0.445075
645.812388	0.385823	0.388684	0.447702
646.569471	0.388917	0.391932	0.449911
647.326483	0.391030	0.394457	0.451164
648.083423	0.393375	0.397400	0.453893
648.840290	0.394765	0.399101	0.455490
649.597086	0.396964	0.401491	0.456944
650.353810	0.398869	0.404534	0.458071
651.110461	0.400419	0.407104	0.459065
651.867041	0.401590	0.409596	0.460620
652.623549	0.403047	0.411087	0.461174
653.379984	0.404559	0.413502	0.462255
654.136348	0.405694	0.415602	0.462703
654.892639	0.406602	0.418113	0.462663
655.648858	0.408180	0.420329	0.463557
656.405005	0.408861	0.422721	0.463409
657.161080	0.410054	0.424460	0.463311
657.917082	0.411332	0.426581	0.462996
658.673012	0.412259	0.429239	0.463345
659.428870	0.413933	0.432276	0.462870
660.184655	0.415356	0.434511	0.463164
660.940368	0.416944	0.437498	0.462813
661.696009	0.418905	0.440275	0.462326
662.451577	0.420641	0.442757	0.462099
663.207073	0.422239	0.445535	0.462364
663.962496	0.424737	0.448425	0.462110
664.717847	0.426912	0.451533	0.461323
665.473125	0.429364	0.453827	0.461398
666.228331	0.431860	0.457170	0.460912
666.983464	0.434436	0.459638	0.459898
667.738525	0.437405	0.462281	0.459958
668.493512	0.439709	0.464670	0.458207
669.248428	0.442455	0.467073	0.457743
670.003270	0.445113	0.469954	0.456085
670.758040	0.447955	0.471590	0.454196
671.512737	0.450011	0.473456	0.452123
672.267361	0.452731	0.474656	0.450108
673.021912	0.454432	0.475682	0.447776
673.776391	0.456566	0.476297	0.444886
674.530797	0.458218	0.475947	0.441432
675.285129	0.459486	0.476650	0.437786
676.039389	0.460547	0.475977	0.434053
676.793576	0.460788	0.475366	0.430190
677.547690	0.461995	0.474230	0.425363
678.301731	0.461501	0.472446	0.419842
679.055699	0.461268	0.470935	0.414624
679.809594	0.460841	0.468582	0.409305
680.563415	0.459786	0.465291	0.402941
681.317164	0.458245	0.461759	0.396430
682.070840	0.456258	0.457598	0.389657
682.824442	0.453374	0.454161	0.382652
683.577971	0.450896	0.448928	0.374899
684.331427	0.447029	0.444040	0.366074
685.084809	0.443537	0.438024	0.358198
685.838119	0.439318	0.432698	0.348554
686.591355	0.434077	0.425400	0.339386
687.344518	0.428967	0.418313	0.329367
688.097607	0.422351	0.410866	0.319685
688.850623	0.416578	0.403241	0.308822
689.603565	0.409666	0.394618	0.297705
690.356434	0.402046	0.386344	0.286319
691.109230	0.394042	0.377558	0.275351
691.861952	0.385420	0.368345	0.263280
692.614601	0.376694	0.358206	0.251255
693.367176	0.367560	0.347733	0.239624
694.119677	0.358056	0.337871	0.228403
694.872105	0.348154	0.327901	0.216633
695.624459	0.338083	0.317417	0.204966
696.376740	0.327828	0.306938	0.193703
697.128947	0.317448	0.296719	0.182487
697.881080	0.306966	0.286439	0.171903
698.633139	0.295576	0.275945	0.161884
699.385125	0.285170	0.265566	0.151966
700.137036	0.274263	0.255666	0.142667
700.888874	0.263822	0.245681	0.134079
701.640638	0.253472	0.236162	0.125734
702.392329	0.243503	0.226646	0.118381
703.143945	0.232992	0.216928	0.111220
703.895487	0.223522	0.208213	0.105128
704.646956	0.213451	0.199847	0.099213
705.398350	0.204076	0.191393	0.093827
706.149670	0.195318	0.183109	0.089105
706.900916	0.186460	0.175538	0.084835
707.652089	0.177846	0.167497	0.080977
708.403187	0.169523	0.160359	0.077785
709.154211	0.161720	0.153231	0.074828
709.905161	0.153919	0.146416	0.072298
710.656036	0.146678	0.139418	0.069589
711.406837	0.139464	0.132839	0.067691
712.157565	0.132530	0.126811	0.065649
712.908217	0.125867	0.120542	0.063987
713.658796	0.119151	0.114582	0.062374
714.409300	0.112987	0.108851	0.060631
715.159730	0.106823	0.102905	0.059510
715.910086	0.100673	0.097515	0.057935
716.660367	0.094675	0.092120	0.056850
717.410573	0.088883	0.086733	0.055138
718.160705	0.083478	0.081631	0.054125
718.910763	0.078007	0.076456	0.052645
719.660746	0.072492	0.071750	0.051376
720.410655	0.067764	0.067120	0.050093
721.160489	0.062856	0.062659	0.048599
721.910248	0.058251	0.058258	0.047386
722.659933	0.053786	0.054367	0.046180
723.409543	0.049586	0.050447	0.045005
724.159079	0.045756	0.047146	0.043993
724.908539	0.042075	0.043927	0.042813
725.657925	0.038924	0.041168	0.042072
726.407237	0.035845	0.038486	0.041237
727.156473	0.033327	0.036409	0.040736
727.905635	0.031076	0.034558	0.040364
728.654721	0.029255	0.033089	0.040126
729.403733	0.027704	0.032141	0.040159
730.152670	0.026625	0.031365	0.040430
730.901532	0.025980	0.031264	0.040873
731.650319	0.025683	0.031310	0.041641
732.399031	0.025841	0.031940	0.042821
733.147668	0.026372	0.032946	0.044243
733.896230	0.027292	0.034453	0.045777
734.644717	0.028595	0.036284	0.047965
735.393129	0.030479	0.038537	0.050094
736.141466	0.032704	0.041181	0.052835
736.889727	0.035382	0.044368	0.055566
737.637913	0.038404	0.047852	0.058934
738.386024	0.041867	0.051726	0.062521
739.134060	0.045764	0.056083	0.066631
739.882021	0.049979	0.060781	0.070603
740.629906	0.054583	0.065747	0.075116
741.377716	0.059799	0.071246	0.080417
742.125451	0.064848	0.076788	0.085048
742.873110	0.070497	0.082854	0.090444
743.620694	0.076669	0.089247	0.096466
744.368202	0.083015	0.095993	0.102264
745.115635	0.089280	0.102412	0.108282
745.862993	0.096280	0.109958	0.114774
746.610275	0.102970	0.117270	0.121443
747.357481	0.110652	0.124613	0.128339
748.104612	0.118356	0.132416	0.135878
748.851667	0.125764	0.139813	0.142855
749.598647	0.133503	0.148292	0.150229
750.345551	0.142002	0.156716	0.158042
751.092379	0.150118	0.164934	0.165462
751.839132	0.158357	0.173028	0.173213
752.585809	0.167107	0.182051	0.181622
753.332410	0.175261	0.190046	0.188986
754.078935	0.184113	0.199079	0.197463
754.825385	0.192908	0.207743	0.205668
755.571758	0.200950	0.216291	0.213428
756.318056	0.209973	0.225210	0.222370
757.064278	0.218924	0.233629	0.230884
757.810424	0.227574	0.242186	0.238824
758.556494	0.237041	0.251937	0.247766
759.302488	0.245352	0.260061	0.255503
760.048406	0.254275	0.268882	0.264093
760.794248	0.263254	0.277711	0.272725
761.540013	0.271189	0.285944	0.280714
762.285703	0.280915	0.294614	0.288888
763.031317	0.289110	0.303438	0.297364
763.776854	0.297827	0.311466	0.304857
764.522316	0.306519	0.320455	0.314019
765.267701	0.314829	0.328159	0.321694
766.013010	0.323167	0.337033	0.329594
766.758242	0.331497	0.344916	0.338120
767.503399	0.339191	0.352316	0.345094
768.248479	0.347874	0.360894	0.353769
768.993482	0.356049	0.368787	0.361442
769.738410	0.363729	0.376077	0.368767
770.483260	0.371686	0.383881	0.376843
771.228035	0.378701	0.391491	0.383132
771.972733	0.387018	0.398636	0.391406
772.717355	0.394974	0.406446	0.398471
773.461900	0.401145	0.412783	0.404532
774.206368	0.409825	0.420790	0.412734
774.950760	0.416214	0.427105	0.419247
775.695075	0.423494	0.433706	0.425812
776.439314	0.430295	0.442228	0.433032
777.183476	0.436859	0.447826	0.439482
777.927562	0.445159	0.454370	0.446577
778.671570	0.450850	0.459953	0.452786
779.415502	0.457250	0.466757	0.459814
780.159357	0.463922	0.473448	0.465323
780.903136	0.468560	0.479352	0.470796
781.646837	0.476608	0.485544	0.478791
782.390462	0.481339	0.491234	0.483308
783.134010	0.488417	0.497132	0.489081
783.877481	0.494812	0.502778	0.495061
784.620875	0.499720	0.508119	0.499997
785.364192	0.505903	0.514672	0.507266
786.107433	0.510342	0.518566	0.511146
786.850596	0.517074	0.525420	0.517465
787.593682	0.522009	0.530073	0.522185
788.336691	0.527515	0.535532	0.527623
789.079623	0.534178	0.541159	0.533844
789.822478	0.537592	0.545141	0.536930
790.565255	0.543579	0.550576	0.544049
791.307956	0.546673	0.554880	0.547955
792.050579	0.552599	0.558842	0.553062
792.793126	0.557296	0.563921	0.557502
793.535594	0.562403	0.568463	0.560911
794.277986	0.567345	0.574040	0.567463
795.020300	0.570917	0.576945	0.570190
795.762537	0.576805	0.583517	0.576497
796.504697	0.579591	0.585617	0.579032
797.246779	0.584075	0.590105	0.584540
797.988784	0.588149	0.594467	0.588250
798.730711	0.591797	0.598136	0.591873
799.472561	0.596826	0.602808	0.596983
800.214333	0.599805	0.606188	0.598976
800.956028	0.604693	0.610747	0.605181
801.697645	0.607573	0.612749	0.606355
802.439185	0.612294	0.617442	0.611871
803.180647	0.616345	0.620551	0.614608
803.922032	0.620373	0.624524	0.618929
804.663338	0.623711	0.628537	0.622831
805.404567	0.626267	0.631357	0.625536
806.145719	0.631051	0.635515	0.629295
806.886792	0.632259	0.637338	0.631687
807.627788	0.637483	0.642494	0.636797
808.368706	0.638972	0.643431	0.637916
809.109546	0.644097	0.648145	0.642550
809.850309	0.645935	0.650298	0.645888
810.590993	0.649481	0.653144	0.648693
811.331600	0.652198	0.656550	0.651677
812.072128	0.654825	0.658854	0.654231
812.812579	0.659410	0.662538	0.658518
813.552951	0.659881	0.663580	0.658552
814.293246	0.664466	0.668665	0.663723
815.033462	0.666460	0.670031	0.665196
815.773601	0.670000	0.674112	0.670052
816.513661	0.671952	0.676168	0.670969
817.253643	0.676236	0.679726	0.674019
817.993547	0.676856	0.681308	0.675588
818.733373	0.680300	0.683721	0.679338
819.473121	0.682571	0.686263	0.682109
820.212790	0.685741	0.687607	0.683528
820.952381	0.688073	0.690949	0.686893
821.691894	0.689969	0.692955	0.689250
822.431329	0.692839	0.696836	0.691970
823.170685	0.693524	0.697080	0.692758
823.909962	0.698058	0.700043	0.697230
824.649162	0.698574	0.700978	0.697524
825.388283	0.701873	0.705059	0.700751
826.127325	0.703091	0.705727	0.701951
826.866289	0.706444	0.709821	0.705894
827.605174	0.708034	0.709998	0.706878
828.343981	0.711038	0.711927	0.709745
829.082710	0.711310	0.713967	0.710828
829.821359	0.714664	0.717612	0.713415
830.559930	0.715531	0.718058	0.715272
831.298423	0.718730	0.720865	0.718535
832.036836	0.720005	0.722567	0.718502
832.775171	0.721372	0.723163	0.721615
833.513427	0.723320	0.726463	0.722650
834.251605	0.725482	0.727869	0.725056
834.989704	0.728197	0.730354	0.726947
835.727723	0.729844	0.731851	0.729874
836.465664	0.731541	0.733772	0.730704
837.203526	0.732695	0.733701	0.731986
837.941310	0.734140	0.736821	0.734963
838.679014	0.735902	0.738208	0.734930
839.416639	0.738642	0.740502	0.737156
840.154185	0.738145	0.741644	0.737650
840.891653	0.743852	0.744215	0.740913
841.629041	0.741274	0.744178	0.741558
842.366350	0.745188	0.747199	0.744656
843.103580	0.744581	0.747604	0.744673
843.840731	0.747788	0.750471	0.747308
844.577803	0.748189	0.749853	0.747175
845.314795	0.750771	0.752290	0.750441
846.051709	0.750979	0.752451	0.750275
846.788543	0.753903	0.756281	0.753535
847.525298	0.753417	0.755995	0.753373
848.261973	0.757597	0.758677	0.755724
848.998570	0.757273	0.758045	0.755312
849.735087	0.759752	0.761869	0.758623
850.471524	0.759348	0.761937	0.758187
851.207882	0.761836	0.763624	0.761166
851.944161	0.761483	0.764420	0.760783
852.680360	0.765761	0.766076	0.764446
853.416480	0.764551	0.766465	0.763487
854.152520	0.767531	0.768747	0.767245
854.888481	0.768330	0.768969	0.766906
855.624362	0.769218	0.770510	0.767955
856.360163	0.769369	0.770497	0.769826
857.095885	0.771842	0.773029	0.770699
857.831527	0.771978	0.773831	0.771788
858.567090	0.774112	0.774382	0.772844
859.302573	0.775042	0.776958	0.774135
860.037976	0.775945	0.776672	0.775305
860.773299	0.777371	0.778759	0.776442
861.508543	0.778173	0.778202	0.777052
862.243706	0.779642	0.781020	0.778639
862.978790	0.779993	0.781233	0.780126
863.713794	0.782099	0.783106	0.781605
864.448718	0.781682	0.782114	0.781807
865.183563	0.784325	0.785064	0.784002
865.918327	0.782492	0.783637	0.783171
866.653011	0.786787	0.787867	0.786243
867.387615	0.785883	0.785964	0.784759
868.122139	0.788816	0.790174	0.789105
868.856584	0.786999	0.788388	0.787703
869.590948	0.790492	0.791901	0.789925
870.325232	0.789790	0.790645	0.788198
871.059435	0.791177	0.792057	0.790811
871.793559	0.792319	0.793241	0.790983
872.527602	0.793822	0.794275	0.792164
873.261565	0.793678	0.795625	0.793376
873.995448	0.795104	0.795856	0.794170
874.729251	0.796501	0.797353	0.795549
875.462973	0.796955	0.797729	0.794949
876.196615	0.798716	0.799441	0.798995
876.930177	0.798139	0.798654	0.796550
877.663658	0.800918	0.801295	0.799422
878.397058	0.799543	0.800514	0.798171
879.130379	0.802412	0.803017	0.801329
879.863619	0.800613	0.801997	0.800217
880.596778	0.803233	0.804860	0.804197
881.329857	0.802312	0.805129	0.802399
882.062855	0.805673	0.805343	0.803362
882.795772	0.805150	0.805760	0.805336
883.528609	0.804334	0.806211	0.804005
884.261366	0.807107	0.807955	0.806075
884.994041	0.805696	0.806303	0.806690
885.726636	0.808997	0.810071	0.809185
886.459150	0.808890	0.808952	0.806205
887.191584	0.811163	0.812998	0.809655
887.923937	0.809765	0.810048	0.808311
888.656209	0.812069	0.811985	0.810490
889.388400	0.811285	0.811371	0.810243
890.120510	0.813270	0.812594	0.811140
890.852539	0.813051	0.814097	0.813158
891.584487	0.813395	0.813730	0.811668
892.316355	0.815606	0.816077	0.815456
893.048141	0.814416	0.813801	0.813540
893.779847	0.817271	0.817255	0.816170
894.511471	0.816127	0.816161	0.814351
895.243014	0.818131	0.818889	0.818006
895.974477	0.816839	0.818069	0.817857
896.705858	0.818617	0.819213	0.818098
897.437158	0.818443	0.820137	0.819339
898.168376	0.818381	0.818559	0.818165
898.899514	0.820828	0.822431	0.821177
899.630570	0.820968	0.820555	0.819127
900.361546	0.822084	0.823001	0.821189
901.092439	0.821089	0.820623	0.820193
901.823252	0.823607	0.824206	0.822187
902.553983	0.823443	0.823776	0.822890
903.284633	0.823662	0.823674	0.822363
904.015201	0.824739	0.826747	0.824810
904.745689	0.824149	0.824469	0.823451
905.476094	0.826506	0.826753	0.827836
906.206418	0.824925	0.825081	0.825306
906.936661	0.826726	0.828353	0.827109
907.666822	0.826222	0.827832	0.825833
908.396901	0.827465	0.826821	0.827236
909.126899	0.829310	0.829935	0.828376
909.856816	0.826648	0.828057	0.827229
910.586650	0.831060	0.831635	0.829853
911.316403	0.829341	0.829583	0.827659
912.046075	0.831809	0.831604	0.830818
912.775664	0.830084	0.832734	0.829463
913.505172	0.831209	0.830792	0.830421
914.234598	0.832873	0.832916	0.832916
914.963943	0.830880	0.831217	0.830449
915.693205	0.834006	0.834541	0.834806
916.422386	0.832939	0.833371	0.830272
917.151484	0.834923	0.834869	0.833232
917.880501	0.834533	0.834831	0.835089
918.609436	0.833318	0.835197	0.833540
919.338289	0.837689	0.836971	0.835655
920.067060	0.834179	0.835699	0.833645
920.795748	0.838299	0.837940	0.838611
921.524355	0.837147	0.836104	0.838006
922.252880	0.836717	0.837978	0.836786
922.981323	0.838329	0.839447	0.838539
923.709683	0.836122	0.836423	0.836870
924.437961	0.840629	0.839580	0.839627
925.166157	0.837642	0.837810	0.837055
925.894271	0.838768	0.840049	0.840232
926.622303	0.839687	0.839898	0.841197
927.350252	0.838621	0.838944	0.838654
928.078119	0.841212	0.841610	0.842464
928.805904	0.840731	0.840981	0.840651
929.533606	0.842389	0.841719	0.842991
930.261226	0.842105	0.842455	0.842068
930.988764	0.842007	0.841140	0.840373
931.716219	0.844742	0.843590	0.845173
932.443592	0.840025	0.841554	0.840602
933.170882	0.844596	0.844965	0.844906
933.898090	0.842390	0.842434	0.843456
934.625215	0.843035	0.842394	0.842957
935.352257	0.844962	0.846542	0.844831
936.079217	0.843482	0.843374	0.843324
936.806095	0.845891	0.847347	0.846337
937.532889	0.845522	0.845961	0.844880
938.259601	0.844959	0.846572	0.843856
938.986230	0.848629	0.848501	0.848571
939.712777	0.846157	0.845297	0.845980
940.439241	0.846818	0.849113	0.848312
941.165622	0.846315	0.847191	0.847136
941.891920	0.846015	0.848072	0.847668
942.618135	0.849572	0.849504	0.849550
943.344267	0.846919	0.848210	0.847529
944.070317	0.848417	0.850556	0.850505
944.796283	0.849658	0.848899	0.849575
945.522167	0.848261	0.849636	0.848527
946.247967	0.851787	0.851989	0.851293
946.973685	0.849295	0.849861	0.847894
947.699319	0.852180	0.850783	0.852149
948.424871	0.852088	0.851766	0.851443
949.150339	0.850270	0.849704	0.851187
949.875724	0.852749	0.852387	0.853126
950.601026	0.850071	0.850843	0.851139
951.326245	0.852253	0.852873	0.852918
952.051381	0.855043	0.853986	0.852698
952.776433	0.850116	0.852417	0.851464
953.501402	0.854078	0.853283	0.852684
954.226288	0.853243	0.853103	0.853405
954.951091	0.854216	0.853396	0.853320
955.675810	0.855252	0.855234	0.855799
956.400446	0.853829	0.853993	0.853270
957.124998	0.855662	0.855977	0.855290
957.849467	0.855432	0.856165	0.855395
958.573852	0.853482	0.853821	0.854123
959.298154	0.857336	0.856582	0.856934
960.022373	0.855850	0.856100	0.855318
960.746508	0.854764	0.856473	0.855120
961.470559	0.857110	0.858006	0.858758
962.194527	0.855212	0.855595	0.855343
962.918411	0.857933	0.858049	0.857071
963.642212	0.856346	0.858636	0.857838
964.365929	0.855365	0.858135	0.856244
965.089562	0.859448	0.857878	0.859486
965.813111	0.856819	0.855262	0.856011
966.536577	0.856988	0.858177	0.856515
967.259958	0.858719	0.859272	0.859648
967.983256	0.856419	0.857652	0.855714
968.706471	0.859198	0.859169	0.860033
969.429601	0.859683	0.859889	0.859007
970.152647	0.859214	0.857868	0.858823
970.875610	0.862275	0.860351	0.860908
971.598488	0.857947	0.859204	0.860339
972.321283	0.860159	0.860574	0.859369
973.043993	0.862279	0.862679	0.861093
973.766620	0.859185	0.858869	0.860319
974.489162	0.861067	0.861470	0.861710
975.211620	0.861844	0.861428	0.861071
975.933995	0.860724	0.860527	0.859856
976.656285	0.862294	0.864089	0.862922
977.378490	0.861683	0.861024	0.861320
978.100612	0.862434	0.862346	0.860946
978.822649	0.862770	0.863866	0.863622
979.544603	0.859887	0.860953	0.861891
980.266471	0.862680	0.862401	0.863969
980.988256	0.865048	0.861547	0.863342
981.709956	0.862489	0.862060	0.861980
982.431572	0.863893	0.864701	0.864935
983.153103	0.864654	0.863596	0.863973
983.874550	0.861605	0.861796	0.862492
984.595913	0.864597	0.865641	0.864038
985.317191	0.864876	0.864160	0.863212
986.038385	0.862795	0.863903	0.862652
986.759494	0.865396	0.865481	0.866177
987.480518	0.864605	0.863722	0.863589
988.201458	0.864907	0.864276	0.864999
988.922313	0.865310	0.867102	0.866035
989.643084	0.864099	0.863169	0.865276
990.363770	0.864861	0.866261	0.866795
991.084371	0.866868	0.867011	0.867427
991.804888	0.864589	0.863449	0.864569
992.525319	0.866647	0.865702	0.868031
993.245666	0.867759	0.869723	0.867452
993.965928	0.865154	0.864470	0.865288
994.686106	0.867818	0.867368	0.868522
995.406198	0.867738	0.866744	0.868074
996.126206	0.866782	0.866695	0.866408
996.846128	0.867741	0.869236	0.868568
997.565966	0.866495	0.865201	0.866363
998.285719	0.867802	0.866857	0.867388
999.005386	0.869130	0.869963	0.869271
999.724969	0.866261	0.867769	0.868333
1000.444467	0.869333	0.869208	0.867191
1001.163879	0.869777	0.869012	0.869181
1001.883207	0.868333	0.869028	0.866704
1002.602449	0.869861	0.867715	0.867689
1003.321606	0.869797	0.869633	0.869734
1004.040678	0.867868	0.866770	0.866447
1004.759665	0.869858	0.868328	0.869419
1005.478566	0.871381	0.869993	0.869004
1006.197382	0.867719	0.868217	0.869047
1006.916113	0.871198	0.870024	0.869905
1007.634758	0.870598	0.872474	0.870579
1008.353319	0.870634	0.868911	0.867183
1009.071793	0.871433	0.871347	0.869453
1009.790183	0.874071	0.872379	0.869758
1010.508486	0.869886	0.869333	0.869498
1011.226705	0.871884	0.868383	0.871727
1011.944838	0.872560	0.871006	0.871325
1012.662885	0.869008	0.868069	0.868902
1013.380847	0.871740	0.870696	0.870070
1014.098723	0.873438	0.871900	0.870916
1014.816514	0.870819	0.868231	0.869045
1015.534219	0.872486	0.870511	0.872303
1016.251838	0.872677	0.870469	0.870192
1016.969372	0.870987	0.866673	0.867555
1017.686820	0.871727	0.871494	0.872135
1018.404182	0.870995	0.873018	0.870947
1019.121458	0.870501	0.868641	0.872016
1019.838649	0.872149	0.872495	0.870714
1020.555753	0.872129	0.872824	0.871355
1021.272772	0.870446	0.870501	0.869661
1021.989705	0.873755	0.872483	0.871855
1022.706552	0.874276	0.873918	0.872295
1023.423313	0.870643	0.871595	0.869901
1024.139988	0.872463	0.872850	0.872813
1024.856578	0.873759	0.872093	0.871479
1025.573081	0.870148	0.870430	0.869965
1026.289498	0.873747	0.873085	0.873435
1027.005829	0.872715	0.872026	0.871820
1027.722074	0.870880	0.872350	0.871049
1028.438232	0.872416	0.873021	0.873500
1029.154305	0.874272	0.873529	0.872092
1029.870291	0.870538	0.873134	0.871248
1030.586192	0.872992	0.874459	0.872230
1031.302005	0.873371	0.873802	0.872395
1032.017733	0.873159	0.872258	0.870589
1032.733374	0.872458	0.871891	0.871801
1033.448929	0.873799	0.874697	0.872501
1034.164398	0.873335	0.872201	0.871915
1034.879780	0.872534	0.873146	0.871358
1035.595076	0.875065	0.876110	0.872524
1036.310286	0.871734	0.871329	0.870090
1037.025409	0.872109	0.872852	0.870506
1037.740445	0.874668	0.873125	0.874257
1038.455395	0.873479	0.872285	0.874139
1039.170259	0.871702	0.871066	0.871594
1039.885035	0.872332	0.876050	0.875678
1040.599726	0.870816	0.873327	0.868892
1041.314329	0.872813	0.871993	0.870518
1042.028846	0.873261	0.873713	0.872546
1042.743276	0.872233	0.873750	0.873126
1043.457620	0.870402	0.873834	0.868876
1044.171877	0.872136	0.873207	0.872590
1044.886047	0.873520	0.871830	0.869750
1045.600130	0.872694	0.871357	0.869337
1046.314126	0.873082	0.873891	0.872302
1047.028036	0.871744	0.872105	0.868888
1047.741858	0.871983	0.868334	0.869424
1048.455594	0.871389	0.873522	0.869396
1049.169243	0.874017	0.873999	0.871159
1049.882805	0.870897	0.869718	0.872204
1050.596280	0.870920	0.873701	0.869335
1051.309667	0.871999	0.874741	0.868387
1052.022968	0.869300	0.867628	0.872254
1052.736182	0.869819	0.871960	0.868803
1053.449309	0.870220	0.874229	0.872204
1054.162348	0.869975	0.872542	0.868985
1054.875300	0.869915	0.869109	0.869439
1055.588165	0.872222	0.870529	0.868022
1056.300943	0.870877	0.872080	0.865919
1057.013634	0.866083	0.868699	0.866220
1057.726238	0.868719	0.869934	0.867818
1058.438754	0.870166	0.872100	0.869440
1059.151182	0.869295	0.866271	0.867418
1059.863524	0.867720	0.870312	0.865983
1060.575778	0.872275	0.872787	0.866474
1061.287945	0.868366	0.868151	0.868241
1062.000024	0.867774	0.866538	0.865579
1062.712016	0.866231	0.869424	0.869502
1063.423920	0.867208	0.868700	0.867222
1064.135737	0.865179	0.865893	0.867919
1064.847466	0.869627	0.866854	0.866554
1065.559108	0.866786	0.868663	0.864203
1066.270662	0.865876	0.863930	0.865009
1066.982128	0.866865	0.863516	0.865341
1067.693507	0.868377	0.869649	0.866316
1068.404798	0.860944	0.866303	0.865887
1069.116001	0.863179	0.864712	0.861751
1069.827117	0.864974	0.867009	0.864394
1070.538145	0.863225	0.867356	0.864432
1071.249085	0.858820	0.865035	0.862360
1071.959937	0.869669	0.864965	0.862646
1072.670702	0.866210	0.867892	0.865272
1073.381378	0.863995	0.863784	0.858800
1074.091967	0.864705	0.864166	0.860722
1074.802468	0.863133	0.865849	0.862525
1075.512881	0.862597	0.861448	0.860429
1076.223205	0.861661	0.863639	0.858777
1076.933442	0.863363	0.860898	0.860063
1077.643591	0.861927	0.864420	0.859870
1078.353652	0.860920	0.860237	0.861274
1079.063624	0.862611	0.862354	0.863676
1079.773509	0.863797	0.863056	0.855470
1080.483305	0.856151	0.861643	0.858651
1081.193013	0.860545	0.857975	0.859214
1081.902633	0.860215	0.860149	0.859066
1082.612165	0.859560	0.858109	0.855434
1083.321608	0.858016	0.855367	0.853191
1084.030963	0.855460	0.859803	0.853542
1084.740230	0.859536	0.856226	0.851961
1085.449409	0.853553	0.856626	0.850744
1086.158499	0.855309	0.857143	0.850542
1086.867501	0.849437	0.853172	0.853202
1087.576414	0.850783	0.853702	0.849458
1088.285239	0.851009	0.853677	0.848126
1088.993975	0.848755	0.851986	0.850694
1089.702623	0.851094	0.847859	0.850453
1090.411182	0.847478	0.848079	0.843739
1091.119653	0.849577	0.847842	0.848978
1091.828035	0.846001	0.849479	0.841998
1092.536329	0.843078	0.844180	0.846070
1093.244534	0.843683	0.842523	0.843906
1093.952650	0.839253	0.843682	0.839085
1094.660677	0.837593	0.842909	0.841292
1095.368616	0.839758	0.838705	0.835576
1096.076466	0.841896	0.838584	0.836013
1096.784228	0.839561	0.836104	0.840292
1097.491900	0.834612	0.836586	0.836051
1098.199484	0.832984	0.842280	0.833894
1098.906978	0.835312	0.836968	0.831567
1099.614384	0.835031	0.834643	0.830764
1100.321701	0.829178	0.828310	0.829779
1101.028929	0.830335	0.830261	0.819589
1101.736068	0.826691	0.825921	0.824516
1102.443118	0.823449	0.825740	0.820951
1103.150079	0.819449	0.820282	0.817730
1103.856951	0.819422	0.818746	0.820986
1104.563734	0.817758	0.820439	0.812192
1105.270428	0.812622	0.810003	0.808874
1105.977032	0.809631	0.810930	0.804442
1106.683547	0.805143	0.809314	0.803782
1107.389974	0.802141	0.802338	0.797467
1108.096311	0.795984	0.794728	0.789301
1108.802558	0.790709	0.791019	0.791659
1109.508717	0.788676	0.791997	0.786221
1110.214786	0.780170	0.783782	0.781964
1110.920766	0.780192	0.785275	0.776778
1111.626656	0.775125	0.783439	0.775623
1112.332457	0.770022	0.776002	0.769206
1113.038169	0.772585	0.767354	0.762433
1113.743791	0.763514	0.769873	0.763163
1114.449324	0.753368	0.754399	0.753576
1115.154767	0.748978	0.750573	0.739018
1115.860120	0.741188	0.744757	0.741202
1116.565385	0.733171	0.739677	0.729126
1117.270559	0.728806	0.729377	0.724229
1117.975644	0.717455	0.723477	0.713147
1118.680639	0.711071	0.714762	0.708441
1119.385545	0.704746	0.710799	0.703039
1120.090361	0.700676	0.704167	0.699255
1120.795087	0.694106	0.696233	0.689869
1121.499723	0.688717	0.688233	0.681384
1122.204270	0.682334	0.683255	0.674094
