# Supplementary material for: Chiral plasmonic superlattices from template-assisted assembly of achiral nanoparticles
Source: Nat Commun. 2025 Feb 16;16:1687. doi: 10.1038/s41467-025-56999-0 (PMC11830766; doi:10.1038/s41467-025-56999-0)
Supplement: Supplementary file 3 — Source Data [file 41467_2025_56999_MOESM3_ESM.zip › source data/Fig.3/Ag NPs spheres/36nm LF.txt]

Wavelength (nm)	0_LCP	0_Linear	0_RCP
351.607006	0.414449	0.402534	0.439000
352.389528	0.433526	0.430769	0.429851
353.171988	0.426104	0.421663	0.432512
353.954387	0.426401	0.423114	0.422244
354.736724	0.434906	0.422642	0.434740
355.519000	0.439163	0.414449	0.422465
356.301214	0.417502	0.423631	0.428850
357.083367	0.422642	0.428991	0.432406
357.865459	0.445155	0.430309	0.453065
358.647489	0.448244	0.406703	0.444012
359.429457	0.442608	0.434270	0.431176
360.211364	0.445740	0.436414	0.430755
360.993209	0.433945	0.436063	0.420113
361.774993	0.431777	0.427803	0.423713
362.556715	0.427158	0.427412	0.445714
363.338375	0.467199	0.429432	0.437613
364.119973	0.460938	0.439895	0.431777
364.901510	0.444938	0.443570	0.427793
365.682985	0.445122	0.429181	0.427046
366.464398	0.457167	0.447863	0.441739
367.245750	0.451209	0.427626	0.422559
368.027039	0.454992	0.434360	0.436725
368.808267	0.436120	0.415186	0.444719
369.589432	0.459815	0.442338	0.441516
370.370536	0.452544	0.436170	0.443235
371.151578	0.433186	0.444198	0.456809
371.932558	0.436364	0.434721	0.444363
372.713475	0.440468	0.445122	0.447201
373.494331	0.435931	0.429224	0.449548
374.275125	0.435434	0.423006	0.433398
375.055856	0.436905	0.431127	0.453028
375.836525	0.452032	0.445640	0.442173
376.617133	0.446429	0.446187	0.431449
377.397677	0.440729	0.432918	0.443806
378.178160	0.441949	0.452048	0.444281
378.958581	0.444394	0.435347	0.442453
379.738939	0.428936	0.450716	0.425448
380.519235	0.441963	0.447348	0.442798
381.299469	0.442604	0.440971	0.449043
382.079640	0.442124	0.455373	0.441563
382.859749	0.443076	0.437620	0.454766
383.639795	0.440625	0.438807	0.450897
384.419779	0.428904	0.430504	0.441586
385.199701	0.446188	0.433722	0.445211
385.979560	0.439461	0.439463	0.437315
386.759356	0.444171	0.439838	0.432412
387.539090	0.440037	0.439558	0.438663
388.318762	0.446265	0.437673	0.435113
389.098370	0.440496	0.436814	0.432392
389.877917	0.432417	0.442117	0.431096
390.657400	0.434510	0.435210	0.440174
391.436821	0.434298	0.443515	0.441509
392.216179	0.430334	0.431360	0.440184
392.995474	0.431237	0.429159	0.436724
393.774707	0.435174	0.434268	0.440599
394.553877	0.435784	0.440641	0.431564
395.332984	0.426811	0.427957	0.435648
396.112028	0.433535	0.432335	0.431298
396.891009	0.428815	0.434477	0.426000
397.669927	0.420925	0.430271	0.434013
398.448783	0.421790	0.430067	0.426434
399.227575	0.425530	0.429684	0.428850
400.006304	0.425005	0.428812	0.419382
400.784971	0.425942	0.425169	0.424070
401.563574	0.423950	0.413484	0.418825
402.342115	0.420732	0.421147	0.422251
403.120592	0.420511	0.423383	0.420256
403.899006	0.412994	0.419550	0.412680
404.677357	0.419585	0.419294	0.419345
405.455644	0.413472	0.422100	0.420367
406.233869	0.417248	0.417842	0.416237
407.012030	0.414637	0.412023	0.416258
407.790128	0.409440	0.412672	0.416158
408.568163	0.411869	0.411159	0.411799
409.346134	0.407113	0.412234	0.404527
410.124042	0.409293	0.409055	0.409485
410.901887	0.404214	0.408932	0.408038
411.679668	0.405239	0.406010	0.405089
412.457386	0.406245	0.404418	0.404570
413.235040	0.402500	0.401907	0.399803
414.012631	0.400970	0.401685	0.402884
414.790158	0.402310	0.401311	0.397079
415.567622	0.398205	0.397445	0.398948
416.345022	0.398759	0.397907	0.397243
417.122359	0.394464	0.395169	0.394482
417.899632	0.396004	0.393218	0.391346
418.676841	0.393170	0.392278	0.388929
419.453987	0.392348	0.390579	0.389594
420.231069	0.388777	0.391565	0.386505
421.008087	0.393843	0.388764	0.385441
421.785041	0.387129	0.383576	0.383033
422.561932	0.386803	0.386503	0.383777
423.338759	0.385416	0.383508	0.381616
424.115522	0.385923	0.381017	0.381740
424.892221	0.381984	0.379587	0.377473
425.668856	0.380143	0.377492	0.376746
426.445428	0.380220	0.376826	0.373789
427.221935	0.379223	0.375101	0.373434
427.998378	0.377495	0.374965	0.368544
428.774758	0.377138	0.371515	0.370971
429.551073	0.374259	0.370604	0.365760
430.327324	0.372410	0.370578	0.365874
431.103511	0.369996	0.365453	0.365962
431.879634	0.370316	0.365077	0.362511
432.655693	0.368500	0.363631	0.362655
433.431688	0.366772	0.364052	0.358832
434.207618	0.365270	0.363082	0.357862
434.983484	0.362000	0.361416	0.353697
435.759286	0.362369	0.358131	0.354431
436.535024	0.358712	0.355986	0.350948
437.310697	0.356178	0.352722	0.350060
438.086306	0.356169	0.352506	0.348849
438.861851	0.355894	0.351777	0.347805
439.637331	0.354941	0.350015	0.344549
440.412747	0.352581	0.345979	0.344456
441.188099	0.348328	0.346478	0.341275
441.963385	0.348697	0.344536	0.339699
442.738608	0.345455	0.343278	0.337424
443.513766	0.345486	0.341816	0.335846
444.288859	0.343797	0.340446	0.334376
445.063888	0.340738	0.337755	0.332620
445.838852	0.338383	0.336156	0.332403
446.613751	0.338983	0.334577	0.331208
447.388586	0.337034	0.333503	0.327602
448.163356	0.335495	0.331417	0.324418
448.938061	0.331802	0.328368	0.322671
449.712702	0.331562	0.327948	0.322818
450.487278	0.327971	0.325759	0.321089
451.261789	0.329074	0.324501	0.319539
452.036235	0.326600	0.324016	0.317378
452.810616	0.322905	0.318002	0.315568
453.584932	0.322270	0.318149	0.314203
454.359184	0.320458	0.316646	0.311519
455.133370	0.318954	0.316773	0.310980
455.907492	0.317641	0.314472	0.309393
456.681548	0.315339	0.311010	0.308840
457.455540	0.314124	0.309967	0.305986
458.229466	0.312535	0.308465	0.304635
459.003327	0.311153	0.306814	0.303175
459.777124	0.309654	0.305576	0.301978
460.550855	0.308203	0.303810	0.299215
461.324521	0.306561	0.302581	0.298873
462.098121	0.305634	0.301542	0.297684
462.871657	0.303753	0.300277	0.295122
463.645127	0.302088	0.297749	0.294671
464.418532	0.300099	0.296838	0.292978
465.191871	0.298360	0.295513	0.291805
465.965146	0.298100	0.293120	0.291385
466.738355	0.295792	0.292558	0.290236
467.511498	0.294912	0.290850	0.288153
468.284576	0.294083	0.289816	0.287172
469.057589	0.292104	0.287957	0.286246
469.830536	0.291109	0.287139	0.285363
470.603418	0.289773	0.286194	0.284488
471.376234	0.288586	0.284919	0.283725
472.148985	0.286798	0.284008	0.283339
472.921670	0.286965	0.282787	0.282598
473.694289	0.285117	0.281396	0.281987
474.466843	0.283557	0.279577	0.281384
475.239331	0.282274	0.279776	0.280499
476.011753	0.281941	0.277800	0.280565
476.784110	0.279678	0.275932	0.279983
477.556401	0.278965	0.276902	0.279230
478.328626	0.277270	0.275197	0.279721
479.100785	0.277255	0.273752	0.279105
479.872879	0.276311	0.274561	0.279161
480.644906	0.275031	0.272219	0.279232
481.416868	0.273753	0.271595	0.279337
482.188764	0.273133	0.270796	0.279203
482.960594	0.272095	0.268944	0.278896
483.732358	0.270575	0.268915	0.278326
484.504056	0.269146	0.268016	0.279506
485.275688	0.268498	0.266944	0.279517
486.047254	0.266900	0.264991	0.279505
486.818753	0.266663	0.264842	0.279804
487.590187	0.264398	0.264178	0.279647
488.361555	0.263705	0.263050	0.279849
489.132856	0.261914	0.261495	0.280192
489.904091	0.260010	0.260584	0.280834
490.675260	0.259060	0.259761	0.280784
491.446363	0.257329	0.258024	0.281291
492.217399	0.255144	0.257183	0.281295
492.988369	0.253943	0.256262	0.282249
493.759273	0.251853	0.254980	0.281757
494.530111	0.250985	0.253164	0.282582
495.300882	0.248715	0.252632	0.282611
496.071586	0.246977	0.251149	0.283692
496.842224	0.245823	0.248973	0.283245
497.612796	0.243174	0.248109	0.283785
498.383301	0.241602	0.246376	0.283712
499.153740	0.239969	0.245397	0.284607
499.924112	0.238024	0.244454	0.284596
500.694418	0.236563	0.242570	0.284235
501.464657	0.234891	0.240553	0.285018
502.234829	0.232878	0.240105	0.284540
503.004935	0.231564	0.239029	0.284870
503.774974	0.229420	0.237366	0.285370
504.544946	0.227761	0.235954	0.285279
505.314852	0.226233	0.234708	0.286477
506.084690	0.223991	0.233443	0.286587
506.854462	0.223373	0.232274	0.286092
507.624168	0.222239	0.231443	0.287303
508.393806	0.220646	0.230220	0.286593
509.163377	0.219226	0.229737	0.287046
509.932882	0.218101	0.228247	0.286703
510.702319	0.216614	0.227451	0.287237
511.471690	0.216324	0.226872	0.287095
512.240994	0.215856	0.226495	0.287158
513.010230	0.215293	0.225813	0.287883
513.779400	0.214285	0.224641	0.287169
514.548502	0.214011	0.224874	0.287597
515.317537	0.213811	0.224952	0.287875
516.086506	0.213738	0.224735	0.288158
516.855407	0.213667	0.225016	0.288348
517.624241	0.213763	0.224182	0.288851
518.393007	0.214057	0.224968	0.288788
519.161707	0.213887	0.225589	0.288439
519.930339	0.215492	0.226635	0.289188
520.698904	0.215286	0.226644	0.289617
521.467401	0.215532	0.227413	0.289847
522.235832	0.217310	0.228260	0.289955
523.004194	0.218165	0.229110	0.289810
523.772490	0.219349	0.229363	0.290906
524.540718	0.220414	0.231115	0.291663
525.308878	0.221894	0.232360	0.291135
526.076971	0.223275	0.233567	0.291637
526.844997	0.224866	0.235392	0.291713
527.612955	0.226728	0.236153	0.292647
528.380845	0.228067	0.237358	0.292905
529.148668	0.230227	0.239664	0.293470
529.916423	0.231861	0.241580	0.293477
530.684111	0.234003	0.242555	0.293564
531.451731	0.235857	0.244499	0.294033
532.219283	0.237886	0.246566	0.295069
532.986767	0.240449	0.248239	0.294974
533.754184	0.242652	0.249987	0.296004
534.521533	0.244643	0.251246	0.295923
535.288814	0.247203	0.254444	0.296644
536.056027	0.248960	0.255782	0.297094
536.823172	0.251532	0.257915	0.298083
537.590250	0.253728	0.260112	0.298318
538.357259	0.256194	0.260887	0.298981
539.124201	0.258966	0.263514	0.299838
539.891074	0.260888	0.265761	0.299921
540.657880	0.263463	0.267414	0.300647
541.424617	0.266248	0.269383	0.301107
542.191287	0.268635	0.271311	0.301674
542.957888	0.270188	0.272929	0.301795
543.724421	0.272801	0.274582	0.303327
544.490886	0.275531	0.276958	0.302936
545.257283	0.277767	0.279333	0.304052
546.023612	0.280007	0.280733	0.304628
546.789872	0.282331	0.282613	0.305194
547.556064	0.284259	0.284157	0.305609
548.322188	0.286497	0.286135	0.306530
549.088244	0.288692	0.287812	0.306466
549.854231	0.290828	0.289642	0.307444
550.620150	0.293248	0.291254	0.307812
551.386000	0.295049	0.293011	0.308778
552.151782	0.296661	0.294449	0.309377
552.917496	0.299238	0.296075	0.310228
553.683141	0.301032	0.297392	0.310217
554.448717	0.302702	0.298829	0.311093
555.214225	0.304949	0.300080	0.312056
555.979665	0.306001	0.301413	0.313167
556.745036	0.307763	0.303061	0.313098
557.510338	0.309958	0.304271	0.314198
558.275572	0.311974	0.305713	0.314671
559.040737	0.313387	0.306704	0.315003
559.805833	0.315182	0.308395	0.315703
560.570860	0.316392	0.309824	0.316584
561.335819	0.318100	0.310893	0.316839
562.100709	0.319706	0.312418	0.317797
562.865530	0.321151	0.312888	0.318897
563.630283	0.322984	0.314434	0.318924
564.394966	0.324261	0.315701	0.319275
565.159581	0.325463	0.316337	0.320172
565.924126	0.326462	0.317459	0.320602
566.688603	0.328351	0.318702	0.321605
567.453011	0.329092	0.320079	0.322453
568.217349	0.330509	0.320899	0.323260
568.981619	0.332292	0.321543	0.323862
569.745820	0.333435	0.322848	0.324309
570.509951	0.334184	0.324028	0.324966
571.274014	0.335031	0.324739	0.325777
572.038007	0.336207	0.325811	0.325762
572.801931	0.336813	0.326116	0.326968
573.565786	0.338520	0.327229	0.327242
574.329572	0.339420	0.328205	0.327848
575.093288	0.340452	0.329431	0.328653
575.856935	0.341520	0.330189	0.328783
576.620513	0.342160	0.330491	0.329945
577.384021	0.343262	0.331653	0.330572
578.147460	0.344189	0.332116	0.330986
578.910830	0.344573	0.333018	0.331334
579.674131	0.345697	0.333724	0.332266
580.437361	0.346067	0.334764	0.332826
581.200523	0.346971	0.335391	0.333255
581.963615	0.347858	0.335791	0.333822
582.726637	0.349038	0.336639	0.334112
583.489590	0.349660	0.337427	0.334785
584.252473	0.350141	0.338431	0.335394
585.015287	0.350882	0.339379	0.336162
585.778031	0.351219	0.339913	0.336510
586.540705	0.351762	0.340327	0.336999
587.303309	0.352523	0.341326	0.337785
588.065844	0.353502	0.341949	0.337625
588.828309	0.353805	0.342533	0.338708
589.590705	0.354876	0.343364	0.339115
590.353030	0.355277	0.344019	0.339788
591.115286	0.355709	0.344677	0.340091
591.877472	0.356381	0.345371	0.340356
592.639588	0.356988	0.345954	0.341398
593.401634	0.357317	0.347176	0.341243
594.163610	0.357818	0.347282	0.342131
594.925516	0.358637	0.347809	0.342511
595.687352	0.359281	0.348589	0.343121
596.449118	0.359626	0.349313	0.342956
597.210814	0.360163	0.350062	0.343202
597.972440	0.360534	0.350792	0.343975
598.733996	0.360966	0.351352	0.344192
599.495482	0.361670	0.352144	0.344960
600.256898	0.362089	0.352380	0.345109
601.018243	0.362725	0.353346	0.345594
601.779518	0.362718	0.353839	0.345571
602.540723	0.363389	0.354694	0.346068
603.301858	0.363886	0.355132	0.346309
604.062922	0.363886	0.355789	0.346877
604.823916	0.364672	0.356052	0.347454
605.584840	0.365085	0.357560	0.347750
606.345693	0.365364	0.357715	0.348283
607.106476	0.365934	0.358129	0.348965
607.867188	0.366418	0.359486	0.349092
608.627830	0.366880	0.359996	0.349288
609.388402	0.367641	0.360659	0.349784
610.148902	0.367829	0.361094	0.350296
610.909333	0.367741	0.362022	0.350291
611.669693	0.368295	0.362645	0.350949
612.429982	0.369112	0.363084	0.351488
613.190200	0.369149	0.363857	0.351637
613.950348	0.369709	0.365116	0.351779
614.710425	0.370372	0.365908	0.352233
615.470432	0.370890	0.366716	0.352332
616.230368	0.371000	0.366971	0.352901
616.990233	0.371541	0.367991	0.352808
617.750027	0.371797	0.368760	0.353812
618.509750	0.372453	0.369995	0.353801
619.269403	0.373029	0.370362	0.354215
620.028984	0.373301	0.371338	0.354813
620.788495	0.373888	0.372043	0.355558
621.547935	0.374058	0.373008	0.355371
622.307304	0.374999	0.373974	0.355813
623.066601	0.375428	0.374491	0.356374
623.825828	0.376113	0.375131	0.356609
624.584984	0.376632	0.376452	0.356989
625.344069	0.377052	0.377463	0.357621
626.103082	0.377548	0.378321	0.358035
626.862025	0.378357	0.379407	0.358508
627.620896	0.379516	0.380256	0.358928
628.379696	0.379776	0.381401	0.359588
629.138425	0.380524	0.381927	0.360097
629.897083	0.381475	0.383592	0.360566
630.655669	0.382319	0.384034	0.361777
631.414184	0.383710	0.385278	0.361926
632.172628	0.384291	0.386379	0.362714
632.931000	0.385536	0.387706	0.363338
633.689301	0.386775	0.389200	0.364451
634.447531	0.388029	0.390085	0.365155
635.205689	0.389178	0.391172	0.366114
635.963776	0.390937	0.392210	0.367273
636.721791	0.392294	0.394457	0.368133
637.479735	0.393539	0.395435	0.368934
638.237607	0.395170	0.396917	0.370050
638.995408	0.397164	0.398007	0.370969
639.753137	0.398631	0.399464	0.372014
640.510794	0.400610	0.401017	0.373068
641.268380	0.402741	0.402761	0.374278
642.025894	0.403938	0.404283	0.375543
642.783336	0.405524	0.405756	0.376700
643.540707	0.407902	0.407159	0.378316
644.298006	0.409779	0.408615	0.378924
645.055233	0.412000	0.409993	0.379789
645.812388	0.413815	0.411409	0.381315
646.569471	0.415746	0.413329	0.382413
647.326483	0.417976	0.414611	0.383718
648.083423	0.420008	0.416159	0.384592
648.840290	0.421780	0.417366	0.385780
649.597086	0.423971	0.418805	0.387274
650.353810	0.425728	0.420606	0.388457
651.110461	0.427461	0.421691	0.389261
651.867041	0.429821	0.423181	0.390797
652.623549	0.432017	0.425016	0.391823
653.379984	0.433345	0.425853	0.393062
654.136348	0.435639	0.427206	0.394412
654.892639	0.437221	0.429189	0.395671
655.648858	0.439408	0.430371	0.396832
656.405005	0.440778	0.431701	0.398895
657.161080	0.442740	0.432830	0.399649
657.917082	0.444842	0.435011	0.401515
658.673012	0.446469	0.436497	0.402395
659.428870	0.448608	0.437554	0.403947
660.184655	0.450136	0.439152	0.405565
660.940368	0.451870	0.440723	0.407085
661.696009	0.453859	0.442465	0.408360
662.451577	0.455410	0.443575	0.409896
663.207073	0.457163	0.444644	0.411593
663.962496	0.458953	0.445964	0.413489
664.717847	0.460533	0.447754	0.415229
665.473125	0.461962	0.449328	0.416909
666.228331	0.463561	0.450432	0.418192
666.983464	0.464954	0.451952	0.420008
667.738525	0.467058	0.453233	0.421253
668.493512	0.468436	0.454563	0.423241
669.248428	0.469801	0.455894	0.424551
670.003270	0.471094	0.457336	0.426307
670.758040	0.472207	0.458535	0.427200
671.512737	0.473847	0.459752	0.429068
672.267361	0.474488	0.461188	0.430764
673.021912	0.476342	0.461832	0.431786
673.776391	0.477217	0.462974	0.432714
674.530797	0.478595	0.464034	0.434551
675.285129	0.478936	0.464709	0.435452
676.039389	0.480327	0.465874	0.436473
676.793576	0.481029	0.466737	0.437259
677.547690	0.481645	0.467070	0.438040
678.301731	0.482174	0.467227	0.438942
679.055699	0.482270	0.467215	0.439599
679.809594	0.482919	0.467805	0.439731
680.563415	0.483340	0.467411	0.440091
681.317164	0.483395	0.467823	0.440627
682.070840	0.483285	0.467684	0.441304
682.824442	0.483774	0.467627	0.441439
683.577971	0.482789	0.467023	0.441823
684.331427	0.483170	0.466035	0.441642
685.084809	0.483076	0.465949	0.441770
685.838119	0.482809	0.465310	0.441986
686.591355	0.482170	0.464469	0.442029
687.344518	0.481250	0.463736	0.442175
688.097607	0.480957	0.462710	0.442154
688.850623	0.480070	0.461981	0.441831
689.603565	0.479373	0.460202	0.442175
690.356434	0.478490	0.459276	0.442317
691.109230	0.477083	0.457807	0.441957
691.861952	0.476316	0.456064	0.442359
692.614601	0.475030	0.455066	0.441791
693.367176	0.473432	0.453269	0.441510
694.119677	0.471701	0.451717	0.441717
694.872105	0.470056	0.450119	0.441412
695.624459	0.468470	0.448093	0.441506
696.376740	0.466306	0.445628	0.441367
697.128947	0.463801	0.444157	0.441383
697.881080	0.461661	0.441849	0.441025
698.633139	0.458829	0.439643	0.440983
699.385125	0.456727	0.437712	0.440363
700.137036	0.453473	0.434742	0.439960
700.888874	0.450838	0.432330	0.439867
701.640638	0.447111	0.429677	0.438968
702.392329	0.443733	0.426234	0.437985
703.143945	0.439685	0.423224	0.437928
703.895487	0.436626	0.420150	0.436121
704.646956	0.431961	0.416876	0.435212
705.398350	0.427425	0.413630	0.433625
706.149670	0.423245	0.410576	0.432638
706.900916	0.418206	0.406713	0.430443
707.652089	0.413217	0.402419	0.428397
708.403187	0.407822	0.398398	0.426692
709.154211	0.402109	0.393889	0.423991
709.905161	0.396087	0.389003	0.421627
710.656036	0.390167	0.384323	0.418730
711.406837	0.383458	0.379367	0.415133
712.157565	0.376918	0.373756	0.411665
712.908217	0.369713	0.367882	0.407591
713.658796	0.362307	0.362350	0.403929
714.409300	0.354789	0.356251	0.399269
715.159730	0.346814	0.349984	0.394739
715.910086	0.338701	0.343409	0.389445
716.660367	0.330512	0.336258	0.384156
717.410573	0.321586	0.328745	0.377774
718.160705	0.312455	0.321521	0.372037
718.910763	0.303147	0.313323	0.366359
719.660746	0.293929	0.305457	0.359266
720.410655	0.284624	0.297423	0.351883
721.160489	0.274765	0.288319	0.344824
721.910248	0.264993	0.279612	0.337209
722.659933	0.254827	0.270667	0.329580
723.409543	0.244780	0.262134	0.321242
724.159079	0.234455	0.252511	0.312594
724.908539	0.224401	0.243378	0.304147
725.657925	0.213949	0.233678	0.295567
726.407237	0.203846	0.224227	0.286684
727.156473	0.194224	0.214758	0.277735
727.905635	0.184277	0.205127	0.268787
728.654721	0.174637	0.195605	0.259654
729.403733	0.164771	0.186219	0.250681
730.152670	0.155763	0.177123	0.241151
730.901532	0.146673	0.167840	0.231630
731.650319	0.137975	0.158653	0.222797
732.399031	0.129962	0.150240	0.213449
733.147668	0.121740	0.141594	0.204267
733.896230	0.114083	0.133274	0.195918
734.644717	0.106978	0.125372	0.187062
735.393129	0.099998	0.117338	0.178338
736.141466	0.093528	0.110074	0.169691
736.889727	0.087422	0.103024	0.161823
737.637913	0.081708	0.096370	0.153373
738.386024	0.076347	0.090259	0.145461
739.134060	0.071617	0.083999	0.137755
739.882021	0.066804	0.078198	0.130616
740.629906	0.062705	0.072869	0.122956
741.377716	0.058688	0.067820	0.115885
742.125451	0.055313	0.063112	0.109051
742.873110	0.051898	0.058796	0.102753
743.620694	0.048843	0.054857	0.096330
744.368202	0.046224	0.051293	0.090053
745.115635	0.043903	0.047840	0.084310
745.862993	0.041621	0.044647	0.078632
746.610275	0.039581	0.041819	0.073340
747.357481	0.037900	0.039326	0.067973
748.104612	0.036370	0.037005	0.063110
748.851667	0.034981	0.034940	0.058242
749.598647	0.033594	0.033095	0.053703
750.345551	0.032641	0.031461	0.049442
751.092379	0.031578	0.029840	0.045510
751.839132	0.030951	0.028739	0.041719
752.585809	0.030238	0.027627	0.038180
753.332410	0.029755	0.026937	0.035020
754.078935	0.029539	0.026225	0.031957
754.825385	0.029183	0.025583	0.029133
755.571758	0.029057	0.025244	0.026647
756.318056	0.029314	0.025105	0.024356
757.064278	0.029585	0.024976	0.022437
757.810424	0.029936	0.025261	0.020775
758.556494	0.030479	0.025583	0.019244
759.302488	0.031172	0.025933	0.018134
760.048406	0.032033	0.026671	0.017383
760.794248	0.032967	0.027339	0.016750
761.540013	0.034199	0.028463	0.016462
762.285703	0.035540	0.029498	0.016485
763.031317	0.037169	0.030849	0.016850
763.776854	0.038762	0.032309	0.017456
764.522316	0.040737	0.033921	0.018335
765.267701	0.042935	0.036068	0.019541
766.013010	0.045319	0.038018	0.021054
766.758242	0.047843	0.040209	0.022759
767.503399	0.050585	0.042668	0.024891
768.248479	0.053539	0.045357	0.027171
768.993482	0.056693	0.048497	0.029819
769.738410	0.060029	0.051412	0.032860
770.483260	0.063604	0.054674	0.036085
771.228035	0.067052	0.058288	0.039359
771.972733	0.071176	0.061742	0.043064
772.717355	0.075425	0.065595	0.047331
773.461900	0.079767	0.069704	0.051561
774.206368	0.084285	0.073707	0.055863
774.950760	0.089084	0.078186	0.060650
775.695075	0.094137	0.082903	0.065636
776.439314	0.099057	0.087634	0.070756
777.183476	0.104302	0.092674	0.076132
777.927562	0.109666	0.097719	0.081652
778.671570	0.115327	0.102989	0.087225
779.415502	0.120617	0.108456	0.093268
780.159357	0.126494	0.113975	0.099360
780.903136	0.132567	0.119533	0.105486
781.646837	0.138605	0.125371	0.112018
782.390462	0.144519	0.131066	0.118255
783.134010	0.150895	0.137352	0.124656
783.877481	0.157661	0.143427	0.131756
784.620875	0.163977	0.149514	0.138512
785.364192	0.170649	0.156086	0.145216
786.107433	0.177292	0.162465	0.152366
786.850596	0.183488	0.168872	0.159439
787.593682	0.190506	0.175821	0.166810
788.336691	0.197403	0.182284	0.173616
789.079623	0.203956	0.188899	0.180893
789.822478	0.210669	0.195569	0.188513
790.565255	0.217958	0.202168	0.195475
791.307956	0.224950	0.209288	0.202607
792.050579	0.231771	0.216019	0.210279
792.793126	0.238555	0.222555	0.217291
793.535594	0.245346	0.229593	0.224944
794.277986	0.252521	0.236787	0.232326
795.020300	0.259483	0.243412	0.239187
795.762537	0.266333	0.250435	0.247092
796.504697	0.273367	0.257207	0.254238
797.246779	0.279889	0.263824	0.261234
797.988784	0.286465	0.270902	0.268384
798.730711	0.293561	0.277852	0.275976
799.472561	0.300573	0.284338	0.282920
800.214333	0.307220	0.291319	0.290420
800.956028	0.313795	0.297708	0.296897
801.697645	0.320231	0.304673	0.303581
802.439185	0.326854	0.310844	0.311009
803.180647	0.333909	0.318033	0.317802
803.922032	0.340144	0.324102	0.324963
804.663338	0.346466	0.331410	0.331658
805.404567	0.352669	0.336997	0.338547
806.145719	0.358851	0.343773	0.345378
806.886792	0.365574	0.350012	0.351295
807.627788	0.371569	0.356423	0.357749
808.368706	0.377722	0.362908	0.364461
809.109546	0.384509	0.368839	0.370578
809.850309	0.390122	0.375198	0.376975
810.590993	0.396334	0.380947	0.382529
811.331600	0.402196	0.387399	0.388632
812.072128	0.407495	0.393166	0.395100
812.812579	0.413562	0.399109	0.401915
813.552951	0.418684	0.403936	0.406897
814.293246	0.425230	0.409958	0.412783
815.033462	0.430617	0.415757	0.418935
815.773601	0.435893	0.421561	0.425008
816.513661	0.440637	0.426641	0.429897
817.253643	0.446701	0.432564	0.436121
817.993547	0.451383	0.438003	0.441470
818.733373	0.456770	0.443125	0.447509
819.473121	0.462008	0.448499	0.451920
820.212790	0.466977	0.453771	0.457235
820.952381	0.472763	0.459230	0.462288
821.691894	0.476224	0.463894	0.467653
822.431329	0.481094	0.468786	0.473073
823.170685	0.486428	0.473406	0.478154
823.909962	0.491326	0.478322	0.482428
824.649162	0.496173	0.483424	0.487665
825.388283	0.500538	0.488212	0.492285
826.127325	0.505133	0.492917	0.496559
826.866289	0.509687	0.497002	0.500996
827.605174	0.514029	0.501854	0.506042
828.343981	0.517816	0.506408	0.509787
829.082710	0.522038	0.510557	0.514924
829.821359	0.526361	0.515321	0.519114
830.559930	0.530558	0.519338	0.523507
831.298423	0.535336	0.523388	0.527830
832.036836	0.538971	0.526860	0.531735
832.775171	0.542959	0.531557	0.536580
833.513427	0.546841	0.535611	0.540283
834.251605	0.550325	0.539465	0.543743
834.989704	0.554370	0.544000	0.547872
835.727723	0.558263	0.548185	0.552179
836.465664	0.561562	0.550749	0.555347
837.203526	0.565406	0.555383	0.559107
837.941310	0.569434	0.558557	0.562858
838.679014	0.572244	0.562815	0.566714
839.416639	0.576214	0.565637	0.570433
840.154185	0.579880	0.570125	0.574548
840.891653	0.583638	0.573188	0.577763
841.629041	0.586333	0.576765	0.580816
842.366350	0.589630	0.579747	0.583957
843.103580	0.593023	0.583347	0.587695
843.840731	0.595906	0.586828	0.590992
844.577803	0.599920	0.588611	0.593941
845.314795	0.602663	0.592707	0.596856
846.051709	0.605125	0.596231	0.600941
846.788543	0.608776	0.598833	0.602974
847.525298	0.611172	0.601928	0.606170
848.261973	0.615188	0.605421	0.609816
848.998570	0.617592	0.608166	0.612512
849.735087	0.620500	0.612007	0.615253
850.471524	0.623678	0.615044	0.617889
851.207882	0.625704	0.617004	0.621756
851.944161	0.628669	0.619933	0.624294
852.680360	0.631116	0.622210	0.626966
853.416480	0.633645	0.626172	0.629131
854.152520	0.635612	0.627498	0.632263
854.888481	0.639366	0.630990	0.635197
855.624362	0.642664	0.633700	0.636777
856.360163	0.644676	0.636524	0.640362
857.095885	0.646185	0.638993	0.642400
857.831527	0.648699	0.641332	0.645828
858.567090	0.651816	0.644582	0.647114
859.302573	0.654606	0.646709	0.650437
860.037976	0.656177	0.648056	0.652326
860.773299	0.659084	0.651032	0.654578
861.508543	0.660497	0.653414	0.656481
862.243706	0.663484	0.655981	0.658964
862.978790	0.665701	0.658053	0.661417
863.713794	0.667942	0.660278	0.663962
864.448718	0.669583	0.662975	0.666762
865.183563	0.672147	0.664760	0.669015
865.918327	0.673925	0.666674	0.670112
866.653011	0.676606	0.669972	0.672484
867.387615	0.678032	0.670919	0.674881
868.122139	0.679876	0.672374	0.677208
868.856584	0.681960	0.674823	0.678272
869.590948	0.683801	0.676867	0.681202
870.325232	0.686081	0.679154	0.682818
871.059435	0.688639	0.681610	0.684451
871.793559	0.689973	0.681958	0.686889
872.527602	0.691292	0.685605	0.688288
873.261565	0.693294	0.687341	0.690450
873.995448	0.695171	0.688698	0.691296
874.729251	0.697170	0.690436	0.693930
875.462973	0.699439	0.692162	0.695861
876.196615	0.700425	0.694578	0.697332
876.930177	0.702267	0.695794	0.699342
877.663658	0.703458	0.696876	0.700634
878.397058	0.706469	0.699163	0.703029
879.130379	0.707351	0.701300	0.705194
879.863619	0.708803	0.702553	0.705615
880.596778	0.710316	0.704802	0.708423
881.329857	0.713271	0.706547	0.709264
882.062855	0.714247	0.707439	0.711116
882.795772	0.715691	0.710131	0.712847
883.528609	0.716374	0.710404	0.714229
884.261366	0.717989	0.712123	0.716446
884.994041	0.720995	0.714237	0.717581
885.726636	0.721718	0.715535	0.719600
886.459150	0.722982	0.716213	0.721064
887.191584	0.724090	0.718814	0.722427
887.923937	0.725620	0.720042	0.723882
888.656209	0.727442	0.722495	0.725321
889.388400	0.728524	0.723859	0.727021
890.120510	0.730895	0.724788	0.728759
890.852539	0.731396	0.726329	0.728285
891.584487	0.733179	0.726894	0.730538
892.316355	0.735335	0.728509	0.731720
893.048141	0.736470	0.729323	0.733095
893.779847	0.737715	0.731826	0.734270
894.511471	0.737823	0.731899	0.735953
895.243014	0.738580	0.734276	0.736840
895.974477	0.741365	0.734654	0.738080
896.705858	0.742638	0.736209	0.739661
897.437158	0.742771	0.737467	0.740647
898.168376	0.744362	0.738969	0.742519
898.899514	0.746436	0.740666	0.742523
899.630570	0.747199	0.742142	0.745500
900.361546	0.747777	0.742692	0.745016
901.092439	0.749225	0.744780	0.746531
901.823252	0.749562	0.745350	0.748198
902.553983	0.751268	0.746046	0.748941
903.284633	0.753564	0.747857	0.751311
904.015201	0.752718	0.748895	0.751581
904.745689	0.754497	0.749093	0.752823
905.476094	0.755199	0.751245	0.754027
906.206418	0.757536	0.752831	0.755967
906.936661	0.758164	0.753087	0.757519
907.666822	0.759666	0.753531	0.756995
908.396901	0.759772	0.754643	0.758030
909.126899	0.760407	0.756560	0.758566
909.856816	0.761866	0.758467	0.759424
910.586650	0.763064	0.757713	0.761745
911.316403	0.764927	0.760084	0.761823
912.046075	0.765187	0.760470	0.763150
912.775664	0.766467	0.761278	0.765861
913.505172	0.766507	0.762572	0.764744
914.234598	0.768089	0.763873	0.766196
914.963943	0.769684	0.764435	0.768374
915.693205	0.770278	0.764752	0.768744
916.422386	0.771152	0.766386	0.769254
917.151484	0.772106	0.768001	0.770218
917.880501	0.772016	0.769019	0.770381
918.609436	0.773926	0.769063	0.772435
919.338289	0.774842	0.770395	0.773727
920.067060	0.776230	0.771015	0.773571
920.795748	0.775872	0.772236	0.773928
921.524355	0.776871	0.772451	0.775689
922.252880	0.778002	0.772715	0.775512
922.981323	0.778802	0.774899	0.777270
923.709683	0.779195	0.775322	0.778630
924.437961	0.781096	0.776527	0.779343
925.166157	0.781805	0.776835	0.780033
925.894271	0.782409	0.777222	0.780193
926.622303	0.782255	0.779769	0.781204
927.350252	0.783577	0.780037	0.782351
928.078119	0.785309	0.780547	0.783221
928.805904	0.785209	0.781719	0.784589
929.533606	0.786375	0.781555	0.785221
930.261226	0.786351	0.782882	0.786112
930.988764	0.787686	0.783911	0.785897
931.716219	0.788016	0.784965	0.787323
932.443592	0.789191	0.785286	0.786641
933.170882	0.790459	0.786351	0.788278
933.898090	0.791729	0.787252	0.788486
934.625215	0.791378	0.787916	0.789557
935.352257	0.791306	0.787835	0.790081
936.079217	0.792643	0.789459	0.790666
936.806095	0.793140	0.789856	0.791638
937.532889	0.794293	0.789945	0.792955
938.259601	0.794194	0.791802	0.793140
938.986230	0.795678	0.791849	0.793948
939.712777	0.797050	0.791883	0.794941
940.439241	0.796682	0.793427	0.795943
941.165622	0.797225	0.792599	0.796959
941.891920	0.798536	0.794745	0.797715
942.618135	0.799446	0.794414	0.797279
943.344267	0.798492	0.795147	0.798632
944.070317	0.799814	0.796759	0.800437
944.796283	0.801790	0.796760	0.798984
945.522167	0.801757	0.797465	0.799148
946.247967	0.802532	0.800063	0.800653
946.973685	0.803200	0.798456	0.802429
947.699319	0.803760	0.800590	0.802305
948.424871	0.803812	0.800514	0.802774
949.150339	0.805750	0.800734	0.803174
949.875724	0.804975	0.801642	0.804418
950.601026	0.806067	0.802256	0.804475
951.326245	0.805440	0.803449	0.805927
952.051381	0.806987	0.803541	0.806040
952.776433	0.807378	0.803912	0.805586
953.501402	0.806867	0.804810	0.805652
954.226288	0.809101	0.806682	0.807288
954.951091	0.809018	0.806118	0.807631
955.675810	0.809474	0.806880	0.807463
956.400446	0.810177	0.806747	0.809010
957.124998	0.810978	0.807736	0.809243
957.849467	0.810753	0.806875	0.809994
958.573852	0.812959	0.809073	0.810729
959.298154	0.812926	0.809600	0.810984
960.022373	0.812089	0.808443	0.811273
960.746508	0.813923	0.810445	0.812296
961.470559	0.813499	0.810713	0.812215
962.194527	0.815627	0.811124	0.811866
962.918411	0.815368	0.811764	0.812353
963.642212	0.816795	0.812121	0.814436
964.365929	0.815507	0.813545	0.815478
965.089562	0.817093	0.813565	0.814542
965.813111	0.817751	0.814430	0.815373
966.536577	0.817923	0.814721	0.815733
967.259958	0.818012	0.815082	0.816607
967.983256	0.818669	0.815238	0.817475
968.706471	0.819085	0.815486	0.817040
969.429601	0.818854	0.816738	0.818409
970.152647	0.819278	0.817021	0.818348
970.875610	0.820446	0.816785	0.819985
971.598488	0.821187	0.817152	0.820314
972.321283	0.820097	0.817919	0.819331
973.043993	0.822399	0.818270	0.819271
973.766620	0.821639	0.818742	0.820196
974.489162	0.822541	0.820052	0.821918
975.211620	0.822422	0.819225	0.821475
975.933995	0.823357	0.820309	0.823352
976.656285	0.824464	0.820634	0.823466
977.378490	0.823753	0.821795	0.824431
978.100612	0.825339	0.821613	0.824530
978.822649	0.824507	0.821678	0.823601
979.544603	0.824889	0.821847	0.825962
980.266471	0.824477	0.821950	0.824793
980.988256	0.824802	0.823578	0.827029
981.709956	0.825949	0.823030	0.825053
982.431572	0.826788	0.823265	0.826767
983.153103	0.827137	0.823786	0.826007
983.874550	0.827403	0.824840	0.827531
984.595913	0.828410	0.825339	0.827366
985.317191	0.829283	0.824326	0.828269
986.038385	0.828394	0.825735	0.827821
986.759494	0.829881	0.826907	0.829753
987.480518	0.829140	0.826103	0.829406
988.201458	0.828933	0.826674	0.828245
988.922313	0.829799	0.827560	0.828911
989.643084	0.830262	0.827820	0.830351
990.363770	0.830450	0.827956	0.829837
991.084371	0.832022	0.828418	0.831816
991.804888	0.831508	0.829573	0.831081
992.525319	0.832091	0.829254	0.832808
993.245666	0.833123	0.829556	0.831886
993.965928	0.832967	0.830204	0.831516
994.686106	0.833494	0.830970	0.832620
995.406198	0.833433	0.829926	0.833834
996.126206	0.833589	0.831548	0.833012
996.846128	0.832114	0.831893	0.833999
997.565966	0.834219	0.832177	0.833005
998.285719	0.834717	0.833359	0.832726
999.005386	0.835574	0.833947	0.833053
999.724969	0.834947	0.834166	0.836383
1000.444467	0.835973	0.833557	0.836062
1001.163879	0.836727	0.832701	0.835675
1001.883207	0.837626	0.834641	0.835673
1002.602449	0.837671	0.834239	0.835949
1003.321606	0.837808	0.834318	0.836124
1004.040678	0.837362	0.835827	0.837801
1004.759665	0.837260	0.836342	0.836882
1005.478566	0.838621	0.834966	0.838365
1006.197382	0.837385	0.835723	0.838693
1006.916113	0.838116	0.837707	0.838639
1007.634758	0.838433	0.836230	0.838636
1008.353319	0.839779	0.837852	0.836457
1009.071793	0.839532	0.837362	0.837950
1009.790183	0.840147	0.837429	0.839386
1010.508486	0.839998	0.838325	0.839410
1011.226705	0.840529	0.838579	0.839168
1011.944838	0.840639	0.838610	0.840736
1012.662885	0.840377	0.838346	0.841227
1013.380847	0.841009	0.838726	0.839598
1014.098723	0.839184	0.840399	0.840027
1014.816514	0.843068	0.839674	0.840061
1015.534219	0.841762	0.839764	0.840140
1016.251838	0.841035	0.840633	0.841155
1016.969372	0.842084	0.840014	0.841454
1017.686820	0.841879	0.841537	0.843363
1018.404182	0.843200	0.839777	0.842274
1019.121458	0.844401	0.841930	0.840440
1019.838649	0.842593	0.841530	0.841720
1020.555753	0.844038	0.841463	0.841420
1021.272772	0.842290	0.842809	0.842481
1021.989705	0.843455	0.841920	0.842952
1022.706552	0.844775	0.843382	0.844056
1023.423313	0.844156	0.841894	0.842317
1024.139988	0.844498	0.841072	0.844400
1024.856578	0.844326	0.842262	0.843749
1025.573081	0.844028	0.842040	0.844477
1026.289498	0.844534	0.843623	0.843343
1027.005829	0.844934	0.842781	0.843918
1027.722074	0.844611	0.843682	0.844674
1028.438232	0.844697	0.843533	0.843930
1029.154305	0.844935	0.843246	0.844528
1029.870291	0.846729	0.842853	0.845742
1030.586192	0.846108	0.843595	0.845406
1031.302005	0.844381	0.842475	0.845757
1032.017733	0.843428	0.843812	0.845656
1032.733374	0.845266	0.842550	0.845721
1033.448929	0.845304	0.843098	0.844994
1034.164398	0.845514	0.844460	0.846966
1034.879780	0.846296	0.844215	0.846528
1035.595076	0.845631	0.846012	0.845523
1036.310286	0.847626	0.843135	0.844482
1037.025409	0.845996	0.844726	0.846790
1037.740445	0.847190	0.844224	0.845418
1038.455395	0.846488	0.844349	0.845681
1039.170259	0.848562	0.844485	0.845388
1039.885035	0.847792	0.842963	0.846343
1040.599726	0.846998	0.844608	0.846292
1041.314329	0.845601	0.845474	0.847190
1042.028846	0.847661	0.847167	0.846202
1042.743276	0.845953	0.844684	0.845880
1043.457620	0.845259	0.844849	0.845806
1044.171877	0.846429	0.847912	0.845774
1044.886047	0.844842	0.845181	0.848298
1045.600130	0.847572	0.843494	0.848889
1046.314126	0.845801	0.845274	0.846802
1047.028036	0.848551	0.843382	0.847909
1047.741858	0.846537	0.845003	0.845610
1048.455594	0.846978	0.844276	0.847458
1049.169243	0.847287	0.844545	0.846111
1049.882805	0.845244	0.843562	0.846330
1050.596280	0.845214	0.844774	0.844028
1051.309667	0.846307	0.843311	0.846929
1052.022968	0.845261	0.843988	0.846878
1052.736182	0.846153	0.843052	0.845592
1053.449309	0.844445	0.846003	0.844897
1054.162348	0.846102	0.845319	0.844785
1054.875300	0.845528	0.843020	0.844694
1055.588165	0.845536	0.844184	0.846703
1056.300943	0.848411	0.842187	0.846426
1057.013634	0.845143	0.844351	0.845700
1057.726238	0.846055	0.843815	0.846272
1058.438754	0.844623	0.841668	0.844917
1059.151182	0.845147	0.843956	0.845193
1059.863524	0.844401	0.844423	0.844510
1060.575778	0.841919	0.844082	0.844027
1061.287945	0.845022	0.841996	0.845356
1062.000024	0.843675	0.843213	0.842666
1062.712016	0.846573	0.843386	0.842817
1063.423920	0.843333	0.842017	0.842255
1064.135737	0.843174	0.840849	0.843464
1064.847466	0.841904	0.843167	0.842141
1065.559108	0.842042	0.840873	0.842281
1066.270662	0.841358	0.841646	0.843004
1066.982128	0.842432	0.840979	0.841520
1067.693507	0.841746	0.840396	0.842800
1068.404798	0.842872	0.838241	0.843656
1069.116001	0.840356	0.837554	0.842999
1069.827117	0.839481	0.836386	0.843282
1070.538145	0.838832	0.840278	0.841163
1071.249085	0.842039	0.839934	0.843362
1071.959937	0.839238	0.842320	0.842069
1072.670702	0.837147	0.840891	0.841712
1073.381378	0.839963	0.839141	0.841543
1074.091967	0.841652	0.837365	0.840650
1074.802468	0.840380	0.838230	0.840138
1075.512881	0.838117	0.839473	0.839702
1076.223205	0.839998	0.837114	0.837013
1076.933442	0.836136	0.837470	0.837946
1077.643591	0.837957	0.833812	0.837297
1078.353652	0.837559	0.837733	0.838672
1079.063624	0.836103	0.834632	0.838803
1079.773509	0.836862	0.836984	0.838707
1080.483305	0.835722	0.832105	0.837315
1081.193013	0.837275	0.835274	0.836983
1081.902633	0.835871	0.836482	0.837738
1082.612165	0.833590	0.833092	0.836672
1083.321608	0.834013	0.832767	0.830860
1084.030963	0.833150	0.829008	0.834132
1084.740230	0.831162	0.832475	0.833608
1085.449409	0.832365	0.832547	0.836190
1086.158499	0.829309	0.831277	0.833359
1086.867501	0.830125	0.827751	0.830062
1087.576414	0.833053	0.825760	0.829899
1088.285239	0.829633	0.825506	0.829802
1088.993975	0.827594	0.827361	0.829466
1089.702623	0.828561	0.828025	0.829754
1090.411182	0.824882	0.825226	0.827043
1091.119653	0.824758	0.822401	0.825555
1091.828035	0.823478	0.820795	0.823321
1092.536329	0.820486	0.819397	0.823632
1093.244534	0.821546	0.820008	0.819149
1093.952650	0.820980	0.815830	0.821094
1094.660677	0.817221	0.818866	0.822562
1095.368616	0.819692	0.813299	0.818063
1096.076466	0.816184	0.815275	0.817564
1096.784228	0.814508	0.809668	0.815028
1097.491900	0.812688	0.813505	0.817369
1098.199484	0.814822	0.809581	0.813380
1098.906978	0.811539	0.810796	0.814501
1099.614384	0.810208	0.808846	0.810410
1100.321701	0.806459	0.807889	0.808396
1101.028929	0.806514	0.804704	0.805536
1101.736068	0.804428	0.798975	0.804417
1102.443118	0.803629	0.801409	0.798256
1103.150079	0.799964	0.803225	0.804300
1103.856951	0.795220	0.796884	0.799922
1104.563734	0.795382	0.792630	0.793382
1105.270428	0.795713	0.793988	0.794664
1105.977032	0.792339	0.787776	0.791386
1106.683547	0.785866	0.786791	0.790514
1107.389974	0.782289	0.782644	0.783020
1108.096311	0.777808	0.773872	0.782421
1108.802558	0.773254	0.772398	0.777864
1109.508717	0.774372	0.770154	0.771471
1110.214786	0.771810	0.765444	0.772176
1110.920766	0.768464	0.769180	0.766939
1111.626656	0.758393	0.757142	0.763353
1112.332457	0.757136	0.753461	0.760589
1113.038169	0.754558	0.750707	0.756515
1113.743791	0.746470	0.742264	0.749222
1114.449324	0.747728	0.744086	0.745060
1115.154767	0.739389	0.730587	0.737518
1115.860120	0.734857	0.730263	0.731882
1116.565385	0.724308	0.722229	0.727355
1117.270559	0.717355	0.721647	0.721467
1117.975644	0.713839	0.712060	0.715898
1118.680639	0.706798	0.706520	0.709533
1119.385545	0.697367	0.698320	0.700511
1120.090361	0.695453	0.689332	0.691175
1120.795087	0.686333	0.685403	0.684191
1121.499723	0.682873	0.673636	0.683550
1122.204270	0.662996	0.668647	0.672947
