# Supplementary material for: Chiral plasmonic superlattices from template-assisted assembly of achiral nanoparticles
Source: Nat Commun. 2025 Feb 16;16:1687. doi: 10.1038/s41467-025-56999-0 (PMC11830766; doi:10.1038/s41467-025-56999-0)
Supplement: Supplementary file 3 — Source Data [file 41467_2025_56999_MOESM3_ESM.zip › source data/Fig.3/Ag NPs spheres/36nm RF.txt]

Wavelength (nm)	0_LCP	0_Linear	0_RCP
351.607006	0.431410	0.439806	0.435743
352.389528	0.453589	0.405063	0.430129
353.171988	0.421550	0.418182	0.443216
353.954387	0.416588	0.442529	0.415929
354.736724	0.432133	0.420152	0.420643
355.519000	0.421296	0.442829	0.424213
356.301214	0.427898	0.438086	0.433464
357.083367	0.432657	0.427007	0.430087
357.865459	0.430530	0.413666	0.420129
358.647489	0.435455	0.423883	0.444126
359.429457	0.422757	0.428571	0.448008
360.211364	0.439531	0.422303	0.416114
360.993209	0.437500	0.454124	0.443495
361.774993	0.404293	0.395595	0.424440
362.556715	0.418605	0.440724	0.447664
363.338375	0.441125	0.421517	0.424297
364.119973	0.423654	0.425909	0.417652
364.901510	0.424191	0.442748	0.452104
365.682985	0.421320	0.431255	0.437222
366.464398	0.417290	0.433362	0.433043
367.245750	0.428571	0.421053	0.432570
368.027039	0.468261	0.438925	0.426678
368.808267	0.432390	0.438710	0.434025
369.589432	0.445820	0.430031	0.438103
370.370536	0.441176	0.442598	0.440457
371.151578	0.443215	0.445936	0.445988
371.932558	0.447612	0.440544	0.430984
372.713475	0.428089	0.442242	0.450322
373.494331	0.422754	0.448505	0.446259
374.275125	0.458599	0.442138	0.428942
375.055856	0.431523	0.444312	0.422318
375.836525	0.440927	0.449234	0.454009
376.617133	0.440843	0.438039	0.434327
377.397677	0.441222	0.430612	0.446089
378.178160	0.445835	0.445176	0.458042
378.958581	0.432408	0.438417	0.445231
379.738939	0.451682	0.453547	0.435028
380.519235	0.451043	0.434375	0.449793
381.299469	0.439145	0.449514	0.447750
382.079640	0.440285	0.456221	0.442251
382.859749	0.430510	0.443541	0.437585
383.639795	0.452658	0.450305	0.440994
384.419779	0.434184	0.444765	0.442883
385.199701	0.446394	0.448416	0.448187
385.979560	0.431546	0.454708	0.438933
386.759356	0.448140	0.450694	0.442211
387.539090	0.447844	0.448369	0.442908
388.318762	0.439420	0.434958	0.436986
389.098370	0.440671	0.443750	0.443593
389.877917	0.444837	0.439299	0.440698
390.657400	0.437030	0.437366	0.436201
391.436821	0.439452	0.440170	0.441516
392.216179	0.443125	0.435869	0.435810
392.995474	0.437784	0.436414	0.433914
393.774707	0.441474	0.436175	0.436581
394.553877	0.435333	0.437405	0.437692
395.332984	0.434405	0.428720	0.436874
396.112028	0.435989	0.436343	0.432183
396.891009	0.427825	0.433893	0.432245
397.669927	0.438355	0.429864	0.429657
398.448783	0.432321	0.427802	0.428522
399.227575	0.428390	0.428998	0.423647
400.006304	0.435556	0.425440	0.429229
400.784971	0.421594	0.423773	0.423127
401.563574	0.420129	0.422046	0.419989
402.342115	0.422020	0.423054	0.417481
403.120592	0.418622	0.423874	0.423961
403.899006	0.421588	0.418417	0.415814
404.677357	0.419282	0.415770	0.417102
405.455644	0.414252	0.414232	0.416119
406.233869	0.410958	0.418302	0.413223
407.012030	0.415241	0.416077	0.412234
407.790128	0.414555	0.411056	0.411653
408.568163	0.412206	0.411574	0.408819
409.346134	0.409937	0.406990	0.410976
410.124042	0.408028	0.407304	0.405890
410.901887	0.403433	0.405519	0.406098
411.679668	0.403765	0.407361	0.404283
412.457386	0.406854	0.402506	0.401369
413.235040	0.402175	0.402166	0.402362
414.012631	0.401982	0.400762	0.400408
414.790158	0.396767	0.396630	0.402032
415.567622	0.396637	0.396963	0.396164
416.345022	0.393669	0.395455	0.396954
417.122359	0.389553	0.395180	0.395940
417.899632	0.390778	0.389731	0.394738
418.676841	0.390015	0.388881	0.392406
419.453987	0.386375	0.388536	0.389725
420.231069	0.388873	0.386924	0.391007
421.008087	0.383177	0.388859	0.387643
421.785041	0.385786	0.384709	0.386536
422.561932	0.381143	0.382974	0.381752
423.338759	0.379396	0.380426	0.386990
424.115522	0.379117	0.379747	0.382328
424.892221	0.377257	0.376871	0.382682
425.668856	0.374481	0.376321	0.376849
426.445428	0.372658	0.376568	0.378205
427.221935	0.371956	0.371095	0.375217
427.998378	0.369606	0.372118	0.375946
428.774758	0.370364	0.371278	0.375168
429.551073	0.367684	0.366815	0.371600
430.327324	0.365927	0.368064	0.372026
431.103511	0.362682	0.367804	0.369552
431.879634	0.361613	0.364337	0.367261
432.655693	0.362341	0.363107	0.365168
433.431688	0.358057	0.361630	0.365532
434.207618	0.357144	0.359016	0.363517
434.983484	0.356858	0.358800	0.363345
435.759286	0.354496	0.355890	0.361542
436.535024	0.351504	0.354452	0.359350
437.310697	0.350853	0.352423	0.358992
438.086306	0.348452	0.351680	0.357857
438.861851	0.347930	0.351183	0.355179
439.637331	0.345181	0.349100	0.352697
440.412747	0.345175	0.347457	0.352254
441.188099	0.342342	0.346824	0.350219
441.963385	0.341308	0.343808	0.348931
442.738608	0.342276	0.341628	0.347445
443.513766	0.339099	0.342031	0.345849
444.288859	0.335466	0.339908	0.345593
445.063888	0.334630	0.337271	0.341726
445.838852	0.334825	0.334530	0.341529
446.613751	0.331202	0.334742	0.337818
447.388586	0.329886	0.334407	0.336770
448.163356	0.328021	0.331184	0.336966
448.938061	0.326690	0.330578	0.335524
449.712702	0.325121	0.329184	0.333470
450.487278	0.324615	0.326783	0.330362
451.261789	0.323884	0.325449	0.329204
452.036235	0.320009	0.322954	0.327806
452.810616	0.318799	0.321010	0.326187
453.584932	0.317112	0.319327	0.323164
454.359184	0.316559	0.317639	0.324240
455.133370	0.314630	0.317196	0.322481
455.907492	0.312721	0.315517	0.321443
456.681548	0.311837	0.314547	0.319579
457.455540	0.309060	0.312801	0.318276
458.229466	0.307611	0.312331	0.317816
459.003327	0.307127	0.309724	0.314541
459.777124	0.305059	0.308859	0.313272
460.550855	0.302781	0.307894	0.311757
461.324521	0.301238	0.305808	0.309170
462.098121	0.301704	0.303628	0.308009
462.871657	0.298696	0.302438	0.307946
463.645127	0.298677	0.300515	0.305863
464.418532	0.296471	0.299716	0.305042
465.191871	0.295412	0.299562	0.303720
465.965146	0.295090	0.297625	0.301788
466.738355	0.294022	0.296124	0.300787
467.511498	0.291956	0.293873	0.299494
468.284576	0.290152	0.295172	0.298484
469.057589	0.290214	0.292266	0.296630
469.830536	0.288475	0.291452	0.294573
470.603418	0.287392	0.290688	0.294173
471.376234	0.285513	0.287886	0.292067
472.148985	0.285624	0.288232	0.291977
472.921670	0.284740	0.287354	0.290071
473.694289	0.284592	0.286778	0.289342
474.466843	0.284378	0.286186	0.289087
475.239331	0.283745	0.284871	0.288082
476.011753	0.281873	0.284156	0.286540
476.784110	0.281693	0.284026	0.286037
477.556401	0.281779	0.283919	0.284449
478.328626	0.280842	0.283428	0.283170
479.100785	0.280660	0.282522	0.281503
479.872879	0.280883	0.282035	0.280457
480.644906	0.280508	0.281672	0.279877
481.416868	0.280443	0.280513	0.278203
482.188764	0.280311	0.281036	0.277230
482.960594	0.280004	0.281009	0.275741
483.732358	0.279800	0.279865	0.274991
484.504056	0.279012	0.278444	0.273214
485.275688	0.279287	0.278809	0.272306
486.047254	0.280063	0.278807	0.271166
486.818753	0.279773	0.278266	0.269766
487.590187	0.279817	0.278112	0.268426
488.361555	0.280300	0.277670	0.266459
489.132856	0.280592	0.276788	0.265734
489.904091	0.281145	0.277014	0.263970
490.675260	0.280781	0.276276	0.262263
491.446363	0.281739	0.275615	0.261118
492.217399	0.282028	0.275954	0.259181
492.988369	0.281669	0.276067	0.257622
493.759273	0.281973	0.275867	0.256236
494.530111	0.282449	0.274910	0.254054
495.300882	0.282056	0.275505	0.252217
496.071586	0.282861	0.274539	0.250771
496.842224	0.283385	0.274413	0.249239
497.612796	0.282506	0.273923	0.247051
498.383301	0.283316	0.274044	0.245646
499.153740	0.283216	0.273202	0.243628
499.924112	0.283777	0.272201	0.241816
500.694418	0.283631	0.272242	0.240622
501.464657	0.283995	0.272274	0.238878
502.234829	0.283861	0.271449	0.237274
503.004935	0.284201	0.271201	0.235787
503.774974	0.283859	0.270199	0.234445
504.544946	0.284193	0.270690	0.232821
505.314852	0.284623	0.270362	0.230848
506.084690	0.284862	0.270398	0.230654
506.854462	0.284004	0.269878	0.228617
507.624168	0.283987	0.269359	0.227462
508.393806	0.284591	0.268714	0.227196
509.163377	0.284319	0.268648	0.226008
509.932882	0.284266	0.268594	0.225345
510.702319	0.284913	0.268687	0.224221
511.471690	0.284866	0.268870	0.223762
512.240994	0.284646	0.269014	0.224126
513.010230	0.284217	0.268342	0.224006
513.779400	0.284161	0.268457	0.223874
514.548502	0.284616	0.268715	0.223244
515.317537	0.284138	0.267865	0.224076
516.086506	0.284271	0.267698	0.223974
516.855407	0.285190	0.268800	0.224151
517.624241	0.284357	0.268149	0.225100
518.393007	0.284102	0.268653	0.225270
519.161707	0.284211	0.268696	0.226580
519.930339	0.284163	0.269135	0.227781
520.698904	0.284291	0.268949	0.228584
521.467401	0.284427	0.269297	0.229652
522.235832	0.284416	0.269560	0.231032
523.004194	0.284774	0.269881	0.232746
523.772490	0.284619	0.271165	0.233479
524.540718	0.285158	0.270563	0.234782
525.308878	0.285289	0.271133	0.235997
526.076971	0.284713	0.271592	0.238600
526.844997	0.285177	0.271568	0.239867
527.612955	0.284754	0.272510	0.241867
528.380845	0.285161	0.273013	0.243644
529.148668	0.285904	0.273737	0.245242
529.916423	0.285715	0.274050	0.247684
530.684111	0.286276	0.274090	0.248934
531.451731	0.286402	0.275184	0.251142
532.219283	0.286191	0.275897	0.253481
532.986767	0.286893	0.276331	0.255535
533.754184	0.286779	0.277273	0.257759
534.521533	0.287538	0.277587	0.259202
535.288814	0.287647	0.278162	0.261326
536.056027	0.287670	0.279000	0.263094
536.823172	0.288219	0.279799	0.265525
537.590250	0.288203	0.280244	0.267246
538.357259	0.288784	0.281065	0.269833
539.124201	0.289252	0.281551	0.271514
539.891074	0.289096	0.282474	0.273468
540.657880	0.290087	0.283420	0.275492
541.424617	0.290389	0.284177	0.277596
542.191287	0.290986	0.285324	0.279767
542.957888	0.290820	0.286025	0.281468
543.724421	0.291088	0.286049	0.283401
544.490886	0.292263	0.287029	0.284948
545.257283	0.292249	0.288649	0.286871
546.023612	0.292704	0.288955	0.288723
546.789872	0.293134	0.289953	0.290827
547.556064	0.293770	0.291138	0.292402
548.322188	0.294084	0.291391	0.293866
549.088244	0.294312	0.291579	0.295872
549.854231	0.294485	0.293695	0.297870
550.620150	0.295286	0.293852	0.298902
551.386000	0.295754	0.294526	0.300722
552.151782	0.296568	0.295670	0.301758
552.917496	0.296671	0.296218	0.303706
553.683141	0.297035	0.297067	0.305159
554.448717	0.297755	0.297976	0.305985
555.214225	0.298455	0.298523	0.307591
555.979665	0.298778	0.299353	0.309362
556.745036	0.299451	0.300091	0.310533
557.510338	0.299710	0.300965	0.312166
558.275572	0.300281	0.301845	0.313647
559.040737	0.300823	0.303041	0.314282
559.805833	0.301150	0.303758	0.315327
560.570860	0.302215	0.303887	0.316994
561.335819	0.303032	0.305012	0.317739
562.100709	0.302854	0.305144	0.318861
562.865530	0.303755	0.306582	0.319875
563.630283	0.304533	0.307081	0.320799
564.394966	0.304950	0.307735	0.321971
565.159581	0.305186	0.308126	0.322903
565.924126	0.306374	0.309252	0.323876
566.688603	0.306720	0.309944	0.324721
567.453011	0.307151	0.310632	0.325632
568.217349	0.307961	0.311278	0.326661
568.981619	0.308521	0.312442	0.327053
569.745820	0.309265	0.312498	0.328172
570.509951	0.309985	0.313065	0.328761
571.274014	0.310399	0.314060	0.329911
572.038007	0.310849	0.314786	0.330351
572.801931	0.311433	0.315550	0.331152
573.565786	0.312110	0.316251	0.331679
574.329572	0.312696	0.316507	0.332486
575.093288	0.313258	0.317458	0.333154
575.856935	0.314172	0.317853	0.333201
576.620513	0.314367	0.318295	0.334034
577.384021	0.314905	0.319315	0.334840
578.147460	0.315978	0.319911	0.335190
578.910830	0.316461	0.320262	0.335931
579.674131	0.316532	0.320625	0.335923
580.437361	0.317619	0.321272	0.336271
581.200523	0.318255	0.322371	0.337576
581.963615	0.318656	0.322436	0.337675
582.726637	0.319130	0.322916	0.337965
583.489590	0.319554	0.323611	0.338951
584.252473	0.320613	0.323966	0.339445
585.015287	0.321306	0.324736	0.339507
585.778031	0.321652	0.324926	0.340273
586.540705	0.322552	0.325896	0.340285
587.303309	0.323020	0.326192	0.340844
588.065844	0.323803	0.326504	0.341752
588.828309	0.323752	0.327342	0.341913
589.590705	0.324543	0.328048	0.342351
590.353030	0.325133	0.328901	0.342973
591.115286	0.325404	0.329078	0.343207
591.877472	0.326233	0.329592	0.343779
592.639588	0.326440	0.330353	0.343887
593.401634	0.327300	0.330788	0.344412
594.163610	0.327896	0.331049	0.344366
594.925516	0.328651	0.331750	0.345425
595.687352	0.328707	0.332104	0.345741
596.449118	0.329288	0.332576	0.345605
597.210814	0.330135	0.332950	0.346595
597.972440	0.330580	0.333691	0.346637
598.733996	0.331412	0.334205	0.347031
599.495482	0.331915	0.335101	0.347454
600.256898	0.332227	0.335387	0.348302
601.018243	0.332989	0.335644	0.348543
601.779518	0.333258	0.336099	0.348770
602.540723	0.333711	0.336696	0.349094
603.301858	0.334726	0.337423	0.349779
604.062922	0.335221	0.338151	0.349825
604.823916	0.335623	0.338195	0.350550
605.584840	0.336041	0.338501	0.350799
606.345693	0.336381	0.339332	0.351495
607.106476	0.337230	0.340061	0.351701
607.867188	0.337692	0.340708	0.352070
608.627830	0.338176	0.341001	0.352703
609.388402	0.338660	0.341561	0.352996
610.148902	0.339223	0.341790	0.353571
610.909333	0.340125	0.342590	0.354272
611.669693	0.340631	0.343505	0.354722
612.429982	0.341202	0.343701	0.354992
613.190200	0.341348	0.343936	0.355475
613.950348	0.342122	0.344641	0.355987
614.710425	0.342223	0.345004	0.356853
615.470432	0.343045	0.345981	0.357365
616.230368	0.343817	0.346506	0.358239
616.990233	0.344614	0.347117	0.358644
617.750027	0.344732	0.347426	0.358876
618.509750	0.345835	0.347913	0.359616
619.269403	0.346154	0.349307	0.360354
620.028984	0.347026	0.349635	0.360647
620.788495	0.347675	0.350142	0.361396
621.547935	0.348218	0.351057	0.362066
622.307304	0.348687	0.351869	0.362831
623.066601	0.349457	0.351979	0.363644
623.825828	0.349792	0.353032	0.364449
624.584984	0.350953	0.353710	0.365465
625.344069	0.351479	0.354610	0.365960
626.103082	0.352050	0.355540	0.366712
626.862025	0.352833	0.356042	0.367616
627.620896	0.353561	0.356924	0.368440
628.379696	0.354309	0.357536	0.369535
629.138425	0.355115	0.358792	0.370374
629.897083	0.355627	0.359104	0.371408
630.655669	0.356806	0.360170	0.372865
631.414184	0.357597	0.360974	0.373733
632.172628	0.358748	0.362006	0.374818
632.931000	0.359507	0.362793	0.375642
633.689301	0.359948	0.363574	0.377106
634.447531	0.361090	0.365295	0.378343
635.205689	0.361654	0.366308	0.379270
635.963776	0.362688	0.366974	0.380749
636.721791	0.363562	0.367836	0.382401
637.479735	0.364531	0.369432	0.383459
638.237607	0.365947	0.370286	0.385222
638.995408	0.366724	0.371733	0.386694
639.753137	0.367598	0.373036	0.388282
640.510794	0.369054	0.374233	0.390716
641.268380	0.369930	0.375316	0.392022
642.025894	0.371425	0.376776	0.393898
642.783336	0.371799	0.378415	0.395665
643.540707	0.372971	0.379713	0.397753
644.298006	0.374446	0.380747	0.399958
645.055233	0.375023	0.382433	0.401830
645.812388	0.376789	0.383626	0.403570
646.569471	0.377982	0.384781	0.406072
647.326483	0.378910	0.386510	0.407947
648.083423	0.379826	0.387701	0.409626
648.840290	0.381108	0.389003	0.412052
649.597086	0.382419	0.390661	0.414489
650.353810	0.383288	0.392193	0.416671
651.110461	0.384713	0.393619	0.418575
651.867041	0.385575	0.394885	0.420508
652.623549	0.387302	0.396396	0.422308
653.379984	0.388809	0.397839	0.424682
654.136348	0.389805	0.399136	0.426746
654.892639	0.390951	0.400893	0.428963
655.648858	0.392442	0.402315	0.430375
656.405005	0.393612	0.403599	0.432692
657.161080	0.394811	0.405019	0.434691
657.917082	0.396221	0.406291	0.435995
658.673012	0.397644	0.407824	0.438107
659.428870	0.399213	0.409252	0.440215
660.184655	0.400429	0.411062	0.441367
660.940368	0.402116	0.412294	0.442802
661.696009	0.404233	0.413846	0.445182
662.451577	0.405803	0.415849	0.446535
663.207073	0.406919	0.417556	0.448148
663.962496	0.408560	0.419005	0.449495
664.717847	0.410255	0.420666	0.451204
665.473125	0.411966	0.422457	0.452183
666.228331	0.414248	0.424267	0.454037
666.983464	0.415746	0.425622	0.454808
667.738525	0.417569	0.427216	0.456457
668.493512	0.419608	0.428888	0.457696
669.248428	0.421492	0.430552	0.458749
670.003270	0.423335	0.432184	0.459979
670.758040	0.425150	0.433981	0.461486
671.512737	0.426801	0.435401	0.462569
672.267361	0.428865	0.437149	0.463122
673.021912	0.430638	0.438624	0.464544
673.776391	0.432357	0.440327	0.465620
674.530797	0.434393	0.441754	0.466203
675.285129	0.436072	0.443289	0.467698
676.039389	0.438189	0.444893	0.468622
676.793576	0.439502	0.446605	0.469353
677.547690	0.441731	0.447706	0.470663
678.301731	0.443205	0.449211	0.471269
679.055699	0.444927	0.450329	0.471884
679.809594	0.446560	0.451789	0.472982
680.563415	0.448098	0.453105	0.473442
681.317164	0.449373	0.453823	0.474286
682.070840	0.451122	0.455331	0.475199
682.824442	0.452559	0.455970	0.475877
683.577971	0.453826	0.457453	0.476323
684.331427	0.455640	0.457938	0.477125
685.084809	0.457055	0.459253	0.477490
685.838119	0.458196	0.460221	0.478238
686.591355	0.459921	0.460953	0.478341
687.344518	0.460485	0.461961	0.478812
688.097607	0.462092	0.463018	0.479851
688.850623	0.463729	0.463710	0.479014
689.603565	0.464562	0.464303	0.479936
690.356434	0.466497	0.465387	0.479911
691.109230	0.467198	0.465865	0.479926
691.861952	0.468627	0.466654	0.480130
692.614601	0.469382	0.467549	0.479824
693.367176	0.470769	0.467975	0.480013
694.119677	0.471414	0.469069	0.479515
694.872105	0.472117	0.469155	0.479459
695.624459	0.473525	0.469206	0.478640
696.376740	0.473960	0.470112	0.478155
697.128947	0.474924	0.470498	0.477456
697.881080	0.475446	0.470632	0.476798
698.633139	0.475941	0.469961	0.475217
699.385125	0.476310	0.470737	0.473570
700.137036	0.477023	0.469986	0.472435
700.888874	0.476424	0.470808	0.470831
701.640638	0.476607	0.469813	0.468938
702.392329	0.476592	0.469457	0.466581
703.143945	0.476046	0.468643	0.463835
703.895487	0.475903	0.467741	0.461610
704.646956	0.475290	0.467015	0.458916
705.398350	0.474200	0.465853	0.455586
706.149670	0.472166	0.464611	0.452204
706.900916	0.471094	0.462686	0.448968
707.652089	0.469988	0.461246	0.444958
708.403187	0.467699	0.458882	0.440572
709.154211	0.465383	0.456211	0.436388
709.905161	0.462547	0.453826	0.431773
710.656036	0.460473	0.451373	0.426592
711.406837	0.457518	0.448605	0.421634
712.157565	0.453930	0.444792	0.415959
712.908217	0.450516	0.441049	0.410256
713.658796	0.446890	0.437627	0.404098
714.409300	0.442920	0.433768	0.398052
715.159730	0.439047	0.429486	0.391085
715.910086	0.433733	0.424675	0.383612
716.660367	0.429594	0.419341	0.377137
717.410573	0.424256	0.414595	0.369549
718.160705	0.418286	0.408663	0.361466
718.910763	0.412403	0.402755	0.352977
719.660746	0.406197	0.396960	0.345358
720.410655	0.399838	0.390445	0.337105
721.160489	0.393382	0.384035	0.328254
721.910248	0.385947	0.376939	0.319157
722.659933	0.378933	0.370164	0.310156
723.409543	0.371621	0.363040	0.300952
724.159079	0.363370	0.354903	0.291236
724.908539	0.355299	0.346648	0.281302
725.657925	0.346749	0.339187	0.271734
726.407237	0.338542	0.330393	0.262317
727.156473	0.329659	0.321674	0.252330
727.905635	0.321084	0.312781	0.242637
728.654721	0.311939	0.304409	0.232406
729.403733	0.302682	0.294942	0.222868
730.152670	0.293198	0.285360	0.212834
730.901532	0.283817	0.276161	0.202913
731.650319	0.274922	0.267343	0.193909
732.399031	0.265427	0.257357	0.184453
733.147668	0.255192	0.247798	0.175162
733.896230	0.245773	0.238602	0.166300
734.644717	0.236746	0.229491	0.157680
735.393129	0.226820	0.219681	0.149310
736.141466	0.217707	0.210257	0.141351
736.889727	0.208485	0.201363	0.134001
737.637913	0.199519	0.192146	0.126088
738.386024	0.190470	0.182954	0.119140
739.134060	0.181660	0.174443	0.112533
739.882021	0.173038	0.165975	0.106452
740.629906	0.164268	0.157566	0.100307
741.377716	0.156309	0.149216	0.094807
742.125451	0.148332	0.141457	0.089560
742.873110	0.140317	0.133526	0.084396
743.620694	0.132332	0.125900	0.079926
744.368202	0.125339	0.119090	0.075747
745.115635	0.118010	0.112042	0.071768
745.862993	0.110797	0.105106	0.067738
746.610275	0.104843	0.099081	0.064481
747.357481	0.098270	0.092638	0.061433
748.104612	0.091768	0.086671	0.058274
748.851667	0.086153	0.081151	0.055591
749.598647	0.080388	0.075876	0.053173
750.345551	0.074919	0.070624	0.050710
751.092379	0.069644	0.065678	0.048367
751.839132	0.064883	0.061183	0.046719
752.585809	0.060084	0.056735	0.044953
753.332410	0.055484	0.052515	0.043141
754.078935	0.051369	0.048820	0.041821
754.825385	0.047360	0.045076	0.040496
755.571758	0.043537	0.041654	0.039133
756.318056	0.040299	0.038630	0.038150
757.064278	0.037020	0.035688	0.037202
757.810424	0.034149	0.032986	0.036391
758.556494	0.031488	0.030614	0.035912
759.302488	0.029215	0.028392	0.035504
760.048406	0.026942	0.026542	0.035006
760.794248	0.025130	0.024925	0.034902
761.540013	0.023587	0.023517	0.034896
762.285703	0.022176	0.022263	0.035109
763.031317	0.021367	0.021516	0.035448
763.776854	0.020564	0.020988	0.035962
764.522316	0.020193	0.020494	0.036656
765.267701	0.020179	0.020554	0.037731
766.013010	0.020317	0.020802	0.038851
766.758242	0.020701	0.021187	0.040208
767.503399	0.021651	0.021960	0.041807
768.248479	0.022667	0.023117	0.043514
768.993482	0.023984	0.024388	0.045536
769.738410	0.025986	0.026058	0.047778
770.483260	0.027651	0.027839	0.050133
771.228035	0.030068	0.030088	0.052943
771.972733	0.032691	0.032590	0.055844
772.717355	0.035392	0.035233	0.058745
773.461900	0.038681	0.038297	0.062245
774.206368	0.042109	0.041532	0.065888
774.950760	0.045550	0.045006	0.069199
775.695075	0.049817	0.048900	0.073668
776.439314	0.054067	0.052971	0.077552
777.183476	0.058282	0.056826	0.081737
777.927562	0.063236	0.061691	0.086899
778.671570	0.067660	0.066312	0.091552
779.415502	0.073071	0.071219	0.096419
780.159357	0.078541	0.076674	0.102006
780.903136	0.083706	0.081691	0.106631
781.646837	0.089742	0.087417	0.112622
782.390462	0.095589	0.093399	0.118494
783.134010	0.101348	0.098934	0.123389
783.877481	0.108216	0.105250	0.130069
784.620875	0.114093	0.111419	0.135661
785.364192	0.120656	0.117564	0.141914
786.107433	0.127908	0.124330	0.148793
786.850596	0.133452	0.130414	0.154148
787.593682	0.141454	0.137445	0.161099
788.336691	0.148043	0.144680	0.168030
789.079623	0.154486	0.150637	0.174144
789.822478	0.162633	0.158801	0.181703
790.565255	0.168886	0.165013	0.187817
791.307956	0.175955	0.171761	0.194463
792.050579	0.184397	0.179881	0.202016
792.793126	0.190105	0.185665	0.207843
793.535594	0.198443	0.194165	0.215953
794.277986	0.205294	0.200576	0.222401
795.020300	0.212607	0.207843	0.229021
795.762537	0.221004	0.216211	0.237642
796.504697	0.226812	0.221807	0.242293
797.246779	0.235091	0.230633	0.250667
797.988784	0.242455	0.237610	0.257411
798.730711	0.248639	0.243898	0.263951
799.472561	0.257699	0.253165	0.272449
800.214333	0.262764	0.258231	0.276633
800.956028	0.271772	0.266702	0.285464
801.697645	0.278991	0.273808	0.292190
802.439185	0.284780	0.280143	0.298532
803.180647	0.293852	0.288872	0.306705
803.922032	0.298535	0.293595	0.310667
804.663338	0.307026	0.302079	0.319924
805.404567	0.312921	0.308410	0.325433
806.145719	0.320133	0.314945	0.331459
806.886792	0.328186	0.323234	0.339553
807.627788	0.332604	0.327720	0.343173
808.368706	0.341417	0.336738	0.352832
809.109546	0.346479	0.341372	0.356456
809.850309	0.353604	0.349149	0.363412
810.590993	0.360477	0.355479	0.370577
811.331600	0.365089	0.360808	0.374950
812.072128	0.374046	0.369681	0.383942
812.812579	0.377467	0.372500	0.386563
813.552951	0.386361	0.381212	0.395615
814.293246	0.390668	0.385765	0.399580
815.033462	0.397351	0.391989	0.405213
815.773601	0.404005	0.399584	0.412675
816.513661	0.406979	0.403144	0.415588
817.253643	0.416528	0.412628	0.424614
817.993547	0.418509	0.413973	0.426206
818.733373	0.426679	0.422874	0.434616
819.473121	0.431078	0.427038	0.438669
820.212790	0.436582	0.433015	0.444191
820.952381	0.443865	0.439152	0.450662
821.691894	0.446156	0.441923	0.453582
822.431329	0.455261	0.450845	0.461839
823.170685	0.455705	0.452271	0.463272
823.909962	0.465189	0.461178	0.471374
824.649162	0.466965	0.463464	0.473885
825.388283	0.473989	0.469791	0.480342
826.127325	0.478710	0.474372	0.484454
826.866289	0.482107	0.477765	0.487452
827.605174	0.489181	0.485634	0.494991
828.343981	0.490567	0.486030	0.496336
829.082710	0.498663	0.494438	0.504571
829.821359	0.499229	0.495993	0.504766
830.559930	0.507999	0.503383	0.512926
831.298423	0.508781	0.504833	0.514331
832.036836	0.515148	0.511775	0.521198
832.775171	0.519003	0.515194	0.523912
833.513427	0.523296	0.519306	0.527461
834.251605	0.527896	0.525290	0.533330
834.989704	0.529078	0.526051	0.534115
835.727723	0.537158	0.534440	0.541770
836.465664	0.536590	0.533975	0.541056
837.203526	0.545681	0.542561	0.549753
837.941310	0.544913	0.541001	0.548150
838.679014	0.552682	0.549881	0.557711
839.416639	0.552346	0.549115	0.556854
840.154185	0.559412	0.556158	0.563666
840.891653	0.561238	0.557643	0.565242
841.629041	0.565109	0.562889	0.569939
842.366350	0.570025	0.566638	0.573327
843.103580	0.571500	0.568124	0.575314
843.840731	0.576512	0.574139	0.580893
844.577803	0.576446	0.574530	0.580453
845.314795	0.584034	0.581879	0.588299
846.051709	0.582785	0.579906	0.586954
846.788543	0.591554	0.588821	0.595017
847.525298	0.589792	0.585730	0.592742
848.261973	0.597947	0.595073	0.601643
848.998570	0.595718	0.593546	0.598440
849.735087	0.603884	0.600607	0.607399
850.471524	0.601618	0.599055	0.605630
851.207882	0.609559	0.607396	0.612157
851.944161	0.607909	0.605938	0.611734
852.680360	0.614365	0.611320	0.617253
853.416480	0.613722	0.611845	0.616819
854.152520	0.619469	0.617411	0.622299
854.888481	0.620596	0.617545	0.624017
855.624362	0.624903	0.622604	0.626747
856.360163	0.626045	0.624176	0.629087
857.095885	0.629463	0.626947	0.631883
857.831527	0.631674	0.629724	0.634404
858.567090	0.633533	0.631897	0.636380
859.302573	0.637637	0.636047	0.641039
860.037976	0.638824	0.636041	0.640929
860.773299	0.642838	0.641371	0.645601
861.508543	0.642292	0.640663	0.645031
862.243706	0.648101	0.645720	0.650775
862.978790	0.647207	0.645044	0.649619
863.713794	0.652220	0.650820	0.656186
864.448718	0.651412	0.650003	0.653777
865.183563	0.657176	0.656330	0.660101
865.918327	0.655552	0.654674	0.658082
866.653011	0.662077	0.660618	0.663584
867.387615	0.660020	0.658125	0.662134
868.122139	0.666489	0.664309	0.667710
868.856584	0.663512	0.661621	0.666088
869.590948	0.670655	0.668716	0.672492
870.325232	0.668131	0.666118	0.670621
871.059435	0.675042	0.672369	0.676948
871.793559	0.672508	0.670995	0.674066
872.527602	0.678172	0.676335	0.679722
873.261565	0.676393	0.674873	0.678612
873.995448	0.682458	0.680082	0.684224
874.729251	0.681119	0.679332	0.682917
875.462973	0.685587	0.682796	0.687110
876.196615	0.684319	0.682389	0.685595
876.930177	0.688873	0.687318	0.690243
877.663658	0.688798	0.686241	0.689450
878.397058	0.692575	0.689964	0.693612
879.130379	0.692144	0.690962	0.694257
879.863619	0.694919	0.693002	0.695601
880.596778	0.695889	0.695559	0.697167
881.329857	0.697536	0.696760	0.698960
882.062855	0.700338	0.698810	0.702178
882.795772	0.699592	0.698650	0.701600
883.528609	0.704137	0.702918	0.705117
884.261366	0.702123	0.701079	0.704046
884.994041	0.707729	0.708155	0.709050
885.726636	0.704951	0.703411	0.706287
886.459150	0.711396	0.710515	0.713106
887.191584	0.708284	0.706774	0.709460
887.923937	0.715380	0.713936	0.716408
888.656209	0.710317	0.709154	0.712235
889.388400	0.717932	0.716288	0.719749
890.120510	0.712639	0.711598	0.714253
890.852539	0.720397	0.719753	0.722491
891.584487	0.716852	0.714931	0.717209
892.316355	0.722785	0.722111	0.723905
893.048141	0.719788	0.718214	0.720738
893.779847	0.725480	0.724482	0.727094
894.511471	0.724340	0.722025	0.725359
895.243014	0.727068	0.725747	0.727427
895.974477	0.727401	0.725801	0.729330
896.705858	0.727260	0.726699	0.729809
897.437158	0.730996	0.730383	0.732849
898.168376	0.727441	0.728120	0.730927
898.899514	0.734860	0.733705	0.735914
899.630570	0.730433	0.728775	0.732309
900.361546	0.737522	0.737220	0.739565
901.092439	0.732580	0.730693	0.734286
901.823252	0.740225	0.739724	0.741683
902.553983	0.734850	0.734751	0.735933
903.284633	0.741923	0.740429	0.742738
904.015201	0.738082	0.736275	0.740080
904.745689	0.741735	0.741935	0.743866
905.476094	0.743317	0.742260	0.744307
906.206418	0.743657	0.742953	0.744594
906.936661	0.746891	0.745669	0.747501
907.666822	0.743893	0.741716	0.744534
908.396901	0.749924	0.749026	0.751241
909.126899	0.744823	0.743023	0.746574
909.856816	0.753212	0.751725	0.753446
910.586650	0.747512	0.746677	0.748451
911.316403	0.753661	0.752276	0.754544
912.046075	0.750348	0.749862	0.752765
912.775664	0.753858	0.754476	0.755774
913.505172	0.755187	0.755004	0.757192
914.234598	0.754066	0.752324	0.755473
914.963943	0.759773	0.758556	0.759904
915.693205	0.754457	0.751804	0.755312
916.422386	0.760988	0.760346	0.763622
917.151484	0.756116	0.755442	0.756743
917.880501	0.763223	0.761881	0.764643
918.609436	0.759054	0.758587	0.759812
919.338289	0.763272	0.761760	0.764118
920.067060	0.764079	0.762743	0.765466
920.795748	0.762082	0.761972	0.762835
921.524355	0.767997	0.766560	0.769090
922.252880	0.761833	0.762027	0.764253
922.981323	0.770299	0.768560	0.770998
923.709683	0.764346	0.764222	0.765095
924.437961	0.769951	0.769736	0.771300
925.166157	0.768301	0.767439	0.770075
925.894271	0.769258	0.768322	0.770560
926.622303	0.772766	0.771885	0.773611
927.350252	0.769129	0.768295	0.769536
928.078119	0.775899	0.774449	0.776673
928.805904	0.769609	0.769274	0.770923
929.533606	0.775602	0.775488	0.777075
930.261226	0.773265	0.771994	0.774034
930.988764	0.776132	0.774201	0.776780
931.716219	0.777375	0.776788	0.778311
932.443592	0.774840	0.774750	0.776055
933.170882	0.780320	0.780225	0.782541
933.898090	0.775434	0.774668	0.776476
934.625215	0.781758	0.781179	0.782433
935.352257	0.778309	0.778065	0.779677
936.079217	0.780810	0.780269	0.782432
936.806095	0.781840	0.781582	0.783556
937.532889	0.778913	0.778739	0.780775
938.259601	0.785765	0.786721	0.786524
938.986230	0.780650	0.779577	0.782255
939.712777	0.785601	0.785226	0.787139
940.439241	0.784882	0.783434	0.784542
941.165622	0.783950	0.782987	0.785551
941.891920	0.788441	0.787619	0.789849
942.618135	0.784339	0.783452	0.783161
943.344267	0.791196	0.789441	0.791208
944.070317	0.785657	0.784551	0.786092
944.796283	0.789791	0.790022	0.791287
945.522167	0.789992	0.789491	0.791718
946.247967	0.787881	0.787379	0.788895
946.973685	0.793159	0.794122	0.794440
947.699319	0.788613	0.787498	0.789687
948.424871	0.794071	0.793966	0.794871
949.150339	0.791600	0.791205	0.792665
949.875724	0.791783	0.792076	0.793742
950.601026	0.796765	0.795990	0.796642
951.326245	0.791545	0.791464	0.791639
952.051381	0.797964	0.797698	0.799722
952.776433	0.793911	0.794072	0.794361
953.501402	0.796185	0.795219	0.796600
954.226288	0.798797	0.798020	0.798870
954.951091	0.794449	0.793782	0.794650
955.675810	0.801868	0.800401	0.802199
956.400446	0.797815	0.795032	0.796020
957.124998	0.800514	0.798931	0.800688
957.849467	0.802892	0.801331	0.801945
958.573852	0.797093	0.797555	0.797825
959.298154	0.803613	0.803502	0.804241
960.022373	0.799547	0.799633	0.799063
960.746508	0.804104	0.802856	0.802434
961.470559	0.803737	0.802862	0.804769
962.194527	0.800968	0.799529	0.800167
962.918411	0.807328	0.806157	0.807687
963.642212	0.801181	0.800981	0.802113
964.365929	0.804759	0.806419	0.805873
965.089562	0.806383	0.805522	0.806214
965.813111	0.802734	0.801133	0.802398
966.536577	0.809657	0.807145	0.809981
967.259958	0.805241	0.803542	0.805031
967.983256	0.805762	0.806649	0.807422
968.706471	0.808969	0.809153	0.809085
969.429601	0.803999	0.804951	0.806618
970.152647	0.811924	0.811197	0.812160
970.875610	0.806807	0.807013	0.807190
971.598488	0.809274	0.806884	0.809512
972.321283	0.811809	0.811617	0.812303
973.043993	0.807618	0.807526	0.806296
973.766620	0.814708	0.812379	0.814353
974.489162	0.810533	0.809570	0.811065
975.211620	0.809378	0.809573	0.810328
975.933995	0.814636	0.813415	0.815869
976.656285	0.809786	0.808682	0.809742
977.378490	0.815554	0.813765	0.814946
978.100612	0.813959	0.813342	0.814615
978.822649	0.811086	0.811198	0.811621
979.544603	0.817727	0.817857	0.818911
980.266471	0.812243	0.812058	0.811711
980.988256	0.815030	0.815749	0.815463
981.709956	0.815445	0.817257	0.816637
982.431572	0.813006	0.814346	0.813160
983.153103	0.819638	0.818094	0.819788
983.874550	0.815524	0.815281	0.816932
984.595913	0.815605	0.815117	0.817488
985.317191	0.819984	0.820173	0.821125
986.038385	0.814267	0.814310	0.815639
986.759494	0.819934	0.819053	0.819876
987.480518	0.819075	0.818390	0.819199
988.201458	0.816860	0.816544	0.817288
988.922313	0.820573	0.821981	0.822132
989.643084	0.817550	0.817142	0.818031
990.363770	0.819698	0.818628	0.819367
991.084371	0.822516	0.823355	0.824114
991.804888	0.816209	0.817998	0.818914
992.525319	0.821684	0.822004	0.823325
993.245666	0.821730	0.822065	0.823721
993.965928	0.819502	0.817961	0.819877
994.686106	0.825228	0.823735	0.823368
995.406198	0.819948	0.820527	0.820294
996.126206	0.822254	0.822021	0.822713
996.846128	0.825945	0.825822	0.826025
997.565966	0.821713	0.821009	0.820481
998.285719	0.824248	0.825874	0.825430
999.005386	0.825554	0.824887	0.827104
999.724969	0.821531	0.822082	0.821568
1000.444467	0.826772	0.826012	0.828114
1001.163879	0.824018	0.823925	0.823337
1001.883207	0.824576	0.822539	0.822985
1002.602449	0.828245	0.828694	0.829935
1003.321606	0.824492	0.824887	0.824791
1004.040678	0.825870	0.824716	0.827016
1004.759665	0.827967	0.829807	0.829202
1005.478566	0.825708	0.824979	0.824221
1006.197382	0.829221	0.827282	0.829990
1006.916113	0.828828	0.830211	0.829584
1007.634758	0.825282	0.824836	0.825976
1008.353319	0.830661	0.828905	0.829201
1009.071793	0.827020	0.828375	0.828039
1009.790183	0.826959	0.825931	0.827311
1010.508486	0.831160	0.831738	0.831343
1011.226705	0.828140	0.827480	0.828121
1011.944838	0.828968	0.829158	0.828810
1012.662885	0.831000	0.830425	0.831600
1013.380847	0.827900	0.827441	0.828344
1014.098723	0.832946	0.829294	0.831466
1014.816514	0.832154	0.831016	0.831612
1015.534219	0.827934	0.828098	0.828919
1016.251838	0.833735	0.832664	0.832117
1016.969372	0.832152	0.830302	0.831490
1017.686820	0.828665	0.830061	0.828894
1018.404182	0.833351	0.832462	0.834789
1019.121458	0.831418	0.830329	0.831161
1019.838649	0.830510	0.831028	0.830411
1020.555753	0.834375	0.833643	0.835044
1021.272772	0.830693	0.830776	0.830707
1021.989705	0.832740	0.832114	0.833137
1022.706552	0.834081	0.834308	0.834874
1023.423313	0.830714	0.831486	0.832135
1024.139988	0.834253	0.833245	0.833332
1024.856578	0.834475	0.835651	0.836044
1025.573081	0.832138	0.830447	0.830407
1026.289498	0.835751	0.833867	0.833947
1027.005829	0.834860	0.834658	0.836135
1027.722074	0.831787	0.831676	0.831811
1028.438232	0.834856	0.833656	0.834871
1029.154305	0.835191	0.836058	0.835864
1029.870291	0.832542	0.831113	0.833625
1030.586192	0.834536	0.834840	0.834595
1031.302005	0.835052	0.834482	0.835266
1032.017733	0.833794	0.831666	0.833617
1032.733374	0.837486	0.838396	0.836657
1033.448929	0.835313	0.835268	0.835153
1034.164398	0.834101	0.833919	0.833886
1034.879780	0.836533	0.835746	0.837624
1035.595076	0.835120	0.834956	0.836823
1036.310286	0.833857	0.832504	0.835304
1037.025409	0.836407	0.836688	0.838560
1037.740445	0.835732	0.835480	0.836203
1038.455395	0.832606	0.832249	0.834872
1039.170259	0.839924	0.836697	0.838391
1039.885035	0.834525	0.835592	0.834685
1040.599726	0.833932	0.835565	0.834705
1041.314329	0.837082	0.836333	0.839489
1042.028846	0.836309	0.836871	0.836383
1042.743276	0.835267	0.834206	0.836488
1043.457620	0.839202	0.838612	0.837627
1044.171877	0.835509	0.834499	0.834433
1044.886047	0.834681	0.833921	0.836679
1045.600130	0.838024	0.837374	0.839301
1046.314126	0.836983	0.836175	0.837192
1047.028036	0.836709	0.833959	0.836160
1047.741858	0.838076	0.837293	0.838627
1048.455594	0.835391	0.836498	0.837163
1049.169243	0.833891	0.835929	0.837804
1049.882805	0.837229	0.838251	0.838094
1050.596280	0.834749	0.835785	0.835439
1051.309667	0.834002	0.836659	0.833358
1052.022968	0.838050	0.834922	0.836760
1052.736182	0.833754	0.834144	0.837235
1053.449309	0.834646	0.833593	0.834486
1054.162348	0.836180	0.838646	0.835583
1054.875300	0.837729	0.837413	0.835054
1055.588165	0.832267	0.834240	0.834074
1056.300943	0.835215	0.834160	0.838577
1057.013634	0.835162	0.832472	0.835227
1057.726238	0.834326	0.833072	0.832250
1058.438754	0.833686	0.835311	0.836855
1059.151182	0.834129	0.832753	0.835746
1059.863524	0.832957	0.831574	0.835006
1060.575778	0.834516	0.834443	0.835829
1061.287945	0.830999	0.834520	0.836784
1062.000024	0.830884	0.831635	0.834337
1062.712016	0.835822	0.836087	0.834975
1063.423920	0.833735	0.833252	0.837233
1064.135737	0.835478	0.832015	0.832169
1064.847466	0.832193	0.834499	0.835609
1065.559108	0.832259	0.831708	0.833527
1066.270662	0.831741	0.830210	0.828869
1066.982128	0.832086	0.830886	0.833330
1067.693507	0.833660	0.834758	0.835543
1068.404798	0.829681	0.831041	0.831147
1069.116001	0.832176	0.832635	0.832722
1069.827117	0.832439	0.831676	0.834434
1070.538145	0.828398	0.830712	0.830986
1071.249085	0.828694	0.830399	0.832042
1071.959937	0.832036	0.831923	0.833748
1072.670702	0.829073	0.828737	0.831471
1073.381378	0.828309	0.828106	0.830721
1074.091967	0.832493	0.833884	0.833376
1074.802468	0.829732	0.828900	0.832468
1075.512881	0.824212	0.825322	0.828156
1076.223205	0.828846	0.827904	0.828835
1076.933442	0.827857	0.827693	0.828605
1077.643591	0.824239	0.822062	0.826844
1078.353652	0.826342	0.828989	0.831833
1079.063624	0.827031	0.825293	0.828898
1079.773509	0.822859	0.825510	0.824164
1080.483305	0.825580	0.825142	0.827923
1081.193013	0.827338	0.827370	0.829711
1081.902633	0.825643	0.824260	0.824112
1082.612165	0.822390	0.823719	0.825589
1083.321608	0.825610	0.825843	0.828380
1084.030963	0.822242	0.820047	0.824638
1084.740230	0.817589	0.822629	0.822897
1085.449409	0.825544	0.824488	0.826270
1086.158499	0.820382	0.823505	0.823500
1086.867501	0.819749	0.821013	0.819901
1087.576414	0.818015	0.821131	0.822039
1088.285239	0.819762	0.820207	0.820037
1088.993975	0.816280	0.814076	0.816952
1089.702623	0.815668	0.818252	0.819194
1090.411182	0.817340	0.816909	0.820168
1091.119653	0.812390	0.813591	0.814544
1091.828035	0.812054	0.814431	0.813814
1092.536329	0.812339	0.810385	0.817421
1093.244534	0.808643	0.808226	0.814620
1093.952650	0.806729	0.807275	0.808700
1094.660677	0.808863	0.807179	0.810857
1095.368616	0.808249	0.806825	0.810923
1096.076466	0.802551	0.808158	0.806160
1096.784228	0.803718	0.806526	0.808943
1097.491900	0.803721	0.806636	0.811525
1098.199484	0.802137	0.801067	0.804661
1098.906978	0.800068	0.797823	0.806029
1099.614384	0.800140	0.802058	0.802926
1100.321701	0.793992	0.798949	0.797668
1101.028929	0.794310	0.796263	0.798520
1101.736068	0.798423	0.794185	0.800402
1102.443118	0.791701	0.789953	0.795351
1103.150079	0.788565	0.786421	0.796192
1103.856951	0.784545	0.789133	0.790254
1104.563734	0.786586	0.783520	0.792339
1105.270428	0.780802	0.783693	0.787630
1105.977032	0.778598	0.777799	0.784523
1106.683547	0.775835	0.778459	0.781796
1107.389974	0.773506	0.771334	0.773527
1108.096311	0.769110	0.766482	0.773193
1108.802558	0.761603	0.768152	0.773352
1109.508717	0.763352	0.760871	0.767362
1110.214786	0.755538	0.758406	0.761957
1110.920766	0.753728	0.754325	0.757816
1111.626656	0.751669	0.752753	0.760330
1112.332457	0.747347	0.741594	0.755572
1113.038169	0.743597	0.742260	0.747212
1113.743791	0.743573	0.741105	0.747089
1114.449324	0.739620	0.734972	0.742381
1115.154767	0.725554	0.723534	0.731545
1115.860120	0.722331	0.724868	0.727173
1116.565385	0.718915	0.719990	0.722561
1117.270559	0.708904	0.707377	0.716816
1117.975644	0.705855	0.707776	0.709125
1118.680639	0.695416	0.697877	0.703656
1119.385545	0.691536	0.692527	0.695345
1120.090361	0.685705	0.683350	0.688106
1120.795087	0.676782	0.675324	0.684835
1121.499723	0.670080	0.672871	0.677025
1122.204270	0.664313	0.662539	0.667786
