# Supplementary material for: Chiral plasmonic superlattices from template-assisted assembly of achiral nanoparticles
Source: Nat Commun. 2025 Feb 16;16:1687. doi: 10.1038/s41467-025-56999-0 (PMC11830766; doi:10.1038/s41467-025-56999-0)
Supplement: Supplementary file 3 — Source Data [file 41467_2025_56999_MOESM3_ESM.zip › source data/Fig.3/Ag NPs spheres/g factor.xlsx]

## Sheet: Sheet1
	20nm L-triskelion	20nm R-triskelion	27nm L-triskelion	27nm R-triskelion	32nm L-triskelion	32nm R-triskelion	36nm L-triskelion	36nm R-triskelion
351.607	0.06853	0.00206	-0.0287	-0.00372	-0.02176	0.07667	0.06754	0.01196
352.39	-0.05162	0.05189	0.01159	-0.01071	0.01856	0.02013	-0.01013	-0.06499
353.172	0.02466	-0.02829	0.03484	-0.01957	0.00229	0.01122	0.01765	0.05975
353.954	0.06871	-0.01858	-0.000601851	-0.03161	-0.04082	0.05249	-0.01143	-0.00181
354.737	0.00207	0.10216	-0.00551	0.09352	0.06716	-0.04368	-0.000458402	-0.03161
355.519	0.02004	0.04285	-0.0142	-0.00892	0.00823	0.03513	-0.04602	0.00801
356.301	-0.00827	-0.06114	-0.04879	-0.01765	-0.01533	0.04145	0.03118	0.01534
357.083	0.08411	-0.12473	0.01548	0.04101	-0.00255	0.04746	0.02688	-0.00709
357.865	0.03192	-0.06066	-0.07164	-0.05443	0.03799	-0.03953	0.022	-0.0286
358.647	0.02501	-0.06192	-0.01067	-0.08074	-0.0819	0.08605	-0.01175	0.024
359.429	0.00782	0.06527	0.02476	-0.06345	0.06694	0.00748	-0.0316	0.06973
360.211	-0.04348	-0.02353	-0.0339	0.00566	0.02096	0.02185	-0.04144	-0.06445
360.993	0.02248	-0.03103	0.03782	-0.04714	0.01506	0.01224	-0.03806	0.0166
361.775	0.02495	-0.04607	-0.05879	0.0807	-0.01744	-0.08179	-0.0222	0.05518
362.557	0.03041	0.06919	0.06005	-0.05337	-0.09836	0.02802	0.05127	0.08016
363.338	0.03275	-0.05005	-0.01061	-0.04413	0.03683	0.0178	-0.08242	-0.04642
364.12	0.07322	0.01904	-0.04332	-0.06821	0.00912	0.03408	-0.08097	-0.01648
364.902	0.13694	-0.01568	0.02507	-0.01977	-0.10281	0.00996	-0.04737	0.07718
365.683	0.08208	-0.02024	0.0171	-0.02937	-0.03465	-0.006	-0.04994	0.0438
366.464	-0.03773	0.03964	0.00491	-0.03632	-0.11088	0.02819	-0.04292	0.04332
367.246	-0.02326	-0.02772	0.00473	0.02103	-0.00251	-0.02998	-0.07917	0.01102
368.027	0.00412	0.074	0.0336	0.03055	-0.00345	0.09748	-0.05072	-0.11549
368.808	0.08943	0.04308	0.04462	-0.07796	-0.03751	-0.00226	0.02381	0.00451
369.589	0.07242	-0.03409	0.02657	-0.05793	0.05312	-0.08163	-0.05094	-0.02138
370.371	-0.01376	-0.02079	0.01182	-0.02456	-0.04549	-0.00947	-0.02588	-0.00199
371.152	0.00455	0.0911	-0.02133	0.00258	0.07114	-0.02579	0.06555	0.00769
371.933	0.00507	0.01678	0.07542	0.000718654	-0.03323	0.05499	0.02215	-0.04601
372.713	0.00742	-0.03821	-0.02104	-0.01103	0.08814	0.01549	0.01868	0.06151
373.494	0.03396	-0.00344	0.01894	-0.03092	0.01323	-0.02419	0.03775	0.06489
374.275	0.01323	-0.00722	-0.01232	0.03898	0.0321	0.01752	-0.00562	-0.08223
375.056	-0.02892	-0.0603	0.01768	-0.04065	-0.04329	0.03559	0.04474	-0.02533
375.837	0.01559	0.02209	0.00301	-0.01394	0.04207	-0.00698	-0.02739	0.03635
376.617	0.00952	-0.01696	0.00892	0.00894	0.00665	0.04543	-0.04144	-0.01802
377.398	-0.01172	-0.00159	0.07768	-0.00377	-0.04887	7.4672e-05	0.00853	0.0135
378.178	0.01095	0.00809	0.01538	0.00981	-0.02243	-0.04873	0.00647	0.03401
378.959	-0.00193	0.00224	0.03858	0.01788	-0.05191	0.02837	-0.00538	0.03548
379.739	0.02115	0.03645	-0.0581	-0.00492	-0.01158	0.01078	-0.0096	-0.04618
380.519	0.01422	0.07497	0.06535	-0.00354	0.00764	-0.02748	0.00231	-0.00348
381.299	-0.04403	-0.03382	0.01031	-0.00474	0.00359	0.01338	0.01788	0.02386
382.08	0.0042	-0.00573	0.02221	-0.01664	-0.03897	-0.01427	-0.00155	0.00545
382.86	-0.01526	-0.02634	0.00738	-0.0275	0.00141	0.00922	0.03251	0.01953
383.64	0.02642	-0.01311	-0.02858	0.02654	-0.0228	-0.01553	0.02852	-0.0324
384.42	0.02086	0.01915	0.02336	0.00927	0.04701	-0.000619221	0.03503	0.02406
385.2	-0.02416	0.01977	0.02239	-0.00544	-0.02571	-0.02156	-0.00271	0.00498
385.98	-0.0151	0.03766	0.01015	0.00431	0.02557	0.00822	-0.00594	0.0204
386.759	-0.03123	0.01648	0.00368	0.01483	-0.01299	-0.0275	-0.03252	-0.01646
387.539	-0.02267	0.01603	0.04126	-0.01229	0.02075	0.01043	-0.0038	-0.0137
388.319	0.00272	0.01113	0.01893	-0.01343	0.05835	-0.01101	-0.03088	-0.00673
389.098	0.00607	-0.00682	-0.01881	0.0142	-0.00706	-0.00827	-0.0224	0.0081
389.878	-0.01465	0.01285	0.000532676	0.000674116	0.0068	-0.03276	-0.00364	-0.01147
390.657	-0.02415	-0.00184	-0.00726	-0.00739	0.01171	-0.01001	0.01566	-0.00229
391.437	-0.01706	-0.01502	0.01064	0.01159	-0.01235	0.02028	0.01994	0.00572
392.216	-0.00853	-0.01058	-0.01817	0.01515	0.01716	-0.00537	0.0272	-0.02024
392.995	-0.00239	0.02474	-0.02798	0.01992	0.00232	-0.01539	0.01515	-0.01069
393.775	-0.01849	0.009	-0.00377	0.01317	0.00378	-0.01693	0.015	-0.01354
394.554	0.01208	0.01466	0.01342	0.01279	0.01916	0.00461	-0.01165	0.00652
395.333	0.00746	0.00696	-0.01431	-0.01712	-0.01143	-0.00388	0.02436	0.00682
396.112	0.00293	-0.00125	-0.01919	0.01808	0.01081	0.01664	-0.00617	-0.01051
396.891	-0.01287	-0.00322	-0.01661	0.00138	0.01397	0.00782	-0.00775	0.01218
397.67	0.00052099	0.00441	0.00156	0.01314	0.00719	-0.02052	0.03602	-0.02401
398.449	0.01231	0.00365	0.00702	0.0429	-0.00971	-0.00867	0.01277	-0.01047
399.228	-0.01338	-0.00925	-0.00665	0.00708	-0.00273	-0.01413	0.00914	-0.01305
400.006	0.02303	0.0186	0.000800079	0.01463	0.0093	-0.00683	-0.01545	-0.01745
400.785	0.0016	0.00489	0.000883534	0.02231	0.00936	-0.0122	-0.00515	0.00421
401.564	-0.00692	0.00894	-0.00744	0.01497	0.00335	-0.01538	-0.01407	-0.000384254
402.342	-0.00411	0.02464	-0.01685	0.01746	0.00581	0.00706	0.00417	-0.01246
403.121	-0.00786	0.0068	-0.01658	0.01491	-0.00997	-0.00579	-0.000699974	0.01466
403.899	-0.00116	0.00516	-0.02446	0.01634	-0.00495	-0.02046	-0.000859714	-0.01584
404.677	-0.00749	0.01667	-0.00742	0.02768	-0.00489	0.00401	-0.000658579	-0.00598
405.456	0.0056	0.00532	-0.01577	0.00321	-0.01819	8.98135e-05	0.0189	0.00512
406.234	-0.01363	0.000459131	-0.01017	0.01307	-0.00114	-0.00806	-0.00277	0.0062
407.012	-0.00284	0.00716	0.00848	0.00229	-0.00388	0.00155	0.00444	-0.00824
407.79	-0.00239	0.01412	-0.01327	0.02279	0.00693	-0.00212	0.01839	-0.00795
408.568	-0.00993	0.00537	-0.01251	0.02868	-0.00498	-0.00443	-0.000191596	-0.00927
409.346	-0.0158	0.02299	-0.02712	0.02146	-0.00354	-0.00455	-0.00707	0.00284
410.124	-0.00552	0.02234	-0.00695	0.01054	-0.00494	-0.01394	0.000525134	-0.00584
410.902	-0.0133	0.02658	-0.01419	0.02701	-0.00993	0.0049	0.01045	0.00728
411.68	0.00263	0.01069	-0.01109	0.01102	0.00428	0.0088	-0.000409779	0.00141
412.457	0.01097	0.01882	-0.02678	0.01972	-0.0056	-0.01003	-0.00458	-0.01498
413.235	-0.01862	0.02934	-0.02317	0.01112	-0.007	-0.01648	-0.00736	0.000510483
414.013	-0.01783	0.03009	0.000548846	0.01709	-0.01248	-0.01484	0.00522	-0.0043
414.79	-0.00875	0.01704	-0.02061	0.02536	-0.00635	-0.00654	-0.01427	0.01436
415.568	-0.01324	0.02138	-0.02564	0.01671	-0.00885	-0.00385	0.00203	-0.00129
416.345	-0.01592	0.01961	-0.01267	0.0134	-0.01634	0.0075	-0.00413	0.00895
417.122	-0.01772	0.01292	-0.02794	0.01434	-0.01471	0.00283	4.90543e-05	0.0174
417.9	-0.00851	0.02187	-0.02202	0.03118	-0.01617	0.00233	-0.01269	0.01079
418.677	-0.02387	0.02391	-0.01698	0.01956	-0.0115	0.00193	-0.01155	0.00651
419.454	-0.0115	0.01421	-0.03081	0.01056	-0.01267	0.00835	-0.0075	0.00912
420.231	-0.01929	0.02898	-0.02234	0.02953	-0.01901	0.01839	-0.00618	0.00581
421.008	-0.00754	0.03104	-0.02834	0.03718	-0.01762	0.0162	-0.02288	0.01215
421.785	-0.02071	0.01414	-0.0356	0.03215	-0.02265	0.01049	-0.01115	0.00204
422.562	-0.02019	0.02602	-0.03136	0.02345	-0.00694	0.00258	-0.00823	0.00166
423.339	-0.02052	0.01884	-0.02882	0.0192	-0.02526	0.01095	-0.01034	0.02066
424.116	-0.02703	0.03243	-0.0319	0.02302	-0.02003	0.00683	-0.01138	0.00873
424.892	-0.01912	0.02834	-0.03557	0.02394	-0.03153	0.01253	-0.01227	0.01475
425.669	-0.01853	0.03093	-0.02829	0.01902	-0.02437	0.01166	-0.00924	0.00644
426.445	-0.02351	0.02178	-0.03655	0.02406	-0.02468	0.0133	-0.01749	0.01508
427.222	-0.02774	0.03616	-0.03466	0.0226	-0.02659	0.00999	-0.01574	0.00887
427.998	-0.0192	0.04367	-0.04642	0.02278	-0.0215	0.01593	-0.02433	0.01724
428.775	-0.01386	0.02524	-0.03435	0.03374	-0.03023	0.02131	-0.01677	0.01306
429.551	-0.02057	0.02576	-0.04436	0.02081	-0.02286	0.01641	-0.0231	0.01064
430.327	-0.03171	0.0217	-0.03248	0.02582	-0.02638	0.01233	-0.01777	0.01658
431.104	-0.03824	0.02866	-0.04537	0.03107	-0.03417	0.01411	-0.01097	0.01867
431.88	-0.02526	0.02739	-0.03342	0.02579	-0.03758	0.01624	-0.02122	0.01535
432.656	-0.02655	0.02495	-0.0451	0.02245	-0.03128	0.01196	-0.01589	0.00769
433.432	-0.02878	0.02966	-0.03908	0.02629	-0.034	0.02248	-0.02158	0.02032
434.208	-0.02817	0.04038	-0.04102	0.0273	-0.03992	0.01686	-0.02014	0.01733
434.983	-0.02275	0.02696	-0.04565	0.03144	-0.03189	0.02036	-0.02258	0.01764
435.759	-0.02581	0.02969	-0.04634	0.02987	-0.03022	0.01173	-0.02158	0.01916
436.535	-0.02336	0.03118	-0.04648	0.02653	-0.02961	0.00717	-0.02112	0.02134
437.311	-0.02785	0.03736	-0.04226	0.02704	-0.03574	0.01592	-0.01664	0.02214
438.086	-0.03306	0.02742	-0.04627	0.03717	-0.03893	0.01494	-0.01992	0.02559
438.862	-0.03168	0.02494	-0.03536	0.03275	-0.03561	0.01372	-0.02201	0.01972
439.637	-0.02516	0.03174	-0.03625	0.03729	-0.03397	0.01892	-0.02828	0.02046
440.413	-0.02983	0.03175	-0.03974	0.03735	-0.03571	0.00695	-0.02212	0.01927
441.188	-0.03088	0.02802	-0.04416	0.02745	-0.04001	0.01314	-0.01921	0.02145
441.963	-0.02853	0.02928	-0.02845	0.03347	-0.04121	0.01761	-0.02451	0.02076
442.739	-0.03001	0.02717	-0.04199	0.03123	-0.03596	0.01288	-0.02189	0.01408
443.514	-0.03176	0.02252	-0.03486	0.03443	-0.03708	0.01637	-0.02628	0.01839
444.289	-0.02897	0.02772	-0.03836	0.03558	-0.03508	0.01885	-0.02569	0.02761
445.064	-0.02399	0.02656	-0.03163	0.03317	-0.04159	0.01212	-0.02215	0.01935
445.839	-0.03075	0.02462	-0.02942	0.03614	-0.03916	0.01718	-0.01632	0.01828
446.614	-0.02277	0.02582	-0.03386	0.0378	-0.03685	0.01846	-0.02122	0.01806
447.389	-0.02355	0.02612	-0.02762	0.03177	-0.04208	0.00912	-0.02576	0.0188
448.163	-0.0307	0.02011	-0.02725	0.0314	-0.03485	0.01668	-0.03028	0.02443
448.938	-0.02431	0.01792	-0.02826	0.03305	-0.03582	0.01839	-0.02498	0.02414
449.713	-0.02772	0.01611	-0.02402	0.03397	-0.03313	0.01325	-0.02392	0.02282
450.487	-0.03068	0.02176	-0.0263	0.03548	-0.03917	0.01591	-0.01884	0.01572
451.262	-0.02885	0.02095	-0.0237	0.03712	-0.04279	0.01423	-0.02611	0.01456
452.036	-0.02888	0.01722	-0.01619	0.03672	-0.03946	0.01285	-0.02527	0.02135
452.811	-0.0213	0.02067	-0.02145	0.03519	-0.03519	0.01194	-0.02013	0.02024
453.585	-0.02476	0.01125	-0.01703	0.03678	-0.036	0.01195	-0.02214	0.0166
454.359	-0.0204	0.01379	-0.01715	0.03242	-0.03405	0.00928	-0.02455	0.02106
455.133	-0.02056	0.00933	-0.01441	0.03241	-0.03188	0.00706	-0.02191	0.02154
455.907	-0.02366	0.01147	-0.01068	0.03199	-0.03642	0.01296	-0.02268	0.02395
456.682	-0.02404	0.01181	-0.01003	0.03633	-0.03759	0.01249	-0.01788	0.02127
457.456	-0.01938	0.00908	-0.00664	0.03603	-0.03566	0.0096	-0.02241	0.02534
458.229	-0.0207	0.0123	-0.00408	0.03527	-0.03598	0.00922	-0.02177	0.02807
459.003	-0.01513	0.00242	-0.00489	0.03748	-0.03538	0.00697	-0.022	0.02041
459.777	-0.01662	0.00146	0.0043	0.03443	-0.03418	0.00594	-0.02119	0.02263
460.551	-0.00885	0.00336	0.000766958	0.03475	-0.02971	0.00197	-0.02483	0.02475
461.325	-0.01144	8.70701e-05	0.00479	0.03298	-0.02756	0.00397	-0.02125	0.0219
462.098	-0.01484	-0.00075366	0.00889	0.03298	-0.02458	-0.00094508	-0.02199	0.01741
462.872	-0.01077	-0.0027	0.00709	0.02691	-0.02027	0.0031	-0.0239	0.02556
463.645	-0.00627	-0.00196	0.01321	0.03413	-0.02736	0.000274278	-0.02055	0.01987
464.419	-0.00401	-0.00573	0.01238	0.03069	-0.02532	0.000797856	-0.01975	0.02372
465.192	-0.00129	-0.0093	0.01661	0.03087	-0.01757	-0.000580777	-0.0182	0.02301
465.965	-0.00349	-0.01073	0.0209	0.03495	-0.02065	-0.00501	-0.01865	0.01856
466.738	0.000663323	-0.01422	0.02943	0.03202	-0.01868	-0.00199	-0.01545	0.01876
467.512	0.00704	-0.01534	0.03114	0.02705	-0.02044	-0.01331	-0.01881	0.02092
468.285	0.00922	-0.02081	0.02869	0.02662	-0.01869	-0.00513	-0.01924	0.02315
469.058	0.01156	-0.02541	0.03413	0.0281	-0.01601	-0.01733	-0.01633	0.01783
469.831	0.01293	-0.02419	0.04292	0.0231	-0.01434	-0.01338	-0.01603	0.01697
470.603	0.01643	-0.02565	0.04347	0.02453	-0.015	-0.0157	-0.01475	0.01888
471.376	0.01908	-0.03041	0.05193	0.02452	-0.01204	-0.01324	-0.01358	0.01827
472.149	0.0219	-0.03294	0.05397	0.02086	-0.01152	-0.01896	-0.00967	0.01771
472.922	0.02805	-0.03722	0.0552	0.02151	-0.00871	-0.02096	-0.01221	0.01488
473.694	0.03056	-0.04013	0.06262	0.0186	-0.00543	-0.02213	-0.00876	0.01326
474.467	0.03285	-0.03878	0.07127	0.02104	-0.00481	-0.02319	-0.00609	0.01315
475.239	0.03569	-0.04506	0.07159	0.01903	-5.57094e-06	-0.02454	-0.00497	0.01212
476.012	0.03936	-0.05022	0.07745	0.01655	0.00478	-0.02835	-0.00386	0.01305
476.784	0.04567	-0.0518	0.08179	0.0108	0.00665	-0.02944	0.000855818	0.01215
477.556	0.04777	-0.05447	0.08648	0.01264	0.00569	-0.03251	0.000744	0.00747
478.329	0.05151	-0.05549	0.09244	0.00901	0.00981	-0.03524	0.00688	0.00652
479.101	0.05569	-0.06038	0.0967	0.00803	0.01562	-0.04099	0.0052	0.00236
479.873	0.06133	-0.06298	0.10093	0.0048	0.01523	-0.04085	0.00801	-0.00119
480.645	0.06146	-0.0665	0.10558	0.00026442	0.02451	-0.04394	0.01181	-0.00177
481.417	0.06764	-0.07326	0.10908	0.00446	0.02223	-0.04749	0.01571	-0.00629
482.189	0.06663	-0.07418	0.11512	-0.00189	0.02203	-0.04772	0.01708	-0.00865
482.961	0.07103	-0.0798	0.12044	-0.0038	0.02953	-0.05172	0.01915	-0.01198
483.732	0.07878	-0.0811	0.12125	-0.0045	0.03099	-0.05692	0.02184	-0.01352
484.504	0.07914	-0.08197	0.12655	-0.00912	0.03356	-0.05985	0.0292	-0.01632
485.276	0.08553	-0.08423	0.12751	-0.01165	0.03607	-0.06509	0.03106	-0.01965
486.047	0.08963	-0.08678	0.13369	-0.01404	0.03907	-0.06492	0.03556	-0.02505
486.819	0.08968	-0.09121	0.13761	-0.01678	0.04885	-0.06672	0.03707	-0.02819
487.59	0.09482	-0.09523	0.13893	-0.01529	0.04997	-0.07138	0.04306	-0.03211
488.362	0.09724	-0.09418	0.14188	-0.01594	0.05686	-0.07393	0.04559	-0.03904
489.133	0.09903	-0.09786	0.14504	-0.01984	0.0531	-0.0765	0.05165	-0.04191
489.904	0.10525	-0.10207	0.1465	-0.0216	0.06045	-0.08204	0.05888	-0.04847
490.675	0.10295	-0.1042	0.14863	-0.02342	0.06268	-0.08062	0.06145	-0.05231
491.446	0.10753	-0.10729	0.1516	-0.02551	0.07079	-0.08613	0.06782	-0.05825
492.217	0.10977	-0.10536	0.15203	-0.02752	0.0709	-0.08674	0.07408	-0.06459
492.988	0.11226	-0.11019	0.15232	-0.0254	0.07543	-0.09066	0.08019	-0.06804
493.759	0.1151	-0.11029	0.15466	-0.0318	0.0827	-0.08835	0.08482	-0.07285
494.53	0.11963	-0.11057	0.15302	-0.03327	0.08156	-0.09237	0.08962	-0.08043
495.301	0.12085	-0.11321	0.15508	-0.0305	0.08881	-0.09592	0.09624	-0.08461
496.072	0.11602	-0.11368	0.15612	-0.0315	0.09254	-0.09538	0.10427	-0.09102
496.842	0.12191	-0.10923	0.1563	-0.03308	0.09455	-0.09602	0.10636	-0.09689
497.613	0.12317	-0.1155	0.15426	-0.03534	0.09679	-0.09866	0.11553	-0.10075
498.383	0.12271	-0.11525	0.15306	-0.03487	0.10299	-0.09936	0.11989	-0.10707
499.154	0.12502	-0.1164	0.1526	-0.03479	0.10704	-0.10115	0.12713	-0.11263
499.924	0.12375	-0.11473	0.15087	-0.03578	0.10379	-0.10464	0.13276	-0.11945
500.694	0.12378	-0.11788	0.15405	-0.03517	0.10671	-0.10236	0.13602	-0.12251
501.465	0.12595	-0.11727	0.14872	-0.03329	0.11096	-0.10282	0.14308	-0.1286
502.235	0.12432	-0.11488	0.14674	-0.03215	0.11409	-0.10214	0.14764	-0.1329
503.005	0.12603	-0.11681	0.14596	-0.03407	0.11745	-0.10338	0.15241	-0.13819
503.775	0.12538	-0.11417	0.14173	-0.03262	0.11855	-0.10334	0.1601	-0.14116
504.545	0.12282	-0.11675	0.14081	-0.03346	0.11696	-0.10611	0.16473	-0.14684
505.315	0.12409	-0.11529	0.13738	-0.03307	0.12009	-0.09921	0.17256	-0.15383
506.085	0.12455	-0.11366	0.13521	-0.03098	0.12211	-0.10079	0.1795	-0.15506
506.854	0.12193	-0.10873	0.13142	-0.02909	0.12642	-0.10009	0.17996	-0.15867
507.624	0.1195	-0.11134	0.12686	-0.02803	0.12293	-0.09733	0.18667	-0.16203
508.394	0.11907	-0.11036	0.1232	-0.02798	0.12729	-0.09765	0.18943	-0.16449
509.163	0.12156	-0.10552	0.12011	-0.02579	0.12399	-0.09301	0.19491	-0.16724
509.933	0.11766	-0.10353	0.12207	-0.02294	0.12678	-0.08984	0.19731	-0.16905
510.702	0.11884	-0.10247	0.11504	-0.02053	0.12508	-0.08949	0.20323	-0.17418
511.472	0.11608	-0.10495	0.11304	-0.02168	0.12657	-0.08523	0.2037	-0.1754
512.241	0.11321	-0.10327	0.10992	-0.0176	0.12482	-0.08083	0.20527	-0.17372
513.01	0.11035	-0.10049	0.10591	-0.01865	0.12289	-0.07932	0.20896	-0.17288
513.779	0.11238	-0.09891	0.10185	-0.01853	0.12355	-0.07907	0.21001	-0.17312
514.548	0.10924	-0.09848	0.09594	-0.01402	0.12415	-0.07403	0.21201	-0.17625
515.318	0.10693	-0.09185	0.09545	-0.01263	0.1218	-0.07056	0.21338	-0.17245
516.087	0.10218	-0.09222	0.0895	-0.01376	0.12311	-0.0701	0.21437	-0.17313
516.855	0.10343	-0.08935	0.08692	-0.00946	0.11875	-0.0615	0.21511	-0.17515
517.624	0.09979	-0.08957	0.08283	-0.00888	0.12017	-0.06001	0.21621	-0.17003
518.393	0.10108	-0.0887	0.07954	-0.00914	0.11806	-0.05639	0.21516	-0.16882
519.162	0.09682	-0.08297	0.0761	-0.00782	0.11628	-0.05109	0.2147	-0.16525
519.93	0.09321	-0.08295	0.07152	-0.00585	0.11591	-0.04471	0.21196	-0.16158
520.699	0.09311	-0.07883	0.069	-0.00494	0.11165	-0.04234	0.21376	-0.15957
521.467	0.09132	-0.0793	0.06481	-0.000903418	0.10974	-0.03692	0.21366	-0.1568
522.236	0.08857	-0.07649	0.06374	-0.000718766	0.10987	-0.03147	0.20865	-0.15271
523.004	0.08536	-0.07169	0.05855	0.000726038	0.10652	-0.02909	0.2057	-0.14868
523.772	0.08435	-0.07089	0.05456	-0.000920647	0.10665	-0.02387	0.2052	-0.1461
524.541	0.08201	-0.06616	0.04882	0.00107	0.10185	-0.02091	0.20412	-0.14379
525.309	0.07968	-0.06355	0.04716	0.00316	0.10046	-0.01623	0.19827	-0.1406
526.077	0.08028	-0.06278	0.04569	0.00276	0.09564	-0.0105	0.19557	-0.13141
526.845	0.07408	-0.06021	0.03895	0.00371	0.09523	-0.00639	0.19107	-0.12901
527.613	0.07358	-0.06099	0.0398	0.00542	0.09308	-0.00116	0.18816	-0.12202
528.381	0.07048	-0.05484	0.03796	0.00463	0.09065	0.0031	0.18493	-0.11801
529.149	0.06728	-0.05561	0.03394	0.00861	0.09058	0.00483	0.18014	-0.11545
529.916	0.06369	-0.04939	0.03191	0.00862	0.08387	0.01008	0.17537	-0.10787
530.684	0.06465	-0.04828	0.02662	0.00934	0.08201	0.01267	0.16935	-0.10583
531.452	0.05988	-0.04608	0.02446	0.01148	0.0814	0.01816	0.16523	-0.09983
532.219	0.06028	-0.0449	0.02235	0.01029	0.07918	0.02191	0.16218	-0.09252
532.987	0.05829	-0.04128	0.0212	0.01114	0.07742	0.02572	0.15447	-0.08859
533.754	0.05307	-0.04205	0.02006	0.01151	0.07328	0.03011	0.15094	-0.08192
534.522	0.05106	-0.03833	0.01361	0.01213	0.0702	0.03441	0.14496	-0.07991
535.289	0.04877	-0.03526	0.01161	0.01356	0.06701	0.03798	0.13956	-0.07416
536.056	0.04439	-0.03202	0.00971	0.01361	0.06508	0.04257	0.13575	-0.0692
536.823	0.0442	-0.03278	0.00949	0.01198	0.06373	0.0441	0.13109	-0.06382
537.59	0.04287	-0.02894	0.00631	0.01272	0.06146	0.04652	0.12545	-0.0589
538.357	0.04186	-0.02603	0.00651	0.01006	0.06253	0.04811	0.12023	-0.05319
539.124	0.03754	-0.02319	0.00207	0.01357	0.05948	0.05333	0.11469	-0.04975
539.891	0.03577	-0.01962	0.000372928	0.01345	0.05478	0.05599	0.10945	-0.0438
540.658	0.03255	-0.0204	-0.00215	0.01511	0.05375	0.05786	0.10413	-0.04086
541.425	0.0308	-0.01636	-0.00359	0.01494	0.04974	0.06006	0.09751	-0.03578
542.191	0.0287	-0.01688	-0.0058	0.01449	0.04838	0.0639	0.09232	-0.03135
542.958	0.02665	-0.01299	-0.00703	0.01456	0.04584	0.06612	0.08827	-0.02612
543.724	0.02593	-0.01044	-0.01152	0.01359	0.04519	0.0683	0.08513	-0.02145
544.491	0.02231	-0.00938	-0.01081	0.01577	0.04551	0.06946	0.07637	-0.0204
545.257	0.02105	-0.00806	-0.01258	0.0135	0.04394	0.06945	0.07317	-0.01499
546.024	0.01631	-0.00596	-0.0155	0.01371	0.03965	0.07296	0.06847	-0.01108
546.79	0.0145	-0.00211	-0.01402	0.01557	0.03638	0.07657	0.06353	-0.00642
547.556	0.0144	0.00155	-0.01677	0.01638	0.03749	0.07341	0.05928	-0.0038
548.322	0.0108	0.00227	-0.01849	0.01587	0.03511	0.07669	0.05557	-0.00060572
549.088	0.00873	0.00332	-0.02195	0.0153	0.03524	0.07965	0.04927	0.00433
549.854	0.00711	0.00555	-0.01921	0.01539	0.03168	0.07835	0.04602	0.00939
550.62	0.00275	0.00843	-0.02255	0.01457	0.03162	0.07944	0.04031	0.01003
551.386	-0.00012259	0.01023	-0.02321	0.01736	0.02976	0.08077	0.03797	0.01377
552.152	0.000686634	0.01342	-0.02621	0.01581	0.02878	0.07994	0.03515	0.01438
552.918	-0.00113	0.01741	-0.02549	0.01682	0.02607	0.08135	0.03035	0.01947
553.683	-0.00645	0.01657	-0.02717	0.01695	0.02637	0.08337	0.02535	0.02248
554.449	-0.00594	0.01786	-0.02737	0.0161	0.02444	0.08146	0.02315	0.02276
555.214	-0.01041	0.01898	-0.03103	0.01725	0.024	0.08344	0.01959	0.02525
555.98	-0.01227	0.02232	-0.0294	0.01804	0.02308	0.08146	0.01974	0.02924
556.745	-0.0144	0.02455	-0.0331	0.01586	0.02115	0.08336	0.01469	0.0306
557.51	-0.01398	0.02872	-0.03043	0.01727	0.0193	0.08085	0.01167	0.03437
558.276	-0.0174	0.02719	-0.03544	0.01759	0.01765	0.08229	0.00742	0.03687
559.041	-0.02079	0.02854	-0.0349	0.01659	0.01848	0.0824	0.00444	0.03711
559.806	-0.02036	0.03322	-0.03452	0.0187	0.01579	0.08229	0.00143	0.03908
560.571	-0.02293	0.03313	-0.03515	0.01864	0.0153	0.08191	0.000527313	0.04071
561.336	-0.0258	0.03664	-0.03944	0.01778	0.01519	0.08121	-0.00346	0.0405
562.101	-0.02748	0.03802	-0.03628	0.01878	0.01291	0.08069	-0.00524	0.04407
562.866	-0.02917	0.041	-0.03783	0.01852	0.01391	0.08	-0.00618	0.04436
563.63	-0.03103	0.04243	-0.03765	0.01841	0.01162	0.07916	-0.01113	0.04474
564.395	-0.03286	0.04245	-0.04092	0.01813	0.01314	0.07784	-0.01367	0.0468
565.16	-0.03605	0.04489	-0.04074	0.01847	0.01214	0.07797	-0.0145	0.04871
565.924	-0.03653	0.04888	-0.04233	0.0211	0.01031	0.07867	-0.01605	0.04809
566.689	-0.03897	0.04883	-0.04025	0.01811	0.00794	0.07808	-0.01847	0.04945
567.453	-0.04176	0.05181	-0.04303	0.02004	0.00753	0.07557	-0.01817	0.05075
568.217	-0.04368	0.05295	-0.0407	0.02361	0.00638	0.07469	-0.01983	0.05134
568.982	-0.04344	0.05721	-0.04366	0.02104	0.0065	0.07533	-0.02305	0.05087
569.746	-0.04616	0.05605	-0.0443	0.022	0.00458	0.07286	-0.02495	0.05188
570.51	-0.04949	0.06044	-0.04367	0.02216	0.00359	0.07371	-0.0252	0.0515
571.274	-0.04955	0.06216	-0.04349	0.0203	0.00271	0.07305	-0.02529	0.0535
572.038	-0.05184	0.0641	-0.04442	0.02255	0.0038	0.07077	-0.02854	0.05347
572.802	-0.05258	0.06452	-0.04457	0.02483	-0.000747672	0.07145	-0.02689	0.05405
573.566	-0.05588	0.06756	-0.04583	0.02354	0.00027459	0.06959	-0.0308	0.05363
574.33	-0.05625	0.06925	-0.04584	0.02209	0.000989585	0.06904	-0.0316	0.05422
575.093	-0.05704	0.07166	-0.04521	0.02306	0.000921594	0.06745	-0.03221	0.0545
575.857	-0.05975	0.07348	-0.0459	0.02462	0	0.06761	-0.03476	0.05211
576.621	-0.06122	0.07443	-0.04746	0.02305	-0.00125	0.06597	-0.03333	0.05385
577.384	-0.06337	0.07746	-0.04774	0.02544	-0.00382	0.06476	-0.03462	0.05457
578.147	-0.06459	0.07742	-0.04795	0.0273	-0.00204	0.06527	-0.03601	0.05258
578.911	-0.06511	0.08019	-0.04663	0.02554	-0.00431	0.06408	-0.03611	0.05328
579.674	-0.06828	0.08116	-0.0492	0.02685	-0.00509	0.0628	-0.03662	0.05306
580.437	-0.06821	0.08557	-0.04957	0.02635	-0.0057	0.06283	-0.0361	0.05102
581.201	-0.07151	0.08514	-0.04946	0.02851	-0.00571	0.0628	-0.03739	0.05284
581.964	-0.07175	0.08655	-0.05014	0.02802	-0.00943	0.06285	-0.03826	0.05201
582.727	-0.07331	0.08973	-0.04983	0.03014	-0.00835	0.06035	-0.04068	0.0515
583.49	-0.07514	0.0929	-0.05183	0.02883	-0.00913	0.05908	-0.04053	0.05302
584.252	-0.07594	0.09289	-0.04844	0.02886	-0.00992	0.05899	-0.04018	0.05147
585.015	-0.07875	0.09218	-0.05051	0.02886	-0.01158	0.05941	-0.0401	0.04974
585.778	-0.08159	0.09604	-0.05149	0.03003	-0.01202	0.05754	-0.04007	0.05088
586.541	-0.08113	0.09621	-0.05282	0.02991	-0.0121	0.05733	-0.04021	0.04845
587.303	-0.08013	0.09762	-0.0546	0.03293	-0.01395	0.05682	-0.04014	0.04869
588.066	-0.08443	0.09916	-0.05273	0.03395	-0.01237	0.05582	-0.04324	0.04902
588.828	-0.08512	0.1002	-0.05394	0.0313	-0.01451	0.05707	-0.04111	0.04959
589.591	-0.08577	0.10038	-0.0566	0.0343	-0.01434	0.05527	-0.04291	0.04862
590.353	-0.08711	0.10048	-0.0584	0.03366	-0.01696	0.05386	-0.04217	0.0487
591.115	-0.08939	0.10264	-0.05752	0.03506	-0.01812	0.05533	-0.04251	0.0486
591.877	-0.08915	0.10164	-0.05986	0.03632	-0.02028	0.05578	-0.04362	0.04789
592.64	-0.08862	0.10462	-0.0629	0.03715	-0.0191	0.05449	-0.04243	0.04762
593.402	-0.09059	0.10133	-0.06177	0.03618	-0.02117	0.05433	-0.04375	0.04669
594.164	-0.09092	0.10229	-0.06449	0.03695	-0.02144	0.05527	-0.04269	0.04494
594.926	-0.09097	0.10068	-0.065	0.03952	-0.02152	0.05378	-0.04388	0.04576
595.687	-0.09136	0.10102	-0.06723	0.0391	-0.02449	0.05225	-0.04397	0.04647
596.449	-0.09264	0.09973	-0.07089	0.03954	-0.02619	0.05341	-0.04536	0.04451
597.211	-0.0917	0.09847	-0.07106	0.04013	-0.02568	0.05237	-0.04615	0.04489
597.972	-0.0924	0.09701	-0.07308	0.04098	-0.02652	0.05329	-0.04505	0.04379
598.734	-0.09239	0.0923	-0.07403	0.04134	-0.02782	0.05414	-0.04563	0.04259
599.495	-0.09096	0.09134	-0.07963	0.04321	-0.03004	0.05386	-0.04545	0.04236
600.257	-0.08923	0.08708	-0.0802	0.04396	-0.03224	0.05526	-0.04619	0.04382
601.018	-0.09105	0.08531	-0.08203	0.04452	-0.0315	0.05472	-0.0466	0.0424
601.78	-0.08904	0.08148	-0.08397	0.04522	-0.03392	0.05361	-0.04664	0.04228
602.541	-0.08872	0.07646	-0.08579	0.04654	-0.03592	0.05605	-0.04711	0.04192
603.302	-0.08775	0.07131	-0.09089	0.04518	-0.03758	0.05806	-0.0478	0.04102
604.063	-0.08398	0.06811	-0.09315	0.04847	-0.03878	0.05733	-0.04626	0.03979
604.824	-0.08116	0.06285	-0.09589	0.04752	-0.0406	0.05769	-0.04682	0.04067
605.585	-0.08153	0.05669	-0.09759	0.05071	-0.04214	0.06092	-0.04714	0.0402
606.346	-0.07813	0.04965	-0.10134	0.05134	-0.04425	0.06161	-0.04645	0.04117
607.106	-0.07476	0.04351	-0.10512	0.05131	-0.04543	0.06196	-0.04614	0.03942
607.867	-0.07242	0.038	-0.10725	0.04999	-0.04659	0.06246	-0.04711	0.03916
608.628	-0.06702	0.02934	-0.10963	0.05219	-0.04907	0.06451	-0.04783	0.03956
609.388	-0.06101	0.02008	-0.11245	0.0523	-0.05241	0.0653	-0.04855	0.03904
610.149	-0.05689	0.01113	-0.11524	0.05195	-0.05535	0.06668	-0.04767	0.03907
610.909	-0.05288	0.00272	-0.11585	0.05304	-0.05774	0.06757	-0.04744	0.03852
611.67	-0.04656	-0.00656	-0.11715	0.05356	-0.05982	0.07078	-0.04716	0.03836
612.43	-0.04245	-0.01661	-0.12069	0.05408	-0.06174	0.07242	-0.04791	0.03754
613.19	-0.03529	-0.02705	-0.12307	0.05281	-0.06312	0.07504	-0.04761	0.03845
613.95	-0.0263	-0.03958	-0.12396	0.05396	-0.06489	0.07619	-0.04874	0.03774
614.71	-0.01773	-0.04969	-0.12778	0.05537	-0.06788	0.07743	-0.04931	0.03982
615.47	-0.01124	-0.06184	-0.13012	0.05368	-0.07273	0.08172	-0.05045	0.03897
616.23	-0.00197	-0.07368	-0.13031	0.05361	-0.07601	0.08244	-0.0492	0.03924
616.99	0.00791	-0.08513	-0.13148	0.05274	-0.0777	0.08705	-0.05092	0.03817
617.75	0.01567	-0.0986	-0.13318	0.05273	-0.08069	0.0898	-0.04889	0.03848
618.51	0.0276	-0.11135	-0.13615	0.05031	-0.08377	0.09217	-0.0507	0.03749
619.269	0.03719	-0.12468	-0.13682	0.05246	-0.08824	0.09484	-0.05114	0.03863
620.029	0.04699	-0.13659	-0.13859	0.04956	-0.09122	0.09623	-0.05025	0.03705
620.788	0.06093	-0.14967	-0.1412	0.04923	-0.0946	0.10055	-0.04982	0.03732
621.548	0.07345	-0.1641	-0.13929	0.04829	-0.09945	0.10506	-0.05079	0.03766
622.307	0.08428	-0.17635	-0.14066	0.04663	-0.10115	0.10746	-0.05215	0.03847
623.067	0.09757	-0.18875	-0.14188	0.04509	-0.10653	0.11108	-0.05179	0.03858
623.826	0.11004	-0.20286	-0.14402	0.04324	-0.11034	0.11289	-0.05301	0.03986
624.585	0.12425	-0.21427	-0.14447	0.04182	-0.11231	0.11768	-0.05339	0.03946
625.344	0.13643	-0.22924	-0.14598	0.04019	-0.11984	0.12219	-0.05281	0.03937
626.103	0.14903	-0.23937	-0.14457	0.03723	-0.12139	0.12628	-0.05304	0.03986
626.862	0.1657	-0.25213	-0.14582	0.03488	-0.12698	0.12715	-0.05395	0.04019
627.621	0.17932	-0.26256	-0.14669	0.03175	-0.12934	0.13148	-0.05596	0.04045
628.38	0.1932	-0.27187	-0.14635	0.02968	-0.13353	0.13529	-0.05487	0.04139
629.138	0.20648	-0.28261	-0.1438	0.0258	-0.13637	0.13875	-0.05552	0.04148
629.897	0.22097	-0.29376	-0.14436	0.0219	-0.14142	0.1433	-0.05683	0.0429
630.656	0.23363	-0.2982	-0.14041	0.01753	-0.14532	0.14577	-0.05584	0.04365
631.414	0.24837	-0.30679	-0.13958	0.014	-0.14683	0.14942	-0.05921	0.04386
632.173	0.25971	-0.31312	-0.13549	0.01097	-0.15207	0.15076	-0.05865	0.04368
632.931	0.27324	-0.31903	-0.13316	0.00595	-0.15519	0.15253	-0.06034	0.04386
633.689	0.28426	-0.32327	-0.12738	0.00239	-0.15876	0.15601	-0.06069	0.04664
634.448	0.29316	-0.32771	-0.12372	-0.00296	-0.16166	0.15909	-0.06219	0.04689
635.206	0.30376	-0.32692	-0.11647	-0.00831	-0.16353	0.16027	-0.06271	0.04788
635.964	0.31503	-0.32797	-0.11107	-0.0138	-0.16964	0.16269	-0.06434	0.04909
636.722	0.32085	-0.32696	-0.10084	-0.01982	-0.17091	0.16481	-0.0657	0.05121
637.48	0.32791	-0.32383	-0.09288	-0.02573	-0.17208	0.16514	-0.06691	0.05145
638.238	0.33233	-0.31859	-0.08132	-0.0318	-0.17326	0.16891	-0.06832	0.0524
638.995	0.33856	-0.31236	-0.07057	-0.04094	-0.17644	0.16807	-0.07126	0.05429
639.753	0.34157	-0.30551	-0.05838	-0.04725	-0.17869	0.16839	-0.07242	0.05624
640.511	0.34174	-0.29517	-0.04687	-0.05293	-0.17947	0.16906	-0.07495	0.05891
641.268	0.34322	-0.28564	-0.03179	-0.0621	-0.18098	0.1695	-0.07747	0.06008
642.026	0.34181	-0.27606	-0.01883	-0.07105	-0.1801	0.17019	-0.0773	0.06113
642.783	0.3415	-0.26357	-0.0024	-0.08059	-0.18001	0.16916	-0.07848	0.06492
643.541	0.33554	-0.25003	0.01383	-0.08991	-0.18253	0.16975	-0.08059	0.06743
644.298	0.3296	-0.23735	0.02938	-0.09854	-0.18136	0.16885	-0.08406	0.06943
645.055	0.32319	-0.22438	0.04749	-0.10885	-0.18283	0.16797	-0.08778	0.07296
645.812	0.3156	-0.20954	0.06359	-0.11911	-0.17996	0.16942	-0.08859	0.07291
646.569	0.30355	-0.19543	0.08198	-0.12879	-0.17861	0.16716	-0.09089	0.0765
647.326	0.29688	-0.18181	0.09849	-0.13926	-0.17925	0.16491	-0.09345	0.0791
648.083	0.28421	-0.16874	0.11862	-0.15068	-0.17555	0.16611	-0.09664	0.08119
648.84	0.27278	-0.15667	0.13783	-0.15974	-0.17305	0.16678	-0.09827	0.08434
649.597	0.25863	-0.14273	0.15351	-0.17006	-0.17146	0.16486	-0.10022	0.08744
650.354	0.24607	-0.13048	0.17213	-0.18289	-0.16538	0.16283	-0.10182	0.09105
651.11	0.23295	-0.11867	0.18979	-0.19194	-0.16341	0.16139	-0.1044	0.09239
651.867	0.21962	-0.10768	0.20726	-0.20293	-0.15806	0.16254	-0.10671	0.09534
652.624	0.20577	-0.09601	0.22355	-0.21564	-0.15609	0.16013	-0.10996	0.09558
653.38	0.1908	-0.08744	0.23815	-0.22644	-0.14812	0.15904	-0.11024	0.098
654.136	0.17831	-0.07615	0.25443	-0.23719	-0.14126	0.1572	-0.11289	0.10096
654.893	0.1657	-0.06654	0.26951	-0.2467	-0.13635	0.15462	-0.11383	0.10393
655.649	0.15363	-0.05826	0.28161	-0.25619	-0.12666	0.15283	-0.1167	0.10376
656.405	0.14028	-0.04845	0.29332	-0.26537	-0.12131	0.15057	-0.11488	0.10695
657.161	0.12552	-0.03821	0.30425	-0.27736	-0.11181	0.14705	-0.11824	0.1092
657.917	0.11449	-0.0293	0.31505	-0.28414	-0.10345	0.14269	-0.11898	0.10896
658.673	0.10486	-0.02055	0.32486	-0.29384	-0.09319	0.14114	-0.12109	0.11091
659.429	0.09481	-0.0126	0.33083	-0.30145	-0.08344	0.13525	-0.12279	0.11246
660.185	0.08485	-0.00276	0.33752	-0.30894	-0.0724	0.13219	-0.12262	0.11233
660.94	0.07624	0.00675	0.34336	-0.31628	-0.05929	0.12688	-0.12329	0.11171
661.696	0.06641	0.0161	0.34472	-0.3244	-0.04952	0.12016	-0.12534	0.11252
662.452	0.0583	0.02495	0.3479	-0.332	-0.0368	0.11478	-0.12547	0.11199
663.207	0.05113	0.0345	0.34945	-0.33651	-0.02481	0.11114	-0.12572	0.11342
663.962	0.04329	0.04275	0.34848	-0.34145	-0.01193	0.10359	-0.12554	0.11268
664.718	0.03687	0.05379	0.34695	-0.34537	0.00224	0.09542	-0.12519	0.11281
665.473	0.03037	0.06358	0.34625	-0.34993	0.01631	0.08889	-0.1246	0.11086
666.228	0.02373	0.07221	0.3409	-0.35274	0.03154	0.08067	-0.12556	0.10978
666.983	0.01809	0.08246	0.3379	-0.3563	0.04443	0.07073	-0.12449	0.10783
667.739	0.01064	0.09134	0.33364	-0.35784	0.05854	0.06271	-0.12698	0.10744
668.494	0.00432	0.10083	0.32604	-0.35699	0.07508	0.05144	-0.1254	0.10532
669.248	-0.00345	0.10935	0.32081	-0.3569	0.08748	0.04254	-0.12564	0.10309
670.003	-0.00708	0.11779	0.31311	-0.35588	0.10382	0.03054	-0.12446	0.10148
670.758	-0.01564	0.12598	0.30494	-0.35477	0.11532	0.01738	-0.12514	0.10071
671.513	-0.02187	0.13288	0.29693	-0.35167	0.12909	0.00588	-0.12463	0.09921
672.267	-0.02641	0.13765	0.28903	-0.34895	0.14452	-0.00731	-0.12178	0.09509
673.022	-0.03548	0.14244	0.28092	-0.34546	0.15771	-0.01853	-0.1242	0.09419
673.776	-0.04155	0.14665	0.27147	-0.33813	0.17088	-0.03252	-0.12412	0.09248
674.531	-0.04998	0.14854	0.26004	-0.33092	0.1837	-0.04671	-0.12296	0.08851
675.285	-0.0555	0.14864	0.25166	-0.3238	0.19495	-0.06033	-0.12144	0.08808
676.039	-0.06416	0.14815	0.24211	-0.31614	0.20682	-0.0736	-0.12256	0.08483
676.794	-0.0713	0.14522	0.23064	-0.30888	0.21972	-0.08492	-0.12238	0.08326
677.548	-0.07854	0.14246	0.22164	-0.30074	0.2281	-0.10155	-0.12198	0.08078
678.302	-0.08583	0.1382	0.21184	-0.29167	0.24059	-0.11529	-0.12099	0.07841
679.056	-0.0951	0.13329	0.19972	-0.28055	0.2486	-0.1289	-0.11945	0.07537
679.81	-0.10272	0.12822	0.18905	-0.2709	0.25801	-0.1422	-0.12092	0.07394
680.563	-0.11019	0.12332	0.17855	-0.26037	0.26572	-0.15655	-0.12112	0.07097
681.317	-0.11836	0.11828	0.16721	-0.25033	0.27364	-0.16992	-0.1198	0.06981
682.071	-0.12479	0.11327	0.15746	-0.23695	0.2811	-0.18272	-0.11762	0.06753
682.824	-0.13328	0.10806	0.1472	-0.22933	0.28722	-0.19363	-0.11864	0.06544
683.578	-0.13944	0.10408	0.13646	-0.21478	0.29211	-0.20767	-0.11478	0.06317
684.331	-0.1454	0.09948	0.12698	-0.205	0.29827	-0.22075	-0.11636	0.06039
685.085	-0.14937	0.0954	0.11801	-0.19447	0.30135	-0.23232	-0.11574	0.05747
685.838	-0.15314	0.09161	0.10877	-0.18297	0.3067	-0.24666	-0.11439	0.0564
686.591	-0.15689	0.08996	0.09826	-0.17253	0.30626	-0.25699	-0.11246	0.05187
687.345	-0.15784	0.08571	0.09137	-0.16191	0.30915	-0.27002	-0.10945	0.05163
688.098	-0.15716	0.08253	0.08162	-0.15056	0.31036	-0.27818	-0.10868	0.05007
688.851	-0.1562	0.07981	0.07367	-0.14089	0.31056	-0.29191	-0.10706	0.04311
689.604	-0.15353	0.07729	0.06451	-0.13044	0.30988	-0.30345	-0.10413	0.04339
690.356	-0.15151	0.07583	0.05807	-0.1204	0.30781	-0.31405	-0.10124	0.03788
691.109	-0.14748	0.07267	0.05107	-0.10976	0.30389	-0.32275	-0.09826	0.03596
691.862	-0.14403	0.07133	0.04381	-0.10026	0.30062	-0.33315	-0.09498	0.03251
692.615	-0.13864	0.06861	0.03514	-0.09177	0.29567	-0.34354	-0.09292	0.02952
693.367	-0.13493	0.067	0.02943	-0.08203	0.29143	-0.35218	-0.08919	0.02615
694.12	-0.13029	0.06486	0.02262	-0.07376	0.28591	-0.35913	-0.08374	0.02292
694.872	-0.12642	0.06366	0.01656	-0.06527	0.27915	-0.36712	-0.07996	0.02077
695.624	-0.12182	0.06119	0.00951	-0.05936	0.27171	-0.37495	-0.07524	0.01448
696.377	-0.11593	0.05975	0.00282	-0.05093	0.26482	-0.38173	-0.06954	0.01187
697.129	-0.1118	0.05783	-0.00364	-0.04199	0.25692	-0.38872	-0.06247	0.00717
697.881	-0.10763	0.05728	-0.00845	-0.03603	0.2472	-0.39418	-0.05746	0.00383
698.633	-0.10461	0.05789	-0.01576	-0.02874	0.23739	-0.39612	-0.04966	-0.00205
699.385	-0.1016	0.05652	-0.02215	-0.02091	0.22803	-0.40107	-0.0455	-0.00775
700.137	-0.09674	0.05429	-0.02921	-0.01507	0.21844	-0.40333	-0.03754	-0.01297
700.889	-0.09391	0.05309	-0.03585	-0.00848	0.2098	-0.40508	-0.03045	-0.0158
701.641	-0.09093	0.05257	-0.04044	-0.00127	0.1999	-0.40689	-0.02258	-0.02165
702.392	-0.0872	0.05267	-0.04947	0.00562	0.18829	-0.40673	-0.01592	-0.02824
703.144	-0.08428	0.04986	-0.05493	0.01139	0.17755	-0.40487	-0.00486	-0.03441
703.895	-0.08213	0.05085	-0.0613	0.017	0.1683	-0.40222	-0.0014	-0.04024
704.647	-0.07901	0.05137	-0.06831	0.02263	0.15788	-0.39749	0.00897	-0.04605
705.398	-0.07801	0.04958	-0.0755	0.02966	0.14756	-0.39288	0.01709	-0.05227
706.15	-0.07615	0.04891	-0.08474	0.03593	0.13789	-0.38746	0.02586	-0.05595
706.901	-0.07418	0.04679	-0.09036	0.04139	0.12701	-0.37983	0.03364	-0.06193
707.652	-0.07183	0.04708	-0.09689	0.04631	0.11689	-0.37107	0.04167	-0.06995
708.403	-0.0698	0.0469	-0.10352	0.05304	0.10483	-0.35995	0.05173	-0.07565
709.154	-0.06752	0.04452	-0.10835	0.05842	0.09583	-0.34916	0.05991	-0.08071
709.905	-0.06486	0.04361	-0.11154	0.06389	0.08631	-0.33596	0.06983	-0.08548
710.656	-0.06404	0.04366	-0.11485	0.06805	0.07559	-0.32527	0.07799	-0.09392
711.407	-0.06362	0.04388	-0.11832	0.07305	0.066	-0.31005	0.08638	-0.09927
712.158	-0.06134	0.03979	-0.11988	0.07523	0.05454	-0.29613	0.09465	-0.10481
712.908	-0.05951	0.04299	-0.12116	0.07899	0.04519	-0.28063	0.10308	-0.11089
713.659	-0.06096	0.04227	-0.12066	0.08116	0.03494	-0.26407	0.11317	-0.11762
714.409	-0.0578	0.04034	-0.11834	0.08331	0.0239	-0.24981	0.12087	-0.12308
715.16	-0.05578	0.04323	-0.11681	0.08472	0.01433	-0.23132	0.13018	-0.13131
715.91	-0.0551	0.0395	-0.11458	0.08539	0.00324	-0.21482	0.13784	-0.13694
716.66	-0.05289	0.03826	-0.1119	0.0846	-0.00813	-0.19524	0.14575	-0.14311
717.411	-0.05259	0.03866	-0.10889	0.08427	-0.01915	-0.17956	0.15278	-0.14901
718.161	-0.05104	0.03578	-0.10457	0.0825	-0.03011	-0.16049	0.1622	-0.15456
718.911	-0.05158	0.03705	-0.10242	0.08142	-0.04106	-0.14312	0.17236	-0.16148
719.661	-0.04919	0.03549	-0.09766	0.07976	-0.05268	-0.12312	0.17857	-0.16522
720.411	-0.04971	0.03793	-0.09358	0.07618	-0.06597	-0.10629	0.18438	-0.17032
721.16	-0.04732	0.03558	-0.09127	0.07435	-0.07643	-0.08884	0.19275	-0.17684
721.91	-0.04551	0.03608	-0.08664	0.07328	-0.0898	-0.07007	0.19958	-0.18148
722.66	-0.04617	0.03727	-0.08608	0.06892	-0.10424	-0.05084	0.20769	-0.18709
723.41	-0.04664	0.03623	-0.08149	0.06573	-0.11508	-0.03176	0.21379	-0.19256
724.159	-0.04679	0.03391	-0.07966	0.06441	-0.12668	-0.01266	0.22013	-0.19705
724.909	-0.04545	0.03424	-0.07659	0.06169	-0.13865	0.0055	0.22654	-0.2028
725.658	-0.04169	0.03227	-0.0738	0.05817	-0.14881	0.02425	0.2341	-0.20641
726.407	-0.04061	0.03001	-0.07071	0.05588	-0.1585	0.04301	0.24017	-0.21071
727.156	-0.04475	0.03046	-0.06791	0.0534	-0.16623	0.06081	0.24498	-0.215
727.906	-0.04024	0.0332	-0.06654	0.05112	-0.1706	0.07828	0.25122	-0.21952
728.655	-0.04242	0.03095	-0.06444	0.0497	-0.17438	0.09366	0.25644	-0.22431
729.404	-0.04088	0.03379	-0.06272	0.0474	-0.17676	0.10918	0.26335	-0.22706
730.153	-0.04017	0.03035	-0.06018	0.04595	-0.17557	0.12225	0.26637	-0.23094
730.902	-0.0384	0.03045	-0.05978	0.04423	-0.1736	0.13235	0.2702	-0.23511
731.65	-0.03835	0.02834	-0.05577	0.04319	-0.16992	0.14129	0.27522	-0.23816
732.399	-0.03645	0.0317	-0.05571	0.04078	-0.16652	0.14841	0.27681	-0.24128
733.148	-0.03911	0.02869	-0.05377	0.03924	-0.15798	0.15322	0.28019	-0.24217
733.896	-0.03563	0.03193	-0.05262	0.03889	-0.1537	0.15473	0.28455	-0.24434
734.645	-0.03309	0.0299	-0.05046	0.03671	-0.14793	0.15693	0.28573	-0.24722
735.393	-0.03763	0.02898	-0.04985	0.03491	-0.14048	0.15324	0.28735	-0.24703
736.141	-0.03499	0.02995	-0.04898	0.03339	-0.13514	0.15082	0.28756	-0.24814
736.89	-0.03244	0.02923	-0.04739	0.03317	-0.12935	0.14486	0.28921	-0.24709
737.638	-0.03597	0.02707	-0.04685	0.03327	-0.12266	0.14062	0.28758	-0.24924
738.386	-0.03034	0.0286	-0.04539	0.03097	-0.11851	0.13489	0.28648	-0.24788
739.134	-0.02891	0.02529	-0.04499	0.02837	-0.11111	0.1297	0.28326	-0.24621
739.882	-0.03198	0.02228	-0.04398	0.02857	-0.10518	0.12236	0.28282	-0.24325
740.63	-0.03398	0.02735	-0.04314	0.02822	-0.09943	0.11618	0.27681	-0.24028
741.378	-0.03109	0.0251	-0.04139	0.02674	-0.09682	0.11101	0.27265	-0.23742
742.125	-0.03437	0.0253	-0.04102	0.02588	-0.09186	0.10429	0.26564	-0.23352
742.873	-0.02799	0.02623	-0.03855	0.02596	-0.08714	0.09858	0.26101	-0.2292
743.621	-0.03055	0.02535	-0.0384	0.02504	-0.08394	0.09362	0.25346	-0.22168
744.368	-0.02805	0.02667	-0.03707	0.02269	-0.08081	0.08746	0.24332	-0.21628
745.116	-0.03463	0.028	-0.037	0.02398	-0.07652	0.08319	0.23308	-0.20847
745.863	-0.03211	0.02721	-0.03612	0.02203	-0.07429	0.078	0.22236	-0.20116
746.61	-0.02715	0.02934	-0.03557	0.02191	-0.07031	0.07532	0.21114	-0.19457
747.357	-0.02948	0.02367	-0.03548	0.02218	-0.06851	0.06971	0.19598	-0.18387
748.105	-0.02782	0.02365	-0.03698	0.02148	-0.06625	0.06686	0.18139	-0.17362
748.852	-0.02439	0.02258	-0.03315	0.02087	-0.06291	0.06341	0.16456	-0.16404
749.599	-0.0311	0.02732	-0.03323	0.01916	-0.06157	0.06039	0.14851	-0.15153
750.346	-0.02837	0.02458	-0.03304	0.01779	-0.05821	0.05637	0.12917	-0.14006
751.092	-0.02927	0.02965	-0.03328	0.01827	-0.05689	0.05267	0.11168	-0.12807
751.839	-0.02651	0.03498	-0.03226	0.01854	-0.05489	0.04987	0.08976	-0.11328
752.586	-0.02622	0.02045	-0.0316	0.01878	-0.05273	0.04766	0.06896	-0.09811
753.332	-0.02428	0.02431	-0.02776	0.01746	-0.05122	0.04425	0.04745	-0.08339
754.079	-0.02751	0.0221	-0.03171	0.01783	-0.0495	0.04224	0.02259	-0.06695
754.825	-0.02574	0.02121	-0.03148	0.01686	-0.04903	0.0397	-0.000485087	-0.05005
755.572	-0.02925	0.02027	-0.02972	0.01535	-0.04708	0.03826	-0.02417	-0.03346
756.318	-0.02619	0.0293	-0.02901	0.01614	-0.04319	0.03744	-0.05115	-0.01692
757.064	-0.02478	0.02517	-0.0281	0.01576	-0.04379	0.03564	-0.07559	0.00149
757.81	-0.02473	0.02171	-0.02741	0.01393	-0.04216	0.03314	-0.09896	0.01901
758.556	-0.02166	0.02018	-0.02719	0.0139	-0.04042	0.03122	-0.12359	0.03875
759.302	-0.02424	0.01401	-0.02393	0.01526	-0.0391	0.02928	-0.14488	0.05675
760.048	-0.02548	0.02666	-0.02686	0.01513	-0.03811	0.02805	-0.16315	0.07517
760.794	-0.02746	0.02132	-0.02547	0.01387	-0.03767	0.02684	-0.18052	0.09333
761.54	-0.0228	0.02821	-0.02376	0.0131	-0.03796	0.02681	-0.19543	0.11029
762.286	-0.02376	0.01614	-0.02697	0.01146	-0.0357	0.02229	-0.20644	0.12837
763.031	-0.02344	0.0179	-0.02426	0.01397	-0.0339	0.02294	-0.21452	0.1409
763.777	-0.02095	0.02647	-0.02522	0.01041	-0.03416	0.01945	-0.21861	0.15505
764.522	-0.0255	0.02695	-0.02442	0.01098	-0.03348	0.02065	-0.22177	0.16543
765.268	-0.02516	0.01934	-0.02367	0.00961	-0.03134	0.01884	-0.22226	0.17432
766.013	-0.02396	0.01874	-0.02437	0.01179	-0.03228	0.01759	-0.22047	0.18148
766.758	-0.0261	0.01968	-0.02317	0.01161	-0.03047	0.01808	-0.21779	0.18724
767.503	-0.02066	0.01982	-0.02578	0.01419	-0.02891	0.01609	-0.2124	0.18781
768.248	-0.02255	0.02462	-0.02357	0.01206	-0.03157	0.01604	-0.20764	0.18845
768.993	-0.02418	0.01437	-0.0238	0.01307	-0.0291	0.01466	-0.20133	0.18802
769.738	-0.01868	0.02602	-0.02266	0.01297	-0.02686	0.01369	-0.19349	0.18203
770.483	-0.02738	0.03077	-0.02369	0.00998	-0.02866	0.01402	-0.18654	0.18082
771.228	-0.02071	0.03045	-0.02215	0.01271	-0.02822	0.01205	-0.17946	0.17562
771.973	-0.02424	0.0264	-0.02091	0.01168	-0.02909	0.01195	-0.17363	0.16983
772.717	-0.02429	0.0242	-0.02157	0.01412	-0.02525	0.00953	-0.16538	0.1641
773.462	-0.02798	0.01098	-0.02123	0.00427	-0.02592	0.00925	-0.15885	0.15781
774.206	-0.02532	0.02684	-0.02067	0.01208	-0.02424	0.00796	-0.15352	0.15209
774.951	-0.01966	0.01628	-0.02076	0.01506	-0.02575	0.00832	-0.14728	0.14521
775.695	-0.02545	0.02126	-0.0195	0.00985	-0.02681	0.00637	-0.14179	0.13953
776.439	-0.02226	0.01668	-0.02011	0.00833	-0.02548	0.00755	-0.13565	0.13179
777.183	-0.02396	0.02154	-0.02239	0.00902	-0.02334	0.00725	-0.13021	0.12651
777.928	-0.01829	0.02723	-0.02229	0.01012	-0.02417	0.00394	-0.12511	0.12217
778.672	-0.02631	0.02243	-0.01944	0.00961	-0.01967	0.00539	-0.12145	0.11896
779.415	-0.02048	0.01692	-0.02314	0.0107	-0.02215	0.00717	-0.11461	0.11191
780.159	-0.02134	0.02016	-0.01978	0.01171	-0.02269	0.00393	-0.11034	0.10832
780.903	-0.01154	0.02503	-0.01985	0.01281	-0.0241	0.0063	-0.10703	0.10259
781.647	-0.02099	0.01955	-0.01877	0.00679	-0.02046	0.00619	-0.10226	0.09886
782.39	-0.0159	0.02011	-0.01933	0.00838	-0.02067	0.0056	-0.09858	0.09588
783.134	-0.01611	0.02075	-0.02054	0.00602	-0.01932	0.0019	-0.09615	0.08982
783.877	-0.0202	0.01792	-0.02074	0.00844	-0.01842	0.000715308	-0.09266	0.08629
784.621	-0.02321	0.01873	-0.01951	0.00714	-0.02043	0.000799153	-0.08918	0.08308
785.364	-0.01902	0.02865	-0.01816	0.01046	-0.02164	0.00396	-0.08729	0.0798
786.107	-0.02297	0.02011	-0.01853	0.0127	-0.01846	0.00234	-0.08391	0.07635
786.851	-0.01672	0.02139	-0.0153	0.00735	-0.01365	0.00115	-0.07956	0.07424
787.594	-0.02025	0.02118	-0.01397	0.00869	-0.02118	0.000518697	-0.07702	0.06878
788.337	-0.01697	0.01353	-0.02051	0.01057	-0.01821	0.000320126	-0.07613	0.06857
789.08	-0.02195	0.02411	-0.01898	0.00725	-0.01861	-0.000996997	-0.07273	0.06626
789.822	-0.0159	0.02212	-0.01546	0.00476	-0.0186	-0.00198	-0.06889	0.06297
790.565	-0.01635	0.02389	-0.01916	0.00948	-0.01825	0.00142	-0.069	0.06158
791.308	-0.01965	0.02567	-0.01688	0.00682	-0.01953	0.00389	-0.06774	0.05927
792.051	-0.0126	0.02389	-0.01481	0.00737	-0.01821	0.00141	-0.06442	0.05547
792.793	-0.02078	0.01481	-0.01636	0.00896	-0.01713	0.000632318	-0.06309	0.05522
793.536	-0.01352	0.01859	-0.01887	0.00901	-0.01878	-0.0046	-0.05994	0.05369
794.278	-0.01719	0.01735	-0.01119	0.00573	-0.02058	0.000366985	-0.05878	0.05186
795.02	-0.01967	0.02014	-0.01664	0.00486	-0.01832	-0.00227	-0.0586	0.04921
795.763	-0.0133	0.03539	-0.02032	0.00967	-0.01686	-0.000970211	-0.05512	0.04927
796.505	-0.01913	0.01597	-0.01477	0.01186	-0.0157	-0.00177	-0.05441	0.04552
797.247	-0.02016	0.02295	-0.01582	0.00852	-0.01345	0.00148	-0.05274	0.04531
797.989	-0.01864	0.02801	-0.00847	0.00671	-0.01542	0.000323561	-0.05083	0.04316
798.731	-0.0118	0.02268	-0.01294	0.00462	-0.01587	0.000244819	-0.04916	0.04388
799.473	-0.02241	0.02985	-0.01392	0.00854	-0.01742	0.000509738	-0.04912	0.04191
800.214	-0.02193	0.02077	-0.01596	0.01256	-0.01407	-0.0027	-0.04654	0.03924
800.956	-0.0241	0.02811	-0.01545	0.00635	-0.01495	0.0016	-0.04665	0.03845
801.698	-0.0198	0.01079	-0.01266	0.01132	-0.01557	-0.00402	-0.04582	0.03688
802.439	-0.02441	0.01809	-0.01486	0.0047	-0.01541	-0.00141	-0.04347	0.03827
803.181	-0.02031	0.01259	-0.0107	0.00584	-0.01566	-0.00581	-0.04408	0.03558
803.922	-0.01912	0.02724	-0.01304	0.00905	-0.01444	-0.00487	-0.04146	0.0335
804.663	-0.0178	0.02608	-0.00998	0.00828	-0.01584	-0.00299	-0.04038	0.03547
805.405	-0.01393	0.02179	-0.01105	0.00971	-0.01373	-0.00249	-0.03846	0.03432
806.146	-0.02321	0.01903	-0.01139	0.0097	-0.01357	-0.00603	-0.03666	0.031
806.887	-0.00402	0.01049	-0.01167	0.00827	-0.01546	-0.00197	-0.03882	0.03103
807.628	-0.02459	0.01083	-0.01294	0.00656	-0.01463	-0.00239	-0.03757	0.02883
808.369	-0.01738	0.02067	-0.0085	0.00803	-0.01564	-0.00369	-0.03605	0.03108
809.11	-0.0234	0.00973	-0.0183	0.00905	-0.01599	-0.00545	-0.03788	0.02715
809.85	-0.00778	0.00734	-0.01035	0.00734	-0.01174	-0.000166476	-0.03577	0.02667
810.591	-0.01767	0.0082	-0.0138	0.00751	-0.01098	-0.00281	-0.03759	0.02745
811.332	-0.0152	0.00732	-0.01171	0.01156	-0.01251	-0.00187	-0.03697	0.0268
812.072	-0.01647	0.02655	-0.01173	0.00948	-0.01425	-0.00214	-0.03383	0.02691
812.813	-0.0271	0.01114	-0.01007	0.00976	-0.01072	-0.00325	-0.03184	0.02474
813.553	-0.01326	0.02865	-0.0058	0.00662	-0.01453	-0.00484	-0.03227	0.0252
814.293	-0.02071	0.01423	-0.01587	0.01231	-0.01721	-0.00273	-0.03415	0.02429
815.033	-0.0224	0.01436	-0.01239	0.00877	-0.01453	-0.00467	-0.03212	0.02146
815.774	-0.01572	0.00776	-0.01263	0.00725	-0.01055	0.00019381	-0.03	0.02371
816.514	-0.02684	0.01631	-0.01818	0.00509	-0.00631	-0.00368	-0.02966	0.02356
817.254	-0.02426	0.01432	-0.00971	0.00674	-0.01122	-0.00836	-0.02931	0.0222
817.994	-0.00404	0.0204	-0.01439	0.01115	-0.00866	-0.00479	-0.02753	0.02114
818.733	-0.01422	0.00688	-0.01348	0.00594	-0.01234	-0.00367	-0.0258	0.02188
819.473	-0.02389	0.01701	-0.01122	0.00304	-0.0117	-0.00177	-0.02819	0.02096
820.213	-0.01113	0.01306	-0.01208	0.00778	-0.01272	-0.00853	-0.02731	0.02107
820.952	-0.02063	0.02251	-0.00866	0.00708	-0.01189	-0.00458	-0.02947	0.01889
821.692	-0.00664	0.01716	-0.01259	0.0041	-0.00617	-0.00281	-0.02419	0.02066
822.431	-0.02601	0.01793	-0.00658	0.00366	-0.00837	-0.00341	-0.02272	0.0184
823.171	-0.01348	0.01573	-0.00781	0.00554	-0.01423	-0.00302	-0.02353	0.02118
823.91	-0.01556	0.01362	-0.02188	0.00614	-0.00593	-0.0033	-0.02539	0.01741
824.649	-0.01891	0.03063	-0.00772	0.00569	-0.01223	-0.00418	-0.02438	0.01951
825.388	-0.0211	0.01282	-0.00922	0.00672	-0.00634	-0.00451	-0.02374	0.01799
826.127	-0.02435	0.00313	-0.00927	0.000569935	-0.01205	-0.0046	-0.02476	0.01632
826.866	-0.01534	0.0152	-0.0127	0.00798	-0.0087	-0.00224	-0.0252	0.01523
827.605	-0.01953	0.00279	-0.01347	0.00916	-0.01574	-0.00472	-0.02326	0.01665
828.344	-0.02304	0.01933	-0.00604	0.013	-0.01193	-0.00532	-0.02347	0.01655
829.083	-0.01688	0.02024	-0.00356	0.0068	-0.01234	-0.00199	-0.02089	0.01707
829.821	-0.02306	0.01517	-0.00983	0.01274	-0.00469	-0.00519	-0.02137	0.016
830.56	-0.02154	0.012	-0.0069	0.00994	-0.00929	-0.00108	-0.02089	0.01435
831.298	-0.01262	0.02737	-0.01134	0.00617	-0.01161	-0.00082126	-0.02235	0.01619
832.037	-0.02013	0.03474	-0.01399	0.00506	-0.01045	-0.00634	-0.02163	0.01776
832.775	-0.01207	0.02195	-0.01129	0.00931	-0.00848	0.00103	-0.01917	0.01446
833.513	-0.0152	0.0087	-0.01063	0.00731	-0.00278	-0.00286	-0.01979	0.01232
834.252	-0.02632	0.01956	-0.00912	0.00389	-0.01	-0.00183	-0.01995	0.01616
834.99	-0.01769	0.00612	-0.01658	0.00789	-0.00836	-0.0054	-0.01979	0.015
835.728	-0.01764	0.01743	-0.00508	0.01165	-0.00633	0.000130528	-0.01862	0.01385
836.466	-0.02413	0.01861	-0.01265	0.01161	-0.0157	-0.00366	-0.0191	0.0134
837.204	-0.01688	0.02383	-0.0112	0.00128	-0.01111	-0.00311	-0.01946	0.01235
837.941	-0.01579	0.02634	-0.01026	0.00843	-0.01373	0.00363	-0.02042	0.0098
838.679	-0.01088	0.01502	-0.01556	0.01019	-0.00711	-0.0043	-0.01725	0.01539
839.417	-0.01448	0.00166	-0.00492	0.00546	-0.00357	-0.00663	-0.01813	0.01379
840.154	-0.0176	0.02304	-0.01073	0.000527265	-0.00743	-0.00221	-0.01681	0.01313
840.892	-0.01157	0.01827	-0.00278	0.01343	-0.01719	-0.01329	-0.01861	0.01238
841.629	-0.00413	0.00892	-0.01016	0.01061	-0.01137	0.00128	-0.01755	0.01502
842.366	-0.01612	0.0186	-0.01631	0.01279	-0.01131	-0.00243	-0.01814	0.01033
843.104	-0.01531	0.01594	-0.01378	0.01169	-0.01072	0.000419002	-0.01712	0.01196
843.841	-0.01285	0.01598	-0.012	0.00491	-0.00482	-0.00221	-0.01587	0.01384
844.578	-0.01353	0.02784	-0.00191	0.0058	-0.01026	-0.00466	-0.01941	0.01265
845.315	-0.00632	0.02634	-0.01239	0.00633	-0.01181	-0.00153	-0.01894	0.01362
846.052	-0.00584	0.02254	-0.00466	0.00356	-0.00908	-0.00327	-0.01372	0.01329
846.789	-0.01235	0.01702	-0.01202	0.00664	-0.00726	-0.00173	-0.01911	0.01118
847.525	-0.02447	0.01304	-0.01178	5.83493e-06	-0.00421	-0.000206248	-0.01655	0.00949
848.262	-0.01874	0.01955	-0.00683	0.00926	-0.00977	-0.00888	-0.01789	0.01205
848.999	-0.01113	0.02089	-0.0106	0.01027	-0.01389	-0.00928	-0.01699	0.00884
849.735	-0.01046	0.00811	-0.01849	0.00908	-0.00635	-0.0054	-0.01764	0.01157
850.472	-0.00808	0.01059	-0.01832	0.01467	-0.00816	-0.00554	-0.01956	0.01317
851.208	-0.01679	0.02332	-0.00813	0.00723	-0.00135	-0.00323	-0.01341	0.00863
851.944	-0.01921	0.00177	-0.00811	0.01331	-0.01083	-0.00337	-0.01493	0.01268
852.68	-0.01835	0.01901	-0.00996	0.01011	-0.00876	-0.00642	-0.01423	0.00967
853.416	-0.02552	0.00167	-0.0086	0.00119	-0.01317	-0.00517	-0.01555	0.01036
854.153	-0.00829	0.00924	-0.00968	0.00599	-0.00828	-0.00141	-0.01159	0.00956
854.888	-0.0118	0.00831	-0.01197	0.00413	-0.01024	-0.00701	-0.01452	0.01159
855.624	-0.01656	0.0211	-0.00472	0.0052	-0.01526	-0.00624	-0.0206	0.00629
856.36	-0.01229	0.03141	-0.00542	0.0119	-0.00897	0.00227	-0.01518	0.0104
857.096	-0.00859	0.03422	-0.01017	0.01263	-0.00922	-0.00571	-0.01336	0.00832
857.832	-0.01904	0.02157	-0.01085	0.01243	-0.01623	-0.000950676	-0.0102	0.00943
858.567	-0.0088	0.00183	-0.00505	0.01219	-0.00878	-0.00638	-0.01677	0.00987
859.303	-0.02482	-0.00269	-0.00426	0.0134	-0.00336	-0.00458	-0.01497	0.0119
860.038	-0.02226	0.01528	-0.00563	0.00718	-0.01307	-0.00325	-0.01387	0.00737
860.773	-0.02344	0.00537	-0.00913	0.008	-0.01379	-0.00474	-0.01632	0.00975
861.509	-0.01909	0.01399	0.00406	0.00744	-0.00632	-0.00573	-0.0146	0.00966
862.244	-0.01566	0.01599	-0.01425	0.00538	-0.00892	-0.00516	-0.01652	0.00954
862.979	-0.01176	0.02449	-0.01626	0.0052	-0.01033	0.000686433	-0.01574	0.00859
863.714	-0.00637	0.00571	-0.01053	0.00748	-0.00477	-0.00257	-0.0147	0.01429
864.449	-0.00167	0.00866	-0.01431	0.01047	-0.00145	0.000649395	-0.01047	0.00849
865.184	0.000824334	0.0086	-0.00576	0.01653	-0.01197	-0.00169	-0.01169	0.01063
865.918	-0.00294	0.00907	-0.00536	0.00296	-0.00763	0.00354	-0.01428	0.00916
866.653	-0.02235	0.01118	-0.00107	0.00311	-0.00856	-0.00288	-0.01552	0.00553
867.388	-0.01876	0.02397	-0.0119	0.00399	-0.00727	-0.00592	-0.01192	0.00773
868.122	-0.01634	0.0261	-0.01338	-0.00128	-0.00664	0.00155	-0.01014	0.00452
868.857	-0.01294	0.01328	-0.01394	0.01022	-0.00702	0.00374	-0.01407	0.00949
869.591	-0.00889	0.01792	-0.00716	0.00463	-0.00699	-0.00305	-0.00997	0.00687
870.325	-0.00721	0.00695	-0.00426	0.00913	-0.0187	-0.00851	-0.01257	0.00927
871.059	-0.00898	0.01091	-0.00564	0.00876	-0.01201	-0.00197	-0.01622	0.0072
871.794	-0.01373	0.02446	-0.00795	0.0059	0.000223658	-0.00722	-0.012	0.00585
872.528	-0.00791	0.00832	-0.01136	0.00705	-7.99064e-05	-0.00901	-0.01173	0.0059
873.262	-0.01291	0.02307	-0.01109	0.00527	-0.00912	-0.00165	-0.01116	0.00841
873.995	-0.01854	0.02614	-0.00181	0.0212	-0.00884	-0.00511	-0.01526	0.00679
874.729	-0.01111	0.02135	-0.0152	0.00531	-0.00338	-0.00524	-0.01283	0.00689
875.463	-0.02407	0.02751	-0.00559	0.0107	-0.00926	-0.01104	-0.01424	0.0059
876.197	-0.01787	0.0111	-0.00181	0.01041	-0.00649	0.00156	-0.01235	0.00492
876.93	-0.00988	0.00306	-0.00113	0.00649	-0.00692	-0.0088	-0.01174	0.00535
877.664	0.00104	0.00321	-0.00558	0.00567	-0.00971	-0.00839	-0.01137	0.00254
878.397	-0.00685	0.00124	-0.00628	0.00655	-0.00692	-0.00765	-0.01395	0.00408
879.13	-0.02643	0.01293	-0.01035	0.00376	-0.00985	-0.00612	-0.00878	0.00832
879.864	-0.01789	0.02599	-0.01142	0.00423	-0.00647	-0.00222	-0.01301	0.0027
880.597	-0.01539	0.03	-0.00973	0.00743	-0.01506	0.00549	-0.00777	0.00507
881.33	-0.01545	-0.00262	-0.00683	0.0069	-0.01086	0.000492412	-0.01653	0.00568
882.063	-0.01027	0.01559	-0.01251	0.00698	-0.01142	-0.01321	-0.01297	0.00739
882.796	-0.01956	-0.00127	-0.00377	0.01015	-0.00587	0.00107	-0.01183	0.00805
883.529	-0.00894	0.01681	-0.0025	0.01285	-0.01225	-0.00188	-0.00895	0.00397
884.261	-0.00698	-0.000184919	-0.00518	0.01539	-0.01605	-0.00595	-0.00647	0.00776
884.994	-0.00487	0.02527	-0.0067	0.00184	-0.01827	0.00572	-0.0144	0.00541
885.727	-0.02514	0.02464	-0.01557	0.01072	-0.01091	0.0011	-0.00897	0.00543
886.459	-0.00947	0.00242	-0.00878	0.00722	-0.01284	-0.01555	-0.00816	0.00708
887.192	-0.02274	0.01402	-0.00877	0.00842	-0.00323	-0.00885	-0.0071	0.00482
887.924	-0.01983	0.01314	-0.00283	0.000682213	-0.00616	-0.00848	-0.00745	0.0043
888.656	-0.01179	-0.01132	-0.00175	0.00978	-0.00965	-0.00931	-0.00913	0.00791
889.388	-0.02067	0.01799	-0.00167	0.00691	-0.00198	-0.00613	-0.0065	0.00766
890.121	-0.018	0.01303	-0.00579	0.00928	-0.01608	-0.01261	-0.00929	0.0067
890.853	-0.0232	0.00403	-0.00865	0.00713	-0.00292	0.000636042	-0.01353	0.00889
891.584	-0.02814	0.01864	-0.00299	0.01024	-0.00939	-0.01024	-0.01156	0.0015
892.316	-0.00858	0.02203	-0.0048	0.00115	-0.01984	-0.000901986	-0.0159	0.00478
893.048	-0.02754	0.00808	0.00204	0.0096	-0.00677	-0.00523	-0.0149	0.00402
893.78	-0.02559	0.02362	-0.00566	0.01016	-0.00745	-0.00666	-0.01527	0.00695
894.511	-0.02725	-0.00366	-0.01023	0.00826	-0.000727287	-0.01066	-0.00831	0.00437
895.243	-0.0179	0.01686	-0.01236	0.000528197	-0.000114462	-0.000760916	-0.00775	0.00155
895.974	-0.0079	-0.00197	-0.00631	0.01117	-0.00274	0.00618	-0.01473	0.00836
896.706	-0.0062	-0.00406	0.000181133	0.01044	-0.00237	-0.00316	-0.01341	0.01105
897.437	-0.0112	0.02349	-0.01992	0.00499	-0.01113	0.00548	-0.00958	0.00811
898.168	-0.02183	0.02855	-0.00467	0.00351	-0.00244	-0.00132	-0.00836	0.01514
898.9	-0.02613	0.0263	-0.01892	0.01468	-0.00183	0.00216	-0.01781	0.00466
899.631	-0.01522	0.0085	-0.00118	0.01411	-0.00556	-0.01132	-0.00778	0.0082
900.362	-0.01907	0.01305	-0.00834	0.0107	-0.0033	-0.00554	-0.01265	0.00913
901.092	-0.00305	0.01803	-0.00382	0.01495	-0.00951	-0.00552	-0.0124	0.0075
901.823	-0.0013	0.02297	-0.01167	0.00904	-0.01217	-0.00885	-0.0063	0.00656
902.554	-9.99064e-06	0.03198	-0.00595	0.00931	0.00391	-0.00345	-0.01079	0.00479
903.285	-0.012	0.01856	-0.00893	0.01224	-0.00777	-0.0081	-0.01053	0.00368
904.015	-0.0092	0.02959	-0.00239	0.01337	0.000714041	0.000446853	-0.00531	0.00894
904.746	-0.01771	-0.00202	0.00803	0.00566	-0.0093	-0.00437	-0.00785	0.00965
905.476	-0.01136	0.0154	-0.00445	0.000294502	-0.00315	0.00847	-0.00552	0.0045
906.206	-0.02028	0.01879	-0.002	0.02043	-0.00175	0.0024	-0.00744	0.00426
906.937	-0.00296	0.01661	-0.000165033	0.00623	-0.01502	0.00244	-0.00307	0.0028
907.667	-0.02045	0.023	-0.00815	0.00554	-0.01295	-0.00246	-0.01273	0.00292
908.397	-0.01393	0.01034	0.00489	-0.000267938	-0.00807	-0.00146	-0.00832	0.00612
909.127	-0.00948	0.00727	-0.00468	0.00302	-0.00698	-0.006	-0.00881	0.008
909.857	-0.02402	0.01944	-0.01624	0.00841	-0.0064	0.0037	-0.01173	0.0011
910.587	-0.015	0.00708	-0.00225	0.01346	-0.00593	-0.00782	-0.00638	0.00432
911.316	-0.00586	0.00621	0.00141	0.00363	-0.00802	-0.01079	-0.01506	0.00415
912.046	-0.02382	0.03425	-0.00593	0.01903	-0.000337862	-0.00645	-0.00991	0.01126
912.776	0.00335	0.01425	-0.00887	0.00672	-0.01378	-0.00401	-0.00297	0.00902
913.505	-0.0205	0.000452623	-0.00132	0.02031	-0.00279	-0.00512	-0.00862	0.00949
914.235	-0.00729	-0.00507	-0.00996	-0.000747567	-0.01097	0.00028235	-0.00931	0.00663
914.964	-0.02232	-0.02636	-0.00935	0.00581	-0.00295	-0.0028	-0.00649	0.000627728
915.693	-0.00497	0.03084	0.008	0.00772	-0.01027	0.0053	-0.00761	0.00403
916.422	-0.01273	0.0242	-0.01408	0.01873	-0.01149	-0.01739	-0.00944	0.01273
917.151	-0.02756	0.02413	-0.00484	0.01377	-0.01442	-0.01117	-0.00942	0.00297
917.88	-0.0143	0.000411506	-0.00474	0.01286	-0.00729	0.00369	-0.00816	0.0069
918.609	-0.01882	0.0104	-0.00115	0.00882	-0.00272	0.00146	-0.0075	0.00363
919.338	-0.01963	-0.0049	-0.00694	0.01097	-0.01194	-0.01363	-0.00563	0.00411
920.067	-0.00938	0.02538	-0.00931	0.01329	0.00683	-0.00353	-0.01346	0.00676
920.796	-0.01116	0.01918	-0.01224	0.00637	0.00521	0.00211	-0.00984	0.00364
921.524	0.0031	0.0271	-0.00705	0.00947	-0.0033	0.00579	-0.00601	0.0054
922.253	-0.02813	0.00791	-0.00961	0.0059	-0.01809	0.000462675	-0.01269	0.01173
922.981	0.00686	0.00606	-0.00544	0.00764	-0.01126	0.00142	-0.00785	0.00348
923.71	-0.02907	0.0145	-0.00334	0.01804	0.000730732	0.00501	-0.0029	0.00365
924.438	-0.02597	0.02558	-0.00553	0.00459	-0.00244	-0.00685	-0.00905	0.00672
925.166	0.00327	0.00833	-0.00676	0.00101	0.000641813	-0.00395	-0.00918	0.00879
925.894	-0.00248	0.01234	-0.01169	0.01038	0.00654	0.00997	-0.01149	0.00647
926.622	-0.0013	0.00385	0.00296	0.00633	-0.0106	0.01034	-0.00546	0.00425
927.35	-0.01331	0.00257	-0.00496	-0.00366	-0.00558	0.000223606	-0.0064	0.00202
928.078	-0.01263	0.00211	0.00424	0.00991	-0.00181	0.00864	-0.01096	0.00394
928.806	-0.02265	0.01661	0.00237	0.01055	-0.00586	-0.000548373	-0.00326	0.00654
929.534	-0.02672	0.02815	0.002	0.00813	0.00473	0.00417	-0.00609	0.00749
930.261	-0.00133	0.01472	0.00451	0.00951	-0.00468	-0.000255646	-0.00126	0.00387
930.989	-0.0058	0.01151	-0.01239	0.00666	-0.00189	-0.01123	-0.00948	0.0033
931.716	-0.00595	0.02668	0.00193	0.01503	-0.01059	0.00303	-0.00369	0.00479
932.444	0.000212375	0.01032	-0.00227	0.01146	-0.00313	0.00395	-0.01358	0.00616
933.171	-0.00586	0.01573	-0.02109	-0.0042	0.00993	0.00218	-0.01168	0.01152
933.898	0.00475	0.01752	0.01909	0.01682	-0.00884	0.0074	-0.01742	0.00529
934.625	0.000533363	0.01632	-0.00804	0.00487	-0.00911	-0.00054175	-0.0098	0.00351
935.352	-0.00545	0.02935	-0.00726	0.00888	0.00124	-0.000919945	-0.0066	0.00703
936.079	-0.01497	0.01105	0.00166	0.00709	-0.00824	-0.0011	-0.01069	0.00842
936.806	-0.011	-0.00166	0.00532	0.00671	0.00506	0.00315	-0.00815	0.00895
937.533	-0.02693	0.01268	0.00818	0.00908	0.00238	-0.00452	-0.00729	0.0096
938.26	-0.02565	0.00576	-0.0116	0.01119	-0.01893	-0.00772	-0.00575	0.00401
938.986	-0.0102	-0.00441	-0.00853	0.00762	-0.01138	-0.00041633	-0.00948	0.00833
939.713	-0.02232	0.00477	-0.00885	0.01943	-0.00522	-0.00125	-0.01161	0.00814
940.439	-0.01746	0.00442	-0.000354713	0.01373	-0.01773	0.01066	-0.00407	-0.00179
941.166	-0.00182	0.02334	-0.01454	0.01538	-0.000608829	0.00583	-0.00147	0.00842
941.892	-0.01016	-0.00791	0.00317	0.0125	-0.01342	0.01174	-0.00456	0.00753
942.618	-0.03181	0.01098	-0.0151	0.01237	-0.00675	-0.000158835	-0.01205	-0.00617
943.344	-0.00543	0.01224	0.00138	0.00866	-0.00409	0.00434	0.000779377	6.47595e-05
944.07	-0.02421	0.00354	-0.01406	0.00442	-0.00319	0.01507	0.00349	0.0023
944.796	-0.01489	0.03373	-0.00916	0.00281	-0.00976	-0.000599442	-0.01575	0.00805
945.522	-0.02459	0.02847	-0.00569	0.01087	-0.000685586	0.00191	-0.01464	0.0093
946.248	-0.01279	0.01455	-0.0064	0.01509	-0.00583	-0.00361	-0.0106	0.00541
946.974	-0.02029	-0.0033	-0.00414	0.01133	-0.00772	-0.01006	-0.00437	0.00699
947.699	-0.00983	0.01755	-0.00904	0.0148	-0.00303	-0.000227397	-0.00826	0.00575
948.425	0.00831	0.00993	-0.00562	0.00584	-0.01116	-0.00472	-0.0059	0.00438
949.15	0.00321	0.02192	0.00244	0.00531	-0.00406	0.00667	-0.01472	0.00577
949.876	-0.0116	0.00509	-0.00434	0.00453	-0.00396	0.00278	-0.00319	0.01064
950.601	-0.01244	0.0204	0.00026636	0.00534	-0.00247	0.00776	-0.00913	-0.000679299
951.326	-0.0196	0.01893	-0.00571	0.00658	-0.00894	0.00489	0.0028	0.000508102
952.051	-0.01444	0.03308	-0.01013	0.000791926	-0.00913	-0.01738	-0.00546	0.0098
952.776	-0.0329	0.03791	-0.00519	0.01028	-0.0171	0.00981	-0.01033	0.00246
953.501	-0.02047	0.01707	-0.00412	0.01398	-0.01476	-0.0103	-0.007	0.00229
954.226	-0.00429	-0.00887	-0.00132	0.01159	-0.01627	0.0012	-0.01053	0.000406866
954.951	-0.00646	0.0091	0.00772	0.00379	-0.0055	-0.00664	-0.00806	0.0011
955.676	-0.00877	0.01624	0.00298	0.01521	-0.01616	0.0041	-0.0117	0.00187
956.4	-0.0109	0.0111	-0.00521	-0.000902431	-0.01972	-0.00414	-0.00682	-0.00992
957.125	-0.02121	0.00328	-0.01385	0.02036	-0.01404	-0.00279	-0.01017	0.000977266
957.849	-0.01053	0.01511	0.00336	0.02109	-0.0111	-0.000276966	-0.00445	-0.00536
958.574	-0.01192	0.00877	0.00995	0.00666	-0.0163	0.00475	-0.01318	0.00406
959.298	0.00041815	0.02263	-0.00188	0.01038	-0.01078	-0.00304	-0.01148	0.00358
960.022	-0.02271	0.00404	-0.01279	0.00113	-0.01395	-0.00399	-0.00482	-0.0027
960.747	-0.00367	0.01827	0.01206	0.00688	-0.00899	0.00266	-0.00967	-0.00949
961.471	-0.01257	0.02675	-0.00137	0.01492	-0.00556	0.01254	-0.00762	0.00589
962.195	-0.03285	-0.000233823	0.00864	0.00914	-0.016	0.000979769	-0.02242	-0.0045
962.918	-0.02025	0.01986	-0.01279	0.0058	-0.01029	-0.00654	-0.01799	0.00208
963.642	0.00311	0.00721	-0.000717702	0.01714	-0.01856	0.01129	-0.01419	0.00526
964.366	-0.00507	0.00417	-0.00239	0.00939	-0.00087149	0.0066	-0.000174352	0.00639
965.09	-0.01698	0.01528	-0.00733	0.00335	0.00285	0.000291948	-0.01536	-0.000973519
965.813	-0.01315	0.00372	0.00509	0.00838	-0.01244	-0.00609	-0.01437	-0.0019
966.537	-0.01266	0.02044	0.00449	0.01816	-0.00564	-0.00357	-0.01325	0.0019
967.26	-0.00264	0.01765	0.01126	0.00802	-0.01962	0.00712	-0.00852	-0.0012
967.983	-0.01554	0.0272	-0.0157	0.00393	-0.000423497	-0.0053	-0.00727	0.00958
968.706	-0.02168	0.01367	0.00931	0.0053	-0.00336	0.00642	-0.01245	0.000676576
969.43	0.00423	0.02059	-0.0081	-0.00321	-0.01558	-0.00519	-0.00272	0.01502
970.153	-0.00246	0.03487	0.01293	0.00952	-0.01961	-0.003	-0.00568	0.0014
970.876	-0.0137	-0.00964	0.01554	0.01245	-0.01397	-0.01065	-0.00284	0.00221
971.598	0.00258	-0.01316	0.00328	0.02299	-0.01287	0.01834	-0.00538	0.00139
972.321	-0.026	-0.00684	-0.00146	0.01625	-0.01686	-0.00608	-0.0047	0.00292
973.044	-0.000689553	0.0199	0.01809	0.00282	-0.01093	-0.00925	-0.0193	-0.00764
973.767	0.00158	0.02227	0.00576	0.01638	-0.00053872	0.00873	-0.00891	-0.00212
974.489	-0.00881	0.01314	-0.01329	0.00374	-0.00778	0.005	-0.00387	0.00313
975.212	-0.01427	-2.65348e-05	0.00812	0.01392	-0.0037	-0.00602	-0.00588	0.00556
975.934	-0.02069	0.0022	-0.01083	0.01286	-0.00509	-0.0067	-3.12433e-05	0.0074
976.656	-0.02794	0.01653	0.00537	0.00501	-0.0112	0.00493	-0.00626	-0.000257505
977.378	0.00279	-0.0033	0.000768985	0.0126	0.01044	-0.00283	0.00425	-0.00365
978.101	8.97582e-05	0.000436073	0.00281	0.01674	-0.00869	-0.0116	-0.0051	0.00392
978.823	-0.03435	0.01182	-0.00166	0.00463	-0.0172	0.00671	-0.00568	0.00315
979.545	-0.00506	0.00824	-0.03176	-0.000148298	0.01709	0.01554	0.00678	0.00722
980.266	-0.02561	0.00538	-0.01658	0.02331	0.01096	0.01016	0.00199	-0.00315
980.988	-0.0127	0.01097	-0.0082	0.01184	-0.01515	-0.01353	0.0141	0.0026
981.71	-0.00878	0.01415	0.0062	0.0212	0.00596	-0.00398	-0.00566	0.00719
982.432	0.00136	0.0261	-0.00766	0.0347	-0.000739399	0.00827	-0.000133529	0.000915333
983.153	-0.0189	0.01439	-0.013	-0.00469	-0.01337	-0.0054	-0.00718	0.000920473
983.875	-0.01515	0.000447698	9.31111e-06	0.00394	0.00112	0.00693	0.000816792	0.00849
984.596	-0.01414	-0.00263	-0.00183	0.00394	0.000117337	-0.00444	-0.00668	0.01138
985.317	-0.0129	-0.000541463	-0.00632	0.01342	-0.01824	-0.01318	-0.00651	0.00703
986.038	0.000595537	0.0286	-0.01126	0.000121704	0.0087	-0.00112	-0.00367	0.00823
986.759	-0.00295	0.03111	0.00401	0.0086	-0.0103	0.00626	-0.00082686	-0.000356252
987.481	0.00213	0.00455	-0.01042	0.00376	-0.02162	-0.00805	0.00171	0.000758776
988.201	0.00124	0.01113	-0.00803	0.01027	0.00176	0.000733141	-0.00442	0.00259
988.922	-0.0295	0.00441	0.00344	0.00813	0.00462	0.00581	-0.00572	0.00964
989.643	-0.02892	0.01666	-0.01179	0.0133	-0.01741	0.00936	0.00057641	0.00292
990.364	0.00363	0.01575	0.01618	-0.00678	-0.00615	0.0155	-0.00397	-0.00203
991.084	-0.00768	0.01959	-0.00806	0.000863364	-0.01601	0.00452	-0.00135	0.00998
991.805	-0.0221	-3.96904e-05	-0.004	0.0067	-0.01447	-0.000158973	-0.00278	0.01643
992.525	-0.01151	0.01203	-0.000361789	0.000679632	-0.01246	0.01121	0.0047	0.01021
993.246	-0.01708	0.01507	0.01724	0.00544	-0.01331	-0.00249	-0.00811	0.0124
993.966	-0.02216	0.01665	-0.00814	0.00354	-0.00577	0.00107	-0.00949	0.0023
994.686	0.000379928	-0.000910622	-0.01781	0.01908	-0.00291	0.00574	-0.00574	-0.01168
995.406	-0.01139	0.00892	-0.00889	0.0199	-0.01287	0.00273	0.00264	0.00213
996.126	0.00514	-0.00306	0.01277	0.01789	0.00335	-0.00301	-0.0038	0.00286
996.846	-0.02846	0.02542	-0.00144	0.01437	-0.00247	0.00674	0.01239	0.000506615
997.566	-0.0106	0.00555	0.01916	0.01858	-0.00962	-0.00106	-0.008	-0.00761
998.286	0.0018	0.01485	0.01053	0.00488	0.00349	-0.00336	-0.01313	0.00744
999.005	0.00763	0.00407	0.00728	0.02291	-0.00763	0.00116	-0.01668	0.00983
999.725	-0.00579	0.01949	-0.01341	-0.01282	0.000197861	0.01678	0.00957	0.000229122
1000.44	0.01272	0.04033	-0.00871	0.0188	-0.00809	-0.01746	0.000594381	0.00856
1001.16	-0.02655	0.01947	-0.02817	0.01752	-0.00402	-0.0049	-0.00703	-0.00426
1001.88	-0.02123	0.02968	-0.01011	0.0126	-0.00823	-0.01321	-0.01309	-0.00996
1002.6	-0.02063	0.01528	-0.00227	0.00912	-0.00249	-0.01777	-0.01155	0.01088
1003.32	-0.00601	0.01957	-0.00302	0.01209	0.01522	-0.000519117	-0.01131	0.00188
1004.04	-0.01838	0.00724	0.0061	0.00781	-0.00813	-0.0115	0.00296	0.00727
1004.76	-0.02264	0.02661	0.01677	0.0143	-0.01338	-0.00361	-0.00254	0.00793
1005.48	-0.01891	0.00863	-0.00168	0.00701	-0.00708	-0.01965	-0.00173	-0.00937
1006.2	-0.01978	0.02085	0.00971	0.02069	-0.01618	0.01084	0.00883	0.00496
1006.92	-0.03189	0.02562	0.01134	0.00105	-0.01765	-0.01071	0.00354	0.00487
1007.63	-0.00668	-0.01153	-0.006	0.01306	-0.00475	-0.000157479	0.00137	0.00439
1008.35	0.00272	-0.00343	0.00217	-0.000458251	-0.02195	-0.02826	-0.02244	-0.00944
1009.07	-0.02608	0.00895	0.00442	-0.00159	-0.000969622	-0.01639	-0.01073	0.0065
1009.79	0.00367	0.03079	-0.02186	0.00176	-0.00275	-0.03609	-0.00519	0.00224
1010.51	-0.00746	-0.00591	0.00156	0.00969	-0.01537	-0.0032	-0.00401	0.00119
1011.23	-0.01638	-0.00756	-0.01035	-0.0012	-0.02024	-0.00131	-0.00928	-0.00012166
1011.94	-0.03917	0.03074	-0.000818945	0.01113	-0.02846	-0.01034	0.000664889	-0.00102
1012.66	-0.00617	0.01258	-0.01835	0.01585	-0.00855	-0.000868448	0.00583	0.00391
1013.38	-0.00962	0.01263	-0.00678	0.0116	-0.02963	-0.01387	-0.00965	0.00284
1014.1	-0.00744	0.01267	0.01126	-0.00446	-0.00271	-0.02114	0.00574	-0.00968
1014.82	-0.01987	0.00821	-0.02423	0.00744	0.0072	-0.01463	-0.02071	-0.00354
1015.53	-0.01073	-0.00409	0.00154	0.0134	-0.00527	-0.00154	-0.01113	0.00632
1016.25	-0.01913	-0.00578	-0.01012	0.00718	0.01478	-0.02072	0.000824447	-0.01063
1016.97	-0.0322	0.00446	-0.00384	-0.00542	-0.02056	-0.02818	-0.00434	-0.00432
1017.69	-0.01319	0.01407	0.00693	0.000152919	-0.00638	0.00341	0.01028	0.00147
1018.4	-0.00764	0.00564	-0.02469	0.0043	0.000151284	-0.000398931	-0.00642	0.0095
1019.12	-0.03825	0.01345	-0.00901	0.01829	-0.000424086	0.01262	-0.02742	-0.00167
1019.84	-0.02539	0.02847	-0.02095	0.00946	-0.02384	-0.01197	-0.00603	-0.000641696
1020.56	-0.01549	0.0107	-0.00675	0.00488	0.00769	-0.00647	-0.01816	0.00444
1021.27	0.00846	0.01548	-0.01541	0.02621	-0.01583	-0.00648	0.00132	9.08597e-05
1021.99	-0.00607	-0.00273	-0.01687	-0.01068	-0.0141	-0.016	-0.0035	0.00261
1022.71	-0.04114	0.00447	-0.00393	0.01249	-0.02097	-0.01674	-0.00504	0.00525
1023.42	-0.03387	-0.02433	0.0201	0.01649	4.43386e-05	-0.00614	-0.01279	0.00926
1024.14	-0.01049	0.00426	-0.00118	0.00131	-0.00394	0.00294	-0.00068641	-0.00608
1024.86	-0.03317	0.01125	-0.01499	0.0157	0.00314	-0.01918	-0.00403	0.01044
1025.57	-0.01276	-0.00752	-0.02695	0.01647	0.00654	-0.00151	0.00314	-0.01127
1026.29	-0.00987	0.00371	-0.02716	0.00623	-0.00236	-0.00264	-0.00832	-0.01197
1027.01	-0.01998	-0.02538	0.00222	0.00755	-0.01292	-0.00751	-0.00712	0.00849
1027.72	-0.00353	-0.00909	-0.0186	0.02851	0.01705	0.0014	0.000441761	0.00015667
1028.44	0.02345	-0.00146	-0.00502	0.01132	-0.04148	0.00914	-0.00537	9.95474e-05
1029.15	-0.01867	0.00275	0.01239	-0.01379	-0.02541	-0.01841	-0.00286	0.00448
1029.87	0.000261966	0.04907	0.00188	0.01522	-0.02333	0.0059	-0.00699	0.00712
1030.59	0.00939	0.01728	0.00544	-0.00481	-0.00115	-0.00641	-0.00495	0.00039092
1031.3	0.00183	-0.0124	-0.00837	-0.01209	-0.00753	-0.00822	0.00967	0.00142
1032.02	-0.0169	-0.01673	-0.02187	0.00788	-0.04189	-0.0215	0.01561	-0.00117
1032.73	-0.01162	0.03655	0.02045	0.02356	-0.00496	-0.00551	0.00321	-0.00557
1033.45	-0.02417	0.0256	0.01396	-0.00346	0.00948	-0.01096	-0.00218	-0.00106
1034.16	-0.04608	-0.02184	-0.01347	-0.02666	-0.02922	-0.01194	0.01028	-0.00142
1034.88	-0.03738	-0.01231	-0.02938	0.00538	-0.00388	-0.00984	0.00164	0.00733
1035.6	-0.01373	-0.00275	0.02805	-0.00504	-0.02053	-0.02155	-0.000761455	0.01137
1036.31	-0.01613	-0.000154735	0.01764	0.0172	0.00978	-0.01366	-0.02223	0.00959
1037.03	-0.02511	0.00369	-0.000115608	0.01867	-0.00202	-0.01335	0.00563	0.0145
1037.74	-0.01277	0.01725	-0.02065	0.01649	-0.00327	-0.0035	-0.01255	0.00314
1038.46	-0.04173	0.0105	-0.03665	-0.01562	-0.0438	0.0056	-0.00571	0.01495
1039.17	-0.02077	0.01645	0.000153606	-0.01919	-0.0115	-0.00090197	-0.02256	-0.01042
1039.89	-0.0162	0.01774	-0.00708	0.02951	0.00552	0.02843	-0.01031	0.00106
1040.6	-0.02408	-0.000851282	-0.02552	0.000261426	-0.01358	-0.01586	-0.00501	0.00511
1041.31	-0.037	0.02669	-0.00394	0.03636	0.00209	-0.01917	0.01126	0.01628
1042.03	-0.02587	0.0413	-0.01363	0.01626	-0.00925	-0.00603	-0.01037	0.000495097
1042.74	-0.00967	0.02336	0.007	-0.00953	-0.01116	0.00751	-0.000515715	0.00815
1043.46	-0.02282	0.00229	0.00189	0.02534	-0.02472	-0.01256	0.00386	-0.01066
1044.17	-0.01987	0.00646	-0.00773	-0.00638	-0.03524	0.00381	-0.00463	-0.00715
1044.89	-0.01716	0.01458	0.00734	-0.00382	-0.00509	-0.03148	0.02451	0.01332
1045.6	-0.01919	0.01834	0.00425	0.01788	-0.01008	-0.02791	0.00943	0.00865
1046.31	-0.03098	0.01922	0.00816	0.03125	-0.02409	-0.00656	0.00709	0.0014
1047.03	-0.02117	0.02305	-0.00928	-0.000984795	0.01541	-0.02363	-0.0046	-0.00367
1047.74	-0.02339	-0.00113	-0.01521	0.0275	0.03006	-0.02123	-0.00655	0.00373
1048.46	-0.03785	0.01144	-0.01484	0.00957	-0.02044	-0.0165	0.00342	0.01185
1049.17	0.00722	0.00881	0.02962	0.02134	-0.01435	-0.02403	-0.00835	0.02611
1049.88	-0.05347	-0.0082	0.03882	0.01645	-0.02988	0.01091	0.00767	0.00583
1050.6	-0.00252	0.00655	0.00632	0.0243	-0.03246	-0.01309	-0.00832	0.00458
1051.31	-0.0335	-0.01002	-0.0056	0.02011	-0.01456	-0.02985	0.00441	-0.00425
1052.02	-0.02788	-0.03278	-0.02944	0.00724	-0.02603	0.02452	0.01143	-0.00868
1052.74	-0.02879	-0.02927	0.00349	-0.02674	-0.00133	-0.00834	-0.00396	0.02318
1053.45	-0.02269	-0.00126	-0.02717	0.0059	0.000336445	0.01652	0.00317	-0.00106
1054.16	-0.02531	0.00439	5.60711e-05	0.0018	-0.02724	-0.00814	-0.00928	-0.00398
1054.88	-0.05251	-0.03065	-0.00886	-0.0011	-0.03212	-0.00392	-0.00586	-0.0179
1055.59	-0.02765	-0.02642	-0.02953	0.0089	-0.01023	-0.03469	0.00825	0.01188
1056.3	-0.02157	0.01934	-0.00597	-0.02201	-0.01033	-0.04046	-0.01415	0.02256
1057.01	-0.01531	-0.033	0.02019	-0.01981	-0.03977	0.0011	0.00392	0.00043215
1057.73	0.01364	-0.01838	0.00268	-0.02723	-0.02103	-0.00735	0.00154	-0.01366
1058.44	-0.03556	0.03377	-0.000537746	0.02788	-0.00929	-0.00598	0.00206	0.02108
1059.15	-0.05519	0.03272	-0.01309	-0.00701	-0.03622	-0.01531	0.000323551	0.01074
1059.86	-0.06453	-0.00863	-0.00881	-0.00291	-0.01082	-0.01402	0.000763485	0.01353
1060.58	-0.0271	-0.02013	-0.01471	-0.00862	0.00568	-0.04767	0.01464	0.00873
1061.29	-0.0368	0.02137	0.02425	0.02154	0.000342895	-0.00102	0.00235	0.03819
1062	0.01176	0.01289	-0.00658	0.0119	-0.02829	-0.0177	-0.00702	0.02264
1062.71	-0.01835	0.01512	0.03582	-0.00372	0.00623	0.02659	-0.02635	-0.00564
1063.42	-0.07579	-0.0101	-0.00682	-0.01056	0.00942	0.000113314	-0.00748	0.02329
1064.14	-0.02409	-0.01394	0.00952	0.01459	-0.04585	0.02207	0.00202	-0.02184
1064.85	-0.002	0.01248	0.00507	-0.01574	0.01503	-0.02502	0.00164	0.02255
1065.56	-0.03207	0.0396	-0.01922	-0.00334	0.00506	-0.02066	0.00165	0.00833
1066.27	-0.02861	0.00797	0.01207	-0.02154	-0.04803	-0.00693	0.01138	-0.0186
1066.98	0.00584	0.01715	0.03442	-0.01657	-0.01834	-0.01224	-0.0063	0.00816
1067.69	-0.01316	0.04397	0.03211	-0.0018	-0.03081	-0.0167	0.00729	0.01248
1068.4	0.00717	0.02647	0.01935	-0.03256	-0.01993	0.03898	0.00545	0.0095
1069.12	0.01167	0.02979	0.00795	-0.00867	-0.02499	-0.01119	0.01822	0.00358
1069.83	-0.01977	-0.04157	-0.01984	0.00478	0.0026	-0.00461	0.02616	0.01314
1070.54	-0.00167	-0.02242	0.03247	-0.00464	-0.02722	0.00955	0.01592	0.01671
1071.25	-0.00103	0.000515208	-0.02341	0.01953	-0.01353	0.0274	0.00917	0.02169
1071.96	0.03129	-0.02577	0.00789	0.00408	0.00757	-0.05643	0.0194	0.01124
1072.67	-0.02669	-0.00684	-0.04012	0.00578	-0.02746	-0.00752	0.03107	0.01553
1073.38	-0.01294	0.02531	0.00559	0.01344	0.01704	-0.04042	0.01083	0.01556
1074.09	-0.00448	0.01843	0.00152	-0.00183	-0.04281	-0.03126	-0.00689	0.0058
1074.8	0.03254	-0.04772	-0.00562	-0.02665	-0.03302	-0.00478	-0.00165	0.01779
1075.51	-0.03945	0.000524658	-0.04452	-0.02088	-0.01706	-0.01688	0.01076	0.025
1076.22	-0.00891	-0.01848	0.00642	0.00598	-0.05498	-0.02227	-0.02021	-7.06958e-05
1076.93	0.03434	-0.01984	0.03533	-0.03052	-0.00871	-0.02573	0.01216	0.00479
1077.64	-0.02683	-0.04071	0.00881	-0.01784	0.00378	-0.01595	-0.00445	0.01646
1078.35	-0.03671	-0.03046	0.01391	0.00329	-0.04458	0.00275	0.00752	0.03533
1079.06	-0.02324	0.01709	-0.000346011	-0.04935	-0.03944	0.00838	0.01817	0.01194
1079.77	0.03848	0.04677	0.000890924	0.01426	-0.02523	-0.06404	0.01244	0.00816
1080.48	-0.0111	0.05312	-0.01188	-0.00124	0.00148	0.01895	0.01067	0.0149
1081.19	-0.03598	-0.02743	-0.0071	-0.02841	-0.04643	-0.01025	-0.00196	0.01523
1081.9	-0.04319	-0.01583	0.00551	-0.03928	0.00996	-0.00884	0.01252	-0.00964
1082.61	-0.01248	-0.0434	0.00529	-0.02948	-0.05346	-0.0313	0.02048	0.02005
1083.32	-0.03057	-0.01522	0.01166	0.01109	-0.00492	-0.03616	-0.02065	0.01763
1084.03	0.0169	-0.000550432	0.00355	-0.01832	0.01599	-0.01428	0.00647	0.01498
1084.74	-0.000792453	-0.02079	-0.02535	0.00172	-0.01751	-0.05682	0.01602	0.03266
1085.45	-0.05105	-0.01438	-0.00109	0.052	-0.00473	-0.0206	0.0253	0.0046
1086.16	0.02096	-0.015	0.00243	-0.03962	0.02519	-0.03513	0.02637	0.01935
1086.87	-0.01673	-0.00606	0.02967	0.0107	-0.00142	0.02747	-0.000407563	0.00093326
1087.58	-0.00234	0.00627	-0.0017	-0.006	0.00764	-0.0096	-0.02055	0.02473
1088.29	-0.02904	-0.0323	0.03422	-0.02755	0.03026	-0.02082	0.00109	0.00169
1088.99	-0.0359	-0.08535	0.01183	-0.02023	-0.06032	0.01401	0.01201	0.00406
1089.7	-0.00383	-0.04304	0.01721	0.00402	-0.03598	-0.00466	0.00768	0.0214
1090.41	-0.01999	-0.04037	0.02826	-0.05206	-0.0529	-0.02637	0.01368	0.01727
1091.12	-0.01256	0.00938	-0.00486	-0.0115	-0.01551	-0.00432	0.00503	0.01283
1091.83	0.02381	-0.01543	0.01405	-0.0286	-0.02055	-0.02796	-0.000981263	0.01045
1092.54	-0.027	-0.03314	0.000418988	0.00452	-0.02651	0.02097	0.01953	0.03046
1093.24	0.00252	-0.04442	0.01488	-0.0041	-0.02507	0.00156	-0.01476	0.03528
1093.95	-0.01331	-0.02687	0.03786	0.01252	0.000664162	-0.00114	0.000704147	0.01143
1094.66	-0.02994	-0.01208	0.00976	-0.02463	-0.04095	0.02518	0.0328	0.01167
1095.37	-0.02343	-0.04028	-0.00914	-0.01658	-0.02112	-0.02818	-0.00996	0.01564
1096.08	0.00271	-0.03518	0.02174	-0.01086	-0.00945	-0.03993	0.00835	0.02061
1096.78	-0.07613	-0.01462	0.0027	-0.02419	-0.02601	0.00499	0.00312	0.0301
1097.49	-0.02409	-0.05538	-0.01893	0.00612	-0.02609	0.00957	0.02808	0.04522
1098.2	0.03285	-0.04845	-0.01137	-0.04653	-0.02396	0.00599	-0.00861	0.01435
1098.91	-0.00466	-0.00906	9.24892e-05	0.02024	-0.03853	-0.02466	0.0176	0.03384
1099.61	-0.000614012	0.01179	0.04375	0.01516	-0.000663098	-0.02802	0.00119	0.01571
1100.32	-0.02378	-0.01626	0.02267	0.02969	0.00668	0.00388	0.01122	0.02023
1101.03	-0.01142	0.01461	-0.00115	-0.03077	-0.00669	-0.06769	-0.00563	0.02322
1101.74	0.00821	-0.07435	0.02168	0.0092	-0.02322	-0.01375	-6.28331e-05	0.01106
1102.44	-0.04532	-0.01473	0.02979	0.00393	-0.02546	-0.01552	-0.03022	0.01989
1103.15	-0.01224	-0.04766	0.02502	-0.0598	-0.01941	-0.01049	0.02452	0.04136
1103.86	-0.01346	-0.08376	0.02395	-0.03623	0.01325	0.00962	0.02606	0.03033
1104.56	0.00854	-0.04	0.01696	-0.02924	0.02296	-0.03338	-0.01094	0.03082
1105.27	-0.00686	-0.0272	0.02981	-0.02953	0.03328	-0.02203	-0.00576	0.03582
1105.98	0.02885	-0.05944	-0.01456	-0.03792	-0.01726	-0.02999	-0.00516	0.03076
1106.68	-0.02329	-0.04521	0.000210972	-0.01097	-0.01897	-0.00778	0.02478	0.03062
1107.39	0.0054	-0.02988	0.01514	-0.02294	0.03521	-0.02616	0.00381	0.000105716
1108.1	0.0399	-0.008	0.00715	-0.0093	-0.0085	-0.03628	0.02381	0.02037
1108.8	0.00927	-0.02543	0.02342	-0.02788	-0.0134	0.00513	0.02339	0.05784
1109.51	-0.01737	-0.03881	0.0268	-0.05045	-0.02182	-0.01305	-0.01457	0.01959
1110.21	0.00793	-0.04693	0.00805	-0.02221	-0.04499	0.0093	0.00183	0.03064
1110.92	-0.0065	-0.02035	-0.00141	-0.02581	0.00241	-0.01751	-0.00751	0.01932
1111.63	0.01913	-0.01519	0.000639707	-0.04434	-0.02788	0.00252	0.02385	0.04096
1112.33	0.00217	-0.02655	-0.02119	-0.04277	-0.00631	-0.00405	0.01649	0.0383
1113.04	0.00699	-0.05252	0.03146	-0.04334	-0.01273	-0.04999	0.00924	0.01651
1113.74	-0.00473	-0.03175	0.00229	-0.04511	-0.00417	-0.0017	0.01266	0.01605
1114.45	-0.0219	-0.02563	0.01946	-0.04521	-0.03438	0.000975242	-0.01222	0.01243
1115.15	0.01832	-0.02455	0.03827	-0.03762	-0.03862	-0.04527	-0.00836	0.02596
1115.86	0.02295	-0.01188	0.03119	-0.01882	-0.0131	6.30683e-05	-0.01308	0.02075
1116.57	0.00215	-0.04193	0.02551	-0.06476	-0.01815	-0.01767	0.0131	0.01545
1117.27	-0.01903	-0.0211	0.01122	-0.04015	-0.03017	-0.01972	0.01736	0.03279
1117.98	0.02385	-0.03604	0.01639	-0.02925	-0.000142687	-0.01798	0.00858	0.01336
1118.68	-0.00505	-0.01843	0.0149	-0.01802	0.00514	-0.01081	0.01119	0.03296
1119.39	0.00786	-0.02919	0.01092	-0.05597	0.00688	-0.00691	0.01256	0.015
1120.09	0.00792	-0.03578	0.02846	-0.04507	-0.00992	-0.00569	-0.01685	0.00931
1120.8	-0.00494	-0.0575	0.00388	-0.03716	-0.02377	-0.01663	-0.00827	0.03076
1121.5	-0.01595	-0.0454	0.02239	-0.03835	0.01199	-0.0283	0.0026	0.02609
1122.2	0.01378	-0.05363	0.02193	-0.03092	0.02487	-0.03129	0.03692	0.01283
