# Supplementary material for: Chiral plasmonic superlattices from template-assisted assembly of achiral nanoparticles
Source: Nat Commun. 2025 Feb 16;16:1687. doi: 10.1038/s41467-025-56999-0 (PMC11830766; doi:10.1038/s41467-025-56999-0)
Supplement: Supplementary file 3 — Source Data [file 41467_2025_56999_MOESM3_ESM.zip › source data/Fig.3/Au NPs spheres/27nm LF.txt]

Wavelength (nm)	0_LCP	0_Linear	0_RCP
351.607006	0.582343	0.608133	0.592153
352.389528	0.579304	0.585952	0.594096
353.171988	0.604938	0.582800	0.597549
353.954387	0.614111	0.576959	0.600000
354.736724	0.609966	0.619349	0.580909
355.519000	0.606293	0.576302	0.613260
356.301214	0.595439	0.593446	0.614286
357.083367	0.589892	0.584656	0.593723
357.865459	0.584654	0.558511	0.584940
358.647489	0.606061	0.578947	0.605981
359.429457	0.611386	0.568439	0.587719
360.211364	0.585425	0.591909	0.583621
360.993209	0.596918	0.570069	0.586059
361.774993	0.588623	0.578632	0.584416
362.556715	0.588329	0.592657	0.587629
363.338375	0.606085	0.577215	0.587011
364.119973	0.599367	0.571066	0.575581
364.901510	0.576744	0.562449	0.597973
365.682985	0.599060	0.581699	0.570261
366.464398	0.575479	0.555823	0.571772
367.245750	0.574872	0.560641	0.591900
368.027039	0.574514	0.571320	0.583788
368.808267	0.562500	0.560994	0.589409
369.589432	0.566643	0.542336	0.569106
370.370536	0.566038	0.551893	0.560258
371.151578	0.564845	0.559727	0.581492
371.932558	0.570621	0.558433	0.561497
372.713475	0.562805	0.539663	0.566389
373.494331	0.561321	0.533975	0.535347
374.275125	0.547960	0.542679	0.545560
375.055856	0.558635	0.550921	0.569476
375.836525	0.536282	0.530560	0.525300
376.617133	0.550048	0.543661	0.521134
377.397677	0.542986	0.524138	0.532075
378.178160	0.534766	0.522964	0.515286
378.958581	0.528713	0.511202	0.536958
379.738939	0.517744	0.500754	0.525324
380.519235	0.513739	0.517450	0.532839
381.299469	0.509881	0.516926	0.521770
382.079640	0.513068	0.512134	0.510244
382.859749	0.513170	0.502498	0.526939
383.639795	0.515084	0.501810	0.505339
384.419779	0.506521	0.504530	0.512912
385.199701	0.497919	0.495504	0.498077
385.979560	0.493445	0.494970	0.512802
386.759356	0.504901	0.497850	0.496825
387.539090	0.499691	0.493075	0.508054
388.318762	0.504777	0.494967	0.502059
389.098370	0.504694	0.488106	0.502803
389.877917	0.504449	0.490947	0.491604
390.657400	0.493006	0.494393	0.500261
391.436821	0.491803	0.502337	0.501720
392.216179	0.494496	0.494402	0.495632
392.995474	0.497319	0.493489	0.493856
393.774707	0.491557	0.490775	0.497591
394.553877	0.493258	0.492688	0.504978
395.332984	0.489719	0.496441	0.506244
396.112028	0.492735	0.492613	0.495668
396.891009	0.494740	0.494321	0.498947
397.669927	0.495364	0.494660	0.499663
398.448783	0.499644	0.492153	0.499149
399.227575	0.498978	0.495733	0.502540
400.006304	0.497344	0.491252	0.501222
400.784971	0.497609	0.498988	0.498148
401.563574	0.500043	0.497223	0.499686
402.342115	0.499024	0.494700	0.496469
403.120592	0.500858	0.496038	0.498817
403.899006	0.501985	0.495570	0.505272
404.677357	0.496792	0.501398	0.503508
405.455644	0.494742	0.493649	0.500254
406.233869	0.503091	0.500295	0.505885
407.012030	0.501023	0.498927	0.499130
407.790128	0.495723	0.498364	0.502672
408.568163	0.500823	0.500495	0.505720
409.346134	0.502019	0.499074	0.510082
410.124042	0.499179	0.502566	0.510064
410.901887	0.500395	0.501582	0.513167
411.679668	0.501313	0.499925	0.506301
412.457386	0.504653	0.501997	0.506945
413.235040	0.500913	0.501449	0.507685
414.012631	0.499615	0.504719	0.512006
414.790158	0.501976	0.501822	0.508581
415.567622	0.506293	0.503447	0.511035
416.345022	0.502426	0.500543	0.511244
417.122359	0.504899	0.503662	0.513365
417.899632	0.506072	0.504413	0.509334
418.676841	0.509776	0.502141	0.513204
419.453987	0.508635	0.504394	0.514723
420.231069	0.505348	0.506996	0.512455
421.008087	0.508502	0.507087	0.511623
421.785041	0.508809	0.509997	0.512395
422.561932	0.508733	0.507552	0.515372
423.338759	0.506164	0.508086	0.514544
424.115522	0.507261	0.509425	0.514706
424.892221	0.509370	0.508642	0.515785
425.668856	0.510621	0.510852	0.514353
426.445428	0.511577	0.511562	0.518142
427.221935	0.513004	0.510692	0.517963
427.998378	0.512961	0.511596	0.523788
428.774758	0.515744	0.513952	0.518656
429.551073	0.513168	0.512039	0.519602
430.327324	0.513677	0.513487	0.518471
431.103511	0.511637	0.516593	0.520332
431.879634	0.514289	0.514480	0.519803
432.655693	0.516374	0.515980	0.522040
433.431688	0.516792	0.517278	0.522626
434.207618	0.516648	0.515781	0.523772
434.983484	0.519293	0.519433	0.521821
435.759286	0.519030	0.516036	0.525880
436.535024	0.521921	0.518708	0.522407
437.310697	0.520334	0.518042	0.525957
438.086306	0.518635	0.520025	0.525428
438.861851	0.521610	0.522531	0.524075
439.637331	0.523066	0.523365	0.525147
440.412747	0.524253	0.520972	0.527137
441.188099	0.524420	0.521433	0.524440
441.963385	0.523516	0.523258	0.525837
442.738608	0.523165	0.524877	0.529104
443.513766	0.525733	0.524475	0.529136
444.288859	0.525948	0.524118	0.530922
445.063888	0.525636	0.526366	0.531127
445.838852	0.527704	0.525724	0.532239
446.613751	0.528200	0.528967	0.530993
447.388586	0.529932	0.528703	0.531185
448.163356	0.528097	0.528205	0.533563
448.938061	0.528843	0.528565	0.534086
449.712702	0.533172	0.531489	0.534331
450.487278	0.531082	0.531217	0.537245
451.261789	0.534485	0.530618	0.535349
452.036235	0.533462	0.532307	0.533830
452.810616	0.534129	0.532458	0.538347
453.584932	0.535913	0.534037	0.537327
454.359184	0.535942	0.533327	0.539511
455.133370	0.536092	0.534214	0.538022
455.907492	0.537000	0.536656	0.538900
456.681548	0.539231	0.537183	0.540205
457.455540	0.538115	0.536211	0.540026
458.229466	0.541119	0.538429	0.541129
459.003327	0.540564	0.538055	0.541244
459.777124	0.539016	0.539332	0.541026
460.550855	0.542605	0.540572	0.543277
461.324521	0.542954	0.541742	0.544515
462.098121	0.542570	0.540787	0.544842
462.871657	0.543133	0.543339	0.546810
463.645127	0.544453	0.543331	0.545958
464.418532	0.546039	0.542953	0.546105
465.191871	0.546261	0.545523	0.547791
465.965146	0.546676	0.545306	0.548563
466.738355	0.546213	0.545251	0.548182
467.511498	0.547972	0.547460	0.550172
468.284576	0.547653	0.547386	0.550983
469.057589	0.549041	0.548736	0.550870
469.830536	0.549632	0.548392	0.551749
470.603418	0.550844	0.548534	0.553316
471.376234	0.552975	0.550119	0.552895
472.148985	0.552546	0.552106	0.553687
472.921670	0.552818	0.551139	0.554331
473.694289	0.553305	0.551429	0.555585
474.466843	0.554716	0.552602	0.555553
475.239331	0.553365	0.553807	0.556393
476.011753	0.555222	0.553946	0.558432
476.784110	0.555448	0.554861	0.558687
477.556401	0.556794	0.555535	0.557532
478.328626	0.556067	0.555913	0.559732
479.100785	0.558571	0.557651	0.558986
479.872879	0.557936	0.557784	0.558939
480.644906	0.559298	0.557345	0.561843
481.416868	0.558730	0.558634	0.559320
482.188764	0.559028	0.557975	0.561195
482.960594	0.559307	0.558470	0.560419
483.732358	0.559257	0.558810	0.559866
484.504056	0.558145	0.558444	0.561020
485.275688	0.559712	0.558223	0.562123
486.047254	0.559760	0.559078	0.561774
486.818753	0.559103	0.558300	0.562900
487.590187	0.559945	0.558529	0.562277
488.361555	0.559330	0.559044	0.561745
489.132856	0.558734	0.560378	0.562897
489.904091	0.558349	0.557818	0.562630
490.675260	0.558479	0.558597	0.561500
491.446363	0.558709	0.558486	0.560254
492.217399	0.556568	0.556702	0.561376
492.988369	0.557774	0.557046	0.560204
493.759273	0.557501	0.556866	0.558809
494.530111	0.555398	0.554994	0.558735
495.300882	0.555188	0.554291	0.558092
496.071586	0.554175	0.552846	0.556610
496.842224	0.552837	0.552026	0.555382
497.612796	0.550847	0.552269	0.555830
498.383301	0.550634	0.550091	0.553039
499.153740	0.547425	0.549208	0.551706
499.924112	0.548088	0.545732	0.552249
500.694418	0.546629	0.545903	0.550423
501.464657	0.545299	0.544948	0.547951
502.234829	0.542372	0.543190	0.545356
503.004935	0.541330	0.540473	0.545453
503.774974	0.538411	0.538552	0.545173
504.544946	0.537957	0.536793	0.541574
505.314852	0.535740	0.535049	0.539851
506.084690	0.534142	0.533410	0.537029
506.854462	0.530709	0.531095	0.536120
507.624168	0.529356	0.529384	0.534328
508.393806	0.527790	0.527703	0.531766
509.163377	0.524403	0.524868	0.529528
509.932882	0.523667	0.522601	0.527716
510.702319	0.521380	0.520835	0.525926
511.471690	0.518983	0.518089	0.522870
512.240994	0.516129	0.515363	0.520458
513.010230	0.513525	0.513457	0.518200
513.779400	0.510672	0.511564	0.516621
514.548502	0.508322	0.508661	0.514682
515.317537	0.506281	0.506381	0.512331
516.086506	0.502592	0.504410	0.509564
516.855407	0.500461	0.501632	0.507441
517.624241	0.497788	0.497993	0.504025
518.393007	0.496328	0.496367	0.501073
519.161707	0.492632	0.492788	0.499487
519.930339	0.490562	0.490130	0.496621
520.698904	0.488234	0.487664	0.494323
521.467401	0.485084	0.485687	0.491573
522.235832	0.482700	0.481818	0.489259
523.004194	0.479221	0.479593	0.485703
523.772490	0.477369	0.477064	0.483016
524.540718	0.474226	0.474982	0.481641
525.308878	0.471451	0.471038	0.478264
526.076971	0.468694	0.469635	0.476036
526.844997	0.466239	0.466286	0.473873
527.612955	0.463257	0.463249	0.470856
528.380845	0.459909	0.461151	0.467963
529.148668	0.457446	0.457835	0.466007
529.916423	0.454860	0.455503	0.463325
530.684111	0.451731	0.453531	0.461163
531.451731	0.449125	0.450744	0.458972
532.219283	0.446989	0.447568	0.456628
532.986767	0.444181	0.445102	0.454204
533.754184	0.441068	0.442842	0.451713
534.521533	0.437407	0.439505	0.448638
535.288814	0.435950	0.436726	0.446256
536.056027	0.432822	0.435197	0.443529
536.823172	0.430240	0.431897	0.442152
537.590250	0.428432	0.429576	0.439734
538.357259	0.426208	0.427251	0.437176
539.124201	0.422938	0.425360	0.434926
539.891074	0.420931	0.422829	0.432596
540.657880	0.417952	0.420699	0.430764
541.424617	0.415523	0.418653	0.429436
542.191287	0.413463	0.417059	0.427482
542.957888	0.412102	0.413918	0.425400
543.724421	0.410127	0.412103	0.424197
544.490886	0.407740	0.410711	0.422184
545.257283	0.405606	0.408374	0.421050
546.023612	0.404229	0.406837	0.419748
546.789872	0.401711	0.404887	0.417716
547.556064	0.400467	0.403103	0.416408
548.322188	0.398392	0.402238	0.415227
549.088244	0.397029	0.400711	0.413995
549.854231	0.395321	0.399660	0.412770
550.620150	0.394144	0.398067	0.412088
551.386000	0.392589	0.396541	0.410468
552.151782	0.391522	0.396503	0.409744
552.917496	0.390465	0.395283	0.409285
553.683141	0.389378	0.394029	0.408249
554.448717	0.388370	0.393430	0.407831
555.214225	0.387689	0.392040	0.406847
555.979665	0.387695	0.391685	0.406171
556.745036	0.386942	0.391461	0.405864
557.510338	0.386230	0.391100	0.405130
558.275572	0.385816	0.390651	0.404719
559.040737	0.385195	0.390031	0.404543
559.805833	0.385834	0.390215	0.403830
560.570860	0.385026	0.390670	0.403520
561.335819	0.384886	0.390118	0.403350
562.100709	0.384955	0.390450	0.403252
562.865530	0.385316	0.390074	0.402492
563.630283	0.385513	0.390792	0.403171
564.394966	0.386204	0.390725	0.402747
565.159581	0.385691	0.390762	0.403188
565.924126	0.386652	0.391279	0.403031
566.688603	0.387739	0.391924	0.402660
567.453011	0.387899	0.392116	0.402714
568.217349	0.388716	0.393143	0.403261
568.981619	0.389810	0.393500	0.403379
569.745820	0.390412	0.394074	0.403368
570.509951	0.391298	0.395143	0.403309
571.274014	0.392313	0.395254	0.403480
572.038007	0.393037	0.396257	0.403788
572.801931	0.393958	0.396991	0.403750
573.565786	0.394920	0.397546	0.404408
574.329572	0.395761	0.398732	0.404208
575.093288	0.397091	0.399462	0.404548
575.856935	0.397899	0.400790	0.404273
576.620513	0.399265	0.401403	0.405243
577.384021	0.400275	0.402206	0.405497
578.147460	0.401257	0.402887	0.405230
578.910830	0.402483	0.403899	0.405452
579.674131	0.403356	0.404886	0.405489
580.437361	0.404601	0.405661	0.405619
581.200523	0.405315	0.406356	0.405780
581.963615	0.406716	0.407237	0.406344
582.726637	0.407958	0.408626	0.406183
583.489590	0.409036	0.409337	0.406729
584.252473	0.410209	0.410412	0.406514
585.015287	0.410986	0.410829	0.406607
585.778031	0.412092	0.411828	0.407020
586.540705	0.413100	0.413349	0.406964
587.303309	0.414759	0.413498	0.407595
588.065844	0.415160	0.414493	0.407647
588.828309	0.416188	0.415037	0.407879
589.590705	0.417093	0.415981	0.408083
590.353030	0.418093	0.416528	0.408060
591.115286	0.419058	0.418180	0.407547
591.877472	0.419838	0.418437	0.408024
592.639588	0.421144	0.419551	0.408376
593.401634	0.421790	0.420380	0.408417
594.163610	0.423008	0.420700	0.408462
594.925516	0.423765	0.421349	0.408149
595.687352	0.423880	0.422552	0.408431
596.449118	0.424638	0.422646	0.408775
597.210814	0.425801	0.423221	0.408205
597.972440	0.426909	0.424375	0.408915
598.733996	0.427320	0.425271	0.408968
599.495482	0.427881	0.425680	0.408505
600.256898	0.428883	0.426144	0.408812
601.018243	0.429982	0.427325	0.409005
601.779518	0.431088	0.428075	0.408944
602.540723	0.431564	0.428440	0.409275
603.301858	0.432313	0.429468	0.408857
604.062922	0.433072	0.429929	0.409191
604.823916	0.433935	0.430938	0.409405
605.584840	0.434600	0.431268	0.409092
606.345693	0.435555	0.432019	0.409843
607.106476	0.435919	0.432402	0.409278
607.867188	0.437140	0.433469	0.409781
608.627830	0.437790	0.434611	0.409441
609.388402	0.438403	0.434655	0.409638
610.148902	0.439097	0.435506	0.410262
610.909333	0.439825	0.436447	0.409781
611.669693	0.440865	0.437261	0.409981
612.429982	0.442047	0.437712	0.410590
613.190200	0.442538	0.439058	0.410733
613.950348	0.443412	0.439484	0.411118
614.710425	0.444476	0.440437	0.411662
615.470432	0.444988	0.440883	0.412160
616.230368	0.445896	0.442066	0.412328
616.990233	0.446656	0.443190	0.412248
617.750027	0.447658	0.443243	0.412783
618.509750	0.448970	0.444558	0.413163
619.269403	0.449676	0.445012	0.414273
620.028984	0.450115	0.445394	0.414382
620.788495	0.451394	0.446642	0.414999
621.547935	0.451830	0.447562	0.415383
622.307304	0.453231	0.448024	0.415976
623.066601	0.453617	0.448261	0.417277
623.825828	0.454557	0.449261	0.417686
624.584984	0.454862	0.450154	0.418869
625.344069	0.455310	0.450284	0.419107
626.103082	0.456353	0.451069	0.419870
626.862025	0.456802	0.451660	0.421310
627.620896	0.457677	0.452568	0.422098
628.379696	0.457805	0.452626	0.422895
629.138425	0.458616	0.452985	0.424190
629.897083	0.459019	0.453400	0.425632
630.655669	0.459160	0.454160	0.426305
631.414184	0.459490	0.453266	0.427872
632.172628	0.459474	0.454121	0.428914
632.931000	0.459686	0.454200	0.431085
633.689301	0.459290	0.453987	0.432729
634.447531	0.458873	0.454154	0.434023
635.205689	0.459001	0.453566	0.435564
635.963776	0.458639	0.453735	0.437250
636.721791	0.458190	0.453610	0.439433
637.479735	0.457112	0.453367	0.441024
638.237607	0.456890	0.452276	0.442161
638.995408	0.455346	0.451442	0.443893
639.753137	0.455097	0.450461	0.445695
640.510794	0.453248	0.449476	0.446865
641.268380	0.451170	0.447571	0.447692
642.025894	0.449008	0.445935	0.448821
642.783336	0.446880	0.444076	0.449895
643.540707	0.444359	0.442197	0.449898
644.298006	0.441766	0.439673	0.450478
645.055233	0.438251	0.436117	0.450009
645.812388	0.434824	0.433149	0.449767
646.569471	0.430988	0.429236	0.448687
647.326483	0.426453	0.425724	0.447325
648.083423	0.422193	0.421436	0.446048
648.840290	0.417696	0.416750	0.443957
649.597086	0.411878	0.411337	0.441789
650.353810	0.406447	0.406351	0.438565
651.110461	0.400335	0.400360	0.434658
651.867041	0.394547	0.394299	0.431163
652.623549	0.387334	0.388152	0.426962
653.379984	0.380221	0.381166	0.421910
654.136348	0.373344	0.373777	0.416569
654.892639	0.365580	0.366336	0.411281
655.648858	0.358532	0.358682	0.404175
656.405005	0.349794	0.350193	0.397964
657.161080	0.342203	0.342329	0.391146
657.917082	0.333297	0.333348	0.382946
658.673012	0.324803	0.325008	0.375900
659.428870	0.316523	0.316409	0.367863
660.184655	0.307950	0.307008	0.359478
660.940368	0.299587	0.298318	0.350892
661.696009	0.290594	0.289663	0.342425
662.451577	0.281863	0.280722	0.333331
663.207073	0.273949	0.272131	0.324091
663.962496	0.265934	0.263550	0.315287
664.717847	0.257773	0.255225	0.306295
665.473125	0.249561	0.246886	0.296887
666.228331	0.242117	0.239302	0.288046
666.983464	0.234682	0.231129	0.278661
667.738525	0.227672	0.223646	0.270154
668.493512	0.220857	0.216354	0.261126
669.248428	0.213787	0.209503	0.252377
670.003270	0.207349	0.202621	0.243245
670.758040	0.200867	0.195789	0.234583
671.512737	0.194709	0.189883	0.225580
672.267361	0.188951	0.183739	0.217010
673.021912	0.183184	0.177794	0.207987
673.776391	0.177552	0.172221	0.199700
674.530797	0.172207	0.166353	0.191219
675.285129	0.166626	0.161092	0.182345
676.039389	0.161157	0.155470	0.173825
676.793576	0.155817	0.150107	0.165211
677.547690	0.150412	0.144671	0.156847
678.301731	0.145342	0.139462	0.148467
679.055699	0.139983	0.134018	0.140174
679.809594	0.134673	0.128963	0.132115
680.563415	0.129735	0.124124	0.124223
681.317164	0.125204	0.118920	0.116815
682.070840	0.120641	0.114312	0.109785
682.824442	0.116079	0.109831	0.103176
683.577971	0.112245	0.105739	0.096973
684.331427	0.108698	0.101755	0.091669
685.084809	0.105600	0.098435	0.086561
685.838119	0.102929	0.095433	0.082476
686.591355	0.100802	0.092981	0.078674
687.344518	0.099073	0.091103	0.075678
688.097607	0.098220	0.089730	0.073782
688.850623	0.097901	0.089078	0.072676
689.603565	0.098151	0.089229	0.072105
690.356434	0.099304	0.090035	0.072294
691.109230	0.100953	0.091199	0.073627
691.861952	0.103417	0.093155	0.075345
692.614601	0.106631	0.095922	0.078373
693.367176	0.110676	0.099546	0.082039
694.119677	0.115100	0.103736	0.086292
694.872105	0.120191	0.108479	0.091473
695.624459	0.126176	0.113980	0.097419
696.376740	0.132771	0.120064	0.104128
697.128947	0.139779	0.126972	0.111298
697.881080	0.147575	0.134139	0.119339
698.633139	0.155991	0.141994	0.127593
699.385125	0.164632	0.150667	0.136717
700.137036	0.173754	0.159226	0.146362
700.888874	0.183442	0.168581	0.156314
701.640638	0.193309	0.178388	0.166579
702.392329	0.203814	0.188675	0.177436
703.143945	0.214401	0.198640	0.188748
703.895487	0.225129	0.209670	0.199860
704.646956	0.236528	0.220441	0.211659
705.398350	0.247204	0.231616	0.223117
706.149670	0.259536	0.242927	0.235365
706.900916	0.270734	0.254502	0.247241
707.652089	0.282478	0.265888	0.259616
708.403187	0.293802	0.277270	0.271665
709.154211	0.305580	0.289191	0.283499
709.905161	0.317248	0.300428	0.295989
710.656036	0.328802	0.312051	0.307899
711.406837	0.340565	0.324060	0.319851
712.157565	0.351834	0.335058	0.331483
712.908217	0.362886	0.346809	0.343883
713.658796	0.374371	0.358098	0.355354
714.409300	0.385343	0.368992	0.367023
715.159730	0.395975	0.380266	0.378529
715.910086	0.407165	0.390945	0.390033
716.660367	0.417791	0.401834	0.401298
717.410573	0.427970	0.412219	0.411860
718.160705	0.438439	0.422493	0.422086
718.910763	0.448101	0.433037	0.432669
719.660746	0.457783	0.442892	0.442905
720.410655	0.467760	0.453462	0.453251
721.160489	0.477309	0.462936	0.462581
721.910248	0.486630	0.472633	0.472815
722.659933	0.495417	0.481412	0.482367
723.409543	0.504583	0.490854	0.491307
724.159079	0.513440	0.499163	0.500025
724.908539	0.522118	0.507831	0.509001
725.657925	0.529754	0.515931	0.517999
726.407237	0.538286	0.524772	0.526006
727.156473	0.545923	0.532707	0.534157
727.905635	0.553964	0.540930	0.541995
728.654721	0.560969	0.549028	0.549892
729.403733	0.569007	0.556090	0.557946
730.152670	0.575934	0.563274	0.565493
730.901532	0.583014	0.570772	0.572521
731.650319	0.589317	0.577950	0.579484
732.399031	0.596829	0.584682	0.587153
733.147668	0.602658	0.591650	0.593455
733.896230	0.608717	0.597756	0.599378
734.644717	0.615453	0.603812	0.606580
735.393129	0.621491	0.610047	0.612344
736.141466	0.626663	0.616550	0.618376
736.889727	0.632823	0.621841	0.623903
737.637913	0.638218	0.627667	0.630480
738.386024	0.643916	0.633873	0.636093
739.134060	0.648860	0.639339	0.641392
739.882021	0.653973	0.644147	0.646104
740.629906	0.659201	0.650289	0.651829
741.377716	0.664812	0.654459	0.656889
742.125451	0.668649	0.659396	0.661922
742.873110	0.673944	0.664472	0.666621
743.620694	0.678190	0.668945	0.671348
744.368202	0.682512	0.674058	0.675756
745.115635	0.686952	0.677660	0.680399
745.862993	0.691059	0.682540	0.684655
746.610275	0.695294	0.687330	0.688713
747.357481	0.698954	0.691018	0.693665
748.104612	0.702536	0.694603	0.697495
748.851667	0.707901	0.699302	0.701329
749.598647	0.710019	0.702946	0.704940
750.345551	0.714070	0.706182	0.708922
751.092379	0.718159	0.710114	0.711658
751.839132	0.722106	0.713766	0.715702
752.585809	0.723998	0.717497	0.718988
753.332410	0.727818	0.720556	0.723243
754.078935	0.731367	0.725147	0.726670
754.825385	0.733887	0.727426	0.729445
755.571758	0.737777	0.730796	0.732823
756.318056	0.740320	0.734201	0.735301
757.064278	0.743630	0.737021	0.739744
757.810424	0.745938	0.739402	0.740924
758.556494	0.749470	0.743152	0.744594
759.302488	0.752230	0.745683	0.746979
760.048406	0.754450	0.747556	0.750228
760.794248	0.756734	0.751238	0.753442
761.540013	0.760033	0.754030	0.756710
762.285703	0.762457	0.756140	0.758064
763.031317	0.764784	0.758659	0.760124
763.776854	0.767332	0.761548	0.764289
764.522316	0.769629	0.763782	0.765140
765.267701	0.771759	0.765924	0.768125
766.013010	0.774939	0.769400	0.770278
766.758242	0.775771	0.771036	0.772959
767.503399	0.778483	0.773888	0.774512
768.248479	0.780362	0.775213	0.777975
768.993482	0.782242	0.777590	0.778732
769.738410	0.784577	0.779116	0.781980
770.483260	0.787398	0.781635	0.784124
771.228035	0.788903	0.783901	0.785096
771.972733	0.790528	0.786174	0.787627
772.717355	0.792876	0.789319	0.789567
773.461900	0.793785	0.789567	0.790520
774.206368	0.796100	0.791792	0.793224
774.950760	0.798426	0.794077	0.794999
775.695075	0.799489	0.795457	0.796665
776.439314	0.801614	0.797874	0.798607
777.183476	0.804197	0.798691	0.800799
777.927562	0.803778	0.799491	0.801642
778.671570	0.805578	0.801732	0.803860
779.415502	0.808079	0.803804	0.804722
780.159357	0.809204	0.805483	0.806659
780.903136	0.810990	0.807096	0.808678
781.646837	0.811890	0.809445	0.809560
782.390462	0.813435	0.809768	0.810425
783.134010	0.814804	0.811512	0.812992
783.877481	0.817294	0.812751	0.813928
784.620875	0.817581	0.814814	0.814751
785.364192	0.820295	0.815611	0.816820
786.107433	0.820600	0.816763	0.818688
786.850596	0.821313	0.818087	0.820046
787.593682	0.824608	0.819798	0.821460
788.336691	0.824870	0.821486	0.821588
789.079623	0.824866	0.821818	0.823878
789.822478	0.827740	0.824730	0.825392
790.565255	0.827759	0.825431	0.825274
791.307956	0.829696	0.826137	0.828069
792.050579	0.830572	0.828487	0.829272
792.793126	0.831658	0.827480	0.829624
793.535594	0.832681	0.830109	0.831449
794.277986	0.833898	0.830351	0.830581
795.020300	0.834566	0.832518	0.833315
795.762537	0.836682	0.833796	0.833653
796.504697	0.837280	0.833997	0.834117
797.246779	0.837894	0.835882	0.836107
797.988784	0.839504	0.836774	0.838438
798.730711	0.840877	0.837377	0.838211
799.472561	0.841432	0.838801	0.840292
800.214333	0.842217	0.838619	0.840088
800.956028	0.842413	0.841302	0.841473
801.697645	0.843987	0.842268	0.842293
802.439185	0.844994	0.841574	0.842462
803.180647	0.846874	0.844181	0.843835
803.922032	0.846826	0.843990	0.844057
804.663338	0.847955	0.844787	0.845863
805.404567	0.849503	0.845781	0.847135
806.145719	0.848522	0.846027	0.847193
806.886792	0.850721	0.848274	0.848733
807.627788	0.850504	0.848428	0.848420
808.368706	0.851840	0.848957	0.850069
809.109546	0.852653	0.850851	0.851553
809.850309	0.852778	0.850845	0.851680
810.590993	0.854195	0.852320	0.853058
811.331600	0.854378	0.852673	0.852794
812.072128	0.855177	0.854019	0.853024
812.812579	0.857251	0.854537	0.855750
813.552951	0.856973	0.854096	0.856008
814.293246	0.858588	0.855277	0.856448
815.033462	0.858858	0.855461	0.857145
815.773601	0.858363	0.857805	0.858547
816.513661	0.860098	0.857587	0.857515
817.253643	0.860720	0.858870	0.858632
817.993547	0.861214	0.859170	0.859612
818.733373	0.861030	0.859701	0.859716
819.473121	0.862513	0.859968	0.861386
820.212790	0.864076	0.862037	0.862125
820.952381	0.863926	0.861432	0.862865
821.691894	0.864398	0.862935	0.863239
822.431329	0.864077	0.862512	0.862588
823.170685	0.865206	0.863973	0.864458
823.909962	0.865664	0.864158	0.864018
824.649162	0.867536	0.864534	0.865051
825.388283	0.867149	0.866026	0.866031
826.127325	0.867794	0.866654	0.865582
826.866289	0.869011	0.866838	0.867145
827.605174	0.868150	0.868260	0.867609
828.343981	0.869914	0.867136	0.868485
829.082710	0.871426	0.868099	0.868930
829.821359	0.871147	0.869138	0.869247
830.559930	0.872240	0.869046	0.870524
831.298423	0.871540	0.870144	0.869867
832.036836	0.873065	0.871516	0.871239
832.775171	0.872318	0.870796	0.871039
833.513427	0.873569	0.872155	0.871963
834.251605	0.873308	0.872727	0.872151
834.989704	0.874676	0.873722	0.873744
835.727723	0.874811	0.873596	0.872734
836.465664	0.875077	0.873013	0.874320
837.203526	0.875534	0.874099	0.875991
837.941310	0.875487	0.874581	0.874468
838.679014	0.876719	0.875305	0.875063
839.416639	0.877212	0.874639	0.874316
840.154185	0.878776	0.877004	0.877312
840.891653	0.878051	0.877496	0.877079
841.629041	0.879746	0.877174	0.877056
842.366350	0.878390	0.876450	0.878673
843.103580	0.878821	0.877638	0.877472
843.840731	0.879852	0.878787	0.879051
844.577803	0.879502	0.878447	0.878971
845.314795	0.881067	0.879520	0.879799
846.051709	0.877952	0.878337	0.880069
846.788543	0.881367	0.881405	0.881073
847.525298	0.881594	0.880433	0.880054
848.261973	0.881822	0.881109	0.881877
848.998570	0.884117	0.880776	0.880219
849.735087	0.882442	0.881601	0.881270
850.471524	0.884074	0.882212	0.882511
851.207882	0.882359	0.881028	0.882786
851.944161	0.884490	0.883919	0.882523
852.680360	0.883389	0.883497	0.882224
853.416480	0.885082	0.884419	0.884592
854.152520	0.885132	0.882061	0.883099
854.888481	0.885739	0.884850	0.885190
855.624362	0.884767	0.883271	0.883662
856.360163	0.887493	0.885849	0.885671
857.095885	0.885706	0.884405	0.885111
857.831527	0.886329	0.885984	0.884778
858.567090	0.886733	0.886373	0.885808
859.302573	0.887897	0.886921	0.886505
860.037976	0.887372	0.886448	0.886220
860.773299	0.887193	0.887616	0.887169
861.508543	0.888984	0.887613	0.887688
862.243706	0.887068	0.887297	0.887989
862.978790	0.888996	0.887516	0.888710
863.713794	0.888915	0.887471	0.888325
864.448718	0.890733	0.887604	0.888044
865.183563	0.889246	0.888995	0.887909
865.918327	0.890793	0.890660	0.889845
866.653011	0.890261	0.888820	0.889224
867.387615	0.891059	0.890309	0.891169
868.122139	0.890296	0.888684	0.890432
868.856584	0.890973	0.890238	0.892006
869.590948	0.890983	0.888785	0.890633
870.325232	0.891923	0.891327	0.891422
871.059435	0.892048	0.890456	0.890356
871.793559	0.893346	0.892465	0.892252
872.527602	0.892585	0.890142	0.891129
873.261565	0.893579	0.892703	0.893219
873.995448	0.893246	0.891758	0.891343
874.729251	0.894288	0.893022	0.894289
875.462973	0.892488	0.890850	0.893475
876.196615	0.894643	0.894011	0.894355
876.930177	0.891883	0.893418	0.892844
877.663658	0.894661	0.893201	0.894873
878.397058	0.894006	0.893336	0.894097
879.130379	0.895287	0.894752	0.894966
879.863619	0.893592	0.894187	0.893638
880.596778	0.895118	0.895530	0.895275
881.329857	0.894854	0.893680	0.894797
882.062855	0.896518	0.896236	0.896182
882.795772	0.895879	0.893956	0.894871
883.528609	0.896540	0.896001	0.896707
884.261366	0.895620	0.894808	0.895249
884.994041	0.898009	0.896874	0.896459
885.726636	0.895229	0.895359	0.895477
886.459150	0.898069	0.897395	0.897610
887.191584	0.896979	0.895635	0.895956
887.923937	0.898339	0.897783	0.898747
888.656209	0.896395	0.895786	0.896106
889.388400	0.898287	0.898172	0.898785
890.120510	0.896684	0.896072	0.896575
890.852539	0.898889	0.897709	0.899486
891.584487	0.897420	0.897306	0.896480
892.316355	0.899061	0.898338	0.899072
893.048141	0.898620	0.896759	0.898995
893.779847	0.899505	0.899016	0.899999
894.511471	0.897675	0.897347	0.898025
895.243014	0.900143	0.898661	0.898872
895.974477	0.898682	0.899304	0.899908
896.705858	0.900658	0.899409	0.900185
897.437158	0.901363	0.897982	0.899763
898.168376	0.899930	0.900703	0.900503
898.899514	0.900731	0.899754	0.900441
899.630570	0.901392	0.900285	0.899855
900.361546	0.900706	0.901014	0.901296
901.092439	0.901210	0.900047	0.901830
901.823252	0.901141	0.901852	0.900850
902.553983	0.901476	0.900342	0.901473
903.284633	0.903260	0.900714	0.901711
904.015201	0.901273	0.900553	0.900837
904.745689	0.903764	0.902310	0.902953
905.476094	0.901167	0.899807	0.901457
906.206418	0.902591	0.902586	0.902388
906.936661	0.902967	0.901425	0.901252
907.666822	0.904197	0.902203	0.902324
908.396901	0.901365	0.900778	0.900821
909.126899	0.903526	0.902502	0.903272
909.856816	0.901895	0.901069	0.902607
910.586650	0.903035	0.903666	0.903389
911.316403	0.903178	0.903275	0.903228
912.046075	0.904280	0.901631	0.903190
912.775664	0.903655	0.902174	0.903517
913.505172	0.902925	0.903568	0.902392
914.234598	0.904294	0.904078	0.903760
914.963943	0.904072	0.902458	0.902266
915.693205	0.905702	0.905203	0.904431
916.422386	0.903528	0.903098	0.903234
917.151484	0.905711	0.905843	0.905338
917.880501	0.903532	0.903017	0.903936
918.609436	0.905972	0.904787	0.904963
919.338289	0.904102	0.903674	0.904290
920.067060	0.905521	0.904466	0.905616
920.795748	0.905369	0.905234	0.905033
921.524355	0.905401	0.904770	0.904541
922.252880	0.905415	0.904747	0.905529
922.981323	0.904810	0.903924	0.905093
923.709683	0.906714	0.905163	0.906948
924.437961	0.905086	0.903546	0.904514
925.166157	0.906544	0.905157	0.906438
925.894271	0.904966	0.904900	0.905369
926.622303	0.905880	0.904816	0.905608
927.350252	0.906259	0.905126	0.906265
928.078119	0.907179	0.907382	0.906124
928.805904	0.907671	0.905831	0.907000
929.533606	0.905809	0.905694	0.905383
930.261226	0.908256	0.905647	0.908565
930.988764	0.906805	0.905857	0.905007
931.716219	0.909339	0.907568	0.908467
932.443592	0.906312	0.906280	0.906116
933.170882	0.907887	0.906865	0.908313
933.898090	0.907796	0.906911	0.906744
934.625215	0.907441	0.906975	0.906213
935.352257	0.907949	0.908332	0.907837
936.079217	0.905901	0.907159	0.906917
936.806095	0.909239	0.909629	0.908692
937.532889	0.907471	0.906289	0.906677
938.259601	0.910524	0.909090	0.908311
938.986230	0.908929	0.907425	0.907754
939.712777	0.909352	0.908074	0.907976
940.439241	0.909104	0.907996	0.906871
941.165622	0.907958	0.908429	0.908403
941.891920	0.909948	0.909797	0.910334
942.618135	0.908320	0.907897	0.908045
943.344267	0.910019	0.909218	0.910396
944.070317	0.909043	0.907639	0.907139
944.796283	0.909627	0.909013	0.909029
945.522167	0.909969	0.909066	0.909361
946.247967	0.908208	0.909273	0.908654
946.973685	0.910612	0.909081	0.910857
947.699319	0.908744	0.908723	0.907953
948.424871	0.910451	0.910010	0.911313
949.150339	0.909389	0.908355	0.907883
949.875724	0.910373	0.908313	0.909579
950.601026	0.911151	0.909511	0.910289
951.326245	0.910911	0.909021	0.910534
952.051381	0.911198	0.910666	0.910875
952.776433	0.908955	0.908813	0.909661
953.501402	0.910702	0.911533	0.910170
954.226288	0.908975	0.909974	0.910060
954.951091	0.910567	0.909696	0.911186
955.675810	0.911212	0.911205	0.911497
956.400446	0.910145	0.908258	0.909872
957.124998	0.911763	0.910481	0.913070
957.849467	0.908904	0.909608	0.909383
958.573852	0.912268	0.912060	0.912277
959.298154	0.910851	0.911286	0.911357
960.022373	0.911054	0.909695	0.911971
960.746508	0.912238	0.910435	0.911375
961.470559	0.909934	0.909022	0.909451
962.194527	0.912115	0.912179	0.913145
962.918411	0.910943	0.910010	0.911534
963.642212	0.910906	0.910052	0.911739
964.365929	0.911903	0.911814	0.912443
965.089562	0.910537	0.910358	0.909199
965.813111	0.912532	0.912939	0.912274
966.536577	0.910405	0.911109	0.910119
967.259958	0.912651	0.910264	0.912494
967.983256	0.912315	0.911444	0.912152
968.706471	0.911122	0.911484	0.910990
969.429601	0.914098	0.912728	0.913758
970.152647	0.911087	0.910717	0.911348
970.875610	0.912873	0.910316	0.912387
971.598488	0.912831	0.911342	0.911999
972.321283	0.911992	0.910748	0.911334
973.043993	0.914413	0.913083	0.913466
973.766620	0.911089	0.909856	0.911103
974.489162	0.913013	0.911955	0.911732
975.211620	0.912865	0.911977	0.913174
975.933995	0.911831	0.911730	0.913040
976.656285	0.914580	0.913783	0.915164
977.378490	0.911123	0.911324	0.910674
978.100612	0.913094	0.911745	0.914526
978.822649	0.914105	0.911776	0.912571
979.544603	0.911852	0.910912	0.912940
980.266471	0.913232	0.915089	0.914991
980.988256	0.912182	0.910289	0.912528
981.709956	0.914072	0.912468	0.912933
982.431572	0.912537	0.913333	0.913536
983.153103	0.912001	0.912018	0.912225
983.874550	0.914601	0.914597	0.913200
984.595913	0.912924	0.912313	0.912067
985.317191	0.913593	0.912993	0.913276
986.038385	0.913747	0.912335	0.914289
986.759494	0.912649	0.911622	0.910484
987.480518	0.914589	0.914605	0.913145
988.201458	0.913254	0.912302	0.913302
988.922313	0.912079	0.913208	0.912974
989.643084	0.915105	0.914476	0.913141
990.363770	0.912788	0.911303	0.911512
991.084371	0.914859	0.912891	0.913598
991.804888	0.912572	0.912803	0.912522
992.525319	0.912297	0.911964	0.913137
993.245666	0.912625	0.914806	0.913110
993.965928	0.912465	0.912352	0.913340
994.686106	0.914525	0.912582	0.912578
995.406198	0.913487	0.914537	0.914561
996.126206	0.913839	0.912608	0.913351
996.846128	0.913477	0.913656	0.913881
997.565966	0.913383	0.913089	0.914274
998.285719	0.913795	0.912470	0.913556
999.005386	0.913931	0.912886	0.914036
999.724969	0.912670	0.910371	0.913156
1000.444467	0.914483	0.915087	0.915302
1001.163879	0.913664	0.913972	0.914966
1001.883207	0.913706	0.912115	0.913661
1002.602449	0.916455	0.914417	0.913874
1003.321606	0.913818	0.912272	0.914369
1004.040678	0.912661	0.913082	0.915283
1004.759665	0.915099	0.914342	0.914736
1005.478566	0.911714	0.913102	0.912393
1006.197382	0.915704	0.913352	0.913624
1006.916113	0.914900	0.913602	0.914213
1007.634758	0.912948	0.913348	0.912488
1008.353319	0.915476	0.913429	0.915021
1009.071793	0.913803	0.912459	0.913955
1009.790183	0.914296	0.914326	0.914293
1010.508486	0.916317	0.914037	0.915884
1011.226705	0.912563	0.913509	0.913242
1011.944838	0.915052	0.913868	0.914423
1012.662885	0.913930	0.913485	0.913869
1013.380847	0.911101	0.912146	0.912741
1014.098723	0.913951	0.913766	0.916638
1014.816514	0.913824	0.912837	0.912653
1015.534219	0.914020	0.912290	0.913693
1016.251838	0.916217	0.915941	0.913696
1016.969372	0.914452	0.912285	0.914049
1017.686820	0.912270	0.913483	0.914346
1018.404182	0.915248	0.912959	0.915229
1019.121458	0.912120	0.912854	0.913648
1019.838649	0.914883	0.915204	0.914245
1020.555753	0.914680	0.914436	0.915419
1021.272772	0.914670	0.911844	0.913822
1021.989705	0.913615	0.914620	0.915912
1022.706552	0.913831	0.913437	0.912547
1023.423313	0.914288	0.911319	0.912628
1024.139988	0.914517	0.913471	0.914667
1024.856578	0.913048	0.912358	0.912048
1025.573081	0.912774	0.911993	0.913727
1026.289498	0.915048	0.914057	0.914723
1027.005829	0.912512	0.913008	0.911108
1027.722074	0.912340	0.914705	0.912725
1028.438232	0.913020	0.913742	0.913392
1029.154305	0.913966	0.910314	0.912014
1029.870291	0.915952	0.912126	0.914224
1030.586192	0.915068	0.914286	0.912403
1031.302005	0.914001	0.911260	0.910513
1032.017733	0.913851	0.914587	0.912781
1032.733374	0.912025	0.913936	0.912076
1033.448929	0.912317	0.911413	0.911352
1034.164398	0.913717	0.913712	0.913067
1034.879780	0.912235	0.912840	0.913832
1035.595076	0.912403	0.912962	0.913676
1036.310286	0.914688	0.912258	0.913029
1037.025409	0.913622	0.911328	0.912855
1037.740445	0.911985	0.912313	0.912704
1038.455395	0.914609	0.912336	0.915100
1039.170259	0.912830	0.912362	0.909743
1039.885035	0.913134	0.912100	0.914097
1040.599726	0.910487	0.913255	0.913778
1041.314329	0.909685	0.911720	0.912113
1042.028846	0.912111	0.911176	0.911959
1042.743276	0.912639	0.912022	0.911748
1043.457620	0.910300	0.913342	0.909598
1044.171877	0.912714	0.911789	0.911870
1044.886047	0.911246	0.912708	0.909986
1045.600130	0.910098	0.908255	0.910563
1046.314126	0.913831	0.910959	0.910866
1047.028036	0.911520	0.912647	0.912280
1047.741858	0.910851	0.910284	0.910268
1048.455594	0.912524	0.911033	0.911194
1049.169243	0.911175	0.908832	0.910109
1049.882805	0.911432	0.908629	0.909559
1050.596280	0.908224	0.908909	0.908511
1051.309667	0.910028	0.911371	0.910242
1052.022968	0.909184	0.908511	0.910320
1052.736182	0.910305	0.911019	0.910791
1053.449309	0.907703	0.907254	0.907785
1054.162348	0.908689	0.908302	0.910559
1054.875300	0.909116	0.910048	0.910192
1055.588165	0.906620	0.906831	0.908897
1056.300943	0.910493	0.908042	0.905467
1057.013634	0.909538	0.909680	0.906186
1057.726238	0.908146	0.908554	0.907204
1058.438754	0.906969	0.906755	0.908074
1059.151182	0.906584	0.905388	0.907962
1059.863524	0.907760	0.907069	0.906998
1060.575778	0.907038	0.906759	0.906097
1061.287945	0.907936	0.908852	0.908927
1062.000024	0.907790	0.905864	0.905803
1062.712016	0.905727	0.906608	0.905319
1063.423920	0.907289	0.907524	0.908573
1064.135737	0.906276	0.904223	0.904068
1064.847466	0.908399	0.904655	0.904166
1065.559108	0.907629	0.905981	0.910705
1066.270662	0.907370	0.904500	0.904017
1066.982128	0.903729	0.903508	0.904203
1067.693507	0.906776	0.904629	0.907001
1068.404798	0.901888	0.904082	0.904641
1069.116001	0.906102	0.904356	0.907663
1069.827117	0.905638	0.907430	0.902473
1070.538145	0.900855	0.899273	0.904143
1071.249085	0.902860	0.903438	0.900505
1071.959937	0.904946	0.901119	0.902755
1072.670702	0.907039	0.902678	0.903259
1073.381378	0.902932	0.898901	0.901080
1074.091967	0.902247	0.902758	0.901916
1074.802468	0.904611	0.903057	0.902094
1075.512881	0.900827	0.903286	0.902076
1076.223205	0.899569	0.903714	0.899923
1076.933442	0.901198	0.900833	0.897541
1077.643591	0.900465	0.898938	0.897942
1078.353652	0.899625	0.900775	0.897877
1079.063624	0.899087	0.900233	0.897119
1079.773509	0.900580	0.897145	0.899170
1080.483305	0.896605	0.900779	0.899274
1081.193013	0.900257	0.903929	0.896890
1081.902633	0.896788	0.901489	0.896589
1082.612165	0.900340	0.900874	0.897403
1083.321608	0.896781	0.900294	0.897522
1084.030963	0.892081	0.898659	0.896137
1084.740230	0.895169	0.896625	0.894484
1085.449409	0.898911	0.896847	0.897116
1086.158499	0.894161	0.893460	0.895213
1086.867501	0.891652	0.892451	0.892523
1087.576414	0.895253	0.893355	0.892714
1088.285239	0.892206	0.893557	0.891858
1088.993975	0.890211	0.891426	0.892224
1089.702623	0.894591	0.889352	0.887553
1090.411182	0.888878	0.889762	0.885958
1091.119653	0.890587	0.885218	0.888525
1091.828035	0.887005	0.890216	0.887899
1092.536329	0.885140	0.885558	0.887005
1093.244534	0.881795	0.885901	0.877792
1093.952650	0.884171	0.886749	0.882410
1094.660677	0.881522	0.887415	0.883694
1095.368616	0.880724	0.878392	0.883989
1096.076466	0.878486	0.880955	0.878920
1096.784228	0.881169	0.881463	0.879541
1097.491900	0.876268	0.878814	0.873528
1098.199484	0.876257	0.876252	0.875354
1098.906978	0.878418	0.877008	0.872202
1099.614384	0.876334	0.873148	0.875611
1100.321701	0.868930	0.871206	0.869249
1101.028929	0.872648	0.870639	0.870894
1101.736068	0.864529	0.866204	0.863282
1102.443118	0.860560	0.864555	0.859377
1103.150079	0.861592	0.868178	0.862537
1103.856951	0.859506	0.859129	0.852618
1104.563734	0.855353	0.857682	0.852295
1105.270428	0.852220	0.853812	0.850381
1105.977032	0.848940	0.854830	0.851309
1106.683547	0.843062	0.845363	0.846670
1107.389974	0.844333	0.841785	0.836222
1108.096311	0.836844	0.837844	0.840926
1108.802558	0.831843	0.836213	0.830507
1109.508717	0.829880	0.830962	0.827094
1110.214786	0.826491	0.827627	0.822085
1110.920766	0.823926	0.823473	0.824356
1111.626656	0.819509	0.817723	0.815758
1112.332457	0.814416	0.817557	0.814602
1113.038169	0.808751	0.811623	0.810120
1113.743791	0.809371	0.808993	0.804926
1114.449324	0.797899	0.801574	0.800568
1115.154767	0.796966	0.800437	0.793183
1115.860120	0.787348	0.788739	0.788490
1116.565385	0.785253	0.787915	0.780618
1117.270559	0.774672	0.781028	0.777308
1117.975644	0.772650	0.779582	0.774581
1118.680639	0.774255	0.774219	0.770904
1119.385545	0.769691	0.766429	0.760611
1120.090361	0.765644	0.766595	0.760870
1120.795087	0.758657	0.763989	0.754113
1121.499723	0.757387	0.757863	0.756513
1122.204270	0.750200	0.753373	0.747311
