# Supplementary material for: Chiral plasmonic superlattices from template-assisted assembly of achiral nanoparticles
Source: Nat Commun. 2025 Feb 16;16:1687. doi: 10.1038/s41467-025-56999-0 (PMC11830766; doi:10.1038/s41467-025-56999-0)
Supplement: Supplementary file 3 — Source Data [file 41467_2025_56999_MOESM3_ESM.zip › source data/Fig.3/Au NPs spheres/27nm RF.txt]

Wavelength (nm)	0_LCP	0_Linear	0_RCP
351.607006	0.609967	0.585653	0.577873
352.389528	0.595238	0.580504	0.575824
353.171988	0.595005	0.582694	0.594235
353.954387	0.581169	0.556150	0.593577
354.736724	0.570806	0.587027	0.579288
355.519000	0.607335	0.582105	0.589418
356.301214	0.583510	0.569296	0.590361
357.083367	0.547644	0.563231	0.598913
357.865459	0.590535	0.585540	0.581612
358.647489	0.563351	0.576803	0.579224
359.429457	0.555556	0.560776	0.566946
360.211364	0.558824	0.578125	0.591880
360.993209	0.577640	0.577508	0.606557
361.774993	0.567515	0.558233	0.586032
362.556715	0.585685	0.553254	0.589484
363.338375	0.578744	0.580198	0.612839
364.119973	0.597044	0.573123	0.554121
364.901510	0.575992	0.545983	0.551657
365.682985	0.536630	0.577904	0.571017
366.464398	0.592242	0.556175	0.578704
367.245750	0.552225	0.541930	0.570616
368.027039	0.557776	0.557507	0.560329
368.808267	0.575731	0.563541	0.564716
369.589432	0.541806	0.564232	0.566119
370.370536	0.580833	0.545008	0.562075
371.151578	0.579454	0.538159	0.560680
371.932558	0.551776	0.564885	0.539291
372.713475	0.545259	0.561352	0.553412
373.494331	0.543115	0.533333	0.548798
374.275125	0.552159	0.532856	0.519868
375.055856	0.544752	0.541035	0.533504
375.836525	0.532153	0.512702	0.536452
376.617133	0.514349	0.531891	0.542609
377.397677	0.520767	0.519380	0.503966
378.178160	0.526527	0.517832	0.527888
378.958581	0.521576	0.515441	0.519387
379.738939	0.514521	0.507909	0.522748
380.519235	0.511637	0.517758	0.519983
381.299469	0.514791	0.502961	0.518887
382.079640	0.507970	0.507509	0.515654
382.859749	0.502851	0.513338	0.495212
383.639795	0.505083	0.505041	0.501625
384.419779	0.500298	0.500711	0.500603
385.199701	0.500140	0.495778	0.504981
385.979560	0.508457	0.499375	0.501474
386.759356	0.500123	0.498812	0.514650
387.539090	0.497542	0.491796	0.502175
388.318762	0.502754	0.506439	0.499549
389.098370	0.497815	0.496787	0.497351
389.877917	0.492429	0.499906	0.490263
390.657400	0.505511	0.490957	0.498565
391.436821	0.500000	0.502292	0.497922
392.216179	0.500420	0.500400	0.497769
392.995474	0.500080	0.496959	0.490511
393.774707	0.498642	0.497096	0.494761
394.553877	0.494524	0.501924	0.499409
395.332984	0.497747	0.496024	0.495178
396.112028	0.501380	0.501366	0.498324
396.891009	0.498320	0.492938	0.495934
397.669927	0.504227	0.498345	0.499327
398.448783	0.501470	0.500591	0.500702
399.227575	0.503543	0.501191	0.496900
400.006304	0.504908	0.501737	0.498995
400.784971	0.499851	0.499481	0.492632
401.563574	0.497624	0.498367	0.496483
402.342115	0.505679	0.500520	0.499534
403.120592	0.500604	0.505177	0.501122
403.899006	0.506943	0.507997	0.501027
404.677357	0.505455	0.505266	0.497019
405.455644	0.501767	0.505522	0.503327
406.233869	0.511343	0.504092	0.501676
407.012030	0.502516	0.501627	0.500907
407.790128	0.506429	0.505090	0.505329
408.568163	0.504170	0.502858	0.502054
409.346134	0.509480	0.506848	0.505709
410.124042	0.506603	0.505281	0.506112
410.901887	0.509667	0.504397	0.503363
411.679668	0.509502	0.508725	0.506309
412.457386	0.508643	0.506655	0.503466
413.235040	0.509216	0.506048	0.508267
414.012631	0.509503	0.509105	0.504458
414.790158	0.510466	0.506142	0.506108
415.567622	0.513383	0.511363	0.508366
416.345022	0.508796	0.510204	0.505504
417.122359	0.511884	0.510981	0.502965
417.899632	0.511402	0.511119	0.510274
418.676841	0.516969	0.511444	0.508847
419.453987	0.509567	0.511785	0.506872
420.231069	0.512732	0.513623	0.507748
421.008087	0.516603	0.512588	0.513854
421.785041	0.514107	0.510610	0.510462
422.561932	0.517813	0.515453	0.508896
423.338759	0.517562	0.511075	0.511103
424.115522	0.517867	0.518031	0.513960
424.892221	0.519436	0.513723	0.512407
425.668856	0.518861	0.515858	0.514086
426.445428	0.516997	0.515308	0.514022
427.221935	0.518403	0.513072	0.516092
427.998378	0.518255	0.519561	0.514523
428.774758	0.518321	0.520869	0.515526
429.551073	0.520267	0.518127	0.518495
430.327324	0.520155	0.516159	0.515720
431.103511	0.521494	0.518074	0.518956
431.879634	0.523040	0.519337	0.516939
432.655693	0.522887	0.519915	0.518569
433.431688	0.525402	0.520497	0.520145
434.207618	0.522650	0.520863	0.519786
434.983484	0.524193	0.519359	0.519920
435.759286	0.524779	0.520990	0.521122
436.535024	0.525113	0.522035	0.519485
437.310697	0.524669	0.521147	0.520469
438.086306	0.528497	0.523341	0.524951
438.861851	0.526882	0.521825	0.521397
439.637331	0.528611	0.523780	0.525450
440.412747	0.529276	0.524545	0.525326
441.188099	0.529704	0.526600	0.522833
441.963385	0.529157	0.525886	0.526943
442.738608	0.531219	0.526754	0.527658
443.513766	0.530766	0.527717	0.527338
444.288859	0.531085	0.528480	0.528388
445.063888	0.532541	0.528428	0.527409
445.838852	0.531404	0.532468	0.529300
446.613751	0.533032	0.530713	0.532077
447.388586	0.535442	0.531195	0.531293
448.163356	0.535755	0.531570	0.533157
448.938061	0.536350	0.533338	0.534282
449.712702	0.535321	0.533423	0.532775
450.487278	0.535375	0.532406	0.535143
451.261789	0.537432	0.533604	0.535967
452.036235	0.536694	0.533112	0.535845
452.810616	0.536715	0.537207	0.536318
453.584932	0.537896	0.536823	0.537542
454.359184	0.537694	0.536795	0.535880
455.133370	0.540223	0.540985	0.537167
455.907492	0.541896	0.539554	0.540979
456.681548	0.541925	0.538560	0.540047
457.455540	0.542081	0.540188	0.539493
458.229466	0.543387	0.542241	0.541713
459.003327	0.543323	0.542274	0.543548
459.777124	0.543486	0.543169	0.543850
460.550855	0.545527	0.544974	0.544351
461.324521	0.547182	0.546272	0.545002
462.098121	0.545720	0.546436	0.544815
462.871657	0.547065	0.546568	0.546066
463.645127	0.548445	0.548030	0.546521
464.418532	0.547774	0.548317	0.548257
465.191871	0.548497	0.548828	0.548852
465.965146	0.549730	0.549121	0.547087
466.738355	0.552449	0.549532	0.549652
467.511498	0.551828	0.550243	0.550824
468.284576	0.551900	0.551777	0.551244
469.057589	0.553568	0.551074	0.552423
469.830536	0.555277	0.552662	0.554293
470.603418	0.555253	0.553026	0.551899
471.376234	0.554632	0.553998	0.554502
472.148985	0.557699	0.553327	0.554872
472.921670	0.556589	0.555986	0.554682
473.694289	0.556610	0.557005	0.556566
474.466843	0.556959	0.557763	0.557792
475.239331	0.559668	0.557552	0.556777
476.011753	0.560079	0.557910	0.557522
476.784110	0.559876	0.557878	0.559348
477.556401	0.560378	0.560280	0.558163
478.328626	0.561513	0.559350	0.559012
479.100785	0.561061	0.560992	0.560593
479.872879	0.562521	0.562282	0.560573
480.644906	0.561891	0.561585	0.560761
481.416868	0.562713	0.560603	0.562562
482.188764	0.563297	0.561876	0.562354
482.960594	0.561421	0.562068	0.562027
483.732358	0.563118	0.564413	0.562158
484.504056	0.563348	0.563241	0.562098
485.275688	0.563022	0.562615	0.562137
486.047254	0.564101	0.562943	0.563558
486.818753	0.564666	0.563001	0.562252
487.590187	0.565148	0.564086	0.562534
488.361555	0.564084	0.562430	0.561731
489.132856	0.564372	0.564534	0.561975
489.904091	0.563341	0.564511	0.562046
490.675260	0.563920	0.562319	0.561049
491.446363	0.563231	0.563373	0.561107
492.217399	0.563160	0.561974	0.561757
492.988369	0.562505	0.562061	0.560639
493.759273	0.562505	0.559995	0.559435
494.530111	0.562963	0.560072	0.559564
495.300882	0.561991	0.560450	0.558011
496.071586	0.560007	0.558466	0.556989
496.842224	0.558299	0.556359	0.555803
497.612796	0.558737	0.556522	0.554859
498.383301	0.556033	0.554937	0.553266
499.153740	0.554499	0.553910	0.550883
499.924112	0.555309	0.552891	0.550981
500.694418	0.553925	0.550479	0.548964
501.464657	0.551128	0.549546	0.547515
502.234829	0.549387	0.547196	0.545799
503.004935	0.548139	0.546302	0.543719
503.774974	0.546771	0.543883	0.541801
504.544946	0.544825	0.543114	0.540149
505.314852	0.542474	0.541218	0.538051
506.084690	0.541109	0.539227	0.534930
506.854462	0.537853	0.536409	0.533976
507.624168	0.537359	0.535571	0.532574
508.393806	0.534865	0.532054	0.529693
509.163377	0.532783	0.530608	0.527768
509.932882	0.529385	0.527947	0.524932
510.702319	0.527620	0.526177	0.522611
511.471690	0.525465	0.523344	0.519884
512.240994	0.524407	0.521252	0.518115
513.010230	0.521367	0.518410	0.515612
513.779400	0.518387	0.516243	0.512639
514.548502	0.515555	0.513398	0.509184
515.317537	0.513455	0.510198	0.507534
516.086506	0.511107	0.508716	0.504899
516.855407	0.508975	0.506628	0.501610
517.624241	0.506004	0.503799	0.498672
518.393007	0.502500	0.500243	0.496096
519.161707	0.501025	0.497363	0.492815
519.930339	0.498660	0.495046	0.491114
520.698904	0.494906	0.493085	0.487320
521.467401	0.492963	0.489812	0.484507
522.235832	0.490554	0.488115	0.482129
523.004194	0.487077	0.484263	0.478898
523.772490	0.484485	0.481974	0.476599
524.540718	0.482433	0.479315	0.473927
525.308878	0.479489	0.476931	0.471098
526.076971	0.476353	0.473784	0.467762
526.844997	0.474371	0.470973	0.465045
527.612955	0.471843	0.467959	0.462377
528.380845	0.469490	0.465968	0.458456
529.148668	0.465459	0.462403	0.456185
529.916423	0.463015	0.460266	0.453359
530.684111	0.460985	0.458163	0.451138
531.451731	0.458604	0.454617	0.447539
532.219283	0.456052	0.452760	0.446263
532.986767	0.453896	0.450205	0.442808
533.754184	0.450766	0.446890	0.439749
534.521533	0.448571	0.444406	0.436642
535.288814	0.446515	0.442247	0.433257
536.056027	0.444416	0.439343	0.432080
536.823172	0.441859	0.436705	0.428762
537.590250	0.439151	0.434639	0.426062
538.357259	0.437413	0.432578	0.422803
539.124201	0.434648	0.429918	0.421040
539.891074	0.433570	0.428146	0.418389
540.657880	0.430386	0.426170	0.416318
541.424617	0.429332	0.424346	0.413500
542.191287	0.427560	0.421351	0.411487
542.957888	0.425569	0.420656	0.409842
543.724421	0.423975	0.418317	0.407449
544.490886	0.421816	0.417223	0.405954
545.257283	0.421702	0.414547	0.403610
546.023612	0.419453	0.413314	0.401417
546.789872	0.418968	0.412218	0.400389
547.556064	0.416939	0.410712	0.398218
548.322188	0.415988	0.409075	0.397609
549.088244	0.414408	0.408179	0.395853
549.854231	0.413600	0.406918	0.394996
550.620150	0.413183	0.405801	0.393781
551.386000	0.411793	0.404530	0.392690
552.151782	0.411059	0.404013	0.391084
552.917496	0.410973	0.403580	0.390243
553.683141	0.410733	0.403117	0.389673
554.448717	0.410057	0.402307	0.389288
555.214225	0.408877	0.401230	0.388599
555.979665	0.408500	0.401601	0.388681
556.745036	0.408290	0.400502	0.388352
557.510338	0.407829	0.400952	0.388187
558.275572	0.407735	0.400108	0.388138
559.040737	0.407800	0.399762	0.388507
559.805833	0.407469	0.400316	0.388359
560.570860	0.407490	0.400548	0.388561
561.335819	0.408207	0.400989	0.389075
562.100709	0.407833	0.400477	0.389247
562.865530	0.408106	0.400698	0.390249
563.630283	0.407879	0.401043	0.390848
564.394966	0.408182	0.401237	0.391716
565.159581	0.408561	0.401311	0.392329
565.924126	0.408889	0.402165	0.393413
566.688603	0.408391	0.403157	0.394603
567.453011	0.408843	0.402813	0.395097
568.217349	0.409370	0.402941	0.396479
568.981619	0.409176	0.403747	0.397246
569.745820	0.409188	0.404303	0.398492
570.509951	0.409889	0.405079	0.399979
571.274014	0.410643	0.405978	0.400134
572.038007	0.411275	0.405985	0.402091
572.801931	0.410908	0.406726	0.403117
573.565786	0.411898	0.407198	0.404333
574.329572	0.411550	0.407385	0.405986
575.093288	0.411769	0.408522	0.407159
575.856935	0.412165	0.408306	0.408062
576.620513	0.412135	0.409057	0.410229
577.384021	0.412924	0.409909	0.410871
578.147460	0.413281	0.410541	0.411870
578.910830	0.413421	0.411125	0.413303
579.674131	0.413830	0.411406	0.413872
580.437361	0.413540	0.411819	0.415923
581.200523	0.413304	0.412514	0.416911
581.963615	0.414162	0.413044	0.417714
582.726637	0.413919	0.412946	0.418981
583.489590	0.414420	0.413484	0.419676
584.252473	0.414123	0.414225	0.421137
585.015287	0.414589	0.414588	0.421983
585.778031	0.414562	0.414960	0.422605
586.540705	0.415209	0.415406	0.424087
587.303309	0.415571	0.416168	0.424632
588.065844	0.415210	0.416295	0.425899
588.828309	0.415420	0.416775	0.427108
589.590705	0.414912	0.417118	0.427896
590.353030	0.415294	0.417558	0.428752
591.115286	0.415326	0.417302	0.429605
591.877472	0.415800	0.417806	0.429797
592.639588	0.414978	0.418187	0.431451
593.401634	0.415756	0.418912	0.432014
594.163610	0.416223	0.418970	0.432589
594.925516	0.416243	0.419104	0.433949
595.687352	0.415441	0.419758	0.434207
596.449118	0.415673	0.419908	0.434991
597.210814	0.415723	0.420283	0.436082
597.972440	0.415504	0.420039	0.436855
598.733996	0.416587	0.421078	0.437567
599.495482	0.416652	0.420811	0.438142
600.256898	0.416026	0.421484	0.438959
601.018243	0.416299	0.421331	0.439068
601.779518	0.416352	0.422001	0.440561
602.540723	0.416213	0.422606	0.441765
603.301858	0.417170	0.423191	0.442207
604.062922	0.417067	0.424108	0.443232
604.823916	0.417854	0.424081	0.443953
605.584840	0.418294	0.424674	0.445951
606.345693	0.418245	0.425304	0.446475
607.106476	0.419157	0.425698	0.447292
607.867188	0.419451	0.427137	0.447973
608.627830	0.420053	0.427537	0.449093
609.388402	0.420143	0.428420	0.449900
610.148902	0.420227	0.429768	0.451720
610.909333	0.421033	0.430259	0.452494
611.669693	0.421914	0.431335	0.453736
612.429982	0.422358	0.432357	0.455187
613.190200	0.422613	0.433408	0.456500
613.950348	0.424241	0.434233	0.457334
614.710425	0.424504	0.435145	0.458542
615.470432	0.425440	0.436638	0.460289
616.230368	0.426750	0.437676	0.461041
616.990233	0.427202	0.438845	0.462731
617.750027	0.427828	0.440098	0.463843
618.509750	0.428870	0.441869	0.465755
619.269403	0.429640	0.442766	0.466964
620.028984	0.431217	0.443631	0.468393
620.788495	0.432495	0.444963	0.470311
621.547935	0.433131	0.446327	0.471228
622.307304	0.434740	0.447726	0.472702
623.066601	0.435256	0.449136	0.473571
623.825828	0.436931	0.450203	0.475054
624.584984	0.437887	0.451703	0.476173
625.344069	0.439275	0.453243	0.477068
626.103082	0.440490	0.454469	0.478429
626.862025	0.441909	0.455730	0.479244
627.620896	0.443614	0.456810	0.479952
628.379696	0.444650	0.458400	0.480749
629.138425	0.446312	0.459316	0.481627
629.897083	0.447491	0.460069	0.482144
630.655669	0.449055	0.461472	0.482019
631.414184	0.450752	0.463195	0.481645
632.172628	0.451712	0.463853	0.482003
632.931000	0.453373	0.464925	0.480977
633.689301	0.455147	0.465526	0.481251
634.447531	0.456315	0.466806	0.479544
635.205689	0.458097	0.467136	0.479201
635.963776	0.459011	0.468555	0.477799
636.721791	0.460430	0.468200	0.476310
637.479735	0.461527	0.469004	0.474747
638.237607	0.463135	0.469541	0.472649
638.995408	0.463860	0.469384	0.470437
639.753137	0.464234	0.469333	0.467856
640.510794	0.465134	0.469567	0.465274
641.268380	0.465355	0.467588	0.462116
642.025894	0.465090	0.467123	0.458056
642.783336	0.463951	0.464614	0.453599
643.540707	0.463097	0.462995	0.449780
644.298006	0.461307	0.460464	0.444648
645.055233	0.459775	0.457223	0.439013
645.812388	0.456739	0.453676	0.433536
646.569471	0.453795	0.449595	0.427219
647.326483	0.449890	0.444517	0.421125
648.083423	0.445501	0.438975	0.413795
648.840290	0.440579	0.433351	0.406332
649.597086	0.434899	0.427695	0.398901
650.353810	0.428814	0.420089	0.390998
651.110461	0.422843	0.413195	0.382682
651.867041	0.415352	0.405082	0.373792
652.623549	0.408422	0.397141	0.365405
653.379984	0.399923	0.388367	0.356252
654.136348	0.391522	0.379436	0.346857
654.892639	0.382623	0.370206	0.338286
655.648858	0.373191	0.360633	0.329088
656.405005	0.364377	0.350893	0.319559
657.161080	0.354834	0.341554	0.310565
657.917082	0.345588	0.331431	0.301742
658.673012	0.336035	0.321695	0.292511
659.428870	0.325963	0.312573	0.284030
660.184655	0.316679	0.302955	0.275456
660.940368	0.307021	0.293777	0.266498
661.696009	0.298017	0.284111	0.258319
662.451577	0.288593	0.275117	0.250675
663.207073	0.279421	0.266469	0.242311
663.962496	0.270329	0.257908	0.234936
664.717847	0.261300	0.248962	0.227361
665.473125	0.252575	0.240774	0.219774
666.228331	0.243887	0.233015	0.212774
666.983464	0.235252	0.225072	0.205842
667.738525	0.226368	0.216817	0.198943
668.493512	0.217991	0.208693	0.192591
669.248428	0.209200	0.200693	0.186138
670.003270	0.200306	0.192431	0.179737
670.758040	0.191548	0.184321	0.173364
671.512737	0.182314	0.176299	0.167355
672.267361	0.173281	0.167460	0.161137
673.021912	0.164313	0.159357	0.155376
673.776391	0.155524	0.151234	0.149405
674.530797	0.146437	0.142893	0.143653
675.285129	0.137717	0.134953	0.137717
676.039389	0.129129	0.126762	0.132241
676.793576	0.121123	0.119416	0.126784
677.547690	0.113155	0.111950	0.121669
678.301731	0.105710	0.105261	0.116560
679.055699	0.098820	0.098846	0.111929
679.809594	0.092181	0.092833	0.107772
680.563415	0.086479	0.087677	0.103756
681.317164	0.081195	0.083062	0.100256
682.070840	0.076668	0.078921	0.097438
682.824442	0.072837	0.075379	0.095230
683.577971	0.070090	0.072704	0.093540
684.331427	0.067611	0.070788	0.092552
685.084809	0.066375	0.069771	0.092329
685.838119	0.066100	0.069521	0.093005
686.591355	0.066667	0.070327	0.093965
687.344518	0.068107	0.071790	0.096078
688.097607	0.070419	0.074103	0.098645
688.850623	0.073331	0.077253	0.102011
689.603565	0.077441	0.081421	0.106347
690.356434	0.082371	0.086248	0.111518
691.109230	0.088203	0.092138	0.116883
691.861952	0.094683	0.098596	0.123849
692.614601	0.101973	0.105591	0.131205
693.367176	0.109997	0.113724	0.139151
694.119677	0.118630	0.121948	0.147081
694.872105	0.127700	0.131364	0.156291
695.624459	0.137685	0.140960	0.165787
696.376740	0.148182	0.151466	0.175738
697.128947	0.159270	0.162121	0.186502
697.881080	0.170378	0.173365	0.197434
698.633139	0.182029	0.184608	0.208529
699.385125	0.194073	0.196285	0.219814
700.137036	0.206195	0.208391	0.231144
700.888874	0.218636	0.220532	0.243360
701.640638	0.231222	0.233161	0.255720
702.392329	0.244343	0.245965	0.267845
703.143945	0.256535	0.258219	0.279257
703.895487	0.269233	0.271066	0.291711
704.646956	0.281834	0.283401	0.303777
705.398350	0.294584	0.295835	0.316180
706.149670	0.307839	0.308483	0.328763
706.900916	0.320734	0.321298	0.340771
707.652089	0.332511	0.333048	0.352473
708.403187	0.345066	0.345232	0.364184
709.154211	0.356717	0.357359	0.375248
709.905161	0.369318	0.369231	0.387612
710.656036	0.381357	0.381902	0.399205
711.406837	0.393202	0.393157	0.410320
712.157565	0.404128	0.404266	0.421460
712.908217	0.414878	0.414745	0.430958
713.658796	0.426516	0.425723	0.441912
714.409300	0.437513	0.437358	0.452745
715.159730	0.448726	0.447844	0.463092
715.910086	0.458044	0.457472	0.472658
716.660367	0.467554	0.467276	0.481763
717.410573	0.477738	0.476795	0.490971
718.160705	0.488251	0.487775	0.501865
718.910763	0.498099	0.496958	0.510876
719.660746	0.506664	0.505713	0.519101
720.410655	0.514849	0.513290	0.526816
721.160489	0.524056	0.522424	0.535955
721.910248	0.533339	0.532234	0.544556
722.659933	0.541505	0.540558	0.552905
723.409543	0.548995	0.547932	0.559595
724.159079	0.556541	0.554658	0.566838
724.908539	0.564950	0.563733	0.574951
725.657925	0.573305	0.571380	0.583411
726.407237	0.579435	0.578523	0.589520
727.156473	0.586358	0.584017	0.594384
727.905635	0.593489	0.592026	0.601864
728.654721	0.600664	0.600342	0.609841
729.403733	0.607986	0.605876	0.616670
730.152670	0.612670	0.611374	0.621210
730.901532	0.617887	0.616908	0.626677
731.650319	0.625758	0.623925	0.633412
732.399031	0.632135	0.630548	0.640063
733.147668	0.637516	0.634831	0.644304
733.896230	0.640993	0.640180	0.648349
734.644717	0.647395	0.646039	0.654398
735.393129	0.654032	0.652088	0.661636
736.141466	0.657886	0.656836	0.665426
736.889727	0.662315	0.660368	0.668907
737.637913	0.668508	0.666866	0.674229
738.386024	0.674188	0.672815	0.680901
739.134060	0.677857	0.675805	0.684324
739.882021	0.681034	0.679596	0.686874
740.629906	0.686296	0.685385	0.692305
741.377716	0.692007	0.690528	0.697876
742.125451	0.694913	0.693519	0.699305
742.873110	0.697655	0.696283	0.702937
743.620694	0.703036	0.701647	0.708597
744.368202	0.708180	0.707001	0.713316
745.115635	0.709677	0.708352	0.715868
745.862993	0.713481	0.711551	0.717964
746.610275	0.718476	0.717454	0.723159
747.357481	0.722600	0.721590	0.726748
748.104612	0.724145	0.722313	0.728235
748.851667	0.727264	0.724964	0.731655
749.598647	0.732427	0.730506	0.736549
750.345551	0.734717	0.734226	0.738999
751.092379	0.737190	0.735501	0.740450
751.839132	0.740910	0.738619	0.744858
752.585809	0.744780	0.743290	0.748003
753.332410	0.746423	0.744117	0.750184
754.078935	0.748467	0.746967	0.751931
754.825385	0.753394	0.751493	0.756182
755.571758	0.754826	0.753764	0.758262
756.318056	0.755937	0.755456	0.758973
757.064278	0.760599	0.759459	0.763827
757.810424	0.764117	0.763039	0.768495
758.556494	0.764528	0.761536	0.767383
759.302488	0.766415	0.764427	0.768689
760.048406	0.771420	0.769481	0.773400
760.794248	0.772988	0.771938	0.775027
761.540013	0.772370	0.770361	0.775350
762.285703	0.777271	0.776176	0.779308
763.031317	0.780475	0.778844	0.783191
763.776854	0.780186	0.778397	0.782460
764.522316	0.782911	0.781831	0.785553
765.267701	0.786853	0.784446	0.787892
766.013010	0.786547	0.785261	0.788555
766.758242	0.787996	0.786136	0.789981
767.503399	0.791576	0.790588	0.794828
768.248479	0.792549	0.790974	0.793776
768.993482	0.793161	0.791558	0.795136
769.738410	0.796702	0.796793	0.799681
770.483260	0.797572	0.797023	0.800566
771.228035	0.798058	0.796361	0.800517
771.972733	0.802572	0.801124	0.804466
772.717355	0.804292	0.802935	0.805924
773.461900	0.803213	0.801964	0.805831
774.206368	0.806205	0.806823	0.808873
774.950760	0.809658	0.807137	0.810541
775.695075	0.807626	0.806402	0.810185
776.439314	0.809774	0.810354	0.812368
777.183476	0.814217	0.813604	0.814921
777.927562	0.812404	0.810821	0.813073
778.671570	0.814997	0.813723	0.816973
779.415502	0.818008	0.817208	0.819421
780.159357	0.817038	0.815487	0.817918
780.903136	0.818415	0.819111	0.820352
781.646837	0.821739	0.821258	0.823471
782.390462	0.819276	0.818975	0.821086
783.134010	0.822721	0.821011	0.824255
783.877481	0.825589	0.824429	0.826848
784.620875	0.824136	0.822539	0.824610
785.364192	0.825914	0.825091	0.827948
786.107433	0.829032	0.827910	0.829897
786.850596	0.827139	0.826335	0.827609
787.593682	0.831063	0.831152	0.832143
788.336691	0.832186	0.831194	0.833188
789.079623	0.830699	0.829362	0.830988
789.822478	0.835174	0.834107	0.835406
790.565255	0.834433	0.834472	0.835435
791.307956	0.833773	0.833263	0.833496
792.050579	0.836992	0.837525	0.838054
792.793126	0.836849	0.836485	0.837687
793.535594	0.836681	0.836497	0.838334
794.277986	0.841385	0.840070	0.842614
795.020300	0.839246	0.837968	0.839937
795.762537	0.840877	0.839833	0.840701
796.504697	0.843161	0.842761	0.845114
797.246779	0.842158	0.840958	0.842245
797.988784	0.843894	0.843560	0.845095
798.730711	0.845147	0.845836	0.845853
799.472561	0.844229	0.842403	0.844024
800.214333	0.847403	0.847305	0.848432
800.956028	0.847137	0.847535	0.847920
801.697645	0.846792	0.845993	0.847103
802.439185	0.849783	0.850794	0.852069
803.180647	0.847898	0.846735	0.848499
803.922032	0.850753	0.850998	0.850439
804.663338	0.853874	0.852793	0.853224
805.404567	0.849451	0.850553	0.849757
806.145719	0.853620	0.853163	0.856153
806.886792	0.853282	0.853058	0.853828
807.627788	0.852262	0.851699	0.854497
808.368706	0.856902	0.856509	0.857560
809.109546	0.853266	0.852717	0.854970
809.850309	0.856717	0.856491	0.856922
810.590993	0.856576	0.856825	0.857793
811.331600	0.855655	0.855571	0.856470
812.072128	0.859593	0.860244	0.861658
812.812579	0.857549	0.856799	0.859243
813.552951	0.858891	0.858554	0.860391
814.293246	0.861949	0.859702	0.862485
815.033462	0.858496	0.857795	0.859611
815.773601	0.864518	0.861897	0.863153
816.513661	0.861184	0.861843	0.862480
817.253643	0.861760	0.862475	0.862383
817.993547	0.865376	0.864727	0.865735
818.733373	0.861280	0.862327	0.862374
819.473121	0.866335	0.866666	0.867178
820.212790	0.864249	0.863887	0.864665
820.952381	0.864975	0.863619	0.866341
821.691894	0.867856	0.866455	0.868765
822.431329	0.864180	0.864363	0.864823
823.170685	0.868649	0.867481	0.869536
823.909962	0.866865	0.866087	0.867171
824.649162	0.867412	0.868370	0.869116
825.388283	0.870119	0.869886	0.870913
826.127325	0.867222	0.867127	0.866765
826.866289	0.871985	0.871448	0.872337
827.605174	0.868476	0.868649	0.869170
828.343981	0.871479	0.871800	0.872446
829.082710	0.872016	0.872167	0.872227
829.821359	0.869431	0.870077	0.869239
830.559930	0.873963	0.874424	0.875013
831.298423	0.869481	0.869689	0.870227
832.036836	0.874718	0.874185	0.873619
832.775171	0.873746	0.873706	0.873218
833.513427	0.873574	0.872201	0.875373
834.251605	0.877112	0.876983	0.877517
834.989704	0.872054	0.871477	0.872496
835.727723	0.877653	0.876938	0.878840
836.465664	0.874487	0.873985	0.872764
837.203526	0.876864	0.877549	0.877948
837.941310	0.876295	0.876182	0.877009
838.679014	0.875784	0.876141	0.877906
839.416639	0.879485	0.878858	0.879716
840.154185	0.876064	0.875327	0.874860
840.891653	0.881277	0.880401	0.882084
841.629041	0.876004	0.875926	0.876444
842.366350	0.879680	0.880357	0.880662
843.103580	0.878373	0.877048	0.879424
843.840731	0.878484	0.879056	0.880092
844.577803	0.882378	0.880693	0.882159
845.314795	0.878383	0.879190	0.878662
846.051709	0.883716	0.883515	0.884759
846.788543	0.878020	0.878570	0.879114
847.525298	0.882982	0.884066	0.882495
848.261973	0.880248	0.880213	0.879279
848.998570	0.884438	0.882351	0.882145
849.735087	0.883341	0.882464	0.883294
850.471524	0.880641	0.881476	0.881717
851.207882	0.885568	0.883878	0.885701
851.944161	0.881388	0.881225	0.881339
852.680360	0.885789	0.886330	0.886584
853.416480	0.881942	0.880322	0.882746
854.152520	0.886844	0.886903	0.887521
854.888481	0.883417	0.883745	0.884241
855.624362	0.886733	0.885216	0.885737
856.360163	0.885679	0.884353	0.884446
857.095885	0.885970	0.885204	0.887265
857.831527	0.886034	0.887825	0.887518
858.567090	0.885123	0.884763	0.885432
859.302573	0.889338	0.888277	0.888915
860.037976	0.882462	0.882858	0.883796
860.773299	0.888929	0.888833	0.888460
861.508543	0.884608	0.884016	0.883363
862.243706	0.890834	0.890084	0.891673
862.978790	0.885312	0.884745	0.885799
863.713794	0.890614	0.890768	0.889062
864.448718	0.887068	0.886852	0.887005
865.183563	0.888696	0.889171	0.890405
865.918327	0.887809	0.888230	0.888426
866.653011	0.889128	0.890416	0.889154
867.387615	0.890195	0.890136	0.890072
868.122139	0.888560	0.888877	0.888799
868.856584	0.891661	0.891267	0.890472
869.590948	0.887490	0.887722	0.888124
870.325232	0.892789	0.891220	0.891946
871.059435	0.888014	0.888006	0.887216
871.793559	0.892616	0.892926	0.893015
872.527602	0.888277	0.887852	0.889456
873.261565	0.894055	0.893973	0.894252
873.995448	0.888799	0.888625	0.888352
874.729251	0.894925	0.895396	0.894920
875.462973	0.888007	0.889979	0.890144
876.196615	0.894140	0.894991	0.895864
876.930177	0.890086	0.889664	0.889403
877.663658	0.895736	0.894642	0.894244
878.397058	0.890082	0.890810	0.890828
879.130379	0.895371	0.895267	0.894585
879.863619	0.891561	0.892096	0.892711
880.596778	0.894341	0.894917	0.893620
881.329857	0.891977	0.892937	0.892433
882.062855	0.895207	0.895456	0.896035
882.795772	0.894211	0.892703	0.893548
883.528609	0.895137	0.896236	0.894531
884.261366	0.895051	0.893703	0.893361
884.994041	0.896333	0.895605	0.895580
885.726636	0.896277	0.893611	0.896493
886.459150	0.895011	0.895069	0.896429
887.191584	0.895195	0.895017	0.896120
887.923937	0.895165	0.894735	0.894979
888.656209	0.894045	0.896655	0.896444
889.388400	0.894706	0.894514	0.895579
890.120510	0.896026	0.896675	0.896785
890.852539	0.895539	0.895140	0.896042
891.584487	0.896249	0.895743	0.897386
892.316355	0.897435	0.895644	0.897303
893.048141	0.897140	0.897344	0.897593
893.779847	0.896221	0.896245	0.895259
894.511471	0.898252	0.895777	0.897465
895.243014	0.897427	0.897098	0.897200
895.974477	0.898090	0.897411	0.898182
896.705858	0.897442	0.897180	0.896737
897.437158	0.896987	0.897283	0.897227
898.168376	0.897544	0.899017	0.898664
898.899514	0.897781	0.897412	0.897086
899.630570	0.898280	0.898842	0.898726
900.361546	0.898599	0.896606	0.897829
901.092439	0.898244	0.898401	0.899442
901.823252	0.896820	0.897406	0.897228
902.553983	0.900756	0.900970	0.900389
903.284633	0.898353	0.897060	0.898899
904.015201	0.901355	0.899697	0.901567
904.745689	0.896573	0.896572	0.896881
905.476094	0.901980	0.902114	0.902176
906.206418	0.897428	0.896515	0.896430
906.936661	0.902412	0.903148	0.902359
907.666822	0.896816	0.895623	0.896884
908.396901	0.904119	0.903487	0.904011
909.126899	0.897095	0.896950	0.897978
909.856816	0.903517	0.903528	0.903537
910.586650	0.898518	0.896888	0.897446
911.316403	0.904165	0.904428	0.904217
912.046075	0.897335	0.897408	0.897499
912.775664	0.902503	0.903924	0.904126
913.505172	0.898331	0.899267	0.899178
914.234598	0.902825	0.902613	0.902345
914.963943	0.900264	0.900581	0.900033
915.693205	0.903301	0.901902	0.902427
916.422386	0.901721	0.901347	0.899880
917.151484	0.901641	0.900882	0.901143
917.880501	0.902277	0.902115	0.903252
918.609436	0.901221	0.899696	0.900504
919.338289	0.905787	0.904866	0.905526
920.067060	0.899337	0.899067	0.899593
920.795748	0.906914	0.905842	0.905137
921.524355	0.899610	0.897782	0.899968
922.252880	0.906377	0.905794	0.905246
922.981323	0.900120	0.897742	0.899544
923.709683	0.905246	0.905532	0.906091
924.437961	0.901172	0.900318	0.900009
925.166157	0.905241	0.905539	0.904767
925.894271	0.902253	0.900604	0.902396
926.622303	0.903689	0.904626	0.904187
927.350252	0.902903	0.903231	0.903206
928.078119	0.901695	0.901738	0.901504
928.805904	0.905518	0.905744	0.905252
929.533606	0.901980	0.900651	0.901241
930.261226	0.906774	0.906121	0.906237
930.988764	0.900369	0.900202	0.901194
931.716219	0.906788	0.908448	0.907305
932.443592	0.900995	0.900866	0.901260
933.170882	0.906703	0.906675	0.906241
933.898090	0.903530	0.901810	0.901490
934.625215	0.905145	0.906082	0.903915
935.352257	0.904820	0.905230	0.904962
936.079217	0.902762	0.904481	0.903098
936.806095	0.906775	0.906699	0.906943
937.532889	0.902991	0.902968	0.900810
938.259601	0.908568	0.905920	0.908848
938.986230	0.900857	0.900075	0.902112
939.712777	0.908478	0.908547	0.908047
940.439241	0.902976	0.903017	0.902418
941.165622	0.906859	0.907210	0.906162
941.891920	0.905189	0.905512	0.905277
942.618135	0.904863	0.904010	0.904694
943.344267	0.906670	0.909114	0.908444
944.070317	0.903303	0.901895	0.902623
944.796283	0.908181	0.908374	0.907594
945.522167	0.901781	0.901845	0.903709
946.247967	0.906795	0.909089	0.909325
946.973685	0.904849	0.904121	0.904887
947.699319	0.907958	0.905857	0.905922
948.424871	0.906107	0.907513	0.906853
949.150339	0.903994	0.904883	0.904343
949.875724	0.908436	0.908862	0.908898
950.601026	0.902805	0.902913	0.902700
951.326245	0.909112	0.908985	0.909942
952.051381	0.903946	0.903867	0.905476
952.776433	0.907640	0.908605	0.908434
953.501402	0.905366	0.905452	0.905867
954.226288	0.905805	0.905219	0.905134
954.951091	0.909485	0.909508	0.909096
955.675810	0.904242	0.904016	0.903977
956.400446	0.909579	0.909905	0.909668
957.124998	0.903423	0.903552	0.904566
957.849467	0.909145	0.910182	0.909167
958.573852	0.907213	0.906541	0.906961
959.298154	0.906668	0.905341	0.905616
960.022373	0.908926	0.908142	0.909028
960.746508	0.904453	0.902763	0.904593
961.470559	0.911598	0.911096	0.911845
962.194527	0.905563	0.904760	0.904189
962.918411	0.909488	0.909316	0.907993
963.642212	0.907731	0.906286	0.908889
964.365929	0.905505	0.904630	0.904928
965.089562	0.910582	0.911276	0.909122
965.813111	0.904035	0.906070	0.902330
966.536577	0.909682	0.910526	0.910434
967.259958	0.906670	0.905775	0.906037
967.983256	0.906923	0.908026	0.906784
968.706471	0.909840	0.908996	0.909468
969.429601	0.904661	0.905705	0.905728
970.152647	0.914109	0.912579	0.912125
970.875610	0.902739	0.904715	0.905302
971.598488	0.909157	0.910181	0.909574
972.321283	0.907084	0.908901	0.908430
973.043993	0.907388	0.908459	0.907310
973.766620	0.910308	0.911288	0.910762
974.489162	0.906000	0.905711	0.903520
975.211620	0.911465	0.910622	0.910084
975.933995	0.905495	0.907625	0.905798
976.656285	0.909740	0.908462	0.908380
977.378490	0.910140	0.911064	0.910856
978.100612	0.904090	0.905086	0.906784
978.822649	0.911873	0.913081	0.911979
979.544603	0.905811	0.906605	0.906174
980.266471	0.909908	0.910633	0.908609
980.988256	0.908641	0.909394	0.910042
981.709956	0.907165	0.906968	0.906342
982.431572	0.911478	0.913858	0.912057
983.153103	0.906339	0.905813	0.905288
983.874550	0.908249	0.910226	0.910151
984.595913	0.908041	0.908001	0.909863
985.317191	0.905181	0.905748	0.906352
986.038385	0.911167	0.911414	0.912258
986.759494	0.906270	0.906394	0.905867
987.480518	0.909740	0.910135	0.909791
988.201458	0.908896	0.909813	0.909492
988.922313	0.906233	0.906960	0.904553
989.643084	0.913124	0.912026	0.913241
990.363770	0.905996	0.907737	0.906128
991.084371	0.910830	0.910324	0.909661
991.804888	0.908026	0.911176	0.909208
992.525319	0.906640	0.906447	0.906576
993.245666	0.912572	0.911796	0.911968
993.965928	0.907129	0.906732	0.906430
994.686106	0.908873	0.909925	0.908701
995.406198	0.910731	0.910715	0.910433
996.126206	0.905403	0.905575	0.907249
996.846128	0.910124	0.910552	0.912890
997.565966	0.906146	0.907201	0.907312
998.285719	0.909513	0.909363	0.909205
999.005386	0.912144	0.911531	0.910456
999.724969	0.905387	0.904698	0.906966
1000.444467	0.911655	0.911641	0.910235
1001.163879	0.906887	0.908009	0.909305
1001.883207	0.908294	0.907923	0.906883
1002.602449	0.912434	0.911425	0.912309
1003.321606	0.906365	0.905576	0.905835
1004.040678	0.911624	0.911775	0.910552
1004.759665	0.909644	0.907883	0.908947
1005.478566	0.908094	0.907328	0.909364
1006.197382	0.912288	0.911916	0.912632
1006.916113	0.905108	0.907137	0.908541
1007.634758	0.908702	0.910487	0.911361
1008.353319	0.909680	0.910604	0.911303
1009.071793	0.905616	0.906260	0.904995
1009.790183	0.911403	0.911689	0.910280
1010.508486	0.909735	0.908265	0.909160
1011.226705	0.909073	0.908862	0.907747
1011.944838	0.912624	0.912074	0.911759
1012.662885	0.906532	0.905891	0.907348
1013.380847	0.911670	0.909399	0.909887
1014.098723	0.908270	0.908811	0.909925
1014.816514	0.907060	0.906658	0.905592
1015.534219	0.908941	0.911232	0.910733
1016.251838	0.906220	0.907082	0.908958
1016.969372	0.906070	0.909156	0.909526
1017.686820	0.909945	0.910586	0.911654
1018.404182	0.903575	0.905423	0.905594
1019.121458	0.910258	0.908199	0.909868
1019.838649	0.909127	0.910542	0.910801
1020.555753	0.904560	0.906329	0.905811
1021.272772	0.910600	0.910465	0.913032
1021.989705	0.907541	0.907546	0.904893
1022.706552	0.907603	0.906856	0.906055
1023.423313	0.910796	0.910691	0.912087
1024.139988	0.905412	0.905577	0.904749
1024.856578	0.908296	0.908416	0.907704
1025.573081	0.909827	0.908327	0.908858
1026.289498	0.904021	0.904142	0.904408
1027.005829	0.909555	0.907024	0.910044
1027.722074	0.905769	0.906625	0.907041
1028.438232	0.906388	0.905771	0.906780
1029.154305	0.908653	0.911792	0.910656
1029.870291	0.905216	0.906689	0.904160
1030.586192	0.906551	0.905907	0.907246
1031.302005	0.910106	0.909288	0.908427
1032.017733	0.904084	0.903533	0.904063
1032.733374	0.908475	0.906749	0.908380
1033.448929	0.905635	0.908164	0.906098
1034.164398	0.905345	0.904256	0.902855
1034.879780	0.906835	0.909771	0.910235
1035.595076	0.903574	0.905831	0.906173
1036.310286	0.902484	0.905284	0.903738
1037.025409	0.907959	0.907374	0.909063
1037.740445	0.904426	0.903970	0.903219
1038.455395	0.905015	0.906247	0.907680
1039.170259	0.907020	0.907902	0.905446
1039.885035	0.900475	0.904248	0.902334
1040.599726	0.907314	0.904228	0.903400
1041.314329	0.906110	0.907488	0.904601
1042.028846	0.899538	0.899283	0.903795
1042.743276	0.905542	0.907109	0.907378
1043.457620	0.904853	0.903280	0.902371
1044.171877	0.897873	0.898008	0.902685
1044.886047	0.904664	0.906551	0.905229
1045.600130	0.903624	0.900554	0.901618
1046.314126	0.900767	0.900685	0.900814
1047.028036	0.903696	0.905317	0.902942
1047.741858	0.900203	0.903403	0.901030
1048.455594	0.899652	0.903285	0.899999
1049.169243	0.905310	0.904386	0.904026
1049.882805	0.898511	0.899907	0.901592
1050.596280	0.901542	0.902237	0.900932
1051.309667	0.902809	0.902340	0.902517
1052.022968	0.900035	0.902549	0.897148
1052.736182	0.900280	0.901808	0.901353
1053.449309	0.901029	0.900769	0.901143
1054.162348	0.897875	0.899930	0.899779
1054.875300	0.899143	0.901587	0.900535
1055.588165	0.897601	0.900128	0.901322
1056.300943	0.895470	0.896989	0.893532
1057.013634	0.899350	0.900892	0.900348
1057.726238	0.898850	0.898890	0.895488
1058.438754	0.896454	0.895715	0.894014
1059.151182	0.895971	0.899160	0.902221
1059.863524	0.893906	0.896705	0.895445
1060.575778	0.893527	0.898204	0.893269
1061.287945	0.900478	0.899419	0.897860
1062.000024	0.894329	0.894644	0.896005
1062.712016	0.894937	0.895403	0.895764
1063.423920	0.897976	0.898854	0.899654
1064.135737	0.894035	0.895198	0.892889
1064.847466	0.890432	0.895289	0.893256
1065.559108	0.894928	0.896512	0.894857
1066.270662	0.890470	0.894216	0.894442
1066.982128	0.890339	0.892380	0.894460
1067.693507	0.894947	0.894708	0.893855
1068.404798	0.892700	0.887944	0.888766
1069.116001	0.888623	0.892605	0.890535
1069.827117	0.891345	0.893741	0.894229
1070.538145	0.885164	0.890361	0.888212
1071.249085	0.884888	0.890922	0.889696
1071.959937	0.892959	0.894188	0.891041
1072.670702	0.885620	0.890164	0.889758
1073.381378	0.886328	0.890459	0.887598
1074.091967	0.890055	0.890488	0.891623
1074.802468	0.885426	0.887943	0.891245
1075.512881	0.883115	0.890668	0.888437
1076.223205	0.887401	0.889253	0.889259
1076.933442	0.884979	0.884000	0.885253
1077.643591	0.884514	0.882128	0.883127
1078.353652	0.883261	0.888187	0.886440
1079.063624	0.882505	0.883992	0.882578
1079.773509	0.881442	0.882051	0.881227
1080.483305	0.883214	0.885978	0.888160
1081.193013	0.882638	0.885285	0.885429
1081.902633	0.881130	0.880835	0.882169
1082.612165	0.882150	0.883017	0.881983
1083.321608	0.878023	0.883082	0.881090
1084.030963	0.876261	0.879187	0.879396
1084.740230	0.878004	0.883281	0.881510
1085.449409	0.874588	0.878962	0.875332
1086.158499	0.875959	0.871399	0.878825
1086.867501	0.877202	0.877269	0.880354
1087.576414	0.873566	0.873266	0.871503
1088.285239	0.866696	0.871094	0.871118
1088.993975	0.872222	0.869416	0.875922
1089.702623	0.864352	0.872367	0.871012
1090.411182	0.862323	0.863286	0.867630
1091.119653	0.865656	0.872741	0.865835
1091.828035	0.863798	0.860555	0.861839
1092.536329	0.863583	0.859663	0.858053
1093.244534	0.864242	0.863760	0.863505
1093.952650	0.857730	0.854441	0.860884
1094.660677	0.853523	0.852895	0.856516
1095.368616	0.855816	0.855248	0.857540
1096.076466	0.855413	0.853693	0.856829
1096.784228	0.846412	0.849423	0.853173
1097.491900	0.848853	0.850542	0.854307
1098.199484	0.845164	0.856077	0.851620
1098.906978	0.843592	0.844888	0.846376
1099.614384	0.842406	0.842181	0.839437
1100.321701	0.835651	0.842755	0.840454
1101.028929	0.830236	0.832663	0.834972
1101.736068	0.827462	0.828394	0.839454
1102.443118	0.824244	0.834269	0.830563
1103.150079	0.823891	0.820547	0.823262
1103.856951	0.816926	0.819782	0.821628
1104.563734	0.812393	0.817127	0.818581
1105.270428	0.816548	0.817611	0.822228
1105.977032	0.803487	0.807732	0.810798
1106.683547	0.804871	0.803085	0.807082
1107.389974	0.796596	0.802524	0.800558
1108.096311	0.785525	0.790856	0.794409
1108.802558	0.778632	0.785189	0.793585
1109.508717	0.780189	0.783885	0.786992
1110.214786	0.771659	0.778450	0.777523
1110.920766	0.764213	0.770701	0.771164
1111.626656	0.760577	0.769084	0.772039
1112.332457	0.757933	0.764890	0.765459
1113.038169	0.750422	0.757899	0.759136
1113.743791	0.743683	0.754634	0.753960
1114.449324	0.738460	0.747099	0.749010
1115.154767	0.735601	0.737950	0.736708
1115.860120	0.725293	0.729580	0.734148
1116.565385	0.720813	0.731630	0.732297
1117.270559	0.713095	0.718766	0.723506
1117.975644	0.711143	0.716125	0.716950
1118.680639	0.711104	0.711878	0.714336
1119.385545	0.701287	0.705030	0.710780
1120.090361	0.703428	0.703702	0.707115
1120.795087	0.694455	0.698936	0.699529
1121.499723	0.688312	0.692614	0.695063
1122.204270	0.684414	0.689813	0.693672
