# Supplementary material for: Chiral plasmonic superlattices from template-assisted assembly of achiral nanoparticles
Source: Nat Commun. 2025 Feb 16;16:1687. doi: 10.1038/s41467-025-56999-0 (PMC11830766; doi:10.1038/s41467-025-56999-0)
Supplement: Supplementary file 3 — Source Data [file 41467_2025_56999_MOESM3_ESM.zip › source data/Fig.3/Au NPs spheres/45nm LF.txt]

Wavelength (nm)	0_LCP	0_Linear	0_RCP	45_LCP	45_Linear	45_RCP	90_LCP	90_Linear	90_RCP	135_LCP	135_Linear	135_RCP	180_LCP	180_Linear	180_RCP	225_LCP	225_Linear	225_RCP	270_LCP	270_Linear	270_RCP	315_LCP	315_Linear	315_RCP
351.607006	0.424552	0.412195	0.405542	0.387052	0.401351	0.442877	0.451841	0.421356	0.412698	0.397078	0.417722	0.413555	0.430311	0.415119	0.407661	0.409091	0.434066	0.420408	0.459318	0.431525	0.406053	0.405152	0.424821	0.434320
352.389528	0.426634	0.411271	0.403941	0.409154	0.409218	0.383070	0.423398	0.407143	0.428148	0.417772	0.396333	0.396175	0.404313	0.430079	0.434783	0.429945	0.427012	0.424161	0.404609	0.410667	0.415816	0.429280	0.431873	0.415116
353.171988	0.457179	0.433293	0.415233	0.412783	0.425676	0.426410	0.406077	0.420205	0.411160	0.409686	0.410359	0.424490	0.428191	0.409704	0.403315	0.422069	0.411111	0.375169	0.421995	0.419571	0.429114	0.415254	0.396825	0.411552
353.954387	0.424396	0.408926	0.401985	0.420908	0.407563	0.428775	0.432394	0.397122	0.406250	0.422554	0.426003	0.394191	0.425333	0.416342	0.416107	0.434783	0.406593	0.419220	0.417639	0.423483	0.404639	0.423602	0.413333	0.416667
354.736724	0.437262	0.422330	0.425031	0.400826	0.384615	0.390071	0.415172	0.398281	0.410104	0.431193	0.423752	0.418033	0.427386	0.443717	0.400826	0.400000	0.405622	0.418508	0.417639	0.426923	0.422360	0.416262	0.402810	0.442683
355.519000	0.427711	0.439521	0.442402	0.424837	0.435484	0.412869	0.442759	0.440056	0.430014	0.432000	0.409836	0.426846	0.404082	0.421958	0.413315	0.410641	0.450402	0.440608	0.431877	0.437500	0.427148	0.417073	0.427536	0.413349
356.301214	0.444444	0.419204	0.432400	0.400549	0.405660	0.405594	0.407859	0.422799	0.385154	0.394141	0.411268	0.383978	0.394879	0.396026	0.395604	0.392810	0.410714	0.444751	0.416667	0.408616	0.405978	0.415072	0.423358	0.421053
357.083367	0.410513	0.416568	0.431592	0.395946	0.417827	0.405699	0.410014	0.421053	0.429371	0.410622	0.414209	0.390117	0.420270	0.401786	0.402490	0.424863	0.415550	0.422069	0.425693	0.410354	0.410383	0.401156	0.392814	0.375854
357.865459	0.408313	0.425837	0.415459	0.407557	0.398922	0.400545	0.410082	0.416193	0.447178	0.412292	0.436389	0.408847	0.393229	0.400501	0.399467	0.401028	0.398943	0.423706	0.406801	0.418902	0.419355	0.421237	0.430894	0.439024
358.647489	0.409314	0.410926	0.414514	0.424731	0.411311	0.416779	0.400541	0.405292	0.424284	0.428571	0.430686	0.405699	0.420270	0.426908	0.393333	0.432215	0.405660	0.438596	0.461443	0.404762	0.428224	0.413832	0.440758	0.435520
359.429457	0.411552	0.427718	0.418269	0.425134	0.406332	0.396175	0.408470	0.393001	0.421053	0.410853	0.402314	0.399220	0.433465	0.433673	0.420573	0.421981	0.423077	0.378947	0.413879	0.418634	0.399267	0.416279	0.414269	0.408578
360.211364	0.424970	0.430380	0.421245	0.410428	0.434726	0.436735	0.417313	0.430707	0.437414	0.431701	0.420779	0.400259	0.427640	0.411765	0.423797	0.414073	0.392157	0.425166	0.405577	0.405063	0.394541	0.408931	0.394152	0.408046
360.993209	0.403302	0.414943	0.402339	0.410053	0.397638	0.394180	0.419486	0.402797	0.408470	0.418575	0.425587	0.425258	0.421392	0.396178	0.433246	0.403439	0.449529	0.373230	0.440389	0.406758	0.452920	0.440860	0.430070	0.438997
361.774993	0.427718	0.393424	0.414081	0.422775	0.423027	0.452000	0.419146	0.399731	0.406977	0.416347	0.395319	0.415220	0.434615	0.419753	0.403081	0.388889	0.408344	0.408216	0.383578	0.398263	0.404101	0.435466	0.429360	0.407205
362.556715	0.406514	0.433411	0.390805	0.426490	0.411613	0.411840	0.407359	0.398111	0.430917	0.427136	0.407455	0.424837	0.415584	0.430538	0.399745	0.395913	0.409669	0.424802	0.405141	0.368231	0.438026	0.415614	0.423690	0.406836
363.338375	0.396313	0.425143	0.422404	0.412987	0.410714	0.407692	0.390146	0.400275	0.391892	0.431877	0.418342	0.407692	0.421795	0.397770	0.411141	0.425950	0.420984	0.406369	0.420991	0.425401	0.433062	0.415819	0.428246	0.410655
364.119973	0.421965	0.439866	0.419977	0.396154	0.402516	0.425532	0.406536	0.387566	0.411765	0.418835	0.407080	0.423529	0.410513	0.427173	0.415519	0.418485	0.414948	0.400257	0.386905	0.401699	0.430120	0.435897	0.417421	0.419110
364.901510	0.394645	0.400000	0.390046	0.409149	0.404203	0.415918	0.422775	0.435657	0.421326	0.392601	0.420664	0.411548	0.428221	0.429988	0.399263	0.409149	0.385943	0.413043	0.442721	0.444714	0.431235	0.403261	0.398259	0.413232
365.682985	0.417143	0.416756	0.423292	0.433540	0.419753	0.407911	0.439735	0.388387	0.411290	0.419082	0.402410	0.415347	0.420606	0.425610	0.414358	0.409379	0.420792	0.425258	0.441667	0.431953	0.432681	0.437093	0.423204	0.406183
366.464398	0.396807	0.412611	0.421291	0.413836	0.405637	0.407035	0.389513	0.410941	0.407979	0.392814	0.428395	0.416157	0.413203	0.404959	0.442356	0.397022	0.393643	0.414604	0.425971	0.422754	0.407701	0.410753	0.426390	0.412863
367.245750	0.400218	0.410202	0.421858	0.406061	0.417676	0.448609	0.440955	0.445443	0.426270	0.431116	0.434293	0.406288	0.411348	0.398824	0.411696	0.413665	0.413625	0.407635	0.428894	0.414634	0.422811	0.429967	0.398936	0.390805
368.027039	0.386782	0.428882	0.407809	0.415294	0.411902	0.414044	0.409035	0.421384	0.414880	0.411072	0.392344	0.390942	0.428916	0.395402	0.415184	0.397375	0.408019	0.415162	0.409091	0.420635	0.412417	0.406940	0.388075	0.413793
368.808267	0.410064	0.413829	0.413574	0.420428	0.415909	0.415294	0.424939	0.407911	0.410099	0.413395	0.398593	0.376471	0.412178	0.400231	0.389831	0.420664	0.367371	0.401460	0.430478	0.402902	0.414317	0.425000	0.415558	0.397970
369.589432	0.413900	0.423194	0.428270	0.430933	0.412587	0.414371	0.411565	0.432335	0.418824	0.403471	0.415437	0.456599	0.401796	0.417226	0.409722	0.409357	0.420991	0.405594	0.408316	0.431223	0.424788	0.411088	0.389848	0.393819
370.370536	0.409938	0.402956	0.411055	0.426077	0.394527	0.404872	0.424242	0.414752	0.416473	0.409091	0.409449	0.397336	0.418122	0.427489	0.406725	0.427746	0.396184	0.401806	0.423160	0.415948	0.410548	0.419479	0.412826	0.414563
371.151578	0.380380	0.402672	0.400201	0.420467	0.397872	0.398230	0.373391	0.394919	0.422222	0.412253	0.403084	0.417763	0.407135	0.416490	0.431499	0.389135	0.402235	0.401099	0.401031	0.401491	0.411765	0.406829	0.427451	0.415879
371.932558	0.414822	0.388939	0.425287	0.417815	0.418455	0.412417	0.415033	0.422599	0.392157	0.388260	0.418507	0.387841	0.407254	0.409186	0.413249	0.403017	0.405992	0.424539	0.412351	0.402229	0.413894	0.403592	0.415500	0.409881
372.713475	0.385397	0.405771	0.407169	0.403292	0.399791	0.391259	0.404435	0.391685	0.394004	0.403696	0.417485	0.400204	0.412121	0.396467	0.401615	0.401631	0.408393	0.407369	0.390405	0.411650	0.415428	0.399466	0.412670	0.402998
373.494331	0.396057	0.407952	0.403183	0.405594	0.413472	0.407827	0.416179	0.409938	0.424395	0.410058	0.409357	0.404404	0.426641	0.406043	0.408023	0.406126	0.432645	0.391773	0.394161	0.392478	0.388939	0.384874	0.411815	0.402183
374.275125	0.401739	0.403172	0.403764	0.411079	0.404967	0.405825	0.422929	0.380857	0.399602	0.403604	0.392989	0.420074	0.414589	0.408553	0.401522	0.404695	0.407656	0.394737	0.379556	0.393339	0.380623	0.402280	0.406667	0.412245
375.055856	0.410788	0.394569	0.407225	0.405479	0.423183	0.385870	0.391344	0.416585	0.393768	0.403325	0.413252	0.387444	0.395633	0.403662	0.404159	0.414474	0.423041	0.414365	0.408463	0.408932	0.418919	0.408875	0.405172	0.390483
375.836525	0.402866	0.406652	0.406793	0.410526	0.380258	0.407341	0.394173	0.398728	0.391497	0.394389	0.387584	0.397237	0.377171	0.414250	0.394271	0.426288	0.381036	0.408363	0.384058	0.405565	0.390750	0.391011	0.399852	0.395636
376.617133	0.383061	0.394891	0.396472	0.402397	0.415423	0.413437	0.403509	0.393701	0.399651	0.401070	0.400657	0.391586	0.402936	0.387422	0.405094	0.386213	0.377230	0.382675	0.396694	0.393750	0.409531	0.392681	0.397290	0.403123
377.397677	0.401138	0.395664	0.397290	0.389155	0.389723	0.415638	0.406400	0.412511	0.397083	0.392186	0.398782	0.387346	0.400461	0.383686	0.393493	0.391097	0.388199	0.393522	0.406250	0.381872	0.396267	0.390114	0.395918	0.401460
378.178160	0.395553	0.409615	0.401869	0.387266	0.379100	0.390358	0.394817	0.372908	0.380879	0.382861	0.385816	0.393038	0.400574	0.395035	0.386146	0.403065	0.376515	0.396825	0.386942	0.392883	0.398363	0.406615	0.415924	0.389129
378.958581	0.392511	0.394770	0.388961	0.384615	0.396676	0.386197	0.381532	0.399090	0.396743	0.382022	0.398363	0.384134	0.379617	0.393631	0.392608	0.409510	0.393594	0.388377	0.379845	0.387031	0.412073	0.379747	0.383344	0.381351
379.738939	0.391574	0.380233	0.376435	0.386721	0.396214	0.401103	0.379150	0.411681	0.375930	0.383292	0.385209	0.399346	0.408974	0.406030	0.380983	0.390836	0.387659	0.402580	0.386335	0.390197	0.377886	0.390863	0.401791	0.389288
380.519235	0.394334	0.387898	0.394366	0.412109	0.389137	0.403682	0.403185	0.389253	0.390939	0.377183	0.390332	0.385461	0.389474	0.372216	0.388337	0.401152	0.386495	0.393786	0.395321	0.389578	0.393246	0.367444	0.394441	0.390966
381.299469	0.385277	0.385628	0.381004	0.386323	0.403858	0.396203	0.384890	0.375949	0.381158	0.387423	0.390407	0.388601	0.386569	0.391231	0.397504	0.389124	0.381009	0.394768	0.376280	0.397059	0.381333	0.386491	0.385657	0.386797
382.079640	0.381191	0.395204	0.387601	0.385529	0.372814	0.389655	0.375143	0.384479	0.384615	0.372178	0.369474	0.372918	0.373377	0.383385	0.383509	0.381279	0.381757	0.394302	0.401682	0.397752	0.395194	0.384834	0.372631	0.389268
382.859749	0.387530	0.381669	0.370005	0.374256	0.394450	0.379712	0.385798	0.378348	0.387343	0.385371	0.388720	0.393323	0.397082	0.386148	0.379275	0.371686	0.386500	0.382749	0.380254	0.394236	0.393150	0.391131	0.379157	0.381078
383.639795	0.379264	0.382003	0.377698	0.380593	0.382635	0.393782	0.366058	0.366030	0.375324	0.388476	0.380907	0.389976	0.374698	0.380573	0.390486	0.389058	0.391457	0.378894	0.392857	0.389317	0.379529	0.389198	0.377398	0.384020
384.419779	0.373622	0.388776	0.379881	0.384542	0.388835	0.380651	0.384829	0.386442	0.395732	0.381510	0.379018	0.371594	0.386188	0.368077	0.384652	0.387745	0.381312	0.382949	0.366767	0.374495	0.384713	0.383385	0.384496	0.374517
385.199701	0.375246	0.373920	0.385670	0.386994	0.382826	0.388762	0.387494	0.387842	0.386600	0.374548	0.391009	0.390550	0.382988	0.381546	0.372956	0.381318	0.373321	0.380910	0.376480	0.390751	0.377246	0.373299	0.374769	0.384475
385.979560	0.369162	0.372922	0.384673	0.379881	0.372034	0.386915	0.375672	0.366271	0.372961	0.379644	0.371810	0.376957	0.378922	0.385125	0.388682	0.372697	0.376623	0.375264	0.380568	0.380858	0.381989	0.375611	0.375909	0.378808
386.759356	0.384175	0.376533	0.378777	0.379254	0.375855	0.371569	0.374853	0.381148	0.381936	0.379701	0.374906	0.383188	0.364927	0.386617	0.382364	0.372222	0.373596	0.390430	0.385678	0.372900	0.382646	0.376874	0.371549	0.383274
387.539090	0.385811	0.371911	0.377135	0.386555	0.369079	0.379176	0.367636	0.358063	0.374382	0.371856	0.373473	0.365419	0.372394	0.376722	0.377729	0.377929	0.376515	0.377578	0.370610	0.371612	0.377397	0.369838	0.380086	0.383308
388.318762	0.377680	0.371088	0.378395	0.372431	0.375841	0.379059	0.361658	0.371642	0.379248	0.372085	0.370420	0.375723	0.372927	0.376505	0.375561	0.376287	0.374824	0.386864	0.379677	0.376749	0.383312	0.377566	0.376612	0.383714
389.098370	0.383697	0.373198	0.384026	0.378819	0.375294	0.369536	0.374132	0.368068	0.380773	0.377907	0.377465	0.372297	0.383138	0.365748	0.382594	0.378416	0.371284	0.364910	0.375000	0.369295	0.365789	0.368886	0.379167	0.372831
389.877917	0.374194	0.363922	0.372952	0.377849	0.377460	0.379875	0.375233	0.381063	0.371171	0.368178	0.372371	0.379290	0.370561	0.379893	0.380572	0.364388	0.377532	0.388835	0.378953	0.374508	0.371412	0.375327	0.381984	0.381758
390.657400	0.365379	0.372736	0.385417	0.372744	0.375787	0.373194	0.360236	0.380922	0.372691	0.372029	0.376378	0.377525	0.381129	0.359801	0.388693	0.374060	0.363609	0.379363	0.381423	0.364857	0.378747	0.368819	0.380427	0.381170
391.436821	0.370584	0.369389	0.372954	0.383096	0.364054	0.380406	0.367170	0.375225	0.379603	0.368612	0.371611	0.376855	0.369975	0.366525	0.378189	0.377675	0.376204	0.378347	0.371554	0.368534	0.376937	0.374941	0.378742	0.371998
392.216179	0.366587	0.370614	0.378791	0.371303	0.374556	0.374757	0.376603	0.374329	0.371718	0.375912	0.368170	0.377592	0.371268	0.372662	0.375295	0.380115	0.375034	0.385601	0.373346	0.364793	0.380495	0.373890	0.373549	0.373388
392.995474	0.373943	0.380194	0.370870	0.369916	0.372554	0.374769	0.369419	0.377191	0.370036	0.374398	0.380342	0.378221	0.372705	0.384434	0.380952	0.384213	0.368695	0.379953	0.376708	0.371162	0.382164	0.375603	0.373137	0.374439
393.774707	0.374973	0.374244	0.379185	0.373562	0.373532	0.381668	0.372189	0.370238	0.368826	0.370290	0.373418	0.384439	0.371640	0.369438	0.379376	0.382645	0.370316	0.377065	0.378701	0.380249	0.378442	0.368359	0.363298	0.379062
394.553877	0.367434	0.373459	0.368836	0.377715	0.377960	0.377825	0.372350	0.370102	0.377861	0.365818	0.367490	0.367861	0.366234	0.371196	0.364249	0.375175	0.379414	0.383239	0.372541	0.374478	0.377490	0.368153	0.371831	0.375622
395.332984	0.372958	0.377909	0.366801	0.375756	0.366354	0.374943	0.370498	0.376620	0.371129	0.373217	0.374872	0.375362	0.370278	0.368859	0.382112	0.375559	0.363218	0.368117	0.367156	0.376586	0.379229	0.370803	0.372658	0.376156
396.112028	0.371540	0.368937	0.381421	0.369694	0.368465	0.383293	0.367764	0.375055	0.377266	0.364509	0.375244	0.369249	0.376725	0.369068	0.380475	0.372421	0.377579	0.381772	0.369964	0.373423	0.372311	0.364888	0.368465	0.376194
396.891009	0.370279	0.366882	0.379731	0.374823	0.376264	0.383477	0.362913	0.379858	0.381711	0.377055	0.373929	0.371173	0.368632	0.370764	0.367331	0.371720	0.365980	0.375677	0.379060	0.379651	0.370344	0.369055	0.375244	0.379448
397.669927	0.373172	0.373445	0.375333	0.377547	0.374279	0.383143	0.372396	0.377738	0.375480	0.371969	0.377087	0.370437	0.382909	0.373672	0.377508	0.380306	0.377329	0.383142	0.377368	0.373161	0.375780	0.367688	0.371406	0.373939
398.448783	0.370270	0.375736	0.372984	0.376287	0.363686	0.379891	0.374245	0.377243	0.374356	0.372837	0.372500	0.376080	0.373840	0.376632	0.380810	0.378408	0.362448	0.377547	0.372074	0.377368	0.382992	0.372114	0.370099	0.380502
399.227575	0.378113	0.378841	0.373541	0.373856	0.375022	0.379267	0.373071	0.376656	0.378791	0.370237	0.380555	0.375040	0.377610	0.369807	0.377793	0.366499	0.372125	0.376544	0.374903	0.372536	0.380236	0.372662	0.372699	0.374267
400.006304	0.377248	0.373181	0.377972	0.373427	0.374598	0.379187	0.373129	0.370993	0.375920	0.371896	0.369443	0.373229	0.371411	0.368222	0.384961	0.374685	0.378016	0.374874	0.377249	0.378104	0.379863	0.372759	0.376190	0.380884
400.784971	0.367517	0.374984	0.379878	0.373030	0.372518	0.383444	0.378024	0.375289	0.375438	0.375670	0.369811	0.370775	0.374943	0.371309	0.374634	0.376325	0.368772	0.379622	0.377737	0.374242	0.381735	0.372552	0.368100	0.380982
401.563574	0.373868	0.369048	0.375660	0.368813	0.370630	0.375233	0.372976	0.374310	0.382699	0.374455	0.375105	0.375793	0.378219	0.372858	0.380545	0.370331	0.371037	0.377526	0.368507	0.378766	0.380420	0.379603	0.374333	0.383642
402.342115	0.377131	0.375850	0.379411	0.374324	0.370576	0.383743	0.372148	0.376342	0.378655	0.368380	0.377021	0.376118	0.373410	0.373923	0.381287	0.375551	0.375275	0.379461	0.377341	0.379178	0.380005	0.375118	0.374636	0.375114
403.120592	0.376318	0.371086	0.377452	0.375798	0.379070	0.386737	0.374123	0.385263	0.376424	0.378452	0.373515	0.381608	0.377658	0.367944	0.384284	0.377411	0.382394	0.385945	0.374534	0.375970	0.383849	0.374637	0.377773	0.375409
403.899006	0.375769	0.380112	0.380930	0.376933	0.379696	0.382516	0.377901	0.375017	0.379693	0.375403	0.375974	0.378690	0.374547	0.378601	0.379368	0.377147	0.376785	0.384379	0.380161	0.378348	0.378781	0.370911	0.376601	0.376406
404.677357	0.378502	0.374974	0.382901	0.383440	0.377558	0.377669	0.373088	0.376596	0.377951	0.371643	0.376625	0.380012	0.369969	0.370242	0.384872	0.379161	0.376754	0.382930	0.377750	0.380805	0.382746	0.372088	0.376563	0.375299
405.455644	0.374800	0.377343	0.380614	0.376462	0.383091	0.375917	0.376512	0.376638	0.381404	0.374400	0.372490	0.377303	0.383118	0.382726	0.383918	0.377119	0.376080	0.384888	0.374589	0.383991	0.384368	0.379990	0.374174	0.374230
406.233869	0.378681	0.382160	0.383786	0.376941	0.374574	0.383790	0.373062	0.377354	0.382218	0.378152	0.375201	0.379033	0.377165	0.373757	0.382986	0.373818	0.372169	0.383043	0.377196	0.379976	0.386901	0.376181	0.381830	0.380807
407.012030	0.371137	0.371167	0.383487	0.382593	0.377162	0.383501	0.380237	0.379745	0.384779	0.375300	0.381398	0.375052	0.379529	0.375153	0.379690	0.383282	0.379640	0.384864	0.368600	0.378724	0.379482	0.375057	0.375576	0.376549
407.790128	0.376489	0.377135	0.380854	0.377109	0.378970	0.382951	0.381022	0.381877	0.383729	0.376131	0.378139	0.383065	0.380894	0.377146	0.380558	0.376045	0.380093	0.384492	0.375541	0.379383	0.378983	0.371434	0.381197	0.382370
408.568163	0.380315	0.378567	0.386372	0.375321	0.377865	0.381881	0.379707	0.383644	0.378547	0.377848	0.375928	0.377414	0.377600	0.378986	0.386609	0.384751	0.381936	0.383854	0.376322	0.380948	0.378029	0.378125	0.375143	0.381501
409.346134	0.374957	0.378274	0.381900	0.379933	0.378930	0.387665	0.380902	0.385354	0.382093	0.377659	0.376882	0.382537	0.380195	0.380914	0.382659	0.383229	0.382268	0.385351	0.374504	0.384209	0.386015	0.377906	0.384079	0.381484
410.124042	0.378605	0.378544	0.386923	0.380921	0.381496	0.385464	0.376332	0.384866	0.388360	0.378388	0.380907	0.379602	0.379245	0.377613	0.383137	0.378957	0.381987	0.382275	0.383875	0.383737	0.381627	0.378645	0.378317	0.384174
410.901887	0.380561	0.377101	0.381035	0.383719	0.382394	0.387873	0.374923	0.380363	0.386496	0.380623	0.381934	0.383252	0.383943	0.379875	0.382996	0.381009	0.376777	0.385041	0.379333	0.382283	0.383805	0.377488	0.382901	0.383193
411.679668	0.375440	0.380230	0.385633	0.380839	0.380175	0.391771	0.376600	0.384867	0.386384	0.379586	0.379623	0.382823	0.382372	0.381662	0.381803	0.384061	0.378170	0.388161	0.379427	0.382724	0.389736	0.381010	0.380818	0.382025
412.457386	0.378678	0.383410	0.384237	0.385565	0.380673	0.388125	0.382581	0.382119	0.383686	0.373634	0.378916	0.385384	0.379351	0.378433	0.385876	0.380133	0.381732	0.387121	0.381283	0.379737	0.386168	0.381499	0.384011	0.382426
413.235040	0.383992	0.379444	0.387656	0.379257	0.383427	0.390455	0.375294	0.383373	0.389165	0.380001	0.379821	0.383000	0.379408	0.380761	0.387188	0.385195	0.380340	0.386269	0.378691	0.382699	0.388489	0.378908	0.383324	0.386505
414.012631	0.380220	0.375885	0.387095	0.379447	0.384392	0.387467	0.384944	0.384920	0.392030	0.380051	0.383081	0.388515	0.383073	0.380812	0.386485	0.378639	0.379601	0.386112	0.382639	0.384409	0.388101	0.381010	0.382616	0.385675
414.790158	0.381317	0.384816	0.387698	0.381926	0.386381	0.389164	0.381762	0.389714	0.387953	0.378987	0.385898	0.385730	0.383505	0.381602	0.390728	0.381821	0.385131	0.387708	0.382426	0.391439	0.386575	0.381555	0.381035	0.391859
415.567622	0.382654	0.380787	0.390489	0.378314	0.382022	0.389101	0.382633	0.387181	0.394416	0.383727	0.381962	0.386041	0.378713	0.379962	0.388665	0.381712	0.386532	0.388081	0.384435	0.388642	0.389454	0.379578	0.383290	0.387629
416.345022	0.383090	0.384000	0.391228	0.385236	0.384237	0.392809	0.385013	0.387620	0.391705	0.381860	0.379326	0.386241	0.381065	0.384729	0.386347	0.387117	0.382355	0.394531	0.380728	0.386151	0.393127	0.378740	0.382335	0.389874
417.122359	0.382757	0.380889	0.388811	0.390461	0.387486	0.393935	0.382013	0.390185	0.394311	0.381082	0.383840	0.389660	0.386669	0.379765	0.388387	0.387509	0.389568	0.390512	0.386241	0.386152	0.390760	0.383463	0.386402	0.386547
417.899632	0.384981	0.383457	0.390485	0.385997	0.383425	0.394325	0.386165	0.389138	0.389262	0.380503	0.386808	0.387185	0.388899	0.384232	0.391925	0.391307	0.386515	0.397242	0.386086	0.386944	0.393559	0.382624	0.385604	0.387238
418.676841	0.381666	0.384879	0.390994	0.386275	0.387534	0.393760	0.384224	0.391262	0.388697	0.383918	0.385009	0.388393	0.384719	0.387295	0.395798	0.390152	0.389501	0.391848	0.384874	0.389644	0.395727	0.382775	0.382174	0.389040
419.453987	0.391528	0.386908	0.390497	0.385587	0.383972	0.396138	0.386534	0.389306	0.389888	0.383023	0.386317	0.390299	0.385400	0.383826	0.392996	0.383500	0.386524	0.393230	0.384475	0.388460	0.389854	0.384231	0.388178	0.390760
420.231069	0.389341	0.384008	0.396795	0.383818	0.391787	0.395705	0.388281	0.387835	0.392751	0.385104	0.385099	0.389747	0.385599	0.388280	0.393001	0.387254	0.389916	0.396467	0.388964	0.386907	0.391990	0.388315	0.387142	0.391532
421.008087	0.382747	0.387974	0.393591	0.388039	0.385126	0.396802	0.382935	0.390512	0.394092	0.384195	0.386104	0.394897	0.391121	0.384327	0.393037	0.387155	0.392080	0.399258	0.390034	0.390908	0.395868	0.387391	0.390382	0.393643
421.785041	0.387042	0.387140	0.395331	0.387169	0.391384	0.396213	0.386968	0.389818	0.395228	0.388924	0.387668	0.393565	0.391309	0.387578	0.396447	0.390061	0.392769	0.392201	0.388452	0.386485	0.396836	0.386869	0.387371	0.393835
422.561932	0.391547	0.388292	0.395380	0.386938	0.391727	0.397558	0.387207	0.388725	0.393515	0.387530	0.391367	0.392408	0.388960	0.387172	0.394273	0.389158	0.389839	0.396372	0.389722	0.392755	0.395620	0.383277	0.389585	0.397116
423.338759	0.392721	0.389868	0.396038	0.389330	0.393244	0.395687	0.388630	0.390639	0.396423	0.389866	0.388582	0.396701	0.391578	0.388909	0.397256	0.391055	0.388550	0.396303	0.389817	0.395189	0.399192	0.385930	0.389029	0.391972
424.115522	0.390168	0.390463	0.399327	0.391590	0.394999	0.397800	0.386108	0.395583	0.397039	0.389059	0.389027	0.394356	0.386877	0.390102	0.399123	0.394143	0.389596	0.395435	0.389443	0.394451	0.398139	0.389986	0.389787	0.394067
424.892221	0.389042	0.389807	0.398592	0.387571	0.386618	0.398681	0.388256	0.393312	0.397871	0.390860	0.391522	0.393427	0.393685	0.392202	0.397464	0.391918	0.390145	0.400565	0.391214	0.394839	0.398145	0.389080	0.392623	0.398529
425.668856	0.387950	0.393219	0.398478	0.392944	0.390991	0.397045	0.391173	0.394042	0.399074	0.387645	0.390974	0.400622	0.390496	0.391268	0.399235	0.391751	0.391342	0.399670	0.389168	0.392707	0.401117	0.389117	0.393544	0.397176
426.445428	0.389770	0.387670	0.401296	0.391187	0.392663	0.403590	0.389789	0.393711	0.400489	0.388458	0.392110	0.396691	0.392113	0.391304	0.399957	0.392870	0.393992	0.402181	0.390448	0.396582	0.399052	0.390376	0.391037	0.396104
427.221935	0.390405	0.394477	0.400104	0.393456	0.394902	0.397076	0.392564	0.397718	0.398156	0.390696	0.396073	0.397819	0.389332	0.391143	0.401546	0.393096	0.392488	0.400385	0.395370	0.394550	0.398471	0.391272	0.395065	0.399966
427.998378	0.390901	0.394420	0.398716	0.394185	0.393574	0.400678	0.393826	0.396234	0.397740	0.393275	0.396476	0.402340	0.392082	0.393799	0.399404	0.394211	0.396672	0.400922	0.393966	0.398678	0.402649	0.394299	0.394422	0.398739
428.774758	0.391237	0.393868	0.402447	0.396712	0.396914	0.402594	0.393323	0.397921	0.400820	0.393636	0.391322	0.400076	0.395162	0.394090	0.401376	0.396337	0.396649	0.401218	0.394157	0.398745	0.403485	0.393840	0.395765	0.401280
429.551073	0.392364	0.394705	0.404660	0.395119	0.396423	0.403993	0.394129	0.395466	0.402911	0.393569	0.395802	0.401900	0.395408	0.398059	0.401683	0.392999	0.395489	0.404633	0.397886	0.397900	0.401296	0.394805	0.395252	0.401361
430.327324	0.395496	0.394857	0.403773	0.395158	0.395414	0.403035	0.395539	0.395079	0.401468	0.397161	0.393778	0.404434	0.395493	0.397621	0.401291	0.398047	0.396246	0.402160	0.392672	0.397618	0.404338	0.393363	0.400592	0.401632
431.103511	0.398033	0.395007	0.403856	0.398144	0.398033	0.404353	0.396788	0.399114	0.403803	0.396272	0.398035	0.402839	0.394515	0.395301	0.403413	0.395378	0.400079	0.401812	0.396306	0.397519	0.403153	0.395331	0.394758	0.402892
431.879634	0.398964	0.397423	0.404384	0.396317	0.396360	0.401874	0.395181	0.398885	0.401786	0.397504	0.398921	0.403709	0.396083	0.397973	0.404587	0.395207	0.397652	0.404054	0.395703	0.398752	0.405452	0.397706	0.397349	0.405191
432.655693	0.398126	0.399271	0.403845	0.396420	0.397279	0.404909	0.393705	0.396445	0.400231	0.397088	0.397713	0.401293	0.395051	0.398820	0.407016	0.400786	0.402756	0.404396	0.396116	0.401884	0.405086	0.395773	0.398768	0.403260
433.431688	0.398655	0.399086	0.406805	0.395330	0.398691	0.406712	0.397112	0.399068	0.408957	0.396315	0.398144	0.407483	0.401691	0.396897	0.407212	0.396131	0.399729	0.406982	0.399082	0.401254	0.404712	0.398805	0.395050	0.405521
434.207618	0.400292	0.400407	0.407124	0.397797	0.399818	0.409270	0.399000	0.399177	0.404830	0.399335	0.398101	0.405551	0.397376	0.399552	0.406947	0.398396	0.401503	0.408411	0.400698	0.404117	0.408475	0.399198	0.400088	0.403556
434.983484	0.400703	0.401834	0.407356	0.397820	0.399348	0.408662	0.395391	0.398633	0.407336	0.398271	0.401065	0.406976	0.398147	0.400074	0.407404	0.401770	0.400485	0.409890	0.401212	0.403703	0.410476	0.400931	0.401916	0.407092
435.759286	0.398825	0.402855	0.409023	0.402060	0.403136	0.412365	0.399813	0.401064	0.408621	0.398314	0.400118	0.408447	0.401490	0.401666	0.408870	0.403636	0.401536	0.408763	0.402302	0.401442	0.410851	0.401669	0.401900	0.407548
436.535024	0.401230	0.402897	0.410189	0.401059	0.401809	0.410093	0.402482	0.401489	0.405930	0.398315	0.404056	0.409507	0.398702	0.401072	0.406477	0.400319	0.405081	0.408770	0.400972	0.402318	0.408573	0.402749	0.402786	0.410166
437.310697	0.401347	0.402052	0.410146	0.401482	0.401158	0.412387	0.402926	0.403501	0.410141	0.401466	0.402480	0.411081	0.400362	0.403782	0.411781	0.401231	0.399526	0.413578	0.401689	0.403464	0.412283	0.403336	0.401842	0.409405
438.086306	0.403174	0.405177	0.410514	0.399973	0.403486	0.411325	0.403167	0.402924	0.410278	0.402777	0.402399	0.410956	0.400625	0.402572	0.410118	0.403240	0.405702	0.408468	0.401174	0.404196	0.411897	0.403452	0.402540	0.409710
438.861851	0.401089	0.406548	0.411804	0.400977	0.402548	0.410620	0.403324	0.403566	0.410791	0.403053	0.403914	0.410222	0.401597	0.404227	0.410542	0.400068	0.404352	0.412027	0.402769	0.404405	0.411964	0.403439	0.402832	0.410794
439.637331	0.402129	0.406267	0.412015	0.403752	0.407000	0.410523	0.403935	0.404397	0.411774	0.403780	0.406796	0.412588	0.402024	0.406464	0.412086	0.405485	0.404593	0.414287	0.404658	0.405587	0.413034	0.403572	0.407211	0.413282
440.412747	0.401832	0.404746	0.411965	0.402775	0.404848	0.410715	0.402363	0.406336	0.411656	0.405134	0.408264	0.411630	0.405106	0.404706	0.413573	0.406501	0.408766	0.413088	0.406824	0.406368	0.416346	0.405269	0.404696	0.415118
441.188099	0.407864	0.406701	0.415773	0.403266	0.406640	0.414556	0.406228	0.407566	0.411333	0.405893	0.405277	0.414207	0.405535	0.408221	0.412101	0.407846	0.406116	0.411024	0.405949	0.406562	0.414374	0.405972	0.405110	0.411771
441.963385	0.405111	0.408662	0.413226	0.408321	0.408904	0.413989	0.407003	0.406416	0.413093	0.405768	0.409464	0.411170	0.409351	0.407639	0.412804	0.407574	0.406874	0.416749	0.406573	0.406661	0.415805	0.406983	0.407009	0.413308
442.738608	0.406213	0.407027	0.412503	0.406751	0.406843	0.416963	0.406147	0.409097	0.414829	0.406075	0.406359	0.412647	0.407498	0.408914	0.413280	0.406068	0.408337	0.413690	0.408667	0.405448	0.415372	0.409978	0.409349	0.415786
443.513766	0.407481	0.409939	0.414789	0.406966	0.410518	0.413443	0.407631	0.409600	0.415842	0.409435	0.408504	0.416219	0.408583	0.408539	0.413793	0.408389	0.409454	0.417692	0.409866	0.409108	0.416432	0.407943	0.406636	0.415819
444.288859	0.410418	0.408721	0.415858	0.408341	0.411998	0.415794	0.408167	0.407948	0.416549	0.409377	0.409496	0.416684	0.407913	0.411085	0.418151	0.408000	0.408033	0.418068	0.411213	0.411562	0.420627	0.407270	0.410913	0.416272
445.063888	0.410080	0.411054	0.418570	0.408545	0.411192	0.415330	0.410265	0.410931	0.418250	0.410265	0.410597	0.416903	0.408921	0.412702	0.417872	0.409683	0.411427	0.416955	0.409789	0.409954	0.415945	0.410352	0.412597	0.417640
445.838852	0.410011	0.411270	0.420124	0.408829	0.412152	0.417239	0.410071	0.410850	0.416247	0.408492	0.408697	0.415749	0.410355	0.413366	0.417886	0.409468	0.409637	0.418121	0.412580	0.413003	0.418395	0.410968	0.411482	0.418321
446.613751	0.411135	0.415856	0.417799	0.409868	0.411802	0.416051	0.411295	0.410194	0.414320	0.411641	0.410500	0.419255	0.411246	0.413339	0.418282	0.411385	0.410373	0.419053	0.409776	0.412464	0.418677	0.413094	0.414155	0.418138
447.388586	0.411378	0.414099	0.420801	0.411918	0.412856	0.419011	0.413974	0.414124	0.419402	0.412117	0.414533	0.418715	0.412204	0.413367	0.420052	0.411126	0.415621	0.418564	0.413456	0.410975	0.422259	0.413247	0.414454	0.418518
448.163356	0.413097	0.415432	0.419545	0.410749	0.412250	0.417390	0.412031	0.413109	0.421391	0.415013	0.415411	0.420712	0.409989	0.414909	0.417037	0.411394	0.413384	0.419375	0.412634	0.413355	0.420135	0.413052	0.415189	0.421178
448.938061	0.413123	0.414915	0.420236	0.413238	0.413587	0.421039	0.412399	0.412395	0.419514	0.414964	0.414851	0.423007	0.414059	0.414400	0.421586	0.412240	0.415625	0.421794	0.416871	0.413797	0.421795	0.417045	0.413660	0.424054
449.712702	0.414728	0.416928	0.420521	0.413567	0.415377	0.422245	0.414887	0.413738	0.421992	0.414825	0.418242	0.422478	0.414735	0.416325	0.421909	0.415398	0.416484	0.421553	0.414378	0.414312	0.421347	0.416461	0.415931	0.423133
450.487278	0.414559	0.418386	0.423108	0.414191	0.417458	0.422708	0.415292	0.416169	0.421691	0.415707	0.416322	0.421625	0.415079	0.416021	0.421044	0.414653	0.415905	0.419650	0.416162	0.415600	0.424451	0.415843	0.417158	0.423666
451.261789	0.414912	0.418245	0.423833	0.415315	0.418343	0.424786	0.415584	0.413792	0.424447	0.417302	0.417564	0.423446	0.414709	0.418716	0.423547	0.414004	0.417426	0.420657	0.417242	0.416041	0.422694	0.420126	0.416970	0.423447
452.036235	0.417147	0.419473	0.422893	0.418155	0.420025	0.423296	0.416724	0.414716	0.423623	0.417698	0.418659	0.424256	0.416412	0.418763	0.422108	0.418413	0.415469	0.422838	0.418260	0.418327	0.425804	0.419211	0.419109	0.423910
452.810616	0.419191	0.420980	0.423623	0.418093	0.415945	0.421835	0.415634	0.417046	0.424659	0.416281	0.419325	0.423773	0.415611	0.419030	0.423726	0.416428	0.419320	0.423762	0.419085	0.418338	0.423973	0.416418	0.420204	0.426102
453.584932	0.415954	0.422577	0.427077	0.416224	0.419507	0.425364	0.418868	0.417946	0.424570	0.418365	0.420202	0.425618	0.418970	0.420569	0.424891	0.417901	0.418055	0.425008	0.419312	0.419065	0.426639	0.421238	0.420713	0.425667
454.359184	0.418667	0.422085	0.424551	0.418706	0.421644	0.424651	0.420224	0.418287	0.426421	0.419545	0.422353	0.429445	0.418628	0.421076	0.425295	0.418685	0.420549	0.425858	0.421393	0.420739	0.427372	0.422617	0.421893	0.425389
455.133370	0.419674	0.423512	0.426771	0.418377	0.419855	0.426363	0.419949	0.419406	0.427710	0.421851	0.423017	0.424427	0.420250	0.421866	0.425474	0.420108	0.420227	0.425342	0.421903	0.421586	0.427929	0.422243	0.423318	0.426413
455.907492	0.421857	0.424925	0.427723	0.421395	0.422464	0.426961	0.421051	0.421103	0.426205	0.422398	0.425126	0.430509	0.419311	0.423858	0.429078	0.421761	0.421506	0.427182	0.422758	0.421942	0.429140	0.420418	0.424519	0.428155
456.681548	0.422449	0.426324	0.428611	0.421455	0.422363	0.427100	0.423085	0.420760	0.427913	0.422190	0.423746	0.429319	0.422708	0.425815	0.427612	0.421939	0.422358	0.430098	0.422119	0.421182	0.430132	0.423476	0.422897	0.430393
457.455540	0.422944	0.425156	0.428712	0.422323	0.425670	0.427633	0.423428	0.421944	0.430801	0.424616	0.426289	0.430119	0.424111	0.426130	0.426717	0.422717	0.423427	0.427001	0.425741	0.423068	0.431650	0.423341	0.425534	0.428693
458.229466	0.423160	0.426500	0.427673	0.424387	0.424356	0.429105	0.425445	0.422433	0.427623	0.423832	0.426356	0.430971	0.422776	0.426320	0.428611	0.425232	0.424390	0.429870	0.422659	0.424854	0.430726	0.424680	0.425955	0.429732
459.003327	0.424026	0.427470	0.429544	0.423733	0.424308	0.429598	0.424488	0.423343	0.430711	0.426150	0.429003	0.431823	0.423559	0.424636	0.429586	0.424414	0.423694	0.432649	0.426174	0.423806	0.433744	0.426478	0.427032	0.431592
459.777124	0.426267	0.427737	0.428656	0.424750	0.427631	0.428544	0.425507	0.425585	0.434905	0.427486	0.429799	0.430860	0.424627	0.428861	0.432500	0.424593	0.426512	0.431691	0.426816	0.425363	0.433024	0.427350	0.427572	0.432545
460.550855	0.425523	0.429205	0.432056	0.427560	0.426017	0.431044	0.428538	0.426735	0.431828	0.426871	0.428444	0.432672	0.424878	0.428124	0.431270	0.427652	0.426353	0.430737	0.427236	0.426064	0.434765	0.426285	0.427462	0.432269
461.324521	0.425930	0.430008	0.432662	0.426619	0.428705	0.433071	0.427214	0.427307	0.432703	0.427432	0.429748	0.433039	0.426148	0.427994	0.432847	0.426748	0.428076	0.432929	0.427879	0.426919	0.435204	0.429466	0.429167	0.432714
462.098121	0.428028	0.430933	0.434557	0.429617	0.427108	0.434048	0.428820	0.427831	0.433951	0.428518	0.429358	0.434315	0.428451	0.430508	0.433841	0.427199	0.430027	0.431413	0.429682	0.428552	0.434306	0.428823	0.430076	0.435197
462.871657	0.428703	0.433312	0.433619	0.427673	0.429445	0.434357	0.430033	0.429143	0.435323	0.430722	0.430538	0.435206	0.428798	0.432164	0.434351	0.426734	0.429778	0.434576	0.431937	0.429430	0.436068	0.429690	0.431201	0.435047
463.645127	0.429780	0.432887	0.436457	0.429353	0.430004	0.433923	0.431131	0.429379	0.434461	0.431559	0.431698	0.436471	0.430637	0.431730	0.435470	0.429619	0.430590	0.433684	0.431680	0.432136	0.436053	0.433239	0.430932	0.436694
464.418532	0.429776	0.433003	0.435769	0.430196	0.431307	0.435895	0.431247	0.430718	0.435159	0.432028	0.432389	0.437316	0.432521	0.433398	0.435942	0.430314	0.431547	0.436418	0.433209	0.430533	0.436841	0.432138	0.435734	0.436178
465.191871	0.431078	0.436150	0.436492	0.431882	0.433398	0.433517	0.431058	0.433170	0.436687	0.433467	0.433800	0.437879	0.430847	0.434442	0.436549	0.431048	0.432481	0.435420	0.433029	0.432785	0.438240	0.432550	0.434525	0.437719
465.965146	0.434229	0.434982	0.437862	0.432020	0.432924	0.435981	0.432402	0.432207	0.437780	0.433931	0.435058	0.437038	0.432327	0.435159	0.436190	0.431201	0.432195	0.435801	0.434208	0.431198	0.438741	0.434308	0.435422	0.439220
466.738355	0.433451	0.437689	0.439513	0.434525	0.435649	0.436073	0.435941	0.433428	0.437647	0.434985	0.435230	0.439964	0.433242	0.437499	0.438402	0.433767	0.433617	0.439550	0.435225	0.432146	0.440326	0.434926	0.434622	0.439554
467.511498	0.433744	0.438372	0.439086	0.435394	0.435369	0.438672	0.435011	0.434202	0.440418	0.434375	0.436107	0.440641	0.434372	0.435409	0.438476	0.433259	0.434767	0.437097	0.436234	0.434902	0.440342	0.435885	0.437817	0.438788
468.284576	0.435256	0.439169	0.439054	0.435418	0.436426	0.440250	0.434404	0.434480	0.440452	0.435544	0.437645	0.441831	0.434818	0.436619	0.439524	0.433854	0.436715	0.440055	0.437124	0.434831	0.441851	0.437978	0.437289	0.441372
469.057589	0.436868	0.437426	0.442081	0.436367	0.436857	0.439899	0.436227	0.434888	0.440418	0.437446	0.439790	0.441382	0.436690	0.439850	0.440905	0.436283	0.436156	0.441990	0.436467	0.436736	0.443531	0.438621	0.438076	0.443166
469.830536	0.437609	0.441328	0.441167	0.435993	0.436764	0.440941	0.437546	0.436737	0.442325	0.438727	0.439933	0.443076	0.435637	0.439280	0.440758	0.436590	0.436009	0.440138	0.438629	0.438235	0.442740	0.435568	0.439622	0.442918
470.603418	0.436712	0.441825	0.442106	0.438202	0.437674	0.440516	0.438448	0.437516	0.441923	0.438933	0.442387	0.443274	0.438538	0.439062	0.441190	0.439515	0.438683	0.441406	0.439400	0.438148	0.443307	0.440535	0.440509	0.444812
471.376234	0.438910	0.441884	0.444736	0.438383	0.438351	0.442367	0.440058	0.439152	0.444072	0.439284	0.441299	0.444647	0.438249	0.440409	0.443179	0.437488	0.439555	0.441976	0.440256	0.438635	0.445480	0.438362	0.440696	0.443402
472.148985	0.439374	0.441927	0.444507	0.439311	0.439608	0.444482	0.440966	0.439407	0.444455	0.440130	0.441914	0.444680	0.439609	0.441758	0.444066	0.439150	0.440622	0.445784	0.441978	0.437834	0.444272	0.441723	0.443355	0.445875
472.921670	0.440480	0.443581	0.443852	0.441125	0.441435	0.444276	0.441837	0.438565	0.445816	0.440679	0.443791	0.445802	0.440784	0.442990	0.444698	0.439020	0.440619	0.445736	0.441784	0.441131	0.446373	0.442801	0.442617	0.445279
473.694289	0.441799	0.445579	0.446040	0.439839	0.440088	0.444753	0.441860	0.440314	0.447660	0.442179	0.443742	0.447070	0.440716	0.445588	0.445625	0.441684	0.440493	0.443611	0.443041	0.442174	0.445946	0.442418	0.442375	0.447271
474.466843	0.442016	0.444238	0.447626	0.441840	0.442300	0.446999	0.443314	0.442325	0.446793	0.443822	0.444924	0.447114	0.443824	0.444852	0.446929	0.442051	0.441915	0.447636	0.444575	0.442743	0.448534	0.444613	0.444905	0.448030
475.239331	0.443658	0.447438	0.447864	0.444364	0.443065	0.445546	0.444383	0.442134	0.448353	0.444909	0.446402	0.448676	0.443461	0.446412	0.446539	0.443502	0.443126	0.446176	0.445464	0.443445	0.449529	0.443506	0.445409	0.448002
476.011753	0.444224	0.448306	0.447017	0.443529	0.443799	0.448112	0.444559	0.445002	0.447264	0.444843	0.445550	0.448914	0.443997	0.446659	0.447725	0.443055	0.444238	0.447595	0.445078	0.444757	0.448929	0.445015	0.445810	0.449005
476.784110	0.445211	0.448461	0.448439	0.445531	0.444578	0.448011	0.445717	0.447090	0.449211	0.446238	0.446261	0.448878	0.444413	0.446390	0.448342	0.443361	0.444137	0.448901	0.446741	0.444908	0.451619	0.445764	0.447212	0.449874
477.556401	0.446909	0.448747	0.450503	0.444953	0.445477	0.449918	0.445803	0.445630	0.448167	0.446536	0.448924	0.449778	0.445538	0.448466	0.449741	0.443865	0.445091	0.450175	0.447679	0.445160	0.451945	0.448862	0.448519	0.450304
478.328626	0.447152	0.449966	0.449459	0.445054	0.448662	0.449178	0.447157	0.446365	0.451212	0.447420	0.448962	0.451268	0.446412	0.449023	0.450206	0.446346	0.447072	0.449626	0.448963	0.445870	0.451995	0.449016	0.448710	0.452625
479.100785	0.447726	0.451320	0.452987	0.447570	0.447750	0.450980	0.448360	0.445715	0.451576	0.447693	0.450099	0.451883	0.446654	0.447982	0.450504	0.446905	0.446203	0.450916	0.448199	0.448008	0.452475	0.449417	0.449686	0.452270
479.872879	0.447077	0.450169	0.451332	0.447099	0.447057	0.450634	0.449138	0.447356	0.452953	0.447147	0.449530	0.453423	0.447361	0.448998	0.451995	0.447925	0.448587	0.451756	0.448306	0.449269	0.453761	0.448311	0.448952	0.453516
480.644906	0.447987	0.451113	0.452169	0.447902	0.449105	0.451369	0.450169	0.447559	0.452445	0.449600	0.451950	0.453826	0.448798	0.450854	0.452735	0.447570	0.447993	0.452140	0.451557	0.449031	0.453674	0.450214	0.449767	0.453233
481.416868	0.449230	0.451875	0.453016	0.449729	0.449274	0.451190	0.449905	0.449521	0.454269	0.450800	0.452440	0.454780	0.448450	0.452182	0.452742	0.450272	0.449197	0.453817	0.450861	0.448737	0.454506	0.451840	0.451669	0.455231
482.188764	0.450753	0.453080	0.454475	0.450658	0.450353	0.453848	0.450002	0.450000	0.454048	0.450808	0.451794	0.454002	0.449537	0.452274	0.452599	0.448611	0.449497	0.452024	0.451820	0.450849	0.455372	0.451433	0.451578	0.455361
482.960594	0.450960	0.454235	0.454475	0.449755	0.450109	0.453339	0.452657	0.449493	0.455366	0.450941	0.452831	0.455530	0.450252	0.453827	0.454675	0.449100	0.451271	0.454030	0.452691	0.451386	0.455906	0.451300	0.451587	0.455243
483.732358	0.450925	0.454502	0.456363	0.450117	0.451621	0.455847	0.451233	0.450510	0.454802	0.452129	0.452652	0.454913	0.450805	0.453360	0.456073	0.450348	0.452081	0.455196	0.454000	0.451432	0.456840	0.450834	0.452136	0.454796
484.504056	0.452258	0.454906	0.455443	0.451984	0.452217	0.454685	0.451595	0.450899	0.456052	0.451847	0.454659	0.454768	0.451742	0.453030	0.454854	0.451615	0.451864	0.454494	0.453974	0.452489	0.457148	0.451504	0.454308	0.457693
485.275688	0.451093	0.454234	0.456720	0.451005	0.451662	0.456521	0.453148	0.452283	0.455726	0.451721	0.454304	0.456398	0.452335	0.454164	0.456432	0.451260	0.452564	0.455597	0.455459	0.452862	0.456625	0.454228	0.454275	0.458039
486.047254	0.453222	0.454431	0.456114	0.451585	0.452999	0.456302	0.452899	0.452250	0.456362	0.453103	0.457091	0.457163	0.452109	0.454172	0.456255	0.452059	0.453359	0.455762	0.453761	0.453001	0.456462	0.454897	0.453915	0.456824
486.818753	0.451539	0.455532	0.458441	0.452047	0.453624	0.455694	0.453656	0.451627	0.456998	0.453878	0.454266	0.456815	0.451978	0.454516	0.455770	0.452487	0.452029	0.456930	0.454383	0.452479	0.457671	0.454594	0.454770	0.458022
487.590187	0.451401	0.455738	0.457527	0.452188	0.454973	0.456330	0.452528	0.452148	0.457890	0.453227	0.456811	0.457537	0.452426	0.455461	0.456954	0.453300	0.452243	0.456435	0.455424	0.454131	0.457880	0.453182	0.453892	0.457592
488.361555	0.453960	0.455764	0.454875	0.452955	0.453038	0.456755	0.453012	0.453953	0.458157	0.454026	0.455081	0.456916	0.453319	0.455567	0.457120	0.451891	0.452869	0.455615	0.454967	0.453810	0.457842	0.453099	0.454567	0.458775
489.132856	0.452144	0.456270	0.457483	0.453125	0.453037	0.458142	0.452093	0.453371	0.457911	0.453658	0.455223	0.457443	0.453115	0.455458	0.456133	0.452895	0.452926	0.457088	0.455233	0.453711	0.458955	0.454401	0.453689	0.459385
489.904091	0.453690	0.455737	0.458188	0.453583	0.453392	0.456146	0.454724	0.453129	0.458512	0.453682	0.455033	0.458074	0.453294	0.455213	0.456327	0.453209	0.454190	0.455863	0.454930	0.454124	0.460018	0.454624	0.454615	0.457764
490.675260	0.453745	0.456045	0.457559	0.451630	0.452972	0.456314	0.454063	0.454002	0.458086	0.454032	0.454269	0.457235	0.452794	0.456353	0.457191	0.453439	0.452960	0.457762	0.453811	0.453798	0.458746	0.454466	0.454550	0.458577
491.446363	0.453577	0.455524	0.457992	0.452229	0.453276	0.457497	0.455191	0.452250	0.456811	0.453142	0.454507	0.457559	0.452014	0.455292	0.456034	0.453002	0.454197	0.456013	0.454638	0.453572	0.458608	0.454182	0.454307	0.457525
492.217399	0.454176	0.454666	0.456280	0.453455	0.453352	0.457197	0.452408	0.452134	0.457809	0.453376	0.454112	0.457219	0.453094	0.453932	0.455493	0.452207	0.453481	0.457845	0.456131	0.452767	0.457399	0.454374	0.454885	0.458014
492.988369	0.454165	0.455755	0.457207	0.453416	0.451094	0.456993	0.451944	0.450907	0.456961	0.453167	0.452987	0.457235	0.452493	0.454930	0.456036	0.453290	0.452839	0.455465	0.454247	0.453559	0.457921	0.453306	0.455019	0.456605
493.759273	0.452243	0.455489	0.456542	0.451933	0.453046	0.454840	0.453397	0.452674	0.457027	0.452680	0.452725	0.456727	0.451605	0.454485	0.457039	0.451080	0.452324	0.456000	0.454053	0.452660	0.458995	0.452529	0.454257	0.457958
494.530111	0.453254	0.454494	0.455256	0.451996	0.451636	0.456127	0.453122	0.452401	0.456505	0.451773	0.454006	0.456253	0.450384	0.452871	0.454779	0.451724	0.451322	0.456452	0.452681	0.452750	0.457678	0.453472	0.453273	0.456682
495.300882	0.451597	0.453439	0.455922	0.451475	0.451089	0.454763	0.450345	0.451934	0.455888	0.452119	0.453413	0.455065	0.451640	0.452537	0.455470	0.451044	0.449756	0.455361	0.451968	0.451827	0.457398	0.452810	0.453086	0.456958
496.071586	0.450283	0.454094	0.456491	0.450727	0.450921	0.454639	0.451892	0.450584	0.455173	0.450693	0.451024	0.454668	0.450138	0.453313	0.453922	0.450227	0.451445	0.454233	0.451997	0.451068	0.456727	0.451965	0.451950	0.455292
496.842224	0.449778	0.451104	0.454845	0.449639	0.450488	0.453876	0.449281	0.449028	0.453636	0.450434	0.451730	0.454835	0.449425	0.451073	0.452263	0.449914	0.449741	0.453687	0.451798	0.449683	0.454242	0.451305	0.451283	0.454738
497.612796	0.448773	0.450692	0.453891	0.448477	0.449084	0.452384	0.448654	0.449814	0.452008	0.449842	0.449341	0.453736	0.447931	0.450453	0.453356	0.449037	0.449495	0.453579	0.449724	0.449341	0.454649	0.450365	0.450793	0.453770
498.383301	0.447237	0.449627	0.451020	0.447627	0.448122	0.451621	0.448417	0.448877	0.451863	0.446792	0.449498	0.452768	0.447448	0.448513	0.451193	0.446728	0.448571	0.452433	0.449548	0.447799	0.453163	0.448871	0.450245	0.452141
499.153740	0.447269	0.448754	0.451837	0.445923	0.446650	0.450930	0.447425	0.447003	0.450868	0.447538	0.446876	0.451212	0.446250	0.448532	0.451701	0.445717	0.447685	0.450380	0.448345	0.447644	0.452185	0.448238	0.448669	0.451507
499.924112	0.445112	0.449014	0.450453	0.444568	0.446201	0.448946	0.447095	0.444887	0.450594	0.446283	0.447166	0.450949	0.445130	0.446943	0.448996	0.445870	0.445931	0.449969	0.446954	0.444426	0.451246	0.446658	0.447322	0.450951
500.694418	0.444139	0.446697	0.449028	0.443694	0.444100	0.448541	0.444513	0.444424	0.448679	0.444744	0.446270	0.449516	0.444610	0.445797	0.448719	0.444599	0.444756	0.448162	0.446311	0.445480	0.450572	0.445642	0.445444	0.449711
501.464657	0.443402	0.445311	0.448927	0.441151	0.443934	0.446885	0.442406	0.442266	0.447115	0.443336	0.444208	0.447560	0.443090	0.444800	0.446733	0.442723	0.444308	0.446534	0.443345	0.443624	0.448008	0.443548	0.444461	0.447384
502.234829	0.440828	0.443227	0.447562	0.441400	0.441776	0.445973	0.442000	0.442202	0.446962	0.441594	0.443505	0.446153	0.441124	0.443706	0.446472	0.440779	0.443266	0.445630	0.442993	0.441583	0.447134	0.441169	0.442230	0.447453
503.004935	0.440111	0.442366	0.444653	0.439317	0.441223	0.445332	0.440781	0.441466	0.445124	0.440520	0.441693	0.445606	0.439615	0.440494	0.444685	0.439028	0.440849	0.443606	0.440598	0.441104	0.444623	0.440525	0.441017	0.445144
503.774974	0.437596	0.440766	0.444115	0.437457	0.438539	0.443527	0.438706	0.438392	0.444433	0.439164	0.439987	0.443431	0.438928	0.439861	0.443251	0.438629	0.439368	0.443274	0.439912	0.439384	0.444818	0.439083	0.439289	0.443640
504.544946	0.436523	0.439507	0.441883	0.436345	0.438045	0.441854	0.437525	0.437002	0.441881	0.437022	0.438220	0.441313	0.436338	0.437656	0.441784	0.437122	0.437691	0.441000	0.437052	0.438179	0.442431	0.437785	0.438001	0.441881
505.314852	0.435107	0.436759	0.441140	0.433507	0.436431	0.440020	0.434757	0.436378	0.439931	0.435497	0.437004	0.440053	0.434384	0.435523	0.439039	0.435861	0.435724	0.439024	0.434753	0.435595	0.440450	0.435281	0.436975	0.440331
506.084690	0.432934	0.435418	0.438810	0.432605	0.434015	0.438091	0.432624	0.433313	0.439491	0.433212	0.434112	0.438108	0.433108	0.435260	0.438122	0.433680	0.434878	0.437997	0.434287	0.433347	0.439329	0.434691	0.434522	0.439224
506.854462	0.431688	0.433743	0.437852	0.431891	0.431534	0.437417	0.432593	0.431774	0.436778	0.432308	0.431687	0.435864	0.431480	0.433575	0.436399	0.431489	0.431856	0.436134	0.431565	0.431350	0.436922	0.431613	0.433289	0.437510
507.624168	0.430148	0.431787	0.435227	0.428570	0.430764	0.434767	0.429890	0.429947	0.434811	0.429762	0.430959	0.435529	0.429521	0.431120	0.434820	0.429801	0.430412	0.434236	0.429317	0.430016	0.435988	0.430696	0.431494	0.434628
508.393806	0.428681	0.430206	0.433752	0.426827	0.429264	0.432009	0.427345	0.427635	0.432905	0.427882	0.428654	0.432876	0.428124	0.429690	0.432335	0.427363	0.428749	0.431531	0.428975	0.427933	0.433918	0.428373	0.427459	0.433320
509.163377	0.425869	0.427846	0.431625	0.424835	0.425289	0.432012	0.425061	0.425420	0.431128	0.425369	0.426860	0.430929	0.425003	0.426617	0.430771	0.425893	0.426856	0.430816	0.427393	0.426364	0.431189	0.427111	0.427056	0.431931
509.932882	0.423970	0.426833	0.429191	0.423764	0.424954	0.428348	0.422673	0.424139	0.429360	0.424591	0.425418	0.429849	0.424069	0.425353	0.428655	0.423500	0.426042	0.428246	0.425359	0.424796	0.429352	0.424927	0.424039	0.429790
510.702319	0.421880	0.423356	0.428071	0.422022	0.423295	0.426394	0.421741	0.422056	0.427909	0.421931	0.422571	0.426949	0.421514	0.423700	0.426623	0.421194	0.422357	0.427366	0.422550	0.422997	0.427345	0.423293	0.422606	0.427647
511.471690	0.419641	0.421721	0.426229	0.419179	0.421315	0.425001	0.419827	0.420643	0.424346	0.420338	0.420851	0.425455	0.418886	0.420865	0.424536	0.419144	0.420883	0.425287	0.420822	0.420280	0.425861	0.421221	0.421695	0.425985
512.240994	0.417938	0.419871	0.423577	0.417071	0.418148	0.421897	0.417294	0.417597	0.422928	0.417915	0.418974	0.423666	0.417169	0.419019	0.422853	0.416886	0.418360	0.422147	0.418579	0.418201	0.424033	0.418346	0.418406	0.424320
513.010230	0.415502	0.416819	0.421961	0.414831	0.415552	0.420805	0.416411	0.415319	0.421059	0.416438	0.416216	0.420788	0.414958	0.417401	0.421397	0.415018	0.415675	0.421221	0.416328	0.416516	0.422200	0.415951	0.416836	0.421708
513.779400	0.412244	0.414645	0.420589	0.413451	0.414413	0.418706	0.413536	0.413495	0.420025	0.412514	0.414163	0.419056	0.412214	0.415379	0.418928	0.412276	0.412972	0.418455	0.415116	0.413268	0.419634	0.414936	0.414214	0.419532
514.548502	0.411343	0.413387	0.417494	0.410021	0.411962	0.416364	0.410913	0.410891	0.417144	0.410566	0.411346	0.416939	0.411093	0.412222	0.416260	0.410771	0.411654	0.416559	0.412357	0.411175	0.417507	0.412157	0.412377	0.418531
515.317537	0.409599	0.411602	0.415512	0.408358	0.409916	0.414926	0.408126	0.409592	0.415265	0.409525	0.410783	0.414946	0.408535	0.410701	0.414734	0.408469	0.409682	0.415070	0.409440	0.409215	0.415842	0.409194	0.409855	0.415320
516.086506	0.406346	0.408749	0.413113	0.404789	0.407129	0.411896	0.405517	0.406241	0.412918	0.407753	0.408022	0.413198	0.406245	0.408789	0.413088	0.406762	0.407676	0.412602	0.407913	0.406273	0.413602	0.407414	0.408042	0.413903
516.855407	0.404410	0.407273	0.410714	0.403635	0.405123	0.410388	0.404681	0.404323	0.409859	0.404576	0.406526	0.410702	0.403878	0.406779	0.411017	0.403491	0.405868	0.409880	0.405359	0.404319	0.410958	0.405295	0.405550	0.411331
517.624241	0.402062	0.404306	0.410197	0.401695	0.402703	0.407655	0.402767	0.401949	0.407926	0.403094	0.403219	0.408169	0.401891	0.404067	0.408590	0.402609	0.402948	0.408254	0.403790	0.403010	0.408701	0.402466	0.404259	0.408759
518.393007	0.400157	0.402145	0.406068	0.399136	0.400539	0.404899	0.399722	0.399710	0.407283	0.400026	0.400952	0.406956	0.399562	0.401455	0.405926	0.400107	0.400845	0.406427	0.400891	0.400374	0.406958	0.401018	0.400831	0.406576
519.161707	0.397244	0.399746	0.405038	0.396806	0.398241	0.403148	0.397272	0.397777	0.404826	0.399060	0.398129	0.404205	0.397838	0.400171	0.404000	0.396972	0.398738	0.404339	0.398683	0.399007	0.403879	0.399162	0.398570	0.405779
519.930339	0.394864	0.399259	0.403119	0.393969	0.396474	0.401850	0.395398	0.395969	0.402286	0.395245	0.396646	0.403109	0.395181	0.397343	0.401077	0.394564	0.395870	0.401503	0.397083	0.395535	0.403246	0.396806	0.397191	0.402832
520.698904	0.392812	0.395045	0.400547	0.392133	0.394668	0.399281	0.393258	0.393391	0.400143	0.393625	0.394682	0.400561	0.392934	0.395198	0.400750	0.392160	0.394143	0.400079	0.394356	0.393041	0.400678	0.394601	0.394368	0.401424
521.467401	0.390088	0.393544	0.398802	0.389983	0.392211	0.397158	0.390612	0.390560	0.398062	0.391674	0.392711	0.398657	0.390463	0.392686	0.397828	0.391234	0.391638	0.397037	0.391892	0.391208	0.398202	0.392407	0.392252	0.398631
522.235832	0.388844	0.391048	0.395816	0.388026	0.389338	0.395287	0.389336	0.388955	0.396134	0.389116	0.389194	0.395553	0.387963	0.390123	0.395787	0.387696	0.389657	0.395152	0.390058	0.388803	0.396202	0.389788	0.389531	0.397534
523.004194	0.385897	0.388896	0.392859	0.386102	0.387480	0.393818	0.386831	0.385971	0.393713	0.387302	0.387718	0.394624	0.385778	0.388095	0.392891	0.386523	0.387028	0.392835	0.388446	0.386764	0.393585	0.387570	0.387978	0.394904
523.772490	0.383944	0.386597	0.390836	0.384396	0.384317	0.391372	0.385028	0.383785	0.391636	0.384446	0.385214	0.392289	0.383640	0.385901	0.390937	0.384165	0.385172	0.391106	0.384908	0.384729	0.391164	0.386429	0.385806	0.392500
524.540718	0.381193	0.383703	0.388367	0.380817	0.382631	0.388276	0.381589	0.381651	0.389508	0.382897	0.383339	0.388537	0.380203	0.383646	0.389164	0.381240	0.382021	0.388622	0.382771	0.382130	0.390054	0.383030	0.383428	0.390588
525.308878	0.378939	0.381918	0.387083	0.377981	0.379643	0.386087	0.379255	0.380097	0.388323	0.380154	0.380580	0.387557	0.379213	0.381455	0.385891	0.378595	0.380421	0.386928	0.380689	0.379728	0.387837	0.380269	0.380568	0.388315
526.076971	0.376328	0.380116	0.385464	0.375800	0.377684	0.383920	0.376969	0.376892	0.385311	0.377940	0.378340	0.385165	0.376760	0.379175	0.384132	0.376432	0.377613	0.384045	0.377648	0.377928	0.385778	0.378780	0.378775	0.385766
526.844997	0.374639	0.378154	0.383239	0.374758	0.375600	0.381900	0.375374	0.374434	0.382620	0.375463	0.376936	0.384345	0.374162	0.377212	0.382077	0.374817	0.375716	0.381908	0.376569	0.375660	0.383838	0.376545	0.376950	0.383829
527.612955	0.372057	0.375217	0.381651	0.371945	0.373508	0.380150	0.373097	0.372693	0.381374	0.373742	0.373869	0.380855	0.372162	0.374728	0.380129	0.372512	0.373597	0.379475	0.373654	0.372797	0.381242	0.374142	0.374208	0.381147
528.380845	0.368907	0.372615	0.378462	0.369672	0.371366	0.377609	0.370532	0.371035	0.379883	0.371730	0.371979	0.379906	0.369355	0.372785	0.377875	0.370773	0.371420	0.378084	0.371734	0.370713	0.379906	0.372233	0.372330	0.379777
529.148668	0.367338	0.370570	0.376463	0.366398	0.368060	0.376070	0.367631	0.368287	0.377593	0.369154	0.370111	0.376439	0.366960	0.370080	0.376106	0.367165	0.368600	0.376262	0.369971	0.367906	0.377695	0.369233	0.369499	0.377440
529.916423	0.365113	0.368403	0.374465	0.364956	0.365793	0.373676	0.365733	0.366229	0.374766	0.366240	0.367993	0.374940	0.365296	0.368587	0.373959	0.365803	0.367223	0.373305	0.367416	0.366369	0.375347	0.367036	0.367934	0.375721
530.684111	0.362320	0.366385	0.372691	0.361835	0.363877	0.371359	0.363522	0.364066	0.372786	0.363506	0.365359	0.372851	0.363335	0.366026	0.371845	0.363192	0.364685	0.372153	0.365148	0.363763	0.372896	0.364431	0.364823	0.373814
531.451731	0.360840	0.363919	0.370435	0.359854	0.362023	0.370121	0.362299	0.361795	0.370765	0.362301	0.363810	0.370624	0.360775	0.363991	0.369475	0.361260	0.361855	0.369796	0.363357	0.361877	0.371331	0.362403	0.364206	0.370734
532.219283	0.358698	0.362320	0.368149	0.357686	0.359948	0.367692	0.359394	0.359662	0.368622	0.359404	0.361838	0.369311	0.358020	0.361260	0.367886	0.358618	0.360529	0.367771	0.359912	0.359756	0.369349	0.361029	0.361727	0.368672
532.986767	0.355576	0.359377	0.366462	0.355711	0.357668	0.365987	0.356926	0.357143	0.367102	0.357461	0.359468	0.366044	0.355377	0.358790	0.365457	0.357028	0.357768	0.366106	0.357612	0.358542	0.366520	0.358160	0.359190	0.366649
533.754184	0.353664	0.357873	0.363704	0.353411	0.354980	0.364041	0.354931	0.355395	0.364439	0.354589	0.356453	0.365295	0.353763	0.357524	0.363303	0.354543	0.355268	0.363438	0.356149	0.355489	0.364995	0.355800	0.356628	0.364811
534.521533	0.351505	0.355047	0.362317	0.351117	0.353117	0.361902	0.353009	0.352980	0.362830	0.353475	0.354871	0.362183	0.351632	0.354923	0.361306	0.351769	0.353441	0.361354	0.353690	0.354019	0.363339	0.353684	0.355053	0.363683
535.288814	0.349237	0.352920	0.360277	0.348569	0.350044	0.359451	0.350866	0.350819	0.359846	0.350278	0.352933	0.361235	0.348828	0.352096	0.359596	0.349730	0.352030	0.359740	0.351600	0.350685	0.361049	0.351394	0.352793	0.360977
536.056027	0.347355	0.351049	0.358332	0.346914	0.348854	0.357457	0.347823	0.348443	0.358989	0.348166	0.350845	0.358960	0.347120	0.350594	0.357647	0.348072	0.348649	0.357297	0.349773	0.348319	0.359528	0.349622	0.350337	0.359358
536.823172	0.344623	0.348511	0.356380	0.344691	0.347128	0.355921	0.346374	0.346370	0.356364	0.345618	0.348561	0.356555	0.344779	0.349190	0.355421	0.345181	0.346982	0.355800	0.347624	0.346878	0.357656	0.347404	0.348224	0.356734
537.590250	0.342546	0.346853	0.354490	0.342094	0.345116	0.353529	0.344129	0.343993	0.355555	0.344174	0.346084	0.354895	0.342619	0.346117	0.353513	0.343724	0.344633	0.353557	0.345649	0.344884	0.355239	0.345165	0.346224	0.355237
538.357259	0.340413	0.343648	0.352205	0.340752	0.341991	0.351664	0.341626	0.342170	0.352897	0.341840	0.344130	0.352729	0.341150	0.343998	0.351429	0.341268	0.341959	0.352226	0.343017	0.342175	0.353700	0.342881	0.344358	0.353088
539.124201	0.338000	0.342125	0.350453	0.338463	0.340526	0.349837	0.339390	0.339945	0.350871	0.339785	0.341845	0.350293	0.338907	0.342231	0.349086	0.338955	0.340365	0.349367	0.341698	0.340893	0.351300	0.340395	0.342785	0.351290
539.891074	0.336276	0.340605	0.348367	0.335866	0.337803	0.348050	0.337769	0.338545	0.349285	0.338470	0.340345	0.349097	0.336792	0.339407	0.346951	0.337577	0.338229	0.348206	0.339053	0.338225	0.349845	0.338585	0.340428	0.349117
540.657880	0.333769	0.338031	0.346288	0.334550	0.336471	0.346116	0.335279	0.336418	0.347593	0.335626	0.338592	0.346526	0.334007	0.337197	0.345664	0.335477	0.336063	0.346321	0.336436	0.336622	0.347414	0.337025	0.338287	0.347209
541.424617	0.331998	0.336269	0.344877	0.332021	0.333775	0.344526	0.333109	0.335236	0.345754	0.333435	0.335694	0.344769	0.332212	0.335685	0.343817	0.333274	0.334461	0.344014	0.334824	0.334932	0.345656	0.334801	0.336863	0.345777
542.191287	0.329993	0.334834	0.342923	0.329577	0.331459	0.342889	0.330938	0.332750	0.343984	0.331780	0.334745	0.343614	0.329984	0.334572	0.341903	0.330859	0.331882	0.343083	0.333310	0.331889	0.343768	0.332003	0.334411	0.343735
542.957888	0.327990	0.332755	0.341158	0.328228	0.330109	0.340383	0.329976	0.330640	0.342079	0.329084	0.332170	0.341838	0.327735	0.332019	0.340104	0.329021	0.330628	0.340488	0.330964	0.331321	0.342294	0.330745	0.332547	0.341843
543.724421	0.325782	0.330500	0.339631	0.325739	0.328122	0.339055	0.327390	0.328687	0.340919	0.327139	0.330671	0.340145	0.325921	0.329269	0.338835	0.327223	0.328292	0.339242	0.329615	0.328965	0.340543	0.328662	0.330820	0.340408
544.490886	0.324608	0.328818	0.337766	0.324361	0.325927	0.337892	0.325702	0.326208	0.338614	0.325700	0.328680	0.338304	0.324000	0.327264	0.336355	0.325111	0.326803	0.337549	0.326808	0.327526	0.339224	0.325966	0.328454	0.338146
545.257283	0.322602	0.326892	0.335436	0.322336	0.325015	0.335648	0.323605	0.324894	0.337261	0.323193	0.327444	0.336145	0.322122	0.325544	0.334835	0.323346	0.324557	0.336083	0.325218	0.325406	0.336994	0.324628	0.327166	0.336736
546.023612	0.319901	0.325013	0.334766	0.320059	0.322420	0.333804	0.322015	0.323412	0.335403	0.321846	0.324806	0.334544	0.319954	0.323631	0.333663	0.322085	0.322630	0.334439	0.322969	0.323453	0.335978	0.322419	0.324940	0.335307
546.789872	0.318163	0.322278	0.333238	0.318872	0.320756	0.332205	0.319852	0.320999	0.333831	0.319632	0.323185	0.332886	0.318142	0.322465	0.331985	0.319527	0.320415	0.332961	0.320936	0.321960	0.334624	0.320464	0.323637	0.333423
547.556064	0.315760	0.320798	0.330854	0.317016	0.319559	0.330633	0.317395	0.320648	0.332391	0.317679	0.321257	0.331387	0.316064	0.320056	0.330389	0.317477	0.318373	0.330790	0.319221	0.319925	0.332461	0.319104	0.321878	0.332028
548.322188	0.314670	0.319103	0.329550	0.314797	0.317247	0.329476	0.315783	0.317757	0.330531	0.315854	0.319764	0.330063	0.314614	0.319139	0.328262	0.316058	0.317945	0.329408	0.318203	0.318654	0.331126	0.316583	0.319344	0.330549
549.088244	0.313161	0.317499	0.328059	0.313627	0.315830	0.327853	0.313935	0.316296	0.329292	0.314128	0.317759	0.328299	0.313486	0.316084	0.327662	0.314734	0.315106	0.327969	0.316026	0.317149	0.328851	0.315045	0.317637	0.329139
549.854231	0.311466	0.316107	0.326727	0.311498	0.313677	0.326386	0.312660	0.314643	0.327797	0.312064	0.315924	0.327084	0.311065	0.314579	0.325998	0.312897	0.313859	0.327014	0.314108	0.314927	0.327592	0.313655	0.316493	0.327153
550.620150	0.309432	0.313998	0.325311	0.309317	0.312699	0.325413	0.310889	0.313276	0.325881	0.310531	0.314173	0.325080	0.309755	0.313479	0.324563	0.310639	0.312191	0.325512	0.311796	0.312964	0.326439	0.311936	0.314836	0.325994
551.386000	0.307347	0.312328	0.324101	0.307718	0.310317	0.323631	0.309144	0.310858	0.324780	0.308774	0.313193	0.323677	0.307648	0.310927	0.322267	0.308738	0.310197	0.323627	0.310651	0.310951	0.325453	0.310231	0.312952	0.324428
552.151782	0.305880	0.310228	0.322571	0.305836	0.309058	0.322330	0.307922	0.309924	0.323723	0.307133	0.311589	0.322281	0.305908	0.310222	0.321180	0.307377	0.308859	0.322613	0.308986	0.310922	0.323425	0.308813	0.311142	0.323600
552.917496	0.304096	0.309246	0.321009	0.304926	0.307787	0.321126	0.306276	0.308649	0.322490	0.305520	0.309835	0.321115	0.304705	0.307938	0.319470	0.306349	0.307931	0.321177	0.307229	0.308665	0.322314	0.306689	0.309396	0.321917
553.683141	0.302728	0.307824	0.320264	0.303216	0.305802	0.319607	0.304316	0.306672	0.320256	0.304044	0.308325	0.319338	0.303066	0.307084	0.318787	0.305175	0.306119	0.320127	0.305812	0.307336	0.320639	0.304724	0.308342	0.320564
554.448717	0.301201	0.306522	0.318190	0.301502	0.304385	0.318742	0.303446	0.305361	0.319167	0.302239	0.306402	0.318338	0.301507	0.305276	0.317531	0.303465	0.304914	0.319457	0.304686	0.306053	0.319731	0.303714	0.306736	0.319212
555.214225	0.299918	0.304254	0.317329	0.300250	0.303646	0.317393	0.301276	0.304121	0.317791	0.301104	0.305726	0.317276	0.300061	0.303942	0.316647	0.301774	0.303273	0.317043	0.302699	0.304576	0.318828	0.302146	0.305270	0.318037
555.979665	0.298210	0.303068	0.315601	0.298446	0.301453	0.316448	0.299877	0.303449	0.317042	0.299253	0.303880	0.315598	0.298235	0.302216	0.315122	0.300044	0.301348	0.316294	0.301212	0.303300	0.317393	0.299915	0.303947	0.316529
556.745036	0.296817	0.301219	0.314571	0.297246	0.300151	0.314999	0.297902	0.300949	0.315698	0.298067	0.302911	0.314934	0.297707	0.300817	0.313958	0.299027	0.300024	0.314835	0.299582	0.302051	0.315925	0.299533	0.302453	0.315293
557.510338	0.294767	0.299965	0.313607	0.296058	0.299244	0.314524	0.296946	0.300079	0.314644	0.296861	0.301274	0.313728	0.295676	0.299587	0.312524	0.297469	0.299057	0.314376	0.299118	0.300510	0.315166	0.297464	0.301298	0.313791
558.275572	0.293808	0.299832	0.313110	0.294713	0.297500	0.313800	0.295087	0.298639	0.313098	0.295370	0.299580	0.312201	0.294469	0.298480	0.311597	0.296102	0.298515	0.313427	0.297174	0.299241	0.313826	0.296543	0.299998	0.313330
559.040737	0.292909	0.298549	0.312090	0.293247	0.296388	0.312067	0.294644	0.297664	0.311677	0.293118	0.298768	0.311396	0.293126	0.297059	0.310623	0.295349	0.297329	0.311748	0.296092	0.298262	0.313037	0.295190	0.298527	0.311654
559.805833	0.291703	0.296729	0.310790	0.292589	0.296085	0.311461	0.293192	0.297016	0.311688	0.292154	0.297278	0.310430	0.292178	0.296076	0.310032	0.294149	0.296569	0.311033	0.294659	0.297036	0.312203	0.294013	0.297320	0.311216
560.570860	0.290628	0.295849	0.310105	0.291137	0.294441	0.310235	0.292074	0.295929	0.310502	0.291238	0.296539	0.309673	0.290710	0.294671	0.309713	0.292656	0.294486	0.310937	0.293383	0.296602	0.310694	0.293038	0.296573	0.310010
561.335819	0.289635	0.294218	0.309048	0.290499	0.294162	0.309777	0.291163	0.295280	0.309607	0.290041	0.295080	0.308525	0.289921	0.294397	0.308659	0.291953	0.294059	0.309666	0.292830	0.295318	0.310398	0.291907	0.295390	0.309019
562.100709	0.288926	0.293703	0.308792	0.289896	0.292575	0.309033	0.290205	0.294104	0.308617	0.289287	0.294708	0.307638	0.289165	0.292905	0.307441	0.291195	0.292936	0.308829	0.291371	0.294235	0.309507	0.291436	0.294577	0.308305
562.865530	0.287871	0.293431	0.307739	0.288125	0.291922	0.307343	0.288751	0.292758	0.308192	0.287759	0.293506	0.307252	0.287664	0.291498	0.306596	0.289583	0.291835	0.308278	0.290111	0.292772	0.308057	0.289774	0.293443	0.307802
563.630283	0.286587	0.292145	0.307039	0.287561	0.291017	0.307382	0.288014	0.292018	0.307288	0.287395	0.292241	0.306757	0.287379	0.290605	0.306004	0.289127	0.290892	0.307189	0.289538	0.292105	0.307634	0.288449	0.292605	0.307268
564.394966	0.286427	0.291082	0.306214	0.287078	0.290530	0.306596	0.287219	0.292038	0.306726	0.286337	0.291367	0.305343	0.286666	0.290291	0.305430	0.288090	0.290292	0.306828	0.288623	0.291750	0.306902	0.288009	0.291732	0.306541
565.159581	0.285395	0.290210	0.306054	0.286284	0.289439	0.305830	0.286844	0.291081	0.306119	0.286051	0.291614	0.304969	0.286155	0.289463	0.304846	0.287027	0.290010	0.306337	0.288389	0.290698	0.306900	0.287515	0.291166	0.305895
565.924126	0.284885	0.289765	0.305489	0.285267	0.289292	0.305565	0.286062	0.290277	0.305406	0.285153	0.290537	0.304772	0.285157	0.288602	0.304949	0.287032	0.289040	0.306018	0.287731	0.289909	0.305784	0.286801	0.290406	0.305534
566.688603	0.283931	0.289213	0.304806	0.284666	0.288586	0.304984	0.285199	0.289108	0.305159	0.284436	0.289821	0.304685	0.285167	0.288054	0.303046	0.286076	0.288513	0.305110	0.286992	0.289967	0.305212	0.286040	0.289754	0.305219
567.453011	0.283958	0.288212	0.304728	0.284106	0.288577	0.304865	0.284973	0.288878	0.304479	0.284304	0.288627	0.303098	0.283884	0.287408	0.302736	0.286113	0.288586	0.304930	0.286444	0.288963	0.304395	0.285403	0.288942	0.303825
568.217349	0.283346	0.288329	0.304041	0.283708	0.287896	0.304437	0.284161	0.288797	0.304180	0.283481	0.288639	0.303169	0.283710	0.286954	0.303361	0.285282	0.287642	0.304158	0.285439	0.289060	0.304623	0.285398	0.288355	0.303444
568.981619	0.283011	0.287402	0.303879	0.283627	0.287229	0.304401	0.283847	0.288939	0.303485	0.283516	0.288427	0.302564	0.283527	0.286808	0.303499	0.285357	0.287595	0.303621	0.285053	0.289085	0.304059	0.285167	0.288287	0.303477
569.745820	0.282344	0.287671	0.303722	0.283350	0.287627	0.303885	0.283291	0.288305	0.303350	0.283231	0.287695	0.302379	0.283601	0.286747	0.302467	0.284676	0.287600	0.303376	0.284746	0.288495	0.303555	0.284355	0.287990	0.302881
570.509951	0.282832	0.287340	0.303571	0.283544	0.287151	0.303446	0.283328	0.287421	0.302590	0.282724	0.287453	0.301857	0.283099	0.286410	0.302103	0.284896	0.287887	0.303846	0.284613	0.287720	0.303361	0.284596	0.287716	0.302622
571.274014	0.282704	0.287195	0.303761	0.283070	0.287470	0.303753	0.283453	0.288565	0.302566	0.282505	0.287369	0.302233	0.282712	0.286023	0.302408	0.284473	0.287443	0.303586	0.284686	0.288138	0.303309	0.284413	0.287279	0.303035
572.038007	0.283365	0.287367	0.303382	0.283379	0.287752	0.303062	0.282950	0.287992	0.302942	0.282648	0.287101	0.301660	0.283368	0.286079	0.302296	0.284681	0.287265	0.303347	0.284804	0.288042	0.303323	0.284685	0.287168	0.302671
572.801931	0.282907	0.287068	0.303009	0.283248	0.287755	0.303769	0.283233	0.287794	0.302841	0.282936	0.287122	0.301852	0.283348	0.285868	0.302702	0.284578	0.287476	0.303377	0.284719	0.287928	0.303204	0.284996	0.287224	0.302952
573.565786	0.283236	0.287218	0.303446	0.283114	0.287424	0.302959	0.283630	0.288090	0.302329	0.283194	0.287437	0.301262	0.283833	0.286361	0.302301	0.284940	0.288189	0.302969	0.284745	0.288508	0.303087	0.284506	0.287519	0.302528
574.329572	0.283930	0.287427	0.303686	0.283763	0.288053	0.303413	0.283328	0.288341	0.302526	0.283783	0.287583	0.301181	0.283805	0.286166	0.302539	0.285209	0.288123	0.302998	0.284924	0.289308	0.302786	0.284999	0.287606	0.302815
575.093288	0.284159	0.288171	0.303497	0.284511	0.288188	0.303845	0.284060	0.288223	0.302873	0.283362	0.287682	0.301910	0.284708	0.286615	0.303033	0.285852	0.288515	0.303572	0.285475	0.288441	0.302678	0.285413	0.287842	0.303072
575.856935	0.284802	0.288223	0.303586	0.284616	0.288682	0.303501	0.284310	0.288826	0.302854	0.284104	0.287788	0.302496	0.285246	0.286968	0.302550	0.286339	0.289169	0.303430	0.285726	0.288719	0.303115	0.285586	0.288177	0.302828
576.620513	0.285453	0.288885	0.303852	0.285177	0.289180	0.304194	0.284573	0.289582	0.302721	0.284580	0.288272	0.302012	0.285740	0.287121	0.302740	0.286729	0.289498	0.304128	0.285775	0.289698	0.303110	0.286497	0.288405	0.302952
577.384021	0.286130	0.289537	0.304524	0.285895	0.290084	0.304068	0.285440	0.290288	0.303551	0.285528	0.288475	0.302995	0.286576	0.288288	0.303871	0.287178	0.290575	0.303941	0.286759	0.290510	0.302582	0.287160	0.288686	0.303029
578.147460	0.287255	0.289435	0.304832	0.286899	0.290589	0.303831	0.286310	0.290350	0.303562	0.286134	0.289202	0.303352	0.287198	0.288175	0.303899	0.287679	0.290782	0.303893	0.287435	0.290653	0.303340	0.287410	0.289513	0.303278
578.910830	0.287469	0.290392	0.304910	0.287742	0.291791	0.303954	0.286642	0.291249	0.303200	0.286888	0.289658	0.303371	0.288233	0.289548	0.304391	0.288629	0.291622	0.304167	0.288241	0.291460	0.303256	0.288385	0.289885	0.303764
579.674131	0.288718	0.291187	0.305520	0.288225	0.292193	0.304957	0.287199	0.292313	0.303374	0.288510	0.290314	0.303494	0.289569	0.290184	0.304190	0.289403	0.292258	0.304261	0.289074	0.292534	0.303936	0.288772	0.290579	0.304644
580.437361	0.289688	0.292271	0.305772	0.289698	0.293251	0.304831	0.289328	0.293249	0.304153	0.288662	0.291090	0.304309	0.290358	0.291246	0.305281	0.290647	0.293508	0.304940	0.289825	0.293181	0.304243	0.289937	0.291383	0.304688
581.200523	0.290637	0.293108	0.306195	0.291052	0.294141	0.305381	0.289872	0.293699	0.304266	0.290145	0.291689	0.304114	0.291172	0.291721	0.305504	0.291433	0.294712	0.305424	0.290879	0.294510	0.304643	0.291108	0.292319	0.305518
581.963615	0.291831	0.293952	0.307154	0.291524	0.295769	0.306119	0.290939	0.294389	0.304347	0.291256	0.292580	0.304883	0.292515	0.292980	0.306271	0.292611	0.295546	0.306303	0.291621	0.295587	0.305137	0.292793	0.293426	0.305484
582.726637	0.293165	0.294891	0.307399	0.292969	0.296800	0.306244	0.291996	0.296115	0.305123	0.292650	0.293509	0.305212	0.293686	0.293969	0.306856	0.293728	0.296658	0.306334	0.292881	0.296547	0.305905	0.293728	0.294227	0.306153
583.489590	0.294938	0.296287	0.307864	0.294133	0.298004	0.307045	0.292906	0.296622	0.305686	0.293742	0.294398	0.306038	0.295187	0.295901	0.307310	0.294902	0.298241	0.307047	0.293474	0.297468	0.306055	0.294877	0.295254	0.306674
584.252473	0.295976	0.297806	0.308595	0.295405	0.299325	0.307195	0.293743	0.297930	0.306099	0.295059	0.295713	0.306783	0.296620	0.296215	0.307663	0.296095	0.299658	0.307404	0.295615	0.298376	0.306715	0.296331	0.296187	0.307406
585.015287	0.297849	0.298918	0.309013	0.296904	0.300522	0.307995	0.295732	0.299212	0.306907	0.296259	0.297042	0.307419	0.298203	0.298550	0.309225	0.297622	0.300557	0.308136	0.296542	0.299633	0.307508	0.297666	0.297136	0.307872
585.778031	0.299350	0.300042	0.309829	0.298202	0.301895	0.308261	0.297011	0.300846	0.307150	0.297863	0.298217	0.307633	0.299944	0.299290	0.309543	0.298773	0.302575	0.308194	0.298009	0.300589	0.307320	0.299516	0.298524	0.309079
586.540705	0.300671	0.301685	0.310804	0.299871	0.303066	0.309175	0.298362	0.302270	0.307028	0.299563	0.299107	0.308567	0.301405	0.300606	0.310142	0.300563	0.304041	0.309246	0.299295	0.302307	0.307590	0.301039	0.300257	0.309508
587.303309	0.302201	0.303096	0.311615	0.301080	0.304440	0.309490	0.300155	0.303272	0.308340	0.301035	0.300892	0.309159	0.303014	0.302205	0.310957	0.301567	0.305079	0.309982	0.301280	0.303487	0.308684	0.302507	0.301166	0.310058
588.065844	0.304542	0.304737	0.312618	0.303141	0.306287	0.310124	0.301555	0.305124	0.308951	0.302118	0.302228	0.309806	0.304774	0.303402	0.311733	0.303122	0.306906	0.310163	0.302620	0.304987	0.309489	0.304268	0.302268	0.311193
588.828309	0.305828	0.306393	0.313227	0.304671	0.308228	0.310867	0.303418	0.306333	0.309321	0.304310	0.303457	0.310746	0.306513	0.305767	0.312361	0.304956	0.308787	0.310881	0.303644	0.306274	0.310594	0.305809	0.303846	0.311826
589.590705	0.307608	0.308208	0.313759	0.306424	0.309747	0.312057	0.304819	0.307559	0.309553	0.306131	0.304951	0.311153	0.308468	0.306792	0.312699	0.306791	0.310042	0.311518	0.305508	0.307760	0.311014	0.307491	0.305495	0.312435
590.353030	0.309497	0.309619	0.314332	0.308292	0.311468	0.312365	0.306048	0.309305	0.310719	0.308006	0.306388	0.312483	0.309926	0.308760	0.314122	0.308014	0.311816	0.312689	0.307245	0.309424	0.311250	0.309645	0.306867	0.313954
591.115286	0.311357	0.311101	0.315836	0.309463	0.312953	0.313118	0.308359	0.310676	0.311327	0.309731	0.307349	0.313512	0.311909	0.310223	0.315143	0.309744	0.313486	0.313004	0.308617	0.310987	0.312216	0.310865	0.308450	0.314221
591.877472	0.313532	0.312954	0.316201	0.311914	0.314793	0.314481	0.309980	0.312481	0.312167	0.311450	0.309229	0.314097	0.313612	0.311902	0.315867	0.311597	0.315135	0.313677	0.310421	0.312964	0.312820	0.312609	0.309908	0.315586
592.639588	0.315206	0.314987	0.317437	0.313271	0.316434	0.315156	0.312014	0.313591	0.313088	0.313754	0.310646	0.315432	0.315724	0.313574	0.317471	0.313116	0.316578	0.314738	0.312003	0.314063	0.313672	0.315097	0.311511	0.317141
593.401634	0.317505	0.316353	0.318621	0.315496	0.318104	0.315444	0.313537	0.315335	0.313880	0.315355	0.311903	0.315997	0.317600	0.315325	0.317703	0.315381	0.318796	0.315503	0.314316	0.315152	0.314990	0.316648	0.313565	0.317453
594.163610	0.319355	0.318373	0.318680	0.316754	0.320023	0.316607	0.314900	0.317159	0.314685	0.317265	0.314127	0.317023	0.319243	0.317467	0.318862	0.316682	0.320196	0.315893	0.315901	0.317049	0.315861	0.318179	0.315126	0.317993
594.925516	0.321466	0.319956	0.319383	0.318360	0.321463	0.317259	0.316802	0.318814	0.315267	0.319350	0.316037	0.318029	0.321082	0.319108	0.319346	0.318394	0.322064	0.316745	0.317542	0.319100	0.316523	0.320085	0.316818	0.319218
595.687352	0.323206	0.322471	0.320992	0.320544	0.323076	0.318048	0.318796	0.320560	0.316302	0.321470	0.317378	0.318818	0.323399	0.320779	0.320812	0.320244	0.323788	0.317699	0.319512	0.320097	0.316824	0.322305	0.318815	0.320225
596.449118	0.325049	0.323590	0.321656	0.322052	0.325417	0.318102	0.320756	0.321737	0.316938	0.322761	0.318889	0.319876	0.324959	0.322526	0.321536	0.321847	0.325436	0.318618	0.321657	0.322193	0.318392	0.324208	0.319999	0.321258
597.210814	0.326925	0.325796	0.322826	0.324491	0.326427	0.319340	0.323126	0.323836	0.317778	0.324948	0.320674	0.321562	0.326611	0.324623	0.322438	0.323723	0.326769	0.319626	0.323578	0.323834	0.319371	0.326024	0.321915	0.322117
597.972440	0.328982	0.327145	0.323785	0.326271	0.328352	0.319880	0.324370	0.325131	0.318858	0.327179	0.322641	0.322268	0.329238	0.326610	0.323224	0.325012	0.328683	0.320525	0.325011	0.325269	0.320250	0.328003	0.323402	0.323523
598.733996	0.330540	0.328997	0.324162	0.327426	0.330495	0.321034	0.326393	0.326558	0.319685	0.329215	0.324360	0.322642	0.330403	0.327881	0.324205	0.326923	0.330429	0.321371	0.326457	0.326732	0.321238	0.330114	0.325294	0.324278
599.495482	0.332477	0.330830	0.325139	0.329360	0.331790	0.321877	0.328499	0.328330	0.320814	0.330746	0.326134	0.323729	0.332351	0.330205	0.324962	0.329267	0.331515	0.322302	0.328119	0.328525	0.322484	0.331258	0.327077	0.324955
600.256898	0.334474	0.332652	0.325993	0.330850	0.333512	0.323337	0.330017	0.329907	0.321883	0.332710	0.328014	0.324672	0.333855	0.331715	0.326005	0.330133	0.333326	0.322643	0.330821	0.330677	0.323156	0.333571	0.328825	0.326037
601.018243	0.335527	0.334040	0.327000	0.333177	0.335551	0.324012	0.332158	0.331186	0.322973	0.334478	0.329483	0.325610	0.335349	0.333357	0.327002	0.331805	0.335024	0.324429	0.332258	0.331885	0.324418	0.334900	0.330735	0.327305
601.779518	0.338096	0.335935	0.327823	0.335348	0.336520	0.324279	0.334305	0.332955	0.324023	0.336014	0.331606	0.326883	0.337238	0.335023	0.327879	0.333773	0.336534	0.324646	0.334202	0.333697	0.325305	0.336923	0.332494	0.328409
602.540723	0.339596	0.337444	0.328771	0.336540	0.338257	0.325669	0.335661	0.334286	0.324984	0.338291	0.333181	0.327961	0.339220	0.336663	0.328377	0.335519	0.338104	0.325884	0.335663	0.334959	0.326939	0.338762	0.334000	0.329405
603.301858	0.341011	0.339347	0.329759	0.338196	0.339688	0.326763	0.337619	0.336041	0.325644	0.339438	0.334878	0.328590	0.340071	0.338515	0.329040	0.337185	0.339475	0.326752	0.337883	0.336775	0.327787	0.340413	0.336343	0.330300
604.062922	0.342371	0.340766	0.330078	0.340209	0.340711	0.327587	0.339040	0.337767	0.327184	0.341583	0.337096	0.329613	0.341580	0.339875	0.330578	0.339015	0.340791	0.327809	0.339509	0.338011	0.329059	0.342020	0.337943	0.331078
604.823916	0.344506	0.343354	0.331002	0.341697	0.342081	0.328515	0.341232	0.339048	0.327530	0.343516	0.338712	0.331000	0.342927	0.341581	0.330969	0.340657	0.342563	0.328241	0.341597	0.339380	0.330261	0.343793	0.340211	0.332115
605.584840	0.345845	0.344581	0.331957	0.343626	0.343303	0.329199	0.343048	0.340531	0.329144	0.344598	0.340532	0.331616	0.344576	0.343228	0.331652	0.341500	0.343545	0.329493	0.342928	0.341216	0.330931	0.345261	0.342138	0.333501
606.345693	0.347497	0.345903	0.332794	0.344516	0.344572	0.330203	0.345023	0.342178	0.330060	0.346509	0.342599	0.332344	0.345896	0.345070	0.332271	0.343043	0.344140	0.330707	0.344989	0.342916	0.331726	0.346827	0.343161	0.334388
607.106476	0.348881	0.347344	0.333505	0.346689	0.345842	0.330949	0.346482	0.343609	0.331525	0.348391	0.343499	0.333162	0.347940	0.346132	0.333610	0.345564	0.345782	0.331936	0.346754	0.344513	0.333256	0.348182	0.345023	0.335095
607.867188	0.350179	0.348687	0.334148	0.347662	0.347009	0.331717	0.348599	0.345079	0.332691	0.349290	0.345711	0.334166	0.348808	0.347405	0.333864	0.346685	0.347018	0.332795	0.348127	0.345707	0.334211	0.349676	0.346903	0.336015
608.627830	0.351619	0.350087	0.334463	0.349201	0.348564	0.332857	0.350168	0.345935	0.332998	0.351203	0.347386	0.335248	0.349837	0.349262	0.334827	0.348094	0.347936	0.333579	0.350152	0.346915	0.335418	0.351086	0.348751	0.336559
609.388402	0.353085	0.351247	0.335238	0.351073	0.349487	0.333401	0.351666	0.347517	0.334711	0.352331	0.349216	0.335621	0.351084	0.350311	0.334937	0.349573	0.348789	0.334335	0.351664	0.348570	0.336508	0.352231	0.350135	0.337680
610.148902	0.353611	0.353014	0.335864	0.352230	0.350520	0.334812	0.353255	0.349152	0.335656	0.353472	0.350556	0.336814	0.352042	0.351885	0.335233	0.350740	0.350026	0.335129	0.353283	0.349856	0.338007	0.353754	0.351700	0.338291
610.909333	0.354641	0.354086	0.336869	0.353478	0.351044	0.334947	0.354557	0.350674	0.336692	0.354997	0.352722	0.337453	0.353036	0.353022	0.336076	0.352422	0.350563	0.336043	0.354850	0.351132	0.338481	0.354478	0.353711	0.338830
611.669693	0.356130	0.355255	0.337443	0.355231	0.351899	0.335729	0.356352	0.351772	0.337458	0.355959	0.354057	0.338170	0.354012	0.353945	0.335988	0.353817	0.351608	0.336707	0.356372	0.351965	0.339955	0.355874	0.354953	0.340158
612.429982	0.356712	0.356752	0.337092	0.356437	0.353279	0.336483	0.358001	0.352638	0.338162	0.356999	0.355780	0.338834	0.355177	0.355397	0.337075	0.354541	0.352438	0.337201	0.357598	0.353536	0.340840	0.357597	0.356953	0.340414
613.190200	0.357676	0.357718	0.337880	0.358247	0.353781	0.337141	0.359171	0.353826	0.339459	0.358746	0.357354	0.338740	0.355871	0.356750	0.337080	0.356387	0.353525	0.338446	0.359740	0.354768	0.341722	0.358118	0.358473	0.341060
613.950348	0.359199	0.358553	0.337954	0.358825	0.354228	0.338376	0.360944	0.355010	0.340352	0.359499	0.358515	0.339840	0.356541	0.357243	0.337079	0.357367	0.353866	0.339104	0.360935	0.355837	0.342569	0.359475	0.359951	0.341363
614.710425	0.359792	0.359544	0.338418	0.360128	0.354535	0.338670	0.362024	0.355808	0.341311	0.360825	0.360368	0.339862	0.357394	0.358621	0.337593	0.359219	0.354561	0.339644	0.362198	0.357306	0.343428	0.360374	0.361245	0.342150
615.470432	0.360335	0.360584	0.338585	0.361429	0.355422	0.339785	0.363781	0.357470	0.342052	0.361726	0.361637	0.340293	0.358336	0.359464	0.337540	0.360309	0.354867	0.339953	0.363612	0.358458	0.344820	0.361451	0.363085	0.342561
616.230368	0.360927	0.361088	0.338699	0.362489	0.355942	0.340099	0.364934	0.358086	0.342962	0.362755	0.363297	0.341212	0.358974	0.360393	0.338615	0.360937	0.355495	0.340863	0.365023	0.359452	0.345124	0.362000	0.364413	0.342916
616.990233	0.362044	0.362323	0.339146	0.363421	0.356379	0.340751	0.366471	0.359176	0.343837	0.363545	0.364297	0.341684	0.359298	0.361607	0.338309	0.362056	0.356053	0.341737	0.366798	0.360586	0.346258	0.362719	0.365787	0.343229
617.750027	0.362813	0.362883	0.339416	0.364402	0.356932	0.341087	0.367383	0.360075	0.344727	0.364574	0.365671	0.342423	0.359799	0.362284	0.338155	0.363276	0.356140	0.342312	0.367819	0.361082	0.347040	0.363762	0.367184	0.343817
618.509750	0.362560	0.364336	0.339401	0.365371	0.357115	0.341587	0.368769	0.360914	0.345119	0.364973	0.367257	0.341786	0.360673	0.362677	0.338321	0.364323	0.356586	0.342526	0.368954	0.362161	0.347840	0.364722	0.368161	0.344224
619.269403	0.364116	0.364127	0.339508	0.366421	0.357546	0.341683	0.370301	0.361987	0.346223	0.366209	0.367922	0.342484	0.360695	0.363597	0.338167	0.364531	0.357680	0.342916	0.370445	0.363560	0.348779	0.365289	0.369509	0.344123
620.028984	0.364336	0.364897	0.339337	0.367242	0.357721	0.342353	0.371370	0.362683	0.346645	0.366432	0.369239	0.342636	0.361128	0.364112	0.338455	0.365623	0.357465	0.343393	0.371603	0.363926	0.349549	0.366271	0.370878	0.344520
620.788495	0.365064	0.365870	0.339489	0.367969	0.358105	0.342452	0.372499	0.363129	0.347818	0.367135	0.370135	0.342605	0.361870	0.365090	0.338367	0.366409	0.357735	0.344053	0.372616	0.364726	0.350061	0.366949	0.371812	0.344971
621.547935	0.365275	0.366456	0.339223	0.369037	0.358353	0.343020	0.373448	0.363959	0.347587	0.368141	0.371151	0.343011	0.361658	0.365798	0.338255	0.367478	0.357775	0.344107	0.373543	0.365366	0.350644	0.367706	0.372854	0.344889
622.307304	0.365656	0.366775	0.339411	0.369641	0.358190	0.343253	0.373787	0.364674	0.347971	0.368807	0.372741	0.343189	0.362295	0.365931	0.337596	0.367945	0.358045	0.344669	0.374239	0.366003	0.351028	0.367772	0.373772	0.344804
623.066601	0.365860	0.367578	0.338830	0.370373	0.358446	0.343255	0.374788	0.364916	0.348827	0.369524	0.373643	0.343530	0.362945	0.366388	0.337686	0.369007	0.358014	0.344296	0.375226	0.366830	0.351451	0.368306	0.374968	0.345008
623.825828	0.366716	0.367917	0.339369	0.371129	0.358311	0.343193	0.375916	0.365471	0.349206	0.369960	0.374035	0.343427	0.362661	0.366818	0.337390	0.369356	0.358503	0.344591	0.376528	0.367764	0.351672	0.368957	0.376174	0.345037
624.584984	0.366302	0.368151	0.338415	0.371695	0.358015	0.343633	0.376610	0.365986	0.349716	0.370045	0.374907	0.343654	0.362827	0.367768	0.337188	0.369395	0.358043	0.344493	0.377342	0.368271	0.352650	0.369273	0.376908	0.345467
625.344069	0.366817	0.368854	0.338140	0.372128	0.358118	0.344110	0.376924	0.366746	0.349640	0.370406	0.376044	0.343559	0.362803	0.367574	0.336811	0.370343	0.358258	0.344547	0.377810	0.368336	0.352902	0.370000	0.377637	0.345258
626.103082	0.367146	0.368477	0.338223	0.372434	0.358050	0.343925	0.377799	0.367148	0.350613	0.371075	0.376307	0.343390	0.363339	0.368558	0.336977	0.370849	0.358546	0.344934	0.378771	0.368861	0.353382	0.369773	0.378344	0.345110
626.862025	0.367386	0.369307	0.337836	0.373166	0.358850	0.344115	0.378441	0.367105	0.350238	0.371803	0.377562	0.343910	0.363389	0.368525	0.336268	0.370977	0.358465	0.345243	0.379329	0.369286	0.353394	0.370622	0.379458	0.345227
627.620896	0.367233	0.369349	0.337612	0.373223	0.358289	0.343927	0.379325	0.367556	0.351228	0.372117	0.377925	0.343813	0.363616	0.368948	0.336875	0.371477	0.358172	0.345311	0.379763	0.369607	0.354211	0.370246	0.379998	0.344713
628.379696	0.367722	0.369371	0.337194	0.373530	0.358135	0.344307	0.380022	0.368025	0.351121	0.371904	0.378011	0.343713	0.363510	0.369101	0.335999	0.372153	0.358846	0.345105	0.381015	0.369960	0.354316	0.370883	0.380272	0.345188
629.138425	0.366970	0.369959	0.337129	0.374287	0.358489	0.343970	0.379716	0.368055	0.351305	0.372308	0.378898	0.343298	0.363310	0.369934	0.336031	0.372265	0.358382	0.345093	0.381019	0.370172	0.354537	0.371335	0.381064	0.345238
629.897083	0.367248	0.369775	0.337013	0.374249	0.358012	0.343780	0.380882	0.368105	0.351603	0.372495	0.379658	0.343968	0.363725	0.369208	0.336054	0.371599	0.357749	0.345094	0.381574	0.370295	0.354035	0.371495	0.381639	0.344973
630.655669	0.367596	0.370098	0.336663	0.374522	0.358116	0.344037	0.380674	0.368198	0.351043	0.372619	0.379685	0.343948	0.363545	0.369815	0.335109	0.372332	0.357955	0.344899	0.381798	0.370337	0.354626	0.371503	0.381722	0.345285
631.414184	0.367968	0.369745	0.336499	0.374490	0.357875	0.343705	0.381414	0.368416	0.350976	0.372549	0.380292	0.344021	0.363226	0.369692	0.335069	0.372303	0.358070	0.344753	0.382227	0.370820	0.354927	0.371230	0.381478	0.345053
632.172628	0.367238	0.370395	0.336663	0.374122	0.357151	0.344482	0.381541	0.369140	0.351364	0.372985	0.380310	0.343857	0.363047	0.369624	0.334995	0.372723	0.357708	0.344622	0.382380	0.370431	0.354660	0.371736	0.382311	0.345063
632.931000	0.367528	0.370063	0.336082	0.374399	0.357470	0.343627	0.381201	0.368123	0.352047	0.373302	0.380567	0.343808	0.362962	0.369713	0.335071	0.371944	0.357434	0.344735	0.383003	0.370939	0.355488	0.371504	0.382620	0.344764
633.689301	0.367440	0.370385	0.336284	0.374550	0.356986	0.343966	0.381890	0.368447	0.351909	0.373007	0.380119	0.343532	0.362949	0.369820	0.334521	0.372370	0.357294	0.344653	0.383107	0.370304	0.354957	0.372000	0.382521	0.344896
634.447531	0.367323	0.369936	0.336247	0.374378	0.357308	0.343462	0.381347	0.367897	0.352155	0.373336	0.381067	0.343586	0.363464	0.369929	0.334218	0.372273	0.357277	0.344341	0.382611	0.370984	0.355563	0.371947	0.382776	0.345099
635.205689	0.366869	0.370494	0.336169	0.374684	0.356843	0.343445	0.381809	0.368307	0.352813	0.373124	0.381036	0.344003	0.362823	0.369886	0.334426	0.372315	0.357077	0.344127	0.382808	0.370670	0.355486	0.372064	0.382911	0.344869
635.963776	0.367105	0.370091	0.336296	0.374458	0.356940	0.343210	0.381481	0.367909	0.352963	0.372753	0.381263	0.343940	0.362556	0.370072	0.334055	0.371980	0.356924	0.344100	0.383275	0.369577	0.355729	0.371380	0.383224	0.345218
636.721791	0.366465	0.370120	0.336275	0.374039	0.356591	0.343399	0.381741	0.367482	0.352946	0.372702	0.381407	0.344349	0.362518	0.369875	0.334758	0.371920	0.356750	0.344685	0.383452	0.370079	0.355824	0.371389	0.383097	0.345432
637.479735	0.366708	0.370205	0.336579	0.374248	0.356432	0.343917	0.381528	0.367526	0.352730	0.373499	0.381484	0.344728	0.362615	0.370320	0.334848	0.371703	0.356462	0.344662	0.382966	0.370359	0.356065	0.371732	0.383288	0.345616
638.237607	0.366731	0.370726	0.336646	0.374437	0.355700	0.344629	0.382061	0.367875	0.353653	0.373371	0.381446	0.344827	0.361808	0.370148	0.334819	0.371498	0.356219	0.345022	0.383432	0.370229	0.356814	0.371937	0.383185	0.346048
638.995408	0.367362	0.370539	0.337433	0.374020	0.356076	0.344950	0.382357	0.368187	0.354067	0.373471	0.381667	0.345490	0.362215	0.370536	0.335143	0.371873	0.356271	0.345053	0.383216	0.370180	0.357295	0.372053	0.383430	0.346122
639.753137	0.366591	0.370430	0.337648	0.374193	0.356382	0.345122	0.382311	0.368203	0.354699	0.373561	0.382071	0.346463	0.362665	0.370225	0.335920	0.371441	0.356337	0.345633	0.383562	0.370255	0.357589	0.372596	0.383266	0.347022
640.510794	0.366636	0.370665	0.337898	0.374400	0.356701	0.345808	0.382516	0.368036	0.355198	0.373667	0.381934	0.346835	0.362500	0.370535	0.336110	0.371625	0.356154	0.346413	0.383508	0.370367	0.358125	0.372265	0.383957	0.347430
641.268380	0.366867	0.371093	0.339010	0.374206	0.356417	0.346194	0.382380	0.368288	0.355591	0.373520	0.381965	0.346968	0.362037	0.371152	0.336505	0.371780	0.356437	0.346866	0.383219	0.370109	0.358689	0.372269	0.383786	0.347742
642.025894	0.367304	0.370770	0.339485	0.374581	0.357268	0.346525	0.382167	0.368449	0.355948	0.373901	0.382611	0.347656	0.362444	0.370653	0.337453	0.371900	0.356264	0.346931	0.383757	0.370776	0.358821	0.372511	0.383908	0.348288
642.783336	0.367066	0.371725	0.340132	0.374391	0.357143	0.347672	0.382900	0.369286	0.356520	0.373672	0.382810	0.347961	0.362565	0.371152	0.337566	0.371869	0.356832	0.347700	0.383020	0.370501	0.359025	0.372162	0.383467	0.348940
643.540707	0.367613	0.372192	0.340930	0.375047	0.357354	0.348628	0.382431	0.369294	0.357579	0.374016	0.382520	0.348427	0.362447	0.370978	0.338697	0.371833	0.356300	0.348232	0.383573	0.371142	0.360007	0.372648	0.383736	0.349370
644.298006	0.367774	0.372023	0.341834	0.374901	0.357946	0.349245	0.382854	0.369576	0.358455	0.373689	0.382261	0.349322	0.362375	0.370712	0.338830	0.371982	0.357058	0.348609	0.383654	0.370732	0.360404	0.372823	0.383932	0.349830
645.055233	0.367809	0.372053	0.342513	0.375520	0.358197	0.349941	0.383302	0.369608	0.358625	0.374236	0.382899	0.349868	0.362961	0.371054	0.339639	0.371804	0.357164	0.349496	0.383591	0.371118	0.360786	0.372826	0.383502	0.350802
645.812388	0.368448	0.372411	0.343565	0.375385	0.358646	0.350804	0.383124	0.370399	0.359397	0.374171	0.382905	0.350722	0.363182	0.371116	0.340707	0.372257	0.357641	0.350321	0.383231	0.371040	0.361064	0.372132	0.383744	0.350866
646.569471	0.368427	0.372648	0.344474	0.375325	0.359383	0.351380	0.382432	0.370208	0.359723	0.374309	0.382730	0.351365	0.363443	0.371197	0.341432	0.372413	0.357737	0.350662	0.383412	0.371023	0.361664	0.372475	0.383566	0.351744
647.326483	0.368824	0.373279	0.345539	0.375692	0.359574	0.352337	0.383108	0.370672	0.360447	0.374498	0.382896	0.351930	0.363889	0.371708	0.342291	0.372294	0.357972	0.351508	0.382906	0.371346	0.361896	0.372777	0.383651	0.352671
648.083423	0.369713	0.372599	0.346455	0.376435	0.360350	0.353318	0.382964	0.370958	0.361274	0.374532	0.382895	0.352651	0.363994	0.370887	0.342833	0.372285	0.358238	0.352230	0.382843	0.371615	0.362910	0.372925	0.383182	0.353320
648.840290	0.369717	0.373001	0.347279	0.376424	0.360989	0.353607	0.382957	0.370738	0.361502	0.374430	0.382842	0.353007	0.364273	0.371786	0.343852	0.372701	0.358541	0.352723	0.382987	0.372017	0.363107	0.372715	0.383559	0.354136
649.597086	0.370270	0.372873	0.348293	0.376297	0.361225	0.354872	0.382926	0.371533	0.361654	0.374594	0.382632	0.354000	0.364500	0.371380	0.344703	0.372706	0.358669	0.353412	0.382518	0.371910	0.363547	0.373159	0.383362	0.354166
650.353810	0.370463	0.373700	0.349193	0.376398	0.361890	0.354966	0.382929	0.371705	0.362267	0.374853	0.382633	0.354647	0.364774	0.371704	0.345885	0.372944	0.359268	0.353929	0.382598	0.372342	0.363698	0.373169	0.383106	0.354775
651.110461	0.370824	0.373452	0.350005	0.377026	0.362218	0.356227	0.383044	0.372063	0.363055	0.374684	0.382302	0.355496	0.365435	0.371994	0.346071	0.373241	0.359924	0.354888	0.381962	0.372431	0.364217	0.373469	0.383074	0.355269
651.867041	0.370868	0.373877	0.350705	0.376809	0.362943	0.356151	0.382422	0.372084	0.363366	0.374972	0.382447	0.355934	0.365315	0.372040	0.346773	0.373183	0.360684	0.355737	0.382508	0.372448	0.364365	0.372957	0.382616	0.356145
652.623549	0.371629	0.373652	0.351624	0.376843	0.363844	0.357533	0.382710	0.372405	0.363234	0.374983	0.382029	0.356320	0.366081	0.371752	0.347941	0.373099	0.360874	0.355615	0.381667	0.372396	0.364671	0.373206	0.382285	0.356569
653.379984	0.371880	0.374507	0.352500	0.377190	0.364200	0.357368	0.382434	0.372552	0.363357	0.375234	0.382477	0.356823	0.365932	0.372066	0.348371	0.372718	0.361334	0.356019	0.381992	0.372422	0.364594	0.373235	0.382037	0.357083
654.136348	0.372305	0.374535	0.353483	0.376609	0.364481	0.358248	0.382149	0.372903	0.363881	0.375551	0.381600	0.357255	0.366756	0.372571	0.349303	0.373007	0.361517	0.356342	0.381771	0.372246	0.364865	0.373749	0.381293	0.357631
654.892639	0.372702	0.374712	0.354028	0.377154	0.364746	0.358611	0.381849	0.372685	0.364089	0.375785	0.381794	0.357629	0.366766	0.372668	0.349981	0.373225	0.361893	0.356771	0.381303	0.372629	0.365295	0.373467	0.380902	0.357902
655.648858	0.372994	0.374624	0.354662	0.376703	0.366130	0.358762	0.381389	0.373014	0.364301	0.375885	0.380798	0.357841	0.367732	0.372298	0.350536	0.373238	0.362630	0.357345	0.381300	0.372577	0.365040	0.373349	0.380942	0.358323
656.405005	0.373104	0.374740	0.355446	0.376926	0.366183	0.359067	0.381307	0.372968	0.364283	0.375335	0.380716	0.358454	0.367278	0.372270	0.351636	0.372670	0.362969	0.357413	0.380285	0.372294	0.364374	0.373344	0.380358	0.358275
657.161080	0.373583	0.374702	0.355847	0.376995	0.366471	0.359802	0.381515	0.373122	0.364301	0.374901	0.379888	0.358639	0.367975	0.372376	0.351812	0.372716	0.363167	0.357004	0.379641	0.372047	0.364643	0.373483	0.379965	0.358593
657.917082	0.374113	0.374980	0.356726	0.376856	0.366831	0.359580	0.380288	0.372723	0.363672	0.375151	0.379760	0.358674	0.368500	0.372117	0.352977	0.372972	0.363488	0.358083	0.379402	0.371996	0.364404	0.373565	0.379831	0.359094
658.673012	0.374093	0.374993	0.356891	0.376698	0.367100	0.359801	0.380086	0.372816	0.363429	0.375553	0.379269	0.358806	0.368465	0.372525	0.353234	0.372786	0.363576	0.357670	0.378716	0.371808	0.364224	0.373125	0.378549	0.358837
659.428870	0.373629	0.374429	0.357391	0.376704	0.367758	0.359610	0.379557	0.372251	0.363354	0.375132	0.378532	0.358937	0.368227	0.372631	0.353825	0.371957	0.363871	0.357705	0.378452	0.371204	0.363370	0.373168	0.378131	0.358978
660.184655	0.374620	0.374485	0.356999	0.375890	0.367623	0.359627	0.378907	0.371906	0.362581	0.374947	0.377927	0.358293	0.368429	0.372120	0.353740	0.372067	0.364697	0.357522	0.377420	0.371276	0.363343	0.372807	0.377429	0.359250
660.940368	0.373576	0.374341	0.357473	0.375664	0.368114	0.359194	0.378572	0.371783	0.362232	0.374985	0.377190	0.358679	0.368442	0.371720	0.353723	0.371497	0.364417	0.356927	0.377104	0.370657	0.363247	0.372949	0.376961	0.358978
661.696009	0.373681	0.373990	0.357503	0.375394	0.367696	0.358706	0.377857	0.371418	0.362112	0.374505	0.376151	0.358214	0.368623	0.371296	0.353572	0.370786	0.364850	0.356063	0.376636	0.370692	0.362079	0.372771	0.375880	0.359096
662.451577	0.373517	0.374075	0.357589	0.374944	0.368079	0.358340	0.377058	0.370477	0.361443	0.374289	0.375588	0.357655	0.368662	0.371410	0.353342	0.370466	0.364394	0.356259	0.375787	0.369867	0.361359	0.372059	0.374866	0.358924
663.207073	0.373245	0.373245	0.356994	0.374005	0.368280	0.357703	0.376247	0.369693	0.360454	0.373908	0.374763	0.357861	0.368678	0.371380	0.353757	0.370144	0.364655	0.356072	0.374725	0.369227	0.360044	0.371791	0.373925	0.357755
663.962496	0.373510	0.372911	0.356536	0.373540	0.368496	0.356954	0.375236	0.369098	0.359415	0.373286	0.373478	0.356716	0.368702	0.370888	0.352808	0.368989	0.364153	0.355170	0.374049	0.368364	0.359311	0.371225	0.373082	0.357670
664.717847	0.372755	0.372075	0.356371	0.372905	0.368088	0.355698	0.374613	0.368871	0.357808	0.372480	0.372865	0.356433	0.368109	0.370229	0.352498	0.368912	0.364561	0.353916	0.373037	0.367616	0.358117	0.371148	0.371995	0.356773
665.473125	0.372378	0.371852	0.355394	0.371887	0.367659	0.355385	0.373183	0.367735	0.357139	0.372376	0.371165	0.355683	0.367691	0.369520	0.352329	0.368167	0.364006	0.353306	0.371532	0.366747	0.357154	0.370578	0.370909	0.356147
666.228331	0.371887	0.370623	0.355087	0.370383	0.367481	0.353606	0.371999	0.366838	0.355756	0.371170	0.369916	0.354622	0.367380	0.368685	0.351763	0.366481	0.363946	0.351757	0.370484	0.365877	0.356016	0.369993	0.369885	0.355517
666.983464	0.370835	0.370027	0.354287	0.369920	0.366369	0.352902	0.370897	0.365093	0.354555	0.371224	0.368475	0.353785	0.367038	0.368124	0.351149	0.366114	0.363741	0.350954	0.369698	0.365383	0.354144	0.369166	0.368315	0.354180
667.738525	0.370221	0.369428	0.353345	0.369064	0.366302	0.351469	0.369496	0.364322	0.352945	0.370030	0.367149	0.352574	0.366249	0.367409	0.349818	0.365112	0.363200	0.349747	0.368305	0.363971	0.353056	0.368333	0.366640	0.353291
668.493512	0.369721	0.368247	0.352215	0.367768	0.365208	0.350361	0.368075	0.363352	0.351764	0.368549	0.365902	0.351617	0.365901	0.366380	0.349161	0.364057	0.362315	0.348719	0.366840	0.362577	0.351338	0.367057	0.365667	0.352416
669.248428	0.368439	0.366686	0.350904	0.366528	0.364585	0.348379	0.367122	0.362107	0.349826	0.367543	0.364313	0.350915	0.364299	0.365380	0.348446	0.363175	0.362101	0.347035	0.365644	0.361906	0.349983	0.366174	0.363748	0.350728
670.003270	0.367836	0.366072	0.350087	0.365417	0.363632	0.347364	0.365307	0.360747	0.348160	0.366381	0.362771	0.349112	0.363649	0.364292	0.347239	0.361568	0.360641	0.345781	0.364237	0.360416	0.348169	0.365154	0.362512	0.349434
670.758040	0.366548	0.364951	0.348098	0.363961	0.362774	0.346126	0.364253	0.359667	0.346263	0.365677	0.361257	0.347825	0.362527	0.363133	0.346304	0.360604	0.359947	0.344452	0.362343	0.359394	0.346791	0.364179	0.360981	0.348430
671.512737	0.365131	0.363357	0.347196	0.362516	0.361380	0.344987	0.362808	0.357794	0.344651	0.363899	0.359425	0.345603	0.361803	0.361438	0.344408	0.359146	0.358920	0.342449	0.361378	0.357831	0.344967	0.362950	0.359509	0.347138
672.267361	0.363659	0.361219	0.345494	0.360627	0.359940	0.342497	0.361215	0.356549	0.342797	0.362763	0.357862	0.344714	0.360816	0.360276	0.343579	0.357821	0.357758	0.341030	0.359620	0.356427	0.343585	0.361589	0.357927	0.344781
673.021912	0.362480	0.359970	0.344273	0.360013	0.358635	0.340986	0.359266	0.354843	0.341044	0.361006	0.356260	0.342713	0.359418	0.358651	0.341956	0.356462	0.357014	0.339703	0.358164	0.355157	0.341253	0.359916	0.355357	0.343529
673.776391	0.361077	0.358465	0.342556	0.358188	0.356790	0.338923	0.357485	0.353652	0.339357	0.359649	0.354244	0.341326	0.358559	0.357280	0.340857	0.355176	0.356052	0.338090	0.356454	0.353636	0.339726	0.358453	0.354074	0.342147
674.530797	0.359466	0.356312	0.341129	0.356446	0.355828	0.337788	0.355692	0.352078	0.337306	0.357841	0.352027	0.339843	0.357309	0.355667	0.339159	0.353711	0.354108	0.336345	0.354258	0.351914	0.337879	0.356371	0.352708	0.340314
675.285129	0.357991	0.354884	0.339134	0.354309	0.354435	0.336290	0.353951	0.350296	0.335511	0.356439	0.350700	0.337854	0.355677	0.354168	0.337557	0.352635	0.353040	0.335544	0.352670	0.350412	0.335786	0.355172	0.350726	0.338326
676.039389	0.355810	0.352874	0.337460	0.353161	0.352084	0.334293	0.352745	0.348845	0.334131	0.354765	0.348395	0.336124	0.353920	0.351875	0.335735	0.350654	0.351519	0.333451	0.351332	0.349145	0.334068	0.353392	0.348713	0.337071
676.793576	0.354551	0.351001	0.335894	0.351165	0.350653	0.333299	0.350678	0.347252	0.332711	0.352396	0.347063	0.334541	0.352404	0.350381	0.334516	0.349211	0.349985	0.332181	0.349763	0.347604	0.332769	0.351468	0.347226	0.335218
677.547690	0.352777	0.348826	0.334417	0.349722	0.348882	0.330941	0.348472	0.345650	0.330633	0.350683	0.344703	0.332848	0.351256	0.348744	0.333096	0.347600	0.348373	0.330966	0.348159	0.345674	0.331402	0.349279	0.345259	0.333370
678.301731	0.350825	0.347118	0.332582	0.347503	0.346905	0.330027	0.347082	0.343963	0.329168	0.348878	0.343473	0.330978	0.349199	0.346453	0.331673	0.345768	0.346304	0.329544	0.345883	0.344963	0.329620	0.347620	0.344073	0.331710
679.055699	0.348822	0.344495	0.331152	0.346238	0.345137	0.328157	0.344659	0.342516	0.327310	0.346798	0.341651	0.329210	0.347648	0.344233	0.330485	0.344280	0.345003	0.327882	0.344149	0.343372	0.328200	0.345655	0.342178	0.330462
679.809594	0.347106	0.342674	0.329509	0.344040	0.342968	0.327373	0.343371	0.340697	0.326010	0.344865	0.339620	0.328038	0.345546	0.342524	0.328627	0.343167	0.344115	0.327049	0.342803	0.341542	0.327087	0.343743	0.340388	0.328323
680.563415	0.344817	0.340914	0.328295	0.342718	0.341405	0.325650	0.340914	0.339261	0.324590	0.342489	0.337926	0.326209	0.343906	0.340272	0.327227	0.341575	0.341959	0.326313	0.340570	0.340385	0.325731	0.341892	0.338538	0.326920
681.317164	0.342681	0.338335	0.326584	0.341088	0.339323	0.324483	0.339591	0.337826	0.322730	0.340257	0.336102	0.324291	0.341897	0.338441	0.326015	0.340279	0.339823	0.325059	0.339328	0.338767	0.324293	0.339931	0.336510	0.325094
682.070840	0.340814	0.336136	0.325052	0.339481	0.337229	0.323724	0.337206	0.335949	0.321495	0.338692	0.334493	0.323089	0.340117	0.336255	0.324824	0.338519	0.338177	0.323887	0.337298	0.337607	0.322941	0.337615	0.335142	0.323657
682.824442	0.338403	0.333911	0.323846	0.337519	0.335013	0.322831	0.335967	0.334828	0.320818	0.336300	0.333131	0.321158	0.338465	0.334045	0.323314	0.337255	0.336156	0.323008	0.335744	0.336447	0.321389	0.335902	0.333941	0.321639
683.577971	0.336520	0.331856	0.321818	0.336223	0.333409	0.321227	0.333780	0.333554	0.319320	0.334415	0.331639	0.319500	0.336345	0.332111	0.321694	0.335534	0.334350	0.322055	0.333830	0.334954	0.321214	0.333789	0.332063	0.320671
684.331427	0.334488	0.330184	0.321064	0.334120	0.331237	0.320427	0.332352	0.332005	0.318356	0.332272	0.329441	0.318392	0.334111	0.330008	0.321002	0.334040	0.332593	0.321118	0.332326	0.334029	0.319631	0.331863	0.330842	0.319120
685.084809	0.332974	0.327371	0.319754	0.332652	0.329839	0.319450	0.330438	0.331160	0.316965	0.330157	0.328197	0.316765	0.332947	0.327894	0.319670	0.332324	0.330830	0.320583	0.330549	0.332138	0.319098	0.329237	0.329440	0.317993
685.838119	0.330408	0.325429	0.318220	0.330796	0.327311	0.318255	0.328946	0.329681	0.316308	0.327690	0.326606	0.315755	0.330851	0.325787	0.318389	0.331469	0.328764	0.319795	0.329279	0.330716	0.318224	0.327470	0.327731	0.316488
686.591355	0.328721	0.323774	0.317115	0.329615	0.325737	0.317686	0.326770	0.328303	0.314877	0.325633	0.325277	0.314432	0.329249	0.323886	0.317145	0.330126	0.327119	0.318809	0.327519	0.329866	0.317598	0.325927	0.326435	0.314964
687.344518	0.326813	0.321231	0.316359	0.327920	0.323747	0.316728	0.325430	0.326708	0.314467	0.323841	0.323780	0.313291	0.326868	0.322338	0.315920	0.328706	0.325316	0.318078	0.326043	0.327947	0.316362	0.323691	0.325267	0.314154
688.097607	0.324781	0.319383	0.315194	0.326452	0.321964	0.316116	0.323968	0.325158	0.313326	0.322067	0.322634	0.311944	0.325022	0.319991	0.315097	0.327445	0.323965	0.317883	0.324944	0.327017	0.316015	0.321702	0.323706	0.313251
688.850623	0.323512	0.317742	0.314108	0.325114	0.320349	0.315384	0.322453	0.324051	0.312645	0.320238	0.321678	0.311098	0.323865	0.317876	0.313936	0.325699	0.321476	0.317253	0.323087	0.326109	0.315082	0.319902	0.322353	0.312021
689.603565	0.321539	0.316100	0.313119	0.323617	0.318858	0.315066	0.320998	0.323211	0.312046	0.318368	0.319963	0.310048	0.321641	0.316561	0.313264	0.324362	0.320453	0.316661	0.321964	0.324596	0.314625	0.318214	0.321562	0.310914
690.356434	0.319430	0.314159	0.311937	0.322001	0.316755	0.314102	0.319394	0.321588	0.311993	0.316765	0.319221	0.309027	0.320064	0.314376	0.312337	0.323003	0.318785	0.316358	0.320492	0.323538	0.314131	0.316394	0.319900	0.310017
691.109230	0.318064	0.312248	0.311294	0.320632	0.315321	0.313543	0.318155	0.321022	0.311092	0.314857	0.317893	0.308443	0.318636	0.312870	0.311840	0.321331	0.316863	0.316107	0.318941	0.322419	0.313803	0.315192	0.318858	0.309339
691.861952	0.316876	0.310710	0.310778	0.319240	0.313682	0.313585	0.316618	0.319707	0.310747	0.313054	0.316740	0.307537	0.316378	0.311410	0.311511	0.320154	0.315706	0.315342	0.317868	0.321038	0.313193	0.313644	0.317870	0.308610
692.614601	0.315172	0.309729	0.309832	0.317824	0.311951	0.313159	0.315372	0.318538	0.310234	0.311874	0.315055	0.306687	0.315190	0.309950	0.310708	0.319190	0.313770	0.315195	0.316367	0.319988	0.313148	0.311860	0.316469	0.307831
693.367176	0.312846	0.308140	0.309063	0.316650	0.310804	0.313047	0.313737	0.317572	0.309962	0.309997	0.314898	0.306044	0.313640	0.308405	0.310019	0.318210	0.312412	0.314651	0.315578	0.319468	0.312512	0.310408	0.315210	0.307337
694.119677	0.311933	0.307016	0.308781	0.315334	0.309325	0.312040	0.312230	0.315812	0.309461	0.308468	0.313459	0.305588	0.312452	0.307535	0.309621	0.316617	0.311411	0.314631	0.314537	0.318214	0.312336	0.309394	0.314340	0.306924
694.872105	0.310360	0.305627	0.308827	0.314246	0.307899	0.312398	0.311250	0.315310	0.309541	0.307464	0.312061	0.305085	0.310656	0.306010	0.308824	0.315700	0.309891	0.314683	0.312977	0.316790	0.311779	0.307925	0.313173	0.306599
695.624459	0.308885	0.304341	0.308792	0.312952	0.306664	0.312045	0.310233	0.314045	0.308964	0.305680	0.311333	0.304926	0.309370	0.305178	0.308742	0.314283	0.308869	0.313766	0.311930	0.315925	0.311489	0.306126	0.312304	0.306298
696.376740	0.307424	0.303605	0.307905	0.311412	0.305732	0.311272	0.308984	0.313204	0.308663	0.304686	0.310688	0.304832	0.308184	0.303590	0.308823	0.312998	0.307651	0.313966	0.310514	0.314869	0.311896	0.305196	0.311299	0.305988
697.128947	0.306576	0.302436	0.308183	0.310523	0.304415	0.311789	0.307536	0.312178	0.308243	0.303356	0.309300	0.304301	0.306882	0.302405	0.308444	0.311811	0.306868	0.313932	0.309151	0.314143	0.311393	0.303817	0.310728	0.305906
697.881080	0.305011	0.301649	0.307334	0.309302	0.303515	0.311074	0.306982	0.311218	0.308868	0.302149	0.308437	0.304401	0.305506	0.300975	0.308164	0.310550	0.305320	0.313561	0.308465	0.312891	0.311404	0.302576	0.309550	0.305428
698.633139	0.303855	0.300467	0.307582	0.307755	0.302793	0.311665	0.305685	0.309975	0.308887	0.300723	0.307295	0.303994	0.304534	0.299996	0.307895	0.309664	0.304356	0.313491	0.307078	0.312089	0.311397	0.301415	0.308017	0.305406
699.385125	0.302560	0.299565	0.308131	0.306679	0.301753	0.311647	0.304335	0.309580	0.308656	0.299849	0.306438	0.304230	0.303105	0.299271	0.308223	0.308218	0.303267	0.313754	0.305816	0.310769	0.311254	0.300532	0.307213	0.304982
700.137036	0.301462	0.298433	0.307664	0.305700	0.300892	0.311038	0.303028	0.308231	0.308940	0.298338	0.305441	0.304215	0.301941	0.298668	0.307803	0.307406	0.302309	0.313462	0.304733	0.309894	0.311357	0.299312	0.305885	0.305501
700.888874	0.300449	0.297927	0.307187	0.304106	0.299273	0.311682	0.301845	0.307109	0.308557	0.297235	0.304463	0.304630	0.300977	0.297299	0.308207	0.306331	0.301139	0.313622	0.303665	0.308939	0.311497	0.298387	0.305113	0.305188
701.640638	0.299048	0.296635	0.307462	0.302968	0.298305	0.311562	0.300551	0.306147	0.308403	0.296266	0.303293	0.303902	0.299348	0.296302	0.308141	0.305095	0.300124	0.313717	0.302135	0.308099	0.311081	0.297189	0.303913	0.305017
702.392329	0.298129	0.295787	0.307747	0.302080	0.297739	0.311235	0.299361	0.304745	0.308411	0.294603	0.302357	0.303774	0.298440	0.295101	0.308163	0.303663	0.298770	0.313558	0.301212	0.306718	0.310974	0.295657	0.302668	0.304494
703.143945	0.296632	0.294549	0.308097	0.300200	0.296479	0.310790	0.298192	0.303934	0.308684	0.293168	0.301270	0.303902	0.297025	0.293974	0.308200	0.302370	0.298077	0.313678	0.299436	0.305111	0.310613	0.294007	0.301649	0.305220
703.895487	0.295188	0.293646	0.308388	0.299225	0.295356	0.310922	0.296141	0.303030	0.308042	0.292313	0.300018	0.304195	0.296105	0.292922	0.307919	0.301354	0.296994	0.313328	0.297993	0.303714	0.310841	0.293187	0.300302	0.304815
704.646956	0.293852	0.292055	0.307686	0.297590	0.294096	0.311107	0.295505	0.301877	0.308165	0.290770	0.298642	0.304260	0.294846	0.291568	0.308372	0.299439	0.295757	0.313553	0.296289	0.302472	0.310052	0.291500	0.298507	0.304698
705.398350	0.292743	0.290838	0.308147	0.295744	0.293336	0.310659	0.293763	0.300415	0.307608	0.289015	0.297120	0.304310	0.293038	0.290641	0.308811	0.298319	0.294829	0.312998	0.295116	0.301634	0.309903	0.290194	0.297481	0.304775
706.149670	0.290945	0.289592	0.308119	0.294703	0.292516	0.310442	0.291619	0.298523	0.307681	0.287295	0.295537	0.303814	0.291975	0.289230	0.308510	0.296240	0.293419	0.312704	0.292935	0.300055	0.309525	0.288607	0.295823	0.303632
706.900916	0.289508	0.288136	0.307613	0.292638	0.290839	0.310178	0.289451	0.297659	0.307231	0.285942	0.293820	0.303462	0.290478	0.287293	0.307855	0.294119	0.292405	0.312100	0.291259	0.298532	0.309283	0.286551	0.293666	0.303662
707.652089	0.287478	0.286621	0.307768	0.290805	0.289381	0.309815	0.287708	0.295832	0.306715	0.284157	0.291824	0.302558	0.288308	0.285707	0.307800	0.292591	0.290527	0.312493	0.289497	0.297021	0.308005	0.284785	0.291807	0.303063
708.403187	0.285809	0.285062	0.307270	0.289244	0.288140	0.309368	0.285790	0.293598	0.305998	0.282439	0.290139	0.302373	0.286837	0.284063	0.307176	0.290465	0.289083	0.310804	0.287590	0.294934	0.307399	0.282804	0.289943	0.302398
709.154211	0.284342	0.283146	0.306813	0.286976	0.286690	0.309271	0.283662	0.292635	0.305485	0.280013	0.287811	0.301830	0.285236	0.282407	0.307092	0.289103	0.287176	0.310590	0.284966	0.292887	0.306196	0.280688	0.287559	0.301923
709.905161	0.282015	0.281489	0.305820	0.284403	0.284877	0.307833	0.281550	0.290631	0.304245	0.277874	0.285751	0.301661	0.282921	0.280205	0.306338	0.286061	0.285228	0.310083	0.282336	0.290583	0.305441	0.278604	0.285026	0.300807
710.656036	0.280112	0.279359	0.305525	0.282080	0.283067	0.307083	0.278686	0.288519	0.302834	0.275374	0.283539	0.300371	0.281228	0.278457	0.305500	0.284025	0.283364	0.308734	0.279835	0.288330	0.304203	0.275995	0.282558	0.299534
711.406837	0.277473	0.277090	0.304376	0.279553	0.280813	0.306288	0.275778	0.286238	0.301999	0.273196	0.281069	0.299209	0.278224	0.275834	0.304895	0.281359	0.281316	0.307423	0.277090	0.286280	0.302706	0.273560	0.279670	0.298357
712.157565	0.274615	0.274870	0.304142	0.277100	0.279299	0.304711	0.273053	0.283835	0.300683	0.270790	0.278214	0.297890	0.276177	0.273159	0.303811	0.278459	0.279123	0.305942	0.273989	0.283863	0.301295	0.270699	0.277022	0.297024
712.908217	0.272562	0.271803	0.302470	0.274449	0.276381	0.302834	0.269910	0.281467	0.298948	0.267552	0.275118	0.296786	0.273468	0.270483	0.302624	0.275652	0.276610	0.304637	0.270769	0.280930	0.299455	0.267918	0.273940	0.295563
713.658796	0.269625	0.269286	0.300704	0.271204	0.274362	0.302187	0.266561	0.278556	0.296902	0.264739	0.272449	0.294825	0.271058	0.267734	0.300892	0.273402	0.274106	0.302769	0.268072	0.278112	0.297580	0.264692	0.270642	0.293579
714.409300	0.266855	0.266314	0.299164	0.268043	0.271774	0.300004	0.263236	0.275667	0.294987	0.261602	0.268581	0.293069	0.267855	0.264800	0.299530	0.269942	0.271193	0.300828	0.264218	0.275151	0.295509	0.261433	0.267050	0.292003
715.159730	0.263239	0.262978	0.297475	0.264518	0.268788	0.298001	0.259770	0.273134	0.293297	0.257897	0.265141	0.291298	0.264605	0.260992	0.297694	0.266147	0.268429	0.298620	0.260602	0.271824	0.292777	0.257603	0.263443	0.289235
715.910086	0.259702	0.259205	0.295777	0.261358	0.266039	0.296448	0.255759	0.269794	0.289954	0.255036	0.261589	0.288720	0.261391	0.257855	0.295458	0.262567	0.265311	0.296249	0.256514	0.268540	0.289955	0.254496	0.259576	0.286820
716.660367	0.256437	0.255698	0.293279	0.257132	0.262338	0.293580	0.252436	0.266100	0.287972	0.250515	0.258176	0.286302	0.258364	0.254147	0.293277	0.259245	0.262102	0.293771	0.252681	0.264643	0.287290	0.250666	0.255715	0.284326
717.410573	0.252536	0.251718	0.291009	0.253499	0.259386	0.290795	0.248465	0.262686	0.284854	0.246986	0.254171	0.284153	0.254439	0.250547	0.291155	0.254742	0.258423	0.291079	0.247981	0.261430	0.283861	0.246815	0.251583	0.281362
718.160705	0.248677	0.247584	0.287895	0.249383	0.255576	0.288452	0.243826	0.259101	0.282230	0.242405	0.249705	0.281190	0.250460	0.246016	0.288475	0.250536	0.254143	0.287645	0.243348	0.257000	0.280170	0.242419	0.247121	0.278128
718.910763	0.244393	0.243757	0.285588	0.245532	0.251765	0.284880	0.239787	0.254955	0.278534	0.238465	0.245425	0.277750	0.246277	0.242449	0.285186	0.246152	0.250237	0.284509	0.239228	0.253178	0.276998	0.237965	0.242328	0.274862
719.660746	0.240248	0.239078	0.282444	0.241185	0.247686	0.281995	0.234717	0.250602	0.274976	0.234016	0.241182	0.274490	0.242169	0.237546	0.282174	0.242106	0.246054	0.281539	0.234040	0.248338	0.273414	0.233325	0.237961	0.271292
720.410655	0.235830	0.234668	0.279099	0.236511	0.243685	0.278777	0.229853	0.247001	0.271223	0.229108	0.236072	0.270916	0.237937	0.233229	0.278886	0.237769	0.241952	0.277540	0.229568	0.244203	0.269126	0.229121	0.233359	0.267672
721.160489	0.230901	0.229654	0.275508	0.231456	0.239199	0.275381	0.225045	0.241790	0.267860	0.224770	0.231211	0.267129	0.233275	0.228453	0.276054	0.233023	0.237818	0.273860	0.224272	0.239389	0.265425	0.223736	0.228492	0.263634
721.910248	0.226278	0.224887	0.271482	0.226779	0.235468	0.270508	0.220291	0.237254	0.263503	0.219525	0.226201	0.263399	0.228730	0.223680	0.271464	0.227364	0.233319	0.269904	0.219243	0.234581	0.260964	0.219088	0.223005	0.259504
722.659933	0.221345	0.219979	0.268003	0.221881	0.230257	0.266628	0.214626	0.232388	0.259391	0.215098	0.221116	0.259322	0.223497	0.218635	0.267947	0.222745	0.228264	0.265460	0.213916	0.229242	0.256471	0.214005	0.217527	0.255489
723.409543	0.216501	0.215320	0.263378	0.217017	0.225692	0.262946	0.209622	0.227336	0.254531	0.209730	0.216205	0.255052	0.219306	0.213426	0.263476	0.217882	0.223710	0.261123	0.208568	0.224313	0.251684	0.208907	0.212205	0.251124
724.159079	0.211317	0.209223	0.259542	0.211603	0.221044	0.258326	0.204025	0.222716	0.250355	0.204522	0.210467	0.250196	0.214258	0.208441	0.259450	0.212323	0.218616	0.256551	0.203068	0.219369	0.246967	0.203873	0.207146	0.246244
724.908539	0.206491	0.204540	0.255114	0.206037	0.215940	0.253631	0.198746	0.217628	0.245225	0.199099	0.205520	0.245967	0.208945	0.202873	0.254770	0.206844	0.213608	0.251766	0.197252	0.213934	0.241888	0.198460	0.201434	0.241681
725.657925	0.200869	0.199015	0.250160	0.201030	0.210886	0.248855	0.193146	0.212247	0.240475	0.194256	0.199717	0.240773	0.203854	0.197761	0.249996	0.202047	0.208218	0.246953	0.192151	0.208445	0.236833	0.192843	0.195834	0.236496
726.407237	0.195872	0.193598	0.245266	0.195348	0.205701	0.243958	0.187655	0.206729	0.235789	0.188641	0.194283	0.236033	0.198198	0.192320	0.245361	0.196269	0.203035	0.242131	0.186311	0.203338	0.231713	0.187438	0.190351	0.231975
727.156473	0.190321	0.188135	0.240668	0.189692	0.200298	0.238877	0.182356	0.201664	0.230327	0.183016	0.188784	0.231444	0.193133	0.186605	0.240340	0.190650	0.197782	0.236375	0.181136	0.197322	0.226322	0.182621	0.184797	0.226987
727.905635	0.184709	0.182710	0.235148	0.184235	0.195494	0.233398	0.176611	0.196085	0.225197	0.177526	0.183142	0.226007	0.187793	0.181350	0.235188	0.185629	0.192792	0.231116	0.175361	0.191668	0.220987	0.177009	0.179520	0.221680
728.654721	0.179312	0.177441	0.229590	0.178788	0.189508	0.228203	0.170918	0.190731	0.219820	0.172391	0.177564	0.221011	0.182321	0.176197	0.230017	0.179906	0.187229	0.225857	0.170120	0.186517	0.215551	0.171851	0.173944	0.216327
729.403733	0.173811	0.171862	0.224392	0.173378	0.184820	0.222937	0.165542	0.184951	0.214247	0.167361	0.172389	0.215697	0.177117	0.170576	0.224741	0.174528	0.181430	0.220407	0.164414	0.180781	0.210499	0.166414	0.168503	0.211301
730.152670	0.168142	0.166630	0.219073	0.167557	0.178928	0.217249	0.160218	0.179407	0.208801	0.161918	0.166893	0.210218	0.171683	0.165098	0.218841	0.168852	0.176442	0.214571	0.158997	0.174736	0.204741	0.161276	0.162956	0.205471
730.901532	0.163106	0.161397	0.213442	0.162434	0.173790	0.211824	0.155198	0.173842	0.203855	0.156513	0.161141	0.205229	0.166160	0.159938	0.213678	0.163457	0.170841	0.209137	0.153675	0.169754	0.199033	0.156181	0.157469	0.200070
731.650319	0.157518	0.155939	0.207742	0.156888	0.168623	0.205867	0.149515	0.168731	0.197828	0.151565	0.156029	0.199389	0.160876	0.154886	0.208137	0.157904	0.165770	0.203537	0.148501	0.163750	0.193301	0.150908	0.151966	0.194911
732.399031	0.152381	0.150561	0.202162	0.151406	0.162719	0.199951	0.144685	0.163089	0.192588	0.146420	0.150330	0.194223	0.155535	0.149640	0.202388	0.152847	0.160171	0.197933	0.143499	0.158473	0.187586	0.146058	0.146573	0.189583
733.147668	0.146922	0.145489	0.196259	0.146249	0.157441	0.194192	0.139203	0.157742	0.187033	0.141352	0.145096	0.188514	0.150196	0.144553	0.196691	0.147579	0.155463	0.191762	0.138220	0.152874	0.182075	0.141038	0.141702	0.184250
733.896230	0.142070	0.140480	0.190466	0.140745	0.152348	0.188731	0.134206	0.152180	0.181109	0.136484	0.140020	0.183347	0.145264	0.139947	0.190557	0.142513	0.150210	0.186249	0.133155	0.147590	0.176559	0.136327	0.136686	0.178920
734.644717	0.137077	0.135677	0.185062	0.135857	0.147682	0.182816	0.129614	0.146769	0.175593	0.131915	0.135127	0.177437	0.140798	0.135056	0.185060	0.137342	0.144938	0.180204	0.128598	0.142456	0.171054	0.131769	0.131761	0.173278
735.393129	0.132180	0.131379	0.178715	0.130910	0.142348	0.176921	0.125011	0.141729	0.170156	0.127217	0.130377	0.172032	0.135318	0.130394	0.179279	0.132392	0.140170	0.174297	0.123769	0.137646	0.165610	0.127044	0.126997	0.167976
736.141466	0.127408	0.126707	0.173355	0.125844	0.137537	0.171216	0.120433	0.136528	0.164879	0.123170	0.125770	0.166938	0.130739	0.125847	0.173694	0.127785	0.135260	0.168948	0.119333	0.132372	0.160201	0.123005	0.122482	0.163142
736.889727	0.122759	0.122416	0.167489	0.121334	0.132554	0.165366	0.116087	0.131378	0.159359	0.118504	0.120877	0.161547	0.126000	0.121474	0.167855	0.123206	0.130716	0.163070	0.115209	0.127484	0.154998	0.119024	0.117861	0.157969
737.637913	0.117984	0.117665	0.162101	0.116662	0.127862	0.159574	0.111650	0.126648	0.153921	0.114652	0.116631	0.156277	0.121482	0.117162	0.162226	0.118593	0.126211	0.157441	0.111011	0.122747	0.149734	0.114790	0.113676	0.152900
738.386024	0.113815	0.113878	0.155936	0.112122	0.123383	0.153906	0.107395	0.121570	0.148888	0.110271	0.112093	0.150997	0.117005	0.113345	0.156532	0.113746	0.121619	0.151830	0.107193	0.118002	0.144205	0.111010	0.109608	0.147643
739.134060	0.109420	0.109857	0.150605	0.107793	0.118807	0.148413	0.103787	0.117009	0.143317	0.107019	0.107973	0.145902	0.112974	0.109391	0.150937	0.109751	0.117101	0.146164	0.103262	0.113173	0.139104	0.107169	0.105616	0.142777
739.882021	0.105610	0.106236	0.145006	0.103726	0.114602	0.142849	0.100080	0.112400	0.137955	0.103188	0.104282	0.140642	0.108891	0.105818	0.145755	0.105606	0.113215	0.140655	0.099663	0.108856	0.134000	0.103918	0.101811	0.137773
740.629906	0.101856	0.102637	0.139798	0.100008	0.110775	0.137170	0.096568	0.108337	0.133319	0.100102	0.100554	0.136232	0.105241	0.102442	0.140002	0.101546	0.109199	0.135273	0.096115	0.104941	0.129512	0.100735	0.098495	0.133212
741.377716	0.098177	0.099180	0.134512	0.096156	0.106570	0.131976	0.093150	0.104064	0.128548	0.096636	0.096775	0.130999	0.101444	0.098792	0.135011	0.098285	0.105575	0.130216	0.093125	0.100831	0.124583	0.097669	0.095143	0.128645
742.125451	0.094671	0.095866	0.129596	0.092839	0.102959	0.126701	0.090169	0.099796	0.123654	0.093898	0.093271	0.126487	0.097763	0.095563	0.129986	0.094540	0.101953	0.124915	0.090211	0.097180	0.120278	0.094641	0.091913	0.124410
742.873110	0.091258	0.093005	0.124160	0.089304	0.099393	0.121831	0.087236	0.096116	0.119102	0.091049	0.090362	0.122277	0.094518	0.092874	0.124777	0.091442	0.098543	0.120219	0.087309	0.093523	0.115673	0.091816	0.088918	0.119761
743.620694	0.088199	0.090120	0.119212	0.086248	0.096148	0.117013	0.084698	0.092478	0.114455	0.088314	0.087456	0.117610	0.091215	0.090386	0.119783	0.088230	0.095123	0.115101	0.084943	0.089833	0.111353	0.089285	0.086125	0.115519
744.368202	0.085164	0.087534	0.114587	0.083050	0.092665	0.112082	0.082183	0.089120	0.110201	0.085935	0.084916	0.113436	0.088662	0.087753	0.115117	0.085381	0.092084	0.110296	0.082267	0.086860	0.107104	0.086831	0.083693	0.111722
745.115635	0.082441	0.085315	0.109691	0.080206	0.089624	0.107209	0.079956	0.085805	0.105880	0.083767	0.082156	0.109224	0.085552	0.085659	0.110596	0.082370	0.089371	0.105683	0.079810	0.083638	0.103149	0.084738	0.080998	0.107558
745.862993	0.079820	0.082953	0.105090	0.077437	0.086511	0.102370	0.077811	0.082766	0.102140	0.081405	0.079924	0.105540	0.082984	0.083276	0.106065	0.079711	0.086353	0.101295	0.077761	0.080484	0.099050	0.082672	0.078804	0.103871
746.610275	0.077426	0.080871	0.100888	0.075300	0.083948	0.098140	0.075965	0.079904	0.098537	0.079854	0.077770	0.101879	0.080519	0.081528	0.101959	0.077320	0.083918	0.096888	0.076006	0.077861	0.095596	0.080935	0.076681	0.100238
747.357481	0.075147	0.079177	0.096702	0.072920	0.081466	0.094080	0.073853	0.077240	0.094704	0.078124	0.075749	0.098170	0.078260	0.079875	0.097563	0.074901	0.081231	0.093130	0.074203	0.075375	0.091759	0.079222	0.074888	0.096879
748.104612	0.073279	0.077239	0.092409	0.070768	0.078950	0.089914	0.072140	0.074770	0.091112	0.076296	0.073580	0.094637	0.075965	0.077969	0.093569	0.072903	0.079258	0.088959	0.072619	0.072892	0.088829	0.077785	0.073368	0.093712
748.851667	0.071200	0.075673	0.088864	0.069149	0.076737	0.086032	0.070849	0.072285	0.087704	0.074818	0.071878	0.091013	0.073995	0.076511	0.089363	0.070993	0.077194	0.085134	0.071417	0.070923	0.085093	0.076284	0.071613	0.090462
749.598647	0.069574	0.074317	0.085143	0.067237	0.074791	0.082540	0.069710	0.069910	0.084517	0.073809	0.070338	0.088132	0.072253	0.074925	0.086056	0.069415	0.075660	0.081787	0.070182	0.069105	0.082660	0.075115	0.070255	0.087744
750.345551	0.067866	0.072979	0.081361	0.065604	0.073076	0.078987	0.068593	0.068163	0.081395	0.072417	0.068915	0.084974	0.070401	0.074122	0.082300	0.067757	0.073740	0.078570	0.069364	0.067298	0.079741	0.074235	0.069319	0.084905
751.092379	0.066423	0.071760	0.078092	0.064266	0.070997	0.075592	0.067610	0.066292	0.078369	0.071807	0.068040	0.082425	0.069136	0.072749	0.079051	0.066353	0.072304	0.075560	0.068229	0.065624	0.077102	0.073291	0.068342	0.082114
751.839132	0.065422	0.071047	0.074950	0.063281	0.069777	0.072554	0.066949	0.064890	0.075823	0.071066	0.066957	0.079686	0.068097	0.072200	0.075897	0.065286	0.071039	0.072529	0.067727	0.064292	0.074609	0.072678	0.067496	0.079838
752.585809	0.064424	0.070042	0.072087	0.062304	0.068404	0.069711	0.066361	0.063318	0.073566	0.070245	0.066427	0.077290	0.067015	0.071361	0.073302	0.064397	0.069756	0.069834	0.067279	0.063175	0.072278	0.072211	0.066586	0.077517
753.332410	0.063679	0.069292	0.069236	0.061440	0.067413	0.067377	0.065766	0.062309	0.071390	0.070016	0.065664	0.074879	0.066039	0.070779	0.070632	0.063625	0.068586	0.067001	0.066719	0.061878	0.070162	0.071495	0.066106	0.075291
754.078935	0.063020	0.068997	0.066690	0.060719	0.066374	0.064678	0.065619	0.061299	0.069253	0.069717	0.065171	0.072750	0.065149	0.070519	0.067853	0.062773	0.067835	0.064563	0.066521	0.061171	0.068141	0.071016	0.065682	0.073078
754.825385	0.062407	0.068454	0.064267	0.060122	0.065261	0.062129	0.065329	0.060292	0.067270	0.069240	0.064854	0.070724	0.064483	0.070054	0.065369	0.062320	0.067020	0.062582	0.066115	0.060367	0.066359	0.070620	0.065384	0.071504
755.571758	0.061703	0.068035	0.062234	0.059645	0.064693	0.060308	0.065256	0.059762	0.065531	0.069425	0.064642	0.068888	0.064003	0.069986	0.063496	0.061672	0.066483	0.060388	0.066168	0.059828	0.064530	0.070721	0.065240	0.069835
756.318056	0.061516	0.067949	0.060313	0.059476	0.064154	0.058368	0.065581	0.059331	0.064061	0.069277	0.064598	0.067463	0.063752	0.069685	0.061545	0.061691	0.065948	0.058803	0.066405	0.059391	0.063401	0.070818	0.065472	0.068480
757.064278	0.061541	0.068056	0.058359	0.059477	0.063805	0.056401	0.065546	0.058909	0.062750	0.069350	0.064559	0.065956	0.063520	0.069915	0.059530	0.061562	0.065648	0.057169	0.066643	0.059088	0.062061	0.070997	0.065537	0.067258
757.810424	0.061551	0.068306	0.056969	0.059528	0.063699	0.055159	0.066045	0.058676	0.061813	0.069574	0.064820	0.064679	0.063235	0.070316	0.057964	0.061510	0.065541	0.055796	0.067094	0.058994	0.061188	0.071587	0.065955	0.065998
758.556494	0.061766	0.068471	0.055770	0.059919	0.063439	0.053984	0.066600	0.058835	0.060751	0.070166	0.065219	0.063441	0.063525	0.070190	0.056734	0.061767	0.065490	0.054837	0.067427	0.059257	0.060312	0.071748	0.066549	0.065202
759.302488	0.062120	0.068733	0.054556	0.060046	0.063635	0.052987	0.067290	0.059059	0.059880	0.070762	0.065597	0.062722	0.063899	0.070708	0.055504	0.062257	0.065707	0.054042	0.068160	0.059524	0.059489	0.072252	0.066947	0.064164
760.048406	0.062605	0.069286	0.053337	0.060924	0.063997	0.052180	0.068197	0.059274	0.059387	0.071522	0.066487	0.062021	0.064278	0.071468	0.054714	0.062812	0.066002	0.053116	0.069013	0.060116	0.059249	0.072735	0.067762	0.063891
760.794248	0.063175	0.070120	0.052734	0.061463	0.064592	0.051458	0.068941	0.060096	0.059089	0.072498	0.067529	0.061969	0.064843	0.071927	0.054051	0.063720	0.066791	0.052796	0.069777	0.060632	0.058790	0.073627	0.068657	0.063375
761.540013	0.063934	0.070883	0.052167	0.062715	0.065052	0.051279	0.069942	0.060631	0.058666	0.073508	0.068466	0.061395	0.065524	0.072861	0.053479	0.064603	0.067288	0.052360	0.071090	0.061728	0.058911	0.074671	0.069799	0.063299
762.285703	0.064713	0.072013	0.052195	0.063405	0.065827	0.051140	0.071523	0.061555	0.058803	0.074496	0.069585	0.061378	0.066487	0.074020	0.053163	0.065384	0.068265	0.052304	0.072383	0.062488	0.058825	0.075807	0.071086	0.063389
763.031317	0.066004	0.072897	0.051817	0.064457	0.066482	0.050980	0.072645	0.062543	0.058988	0.075789	0.070656	0.061505	0.067445	0.075172	0.052906	0.066722	0.068953	0.052453	0.073536	0.063653	0.059310	0.076961	0.072315	0.063438
763.776854	0.067056	0.074183	0.051961	0.066028	0.067363	0.050927	0.074066	0.063712	0.059434	0.076928	0.072086	0.061500	0.068521	0.076309	0.053119	0.067825	0.070257	0.052789	0.074986	0.064771	0.059848	0.078337	0.073748	0.063908
764.522316	0.068715	0.075673	0.052337	0.067406	0.068996	0.051562	0.075717	0.065026	0.059791	0.078431	0.073571	0.062219	0.069948	0.077943	0.053543	0.069397	0.071481	0.053202	0.076632	0.066094	0.060398	0.079862	0.075561	0.064179
765.267701	0.070161	0.077170	0.052914	0.069215	0.070224	0.052328	0.077598	0.066685	0.060628	0.079768	0.075313	0.062687	0.071662	0.079265	0.053977	0.071073	0.072783	0.054082	0.078402	0.067521	0.060974	0.081352	0.076984	0.065129
766.013010	0.071940	0.079039	0.053657	0.071028	0.072009	0.053144	0.079449	0.068504	0.061702	0.082063	0.077075	0.063692	0.072936	0.080779	0.054755	0.072585	0.074353	0.054805	0.079925	0.069353	0.062234	0.083120	0.078673	0.066206
766.758242	0.073838	0.080822	0.054919	0.073022	0.073793	0.054497	0.081308	0.070244	0.062986	0.083834	0.079163	0.064859	0.074749	0.083081	0.055741	0.074604	0.075807	0.056062	0.081996	0.071313	0.063425	0.084814	0.080650	0.067395
767.503399	0.075791	0.082969	0.056097	0.074926	0.075281	0.055929	0.083539	0.071993	0.064390	0.085857	0.081008	0.066288	0.076844	0.084944	0.057204	0.076876	0.078367	0.057584	0.084336	0.073604	0.065107	0.087117	0.082951	0.068853
768.248479	0.077846	0.085068	0.057406	0.077190	0.077412	0.057270	0.085899	0.074276	0.065974	0.088346	0.083365	0.067896	0.078794	0.087181	0.058503	0.079088	0.080092	0.059146	0.086833	0.075434	0.067047	0.089505	0.085318	0.070493
768.993482	0.080264	0.087254	0.059188	0.079775	0.079633	0.059062	0.088436	0.076757	0.067863	0.090496	0.085956	0.069554	0.081227	0.089460	0.060214	0.081198	0.082434	0.060810	0.089197	0.077957	0.068853	0.091838	0.087873	0.072211
769.738410	0.082658	0.089716	0.060797	0.081989	0.081878	0.060962	0.090980	0.078892	0.069815	0.093002	0.088191	0.071423	0.083549	0.091899	0.062036	0.083831	0.084690	0.062822	0.091489	0.080475	0.070767	0.094194	0.090176	0.074159
770.483260	0.085157	0.092186	0.062751	0.084585	0.084598	0.062790	0.093566	0.081398	0.071934	0.095746	0.091098	0.073278	0.085874	0.094394	0.064004	0.086417	0.087261	0.064992	0.094544	0.083248	0.072999	0.096855	0.093255	0.076524
771.228035	0.088056	0.094905	0.065231	0.087633	0.087141	0.065394	0.096361	0.084436	0.074245	0.098594	0.094278	0.075732	0.088794	0.097143	0.065983	0.089205	0.090137	0.067262	0.097575	0.085823	0.075611	0.099648	0.096042	0.078789
771.972733	0.090925	0.098071	0.067819	0.090438	0.090162	0.067741	0.099491	0.087121	0.076780	0.101379	0.097000	0.078115	0.091649	0.100008	0.068723	0.092377	0.092619	0.069751	0.100150	0.089056	0.078172	0.102709	0.099327	0.081682
772.717355	0.093894	0.100925	0.070340	0.093557	0.093103	0.070460	0.102696	0.090093	0.079750	0.104307	0.100012	0.081115	0.094505	0.103276	0.071100	0.095284	0.095658	0.072421	0.103501	0.092085	0.080857	0.106092	0.102524	0.084502
773.461900	0.096995	0.104310	0.073096	0.096666	0.096272	0.073427	0.105822	0.093525	0.082623	0.107717	0.103329	0.083674	0.097622	0.106503	0.073831	0.098613	0.098899	0.075636	0.106821	0.095096	0.084062	0.109445	0.105981	0.087624
774.206368	0.100199	0.107417	0.076072	0.100057	0.099256	0.076618	0.109143	0.096427	0.085544	0.110689	0.106874	0.086776	0.100617	0.109327	0.077182	0.101723	0.102254	0.078801	0.110161	0.098801	0.087391	0.112831	0.109349	0.090396
774.950760	0.103850	0.111010	0.079199	0.103499	0.102447	0.080017	0.112850	0.100131	0.089081	0.114190	0.110178	0.089888	0.104494	0.112922	0.080150	0.105175	0.105657	0.081906	0.113851	0.102153	0.090810	0.116045	0.112921	0.093635
775.695075	0.107277	0.114247	0.083095	0.107138	0.106215	0.083161	0.116310	0.103710	0.092761	0.118230	0.113585	0.093411	0.107854	0.116551	0.083567	0.109058	0.109175	0.085424	0.117404	0.105745	0.094261	0.119869	0.116637	0.097013
776.439314	0.110901	0.118542	0.086093	0.110659	0.109685	0.086483	0.120048	0.107382	0.095826	0.121656	0.117485	0.096856	0.111480	0.120073	0.087088	0.112480	0.112945	0.089156	0.121323	0.109681	0.098217	0.123507	0.120439	0.100668
777.183476	0.114621	0.121970	0.089661	0.114611	0.113641	0.090161	0.124104	0.111253	0.099985	0.125420	0.121649	0.100698	0.115317	0.123968	0.090513	0.116235	0.116533	0.092900	0.125078	0.113683	0.101718	0.126983	0.124266	0.104728
777.927562	0.118808	0.126081	0.093317	0.118371	0.117443	0.094126	0.128274	0.114825	0.103618	0.129511	0.125173	0.104720	0.119129	0.127821	0.094229	0.120145	0.120380	0.096544	0.129047	0.116967	0.105770	0.131437	0.128450	0.108538
778.671570	0.122527	0.130221	0.097738	0.122995	0.121080	0.097982	0.132371	0.119258	0.107526	0.133277	0.129159	0.108717	0.123027	0.132287	0.098216	0.123913	0.124247	0.100500	0.133198	0.121508	0.109727	0.135090	0.132436	0.112750
779.415502	0.126992	0.134537	0.101621	0.126903	0.125722	0.102391	0.136494	0.123566	0.112149	0.137700	0.133844	0.112834	0.127344	0.136117	0.102306	0.128580	0.128580	0.104495	0.137680	0.125459	0.114018	0.139369	0.136670	0.116825
780.159357	0.131130	0.138880	0.106084	0.130898	0.129875	0.106225	0.140923	0.127776	0.116338	0.141897	0.138255	0.116818	0.131474	0.140295	0.106888	0.132677	0.132928	0.108875	0.142252	0.130056	0.118366	0.143919	0.141171	0.121462
780.903136	0.135344	0.143348	0.110375	0.135420	0.134341	0.110938	0.145307	0.132132	0.120744	0.146280	0.142544	0.121458	0.135816	0.144682	0.110819	0.136926	0.137060	0.113668	0.146436	0.134560	0.123209	0.148202	0.145813	0.125549
781.646837	0.139863	0.147901	0.114977	0.139884	0.138589	0.115561	0.150037	0.136318	0.125332	0.150860	0.146891	0.125969	0.140226	0.149066	0.115634	0.141525	0.141659	0.118069	0.151069	0.138564	0.128011	0.153361	0.150624	0.130107
782.390462	0.144313	0.152698	0.119674	0.144642	0.143447	0.120517	0.154605	0.141086	0.130130	0.155331	0.151498	0.130590	0.144740	0.153859	0.120318	0.145923	0.146195	0.122811	0.155904	0.143434	0.132933	0.157672	0.154758	0.135108
783.134010	0.149276	0.157452	0.124411	0.149222	0.147661	0.124854	0.159113	0.145494	0.134679	0.159967	0.156118	0.135487	0.149204	0.158756	0.124840	0.150769	0.150706	0.127684	0.160633	0.148163	0.137409	0.161914	0.159725	0.139710
783.877481	0.154106	0.162199	0.129484	0.153849	0.152466	0.129529	0.164075	0.150508	0.139349	0.164801	0.161106	0.140241	0.153959	0.163357	0.129977	0.155710	0.155767	0.132631	0.165059	0.152906	0.142087	0.167169	0.164540	0.144420
784.620875	0.158931	0.167110	0.134277	0.158854	0.156970	0.134553	0.168596	0.155146	0.144601	0.169988	0.165925	0.145319	0.158655	0.168154	0.134813	0.160529	0.160177	0.137699	0.170537	0.157906	0.147293	0.172008	0.169699	0.149973
785.364192	0.163805	0.171990	0.139529	0.163800	0.162171	0.139523	0.173665	0.160027	0.149725	0.175069	0.171105	0.150759	0.163526	0.173514	0.140243	0.165595	0.165302	0.142803	0.175534	0.162615	0.152811	0.177158	0.174359	0.154715
786.107433	0.168924	0.177403	0.144343	0.169050	0.166956	0.144946	0.178751	0.165048	0.155350	0.180074	0.176119	0.155925	0.168439	0.178317	0.144972	0.170457	0.170483	0.147767	0.180504	0.168029	0.158294	0.182260	0.179824	0.160137
786.850596	0.174005	0.182766	0.149771	0.174028	0.172066	0.150411	0.184349	0.170007	0.160796	0.185267	0.180957	0.161095	0.173583	0.183532	0.150008	0.175226	0.175280	0.152510	0.185478	0.172507	0.163356	0.187077	0.184649	0.166033
787.593682	0.179102	0.187714	0.155320	0.179046	0.177609	0.155691	0.189346	0.175790	0.165834	0.190022	0.186520	0.166342	0.178791	0.188361	0.155589	0.180506	0.180167	0.158069	0.190406	0.177773	0.168674	0.192264	0.189909	0.170815
788.336691	0.184023	0.193140	0.160969	0.184148	0.182550	0.160887	0.194402	0.180578	0.171285	0.195123	0.192110	0.171902	0.183958	0.194335	0.161015	0.185758	0.185481	0.163623	0.195957	0.183111	0.174590	0.197685	0.195107	0.176276
789.079623	0.189181	0.198221	0.166333	0.189114	0.187934	0.166596	0.199304	0.186114	0.176632	0.200752	0.196839	0.177385	0.189088	0.199495	0.166193	0.191216	0.191396	0.169065	0.201324	0.188622	0.179769	0.202738	0.200447	0.181724
789.822478	0.195008	0.204307	0.172053	0.194555	0.193715	0.172131	0.205078	0.191184	0.182414	0.206285	0.203028	0.183375	0.195270	0.204936	0.172294	0.196459	0.196143	0.174827	0.207012	0.193708	0.185419	0.208200	0.206313	0.187643
790.565255	0.200260	0.209468	0.177289	0.200261	0.198221	0.177527	0.210507	0.196310	0.188056	0.211908	0.207511	0.188804	0.199983	0.210702	0.177628	0.201488	0.201489	0.180090	0.212343	0.199124	0.190899	0.213973	0.211027	0.193291
791.307956	0.205537	0.214669	0.182974	0.205036	0.203694	0.183263	0.215639	0.201819	0.193842	0.217038	0.213424	0.194471	0.205325	0.215728	0.183185	0.206844	0.206868	0.186092	0.218023	0.204528	0.196809	0.218863	0.216962	0.199025
792.050579	0.211267	0.220444	0.189205	0.210701	0.209051	0.188445	0.220867	0.206974	0.199370	0.222203	0.219325	0.200572	0.210393	0.221087	0.189361	0.212029	0.212118	0.191215	0.223228	0.209967	0.202893	0.224716	0.222569	0.204748
792.793126	0.216208	0.225859	0.194336	0.216181	0.214872	0.194681	0.226268	0.212171	0.205149	0.227466	0.224623	0.205795	0.215983	0.226703	0.194652	0.217616	0.217711	0.197176	0.228563	0.215567	0.208556	0.230863	0.228091	0.210324
793.535594	0.221677	0.231832	0.200345	0.221638	0.220624	0.200611	0.232910	0.218265	0.211128	0.233330	0.230652	0.212125	0.221572	0.232460	0.200517	0.222861	0.223038	0.203051	0.234233	0.221405	0.214589	0.235647	0.234107	0.216525
794.277986	0.227666	0.237640	0.205994	0.227154	0.225669	0.206388	0.238257	0.223564	0.216610	0.238957	0.236011	0.217920	0.227178	0.237991	0.206398	0.228670	0.228826	0.208951	0.239953	0.226659	0.220583	0.241928	0.239328	0.222610
795.020300	0.233651	0.242605	0.211907	0.233000	0.231292	0.212084	0.243055	0.229133	0.222843	0.244504	0.241364	0.223573	0.232469	0.243705	0.211963	0.233635	0.234164	0.214766	0.245083	0.232271	0.226628	0.246892	0.245046	0.228008
795.762537	0.238768	0.248792	0.217651	0.238590	0.236697	0.217697	0.249276	0.234885	0.228327	0.249775	0.246612	0.228956	0.238061	0.249657	0.217848	0.239366	0.239762	0.220963	0.251136	0.237569	0.231881	0.252689	0.249917	0.233950
796.504697	0.244087	0.254262	0.223999	0.243769	0.241881	0.223712	0.254333	0.240074	0.234328	0.255893	0.252842	0.235023	0.243621	0.254854	0.223291	0.245266	0.245226	0.226535	0.256960	0.243218	0.237594	0.258010	0.256193	0.239593
797.246779	0.249988	0.259897	0.230010	0.249513	0.247705	0.229254	0.260371	0.245661	0.240299	0.261167	0.258737	0.241479	0.249503	0.261035	0.229507	0.250625	0.250657	0.232133	0.262600	0.249121	0.244306	0.263777	0.261951	0.246157
797.988784	0.255514	0.266272	0.235952	0.255446	0.253519	0.235502	0.265749	0.251770	0.246218	0.266481	0.264124	0.247432	0.255327	0.266211	0.235620	0.256251	0.256155	0.237820	0.268087	0.254036	0.249778	0.269527	0.267456	0.251751
798.730711	0.261490	0.271631	0.241898	0.261237	0.259534	0.241699	0.271538	0.257214	0.252230	0.272291	0.269739	0.253316	0.260764	0.272173	0.241475	0.261932	0.262134	0.243720	0.274006	0.260299	0.255812	0.275340	0.272806	0.257573
799.472561	0.266989	0.277170	0.247545	0.266553	0.264467	0.246835	0.277644	0.262917	0.257857	0.278362	0.275666	0.259534	0.266478	0.278305	0.247784	0.267734	0.267366	0.249699	0.279345	0.266425	0.261711	0.280610	0.278726	0.263701
800.214333	0.272356	0.282774	0.253430	0.271480	0.270453	0.252569	0.282728	0.267872	0.264470	0.283607	0.281148	0.265261	0.271443	0.282602	0.253354	0.273219	0.273424	0.255886	0.284649	0.271273	0.267868	0.285650	0.284678	0.269266
800.956028	0.277855	0.288585	0.259658	0.277180	0.275985	0.259108	0.288029	0.273559	0.269520	0.288918	0.287180	0.270563	0.277192	0.288499	0.259059	0.278939	0.278484	0.261713	0.290660	0.276913	0.273421	0.292462	0.289794	0.275646
801.697645	0.283619	0.294247	0.265405	0.282694	0.281206	0.264781	0.294555	0.279548	0.276094	0.294969	0.292328	0.276846	0.282621	0.294804	0.265503	0.284275	0.284164	0.267572	0.296510	0.283015	0.279581	0.297868	0.295436	0.281146
802.439185	0.289271	0.299581	0.270251	0.288478	0.286539	0.270871	0.299549	0.284323	0.281573	0.300890	0.297875	0.282638	0.288227	0.300430	0.270282	0.289305	0.290025	0.273420	0.301738	0.288251	0.285450	0.302866	0.301573	0.287463
803.180647	0.295165	0.305455	0.277635	0.293832	0.292629	0.276678	0.304477	0.290477	0.287316	0.306189	0.303438	0.288409	0.293816	0.305775	0.277072	0.295259	0.295062	0.278757	0.306914	0.293613	0.290872	0.308642	0.306713	0.292646
803.922032	0.300029	0.310996	0.283073	0.299433	0.297430	0.282138	0.310179	0.296037	0.293861	0.310905	0.308999	0.294237	0.299859	0.310632	0.282219	0.300873	0.300246	0.284639	0.312834	0.299391	0.296910	0.313863	0.311848	0.298498
804.663338	0.305998	0.316284	0.288869	0.304833	0.303109	0.288175	0.315465	0.301490	0.299079	0.317040	0.314486	0.299729	0.305269	0.316732	0.287735	0.306254	0.306437	0.290573	0.318780	0.305189	0.303043	0.319782	0.318148	0.304408
805.404567	0.311295	0.322067	0.294411	0.310801	0.309110	0.294148	0.321416	0.306361	0.304653	0.322171	0.320680	0.306137	0.310756	0.322272	0.294210	0.311233	0.311483	0.296611	0.323930	0.310300	0.308426	0.325090	0.323161	0.309988
806.145719	0.316898	0.327666	0.300658	0.315949	0.313990	0.299248	0.327289	0.312266	0.310519	0.328662	0.325487	0.310905	0.316218	0.328061	0.299997	0.316972	0.316870	0.302149	0.329355	0.315712	0.314619	0.330292	0.328606	0.315871
806.886792	0.322909	0.333450	0.306212	0.321558	0.319912	0.305154	0.332392	0.318573	0.316310	0.333560	0.331451	0.317371	0.321578	0.332753	0.306073	0.322390	0.322729	0.307919	0.335565	0.321785	0.320308	0.336109	0.334835	0.321423
807.627788	0.328029	0.338708	0.311610	0.326990	0.325395	0.310916	0.338011	0.323660	0.322081	0.339342	0.335979	0.322517	0.327353	0.338970	0.311144	0.328057	0.327987	0.313712	0.340273	0.326448	0.326238	0.341615	0.339984	0.327303
808.368706	0.333302	0.344041	0.317214	0.332295	0.330652	0.316364	0.342993	0.328693	0.327760	0.344169	0.342369	0.328067	0.331995	0.344033	0.317582	0.333411	0.333061	0.319617	0.346377	0.332348	0.331245	0.346876	0.345350	0.332521
809.109546	0.338829	0.349614	0.323336	0.338033	0.335661	0.322307	0.348113	0.333730	0.332848	0.349258	0.347028	0.334529	0.337602	0.349056	0.323326	0.338726	0.338492	0.325238	0.350686	0.337546	0.336910	0.352484	0.350622	0.338322
809.850309	0.344350	0.354435	0.329421	0.343028	0.341081	0.327619	0.353458	0.338517	0.338860	0.355005	0.352690	0.339377	0.342608	0.355099	0.328209	0.343934	0.343818	0.330409	0.356286	0.342646	0.342785	0.357405	0.355559	0.344009
810.590993	0.349276	0.360350	0.334538	0.347499	0.346356	0.332429	0.358714	0.344687	0.344165	0.359482	0.358056	0.345601	0.348436	0.360194	0.333879	0.349718	0.349173	0.336443	0.361565	0.348351	0.347414	0.362970	0.361511	0.349531
811.331600	0.354511	0.365029	0.339931	0.353340	0.352023	0.338303	0.364569	0.349935	0.349846	0.365565	0.363492	0.350753	0.353446	0.365047	0.339309	0.354187	0.354220	0.341377	0.366544	0.353396	0.353322	0.367712	0.366169	0.354631
812.072128	0.359498	0.371269	0.345299	0.358814	0.357781	0.344160	0.369480	0.354962	0.354931	0.370808	0.368640	0.356468	0.359147	0.370372	0.345416	0.359997	0.359338	0.346617	0.371763	0.358810	0.359358	0.372953	0.371622	0.360429
812.812579	0.365608	0.376036	0.350128	0.363774	0.362385	0.349832	0.373621	0.359861	0.359714	0.375434	0.373554	0.361763	0.364002	0.375314	0.350167	0.364420	0.365021	0.352460	0.377175	0.363947	0.364037	0.377880	0.376261	0.365366
813.552951	0.370193	0.380884	0.355821	0.369566	0.367495	0.354940	0.379811	0.364530	0.365968	0.379839	0.378782	0.367049	0.368695	0.380353	0.355977	0.370032	0.369732	0.357595	0.382227	0.368950	0.370048	0.383168	0.382016	0.370693
814.293246	0.375714	0.385575	0.361685	0.374623	0.372310	0.360085	0.384513	0.370317	0.371014	0.385797	0.383849	0.371744	0.373932	0.385792	0.360887	0.374775	0.374624	0.363171	0.387487	0.374082	0.374598	0.388373	0.386744	0.376089
815.033462	0.380323	0.390823	0.366763	0.378945	0.377819	0.365989	0.389180	0.375690	0.376035	0.390210	0.389204	0.377678	0.379052	0.390690	0.366401	0.379425	0.379310	0.368336	0.392196	0.379010	0.380446	0.393148	0.391894	0.381161
815.773601	0.385777	0.396642	0.372471	0.384083	0.382604	0.371081	0.394421	0.380565	0.381321	0.396511	0.394393	0.382622	0.384702	0.395767	0.371481	0.385158	0.384356	0.373350	0.397650	0.384519	0.385813	0.398185	0.396650	0.386888
816.513661	0.389695	0.400703	0.377233	0.388917	0.386341	0.376134	0.399110	0.385764	0.386819	0.400806	0.399129	0.387661	0.389818	0.400139	0.376707	0.389745	0.390382	0.378433	0.401767	0.388805	0.390654	0.402764	0.401253	0.391601
817.253643	0.395690	0.406068	0.382843	0.394898	0.392256	0.381798	0.404650	0.390708	0.391547	0.405442	0.403810	0.392682	0.394553	0.405762	0.382338	0.394601	0.394218	0.384570	0.407327	0.394331	0.396378	0.407368	0.406533	0.396389
817.993547	0.399889	0.411145	0.387188	0.399375	0.397171	0.386802	0.408862	0.394937	0.397301	0.410714	0.409052	0.397865	0.399004	0.411333	0.386794	0.399533	0.399741	0.389546	0.411709	0.398584	0.400627	0.412845	0.411769	0.401517
818.733373	0.404673	0.415086	0.392928	0.403476	0.401346	0.391523	0.414505	0.401008	0.401702	0.414911	0.413405	0.402463	0.403331	0.415419	0.392014	0.404586	0.404286	0.393421	0.416343	0.403996	0.405386	0.417662	0.416640	0.406486
819.473121	0.409831	0.420834	0.397950	0.407978	0.406778	0.396289	0.418662	0.404550	0.406238	0.419668	0.418354	0.407633	0.408634	0.420338	0.397897	0.409699	0.408956	0.398707	0.421827	0.408576	0.410596	0.422864	0.420973	0.411821
820.212790	0.414346	0.425122	0.402575	0.413528	0.411364	0.400871	0.423014	0.410002	0.411133	0.424829	0.422787	0.412402	0.413466	0.424827	0.402510	0.414681	0.414585	0.403701	0.425313	0.413772	0.414866	0.426529	0.426233	0.416208
820.952381	0.419327	0.429715	0.407973	0.418122	0.416265	0.406691	0.427897	0.414777	0.416673	0.429161	0.427861	0.418035	0.417619	0.429636	0.406955	0.418429	0.418370	0.408678	0.430281	0.418552	0.420616	0.431604	0.430287	0.420767
821.691894	0.424155	0.434687	0.412709	0.422510	0.420447	0.411102	0.432178	0.418403	0.420993	0.433531	0.431958	0.422890	0.422558	0.433841	0.412091	0.423607	0.423100	0.413544	0.434949	0.422796	0.425134	0.435516	0.434433	0.425372
822.431329	0.429059	0.439769	0.417714	0.427658	0.425466	0.416305	0.436587	0.423886	0.425423	0.438122	0.436527	0.427197	0.426981	0.438673	0.417428	0.428055	0.427460	0.418256	0.439537	0.427808	0.430250	0.440978	0.438826	0.430486
823.170685	0.433492	0.443887	0.422295	0.431857	0.429076	0.420787	0.441454	0.429185	0.430623	0.441862	0.442078	0.432027	0.432019	0.442974	0.421593	0.431986	0.432100	0.423276	0.443854	0.431563	0.434724	0.445803	0.444359	0.434750
823.909962	0.437326	0.448565	0.426946	0.436302	0.433961	0.425492	0.446512	0.432535	0.435426	0.447158	0.445334	0.436602	0.436161	0.446928	0.426601	0.436655	0.436188	0.427531	0.448082	0.436159	0.439171	0.448903	0.448725	0.439768
824.649162	0.442369	0.453236	0.431505	0.441325	0.438630	0.430087	0.450106	0.437331	0.440590	0.451626	0.451054	0.441277	0.440844	0.451883	0.431450	0.441708	0.440703	0.432825	0.452120	0.440914	0.443605	0.454163	0.452695	0.444255
825.388283	0.447216	0.457109	0.436295	0.445464	0.443061	0.434805	0.454477	0.441369	0.444213	0.455436	0.454313	0.445570	0.445142	0.456884	0.435565	0.445329	0.445195	0.436933	0.457702	0.445500	0.447933	0.458075	0.456824	0.449445
826.127325	0.451627	0.461871	0.441135	0.449034	0.447494	0.439259	0.459096	0.446391	0.449540	0.460133	0.459437	0.450354	0.449525	0.459724	0.441039	0.449747	0.449742	0.441448	0.461722	0.449305	0.453418	0.462452	0.461968	0.453619
826.866289	0.455151	0.464852	0.444732	0.453962	0.451113	0.443646	0.462973	0.449530	0.452781	0.464704	0.462873	0.453649	0.453912	0.465206	0.444729	0.454576	0.453595	0.445283	0.465882	0.453596	0.457029	0.466223	0.465588	0.457322
827.605174	0.459397	0.470301	0.449652	0.459185	0.456054	0.448027	0.467101	0.454023	0.457788	0.468199	0.467579	0.458872	0.457778	0.468730	0.448793	0.458775	0.457903	0.450560	0.469820	0.458719	0.461950	0.470172	0.468917	0.461281
828.343981	0.463817	0.474384	0.454402	0.461833	0.459722	0.452158	0.471294	0.458162	0.461827	0.472766	0.471729	0.462793	0.461783	0.472912	0.453725	0.462590	0.462356	0.453778	0.474059	0.462453	0.466113	0.474693	0.473923	0.466056
829.082710	0.468235	0.478036	0.458984	0.466706	0.464432	0.456591	0.475636	0.462230	0.466085	0.476776	0.475697	0.466626	0.466989	0.477735	0.458590	0.466423	0.466327	0.459371	0.478281	0.466681	0.469888	0.479149	0.477704	0.470201
829.821359	0.471850	0.482041	0.462527	0.471374	0.468990	0.461254	0.479007	0.467320	0.469963	0.480826	0.479555	0.471841	0.470752	0.481347	0.462501	0.470181	0.471352	0.463066	0.482315	0.470055	0.474653	0.483722	0.482766	0.474645
830.559930	0.475808	0.485827	0.466716	0.474158	0.472410	0.465452	0.483791	0.470567	0.474368	0.485069	0.483772	0.474918	0.474623	0.485789	0.466564	0.474778	0.474770	0.467676	0.485893	0.475201	0.478077	0.487267	0.486655	0.477895
831.298423	0.480901	0.490218	0.471425	0.478412	0.476603	0.469434	0.487933	0.475084	0.478867	0.488559	0.487670	0.479962	0.479095	0.489602	0.470711	0.479472	0.478928	0.471208	0.490156	0.479031	0.482726	0.490168	0.490260	0.483842
832.036836	0.484477	0.494505	0.475647	0.482594	0.479970	0.473771	0.491075	0.478610	0.482779	0.492930	0.491879	0.483774	0.482238	0.492915	0.474102	0.483147	0.482682	0.474966	0.494551	0.482790	0.486801	0.495212	0.494174	0.486705
832.775171	0.488276	0.498457	0.479565	0.486610	0.485377	0.476938	0.495313	0.482939	0.487170	0.496166	0.495266	0.488536	0.486297	0.497188	0.478989	0.486865	0.486224	0.478804	0.498107	0.487174	0.490815	0.498829	0.497741	0.490737
833.513427	0.492089	0.501128	0.483538	0.490963	0.488499	0.480975	0.498991	0.487259	0.490695	0.499904	0.498465	0.490945	0.491402	0.500400	0.482858	0.490061	0.490369	0.483822	0.501632	0.491524	0.493922	0.501772	0.501576	0.494724
834.251605	0.495289	0.505437	0.486984	0.495129	0.493530	0.486373	0.502283	0.490911	0.493972	0.504497	0.502731	0.495700	0.494314	0.505477	0.487627	0.494793	0.493978	0.487086	0.505181	0.494314	0.498268	0.504914	0.505655	0.498048
834.989704	0.499745	0.509158	0.491970	0.498291	0.496299	0.489958	0.506702	0.495393	0.498453	0.507383	0.506945	0.499404	0.498596	0.508521	0.490450	0.499067	0.497534	0.491300	0.508481	0.497767	0.501913	0.509764	0.509370	0.502241
835.727723	0.504028	0.513248	0.495339	0.502192	0.500034	0.493790	0.510904	0.498297	0.501804	0.511481	0.510219	0.504325	0.502775	0.513348	0.495242	0.502216	0.501584	0.495269	0.513527	0.502271	0.505846	0.513312	0.513226	0.505527
836.465664	0.506719	0.517189	0.498447	0.506148	0.503908	0.498142	0.514092	0.502426	0.505668	0.514920	0.513843	0.507411	0.505789	0.515401	0.498508	0.505728	0.505097	0.499839	0.516689	0.506350	0.510268	0.516366	0.516297	0.509769
837.203526	0.510835	0.520911	0.502483	0.509462	0.506973	0.501070	0.517844	0.506131	0.509534	0.517659	0.517789	0.510558	0.509873	0.518063	0.502420	0.508796	0.507848	0.503493	0.519981	0.509041	0.513375	0.519966	0.519571	0.513040
837.941310	0.514486	0.523553	0.506195	0.512763	0.510684	0.504710	0.520644	0.509835	0.513784	0.522032	0.521411	0.514015	0.513279	0.522720	0.505118	0.513347	0.512004	0.506548	0.524289	0.512918	0.516316	0.522818	0.522872	0.516864
838.679014	0.517834	0.526964	0.510209	0.516200	0.514366	0.507875	0.524287	0.513754	0.515882	0.525339	0.524552	0.518264	0.516215	0.525721	0.510266	0.516459	0.516692	0.511268	0.526291	0.516884	0.520398	0.527250	0.525900	0.520461
839.416639	0.521730	0.530338	0.514002	0.519771	0.517828	0.512606	0.528264	0.517297	0.520386	0.529184	0.527986	0.521851	0.519428	0.530342	0.512547	0.520398	0.519585	0.513759	0.530102	0.520066	0.524592	0.529350	0.531260	0.523341
840.154185	0.524033	0.534618	0.517422	0.523345	0.521050	0.515781	0.531251	0.520755	0.524711	0.531153	0.532020	0.524658	0.523469	0.533249	0.516452	0.523722	0.523114	0.517439	0.533865	0.523691	0.528384	0.533634	0.533477	0.527308
840.891653	0.528166	0.537656	0.522125	0.527183	0.524630	0.520376	0.534778	0.524264	0.527847	0.535560	0.536287	0.529375	0.526051	0.536205	0.520402	0.527569	0.526606	0.521482	0.537424	0.526951	0.530729	0.537811	0.537350	0.530858
841.629041	0.532085	0.540163	0.524032	0.530565	0.528062	0.522838	0.538211	0.527010	0.530819	0.538241	0.538691	0.531907	0.530447	0.539680	0.523027	0.530956	0.529758	0.524737	0.540785	0.530958	0.534696	0.540027	0.539535	0.533892
842.366350	0.534375	0.543771	0.528960	0.533881	0.531406	0.525928	0.540848	0.530878	0.533730	0.541985	0.541721	0.535142	0.533702	0.543146	0.525989	0.534123	0.532975	0.527819	0.543871	0.534063	0.538352	0.543462	0.542904	0.538260
843.103580	0.537803	0.547630	0.531716	0.536446	0.533827	0.530159	0.544577	0.533691	0.538217	0.544914	0.544649	0.538347	0.537236	0.546816	0.531605	0.536806	0.535978	0.531269	0.546467	0.536845	0.540832	0.546739	0.546701	0.541048
843.840731	0.542051	0.550289	0.534594	0.540729	0.537871	0.533344	0.547469	0.537041	0.541051	0.548370	0.548745	0.541389	0.540251	0.550231	0.534346	0.539841	0.539171	0.535239	0.549227	0.539561	0.543870	0.550015	0.549838	0.544870
844.577803	0.545271	0.552999	0.537418	0.543383	0.541098	0.536494	0.551979	0.541111	0.543444	0.551305	0.551356	0.545332	0.543554	0.552952	0.537334	0.543597	0.543232	0.538306	0.552176	0.542702	0.548301	0.553560	0.553524	0.547314
845.314795	0.548394	0.557027	0.542242	0.546588	0.544957	0.539491	0.553944	0.542833	0.546754	0.554834	0.555212	0.548125	0.547718	0.555585	0.540377	0.546684	0.545973	0.541806	0.555774	0.547166	0.551376	0.556375	0.555988	0.550303
846.051709	0.551300	0.560132	0.544321	0.549625	0.548298	0.542490	0.556722	0.546663	0.550330	0.557794	0.557462	0.551546	0.549534	0.559416	0.543884	0.549401	0.549265	0.544174	0.559170	0.549121	0.553541	0.559425	0.559205	0.554443
846.788543	0.554911	0.562900	0.548242	0.552307	0.550591	0.545993	0.560840	0.550450	0.553704	0.560740	0.561225	0.554359	0.552450	0.561622	0.547470	0.551922	0.551649	0.547427	0.562329	0.552871	0.556520	0.561615	0.562369	0.556951
847.525298	0.557459	0.566671	0.551688	0.556740	0.553218	0.549156	0.562848	0.552823	0.556808	0.562987	0.563120	0.558259	0.555691	0.564628	0.550384	0.555613	0.554673	0.551639	0.565550	0.556123	0.559737	0.565008	0.565058	0.559908
848.261973	0.560209	0.568366	0.554114	0.558793	0.555854	0.552594	0.565808	0.556461	0.560199	0.566298	0.566571	0.560488	0.558335	0.567957	0.553697	0.558732	0.557597	0.553939	0.567966	0.558657	0.563285	0.567485	0.568012	0.562638
848.998570	0.563262	0.572609	0.556962	0.562673	0.558706	0.556912	0.568774	0.557629	0.563026	0.569546	0.569307	0.563900	0.562240	0.570706	0.556710	0.562582	0.560518	0.557136	0.571580	0.561774	0.566284	0.570856	0.571292	0.565748
849.735087	0.567044	0.574689	0.560127	0.566495	0.562872	0.558690	0.571249	0.561341	0.565567	0.572555	0.573113	0.566674	0.565465	0.573492	0.559179	0.564155	0.564126	0.559965	0.573931	0.564435	0.569049	0.573557	0.573525	0.568354
850.471524	0.570048	0.577845	0.563126	0.568462	0.566161	0.560905	0.575171	0.564679	0.569627	0.575940	0.575370	0.570276	0.568262	0.576513	0.562165	0.568060	0.566677	0.562934	0.576635	0.567686	0.572316	0.577018	0.575845	0.571425
851.207882	0.571313	0.580727	0.566463	0.570624	0.568463	0.563804	0.576872	0.567839	0.571789	0.578482	0.578018	0.572728	0.569299	0.578847	0.565202	0.570381	0.569611	0.565968	0.579556	0.570254	0.575197	0.579053	0.579277	0.574638
851.944161	0.575956	0.583395	0.569561	0.573397	0.572441	0.569121	0.580323	0.570531	0.574717	0.580605	0.581610	0.575764	0.573713	0.582502	0.568168	0.572587	0.572532	0.568658	0.581828	0.573991	0.577726	0.580632	0.582337	0.576629
852.680360	0.578367	0.585128	0.571646	0.576806	0.574138	0.570140	0.583697	0.573123	0.576973	0.582855	0.583733	0.578390	0.576255	0.585089	0.570949	0.575885	0.574726	0.571145	0.584725	0.575506	0.580160	0.584437	0.584665	0.579522
853.416480	0.580390	0.588818	0.575399	0.580061	0.577335	0.573265	0.585820	0.576136	0.579279	0.585771	0.586341	0.580239	0.579326	0.587255	0.573488	0.579533	0.578102	0.575496	0.587749	0.579998	0.583633	0.588079	0.587978	0.582455
854.152520	0.583395	0.590949	0.577350	0.582202	0.578591	0.576838	0.588422	0.578309	0.582253	0.589068	0.588629	0.583515	0.581701	0.589880	0.577693	0.582069	0.581459	0.577089	0.589303	0.581616	0.585513	0.590722	0.589863	0.585871
854.888481	0.586702	0.593556	0.581071	0.584750	0.582340	0.578484	0.590576	0.580857	0.586274	0.590933	0.591287	0.585948	0.584600	0.593335	0.579280	0.584983	0.583339	0.580451	0.592161	0.584651	0.589718	0.593016	0.592846	0.588537
855.624362	0.588729	0.595974	0.582568	0.588151	0.584117	0.581672	0.593396	0.584630	0.588404	0.592990	0.593555	0.589627	0.585691	0.593726	0.582586	0.586794	0.584893	0.582547	0.595221	0.587593	0.591648	0.595580	0.595701	0.591000
856.360163	0.592340	0.598878	0.586018	0.590584	0.587774	0.583712	0.596290	0.587614	0.590844	0.596523	0.597056	0.591735	0.589957	0.598611	0.584620	0.589256	0.588389	0.586182	0.598537	0.589507	0.594228	0.597851	0.598003	0.593203
857.095885	0.593280	0.600386	0.587985	0.592157	0.590622	0.586705	0.598281	0.588744	0.593694	0.598457	0.598543	0.595007	0.591431	0.600324	0.587373	0.592590	0.590985	0.588088	0.600273	0.591968	0.596737	0.600851	0.600058	0.595636
857.831527	0.596236	0.604585	0.591686	0.595867	0.593173	0.589155	0.601730	0.591999	0.596107	0.601821	0.601803	0.596876	0.595601	0.601906	0.590420	0.594337	0.593267	0.591538	0.603017	0.595239	0.599279	0.603229	0.602802	0.598051
858.567090	0.599663	0.605816	0.593952	0.597020	0.593989	0.592328	0.603306	0.593877	0.598276	0.604036	0.604158	0.599619	0.596945	0.605066	0.593536	0.596885	0.595603	0.593113	0.605321	0.597338	0.602454	0.605090	0.605502	0.599771
859.302573	0.602297	0.608418	0.596785	0.600701	0.597499	0.594774	0.605170	0.596460	0.600372	0.606362	0.606373	0.601579	0.599387	0.607115	0.595701	0.599147	0.598994	0.596036	0.607539	0.599880	0.604540	0.606937	0.607946	0.603304
860.037976	0.604155	0.611253	0.598447	0.603336	0.601225	0.596481	0.608455	0.599410	0.604577	0.608237	0.608387	0.603606	0.602211	0.610793	0.597860	0.601920	0.600346	0.598547	0.609536	0.601591	0.606000	0.609083	0.610578	0.605185
860.773299	0.606341	0.613947	0.601313	0.605373	0.602436	0.600196	0.611344	0.600757	0.606466	0.610962	0.611297	0.605979	0.605085	0.612496	0.600558	0.604404	0.603833	0.600792	0.612378	0.604846	0.607997	0.612181	0.612203	0.607196
861.508543	0.608528	0.616122	0.603741	0.607828	0.605534	0.601788	0.613434	0.604437	0.608034	0.613629	0.613203	0.609308	0.606492	0.614107	0.602696	0.607241	0.605915	0.604161	0.616100	0.607793	0.612003	0.614822	0.613654	0.610097
862.243706	0.610338	0.618823	0.606037	0.609892	0.607865	0.604673	0.614573	0.606347	0.610194	0.615239	0.615736	0.610623	0.609332	0.616243	0.606320	0.609856	0.608866	0.606361	0.617641	0.609550	0.613441	0.616004	0.617032	0.612842
862.978790	0.613654	0.621021	0.609424	0.612147	0.610378	0.607808	0.617329	0.608250	0.612970	0.617938	0.617499	0.613494	0.612286	0.619444	0.607892	0.611699	0.611003	0.607317	0.619104	0.611913	0.615560	0.618530	0.619984	0.615112
863.713794	0.616512	0.622817	0.611055	0.614342	0.612791	0.609628	0.619893	0.611425	0.615180	0.619775	0.620399	0.616036	0.614500	0.621138	0.609784	0.614322	0.612557	0.610898	0.621044	0.614426	0.619540	0.620157	0.621368	0.617238
864.448718	0.618342	0.625824	0.613888	0.616357	0.614298	0.611799	0.621158	0.612888	0.617968	0.622924	0.621987	0.618553	0.616373	0.623907	0.612661	0.615943	0.615144	0.613282	0.624084	0.617061	0.621278	0.623048	0.623856	0.619729
865.183563	0.619911	0.626190	0.616316	0.618380	0.616522	0.615090	0.623981	0.616517	0.619157	0.624644	0.625250	0.620297	0.618960	0.626884	0.614860	0.618117	0.617212	0.615216	0.626337	0.618926	0.623100	0.626310	0.625327	0.621844
865.918327	0.622707	0.628996	0.617795	0.621056	0.618921	0.617065	0.626502	0.617541	0.622124	0.626957	0.626503	0.621995	0.620874	0.627583	0.617598	0.620887	0.619454	0.617994	0.628100	0.621389	0.626043	0.626612	0.628193	0.624099
866.653011	0.625008	0.630570	0.621338	0.623585	0.620819	0.617671	0.628411	0.619859	0.623004	0.629204	0.629745	0.623614	0.622477	0.629623	0.619106	0.621964	0.621249	0.619232	0.629690	0.622505	0.626997	0.629916	0.630132	0.626034
867.387615	0.626667	0.633852	0.622623	0.625628	0.622521	0.620179	0.630311	0.622658	0.626080	0.631323	0.630910	0.628362	0.625105	0.631713	0.621687	0.625317	0.625057	0.622384	0.632442	0.625737	0.629061	0.632307	0.633099	0.628371
868.122139	0.629052	0.635515	0.625166	0.627803	0.625373	0.623123	0.632334	0.623781	0.627848	0.632523	0.633384	0.629093	0.627453	0.633244	0.623490	0.627406	0.625611	0.624087	0.634478	0.628104	0.632566	0.634627	0.633429	0.629925
868.856584	0.631884	0.637169	0.627119	0.630309	0.627767	0.624770	0.634981	0.626555	0.631607	0.635213	0.635642	0.630582	0.628397	0.636020	0.626734	0.629134	0.627485	0.626805	0.636895	0.629463	0.632754	0.636207	0.637007	0.631971
869.590948	0.633458	0.639304	0.629439	0.631450	0.629164	0.626867	0.636388	0.628689	0.632678	0.636064	0.637639	0.633786	0.630981	0.637162	0.628715	0.631184	0.630763	0.629207	0.638788	0.630922	0.636512	0.637962	0.638289	0.633897
870.325232	0.634891	0.641755	0.630834	0.634512	0.631879	0.629343	0.638673	0.630899	0.634448	0.640237	0.639351	0.635798	0.632711	0.640437	0.630926	0.632583	0.632163	0.631003	0.640845	0.634513	0.637858	0.639316	0.640911	0.635797
871.059435	0.636708	0.644909	0.632629	0.637383	0.633816	0.632171	0.640574	0.633007	0.637480	0.641069	0.641265	0.638243	0.634387	0.642816	0.632523	0.635265	0.633615	0.632771	0.641373	0.635533	0.640179	0.641688	0.642708	0.638287
871.793559	0.639907	0.646296	0.635203	0.638106	0.636424	0.633984	0.642579	0.635053	0.639493	0.643405	0.642985	0.639947	0.638241	0.644601	0.633880	0.637090	0.635919	0.635619	0.644510	0.637024	0.642689	0.642910	0.643742	0.640998
872.527602	0.642489	0.648322	0.637638	0.639726	0.636905	0.635310	0.644605	0.635823	0.640982	0.645870	0.645420	0.640538	0.639010	0.645434	0.636472	0.639203	0.639742	0.636978	0.646358	0.638869	0.642885	0.645065	0.646565	0.642444
873.261565	0.643829	0.649056	0.639009	0.643051	0.640077	0.638429	0.646024	0.639718	0.643577	0.647032	0.647366	0.643303	0.642158	0.647037	0.638969	0.640398	0.640083	0.639868	0.649057	0.641908	0.645176	0.647841	0.647884	0.644135
873.995448	0.645701	0.651182	0.641701	0.643951	0.641911	0.639999	0.647179	0.640946	0.644969	0.648082	0.648982	0.644201	0.643487	0.648744	0.640223	0.643456	0.642532	0.640974	0.649665	0.642543	0.647814	0.648486	0.650049	0.646361
874.729251	0.648072	0.654262	0.643842	0.645632	0.643169	0.641770	0.650698	0.642696	0.646564	0.651320	0.650664	0.646819	0.644807	0.652330	0.642797	0.644226	0.644139	0.642443	0.652141	0.645630	0.649857	0.650467	0.652774	0.648676
875.462973	0.649545	0.655289	0.645571	0.648089	0.645214	0.642936	0.652112	0.644693	0.647624	0.651204	0.652293	0.647294	0.647042	0.653015	0.644692	0.648384	0.646016	0.644640	0.653982	0.646640	0.651269	0.652879	0.653896	0.649539
876.196615	0.650889	0.657132	0.647245	0.649546	0.646934	0.645678	0.654957	0.645386	0.650018	0.655136	0.654925	0.650557	0.648932	0.655616	0.645628	0.649433	0.648795	0.646221	0.655555	0.649981	0.652799	0.654718	0.655705	0.652627
876.930177	0.652500	0.658167	0.648803	0.651742	0.649121	0.647175	0.656327	0.647092	0.651909	0.655765	0.657019	0.652468	0.650270	0.657428	0.647831	0.650922	0.649540	0.647922	0.657589	0.650948	0.655904	0.656334	0.656923	0.653655
877.663658	0.654612	0.660093	0.651181	0.655134	0.650749	0.648863	0.657633	0.650405	0.653923	0.657425	0.658234	0.654577	0.652868	0.658849	0.650534	0.653349	0.652250	0.649782	0.658971	0.653172	0.656647	0.658736	0.659073	0.654970
878.397058	0.656002	0.662580	0.652105	0.655589	0.652793	0.651085	0.659924	0.651373	0.655649	0.658977	0.660026	0.655921	0.654266	0.660677	0.651287	0.654110	0.653501	0.652024	0.660375	0.654066	0.658668	0.659873	0.660780	0.658255
879.130379	0.658712	0.664676	0.654550	0.657712	0.652944	0.652324	0.662332	0.652968	0.657071	0.660613	0.661977	0.657369	0.656620	0.663566	0.653870	0.657260	0.655677	0.654567	0.662590	0.657638	0.660233	0.661323	0.663162	0.658450
879.863619	0.659728	0.665555	0.656432	0.658885	0.655514	0.654991	0.662823	0.655126	0.659363	0.661980	0.662511	0.658560	0.658857	0.663697	0.655085	0.657406	0.656774	0.656380	0.664182	0.658482	0.662294	0.663405	0.664776	0.660435
880.596778	0.660683	0.667220	0.658035	0.660601	0.656922	0.656163	0.664064	0.657209	0.661805	0.664465	0.665363	0.661413	0.659717	0.665634	0.657628	0.658664	0.658517	0.657589	0.665135	0.660710	0.664191	0.666303	0.666419	0.662886
881.329857	0.662605	0.669641	0.661227	0.661511	0.659500	0.658825	0.665469	0.659164	0.662837	0.665184	0.666243	0.663838	0.661467	0.667287	0.658770	0.661247	0.659398	0.659624	0.668122	0.661619	0.666968	0.666822	0.667351	0.663803
882.062855	0.666009	0.670570	0.662724	0.663444	0.662681	0.659929	0.668437	0.661085	0.665398	0.666939	0.668241	0.665049	0.663551	0.668881	0.660305	0.663793	0.661366	0.661270	0.669049	0.662794	0.667734	0.668066	0.669987	0.666601
882.795772	0.666990	0.673010	0.663853	0.665951	0.663385	0.662068	0.669102	0.662775	0.666492	0.670574	0.669671	0.666785	0.664785	0.671180	0.662228	0.664930	0.663586	0.662801	0.671201	0.664832	0.668696	0.669179	0.670226	0.667547
883.528609	0.669199	0.674988	0.664630	0.667773	0.665895	0.664258	0.671024	0.664374	0.668160	0.671141	0.670477	0.669054	0.665786	0.672032	0.664535	0.665536	0.664720	0.663762	0.672957	0.665967	0.670883	0.671418	0.672412	0.669364
884.261366	0.670599	0.675090	0.666081	0.669894	0.666741	0.664163	0.672738	0.665203	0.668108	0.673499	0.673111	0.669977	0.668002	0.673750	0.664851	0.666965	0.665899	0.666123	0.673854	0.669132	0.671081	0.673422	0.673420	0.670537
884.994041	0.672483	0.677437	0.668651	0.670877	0.667928	0.666970	0.673415	0.667469	0.670298	0.673852	0.674144	0.670980	0.669019	0.675414	0.666510	0.669077	0.668516	0.667344	0.676580	0.668986	0.674310	0.675736	0.676177	0.671733
885.726636	0.672892	0.679368	0.670800	0.672507	0.669399	0.668239	0.673926	0.670389	0.672586	0.675666	0.676385	0.672313	0.670546	0.676366	0.669094	0.671363	0.670639	0.669755	0.678098	0.671673	0.675801	0.676082	0.676477	0.673526
886.459150	0.673937	0.679622	0.670751	0.673310	0.671431	0.670108	0.675865	0.670532	0.674358	0.677316	0.678011	0.674045	0.672976	0.678163	0.671519	0.673505	0.671686	0.671568	0.678246	0.671666	0.676277	0.678184	0.678063	0.675803
887.191584	0.677036	0.682136	0.673974	0.675378	0.672901	0.671374	0.679411	0.672008	0.675575	0.678852	0.680416	0.676355	0.675614	0.680263	0.671384	0.674188	0.673417	0.672680	0.681469	0.674566	0.679103	0.679519	0.680082	0.678089
887.923937	0.677590	0.682687	0.674035	0.677334	0.674365	0.672335	0.680163	0.672863	0.676949	0.679595	0.681150	0.677632	0.676460	0.681381	0.674118	0.676486	0.675910	0.673168	0.682044	0.675314	0.679948	0.681697	0.681666	0.678185
888.656209	0.679630	0.685975	0.676030	0.679062	0.676009	0.674176	0.682237	0.675119	0.680006	0.681204	0.682430	0.679072	0.677907	0.683134	0.675704	0.676709	0.676366	0.675131	0.682651	0.677879	0.682564	0.683159	0.683466	0.680134
889.388400	0.682623	0.687142	0.677920	0.679558	0.676685	0.676730	0.683642	0.677152	0.679185	0.682615	0.683432	0.681152	0.679421	0.684901	0.675898	0.679506	0.677825	0.677462	0.684964	0.679008	0.682743	0.683987	0.683758	0.681411
890.120510	0.683144	0.688015	0.679628	0.682065	0.679255	0.677231	0.683965	0.678681	0.681967	0.684522	0.686127	0.683245	0.680944	0.687261	0.678303	0.680894	0.678649	0.679088	0.685521	0.680329	0.683866	0.685359	0.686299	0.683360
890.852539	0.684861	0.688059	0.680998	0.682166	0.679597	0.679270	0.686950	0.680351	0.683135	0.685287	0.687179	0.683709	0.681949	0.688131	0.679691	0.682401	0.681674	0.679359	0.686742	0.682915	0.685323	0.686870	0.687553	0.683855
891.584487	0.685917	0.689982	0.682922	0.683343	0.680419	0.681340	0.688519	0.681131	0.684492	0.687832	0.688042	0.685309	0.683702	0.689725	0.682391	0.682378	0.681338	0.682389	0.687542	0.683563	0.688228	0.687189	0.688830	0.686174
892.316355	0.687342	0.690788	0.684491	0.686577	0.683119	0.683078	0.689897	0.682731	0.685703	0.688982	0.688825	0.686449	0.684929	0.689601	0.682440	0.684182	0.683373	0.683248	0.690134	0.683842	0.688076	0.689361	0.690335	0.687350
893.048141	0.688909	0.694835	0.685177	0.687114	0.685363	0.684813	0.690947	0.683638	0.687706	0.689876	0.690685	0.687694	0.686534	0.692541	0.684815	0.686527	0.685913	0.684438	0.691912	0.686497	0.690587	0.690897	0.691889	0.688712
893.779847	0.689936	0.694626	0.685995	0.688607	0.686058	0.684746	0.691813	0.685496	0.687116	0.690988	0.692728	0.689747	0.687654	0.692764	0.685798	0.687347	0.686909	0.685780	0.692615	0.688388	0.691614	0.692823	0.693322	0.689353
894.511471	0.691075	0.696051	0.688486	0.690607	0.687256	0.687883	0.693596	0.686716	0.690557	0.693252	0.693308	0.690729	0.689767	0.694389	0.687101	0.688332	0.688240	0.686529	0.693988	0.688840	0.692733	0.694001	0.693775	0.692119
895.243014	0.692912	0.697213	0.690388	0.690985	0.688346	0.687864	0.693654	0.688345	0.692065	0.693575	0.694033	0.692320	0.690731	0.695287	0.687941	0.689302	0.689723	0.689123	0.695913	0.690706	0.694856	0.695862	0.694213	0.692891
895.974477	0.694047	0.697768	0.690364	0.693011	0.690395	0.690614	0.695315	0.689522	0.693104	0.696000	0.697020	0.693499	0.690260	0.697680	0.690282	0.690422	0.691824	0.689861	0.696293	0.691850	0.696017	0.695800	0.696582	0.693603
896.705858	0.696099	0.699666	0.691611	0.694410	0.691148	0.690480	0.695527	0.690323	0.695251	0.696665	0.697560	0.694136	0.692965	0.698047	0.690941	0.693519	0.690969	0.691816	0.698667	0.692846	0.697111	0.697007	0.697956	0.694760
897.437158	0.697039	0.700968	0.693528	0.696046	0.693421	0.691530	0.698046	0.692643	0.697082	0.698550	0.698672	0.696796	0.694748	0.699864	0.692165	0.694108	0.693405	0.692523	0.700250	0.694884	0.698968	0.698353	0.699004	0.696468
898.168376	0.698040	0.703038	0.695105	0.696613	0.693911	0.693737	0.698997	0.694513	0.697042	0.699325	0.699739	0.697102	0.695315	0.700529	0.693863	0.694222	0.694574	0.694223	0.700521	0.695385	0.699909	0.699221	0.700385	0.698346
898.899514	0.700191	0.703214	0.696771	0.697922	0.696171	0.695081	0.700332	0.694966	0.698654	0.701009	0.701620	0.697810	0.696831	0.701910	0.695192	0.696338	0.695603	0.696062	0.701618	0.697422	0.700920	0.701987	0.702051	0.698680
899.630570	0.700229	0.704983	0.697982	0.700107	0.695721	0.696273	0.702929	0.696103	0.698779	0.701945	0.702864	0.699186	0.698508	0.702488	0.696448	0.698693	0.696964	0.697754	0.703098	0.698177	0.702732	0.701059	0.704014	0.700613
900.361546	0.701927	0.705927	0.699213	0.699895	0.697441	0.697213	0.703471	0.697221	0.701375	0.702332	0.703829	0.701167	0.699585	0.704289	0.698765	0.698670	0.698335	0.698269	0.705194	0.700299	0.704282	0.703751	0.704459	0.700959
901.092439	0.703218	0.707296	0.701165	0.702061	0.699705	0.698372	0.705017	0.699120	0.702503	0.705644	0.705322	0.701410	0.700938	0.706673	0.699548	0.699991	0.698558	0.699637	0.706711	0.700939	0.705287	0.704515	0.704375	0.703365
901.823252	0.703248	0.707410	0.701654	0.702291	0.699579	0.699748	0.706299	0.700973	0.703777	0.705992	0.706626	0.703067	0.702381	0.707441	0.700223	0.701025	0.701433	0.701273	0.707024	0.702369	0.705090	0.705700	0.706552	0.704472
902.553983	0.705672	0.709401	0.703634	0.704439	0.701052	0.701427	0.706796	0.702168	0.705929	0.705935	0.707105	0.704859	0.703678	0.707385	0.702490	0.702534	0.702790	0.702261	0.707746	0.703260	0.707041	0.707514	0.707717	0.704893
903.284633	0.707340	0.709995	0.704390	0.705692	0.703903	0.702099	0.708355	0.701933	0.705426	0.707605	0.708683	0.705987	0.704625	0.709161	0.701439	0.704001	0.703880	0.703694	0.709500	0.704978	0.708635	0.707997	0.709948	0.706653
904.015201	0.708610	0.712201	0.705647	0.706828	0.704914	0.702998	0.710116	0.704717	0.706104	0.708714	0.710501	0.707824	0.705862	0.711605	0.703785	0.705614	0.705034	0.705431	0.710103	0.707143	0.710959	0.710194	0.710138	0.707872
904.745689	0.708979	0.712925	0.705925	0.708248	0.706800	0.704431	0.710563	0.705238	0.706781	0.710795	0.709717	0.708806	0.707319	0.711309	0.704549	0.706581	0.706341	0.704979	0.710190	0.708262	0.710802	0.709782	0.710954	0.709067
905.476094	0.709867	0.713814	0.708550	0.709391	0.706550	0.705179	0.712213	0.705996	0.709798	0.711762	0.713152	0.709712	0.707439	0.712573	0.706143	0.707066	0.706130	0.708023	0.712770	0.708053	0.711665	0.712178	0.713770	0.709220
906.206418	0.710126	0.715626	0.708552	0.710719	0.708941	0.706896	0.713734	0.707965	0.710268	0.712732	0.713479	0.710705	0.708804	0.712640	0.707342	0.708460	0.707070	0.708202	0.713855	0.709202	0.712822	0.713034	0.713142	0.711684
906.936661	0.712582	0.717104	0.711064	0.711571	0.709980	0.708960	0.714023	0.708221	0.711112	0.712989	0.715429	0.711606	0.710321	0.714397	0.709548	0.709745	0.709259	0.709464	0.714229	0.710278	0.715003	0.714282	0.715151	0.712122
907.666822	0.714167	0.717775	0.711675	0.712605	0.709661	0.710774	0.715321	0.709421	0.713977	0.712758	0.715680	0.712925	0.711443	0.716937	0.710127	0.711238	0.709340	0.710505	0.716718	0.711643	0.715216	0.714063	0.716220	0.713288
908.396901	0.715219	0.719172	0.711411	0.713216	0.712216	0.711024	0.716684	0.709768	0.715363	0.715685	0.716904	0.714137	0.711497	0.717564	0.711228	0.712248	0.711806	0.711571	0.717411	0.712136	0.716228	0.714304	0.716952	0.714005
909.126899	0.715802	0.720596	0.712935	0.715269	0.712819	0.712023	0.717379	0.712616	0.714711	0.716295	0.717220	0.714715	0.711690	0.719247	0.712468	0.713347	0.713636	0.713204	0.718890	0.715276	0.716752	0.717617	0.716801	0.716400
909.856816	0.716748	0.720470	0.714286	0.716727	0.713565	0.713429	0.719069	0.712200	0.716383	0.718028	0.719479	0.715878	0.714086	0.718686	0.713928	0.715496	0.712374	0.713992	0.720899	0.715664	0.719497	0.718892	0.718304	0.716854
910.586650	0.718176	0.722639	0.715656	0.717000	0.716192	0.715582	0.719825	0.714031	0.717850	0.718834	0.720913	0.717295	0.716404	0.719844	0.713954	0.715605	0.715776	0.714709	0.719916	0.716557	0.720821	0.719106	0.719769	0.717421
911.316403	0.718740	0.723682	0.717503	0.717459	0.717121	0.715838	0.720592	0.714864	0.718109	0.720021	0.720493	0.718310	0.717384	0.721569	0.716275	0.715846	0.715887	0.715685	0.721303	0.717486	0.721873	0.719526	0.720870	0.719029
912.046075	0.720175	0.724374	0.718445	0.719793	0.717118	0.716582	0.720913	0.715847	0.719448	0.722039	0.722002	0.720325	0.719251	0.723002	0.718348	0.718130	0.717929	0.717165	0.723618	0.720047	0.722024	0.720680	0.722888	0.718850
912.775664	0.722360	0.725762	0.718867	0.720517	0.719168	0.717525	0.721908	0.716300	0.719086	0.721819	0.722471	0.721551	0.718249	0.724428	0.717652	0.719173	0.718130	0.717263	0.722739	0.720649	0.722369	0.721568	0.722540	0.721526
913.505172	0.722869	0.726447	0.720269	0.722476	0.719903	0.719065	0.723618	0.718570	0.722455	0.722304	0.724052	0.721907	0.719037	0.724232	0.718795	0.720079	0.719170	0.719454	0.723878	0.720437	0.723605	0.723650	0.724659	0.721325
914.234598	0.723577	0.726952	0.721025	0.722385	0.719456	0.718631	0.723350	0.719606	0.723942	0.724779	0.724248	0.722485	0.721468	0.725359	0.719584	0.720609	0.719762	0.720770	0.726468	0.721737	0.724308	0.725022	0.724179	0.723094
914.963943	0.723800	0.727603	0.722392	0.723565	0.720665	0.721031	0.725744	0.721597	0.723439	0.725087	0.724308	0.722751	0.722400	0.726980	0.720767	0.720831	0.721131	0.720857	0.726637	0.724526	0.725485	0.725608	0.725071	0.724842
915.693205	0.725669	0.729118	0.722495	0.724766	0.721101	0.720842	0.726603	0.722012	0.723956	0.726659	0.726140	0.724826	0.722567	0.728022	0.721598	0.723240	0.722013	0.721731	0.727856	0.723374	0.726080	0.725155	0.726336	0.725167
916.422386	0.726929	0.729769	0.723516	0.724711	0.723704	0.722615	0.728290	0.722276	0.725727	0.726437	0.727283	0.726302	0.723378	0.729830	0.723589	0.722460	0.723354	0.723929	0.727467	0.724364	0.727607	0.727691	0.728824	0.726712
917.151484	0.727458	0.731640	0.725583	0.726158	0.723658	0.723808	0.729427	0.723360	0.727336	0.725803	0.728837	0.727752	0.725953	0.728380	0.723932	0.724120	0.723750	0.722397	0.730532	0.726249	0.728998	0.728030	0.729432	0.726219
917.880501	0.728093	0.732685	0.724620	0.728209	0.726020	0.724029	0.728479	0.725022	0.728320	0.728499	0.729494	0.727902	0.726278	0.729170	0.724891	0.726352	0.725148	0.725318	0.730244	0.727334	0.729700	0.728232	0.730142	0.727592
918.609436	0.729442	0.732994	0.727171	0.728850	0.726266	0.726099	0.731020	0.724163	0.728700	0.729524	0.730129	0.728301	0.726926	0.731294	0.725151	0.726835	0.726435	0.726712	0.731413	0.728226	0.731108	0.730788	0.731424	0.728996
919.338289	0.730464	0.733904	0.728706	0.729239	0.727567	0.726661	0.731210	0.727119	0.729121	0.730773	0.732606	0.729322	0.727310	0.732638	0.726799	0.728284	0.725775	0.727692	0.731898	0.727607	0.732220	0.731412	0.732122	0.729230
920.067060	0.731026	0.735374	0.729742	0.729167	0.728956	0.727979	0.732556	0.727951	0.730526	0.732302	0.733385	0.730709	0.728606	0.732850	0.727038	0.729819	0.728319	0.727770	0.734073	0.729192	0.733293	0.731734	0.732462	0.730275
920.795748	0.731427	0.734373	0.729323	0.730173	0.730144	0.728336	0.732992	0.728971	0.731091	0.731493	0.733453	0.731240	0.730386	0.734257	0.728567	0.729490	0.727567	0.729219	0.733730	0.729832	0.733493	0.732849	0.733988	0.731765
921.524355	0.732625	0.736333	0.731632	0.731327	0.730819	0.729813	0.734702	0.729278	0.733157	0.733168	0.733548	0.731998	0.730872	0.734606	0.729282	0.729199	0.729492	0.729883	0.735086	0.731969	0.735370	0.733762	0.734023	0.732212
922.252880	0.734272	0.737610	0.733845	0.733014	0.730835	0.730566	0.735788	0.729685	0.733459	0.734557	0.734939	0.732242	0.730186	0.735784	0.729827	0.730449	0.729923	0.731916	0.735751	0.732330	0.735483	0.734684	0.735853	0.732467
922.981323	0.735556	0.739419	0.732413	0.733799	0.732202	0.732281	0.736413	0.730316	0.732604	0.734617	0.736168	0.734692	0.731965	0.736203	0.731348	0.732489	0.732355	0.731896	0.736179	0.733468	0.736120	0.734864	0.735198	0.732775
923.709683	0.735365	0.738999	0.734247	0.735226	0.732801	0.731817	0.736248	0.731652	0.734355	0.736026	0.737259	0.734588	0.733807	0.737317	0.732258	0.733438	0.732852	0.732120	0.738013	0.734927	0.737176	0.735968	0.736072	0.735132
924.437961	0.736316	0.740115	0.734974	0.736374	0.733435	0.733219	0.738421	0.732305	0.735581	0.736001	0.737536	0.736203	0.733344	0.739592	0.734021	0.733653	0.733165	0.733986	0.739278	0.734429	0.739175	0.737497	0.737798	0.736210
925.166157	0.737628	0.740299	0.735659	0.736838	0.733730	0.735008	0.738960	0.734630	0.737445	0.738364	0.739524	0.737645	0.734625	0.740532	0.734622	0.735189	0.734269	0.734424	0.740183	0.735594	0.739589	0.738183	0.738142	0.737346
925.894271	0.738691	0.742728	0.736020	0.738592	0.734833	0.735613	0.739009	0.734757	0.737046	0.738003	0.739253	0.737397	0.736448	0.739726	0.734978	0.735584	0.736654	0.735637	0.741044	0.736801	0.740001	0.737506	0.740642	0.737428
926.622303	0.739319	0.741660	0.737843	0.737575	0.736913	0.736503	0.739226	0.736910	0.738699	0.739571	0.739608	0.739080	0.736379	0.740394	0.736730	0.737279	0.735999	0.736062	0.741815	0.738411	0.740309	0.739017	0.739758	0.739918
927.350252	0.740976	0.743885	0.737327	0.739698	0.737363	0.737334	0.740103	0.736438	0.738116	0.740373	0.740363	0.739047	0.738414	0.742978	0.736310	0.737362	0.736623	0.736346	0.741649	0.738353	0.741852	0.739800	0.741552	0.738198
928.078119	0.741243	0.744708	0.740049	0.740174	0.737802	0.736853	0.743218	0.737948	0.740515	0.741335	0.742141	0.739968	0.739221	0.743158	0.737338	0.738526	0.737885	0.738644	0.743615	0.739268	0.742382	0.740852	0.741262	0.741175
928.805904	0.743086	0.746645	0.739272	0.740984	0.738847	0.739141	0.741932	0.738465	0.739777	0.741950	0.743154	0.740097	0.739235	0.742801	0.738719	0.739285	0.737965	0.738784	0.744479	0.739707	0.743691	0.740758	0.742356	0.740744
929.533606	0.741611	0.746689	0.739607	0.741169	0.740512	0.739425	0.743144	0.739457	0.741296	0.742071	0.743458	0.741181	0.739722	0.742272	0.739143	0.740240	0.738992	0.739914	0.744003	0.739749	0.744586	0.742844	0.743850	0.741052
930.261226	0.744385	0.747573	0.741984	0.742036	0.742477	0.739901	0.744649	0.738888	0.741985	0.743430	0.743413	0.742627	0.740058	0.744516	0.739114	0.739960	0.740327	0.739522	0.745673	0.741080	0.744838	0.743257	0.744461	0.743491
930.988764	0.745129	0.747619	0.741836	0.742571	0.741739	0.740744	0.744539	0.740209	0.742895	0.743139	0.744973	0.743061	0.741680	0.745579	0.741799	0.740749	0.741338	0.741424	0.745539	0.742043	0.744814	0.744002	0.743863	0.742518
931.716219	0.745395	0.748495	0.742803	0.744206	0.740825	0.742115	0.744954	0.741309	0.744264	0.745484	0.744941	0.745092	0.743094	0.746237	0.741780	0.743909	0.741565	0.742513	0.747541	0.743095	0.746186	0.745597	0.745677	0.745179
932.443592	0.746152	0.749626	0.744004	0.743853	0.742034	0.743046	0.746246	0.741800	0.745115	0.745774	0.746526	0.744913	0.744325	0.746382	0.743986	0.744310	0.742654	0.743327	0.748060	0.743739	0.746718	0.745891	0.747278	0.745309
933.170882	0.747049	0.749178	0.744051	0.747196	0.743084	0.743427	0.746676	0.742680	0.746168	0.747351	0.747198	0.744642	0.743855	0.747786	0.744696	0.744445	0.743788	0.744431	0.747766	0.744746	0.747814	0.747492	0.748203	0.745846
933.898090	0.747910	0.751019	0.745466	0.746776	0.743938	0.743702	0.747002	0.743802	0.745842	0.748996	0.747164	0.746184	0.745173	0.748669	0.745087	0.743996	0.743373	0.744666	0.748668	0.746000	0.748729	0.746963	0.748674	0.746508
934.625215	0.748623	0.751699	0.746585	0.748627	0.745586	0.745069	0.748740	0.744758	0.746967	0.747390	0.749177	0.745820	0.745777	0.747530	0.744862	0.745373	0.743840	0.745878	0.749370	0.746254	0.749590	0.748226	0.748832	0.746304
935.352257	0.748304	0.752601	0.747643	0.749153	0.745817	0.746902	0.749926	0.745642	0.748541	0.748178	0.749814	0.748352	0.744895	0.750783	0.745942	0.746321	0.745790	0.746196	0.750852	0.748275	0.750670	0.748182	0.749521	0.747965
936.079217	0.749885	0.752402	0.748265	0.748810	0.746805	0.746565	0.749846	0.746001	0.748420	0.749553	0.750135	0.748825	0.746514	0.750314	0.746617	0.747098	0.745499	0.747128	0.751129	0.748726	0.750852	0.749071	0.750996	0.749161
936.806095	0.751362	0.753491	0.749647	0.750822	0.747471	0.747250	0.751091	0.746740	0.749023	0.749685	0.751171	0.749089	0.747432	0.750762	0.748355	0.746501	0.747498	0.747854	0.752392	0.748722	0.751613	0.750762	0.750929	0.750026
937.532889	0.751402	0.754515	0.749460	0.749645	0.748644	0.747986	0.751075	0.747983	0.749778	0.750901	0.751248	0.751904	0.749026	0.752359	0.746680	0.748153	0.747031	0.748818	0.752989	0.749736	0.752474	0.750965	0.751971	0.749120
938.259601	0.752332	0.754622	0.750907	0.749891	0.749008	0.748704	0.753310	0.749353	0.750551	0.752637	0.751462	0.751216	0.749489	0.753712	0.750170	0.749581	0.747378	0.748537	0.752641	0.750426	0.752998	0.752025	0.752991	0.750358
938.986230	0.753114	0.756154	0.750767	0.751214	0.749377	0.749458	0.753329	0.749369	0.752153	0.752094	0.754200	0.751912	0.750077	0.753370	0.749051	0.748762	0.747996	0.749391	0.752675	0.750406	0.753079	0.752233	0.752657	0.750526
939.712777	0.752656	0.757345	0.751286	0.751932	0.750622	0.749678	0.755103	0.749634	0.751981	0.751303	0.754687	0.752575	0.750620	0.754622	0.750637	0.750690	0.749783	0.750735	0.755472	0.751265	0.754947	0.752317	0.754197	0.752205
940.439241	0.755130	0.757298	0.752446	0.754456	0.751420	0.751711	0.756695	0.750628	0.754000	0.753834	0.754468	0.752147	0.752370	0.755703	0.752316	0.751391	0.750908	0.751912	0.756226	0.752389	0.755404	0.752967	0.754562	0.750702
941.165622	0.756534	0.757070	0.752166	0.755317	0.752626	0.752114	0.755676	0.751551	0.752669	0.755291	0.755096	0.753896	0.753438	0.756203	0.752156	0.751029	0.750854	0.751617	0.756823	0.753290	0.754768	0.755001	0.754306	0.752814
941.891920	0.756530	0.758726	0.753951	0.755026	0.753949	0.752714	0.756745	0.751957	0.755707	0.755377	0.755335	0.754738	0.753107	0.755440	0.752913	0.752594	0.752544	0.753455	0.757212	0.753317	0.755979	0.755393	0.755966	0.754942
942.618135	0.756048	0.760286	0.753819	0.755729	0.753546	0.752659	0.756709	0.753045	0.755023	0.756936	0.756367	0.755936	0.752075	0.756310	0.753914	0.753132	0.752408	0.753069	0.759149	0.754545	0.756944	0.755985	0.756771	0.756398
943.344267	0.757192	0.759715	0.754062	0.756330	0.755320	0.753420	0.758928	0.752977	0.756144	0.757069	0.757317	0.756009	0.754278	0.757910	0.754811	0.754764	0.753589	0.754778	0.759224	0.756427	0.758765	0.757174	0.758521	0.756444
944.070317	0.758021	0.761567	0.755284	0.756889	0.754909	0.753940	0.758895	0.752359	0.756660	0.756275	0.757568	0.755220	0.755766	0.758715	0.755294	0.754900	0.753348	0.754225	0.757579	0.755475	0.758464	0.757068	0.757842	0.757181
944.796283	0.758503	0.761025	0.757322	0.758131	0.755812	0.755143	0.757743	0.755774	0.756816	0.758356	0.757491	0.756953	0.754956	0.760329	0.755715	0.755369	0.754909	0.755854	0.758148	0.756327	0.759854	0.757330	0.759486	0.758569
945.522167	0.758790	0.761417	0.756987	0.758596	0.756964	0.756028	0.758555	0.756445	0.758914	0.758478	0.758922	0.758483	0.756642	0.759005	0.757808	0.756735	0.755774	0.756440	0.759691	0.757727	0.760469	0.757390	0.760329	0.756847
946.247967	0.760008	0.762219	0.758612	0.758086	0.756155	0.756103	0.759740	0.755687	0.758443	0.759486	0.758888	0.758217	0.757178	0.760600	0.756774	0.756324	0.756137	0.756714	0.759358	0.758229	0.761769	0.759561	0.759595	0.758680
946.973685	0.760552	0.763107	0.758955	0.759058	0.757660	0.758596	0.760901	0.757390	0.759603	0.759975	0.759787	0.758529	0.757395	0.761627	0.758086	0.756927	0.756885	0.757797	0.762303	0.758650	0.760741	0.759825	0.761230	0.758747
947.699319	0.761801	0.763972	0.760184	0.759928	0.758369	0.756986	0.762302	0.757072	0.759725	0.760088	0.761032	0.759273	0.758829	0.762301	0.759117	0.758865	0.757505	0.759622	0.761477	0.759158	0.762009	0.760040	0.762009	0.759901
948.424871	0.761675	0.763767	0.759331	0.762511	0.758286	0.757962	0.762366	0.758288	0.760091	0.761961	0.761567	0.760801	0.760297	0.761407	0.758134	0.758427	0.758037	0.759083	0.763287	0.759919	0.762597	0.760723	0.763045	0.760746
949.150339	0.762629	0.765351	0.760459	0.761156	0.759898	0.758222	0.761555	0.758853	0.759353	0.761116	0.762420	0.760621	0.759987	0.764172	0.759425	0.759697	0.758787	0.760261	0.763173	0.761398	0.763175	0.761113	0.762903	0.760786
949.875724	0.762585	0.766071	0.761951	0.762279	0.760506	0.759363	0.763334	0.759613	0.760966	0.763258	0.762244	0.762554	0.760729	0.763690	0.761224	0.759959	0.758943	0.760378	0.763340	0.760787	0.765036	0.761530	0.762519	0.763488
950.601026	0.763816	0.766920	0.762845	0.762951	0.760767	0.760667	0.765054	0.761127	0.763517	0.764064	0.763900	0.762360	0.760365	0.764577	0.760767	0.760691	0.761155	0.761318	0.763578	0.761638	0.764414	0.761645	0.762735	0.761507
951.326245	0.764032	0.767220	0.762956	0.763660	0.761962	0.761232	0.763878	0.760353	0.762989	0.763422	0.765806	0.762999	0.760795	0.765034	0.760577	0.760671	0.761063	0.762200	0.765042	0.761744	0.766204	0.763918	0.765249	0.761823
952.051381	0.764555	0.767595	0.763860	0.764365	0.762547	0.761829	0.765186	0.761991	0.763250	0.763246	0.765332	0.764460	0.763140	0.766059	0.761625	0.761627	0.761118	0.762441	0.765411	0.763159	0.766707	0.764297	0.765006	0.763214
952.776433	0.764658	0.768759	0.764785	0.764223	0.762534	0.762608	0.765379	0.761670	0.763669	0.763369	0.764952	0.763851	0.762910	0.766411	0.763253	0.761693	0.761105	0.762190	0.766292	0.764287	0.766240	0.763245	0.766181	0.764101
953.501402	0.767185	0.768516	0.764565	0.763891	0.762156	0.763236	0.766043	0.760945	0.764962	0.764343	0.765689	0.765627	0.762910	0.766729	0.763698	0.763547	0.761344	0.762101	0.766156	0.764500	0.766798	0.765101	0.764674	0.764602
954.226288	0.766150	0.769935	0.765171	0.765497	0.763563	0.762496	0.766512	0.763113	0.765006	0.766651	0.765982	0.766080	0.763976	0.768186	0.763123	0.763226	0.763369	0.764117	0.766865	0.763577	0.767046	0.765510	0.766776	0.764483
954.951091	0.767375	0.768733	0.765751	0.765920	0.763919	0.764185	0.766726	0.762872	0.767050	0.767779	0.766036	0.765714	0.763792	0.767656	0.765129	0.764632	0.763959	0.763944	0.768297	0.765274	0.768780	0.766136	0.766346	0.765159
955.675810	0.766688	0.769671	0.766382	0.767253	0.765291	0.763768	0.768001	0.764889	0.765661	0.767331	0.767869	0.767003	0.764551	0.768204	0.765021	0.763691	0.763245	0.763922	0.768678	0.765329	0.769797	0.767149	0.766212	0.766226
956.400446	0.769168	0.770605	0.766048	0.768541	0.766589	0.766205	0.769304	0.765963	0.767478	0.767049	0.767944	0.767544	0.765175	0.767822	0.765601	0.765903	0.764954	0.766405	0.769630	0.766043	0.769459	0.766233	0.767996	0.766262
957.124998	0.768589	0.770941	0.767840	0.768525	0.766454	0.766440	0.769096	0.764600	0.768703	0.768758	0.769114	0.767424	0.766009	0.769468	0.766803	0.765183	0.764960	0.766526	0.769840	0.767424	0.769518	0.768567	0.769793	0.767887
957.849467	0.769555	0.771779	0.766886	0.768575	0.766556	0.766895	0.770440	0.766246	0.770395	0.768765	0.769698	0.768153	0.767269	0.770587	0.769177	0.765612	0.766558	0.766936	0.770232	0.768320	0.769673	0.768295	0.770005	0.768369
958.573852	0.769472	0.772665	0.768645	0.769064	0.767919	0.766545	0.771420	0.767440	0.768791	0.768917	0.770140	0.768278	0.766834	0.770554	0.767469	0.766906	0.766649	0.768230	0.770193	0.767212	0.770928	0.769380	0.770038	0.768009
959.298154	0.770903	0.773118	0.769600	0.769826	0.768718	0.767037	0.770388	0.766749	0.771073	0.768603	0.771712	0.770226	0.767830	0.771688	0.769146	0.765343	0.767701	0.769073	0.771906	0.768918	0.771705	0.770126	0.772032	0.769359
960.022373	0.771361	0.773867	0.769646	0.769750	0.767890	0.768566	0.771416	0.768363	0.768910	0.769757	0.770350	0.770946	0.768401	0.772032	0.768734	0.767305	0.767412	0.767608	0.772187	0.769349	0.771325	0.769733	0.770821	0.769590
960.746508	0.770609	0.773935	0.769128	0.771275	0.768300	0.768609	0.770359	0.768044	0.769904	0.770253	0.770642	0.769826	0.768481	0.772283	0.768403	0.769235	0.768580	0.769086	0.771986	0.770537	0.771277	0.769404	0.772577	0.772121
961.470559	0.772876	0.772810	0.769359	0.770944	0.768355	0.770173	0.772130	0.769134	0.770393	0.771663	0.772174	0.771735	0.769954	0.772568	0.769476	0.769047	0.767983	0.769780	0.771987	0.770318	0.774027	0.772906	0.771968	0.771237
962.194527	0.772199	0.775229	0.771750	0.770320	0.770660	0.771127	0.772951	0.768433	0.770918	0.772909	0.772457	0.772436	0.769487	0.773422	0.769654	0.768594	0.769778	0.770583	0.772787	0.770014	0.772974	0.771101	0.772087	0.772540
962.918411	0.772298	0.775762	0.770583	0.773028	0.770701	0.769964	0.772837	0.769589	0.773106	0.772450	0.772218	0.772427	0.771474	0.772852	0.770623	0.770919	0.770524	0.770002	0.773783	0.771088	0.773628	0.772756	0.772479	0.772757
963.642212	0.773876	0.776508	0.772908	0.771657	0.771285	0.770348	0.773549	0.768794	0.772898	0.775470	0.772813	0.772376	0.771710	0.774022	0.771975	0.770610	0.771393	0.771765	0.775026	0.770718	0.774423	0.773193	0.773661	0.772449
964.365929	0.774823	0.777066	0.772825	0.774209	0.771510	0.772740	0.775559	0.771720	0.773599	0.772826	0.773809	0.772541	0.772414	0.775521	0.772215	0.770517	0.771053	0.772107	0.774370	0.772857	0.775839	0.772701	0.772612	0.772552
965.089562	0.774990	0.776578	0.773478	0.772572	0.772506	0.772448	0.774694	0.771128	0.774253	0.773632	0.774850	0.772799	0.772927	0.776150	0.773199	0.771908	0.770898	0.773308	0.775379	0.773049	0.774803	0.773731	0.774446	0.773502
965.813111	0.775660	0.779146	0.775246	0.774260	0.771007	0.772462	0.776061	0.772661	0.773104	0.774720	0.774977	0.772398	0.773508	0.775376	0.772305	0.772358	0.771836	0.772823	0.777238	0.775796	0.776288	0.773533	0.775521	0.774343
966.536577	0.775266	0.778509	0.774565	0.774767	0.773311	0.773505	0.777179	0.774272	0.775328	0.774870	0.775250	0.775561	0.774043	0.775944	0.773281	0.773306	0.772964	0.773438	0.776114	0.773509	0.775841	0.775263	0.775909	0.775051
967.259958	0.777214	0.779733	0.774511	0.775964	0.773705	0.772690	0.775795	0.771753	0.775294	0.774789	0.775591	0.775769	0.773256	0.777278	0.775506	0.773559	0.772736	0.773371	0.777435	0.775192	0.778019	0.775271	0.775722	0.774318
967.983256	0.778019	0.778489	0.774949	0.776444	0.773142	0.773497	0.777143	0.774888	0.775191	0.776542	0.776867	0.775449	0.774392	0.777934	0.773474	0.774529	0.774029	0.774353	0.776655	0.775372	0.778054	0.774855	0.775061	0.775299
968.706471	0.777460	0.779657	0.776734	0.776297	0.775055	0.774293	0.777463	0.773398	0.776108	0.776105	0.776360	0.775565	0.774121	0.777661	0.774760	0.775168	0.775113	0.774646	0.778030	0.777064	0.777827	0.776002	0.778483	0.775282
969.429601	0.777089	0.780739	0.776529	0.777259	0.774119	0.775553	0.778866	0.774264	0.776475	0.778193	0.776422	0.776795	0.773301	0.777135	0.775054	0.774259	0.774383	0.775356	0.778341	0.775873	0.779184	0.777086	0.777660	0.776978
970.152647	0.778154	0.781368	0.778147	0.777430	0.775463	0.777492	0.776750	0.774511	0.777062	0.777252	0.777769	0.777218	0.775023	0.779257	0.777051	0.774300	0.774041	0.775491	0.778956	0.777307	0.779836	0.776011	0.777880	0.777315
970.875610	0.780637	0.782084	0.776214	0.777839	0.775746	0.775983	0.778559	0.775176	0.777478	0.777951	0.777940	0.775734	0.776794	0.778302	0.775287	0.775146	0.775723	0.775536	0.777444	0.777524	0.778515	0.777387	0.777815	0.777877
971.598488	0.779555	0.782721	0.777336	0.779034	0.777108	0.775687	0.780758	0.775314	0.777258	0.778275	0.779383	0.778819	0.776958	0.780720	0.778598	0.775634	0.775548	0.776463	0.779213	0.777691	0.780667	0.777924	0.778385	0.777098
972.321283	0.780052	0.783086	0.778655	0.778817	0.778329	0.778040	0.780764	0.775330	0.778999	0.778295	0.780018	0.778069	0.777573	0.780146	0.778704	0.777221	0.775698	0.777563	0.779984	0.779327	0.779750	0.777226	0.778951	0.777934
973.043993	0.779313	0.781894	0.778959	0.780496	0.776875	0.778419	0.779827	0.776449	0.779267	0.777974	0.780109	0.779005	0.777270	0.781110	0.777737	0.776401	0.777129	0.776794	0.780473	0.778364	0.782128	0.778709	0.779746	0.778462
973.766620	0.781875	0.784171	0.780578	0.780270	0.777857	0.778515	0.780366	0.778291	0.779372	0.779010	0.781449	0.778251	0.776984	0.780387	0.778952	0.778317	0.776705	0.779412	0.780714	0.779150	0.781655	0.778402	0.779547	0.778380
974.489162	0.782036	0.784108	0.780597	0.780887	0.779602	0.779656	0.781766	0.776975	0.778490	0.780277	0.781506	0.779639	0.779445	0.782748	0.780287	0.777537	0.777191	0.777614	0.782121	0.779429	0.782228	0.778780	0.780179	0.780464
975.211620	0.782728	0.784430	0.780607	0.780707	0.777999	0.779308	0.781877	0.778876	0.779960	0.781771	0.781368	0.781295	0.779116	0.781414	0.779975	0.779625	0.777142	0.778211	0.782039	0.780778	0.782036	0.779864	0.780665	0.780101
975.933995	0.782607	0.784578	0.781704	0.782006	0.779462	0.780815	0.781674	0.779732	0.780651	0.781120	0.781569	0.779477	0.779098	0.782208	0.779690	0.779797	0.779108	0.781188	0.783332	0.779791	0.784250	0.780236	0.780571	0.781744
976.656285	0.783567	0.786062	0.780841	0.782608	0.777122	0.780637	0.781764	0.781060	0.780363	0.781846	0.781694	0.780107	0.778855	0.782471	0.779576	0.779520	0.778964	0.779165	0.783394	0.779895	0.784285	0.781317	0.780945	0.781225
977.378490	0.781616	0.784435	0.782942	0.782329	0.779594	0.781447	0.781584	0.779638	0.780494	0.781495	0.781984	0.782189	0.781120	0.784093	0.782088	0.780020	0.779396	0.781083	0.784228	0.782000	0.784922	0.782031	0.781414	0.781870
978.100612	0.783387	0.786055	0.783364	0.781354	0.780583	0.781467	0.781802	0.779909	0.781790	0.783852	0.781801	0.782667	0.781411	0.783034	0.779919	0.781026	0.780642	0.780873	0.784076	0.782717	0.784556	0.782118	0.782986	0.781021
978.822649	0.784504	0.786081	0.783505	0.782150	0.779772	0.780490	0.783029	0.779759	0.782978	0.783173	0.782673	0.783077	0.782460	0.783268	0.781353	0.780387	0.779709	0.781918	0.785268	0.782788	0.786307	0.781815	0.783387	0.783167
979.544603	0.785135	0.786119	0.783254	0.783544	0.782752	0.781834	0.783403	0.779954	0.783741	0.783704	0.784272	0.782953	0.781415	0.786079	0.782783	0.780950	0.781208	0.783339	0.785279	0.782957	0.784730	0.783204	0.785255	0.783207
980.266471	0.786454	0.787413	0.783097	0.784197	0.782569	0.780883	0.785393	0.780696	0.783738	0.784854	0.784358	0.783648	0.782729	0.785661	0.782593	0.781223	0.781875	0.781728	0.785889	0.786221	0.786300	0.781915	0.784082	0.783180
980.988256	0.784715	0.786676	0.785095	0.783770	0.782228	0.782698	0.786063	0.782233	0.784834	0.784675	0.785700	0.783927	0.782539	0.785946	0.782925	0.781689	0.782509	0.783006	0.786430	0.784187	0.787335	0.783393	0.786270	0.784123
981.709956	0.785576	0.787554	0.784391	0.785006	0.785103	0.783189	0.784793	0.781996	0.786553	0.784586	0.786476	0.785551	0.783733	0.786118	0.783728	0.782456	0.781441	0.781828	0.786953	0.783785	0.786803	0.784837	0.785164	0.785544
982.431572	0.785933	0.787997	0.784534	0.784771	0.783746	0.783111	0.785797	0.782167	0.784590	0.785751	0.785137	0.783759	0.783543	0.785895	0.783775	0.782555	0.782877	0.784365	0.785381	0.785218	0.786924	0.784435	0.786883	0.785460
983.153103	0.786712	0.788811	0.785868	0.785777	0.784188	0.784688	0.784803	0.784594	0.785583	0.785668	0.785608	0.784576	0.784005	0.787512	0.785061	0.784360	0.782998	0.784678	0.787654	0.784623	0.788683	0.786282	0.786109	0.785758
983.874550	0.787202	0.789212	0.785547	0.786308	0.784937	0.784928	0.787129	0.782772	0.785947	0.784885	0.785129	0.785805	0.783750	0.785905	0.783812	0.784196	0.783600	0.785313	0.785790	0.784465	0.788297	0.784704	0.787487	0.785296
984.595913	0.787491	0.789328	0.786605	0.786433	0.785227	0.784415	0.786612	0.783508	0.787115	0.787475	0.786945	0.785669	0.784640	0.786762	0.784122	0.784976	0.783570	0.784328	0.788043	0.786048	0.789125	0.786494	0.787205	0.785031
985.317191	0.787941	0.790832	0.786531	0.787313	0.785872	0.784090	0.787305	0.787177	0.786577	0.786942	0.787068	0.785338	0.786530	0.787610	0.786056	0.783350	0.786501	0.785664	0.787976	0.787566	0.789311	0.786578	0.785490	0.784494
986.038385	0.787367	0.789672	0.786838	0.785690	0.784958	0.786559	0.787861	0.785578	0.786388	0.787711	0.787097	0.786952	0.786081	0.787053	0.785142	0.786410	0.783377	0.785418	0.788316	0.785866	0.788661	0.787120	0.787978	0.788219
986.759494	0.789840	0.790720	0.788167	0.787752	0.785173	0.785613	0.787172	0.785788	0.788519	0.786541	0.789367	0.787117	0.787376	0.789021	0.786914	0.785094	0.783667	0.786897	0.789254	0.787404	0.788305	0.787159	0.787511	0.786378
987.480518	0.788322	0.789759	0.787604	0.788082	0.787293	0.786715	0.790047	0.786466	0.786929	0.787704	0.788760	0.787634	0.786449	0.788654	0.786585	0.786428	0.785484	0.786692	0.788269	0.787573	0.788777	0.786904	0.788539	0.788180
988.201458	0.790554	0.791210	0.787795	0.788131	0.786851	0.786091	0.788954	0.786121	0.787891	0.787232	0.789423	0.787714	0.786034	0.789330	0.786372	0.786609	0.785529	0.789031	0.789133	0.787968	0.790274	0.786929	0.788174	0.787209
988.922313	0.789672	0.792577	0.788862	0.789429	0.789111	0.787517	0.789807	0.786760	0.788000	0.789891	0.790347	0.788792	0.786443	0.789729	0.787504	0.787186	0.787830	0.787721	0.789518	0.787504	0.790245	0.787302	0.788178	0.789142
989.643084	0.789330	0.792367	0.789210	0.788497	0.787402	0.787505	0.789131	0.785174	0.789252	0.788732	0.789341	0.788854	0.787295	0.790065	0.788095	0.788207	0.785243	0.785974	0.790674	0.788060	0.788877	0.788990	0.788280	0.787945
990.363770	0.790199	0.793514	0.789027	0.789275	0.788721	0.787275	0.791173	0.787624	0.789712	0.787766	0.790184	0.790599	0.787368	0.790036	0.787063	0.787060	0.788389	0.787372	0.791462	0.789375	0.790886	0.787592	0.789119	0.787697
991.084371	0.791507	0.792515	0.790462	0.790239	0.786807	0.789074	0.791375	0.787395	0.790137	0.789208	0.790480	0.788869	0.787909	0.790558	0.788269	0.787217	0.787190	0.790131	0.790572	0.790329	0.792122	0.788474	0.789983	0.788282
991.804888	0.791664	0.794637	0.789785	0.789805	0.789718	0.790633	0.792005	0.787771	0.790306	0.790463	0.790533	0.789670	0.788553	0.790035	0.787828	0.788513	0.788008	0.789186	0.791093	0.788390	0.792205	0.790555	0.789743	0.789422
992.525319	0.792304	0.793713	0.790817	0.791013	0.789180	0.788533	0.792743	0.789278	0.790476	0.790054	0.790916	0.791250	0.788241	0.791428	0.789986	0.788511	0.788782	0.789481	0.791590	0.789519	0.792055	0.790615	0.791234	0.791098
993.245666	0.792036	0.792842	0.791370	0.790652	0.788989	0.790292	0.790840	0.788564	0.790461	0.790983	0.791564	0.790229	0.788706	0.790958	0.789162	0.788773	0.788368	0.788383	0.791334	0.790926	0.792063	0.790405	0.790365	0.790008
993.965928	0.793602	0.793447	0.789667	0.790718	0.788217	0.788912	0.792874	0.788876	0.792900	0.792512	0.788991	0.791154	0.789120	0.791598	0.792132	0.788502	0.789091	0.790849	0.791725	0.791123	0.794243	0.790351	0.790973	0.790740
994.686106	0.793724	0.792721	0.793119	0.791985	0.791521	0.791138	0.790997	0.790114	0.792532	0.792741	0.792204	0.790310	0.789868	0.791118	0.789938	0.789246	0.788708	0.790290	0.793389	0.790146	0.795788	0.791204	0.792502	0.791072
995.406198	0.792742	0.795641	0.792086	0.791831	0.790967	0.790180	0.792444	0.789558	0.791785	0.790774	0.791940	0.791952	0.790229	0.792985	0.790496	0.788696	0.789687	0.790668	0.792390	0.790128	0.791252	0.790859	0.791936	0.790958
996.126206	0.792350	0.795507	0.794568	0.793120	0.790365	0.791294	0.793863	0.790015	0.792579	0.792492	0.791548	0.792179	0.790653	0.791670	0.791720	0.789439	0.790414	0.791782	0.791901	0.792689	0.794056	0.791325	0.792169	0.791482
996.846128	0.794343	0.795638	0.793055	0.793847	0.792119	0.790917	0.793564	0.790009	0.793529	0.792186	0.791950	0.791577	0.790586	0.793316	0.791194	0.789729	0.788988	0.791775	0.795474	0.793408	0.793730	0.792108	0.792374	0.792477
997.565966	0.793622	0.796087	0.791683	0.794655	0.790560	0.790920	0.792472	0.790947	0.792208	0.790952	0.792882	0.793119	0.792815	0.793460	0.791235	0.790540	0.790760	0.791084	0.794295	0.792589	0.795101	0.792905	0.792744	0.792862
998.285719	0.795403	0.796797	0.792037	0.792634	0.791884	0.792714	0.793950	0.792516	0.794423	0.793311	0.794570	0.793540	0.791117	0.794210	0.792386	0.790801	0.791116	0.792427	0.793485	0.792966	0.795403	0.793751	0.793601	0.792866
999.005386	0.796344	0.796675	0.792186	0.793940	0.792098	0.791930	0.794332	0.791463	0.794844	0.794216	0.793529	0.794156	0.792981	0.792942	0.793157	0.790658	0.790581	0.791084	0.795495	0.792332	0.794987	0.793732	0.794054	0.794307
999.724969	0.794994	0.796293	0.794211	0.794739	0.791760	0.792958	0.795751	0.790673	0.793985	0.793295	0.795114	0.792937	0.792623	0.793599	0.793258	0.790887	0.791257	0.792607	0.793801	0.794011	0.795662	0.794442	0.793123	0.795200
1000.444467	0.795903	0.797277	0.794775	0.795882	0.793572	0.793008	0.794623	0.793427	0.793163	0.794876	0.793924	0.792199	0.793326	0.794215	0.793041	0.791365	0.791370	0.793948	0.795039	0.793843	0.795400	0.794972	0.795161	0.792375
1001.163879	0.794323	0.797939	0.793927	0.796459	0.793287	0.795125	0.794819	0.793681	0.794065	0.793533	0.793968	0.794492	0.792291	0.794820	0.793286	0.794479	0.791224	0.792465	0.794484	0.793304	0.795002	0.794175	0.795131	0.795217
1001.883207	0.797131	0.797190	0.795203	0.797604	0.794871	0.794733	0.796492	0.793402	0.795236	0.793535	0.795196	0.794049	0.792994	0.796646	0.794465	0.793670	0.793352	0.794730	0.795664	0.795464	0.796202	0.794839	0.795830	0.794774
1002.602449	0.796090	0.798956	0.795847	0.795235	0.791902	0.795054	0.797309	0.793545	0.795733	0.795246	0.795827	0.795328	0.793644	0.796191	0.793941	0.792575	0.792549	0.795006	0.795482	0.795891	0.797145	0.794265	0.795592	0.795530
1003.321606	0.797099	0.800000	0.796249	0.796194	0.795263	0.795200	0.795992	0.794126	0.796557	0.796365	0.797585	0.794691	0.793419	0.796882	0.795127	0.793233	0.793590	0.794388	0.795816	0.795132	0.797050	0.795023	0.794609	0.795008
1004.040678	0.796522	0.799867	0.796483	0.795372	0.794357	0.795293	0.796974	0.794587	0.796450	0.796063	0.795599	0.795989	0.793531	0.796321	0.795914	0.793245	0.793643	0.796688	0.797052	0.795194	0.799873	0.794998	0.796937	0.796677
1004.759665	0.799205	0.798727	0.795857	0.796477	0.795832	0.793413	0.796619	0.794114	0.796246	0.795968	0.795795	0.796432	0.794637	0.796462	0.795027	0.794239	0.793510	0.795162	0.797863	0.795917	0.798409	0.793792	0.796860	0.796795
1005.478566	0.799360	0.801178	0.797202	0.796442	0.795262	0.796959	0.797781	0.794775	0.797110	0.794345	0.797318	0.796696	0.795787	0.797968	0.795437	0.794174	0.793539	0.795261	0.797318	0.797420	0.798806	0.796727	0.796005	0.795709
1006.197382	0.798899	0.800411	0.797627	0.797225	0.795814	0.797587	0.797012	0.793042	0.798072	0.796743	0.796684	0.797874	0.795871	0.798308	0.795749	0.795498	0.794701	0.796621	0.798571	0.796021	0.798629	0.796607	0.798496	0.797489
1006.916113	0.797271	0.801658	0.796445	0.797289	0.795029	0.797591	0.798280	0.795384	0.797173	0.797363	0.797130	0.797615	0.795310	0.798796	0.796027	0.795048	0.796733	0.796747	0.799630	0.796088	0.798336	0.797576	0.798333	0.797965
1007.634758	0.798590	0.801739	0.799121	0.796019	0.795652	0.795819	0.798506	0.796516	0.797356	0.796444	0.797963	0.796057	0.797146	0.799019	0.795054	0.796517	0.796957	0.795797	0.798724	0.797183	0.799534	0.797830	0.797542	0.797003
1008.353319	0.800274	0.801671	0.799793	0.797283	0.797959	0.796172	0.799501	0.794750	0.799318	0.797292	0.797559	0.796325	0.796877	0.799018	0.796761	0.794887	0.794808	0.797119	0.798494	0.797748	0.800114	0.796991	0.797716	0.797067
1009.071793	0.800239	0.802177	0.797949	0.797658	0.797468	0.796709	0.798767	0.793566	0.799275	0.800529	0.797599	0.795545	0.797922	0.796567	0.797933	0.796053	0.796436	0.797020	0.798132	0.796900	0.800481	0.797193	0.798855	0.797087
1009.790183	0.799713	0.800424	0.798053	0.798810	0.796210	0.796501	0.797428	0.796789	0.799711	0.798137	0.798116	0.800426	0.795221	0.798815	0.795940	0.797560	0.796117	0.797882	0.800527	0.797188	0.800415	0.797500	0.799809	0.798608
1010.508486	0.799430	0.802725	0.798351	0.798145	0.797519	0.798338	0.799077	0.797820	0.799734	0.797934	0.799833	0.796345	0.795779	0.799801	0.797831	0.795198	0.796175	0.796506	0.799219	0.797547	0.801937	0.797736	0.799624	0.797797
1011.226705	0.800812	0.800730	0.799223	0.797615	0.797898	0.798580	0.800609	0.797226	0.798336	0.797696	0.797290	0.796997	0.796140	0.798974	0.797862	0.795826	0.796774	0.798151	0.800084	0.798419	0.799048	0.796274	0.798311	0.798205
1011.944838	0.800377	0.801368	0.800483	0.800315	0.799110	0.797944	0.800951	0.796185	0.798464	0.795982	0.798652	0.799818	0.797056	0.800142	0.797666	0.797500	0.796741	0.799012	0.798963	0.799323	0.801254	0.798343	0.798909	0.797747
1012.662885	0.800136	0.801500	0.801600	0.799091	0.799243	0.798704	0.799089	0.797390	0.798873	0.798972	0.799339	0.798821	0.799712	0.799903	0.797290	0.796826	0.796606	0.798798	0.800570	0.798855	0.800916	0.797421	0.799162	0.797841
1013.380847	0.801107	0.802430	0.799455	0.799404	0.799153	0.798467	0.798305	0.798649	0.798569	0.798607	0.801140	0.798340	0.797294	0.800250	0.798046	0.798383	0.798868	0.798689	0.800417	0.799348	0.801458	0.799056	0.798900	0.798041
1014.098723	0.801001	0.801611	0.800509	0.801541	0.798027	0.799712	0.800067	0.797233	0.801313	0.798196	0.799864	0.798137	0.799692	0.800123	0.798868	0.797553	0.797753	0.798816	0.798838	0.799836	0.799990	0.799572	0.799246	0.799295
1014.816514	0.801360	0.804122	0.800950	0.801404	0.798498	0.799392	0.798847	0.798112	0.799533	0.797801	0.800391	0.800692	0.798288	0.798395	0.798467	0.797332	0.796953	0.797800	0.800347	0.798556	0.801030	0.799208	0.799987	0.798793
1015.534219	0.801530	0.803061	0.799215	0.799149	0.798785	0.798899	0.800340	0.797748	0.800194	0.798596	0.800783	0.798423	0.798945	0.799524	0.799016	0.799489	0.797866	0.797274	0.801158	0.802006	0.801803	0.799467	0.799795	0.800294
1016.251838	0.801148	0.803276	0.800714	0.800928	0.800478	0.800883	0.801502	0.799020	0.800793	0.798182	0.800058	0.801646	0.798884	0.800064	0.799995	0.798163	0.796025	0.798395	0.800533	0.799251	0.802528	0.799329	0.800116	0.800969
1016.969372	0.801097	0.802072	0.800343	0.801203	0.799484	0.800387	0.800052	0.798501	0.799805	0.800357	0.800128	0.799993	0.798799	0.799555	0.799634	0.799398	0.798724	0.798699	0.801510	0.798655	0.800629	0.798943	0.800344	0.798314
1017.686820	0.801981	0.804100	0.800017	0.801790	0.799338	0.799404	0.800396	0.800703	0.801934	0.799937	0.799982	0.798631	0.798332	0.800823	0.798574	0.798703	0.798858	0.799195	0.802746	0.800360	0.801245	0.797507	0.801203	0.799067
1018.404182	0.801972	0.804278	0.801408	0.800283	0.800399	0.800287	0.803060	0.801176	0.800357	0.801706	0.800993	0.800098	0.800977	0.800951	0.798788	0.798938	0.799486	0.802217	0.801569	0.800195	0.803147	0.798931	0.799855	0.800361
1019.121458	0.802166	0.804107	0.801195	0.802056	0.799511	0.800460	0.801078	0.798999	0.799944	0.798812	0.800587	0.800549	0.800573	0.801357	0.801784	0.799673	0.800049	0.799412	0.802149	0.800274	0.803612	0.800727	0.800173	0.801669
1019.838649	0.803771	0.804183	0.802910	0.800341	0.799488	0.801659	0.801222	0.800106	0.802467	0.801876	0.799767	0.802267	0.799674	0.803050	0.801395	0.800696	0.798659	0.800218	0.803811	0.801161	0.803181	0.801605	0.802682	0.801079
1020.555753	0.802945	0.804663	0.801324	0.802398	0.801284	0.801145	0.800614	0.800137	0.799099	0.802067	0.801390	0.802606	0.800744	0.802907	0.800813	0.799382	0.798204	0.800935	0.804392	0.800436	0.804092	0.800830	0.801630	0.800320
1021.272772	0.803209	0.805677	0.802331	0.802696	0.800709	0.801645	0.804753	0.799912	0.801836	0.799149	0.802275	0.801399	0.800541	0.801104	0.800944	0.799760	0.799608	0.801481	0.801496	0.800676	0.802381	0.799774	0.800805	0.800854
1021.989705	0.803491	0.805589	0.801961	0.800881	0.800775	0.801494	0.803057	0.799872	0.802983	0.801937	0.800312	0.802113	0.799472	0.803663	0.799180	0.800990	0.799999	0.800795	0.805449	0.803565	0.803632	0.800376	0.801494	0.802485
1022.706552	0.802759	0.805588	0.801556	0.801841	0.800731	0.801176	0.802547	0.800484	0.801598	0.803107	0.802630	0.800111	0.800359	0.803284	0.800997	0.799273	0.798925	0.800797	0.802224	0.803184	0.803377	0.800945	0.802136	0.802762
1023.423313	0.802435	0.803887	0.803530	0.802338	0.801272	0.801273	0.802264	0.800619	0.800218	0.801958	0.801393	0.802637	0.800507	0.801713	0.800179	0.801373	0.799493	0.801195	0.803373	0.802669	0.804801	0.800877	0.800605	0.802681
1024.139988	0.804150	0.805771	0.802552	0.803724	0.800068	0.802557	0.803261	0.801228	0.804405	0.801731	0.803693	0.802041	0.802757	0.802410	0.802123	0.800663	0.799046	0.803747	0.802311	0.803087	0.803939	0.800290	0.804049	0.803375
1024.856578	0.806079	0.804233	0.802141	0.802964	0.801731	0.802347	0.804402	0.801727	0.801873	0.800858	0.803211	0.802503	0.800962	0.803129	0.803531	0.800920	0.799080	0.800877	0.804857	0.799257	0.805330	0.801069	0.803159	0.800208
1025.573081	0.802668	0.806473	0.803476	0.803032	0.801216	0.802489	0.804792	0.800039	0.803629	0.802707	0.803811	0.803358	0.800167	0.801685	0.802233	0.800069	0.800776	0.803326	0.802471	0.801437	0.803934	0.800122	0.802640	0.802698
1026.289498	0.802073	0.806983	0.802818	0.802201	0.801708	0.802479	0.802876	0.801008	0.801761	0.802235	0.803848	0.802578	0.801670	0.803681	0.801894	0.801786	0.800723	0.802374	0.805095	0.801819	0.803805	0.801078	0.799858	0.802534
1027.005829	0.804855	0.804745	0.803232	0.805035	0.802180	0.803969	0.803920	0.800943	0.803860	0.802425	0.803412	0.801990	0.802441	0.803827	0.803875	0.801495	0.800464	0.801283	0.802968	0.803260	0.805822	0.803469	0.804178	0.802919
1027.722074	0.804994	0.806050	0.804147	0.802537	0.803416	0.800918	0.802975	0.802616	0.803547	0.802733	0.802592	0.802443	0.801645	0.805444	0.802320	0.802681	0.802170	0.802815	0.802772	0.802865	0.804316	0.803156	0.802579	0.804274
1028.438232	0.805985	0.806996	0.803565	0.802784	0.803488	0.802841	0.804273	0.801677	0.803566	0.803372	0.802766	0.803481	0.800371	0.803422	0.802436	0.803203	0.800212	0.802847	0.804325	0.803470	0.804485	0.802731	0.801449	0.802439
1029.154305	0.804969	0.806051	0.806812	0.803614	0.801345	0.802354	0.803202	0.801044	0.802607	0.801416	0.802995	0.803675	0.804480	0.805185	0.805441	0.802841	0.801199	0.802764	0.803845	0.802135	0.804025	0.802202	0.804556	0.804778
1029.870291	0.804285	0.806967	0.803936	0.802544	0.804475	0.804306	0.805065	0.802948	0.804720	0.803636	0.802681	0.803657	0.802153	0.804132	0.801775	0.801032	0.800229	0.803348	0.804261	0.803731	0.804681	0.800948	0.802497	0.802071
1030.586192	0.803830	0.807664	0.803784	0.805075	0.803933	0.803797	0.804917	0.803483	0.804085	0.803887	0.803111	0.804823	0.801537	0.805532	0.803728	0.802195	0.802814	0.801688	0.804142	0.802816	0.806997	0.804000	0.803459	0.803948
1031.302005	0.805588	0.806247	0.805895	0.803276	0.802304	0.804207	0.805116	0.800478	0.804367	0.803113	0.804754	0.802833	0.803478	0.804038	0.801870	0.802511	0.799924	0.803707	0.803492	0.802531	0.805103	0.802819	0.803148	0.802963
1032.017733	0.804530	0.806974	0.805886	0.804194	0.801840	0.802520	0.804504	0.801504	0.804012	0.804226	0.804176	0.803078	0.802488	0.804062	0.803381	0.800290	0.800693	0.802464	0.805412	0.803604	0.806302	0.799772	0.802749	0.801435
1032.733374	0.806399	0.807424	0.804210	0.804762	0.805325	0.803786	0.801872	0.802000	0.805222	0.801174	0.803779	0.805808	0.801179	0.803897	0.802070	0.801654	0.802277	0.803899	0.804480	0.803248	0.807021	0.800722	0.804086	0.801778
1033.448929	0.803503	0.806235	0.804785	0.805577	0.803197	0.803370	0.803820	0.802368	0.806694	0.804608	0.803195	0.802755	0.801006	0.803246	0.802092	0.802062	0.801380	0.802623	0.804330	0.802592	0.804491	0.802327	0.803945	0.802357
1034.164398	0.805082	0.808626	0.802830	0.802765	0.803792	0.802852	0.803974	0.800172	0.803459	0.803914	0.804473	0.802474	0.803302	0.802348	0.802366	0.801536	0.800464	0.803055	0.806150	0.804731	0.807130	0.802520	0.803922	0.804132
1034.879780	0.805904	0.806003	0.804721	0.805707	0.804548	0.801886	0.805209	0.801077	0.804057	0.803058	0.804384	0.804269	0.803329	0.806032	0.802469	0.801544	0.801853	0.802962	0.804073	0.803489	0.805927	0.803786	0.805334	0.802976
1035.595076	0.803563	0.806814	0.805591	0.805770	0.802951	0.803457	0.803858	0.804893	0.804181	0.803688	0.804244	0.803074	0.803676	0.804271	0.801837	0.802803	0.802257	0.802840	0.803871	0.803949	0.805381	0.802397	0.805267	0.804884
1036.310286	0.805633	0.808213	0.803096	0.803451	0.803379	0.803728	0.804458	0.803929	0.805080	0.803875	0.804833	0.803353	0.802703	0.803226	0.803646	0.801097	0.803218	0.802766	0.805249	0.802607	0.806784	0.803549	0.804778	0.803142
1037.025409	0.807764	0.807990	0.803578	0.805479	0.799733	0.803014	0.803303	0.803212	0.804239	0.803796	0.804083	0.803695	0.802442	0.804426	0.804889	0.801423	0.802533	0.801896	0.804577	0.804480	0.807189	0.802146	0.803331	0.803624
1037.740445	0.805982	0.806390	0.805056	0.803883	0.802828	0.804257	0.805005	0.801336	0.806976	0.804041	0.803775	0.802093	0.801668	0.803688	0.802822	0.802420	0.801838	0.802753	0.805604	0.804419	0.806877	0.802533	0.805205	0.803687
1038.455395	0.806693	0.806881	0.805655	0.805025	0.805963	0.805390	0.804582	0.803530	0.803867	0.804295	0.803558	0.801222	0.801818	0.805129	0.803208	0.802169	0.802839	0.802873	0.805299	0.805748	0.807085	0.801024	0.804729	0.803866
1039.170259	0.806102	0.805652	0.803658	0.804327	0.803800	0.803096	0.803670	0.802249	0.804923	0.802820	0.803868	0.801728	0.802885	0.805652	0.805012	0.800733	0.801540	0.802879	0.806026	0.804650	0.806975	0.804384	0.801631	0.803427
1039.885035	0.805347	0.806940	0.804728	0.806004	0.803137	0.803952	0.803730	0.802264	0.804339	0.802219	0.804802	0.805041	0.804005	0.803795	0.802947	0.800355	0.803711	0.804747	0.806887	0.802905	0.805882	0.803383	0.803363	0.803353
1040.599726	0.806004	0.807734	0.805853	0.804864	0.804828	0.804283	0.803186	0.801877	0.803006	0.804073	0.803792	0.804039	0.802488	0.803877	0.803858	0.801270	0.802481	0.806323	0.806637	0.804297	0.806887	0.803501	0.802904	0.803114
1041.314329	0.803928	0.807680	0.806831	0.807055	0.803496	0.804154	0.802152	0.804678	0.804983	0.803494	0.804857	0.805622	0.802575	0.803506	0.802271	0.801206	0.802173	0.803237	0.803037	0.802666	0.805066	0.802298	0.803013	0.803108
1042.028846	0.806637	0.805165	0.806362	0.803572	0.804682	0.804205	0.804662	0.800804	0.804330	0.802086	0.804508	0.805783	0.801557	0.805323	0.803262	0.802080	0.800799	0.804102	0.803643	0.805155	0.805938	0.805139	0.805069	0.803965
1042.743276	0.804044	0.805521	0.805139	0.804848	0.805033	0.805032	0.804411	0.801602	0.804073	0.803648	0.804999	0.805675	0.802197	0.805786	0.804863	0.802866	0.801355	0.802755	0.806000	0.802886	0.807476	0.802627	0.805516	0.804634
1043.457620	0.806345	0.808169	0.802663	0.805033	0.802086	0.804211	0.805371	0.804656	0.804367	0.804230	0.801446	0.804534	0.803904	0.804045	0.804465	0.803520	0.801329	0.801632	0.803708	0.803063	0.805285	0.804312	0.804686	0.804724
1044.171877	0.804708	0.806818	0.804095	0.804885	0.803911	0.802311	0.803408	0.803427	0.803823	0.804408	0.802099	0.804494	0.803752	0.802886	0.804690	0.802561	0.802444	0.802991	0.805988	0.802755	0.805325	0.803221	0.806312	0.803072
1044.886047	0.803463	0.806957	0.804958	0.804684	0.803274	0.804941	0.804212	0.804143	0.805929	0.804068	0.802378	0.803267	0.802288	0.802212	0.806103	0.800718	0.800656	0.804789	0.804307	0.803741	0.805597	0.804351	0.803584	0.802995
1045.600130	0.805623	0.808042	0.806615	0.804247	0.804578	0.803113	0.804017	0.802255	0.806903	0.803529	0.800935	0.804545	0.800381	0.805048	0.804225	0.802857	0.801245	0.803772	0.804818	0.802970	0.803847	0.802723	0.801970	0.802709
1046.314126	0.806395	0.807595	0.804138	0.802861	0.802031	0.801502	0.802953	0.801986	0.806033	0.804680	0.804601	0.804668	0.801092	0.805311	0.802766	0.801191	0.803797	0.804137	0.805003	0.804058	0.804036	0.801920	0.804339	0.803637
1047.028036	0.805462	0.810627	0.805420	0.802943	0.802552	0.804752	0.804044	0.801860	0.804469	0.802865	0.801418	0.804493	0.802338	0.803157	0.802480	0.799111	0.802853	0.803461	0.806424	0.802015	0.806500	0.803246	0.804096	0.805364
1047.741858	0.804269	0.808011	0.802769	0.804140	0.802946	0.804011	0.804166	0.799562	0.802503	0.803636	0.803235	0.800592	0.800876	0.803855	0.801734	0.801912	0.803638	0.802521	0.805362	0.802673	0.805826	0.802628	0.803404	0.802900
1048.455594	0.805934	0.804970	0.806416	0.806243	0.801433	0.801359	0.803059	0.803590	0.804955	0.802788	0.803233	0.802226	0.802220	0.803160	0.802749	0.801096	0.803564	0.804966	0.805035	0.801558	0.804487	0.802069	0.804460	0.804730
1049.169243	0.804274	0.805532	0.805116	0.805049	0.801068	0.800907	0.804102	0.800577	0.804410	0.803945	0.803827	0.803025	0.800061	0.801387	0.803360	0.799012	0.801257	0.803952	0.804904	0.801493	0.803838	0.803795	0.803454	0.801730
1049.882805	0.806409	0.802668	0.801711	0.802213	0.801040	0.800170	0.801555	0.801118	0.802536	0.803215	0.802097	0.803036	0.802650	0.804394	0.803401	0.799550	0.800754	0.801765	0.802753	0.801560	0.804851	0.801800	0.805244	0.802505
1050.596280	0.805596	0.803179	0.803963	0.805850	0.801790	0.804123	0.803304	0.800877	0.802493	0.801201	0.801730	0.803447	0.801786	0.800750	0.801849	0.802869	0.802869	0.801877	0.803389	0.799989	0.804879	0.799823	0.801548	0.802912
1051.309667	0.804344	0.806640	0.805606	0.802131	0.802044	0.801681	0.803490	0.800169	0.801319	0.801888	0.802297	0.803485	0.799756	0.805504	0.801175	0.800727	0.798484	0.801392	0.802893	0.801970	0.804735	0.802880	0.802589	0.802797
1052.022968	0.802565	0.803708	0.806010	0.803709	0.800461	0.805345	0.802409	0.802371	0.802122	0.799484	0.802394	0.800988	0.799922	0.803771	0.801488	0.798524	0.800363	0.802274	0.800273	0.801562	0.804044	0.801210	0.802567	0.799691
1052.736182	0.804678	0.804683	0.802469	0.802431	0.800668	0.803104	0.801529	0.800467	0.799252	0.802255	0.801369	0.801125	0.801877	0.800912	0.799669	0.800051	0.795649	0.802136	0.805023	0.802796	0.803789	0.802457	0.802916	0.800056
1053.449309	0.802517	0.804444	0.802895	0.803386	0.802646	0.802491	0.803192	0.800457	0.804142	0.799865	0.801617	0.802075	0.802080	0.802484	0.801696	0.803543	0.800423	0.799949	0.804258	0.801861	0.804552	0.801461	0.802796	0.802262
1054.162348	0.804552	0.806347	0.804321	0.803750	0.803632	0.806283	0.801767	0.798079	0.800137	0.799317	0.799764	0.801373	0.800867	0.800880	0.803744	0.799216	0.799994	0.802732	0.803124	0.800932	0.805235	0.799335	0.803425	0.801424
1054.875300	0.802374	0.805010	0.802743	0.804001	0.799080	0.804177	0.801464	0.801154	0.801892	0.800171	0.801034	0.801883	0.797359	0.803634	0.799772	0.800449	0.798997	0.800142	0.800908	0.802465	0.804511	0.800512	0.802041	0.799880
1055.588165	0.803144	0.803503	0.804276	0.802611	0.799179	0.801359	0.802218	0.800514	0.799898	0.798698	0.798751	0.801115	0.801987	0.799847	0.799353	0.800924	0.803121	0.802668	0.800400	0.800134	0.802310	0.801578	0.801883	0.801104
1056.300943	0.803264	0.803559	0.803836	0.800866	0.802859	0.801325	0.803125	0.798334	0.801787	0.799596	0.800927	0.800711	0.802492	0.799485	0.800763	0.798301	0.797309	0.802005	0.801546	0.801510	0.803249	0.798081	0.801130	0.797466
1057.013634	0.800597	0.803820	0.800765	0.801846	0.803385	0.801748	0.801392	0.801511	0.802264	0.798964	0.798328	0.799403	0.799413	0.799130	0.800053	0.796202	0.798051	0.802786	0.801947	0.802561	0.802688	0.798432	0.800790	0.802020
1057.726238	0.800103	0.804143	0.800280	0.800702	0.799711	0.802448	0.798889	0.799372	0.802712	0.800200	0.798236	0.801196	0.799603	0.800443	0.798766	0.795814	0.795963	0.798176	0.798437	0.799097	0.803638	0.797748	0.801492	0.800234
1058.438754	0.800754	0.802607	0.801916	0.801432	0.801037	0.799254	0.800121	0.798444	0.799012	0.797283	0.800111	0.799960	0.799132	0.799167	0.799206	0.797455	0.800494	0.797216	0.796708	0.797755	0.801888	0.796631	0.801910	0.800321
1059.151182	0.802347	0.801945	0.797811	0.802403	0.800665	0.798869	0.798647	0.797679	0.798132	0.796864	0.797526	0.797428	0.798213	0.796542	0.799288	0.796472	0.795792	0.798883	0.798136	0.801858	0.800228	0.798517	0.799280	0.801247
1059.863524	0.801004	0.802126	0.801490	0.799987	0.800989	0.798875	0.796201	0.800547	0.799148	0.800793	0.798814	0.796730	0.798416	0.799574	0.800106	0.798578	0.797864	0.798397	0.798716	0.800799	0.803064	0.801849	0.797625	0.798059
1060.575778	0.799652	0.799963	0.800829	0.797915	0.797246	0.799083	0.800044	0.798629	0.798643	0.799683	0.797515	0.796665	0.798912	0.798830	0.795727	0.796663	0.795741	0.800068	0.800241	0.800467	0.801252	0.799277	0.797871	0.798484
1061.287945	0.798799	0.805041	0.800847	0.797399	0.797972	0.797154	0.802053	0.800327	0.798126	0.797652	0.800136	0.800534	0.797922	0.798482	0.798623	0.799119	0.797972	0.798004	0.799646	0.799973	0.799307	0.799053	0.798851	0.798931
1062.000024	0.799906	0.800598	0.800624	0.798951	0.798157	0.796935	0.803178	0.797174	0.800119	0.797468	0.797303	0.798283	0.799844	0.798514	0.797452	0.797547	0.798068	0.799129	0.799494	0.798150	0.802680	0.798941	0.801179	0.798011
1062.712016	0.802342	0.800855	0.799921	0.799003	0.796207	0.797952	0.799834	0.797810	0.800675	0.798692	0.799668	0.795573	0.799332	0.799377	0.800195	0.798172	0.799008	0.802372	0.796594	0.799573	0.801672	0.794983	0.799316	0.796982
1063.423920	0.799308	0.802040	0.798224	0.798665	0.793226	0.800774	0.799008	0.794095	0.799567	0.796060	0.798972	0.797724	0.796504	0.799029	0.798930	0.794855	0.798434	0.799317	0.799632	0.797692	0.800958	0.796869	0.797888	0.799063
1064.135737	0.800428	0.799824	0.800894	0.798356	0.796933	0.798991	0.798163	0.795450	0.801615	0.800176	0.797330	0.795214	0.799538	0.796722	0.798499	0.795726	0.792767	0.800929	0.800582	0.795552	0.798648	0.798096	0.799306	0.797907
1064.847466	0.796590	0.798923	0.798658	0.799465	0.798078	0.797263	0.797582	0.795799	0.798705	0.791796	0.796602	0.794380	0.795011	0.798388	0.796189	0.795518	0.794409	0.797546	0.799106	0.796238	0.798091	0.797704	0.796840	0.796899
1065.559108	0.800000	0.802989	0.800977	0.799780	0.796843	0.794834	0.796061	0.794939	0.795866	0.792983	0.796434	0.793353	0.791724	0.794109	0.794834	0.791890	0.795077	0.797523	0.798310	0.796671	0.799193	0.797133	0.796846	0.795495
1066.270662	0.795610	0.800251	0.800947	0.798138	0.794527	0.797617	0.799459	0.794868	0.797960	0.795725	0.794003	0.791015	0.792186	0.794964	0.796441	0.794933	0.792596	0.794798	0.794821	0.796723	0.797600	0.793711	0.798632	0.796737
1066.982128	0.798968	0.796300	0.798734	0.799118	0.794050	0.794615	0.795372	0.794868	0.793578	0.795610	0.794646	0.796547	0.793301	0.796545	0.793656	0.794296	0.796198	0.794942	0.795468	0.794625	0.798447	0.794217	0.794126	0.793620
1067.693507	0.797305	0.800142	0.796550	0.794059	0.795991	0.795986	0.797257	0.792507	0.795258	0.796947	0.794858	0.793232	0.792813	0.793827	0.793923	0.793926	0.793806	0.795701	0.796668	0.798750	0.799129	0.793203	0.793887	0.794412
1068.404798	0.797214	0.796349	0.795601	0.797142	0.795859	0.796994	0.793286	0.794713	0.797029	0.794410	0.790019	0.794676	0.792830	0.798970	0.795623	0.794063	0.792534	0.796328	0.794434	0.793138	0.795081	0.794401	0.793902	0.792647
1069.116001	0.796812	0.799082	0.797967	0.798720	0.795419	0.798348	0.796242	0.795559	0.800481	0.794080	0.798812	0.796879	0.792647	0.794138	0.793936	0.794331	0.793708	0.799092	0.795504	0.794653	0.795441	0.792967	0.795491	0.793281
1069.827117	0.796804	0.798890	0.797580	0.797607	0.794609	0.797380	0.795997	0.795131	0.795433	0.791494	0.791470	0.791953	0.791423	0.795529	0.795235	0.795672	0.791956	0.795387	0.793707	0.797299	0.798188	0.793039	0.793841	0.792490
1070.538145	0.794457	0.796451	0.797390	0.795746	0.792492	0.793761	0.796931	0.792652	0.795654	0.793720	0.796013	0.794326	0.792600	0.795065	0.792957	0.794070	0.793351	0.794631	0.793439	0.794208	0.797315	0.794257	0.794668	0.794927
1071.249085	0.797464	0.797558	0.795456	0.795648	0.794846	0.797194	0.794981	0.789333	0.799314	0.792292	0.793729	0.794396	0.790679	0.794870	0.794360	0.792812	0.790842	0.793788	0.795422	0.798573	0.795006	0.792464	0.789288	0.792901
1071.959937	0.796310	0.793842	0.797482	0.796208	0.791800	0.797904	0.799357	0.792485	0.794108	0.795331	0.789765	0.791496	0.792834	0.792499	0.792097	0.794818	0.789350	0.794727	0.797166	0.795408	0.794588	0.789226	0.796611	0.795047
1072.670702	0.795517	0.797744	0.796261	0.796081	0.795383	0.798507	0.793363	0.790763	0.793623	0.789523	0.792269	0.797147	0.792757	0.791051	0.789172	0.791614	0.791353	0.793904	0.793695	0.792548	0.794193	0.791473	0.791855	0.790604
1073.381378	0.794018	0.793744	0.794072	0.795575	0.792487	0.791200	0.792432	0.792110	0.789814	0.791656	0.790533	0.787769	0.791232	0.794881	0.794906	0.791849	0.791683	0.790667	0.792169	0.792281	0.794342	0.791815	0.791914	0.792517
1074.091967	0.794099	0.796000	0.794249	0.795501	0.791891	0.791656	0.787850	0.789491	0.793194	0.789016	0.789459	0.789310	0.790213	0.789059	0.790190	0.790379	0.788053	0.790777	0.793063	0.791237	0.796241	0.788531	0.794626	0.790497
1074.802468	0.792782	0.792295	0.794836	0.794784	0.794371	0.794788	0.790852	0.791374	0.792450	0.787965	0.791650	0.789394	0.787744	0.790038	0.796215	0.789336	0.787139	0.790733	0.791831	0.787029	0.794890	0.789392	0.787591	0.790051
1075.512881	0.793248	0.792841	0.793274	0.792219	0.790099	0.792504	0.791325	0.789128	0.791137	0.786849	0.789817	0.787931	0.787833	0.788073	0.789326	0.786008	0.788954	0.790975	0.794707	0.789996	0.793308	0.788704	0.787485	0.787375
1076.223205	0.794746	0.790461	0.789786	0.790263	0.789650	0.791865	0.790002	0.786371	0.789733	0.788570	0.788436	0.787054	0.789648	0.787883	0.793041	0.789007	0.786851	0.793218	0.793448	0.791765	0.794647	0.790698	0.789335	0.791016
1076.933442	0.786863	0.792006	0.791004	0.792460	0.788998	0.791060	0.789570	0.784828	0.791880	0.788789	0.786962	0.789297	0.787021	0.789459	0.789767	0.791008	0.787859	0.789300	0.792336	0.789027	0.793958	0.789486	0.789880	0.789184
1077.643591	0.791629	0.789902	0.794044	0.791386	0.789590	0.790008	0.787708	0.791820	0.788220	0.787174	0.786413	0.787335	0.790957	0.786141	0.792552	0.787996	0.788228	0.788266	0.789414	0.790372	0.791433	0.787768	0.788619	0.789185
1078.353652	0.788741	0.790094	0.791693	0.789258	0.790091	0.788459	0.787376	0.786051	0.791340	0.783677	0.790473	0.787806	0.787748	0.788029	0.787846	0.787553	0.788663	0.788767	0.787727	0.790850	0.788839	0.788684	0.788052	0.787138
1079.063624	0.790234	0.789830	0.791918	0.791301	0.789431	0.793530	0.788239	0.784836	0.787361	0.790915	0.784871	0.789951	0.787293	0.784383	0.784294	0.788840	0.787295	0.788202	0.788438	0.791114	0.789746	0.788944	0.787921	0.789903
1079.773509	0.788556	0.789484	0.787156	0.791093	0.786581	0.789482	0.785180	0.787140	0.785056	0.785756	0.787506	0.785678	0.787180	0.789366	0.790139	0.786479	0.783865	0.789025	0.790041	0.788177	0.793677	0.787145	0.787514	0.788205
1080.483305	0.784296	0.790655	0.790642	0.791171	0.787298	0.787907	0.784697	0.786930	0.788445	0.782990	0.787543	0.788130	0.784719	0.785147	0.788129	0.785942	0.785263	0.791531	0.788251	0.788200	0.787989	0.785476	0.786647	0.785180
1081.193013	0.788468	0.788553	0.789025	0.790660	0.789657	0.785880	0.782365	0.783741	0.790269	0.780572	0.782357	0.783917	0.787225	0.782940	0.785705	0.785557	0.784160	0.788158	0.786327	0.790475	0.788904	0.785839	0.785406	0.789268
1081.902633	0.788278	0.788325	0.786828	0.786553	0.785858	0.787382	0.787028	0.782647	0.789181	0.782270	0.784735	0.785740	0.788781	0.782883	0.781985	0.787058	0.782859	0.786711	0.786968	0.789392	0.791431	0.787815	0.786208	0.786496
1082.612165	0.790997	0.786366	0.787894	0.784961	0.789409	0.787927	0.785274	0.783502	0.784545	0.782133	0.783341	0.784367	0.783217	0.778698	0.783105	0.781545	0.781824	0.786118	0.785052	0.783798	0.788506	0.781826	0.787790	0.782966
1083.321608	0.789389	0.785817	0.787712	0.782393	0.786726	0.783636	0.782017	0.782511	0.785758	0.779125	0.782331	0.782028	0.779807	0.782027	0.782299	0.780445	0.781102	0.781650	0.782796	0.781421	0.786166	0.783900	0.783145	0.780571
1084.030963	0.784143	0.785594	0.786552	0.787254	0.784572	0.784780	0.783415	0.780523	0.782618	0.780396	0.780066	0.781511	0.779132	0.780483	0.782467	0.782006	0.781937	0.785603	0.785341	0.780186	0.785562	0.782777	0.782734	0.781620
1084.740230	0.781630	0.782838	0.785004	0.781635	0.782883	0.785935	0.783153	0.783633	0.781251	0.780640	0.781483	0.778317	0.780490	0.782541	0.783191	0.780099	0.778704	0.784964	0.782253	0.780534	0.782499	0.782090	0.779702	0.778934
1085.449409	0.785694	0.780874	0.782768	0.779668	0.780433	0.780259	0.781064	0.778858	0.780777	0.777479	0.776956	0.777974	0.784683	0.781044	0.780414	0.781697	0.778463	0.784171	0.778588	0.779339	0.786000	0.782096	0.776033	0.777782
1086.158499	0.782592	0.781594	0.781195	0.782608	0.778958	0.777412	0.777308	0.777912	0.779474	0.778642	0.780862	0.769718	0.775065	0.778387	0.779836	0.777054	0.775752	0.780491	0.780824	0.778212	0.781676	0.779787	0.783907	0.780315
1086.867501	0.778758	0.783642	0.780921	0.782939	0.777687	0.777323	0.776758	0.776358	0.778219	0.774230	0.779083	0.775859	0.775749	0.775946	0.779853	0.776510	0.777575	0.777606	0.784108	0.775204	0.779378	0.773421	0.775519	0.776518
1087.576414	0.782103	0.782100	0.777222	0.778644	0.775527	0.774201	0.782528	0.778435	0.777080	0.778058	0.776629	0.773227	0.773647	0.775352	0.773948	0.780345	0.775158	0.774608	0.778304	0.779417	0.782886	0.776662	0.780365	0.778257
1088.285239	0.775852	0.776111	0.776601	0.780140	0.776021	0.777212	0.776504	0.775477	0.778406	0.775787	0.771968	0.774171	0.776220	0.777070	0.775208	0.774273	0.776135	0.776581	0.776041	0.778009	0.779638	0.773331	0.777194	0.776040
1088.993975	0.777599	0.777443	0.778547	0.777515	0.773920	0.777436	0.773767	0.773838	0.775192	0.773001	0.776866	0.774665	0.774637	0.773485	0.775061	0.777380	0.776571	0.774935	0.775749	0.775534	0.777187	0.775557	0.777282	0.776010
1089.702623	0.774413	0.775136	0.776744	0.772875	0.774149	0.777205	0.774482	0.773453	0.774140	0.768163	0.768766	0.771514	0.774052	0.770977	0.772251	0.772321	0.772457	0.772535	0.771250	0.774391	0.773828	0.769333	0.774510	0.775260
1090.411182	0.771883	0.776708	0.771543	0.774217	0.773944	0.774331	0.770791	0.770320	0.774813	0.767247	0.767441	0.769288	0.771888	0.770170	0.767013	0.771614	0.770596	0.773232	0.773056	0.772635	0.773756	0.769402	0.773822	0.768921
1091.119653	0.775127	0.773782	0.773080	0.773775	0.775067	0.773089	0.771011	0.769546	0.767929	0.766051	0.762294	0.767973	0.767889	0.767095	0.769530	0.770067	0.771176	0.774472	0.771617	0.770930	0.771475	0.768720	0.768996	0.769977
1091.828035	0.773034	0.769089	0.771047	0.772502	0.765069	0.770805	0.764717	0.768909	0.765483	0.764053	0.765557	0.763181	0.765783	0.766995	0.760017	0.765697	0.764675	0.771147	0.770236	0.768992	0.770533	0.763306	0.768860	0.770402
1092.536329	0.767258	0.773524	0.769543	0.766964	0.768225	0.768753	0.764739	0.767586	0.766967	0.764974	0.762299	0.763813	0.763258	0.766348	0.764953	0.762840	0.760510	0.766482	0.765728	0.768390	0.767547	0.764959	0.768959	0.765660
1093.244534	0.765017	0.769430	0.768494	0.766016	0.767323	0.769417	0.764631	0.765576	0.763363	0.757273	0.761123	0.761198	0.764295	0.762123	0.767510	0.761437	0.764644	0.765109	0.766349	0.761846	0.767816	0.761828	0.767935	0.762683
1093.952650	0.766346	0.761494	0.766898	0.768653	0.765853	0.770212	0.763543	0.758347	0.758818	0.756921	0.760928	0.761200	0.760863	0.761554	0.758183	0.765661	0.759933	0.766617	0.762450	0.765172	0.765376	0.758104	0.763203	0.760127
1094.660677	0.762328	0.765141	0.762596	0.761688	0.763140	0.762327	0.763860	0.762169	0.760950	0.759147	0.751974	0.758678	0.760796	0.759535	0.758324	0.759413	0.758075	0.764112	0.766967	0.758828	0.764489	0.757753	0.760375	0.760317
1095.368616	0.765747	0.764183	0.763009	0.759485	0.759815	0.763257	0.764115	0.760259	0.758946	0.758647	0.758300	0.760265	0.755548	0.759215	0.760520	0.760393	0.757407	0.763859	0.762060	0.762194	0.760989	0.760161	0.763323	0.760344
1096.076466	0.759351	0.762803	0.760975	0.766685	0.763559	0.762664	0.757619	0.757388	0.761432	0.754563	0.756463	0.761064	0.755654	0.759151	0.759008	0.757948	0.758224	0.760667	0.760280	0.757681	0.759963	0.756520	0.758436	0.756444
1096.784228	0.764206	0.760474	0.761837	0.762441	0.758773	0.756362	0.759206	0.755948	0.755563	0.755083	0.753199	0.754679	0.758516	0.758408	0.755652	0.752546	0.759892	0.760523	0.754818	0.756493	0.758516	0.755858	0.758183	0.756914
1097.491900	0.760174	0.755816	0.760192	0.760920	0.755895	0.756192	0.759176	0.754689	0.754189	0.749865	0.755422	0.754534	0.756178	0.751527	0.751503	0.751462	0.750158	0.754298	0.754266	0.756845	0.755534	0.753333	0.753960	0.751722
1098.199484	0.759265	0.755599	0.758852	0.757796	0.756725	0.758034	0.755358	0.756619	0.753929	0.749878	0.750424	0.750524	0.754364	0.754024	0.752760	0.757006	0.751675	0.753873	0.754369	0.755627	0.755378	0.750007	0.756671	0.750624
1098.906978	0.748470	0.759805	0.749355	0.757071	0.752172	0.753368	0.752750	0.752335	0.748828	0.749891	0.752146	0.750799	0.746462	0.747068	0.750379	0.750983	0.750374	0.753128	0.752228	0.749449	0.750176	0.751565	0.752705	0.748867
1099.614384	0.751636	0.753548	0.756181	0.755343	0.750839	0.755784	0.752773	0.747253	0.748973	0.746384	0.750081	0.747638	0.749137	0.747999	0.747097	0.748441	0.744409	0.751150	0.743975	0.750000	0.752646	0.744571	0.753474	0.750133
1100.321701	0.747927	0.747304	0.750605	0.749529	0.749899	0.744893	0.741508	0.746222	0.742265	0.742605	0.741518	0.743470	0.742958	0.746491	0.742324	0.747350	0.745762	0.749856	0.746865	0.747760	0.748729	0.743229	0.750746	0.744068
1101.028929	0.746045	0.744831	0.749437	0.749120	0.746417	0.745896	0.744565	0.743839	0.745390	0.736262	0.738478	0.740548	0.741843	0.741700	0.741879	0.742019	0.742889	0.741910	0.741455	0.743948	0.745378	0.742683	0.739655	0.745085
1101.736068	0.746187	0.745162	0.741946	0.745751	0.740950	0.745901	0.738706	0.737568	0.743307	0.734598	0.740561	0.732058	0.737115	0.739066	0.735556	0.739645	0.739566	0.739678	0.743790	0.742048	0.746150	0.737773	0.741774	0.740807
1102.443118	0.735959	0.736395	0.735183	0.740609	0.740241	0.741889	0.740394	0.736787	0.739667	0.731558	0.737630	0.731726	0.732883	0.736406	0.736398	0.742167	0.733416	0.737229	0.736353	0.739443	0.742165	0.732728	0.737323	0.736360
1103.150079	0.735584	0.735069	0.736980	0.737808	0.737343	0.739220	0.732509	0.740925	0.735073	0.726249	0.726538	0.730382	0.728671	0.732581	0.728954	0.734453	0.730802	0.734674	0.736315	0.730746	0.733387	0.731475	0.737897	0.731359
1103.856951	0.730531	0.735228	0.736948	0.737057	0.734704	0.730401	0.732183	0.734001	0.726511	0.725567	0.730458	0.727968	0.728076	0.725313	0.728136	0.730680	0.729683	0.730716	0.731147	0.731629	0.734386	0.727372	0.732785	0.731437
1104.563734	0.728095	0.729120	0.728316	0.733263	0.729507	0.730759	0.727409	0.730945	0.728721	0.724105	0.726586	0.727904	0.724983	0.729957	0.726232	0.725889	0.728828	0.726469	0.730375	0.728193	0.731583	0.724236	0.724780	0.727612
1105.270428	0.728281	0.726026	0.728499	0.728268	0.727151	0.730940	0.727142	0.724559	0.725745	0.722814	0.724251	0.720004	0.722811	0.720206	0.716537	0.721617	0.723137	0.728060	0.727067	0.722866	0.726748	0.720746	0.720839	0.723020
1105.977032	0.723159	0.724587	0.722427	0.727842	0.723233	0.726402	0.721547	0.716856	0.721707	0.716172	0.717343	0.716541	0.716742	0.721270	0.721850	0.721628	0.719984	0.717970	0.720808	0.722083	0.722845	0.722870	0.720716	0.721412
1106.683547	0.718760	0.719587	0.717953	0.718381	0.719288	0.719918	0.716559	0.715938	0.711686	0.708614	0.717202	0.709788	0.716133	0.716490	0.716260	0.719040	0.712949	0.719925	0.714643	0.716230	0.720082	0.716316	0.716387	0.713123
1107.389974	0.713665	0.713128	0.715026	0.714301	0.708933	0.719529	0.708403	0.710215	0.711244	0.713074	0.709743	0.705887	0.703865	0.712351	0.708040	0.711112	0.712660	0.710449	0.717125	0.711555	0.712779	0.710273	0.711416	0.708679
1108.096311	0.708820	0.713891	0.706629	0.711076	0.706564	0.710739	0.701709	0.706442	0.707061	0.703600	0.703057	0.698411	0.704278	0.700495	0.709485	0.708304	0.704469	0.709402	0.707725	0.705573	0.710868	0.703646	0.709083	0.706117
1108.802558	0.704570	0.701602	0.703286	0.704622	0.703261	0.704694	0.703380	0.701598	0.699206	0.695827	0.700665	0.698777	0.698445	0.699122	0.696925	0.701369	0.699367	0.704230	0.699807	0.699958	0.708124	0.698687	0.702952	0.700379
1109.508717	0.699623	0.697952	0.699179	0.698102	0.698294	0.698008	0.696886	0.696356	0.698549	0.693771	0.694043	0.692011	0.695336	0.690400	0.694663	0.697530	0.694297	0.696977	0.701189	0.697373	0.695616	0.692505	0.700991	0.697644
1110.214786	0.697020	0.696663	0.697315	0.691822	0.693094	0.697278	0.692765	0.688912	0.693161	0.689492	0.687884	0.689225	0.687636	0.687686	0.686028	0.691299	0.689802	0.696094	0.695620	0.696737	0.693177	0.691745	0.698345	0.693138
1110.920766	0.695841	0.695057	0.692937	0.696079	0.693728	0.694948	0.689541	0.685661	0.684066	0.687013	0.686172	0.684728	0.689118	0.685184	0.685691	0.688926	0.684729	0.693420	0.691889	0.689460	0.692668	0.688310	0.688925	0.690214
1111.626656	0.689628	0.687386	0.686838	0.688916	0.685728	0.692109	0.684247	0.683658	0.683607	0.677815	0.680029	0.681588	0.684117	0.683206	0.684454	0.689474	0.682394	0.683486	0.685007	0.684044	0.689149	0.681442	0.685772	0.682540
1112.332457	0.684967	0.680970	0.682894	0.683363	0.680161	0.685816	0.681008	0.680118	0.680270	0.677134	0.676823	0.677047	0.675708	0.674627	0.679107	0.681627	0.681929	0.682840	0.679088	0.686024	0.681170	0.679967	0.686454	0.680140
1113.038169	0.675795	0.679096	0.671986	0.678769	0.676445	0.682273	0.673939	0.676854	0.672198	0.667625	0.673988	0.667448	0.665074	0.669816	0.665924	0.671471	0.671343	0.678026	0.672741	0.669383	0.674433	0.671178	0.679038	0.672070
1113.743791	0.669619	0.670593	0.668156	0.668579	0.662204	0.674284	0.665567	0.663572	0.666782	0.660161	0.666130	0.662668	0.662847	0.660285	0.667880	0.660402	0.664374	0.668479	0.669104	0.666990	0.668480	0.665673	0.666393	0.665596
1114.449324	0.659192	0.662909	0.661037	0.661667	0.658503	0.663484	0.660936	0.654900	0.661383	0.652017	0.652288	0.655922	0.656080	0.659626	0.650962	0.662118	0.656579	0.657997	0.659373	0.656642	0.656826	0.655380	0.660476	0.658454
1115.154767	0.653956	0.653030	0.654434	0.655513	0.648247	0.656032	0.649160	0.650568	0.655054	0.642435	0.646122	0.642047	0.650230	0.640261	0.645689	0.653010	0.648223	0.655414	0.650525	0.654674	0.657490	0.651777	0.655783	0.648418
1115.860120	0.650022	0.646215	0.643013	0.647725	0.645582	0.653587	0.645401	0.645964	0.640915	0.639294	0.638536	0.639036	0.641060	0.636459	0.643195	0.647790	0.641571	0.644588	0.646508	0.645881	0.644771	0.640668	0.648786	0.642071
1116.565385	0.643005	0.636473	0.643670	0.641056	0.638332	0.638671	0.635534	0.637997	0.639391	0.634432	0.631762	0.635772	0.635348	0.635419	0.632076	0.639775	0.635284	0.638511	0.635708	0.635435	0.640492	0.635647	0.637394	0.632550
1117.270559	0.629181	0.635860	0.629801	0.639764	0.635609	0.632413	0.628700	0.630006	0.628060	0.622424	0.627647	0.626685	0.626391	0.624320	0.624379	0.632090	0.627676	0.632352	0.628169	0.633040	0.631378	0.627734	0.630722	0.627436
1117.975644	0.625795	0.627526	0.627896	0.628104	0.626448	0.631465	0.621995	0.623912	0.621318	0.615162	0.621911	0.620390	0.617773	0.617663	0.620833	0.624453	0.621380	0.624661	0.622526	0.623931	0.627664	0.622072	0.623517	0.621982
1118.680639	0.619945	0.615539	0.621704	0.620714	0.617110	0.621864	0.616882	0.613836	0.614363	0.609805	0.611947	0.611452	0.612579	0.612241	0.614582	0.616499	0.613032	0.613294	0.617687	0.620341	0.619938	0.610238	0.612146	0.616558
1119.385545	0.608517	0.613806	0.611701	0.611027	0.606924	0.612740	0.603315	0.608484	0.603163	0.602456	0.602972	0.601169	0.601030	0.604871	0.606912	0.607768	0.604728	0.613462	0.607929	0.611784	0.606124	0.606816	0.608711	0.607431
1120.090361	0.601211	0.604603	0.607192	0.606641	0.606189	0.609012	0.600080	0.602105	0.599078	0.592979	0.600925	0.595804	0.600247	0.599134	0.600816	0.601781	0.601050	0.603439	0.597271	0.602724	0.603221	0.595707	0.603575	0.601001
1120.795087	0.592647	0.597272	0.603499	0.596940	0.591933	0.598539	0.592482	0.591015	0.593581	0.591887	0.589715	0.586462	0.589658	0.590923	0.587296	0.595743	0.595065	0.595155	0.595518	0.596017	0.595843	0.593176	0.591753	0.593414
1121.499723	0.586162	0.585385	0.592601	0.591426	0.585938	0.593606	0.585038	0.585190	0.583561	0.579245	0.580089	0.578202	0.584476	0.580778	0.580332	0.584001	0.581263	0.586967	0.586021	0.585835	0.586270	0.583403	0.586813	0.584913
1122.204270	0.580400	0.578857	0.581343	0.581078	0.576301	0.581343	0.576822	0.577305	0.576769	0.572302	0.573016	0.571436	0.572681	0.569814	0.571076	0.575005	0.577421	0.577727	0.576807	0.576867	0.581170	0.575179	0.575316	0.580031
