# Supplementary material for: Chiral plasmonic superlattices from template-assisted assembly of achiral nanoparticles
Source: Nat Commun. 2025 Feb 16;16:1687. doi: 10.1038/s41467-025-56999-0 (PMC11830766; doi:10.1038/s41467-025-56999-0)
Supplement: Supplementary file 3 — Source Data [file 41467_2025_56999_MOESM3_ESM.zip › source data/Fig.3/Au NPs spheres/45nm RF.txt]

Wavelength (nm)	0_LCP	0_Linear	0_RCP	45_LCP	45_Linear	45_RCP	90_LCP	90_Linear	90_RCP	135_LCP	135_Linear	135_RCP	180_LCP	180_Linear	180_RCP	225_LCP	225_Linear	225_RCP	270_LCP	270_Linear	270_RCP	315_LCP	315_Linear	315_RCP
351.607006	0.372774	0.402469	0.419608	0.378231	0.398058	0.417021	0.408769	0.410029	0.406805	0.425134	0.417015	0.433566	0.391655	0.390501	0.419786	0.402542	0.405738	0.396761	0.389245	0.404255	0.399240	0.406844	0.388206	0.406739
352.389528	0.391909	0.392421	0.403266	0.394326	0.383037	0.393602	0.382734	0.406706	0.415408	0.392130	0.384292	0.402740	0.395750	0.388298	0.418478	0.393812	0.408708	0.374480	0.407457	0.380888	0.391304	0.413750	0.411028	0.402395
353.171988	0.402813	0.397129	0.414053	0.410541	0.368421	0.378613	0.387413	0.394698	0.409884	0.394595	0.412500	0.410940	0.384314	0.400534	0.431912	0.387870	0.398611	0.376389	0.405836	0.412760	0.389660	0.383413	0.420724	0.377451
353.954387	0.379135	0.387909	0.384810	0.413598	0.432773	0.401399	0.422857	0.425656	0.395080	0.400531	0.389736	0.379694	0.376831	0.379217	0.398072	0.395412	0.421477	0.417344	0.405685	0.390789	0.404639	0.399752	0.403382	0.395617
354.736724	0.419231	0.392327	0.432432	0.413649	0.379679	0.380690	0.397078	0.392806	0.380618	0.388298	0.422222	0.382038	0.413699	0.413555	0.397039	0.386167	0.371429	0.399719	0.392082	0.403394	0.408861	0.384049	0.387531	0.371703
355.519000	0.417293	0.405018	0.405743	0.394203	0.394022	0.381356	0.376210	0.393895	0.409605	0.395750	0.372155	0.412329	0.387566	0.386423	0.409396	0.385773	0.373819	0.410641	0.382199	0.389392	0.391688	0.381862	0.387931	0.407543
356.301214	0.403509	0.404508	0.395062	0.392473	0.406711	0.422753	0.396783	0.400000	0.388406	0.392053	0.375510	0.373114	0.410761	0.414322	0.402473	0.355910	0.394631	0.410151	0.400517	0.387808	0.429858	0.396882	0.374408	0.393064
357.083367	0.418458	0.387441	0.410289	0.394702	0.415894	0.423545	0.423237	0.415205	0.392857	0.373193	0.348993	0.400552	0.390181	0.390402	0.385942	0.393487	0.392000	0.403226	0.391414	0.420584	0.402760	0.389163	0.385902	0.390533
357.865459	0.377451	0.388005	0.404229	0.408276	0.382749	0.412921	0.402721	0.412172	0.392707	0.403846	0.380890	0.421751	0.405928	0.424442	0.415426	0.401299	0.404884	0.410691	0.387863	0.391927	0.394770	0.392180	0.376443	0.395006
358.647489	0.432099	0.406739	0.389831	0.431345	0.380319	0.393197	0.392236	0.396648	0.380435	0.381579	0.384615	0.367785	0.382124	0.401845	0.395806	0.396867	0.423885	0.369594	0.377246	0.400000	0.404848	0.414779	0.394928	0.376697
359.429457	0.386308	0.384977	0.415553	0.385753	0.395973	0.403338	0.430536	0.418033	0.403581	0.387468	0.366013	0.439560	0.401042	0.382051	0.394231	0.386577	0.385638	0.381916	0.368821	0.405096	0.394125	0.404429	0.412043	0.397042
360.211364	0.403823	0.397025	0.403800	0.381201	0.395141	0.393243	0.392523	0.393512	0.428973	0.415212	0.427822	0.416880	0.375796	0.380299	0.408245	0.394270	0.392761	0.405874	0.395604	0.385194	0.386667	0.403488	0.391800	0.406532
360.993209	0.406553	0.387991	0.391357	0.408797	0.392718	0.425068	0.371011	0.386139	0.394270	0.394636	0.391821	0.410290	0.385109	0.404118	0.378906	0.418814	0.418514	0.392308	0.393078	0.374378	0.382426	0.396292	0.393182	0.408163
361.774993	0.383085	0.410227	0.389892	0.387516	0.417313	0.397117	0.403974	0.402703	0.404925	0.407134	0.403101	0.412292	0.376574	0.407170	0.412073	0.397946	0.402532	0.438596	0.395405	0.404703	0.432668	0.388304	0.390898	0.427410
362.556715	0.400705	0.380682	0.435561	0.397878	0.410053	0.395693	0.418206	0.396529	0.378486	0.400513	0.403622	0.400810	0.408861	0.378580	0.394704	0.373541	0.394256	0.406291	0.381468	0.387856	0.396364	0.397714	0.396334	0.414579
363.338375	0.378641	0.395881	0.412396	0.407742	0.415287	0.406692	0.403670	0.394993	0.412153	0.398990	0.401062	0.412987	0.401227	0.405941	0.407503	0.375773	0.391582	0.373402	0.404306	0.378882	0.408716	0.410456	0.433638	0.409545
364.119973	0.394152	0.399543	0.380298	0.428016	0.406444	0.399235	0.376812	0.350267	0.375661	0.388398	0.402850	0.362500	0.382206	0.403893	0.398758	0.414141	0.424710	0.417303	0.389091	0.381795	0.411622	0.407710	0.390326	0.387277
364.901510	0.410286	0.420207	0.397740	0.387677	0.380774	0.382239	0.397419	0.379172	0.373037	0.404762	0.390402	0.389724	0.389660	0.376866	0.396419	0.406484	0.393902	0.427867	0.412322	0.414091	0.396141	0.400000	0.395506	0.387202
365.682985	0.426744	0.400455	0.421801	0.390152	0.384615	0.396465	0.412145	0.393548	0.388594	0.409478	0.411477	0.415519	0.381182	0.373665	0.398263	0.387097	0.388191	0.394472	0.399543	0.404206	0.419865	0.424342	0.407285	0.383547
366.464398	0.393593	0.373216	0.415556	0.397770	0.376513	0.409439	0.419518	0.383508	0.369251	0.418331	0.406675	0.422642	0.417275	0.390330	0.410670	0.408313	0.401469	0.400000	0.398355	0.400701	0.390698	0.401747	0.394336	0.405464
367.245750	0.386062	0.404255	0.394413	0.407229	0.389095	0.385732	0.386935	0.382465	0.390464	0.390273	0.384522	0.372430	0.401176	0.421053	0.399516	0.385817	0.400726	0.420925	0.403020	0.410673	0.408578	0.394261	0.413534	0.410042
368.027039	0.418242	0.382385	0.397603	0.391048	0.418605	0.414933	0.361314	0.379924	0.369759	0.400000	0.404790	0.402187	0.411058	0.380631	0.408313	0.392086	0.408066	0.410824	0.400000	0.396141	0.387755	0.395987	0.403621	0.383505
368.808267	0.377137	0.390295	0.389666	0.402878	0.393271	0.415758	0.373798	0.391139	0.388679	0.390698	0.392774	0.387135	0.369767	0.402086	0.391201	0.408213	0.382181	0.387485	0.382159	0.406857	0.398901	0.417436	0.394000	0.402559
369.589432	0.389597	0.393814	0.400641	0.397436	0.423529	0.419622	0.417736	0.414166	0.389486	0.374434	0.381503	0.375895	0.397948	0.406667	0.385218	0.388383	0.404762	0.426267	0.386463	0.391832	0.400431	0.375645	0.398980	0.411234
370.370536	0.373360	0.387387	0.403905	0.386728	0.395243	0.375878	0.391353	0.399527	0.397245	0.403974	0.393665	0.382452	0.415158	0.399779	0.389923	0.384702	0.380361	0.401400	0.403209	0.384534	0.380753	0.410079	0.373921	0.428856
371.151578	0.383686	0.413659	0.372162	0.403333	0.401737	0.392308	0.380482	0.391355	0.383295	0.379787	0.391447	0.367965	0.386823	0.371459	0.390929	0.405049	0.388350	0.407530	0.383215	0.399168	0.398195	0.364739	0.394203	0.387793
371.932558	0.430664	0.388529	0.416584	0.401281	0.384211	0.401099	0.392743	0.402685	0.377462	0.377895	0.401075	0.360814	0.393562	0.397074	0.383475	0.379747	0.400648	0.386694	0.389728	0.409326	0.380038	0.394539	0.371985	0.412698
372.713475	0.392488	0.384960	0.396975	0.381551	0.374739	0.389831	0.408405	0.393743	0.386041	0.368217	0.382204	0.354393	0.392016	0.402041	0.405491	0.392746	0.396266	0.418795	0.398453	0.384023	0.368023	0.415262	0.385370	0.399296
373.494331	0.378843	0.392794	0.382883	0.389000	0.378833	0.393476	0.374747	0.395127	0.395570	0.382576	0.393617	0.369501	0.419643	0.378947	0.371094	0.384845	0.388727	0.388503	0.385965	0.380539	0.376588	0.399648	0.384157	0.380872
374.275125	0.362685	0.391667	0.395105	0.401157	0.381991	0.391853	0.379794	0.394551	0.398414	0.385239	0.389249	0.363551	0.371429	0.392498	0.385269	0.393852	0.389049	0.390625	0.387097	0.373782	0.373264	0.359102	0.362817	0.369268
375.055856	0.377778	0.386035	0.381224	0.391628	0.383349	0.393768	0.384473	0.373796	0.382439	0.386207	0.394619	0.360496	0.378257	0.385778	0.376354	0.365367	0.384328	0.377201	0.364400	0.396014	0.385691	0.400936	0.399369	0.380401
375.836525	0.375488	0.390226	0.379528	0.394231	0.380406	0.398746	0.388840	0.400183	0.377560	0.369909	0.373746	0.355711	0.371859	0.386139	0.377049	0.388889	0.365517	0.389860	0.372392	0.383139	0.371927	0.391933	0.386716	0.379884
376.617133	0.385145	0.371305	0.361544	0.364267	0.367465	0.385813	0.375313	0.373016	0.374259	0.386256	0.371616	0.390795	0.381068	0.378837	0.361928	0.373737	0.387150	0.373770	0.392885	0.375881	0.385321	0.363376	0.362921	0.363763
377.397677	0.364656	0.377093	0.367688	0.372964	0.383814	0.370341	0.375099	0.376955	0.375828	0.377711	0.368745	0.378274	0.366187	0.356716	0.381410	0.380270	0.365446	0.374702	0.391783	0.382753	0.369844	0.366065	0.365101	0.375247
378.178160	0.371191	0.358710	0.378654	0.363428	0.374627	0.360555	0.372006	0.383594	0.382697	0.359743	0.373102	0.365497	0.366667	0.368939	0.379157	0.366197	0.354337	0.367089	0.379675	0.368346	0.365306	0.367334	0.378641	0.367830
378.958581	0.366984	0.375000	0.364616	0.379913	0.380212	0.368382	0.373494	0.367560	0.374543	0.373494	0.373731	0.347193	0.362887	0.370825	0.341275	0.368006	0.366953	0.374462	0.374172	0.373901	0.369748	0.371016	0.373214	0.373974
379.738939	0.366647	0.373607	0.360000	0.378287	0.366178	0.380028	0.377852	0.382498	0.380041	0.360332	0.367809	0.364874	0.370958	0.368121	0.372320	0.364983	0.365449	0.366622	0.372401	0.378866	0.363193	0.370977	0.378959	0.373952
380.519235	0.366213	0.372030	0.368123	0.365681	0.366837	0.375241	0.381410	0.370542	0.373351	0.365248	0.374849	0.371007	0.364027	0.364776	0.368322	0.381378	0.375723	0.361302	0.377304	0.366449	0.369427	0.365905	0.359677	0.357291
381.299469	0.384741	0.370619	0.363881	0.382064	0.359785	0.373153	0.354762	0.358573	0.359241	0.374093	0.363948	0.345434	0.371594	0.376424	0.377660	0.363911	0.363142	0.356329	0.375479	0.368571	0.371002	0.366819	0.374752	0.372539
382.079640	0.371239	0.371456	0.363636	0.366102	0.384615	0.378426	0.357264	0.369487	0.364865	0.362975	0.365250	0.367696	0.364872	0.364836	0.364246	0.363224	0.370349	0.358437	0.368098	0.382083	0.374811	0.371075	0.361384	0.357143
382.859749	0.358574	0.357402	0.364162	0.369520	0.362188	0.369447	0.366373	0.371572	0.356366	0.358463	0.364453	0.361550	0.352761	0.362369	0.355638	0.368927	0.363732	0.352411	0.363110	0.367972	0.376636	0.359677	0.370304	0.364900
383.639795	0.354912	0.352618	0.355298	0.358756	0.359596	0.361358	0.357108	0.358038	0.359854	0.358903	0.363115	0.362152	0.354869	0.371402	0.365747	0.356102	0.351824	0.353561	0.357790	0.361349	0.361587	0.362319	0.361396	0.351639
384.419779	0.367622	0.359381	0.350811	0.368042	0.366477	0.366390	0.363974	0.377424	0.355523	0.369231	0.361930	0.362885	0.349685	0.346069	0.354060	0.357479	0.370566	0.355184	0.365269	0.361025	0.354975	0.353291	0.360507	0.357198
385.199701	0.356381	0.346756	0.357791	0.361111	0.356016	0.351894	0.358431	0.360902	0.358880	0.362266	0.362453	0.368693	0.355954	0.351295	0.353518	0.368611	0.350520	0.347111	0.364379	0.372616	0.359066	0.356879	0.361796	0.355516
385.979560	0.352060	0.361356	0.352853	0.357023	0.352365	0.358986	0.360441	0.351434	0.363715	0.350614	0.349980	0.348413	0.367487	0.357171	0.357787	0.352469	0.357322	0.367976	0.350057	0.366667	0.348941	0.351573	0.359108	0.357945
386.759356	0.364553	0.363483	0.358193	0.353791	0.349678	0.353593	0.357981	0.364090	0.350081	0.354721	0.353759	0.345980	0.356705	0.362760	0.352987	0.355237	0.362035	0.360935	0.365267	0.368816	0.367107	0.353615	0.361111	0.359486
387.539090	0.354506	0.357749	0.347059	0.350038	0.363949	0.348514	0.352746	0.357991	0.351165	0.356948	0.354270	0.352188	0.361778	0.351201	0.350368	0.366041	0.357063	0.356283	0.345734	0.360116	0.349462	0.356882	0.361265	0.360790
388.318762	0.350047	0.348251	0.355031	0.346412	0.345921	0.346560	0.354145	0.359323	0.347063	0.344772	0.351656	0.345473	0.365562	0.347641	0.347917	0.363570	0.351593	0.358845	0.352637	0.362525	0.360380	0.356332	0.351750	0.358599
389.098370	0.360769	0.358953	0.347430	0.356345	0.362075	0.359247	0.359543	0.356111	0.353381	0.351376	0.352718	0.342894	0.354631	0.350309	0.345246	0.350865	0.359742	0.348459	0.353681	0.353690	0.349611	0.354706	0.362961	0.352487
389.877917	0.355990	0.345191	0.357043	0.352433	0.358013	0.344951	0.345584	0.358239	0.354072	0.352650	0.352188	0.356992	0.356123	0.348018	0.353913	0.356134	0.358104	0.353807	0.351878	0.357550	0.356594	0.347781	0.354167	0.348082
390.657400	0.357676	0.352646	0.349394	0.362772	0.356227	0.345728	0.355852	0.364784	0.348640	0.352313	0.350547	0.346512	0.360628	0.352070	0.353964	0.354312	0.352245	0.349895	0.354882	0.359796	0.360858	0.354768	0.358128	0.346934
391.436821	0.353090	0.348596	0.353571	0.359122	0.360391	0.356955	0.361229	0.350448	0.350720	0.346745	0.350105	0.344471	0.356382	0.357769	0.349777	0.350258	0.352169	0.352257	0.350000	0.361179	0.353510	0.356522	0.354567	0.348995
392.216179	0.354361	0.354032	0.347907	0.355881	0.355798	0.343156	0.352988	0.350371	0.349451	0.345959	0.356643	0.348554	0.350000	0.342914	0.351287	0.344865	0.344478	0.346725	0.356863	0.359600	0.354932	0.360575	0.357932	0.347742
392.995474	0.351272	0.352283	0.346544	0.346263	0.356685	0.354967	0.355010	0.346461	0.347092	0.349908	0.359683	0.340789	0.352955	0.346837	0.351982	0.356643	0.351866	0.351303	0.353871	0.358172	0.347241	0.353740	0.355630	0.345403
393.774707	0.355297	0.351837	0.350594	0.355031	0.354344	0.355449	0.354639	0.356466	0.353553	0.345269	0.346561	0.339111	0.352467	0.348320	0.348413	0.354327	0.353676	0.353525	0.357743	0.353994	0.357374	0.353139	0.353000	0.343387
394.553877	0.351818	0.347568	0.348639	0.354907	0.346863	0.344106	0.348905	0.355534	0.355529	0.352917	0.353181	0.340879	0.350893	0.350396	0.347238	0.348506	0.357076	0.347877	0.349328	0.357049	0.356006	0.356614	0.348824	0.349189
395.332984	0.358059	0.346478	0.343257	0.351339	0.351069	0.353129	0.349935	0.356500	0.347253	0.354742	0.348276	0.341615	0.351825	0.344494	0.349398	0.357897	0.353675	0.349899	0.352155	0.358110	0.356245	0.358067	0.355993	0.353779
396.112028	0.355202	0.344319	0.351709	0.359165	0.349662	0.344583	0.353979	0.359719	0.349488	0.347522	0.353192	0.346640	0.354514	0.351419	0.351871	0.356249	0.354096	0.350833	0.357587	0.357849	0.356774	0.353387	0.353997	0.348406
396.891009	0.358501	0.353598	0.347615	0.364816	0.351578	0.361680	0.354012	0.363617	0.349376	0.353058	0.348362	0.344028	0.347620	0.354380	0.359014	0.362366	0.353118	0.352396	0.354197	0.355204	0.349368	0.359020	0.357432	0.343888
397.669927	0.352221	0.353193	0.343401	0.354477	0.351566	0.348476	0.351091	0.352767	0.347709	0.347774	0.348519	0.343015	0.352781	0.347523	0.351453	0.353489	0.353417	0.354259	0.350136	0.353352	0.346406	0.356405	0.361673	0.355932
398.448783	0.351636	0.352079	0.348316	0.354552	0.357697	0.344712	0.354282	0.353064	0.351461	0.354496	0.356535	0.346233	0.353665	0.348121	0.342943	0.355889	0.353296	0.349661	0.358534	0.357953	0.349841	0.350116	0.356953	0.349106
399.227575	0.356739	0.352356	0.344989	0.353095	0.361337	0.349840	0.353758	0.360262	0.354090	0.357254	0.350112	0.341672	0.350519	0.348870	0.347319	0.352807	0.352879	0.355884	0.350684	0.353659	0.349129	0.356851	0.356214	0.350487
400.006304	0.353500	0.349732	0.347523	0.356403	0.355070	0.355059	0.352498	0.353205	0.349233	0.352985	0.348890	0.349297	0.351267	0.352062	0.348392	0.351419	0.351098	0.354996	0.351560	0.357187	0.351844	0.353548	0.355144	0.348880
400.784971	0.353530	0.351847	0.353897	0.356116	0.355481	0.347967	0.354436	0.347388	0.349051	0.355263	0.353035	0.349503	0.354017	0.352109	0.349272	0.357188	0.350471	0.348988	0.353385	0.353046	0.351480	0.354702	0.356206	0.351944
401.563574	0.354442	0.352639	0.343899	0.352013	0.354725	0.349512	0.349181	0.357753	0.351243	0.349553	0.352867	0.350554	0.354423	0.352464	0.344518	0.358817	0.354476	0.357339	0.354751	0.352708	0.348507	0.353788	0.355383	0.352759
402.342115	0.353422	0.351197	0.352606	0.358091	0.351028	0.353150	0.352708	0.361128	0.348837	0.355195	0.351366	0.345496	0.355730	0.348377	0.344905	0.359936	0.354458	0.352822	0.357514	0.361443	0.356436	0.351876	0.349675	0.350827
403.120592	0.355639	0.345960	0.348997	0.353859	0.357304	0.352467	0.359995	0.354778	0.352310	0.355713	0.357748	0.349559	0.352609	0.351644	0.350582	0.355942	0.357540	0.353261	0.360373	0.355426	0.350303	0.358992	0.359122	0.350005
403.899006	0.354917	0.354754	0.349324	0.359432	0.355149	0.354116	0.351449	0.360715	0.354301	0.357400	0.352833	0.342028	0.352424	0.355483	0.346895	0.359483	0.356760	0.351007	0.361974	0.356745	0.352216	0.350112	0.358316	0.346489
404.677357	0.354208	0.352985	0.356841	0.360282	0.358009	0.346353	0.361374	0.360777	0.352436	0.352079	0.356224	0.347150	0.356816	0.350869	0.345989	0.360587	0.358705	0.349417	0.359822	0.357109	0.351193	0.358581	0.360874	0.353148
405.455644	0.354601	0.356705	0.348083	0.365802	0.357406	0.353043	0.357655	0.359280	0.355767	0.350055	0.348406	0.344563	0.354772	0.350217	0.346876	0.361926	0.358145	0.351585	0.361151	0.360879	0.348300	0.354978	0.357393	0.352574
406.233869	0.357157	0.354455	0.354707	0.353460	0.358054	0.346600	0.360803	0.354091	0.352879	0.354650	0.357496	0.351123	0.358850	0.353922	0.355783	0.359377	0.362229	0.353909	0.359047	0.363478	0.356709	0.355138	0.357932	0.352380
407.012030	0.353131	0.358440	0.354814	0.358279	0.361162	0.349503	0.357690	0.359368	0.354323	0.356599	0.355533	0.346354	0.356992	0.350772	0.346203	0.362513	0.356717	0.355053	0.360598	0.359303	0.358042	0.357330	0.355391	0.356694
407.790128	0.356128	0.357689	0.350831	0.363784	0.353934	0.353244	0.359740	0.358767	0.349887	0.358033	0.355488	0.348430	0.355973	0.352270	0.349340	0.355103	0.355292	0.350483	0.358228	0.358513	0.354041	0.360184	0.357535	0.354806
408.568163	0.359141	0.353737	0.355627	0.361324	0.358491	0.358012	0.356899	0.355672	0.351003	0.361217	0.356372	0.348915	0.360047	0.359663	0.351411	0.358953	0.353099	0.352195	0.360416	0.363751	0.356096	0.358848	0.360884	0.354545
409.346134	0.358562	0.358729	0.349660	0.362742	0.360044	0.353209	0.357047	0.359817	0.358815	0.357656	0.357602	0.355333	0.356615	0.353336	0.348518	0.356148	0.353754	0.353689	0.358626	0.365637	0.357056	0.362879	0.358392	0.349301
410.124042	0.358798	0.353725	0.351536	0.358789	0.360046	0.351516	0.361909	0.361026	0.355318	0.356381	0.357224	0.362824	0.358537	0.354261	0.348277	0.362818	0.356918	0.354131	0.361651	0.362221	0.354441	0.358024	0.360833	0.354524
410.901887	0.359357	0.357656	0.354643	0.361798	0.358181	0.356002	0.361269	0.361672	0.354051	0.360480	0.356033	0.381391	0.356970	0.357298	0.353319	0.359630	0.360437	0.356257	0.364344	0.365591	0.356504	0.357322	0.363325	0.357107
411.679668	0.354313	0.360478	0.351790	0.363981	0.353447	0.351666	0.359264	0.361326	0.355609	0.356922	0.359246	0.385780	0.358596	0.356304	0.354649	0.364999	0.356583	0.351220	0.362753	0.362747	0.355498	0.361928	0.359446	0.353587
412.457386	0.359711	0.355991	0.353210	0.364623	0.356779	0.352835	0.365467	0.361735	0.357033	0.364538	0.361105	0.368973	0.360990	0.358879	0.354610	0.359657	0.359803	0.356087	0.361630	0.359921	0.358978	0.358250	0.360251	0.355165
413.235040	0.360388	0.356656	0.354199	0.366320	0.354150	0.357544	0.359355	0.364817	0.357172	0.358052	0.361786	0.349539	0.359217	0.355706	0.352135	0.357805	0.359168	0.352462	0.360399	0.357739	0.357946	0.364481	0.365395	0.354760
414.012631	0.363330	0.359134	0.356695	0.364208	0.360468	0.352685	0.367322	0.362916	0.358285	0.361254	0.364598	0.354500	0.360361	0.355698	0.352215	0.364803	0.357767	0.358099	0.366471	0.363894	0.356977	0.362877	0.362988	0.354987
414.790158	0.360087	0.357391	0.355274	0.361047	0.364834	0.356309	0.361851	0.365839	0.353911	0.364483	0.364363	0.350591	0.365467	0.359500	0.356231	0.362343	0.365377	0.356856	0.361642	0.364675	0.358395	0.358282	0.365031	0.352044
415.567622	0.363659	0.360951	0.357480	0.365974	0.360325	0.357825	0.368772	0.363527	0.357399	0.359299	0.360764	0.354368	0.357619	0.357946	0.355842	0.366111	0.360870	0.354615	0.368445	0.362991	0.358742	0.360754	0.368770	0.356232
416.345022	0.366328	0.359619	0.356970	0.364511	0.359903	0.354966	0.366267	0.362247	0.358606	0.365837	0.359550	0.357867	0.361945	0.361109	0.353419	0.363422	0.360358	0.355245	0.372147	0.363901	0.357695	0.364449	0.364093	0.360356
417.122359	0.362948	0.359367	0.359322	0.366926	0.363447	0.357411	0.363356	0.363044	0.357070	0.365824	0.363125	0.356809	0.365438	0.363749	0.357496	0.362953	0.360677	0.362097	0.366870	0.364430	0.359363	0.366636	0.364340	0.356270
417.899632	0.364089	0.361750	0.355004	0.364366	0.361993	0.361127	0.364713	0.358645	0.360170	0.362809	0.364489	0.353227	0.363054	0.362720	0.359913	0.364272	0.359218	0.359497	0.366327	0.367528	0.360551	0.362343	0.366264	0.357935
418.676841	0.365621	0.368312	0.354582	0.367850	0.367302	0.358268	0.366338	0.366273	0.357816	0.365390	0.365401	0.355715	0.366437	0.359542	0.355650	0.368213	0.360131	0.361257	0.369124	0.369133	0.362712	0.364556	0.369142	0.359116
419.453987	0.366667	0.367024	0.357210	0.368211	0.362325	0.358324	0.367287	0.365257	0.354347	0.364716	0.366004	0.360577	0.361725	0.363948	0.354140	0.370920	0.365845	0.361693	0.363583	0.365521	0.358004	0.366419	0.369090	0.356965
420.231069	0.361544	0.363083	0.360099	0.368887	0.366344	0.359386	0.366183	0.368399	0.361660	0.363095	0.369577	0.358193	0.366309	0.365297	0.358545	0.366607	0.363269	0.360810	0.367133	0.369548	0.359935	0.368829	0.370896	0.362181
421.008087	0.366495	0.365966	0.358612	0.370276	0.364659	0.361850	0.368257	0.365694	0.360047	0.368091	0.369328	0.364572	0.365105	0.362765	0.356943	0.369923	0.360807	0.359035	0.369935	0.368539	0.365373	0.371885	0.372099	0.361496
421.785041	0.367472	0.365440	0.359619	0.372499	0.365483	0.361140	0.368302	0.367323	0.360854	0.368659	0.368047	0.355518	0.365364	0.366145	0.360184	0.369010	0.367688	0.361030	0.371723	0.367372	0.360419	0.371534	0.371956	0.365226
422.561932	0.366397	0.368055	0.362490	0.369872	0.364570	0.361784	0.370800	0.368413	0.360255	0.369658	0.368162	0.362347	0.366916	0.365284	0.358568	0.370968	0.367467	0.359799	0.373277	0.370383	0.366438	0.368282	0.370970	0.360238
423.338759	0.370461	0.367553	0.358055	0.369587	0.367955	0.362320	0.370191	0.367159	0.363835	0.367771	0.366740	0.360631	0.370060	0.365914	0.361719	0.367752	0.363452	0.359990	0.371816	0.370796	0.365329	0.370246	0.370585	0.362274
424.115522	0.370271	0.367887	0.362397	0.369133	0.368937	0.358581	0.372979	0.368001	0.365090	0.367564	0.367861	0.359482	0.366593	0.368782	0.360988	0.375682	0.366810	0.365154	0.373990	0.371369	0.361671	0.371927	0.376891	0.363080
424.892221	0.370367	0.366800	0.360092	0.374231	0.368592	0.363710	0.373400	0.368388	0.362633	0.370447	0.367325	0.363798	0.372770	0.366916	0.361567	0.372750	0.371080	0.367138	0.372834	0.372945	0.363933	0.372783	0.374866	0.365151
425.668856	0.372133	0.370583	0.360464	0.372504	0.365923	0.360901	0.371954	0.370830	0.364218	0.371292	0.372611	0.362000	0.372845	0.366544	0.361822	0.371735	0.374395	0.362973	0.372694	0.371983	0.370851	0.370742	0.371615	0.364768
426.445428	0.370724	0.369568	0.363791	0.372515	0.368830	0.362917	0.372728	0.373719	0.362896	0.372443	0.371395	0.362241	0.371568	0.369501	0.361681	0.372357	0.371294	0.365290	0.375044	0.375917	0.365625	0.374362	0.373977	0.363207
427.221935	0.370205	0.370053	0.363920	0.373805	0.368399	0.365662	0.373718	0.371873	0.365153	0.372049	0.371457	0.362804	0.371684	0.373309	0.360691	0.372721	0.367246	0.367057	0.375624	0.373577	0.370557	0.376132	0.374499	0.367621
427.998378	0.373735	0.370288	0.364450	0.376544	0.370995	0.364387	0.374556	0.372741	0.364391	0.377137	0.372522	0.363430	0.374175	0.372436	0.362290	0.375439	0.367662	0.367535	0.376785	0.374866	0.366580	0.375491	0.376088	0.371395
428.774758	0.373368	0.374001	0.363238	0.373025	0.369529	0.362694	0.376977	0.368964	0.366683	0.371171	0.374805	0.364264	0.374232	0.372611	0.364617	0.376353	0.370665	0.366857	0.374151	0.371463	0.369156	0.377932	0.378129	0.368431
429.551073	0.374758	0.373076	0.362083	0.375408	0.372574	0.366109	0.376581	0.370325	0.364624	0.375212	0.374524	0.365450	0.373656	0.372825	0.365151	0.376794	0.371406	0.365724	0.378190	0.376522	0.369749	0.377130	0.379604	0.369589
430.327324	0.376137	0.374160	0.363497	0.375409	0.372339	0.365822	0.375455	0.375043	0.364901	0.374437	0.374226	0.366586	0.376591	0.372167	0.366764	0.376369	0.372179	0.362488	0.377448	0.374659	0.369268	0.379217	0.379970	0.369403
431.103511	0.375867	0.374209	0.366284	0.373889	0.372512	0.367181	0.374683	0.376192	0.367813	0.374490	0.374431	0.369143	0.377559	0.376715	0.364964	0.374664	0.374015	0.363896	0.378301	0.377109	0.369844	0.377086	0.378869	0.367871
431.879634	0.376912	0.374942	0.365904	0.378479	0.372041	0.366962	0.378947	0.372889	0.368660	0.376228	0.378873	0.367836	0.375347	0.371728	0.365501	0.375395	0.376242	0.370742	0.377376	0.374959	0.372665	0.377223	0.380470	0.371468
432.655693	0.378642	0.376111	0.369063	0.380075	0.375567	0.366389	0.376886	0.374678	0.373751	0.375047	0.378834	0.370868	0.373672	0.377865	0.368507	0.376698	0.376034	0.367866	0.379524	0.375059	0.370803	0.380210	0.379746	0.370272
433.431688	0.380041	0.376857	0.369999	0.376833	0.376793	0.368856	0.378172	0.378902	0.368952	0.379893	0.377490	0.365483	0.379783	0.375973	0.366926	0.380159	0.371716	0.368097	0.377983	0.377870	0.373172	0.382221	0.379533	0.373638
434.207618	0.378273	0.378291	0.370194	0.380547	0.374661	0.370524	0.381132	0.378410	0.369766	0.380665	0.380297	0.369946	0.377123	0.376914	0.367319	0.379961	0.377531	0.368594	0.381003	0.378172	0.371587	0.381344	0.380345	0.372903
434.983484	0.378253	0.377277	0.371771	0.379525	0.378433	0.369896	0.381459	0.378005	0.371014	0.380413	0.377650	0.370890	0.378543	0.380240	0.370174	0.379365	0.376234	0.370737	0.380913	0.379179	0.374320	0.382228	0.381606	0.374456
435.759286	0.376276	0.376543	0.370298	0.381335	0.375451	0.370835	0.382902	0.379663	0.375425	0.382022	0.378244	0.370877	0.375984	0.379317	0.369251	0.378685	0.374626	0.369817	0.383366	0.378160	0.373998	0.381324	0.383103	0.374309
436.535024	0.382039	0.377863	0.373194	0.382544	0.378624	0.371254	0.381198	0.377821	0.374802	0.378520	0.379971	0.372390	0.380364	0.378607	0.371276	0.380829	0.378663	0.371337	0.383589	0.378845	0.375680	0.384411	0.385430	0.375489
437.310697	0.380440	0.381361	0.371636	0.384697	0.376880	0.372783	0.382098	0.380303	0.373180	0.383539	0.379243	0.372601	0.379091	0.379993	0.371677	0.381015	0.376228	0.370272	0.383291	0.379984	0.377146	0.382459	0.384797	0.377198
438.086306	0.383462	0.383241	0.371757	0.382770	0.379504	0.372290	0.382219	0.379506	0.374369	0.383038	0.382158	0.374631	0.381357	0.381330	0.370847	0.381935	0.380665	0.369899	0.384785	0.381820	0.378059	0.385018	0.384574	0.376126
438.861851	0.383070	0.383126	0.373747	0.382096	0.379947	0.374993	0.383099	0.382938	0.376653	0.382453	0.383395	0.376011	0.382279	0.381791	0.371304	0.382789	0.381916	0.373075	0.383739	0.382424	0.377160	0.387006	0.386264	0.377207
439.637331	0.383076	0.381742	0.374946	0.385402	0.381976	0.373137	0.383737	0.379797	0.375830	0.386402	0.383211	0.374381	0.379706	0.384792	0.374083	0.383445	0.383093	0.374377	0.383562	0.383560	0.376415	0.388098	0.385334	0.379900
440.412747	0.384158	0.382804	0.375269	0.383586	0.382985	0.373330	0.385137	0.379821	0.375932	0.383518	0.384515	0.376281	0.383347	0.383292	0.374185	0.384797	0.380348	0.374955	0.385477	0.383280	0.376193	0.387551	0.387642	0.378708
441.188099	0.385299	0.383503	0.374739	0.387153	0.381778	0.376548	0.386876	0.382019	0.374554	0.386900	0.383886	0.377628	0.383359	0.382062	0.374182	0.384524	0.381638	0.375342	0.389651	0.382274	0.377433	0.389449	0.388430	0.380119
441.963385	0.384048	0.386241	0.376191	0.385242	0.381022	0.374210	0.386465	0.381928	0.376860	0.385542	0.383444	0.375657	0.385263	0.384626	0.375099	0.385595	0.383855	0.375632	0.389263	0.385053	0.381211	0.388618	0.389510	0.378552
442.738608	0.385172	0.385869	0.377604	0.385622	0.383521	0.375344	0.384667	0.385261	0.378424	0.387851	0.385191	0.378081	0.385088	0.387318	0.378206	0.383601	0.383254	0.376317	0.388276	0.387011	0.379629	0.389293	0.387644	0.381454
443.513766	0.387426	0.384852	0.376619	0.385609	0.384788	0.376812	0.387983	0.383141	0.378571	0.388923	0.386404	0.376165	0.386948	0.388139	0.377551	0.386547	0.383213	0.378804	0.390415	0.384541	0.380735	0.390596	0.388232	0.380020
444.288859	0.387235	0.386824	0.378544	0.387444	0.385744	0.379280	0.384780	0.383300	0.380761	0.388214	0.386787	0.379969	0.383703	0.387844	0.378433	0.386122	0.386756	0.377204	0.391149	0.388259	0.381709	0.390030	0.390094	0.380420
445.063888	0.386760	0.387726	0.378480	0.388264	0.387026	0.378112	0.388686	0.384966	0.383449	0.387945	0.386413	0.380146	0.387690	0.387690	0.379210	0.388760	0.385375	0.379333	0.389820	0.386259	0.381807	0.388442	0.391127	0.385181
445.838852	0.390483	0.389813	0.380311	0.388617	0.386128	0.379296	0.389922	0.386221	0.380559	0.389093	0.386201	0.380787	0.387763	0.387432	0.379478	0.388676	0.388561	0.378519	0.392875	0.388391	0.383705	0.389259	0.391608	0.383351
446.613751	0.389031	0.390748	0.381191	0.387208	0.387403	0.380319	0.392118	0.386141	0.381463	0.390576	0.389721	0.381824	0.388920	0.389292	0.381058	0.389374	0.388208	0.379710	0.390633	0.389512	0.381655	0.394041	0.391946	0.386444
447.388586	0.388358	0.389612	0.382849	0.389564	0.388921	0.381111	0.392360	0.388853	0.382098	0.391194	0.389373	0.381757	0.389610	0.390811	0.379892	0.389375	0.385881	0.378954	0.389704	0.387404	0.384610	0.392820	0.393262	0.385829
448.163356	0.390135	0.391187	0.383617	0.389702	0.388613	0.382413	0.392024	0.388429	0.381753	0.391802	0.390916	0.383490	0.390655	0.388750	0.379215	0.389727	0.388954	0.382539	0.392142	0.390140	0.385348	0.395028	0.393324	0.387600
448.938061	0.390567	0.392938	0.383870	0.390891	0.388859	0.382159	0.390728	0.390580	0.383024	0.392610	0.391068	0.384270	0.390586	0.391184	0.383548	0.389580	0.390325	0.381081	0.392908	0.389462	0.386357	0.393051	0.393479	0.388985
449.712702	0.392024	0.391682	0.384443	0.390681	0.388052	0.384321	0.393312	0.390266	0.384789	0.392172	0.392167	0.385486	0.390833	0.394236	0.383091	0.390665	0.389776	0.383428	0.394530	0.390132	0.386698	0.395630	0.395214	0.388438
450.487278	0.392190	0.393984	0.386137	0.393075	0.391723	0.386135	0.393683	0.389710	0.385742	0.392981	0.392823	0.386269	0.392563	0.393585	0.382405	0.392126	0.391833	0.385228	0.393931	0.389503	0.388022	0.395191	0.394598	0.388864
451.261789	0.392270	0.394190	0.387024	0.391257	0.392166	0.385315	0.394847	0.392069	0.386717	0.394653	0.392393	0.389301	0.393642	0.392793	0.384975	0.391926	0.391178	0.385324	0.395478	0.390972	0.388270	0.397068	0.394994	0.391294
452.036235	0.395363	0.395605	0.387664	0.391941	0.391500	0.384987	0.395289	0.391403	0.387573	0.394740	0.392838	0.387059	0.393944	0.394520	0.385129	0.392520	0.392969	0.386030	0.396541	0.392367	0.390634	0.397199	0.398127	0.392319
452.810616	0.395398	0.393861	0.387888	0.393751	0.393892	0.386714	0.394917	0.390711	0.388925	0.394926	0.395315	0.388318	0.395199	0.395950	0.386980	0.393255	0.391541	0.386017	0.397070	0.392288	0.389977	0.398624	0.397316	0.390461
453.584932	0.395420	0.395936	0.387380	0.395126	0.395316	0.388201	0.397925	0.393233	0.388506	0.400349	0.396924	0.389878	0.394771	0.396395	0.388462	0.394247	0.393954	0.386166	0.397067	0.395612	0.390317	0.399997	0.397469	0.392058
454.359184	0.396324	0.396235	0.388843	0.398116	0.396014	0.387144	0.396830	0.393703	0.390192	0.396147	0.394361	0.390144	0.396640	0.397863	0.390063	0.395597	0.394457	0.388162	0.397414	0.394859	0.390948	0.398330	0.398619	0.393402
455.133370	0.396515	0.397952	0.391557	0.396221	0.396351	0.389331	0.397485	0.395508	0.390023	0.398417	0.397019	0.391421	0.396098	0.395299	0.389855	0.397415	0.396072	0.388390	0.397514	0.395078	0.393874	0.401376	0.398683	0.395535
455.907492	0.398032	0.397649	0.391616	0.398296	0.393578	0.391260	0.397577	0.397559	0.393301	0.398801	0.395975	0.393540	0.398783	0.397957	0.390802	0.396068	0.396198	0.390862	0.398969	0.397250	0.394965	0.400050	0.398860	0.395964
456.681548	0.399711	0.398403	0.393198	0.396767	0.395284	0.391702	0.398513	0.396313	0.393258	0.400492	0.397075	0.394967	0.397342	0.397586	0.391606	0.398283	0.395583	0.388775	0.400104	0.398481	0.395146	0.403842	0.398423	0.395874
457.455540	0.398597	0.401538	0.393087	0.399243	0.397278	0.390098	0.399077	0.397315	0.391485	0.400465	0.396348	0.395014	0.397707	0.400021	0.391432	0.398116	0.398694	0.391131	0.401281	0.399419	0.396822	0.403894	0.401031	0.397986
458.229466	0.401189	0.402213	0.393885	0.398359	0.397888	0.394695	0.400942	0.397105	0.393988	0.401655	0.398117	0.393693	0.399055	0.399861	0.393454	0.398248	0.397716	0.394178	0.401061	0.398496	0.395771	0.402037	0.402492	0.397992
459.003327	0.402447	0.400623	0.395542	0.400709	0.399177	0.393671	0.400435	0.398313	0.395377	0.404024	0.400889	0.394704	0.401196	0.401055	0.394318	0.399607	0.399889	0.393449	0.402299	0.400612	0.397112	0.405657	0.401782	0.399220
459.777124	0.403383	0.401195	0.396466	0.402502	0.400858	0.393793	0.403373	0.400496	0.395401	0.402578	0.398567	0.396251	0.401732	0.401599	0.394097	0.399779	0.400448	0.393633	0.402077	0.400870	0.398529	0.404848	0.403030	0.400281
460.550855	0.400390	0.402559	0.397371	0.402484	0.400378	0.394485	0.401653	0.398381	0.396049	0.403693	0.402498	0.396788	0.400019	0.404718	0.395475	0.402006	0.400040	0.395515	0.402527	0.400517	0.398121	0.405193	0.403292	0.400525
461.324521	0.403221	0.402897	0.397827	0.403483	0.401072	0.397885	0.402239	0.399098	0.397055	0.404650	0.400836	0.398331	0.402298	0.403326	0.396758	0.402809	0.401754	0.395461	0.404341	0.401440	0.398231	0.406107	0.404811	0.401479
462.098121	0.405411	0.405649	0.398089	0.402738	0.402336	0.397255	0.405083	0.400843	0.397819	0.406410	0.402063	0.399363	0.403582	0.403894	0.396498	0.402351	0.403562	0.397709	0.406218	0.401603	0.398499	0.409006	0.407624	0.402824
462.871657	0.405058	0.405362	0.400071	0.404026	0.404659	0.398499	0.403835	0.403124	0.399112	0.406686	0.405128	0.399626	0.404487	0.406363	0.400078	0.404963	0.403089	0.396881	0.406573	0.404326	0.400239	0.407720	0.405553	0.403173
463.645127	0.406799	0.405480	0.400479	0.405150	0.404578	0.399191	0.406074	0.403925	0.398893	0.407826	0.403392	0.400933	0.406737	0.408142	0.399426	0.403969	0.404328	0.399889	0.407134	0.403017	0.400828	0.409430	0.406940	0.404012
464.418532	0.406520	0.407281	0.401339	0.405447	0.406454	0.400575	0.406877	0.404655	0.401337	0.407748	0.404408	0.401720	0.407076	0.405446	0.401841	0.405227	0.405516	0.399705	0.408736	0.405237	0.403992	0.409060	0.407311	0.405344
465.191871	0.407244	0.408777	0.404560	0.407505	0.406358	0.401829	0.406408	0.405006	0.402146	0.408997	0.405142	0.402494	0.408256	0.409442	0.402594	0.407141	0.406559	0.401494	0.411860	0.407468	0.404984	0.409266	0.409208	0.407345
465.965146	0.410583	0.409979	0.403839	0.406778	0.407151	0.401514	0.409653	0.407257	0.402075	0.410708	0.406150	0.405195	0.407404	0.409054	0.402546	0.405876	0.408445	0.401884	0.409248	0.407539	0.403184	0.411950	0.409080	0.408050
466.738355	0.409976	0.409216	0.404879	0.409185	0.409741	0.403208	0.407923	0.406864	0.404489	0.408165	0.406708	0.404372	0.408026	0.409545	0.402713	0.406368	0.406638	0.400613	0.410730	0.406660	0.404672	0.411818	0.410648	0.409076
467.511498	0.409078	0.412694	0.407303	0.411066	0.410053	0.405397	0.408977	0.407599	0.405363	0.411472	0.409053	0.404367	0.408058	0.411251	0.405151	0.409568	0.409184	0.402561	0.411019	0.408917	0.407019	0.413663	0.411611	0.408907
468.284576	0.411972	0.413144	0.406196	0.410380	0.411285	0.405452	0.412030	0.407529	0.407427	0.411293	0.410751	0.406920	0.412024	0.413548	0.406635	0.410265	0.409458	0.404490	0.414085	0.409575	0.406820	0.413952	0.413285	0.409784
469.057589	0.412067	0.412553	0.407958	0.412783	0.411110	0.405573	0.413142	0.410430	0.407125	0.414083	0.410144	0.408204	0.411748	0.409897	0.407207	0.411125	0.410458	0.404668	0.412657	0.410699	0.408980	0.414103	0.413182	0.410657
469.830536	0.412454	0.412183	0.410390	0.412679	0.411927	0.406589	0.413612	0.411359	0.408202	0.414937	0.411128	0.409187	0.414216	0.414634	0.407449	0.411267	0.410338	0.406583	0.414026	0.411628	0.409028	0.414785	0.413563	0.411034
470.603418	0.413184	0.414361	0.409850	0.413179	0.412551	0.407715	0.413148	0.411801	0.409963	0.414386	0.412564	0.409202	0.414026	0.413424	0.406434	0.414298	0.412010	0.407958	0.416587	0.412494	0.410621	0.416251	0.415159	0.412569
471.376234	0.414238	0.415838	0.410264	0.415269	0.414489	0.408917	0.414733	0.411298	0.411117	0.415588	0.412123	0.409356	0.413856	0.414984	0.410155	0.413983	0.414909	0.409521	0.414639	0.413219	0.411422	0.417257	0.416232	0.413331
472.148985	0.415149	0.416040	0.412907	0.414531	0.415451	0.410978	0.415686	0.413796	0.410442	0.416808	0.414002	0.411681	0.415139	0.415361	0.410002	0.414793	0.414441	0.410088	0.417422	0.414899	0.412255	0.418108	0.416179	0.413956
472.921670	0.415527	0.417213	0.413643	0.414964	0.414764	0.410936	0.416350	0.412349	0.412038	0.418590	0.415117	0.411861	0.416874	0.417373	0.409964	0.415559	0.414717	0.409370	0.417192	0.414423	0.413260	0.420166	0.417788	0.415916
473.694289	0.416773	0.418485	0.413077	0.416404	0.417340	0.409184	0.417189	0.415737	0.412283	0.417466	0.416103	0.412796	0.418542	0.418614	0.413281	0.417341	0.415865	0.411424	0.418589	0.416604	0.413312	0.421738	0.417831	0.416505
474.466843	0.417931	0.418906	0.414346	0.418097	0.419093	0.413139	0.419547	0.415566	0.413458	0.418897	0.416762	0.412488	0.417556	0.418222	0.412450	0.416658	0.417745	0.411338	0.418235	0.416955	0.415600	0.419738	0.419360	0.417007
475.239331	0.418592	0.419354	0.414872	0.419145	0.418752	0.413439	0.419053	0.416489	0.414893	0.420419	0.418623	0.413789	0.418159	0.418327	0.412572	0.417344	0.418843	0.413449	0.420306	0.418788	0.415320	0.421248	0.419487	0.418824
476.011753	0.418666	0.419691	0.416810	0.420260	0.419077	0.415201	0.421502	0.417807	0.414731	0.420887	0.418694	0.415086	0.419312	0.420485	0.414702	0.419546	0.418893	0.413750	0.421486	0.419576	0.417185	0.421980	0.421689	0.419112
476.784110	0.420312	0.421828	0.419417	0.420660	0.420657	0.416505	0.420188	0.419171	0.416049	0.422367	0.419048	0.416934	0.420462	0.420238	0.414908	0.419622	0.420651	0.416469	0.421668	0.420708	0.417937	0.423787	0.421907	0.419638
477.556401	0.421343	0.422164	0.417819	0.420415	0.421605	0.415621	0.421099	0.418253	0.418727	0.422850	0.420916	0.417635	0.420844	0.421725	0.417579	0.421074	0.420142	0.415405	0.423080	0.420577	0.420306	0.424937	0.422828	0.420672
478.328626	0.423419	0.423560	0.419239	0.422116	0.421800	0.417130	0.423967	0.420506	0.419486	0.422751	0.420483	0.417591	0.421851	0.422937	0.416999	0.422044	0.422369	0.416307	0.423836	0.421039	0.419360	0.424640	0.423243	0.422145
479.100785	0.423727	0.424531	0.419454	0.423987	0.423584	0.417781	0.423424	0.422845	0.419040	0.424600	0.422269	0.418788	0.424443	0.424694	0.417715	0.422125	0.422476	0.417456	0.424609	0.421979	0.421225	0.426715	0.425603	0.422166
479.872879	0.425702	0.426428	0.420416	0.423462	0.423581	0.418829	0.425116	0.422111	0.420902	0.424115	0.422596	0.421737	0.425332	0.425527	0.418847	0.424024	0.424380	0.418826	0.425709	0.423651	0.421715	0.427176	0.424759	0.422623
480.644906	0.425167	0.426627	0.419805	0.423716	0.423734	0.418760	0.423600	0.423489	0.420803	0.425077	0.424450	0.420861	0.424565	0.424921	0.420482	0.423817	0.423867	0.419061	0.426760	0.423132	0.422290	0.428943	0.425974	0.423712
481.416868	0.425731	0.427635	0.421487	0.424452	0.424862	0.421688	0.425904	0.422664	0.420880	0.424337	0.424437	0.422972	0.425159	0.426513	0.419470	0.425146	0.424488	0.419324	0.427904	0.424262	0.422424	0.428464	0.428367	0.424020
482.188764	0.426729	0.427363	0.422971	0.427262	0.425739	0.421942	0.426100	0.425437	0.422374	0.427143	0.425376	0.422233	0.425349	0.426741	0.421230	0.426206	0.426626	0.421250	0.428111	0.425583	0.423205	0.429450	0.426951	0.425634
482.960594	0.426648	0.427405	0.424474	0.427078	0.427486	0.421848	0.427308	0.424679	0.423918	0.427627	0.425720	0.421955	0.426475	0.426388	0.422490	0.424249	0.427393	0.422337	0.429293	0.426638	0.424661	0.430343	0.428562	0.426109
483.732358	0.428256	0.427954	0.422342	0.426804	0.427506	0.421106	0.428562	0.426106	0.424737	0.429015	0.427290	0.422820	0.428019	0.427367	0.423118	0.427159	0.427267	0.423253	0.429206	0.427137	0.426126	0.429958	0.427768	0.427757
484.504056	0.428915	0.429471	0.425453	0.426538	0.427680	0.423745	0.429069	0.426252	0.424097	0.429849	0.426699	0.423294	0.427751	0.428055	0.422547	0.427510	0.425892	0.421871	0.429301	0.428519	0.426147	0.431649	0.429778	0.427696
485.275688	0.428734	0.428519	0.426736	0.428011	0.428599	0.422726	0.428736	0.426633	0.424917	0.430127	0.427985	0.422944	0.429794	0.428012	0.424740	0.427565	0.427097	0.423408	0.429153	0.427126	0.424690	0.431560	0.430201	0.428268
486.047254	0.429786	0.429752	0.425586	0.429766	0.429261	0.424125	0.430063	0.426058	0.425327	0.429412	0.428984	0.424887	0.429538	0.429909	0.423292	0.428745	0.428723	0.423809	0.430226	0.430006	0.426993	0.431897	0.430981	0.428753
486.818753	0.430681	0.430510	0.426767	0.429734	0.428197	0.425521	0.429735	0.427775	0.425341	0.431122	0.428954	0.425036	0.428728	0.428948	0.425075	0.429387	0.428467	0.424927	0.429721	0.429280	0.426429	0.432565	0.431082	0.428218
487.590187	0.430717	0.429885	0.426643	0.429878	0.429693	0.424251	0.429980	0.427869	0.425006	0.431180	0.428458	0.425802	0.428892	0.429556	0.424635	0.430091	0.429421	0.423673	0.431871	0.429310	0.427542	0.433522	0.432081	0.429611
488.361555	0.430470	0.430553	0.427814	0.429980	0.429877	0.426192	0.430251	0.428436	0.426450	0.431838	0.427481	0.426500	0.429853	0.430425	0.423600	0.429382	0.430012	0.423927	0.432790	0.429516	0.427713	0.434420	0.430833	0.429441
489.132856	0.431107	0.431712	0.427190	0.429651	0.430052	0.426091	0.431348	0.428182	0.426240	0.431819	0.429445	0.425875	0.430488	0.430459	0.425157	0.429514	0.428866	0.424585	0.432334	0.430336	0.427852	0.432230	0.432885	0.429725
489.904091	0.430217	0.431323	0.426522	0.429398	0.430995	0.425189	0.431725	0.428944	0.427035	0.431330	0.429381	0.427692	0.431088	0.431630	0.425111	0.430259	0.429552	0.425291	0.432070	0.431659	0.428224	0.433785	0.432816	0.430750
490.675260	0.431725	0.430370	0.426913	0.430969	0.430144	0.425484	0.430756	0.428400	0.426395	0.431737	0.430289	0.426530	0.430340	0.431366	0.424836	0.429127	0.430227	0.425273	0.432989	0.430846	0.429148	0.432803	0.432313	0.429322
491.446363	0.431241	0.432058	0.427769	0.429715	0.429818	0.425516	0.431185	0.429435	0.426739	0.431501	0.429411	0.426022	0.430113	0.430727	0.425953	0.430570	0.429570	0.425635	0.433237	0.430233	0.427107	0.433835	0.432647	0.429811
492.217399	0.430656	0.431384	0.427505	0.429515	0.429707	0.425329	0.430922	0.428654	0.425982	0.431968	0.428766	0.426438	0.429984	0.430792	0.424407	0.429625	0.429559	0.424709	0.430926	0.429530	0.427619	0.433811	0.432423	0.429020
492.988369	0.430497	0.430265	0.425371	0.429404	0.428891	0.424552	0.430840	0.428132	0.425657	0.431861	0.429043	0.425617	0.428772	0.430811	0.423779	0.429994	0.430005	0.425105	0.431821	0.428720	0.428208	0.433949	0.432297	0.429720
493.759273	0.429511	0.430677	0.426685	0.430474	0.428895	0.426009	0.431091	0.427620	0.426048	0.430597	0.429668	0.425301	0.430670	0.430629	0.423295	0.428815	0.428644	0.424766	0.432166	0.430025	0.426690	0.432350	0.431766	0.429291
494.530111	0.429063	0.430407	0.425175	0.431067	0.429274	0.423670	0.430626	0.427060	0.425539	0.429712	0.428773	0.424832	0.429504	0.428656	0.423820	0.429971	0.428364	0.424826	0.431665	0.429561	0.427492	0.433668	0.431712	0.429351
495.300882	0.430058	0.430153	0.424669	0.428275	0.427611	0.424767	0.428994	0.427021	0.424532	0.431540	0.428405	0.424484	0.428644	0.428935	0.423875	0.427746	0.428494	0.422294	0.430789	0.428366	0.427014	0.432953	0.430495	0.426744
496.071586	0.428791	0.429591	0.425290	0.428876	0.428708	0.424009	0.428360	0.426918	0.423907	0.428940	0.428005	0.422969	0.428988	0.427770	0.423202	0.429028	0.426909	0.423741	0.431878	0.428954	0.425619	0.431275	0.429968	0.426796
496.842224	0.428900	0.427708	0.422865	0.429428	0.427690	0.422553	0.428298	0.426572	0.423176	0.427740	0.427566	0.424560	0.429177	0.428857	0.421088	0.428199	0.427404	0.422446	0.429617	0.428125	0.424631	0.431064	0.429104	0.426800
497.612796	0.427811	0.428622	0.422426	0.427043	0.425013	0.421264	0.426398	0.425394	0.422510	0.428328	0.426255	0.422067	0.427794	0.426404	0.420857	0.425816	0.426991	0.421926	0.429029	0.427437	0.423182	0.429170	0.428529	0.425809
498.383301	0.427705	0.426509	0.421797	0.425076	0.426145	0.420724	0.428226	0.425193	0.421573	0.427673	0.426436	0.421753	0.426804	0.425295	0.419754	0.426278	0.426485	0.420212	0.428095	0.425179	0.424493	0.430041	0.427791	0.424469
499.153740	0.425130	0.426304	0.419511	0.425845	0.424792	0.420159	0.425445	0.423762	0.420382	0.427265	0.424401	0.421414	0.425880	0.425375	0.420149	0.425448	0.423289	0.420161	0.427468	0.425163	0.422606	0.429074	0.427889	0.423763
499.924112	0.424858	0.426167	0.419836	0.424490	0.423366	0.419445	0.425492	0.422295	0.419640	0.425235	0.422809	0.419506	0.424405	0.425167	0.418693	0.425189	0.422648	0.417795	0.426753	0.424693	0.420957	0.427283	0.426339	0.421942
500.694418	0.422888	0.423635	0.419216	0.423190	0.423179	0.418251	0.423870	0.422128	0.418015	0.424451	0.421674	0.417209	0.422463	0.423294	0.416827	0.422994	0.421506	0.418531	0.425437	0.423654	0.419930	0.426686	0.424591	0.420952
501.464657	0.422886	0.423120	0.417889	0.421840	0.421947	0.416336	0.423010	0.420596	0.417677	0.423905	0.421952	0.416516	0.422047	0.422539	0.416358	0.420842	0.421389	0.415224	0.423694	0.421102	0.418069	0.425159	0.423686	0.420356
502.234829	0.421936	0.421106	0.415993	0.420977	0.420732	0.415786	0.421916	0.418131	0.415524	0.421117	0.420417	0.416871	0.420306	0.420031	0.413854	0.420636	0.419056	0.414993	0.422989	0.421535	0.417725	0.423175	0.423661	0.419132
503.004935	0.419290	0.420016	0.413941	0.420134	0.418669	0.413065	0.420393	0.418686	0.413655	0.420406	0.418339	0.414871	0.419348	0.418767	0.412988	0.418209	0.418627	0.413420	0.421092	0.419986	0.415734	0.422339	0.421795	0.418054
503.774974	0.418272	0.418749	0.413462	0.418881	0.416787	0.412243	0.417965	0.415665	0.412478	0.419661	0.417086	0.412867	0.416861	0.417936	0.411075	0.417489	0.417357	0.411635	0.420383	0.418555	0.414412	0.420106	0.420107	0.416182
504.544946	0.416369	0.418251	0.411342	0.415584	0.415244	0.410675	0.416556	0.415295	0.411130	0.416834	0.414750	0.409735	0.415561	0.416333	0.409685	0.415683	0.415637	0.409368	0.418446	0.415829	0.413350	0.419470	0.418486	0.413417
505.314852	0.414719	0.415146	0.409410	0.415089	0.413201	0.408197	0.415396	0.412348	0.409707	0.415731	0.414959	0.410111	0.413942	0.414871	0.407573	0.414891	0.414801	0.408499	0.416990	0.414216	0.411132	0.417930	0.416570	0.412861
506.084690	0.414148	0.413907	0.407823	0.412644	0.411391	0.407151	0.414355	0.411341	0.408220	0.413920	0.411519	0.408673	0.412068	0.412392	0.405965	0.413152	0.412003	0.406126	0.415780	0.412988	0.408574	0.416798	0.416087	0.410276
506.854462	0.412292	0.412014	0.406772	0.410429	0.410019	0.405032	0.412263	0.410091	0.406065	0.411727	0.411294	0.404968	0.411407	0.411222	0.404388	0.410101	0.409940	0.404828	0.413554	0.411643	0.407474	0.415050	0.413917	0.409673
507.624168	0.409626	0.409932	0.404596	0.410399	0.410284	0.403825	0.411327	0.408274	0.404441	0.412053	0.408438	0.403769	0.409382	0.409918	0.402931	0.409688	0.409252	0.403090	0.411766	0.410191	0.406553	0.413718	0.412066	0.408663
508.393806	0.408465	0.408363	0.402653	0.408651	0.407136	0.401516	0.408189	0.407232	0.402713	0.409172	0.407670	0.402750	0.408696	0.407247	0.401838	0.407719	0.407558	0.401683	0.410065	0.408161	0.405451	0.411298	0.410456	0.405256
509.163377	0.406465	0.407113	0.400864	0.406318	0.406131	0.400259	0.406962	0.405287	0.401465	0.407375	0.405845	0.400075	0.406241	0.405759	0.399885	0.406073	0.405239	0.398994	0.408326	0.405739	0.402397	0.409648	0.407720	0.404067
509.932882	0.404491	0.405300	0.398455	0.404061	0.402766	0.397598	0.405762	0.402522	0.399455	0.405264	0.403241	0.398580	0.404338	0.404496	0.397324	0.404395	0.402517	0.398579	0.406615	0.403899	0.401006	0.407271	0.406343	0.401652
510.702319	0.402011	0.402796	0.396671	0.401824	0.401850	0.396040	0.403675	0.401877	0.397447	0.403429	0.402431	0.396651	0.402716	0.402351	0.395397	0.403071	0.401262	0.395729	0.404215	0.402511	0.398398	0.405409	0.405331	0.399807
511.471690	0.400671	0.401172	0.394999	0.400661	0.398973	0.392888	0.402002	0.398445	0.394349	0.401259	0.399989	0.394438	0.400565	0.399749	0.393839	0.399565	0.399225	0.393290	0.403400	0.399665	0.396514	0.402907	0.402768	0.397688
512.240994	0.398588	0.398861	0.391973	0.398170	0.399167	0.392482	0.399760	0.395889	0.391655	0.400555	0.397869	0.391777	0.397799	0.398160	0.390386	0.398666	0.397812	0.391370	0.400023	0.398233	0.394042	0.402496	0.400568	0.396409
513.010230	0.396334	0.397531	0.390107	0.397172	0.395806	0.388707	0.396969	0.395064	0.390818	0.397700	0.397007	0.389943	0.396142	0.396417	0.389539	0.396857	0.395157	0.388725	0.398740	0.397714	0.392246	0.399422	0.398738	0.394056
513.779400	0.395223	0.394274	0.388760	0.394716	0.393634	0.387068	0.395499	0.392647	0.388923	0.395584	0.393814	0.388854	0.394265	0.394661	0.386516	0.394280	0.393159	0.387330	0.397534	0.395586	0.389951	0.397417	0.396497	0.391510
514.548502	0.393241	0.393877	0.385422	0.392093	0.391439	0.385233	0.394412	0.391948	0.387064	0.393744	0.391724	0.385559	0.392634	0.392140	0.384033	0.393301	0.391508	0.384844	0.395288	0.392536	0.388317	0.395529	0.394772	0.389370
515.317537	0.391062	0.390032	0.382851	0.390056	0.389891	0.383531	0.392056	0.388290	0.383952	0.391649	0.390875	0.384414	0.389796	0.390366	0.382565	0.388791	0.388749	0.383608	0.393623	0.390691	0.386131	0.393576	0.391428	0.386932
516.086506	0.388786	0.389328	0.382066	0.388437	0.386921	0.380191	0.390208	0.387065	0.382125	0.389021	0.387943	0.381636	0.387585	0.388416	0.380213	0.388029	0.386437	0.380100	0.390579	0.388491	0.384704	0.391559	0.390531	0.385606
516.855407	0.386007	0.386382	0.380213	0.385579	0.385262	0.378797	0.387729	0.385106	0.379605	0.387703	0.386443	0.380097	0.386292	0.386579	0.377971	0.386508	0.384672	0.379161	0.388636	0.386976	0.381643	0.389273	0.389182	0.383433
517.624241	0.385276	0.385192	0.376864	0.383902	0.383590	0.376289	0.386290	0.382637	0.377927	0.384904	0.383871	0.376680	0.385189	0.384974	0.375902	0.383654	0.383091	0.377268	0.387006	0.383683	0.379441	0.387897	0.386714	0.380881
518.393007	0.381942	0.382898	0.374532	0.382090	0.381588	0.375092	0.383588	0.380437	0.375511	0.383802	0.382290	0.374447	0.382622	0.381760	0.373404	0.380979	0.380509	0.373941	0.385503	0.381740	0.376359	0.384826	0.384621	0.378000
519.161707	0.380538	0.379920	0.372015	0.380974	0.378613	0.372034	0.381796	0.378505	0.373105	0.381090	0.379171	0.373001	0.380823	0.379384	0.371501	0.379841	0.377792	0.371474	0.382283	0.380312	0.374523	0.382462	0.382794	0.376161
519.930339	0.378709	0.378441	0.370237	0.379043	0.377212	0.369303	0.379539	0.376936	0.370469	0.379291	0.377783	0.370319	0.377324	0.378478	0.368974	0.377819	0.376717	0.368703	0.380091	0.377082	0.372393	0.381305	0.380254	0.373380
520.698904	0.376569	0.376496	0.368501	0.376131	0.373815	0.367853	0.376744	0.374255	0.368622	0.376913	0.374910	0.367755	0.375110	0.376108	0.366785	0.375674	0.374714	0.366564	0.379116	0.375820	0.370500	0.379390	0.379306	0.371467
521.467401	0.373837	0.374151	0.365901	0.373924	0.372539	0.366115	0.374776	0.372702	0.366481	0.374058	0.374271	0.366609	0.373165	0.373873	0.364783	0.373089	0.372364	0.364612	0.376045	0.373347	0.368745	0.376674	0.376878	0.369537
522.235832	0.371702	0.372382	0.363634	0.371544	0.370076	0.362504	0.372854	0.370144	0.364327	0.373281	0.370995	0.364087	0.371664	0.371282	0.362557	0.370883	0.370334	0.363117	0.374384	0.372338	0.365807	0.373814	0.374062	0.367518
523.004194	0.369205	0.369557	0.361652	0.369151	0.368291	0.360406	0.371531	0.368447	0.362640	0.370665	0.369311	0.361746	0.368813	0.369632	0.360518	0.369664	0.368127	0.360548	0.371902	0.368910	0.363343	0.373379	0.372079	0.365481
523.772490	0.367419	0.367332	0.358419	0.366832	0.366512	0.358367	0.368219	0.365934	0.360313	0.369277	0.366919	0.359340	0.366972	0.366912	0.357748	0.367627	0.365115	0.357550	0.370168	0.367850	0.360385	0.370326	0.370256	0.362823
524.540718	0.365581	0.365824	0.356783	0.365513	0.363283	0.355972	0.366793	0.364109	0.357583	0.367120	0.364918	0.356681	0.364927	0.365469	0.355047	0.365126	0.363219	0.355214	0.367305	0.364800	0.358881	0.368698	0.368038	0.360680
525.308878	0.363643	0.364203	0.355056	0.362313	0.361795	0.353526	0.365024	0.361596	0.353902	0.364071	0.362142	0.354849	0.363202	0.362869	0.353954	0.362426	0.361657	0.353193	0.365080	0.362772	0.356485	0.366330	0.365677	0.358828
526.076971	0.361408	0.361158	0.352389	0.360993	0.359758	0.350881	0.361290	0.359785	0.352358	0.361974	0.361279	0.351941	0.360766	0.360650	0.350646	0.360559	0.359416	0.351548	0.363828	0.360931	0.353839	0.363911	0.363282	0.355662
526.844997	0.359188	0.359244	0.350114	0.358963	0.357119	0.348943	0.360728	0.357320	0.350172	0.360646	0.359024	0.350224	0.358768	0.358992	0.347998	0.358116	0.356776	0.348379	0.361173	0.358571	0.351961	0.362194	0.362430	0.353114
527.612955	0.357112	0.356063	0.347723	0.356587	0.355145	0.346804	0.358474	0.355188	0.347521	0.357516	0.355967	0.348440	0.357381	0.355844	0.345718	0.356651	0.355731	0.347327	0.359565	0.356502	0.349844	0.360147	0.359055	0.351430
528.380845	0.355120	0.354411	0.345806	0.354357	0.352785	0.344755	0.355844	0.352764	0.346109	0.355731	0.354559	0.345466	0.354434	0.354118	0.344154	0.354995	0.353311	0.343883	0.357480	0.354860	0.347707	0.358467	0.357055	0.349244
529.148668	0.353008	0.352435	0.341921	0.352662	0.350187	0.342689	0.354070	0.350873	0.342749	0.353579	0.352076	0.343752	0.352242	0.352137	0.342089	0.351976	0.351361	0.341520	0.354577	0.352050	0.345169	0.355916	0.355115	0.346209
529.916423	0.350562	0.350278	0.340667	0.350415	0.348036	0.339661	0.352708	0.349037	0.342428	0.352001	0.350550	0.340752	0.350258	0.350110	0.338986	0.349979	0.348614	0.339477	0.353124	0.349757	0.343346	0.353907	0.352998	0.344927
530.684111	0.348654	0.348027	0.338255	0.348299	0.346207	0.338104	0.349991	0.346472	0.338968	0.349889	0.348373	0.338093	0.348317	0.347615	0.337353	0.347978	0.346252	0.337507	0.351155	0.347575	0.340551	0.351760	0.350051	0.342993
531.451731	0.346238	0.346288	0.336047	0.346620	0.344299	0.335573	0.347735	0.344620	0.336456	0.347585	0.346430	0.336647	0.347314	0.346087	0.334535	0.346493	0.344625	0.335313	0.348244	0.345686	0.338604	0.349211	0.348314	0.339717
532.219283	0.344248	0.344258	0.333663	0.344293	0.341593	0.333137	0.346375	0.342447	0.334486	0.345407	0.343397	0.334024	0.344125	0.343870	0.332627	0.344112	0.342245	0.332909	0.346689	0.343522	0.335831	0.347556	0.346361	0.338146
532.986767	0.341667	0.342221	0.331086	0.343150	0.341051	0.331209	0.343954	0.340645	0.331909	0.343095	0.341553	0.331988	0.342218	0.341940	0.329464	0.341459	0.340370	0.329843	0.345036	0.340752	0.333349	0.345355	0.344415	0.335491
533.754184	0.340475	0.340448	0.329255	0.339616	0.338132	0.328265	0.341338	0.338132	0.329903	0.341426	0.339463	0.329745	0.339645	0.339642	0.328311	0.340813	0.338319	0.328361	0.342298	0.339821	0.331631	0.343124	0.342530	0.333299
534.521533	0.338330	0.337784	0.326507	0.337758	0.336158	0.326353	0.339862	0.336398	0.326974	0.339794	0.337831	0.327461	0.338052	0.337221	0.326703	0.337755	0.336139	0.326207	0.340603	0.337545	0.329791	0.341452	0.340949	0.330544
535.288814	0.336883	0.335317	0.325074	0.337131	0.334227	0.323441	0.336971	0.333932	0.324724	0.337432	0.335703	0.325583	0.336059	0.335209	0.323547	0.335979	0.333581	0.324178	0.338465	0.335627	0.327159	0.339557	0.337999	0.328296
536.056027	0.334623	0.334063	0.322387	0.334538	0.331863	0.321443	0.336217	0.332108	0.323701	0.335392	0.333731	0.322401	0.334544	0.333454	0.321641	0.334545	0.332234	0.321874	0.337083	0.333916	0.324956	0.337361	0.336483	0.326739
536.823172	0.333125	0.331803	0.320653	0.332878	0.330301	0.319988	0.333554	0.330258	0.320766	0.333670	0.331933	0.320674	0.333079	0.330993	0.318981	0.331863	0.329996	0.319640	0.334568	0.331495	0.322148	0.335398	0.334112	0.324442
537.590250	0.330308	0.329485	0.318397	0.330623	0.327711	0.317848	0.332060	0.328109	0.318601	0.332353	0.329915	0.317753	0.330302	0.330162	0.317125	0.330600	0.328432	0.317283	0.332879	0.330034	0.320800	0.333483	0.332745	0.321697
538.357259	0.328259	0.327726	0.315981	0.328865	0.326042	0.315184	0.329657	0.326097	0.316306	0.330009	0.327240	0.315995	0.328483	0.327406	0.314287	0.328556	0.325888	0.315573	0.331516	0.328406	0.318467	0.331540	0.330161	0.320068
539.124201	0.327097	0.325263	0.313735	0.326683	0.324476	0.313942	0.327426	0.324376	0.314646	0.327771	0.325894	0.314100	0.326374	0.325445	0.312298	0.326508	0.323704	0.313081	0.328967	0.325457	0.316317	0.330104	0.328647	0.317655
539.891074	0.325087	0.323767	0.311384	0.325131	0.322142	0.310838	0.326044	0.322209	0.312507	0.326087	0.322858	0.311695	0.325384	0.323262	0.311088	0.324874	0.322687	0.310649	0.327261	0.323915	0.314913	0.328620	0.326268	0.315268
540.657880	0.323442	0.322049	0.309377	0.323719	0.320446	0.309182	0.324806	0.320713	0.310108	0.324336	0.321878	0.309580	0.322955	0.321766	0.308766	0.323041	0.320351	0.308781	0.325712	0.321989	0.312406	0.325499	0.324815	0.313483
541.424617	0.321444	0.319902	0.307867	0.320935	0.318571	0.307498	0.322364	0.318572	0.307779	0.322343	0.319131	0.308150	0.321098	0.319914	0.306408	0.321355	0.318865	0.307158	0.323811	0.320088	0.309292	0.323854	0.322757	0.311242
542.191287	0.319430	0.318024	0.305913	0.319927	0.316233	0.304049	0.319853	0.316312	0.306191	0.320229	0.318027	0.305677	0.319648	0.318014	0.304212	0.319882	0.316675	0.304787	0.322201	0.318362	0.308331	0.322270	0.320852	0.309893
542.957888	0.318449	0.315902	0.303261	0.317397	0.315508	0.303164	0.319379	0.314567	0.304412	0.318931	0.315855	0.303468	0.318123	0.316237	0.302205	0.317635	0.314829	0.302812	0.320255	0.316563	0.305686	0.320252	0.319194	0.307604
543.724421	0.316582	0.314573	0.301074	0.316185	0.312875	0.300591	0.317250	0.313185	0.302213	0.317115	0.313662	0.301507	0.315904	0.314560	0.300392	0.315754	0.313455	0.300600	0.318423	0.314987	0.304510	0.319516	0.317623	0.305467
544.490886	0.314266	0.312648	0.299765	0.314045	0.311134	0.299150	0.315233	0.310463	0.299950	0.314981	0.312471	0.299976	0.314534	0.312675	0.298895	0.313840	0.310923	0.299059	0.316740	0.312706	0.302048	0.317239	0.315818	0.303209
545.257283	0.312747	0.310692	0.297882	0.312655	0.308962	0.296644	0.313627	0.309268	0.297908	0.313817	0.311036	0.297191	0.312478	0.311064	0.296460	0.312183	0.309551	0.296725	0.315234	0.310842	0.299787	0.315818	0.313918	0.301705
546.023612	0.311288	0.308758	0.295885	0.311215	0.308517	0.294748	0.311575	0.307158	0.295844	0.311390	0.309074	0.295782	0.310709	0.309531	0.294561	0.310139	0.307604	0.295463	0.312999	0.309407	0.298045	0.314006	0.312544	0.299573
546.789872	0.309822	0.307771	0.294119	0.309779	0.306100	0.292618	0.310730	0.306283	0.293844	0.310248	0.307106	0.293831	0.309637	0.307499	0.292720	0.308877	0.306899	0.292973	0.312043	0.308039	0.296018	0.312219	0.310380	0.297666
547.556064	0.307724	0.305043	0.292100	0.308480	0.304019	0.291118	0.308604	0.304101	0.292312	0.308340	0.305401	0.291758	0.307881	0.305761	0.290983	0.307557	0.304391	0.291064	0.310223	0.306631	0.293546	0.310367	0.309101	0.296130
548.322188	0.306400	0.304468	0.290061	0.306499	0.302694	0.288884	0.307069	0.303019	0.289757	0.307441	0.304091	0.289848	0.306503	0.304097	0.288219	0.306030	0.302742	0.289065	0.308549	0.304715	0.291895	0.309298	0.306827	0.293768
549.088244	0.304609	0.301975	0.288379	0.304774	0.301541	0.287528	0.305483	0.300615	0.288198	0.305434	0.302087	0.287802	0.304442	0.302947	0.287277	0.304864	0.301922	0.287624	0.307217	0.303521	0.290354	0.307968	0.304943	0.291874
549.854231	0.303423	0.300674	0.286015	0.303496	0.299706	0.286181	0.304171	0.299004	0.286532	0.303901	0.300211	0.286049	0.302901	0.300372	0.285704	0.302716	0.300475	0.285293	0.305541	0.302022	0.288618	0.306386	0.303711	0.290228
550.620150	0.301560	0.299145	0.284513	0.301695	0.298209	0.283269	0.302814	0.298181	0.284803	0.302211	0.298846	0.284019	0.301311	0.299058	0.284061	0.301358	0.297973	0.283904	0.303820	0.299864	0.287017	0.304564	0.302405	0.288305
551.386000	0.300549	0.297489	0.282488	0.300338	0.296785	0.281549	0.301565	0.296648	0.282737	0.300932	0.297102	0.282713	0.299721	0.298293	0.281666	0.300196	0.296860	0.281927	0.302365	0.298391	0.285117	0.303368	0.300923	0.286341
552.151782	0.299613	0.295768	0.281173	0.298852	0.295040	0.280606	0.299825	0.294918	0.281003	0.299498	0.295762	0.280874	0.298678	0.295895	0.280777	0.298593	0.295719	0.280608	0.300644	0.297588	0.283218	0.301871	0.298806	0.284966
552.917496	0.297785	0.294260	0.279267	0.297164	0.293789	0.278673	0.298190	0.293591	0.279599	0.298524	0.294763	0.279381	0.297026	0.294471	0.278423	0.297181	0.294347	0.278494	0.299588	0.295893	0.282086	0.300331	0.297396	0.283315
553.683141	0.296238	0.293014	0.277524	0.296232	0.292412	0.277085	0.296797	0.291686	0.277902	0.296675	0.292497	0.277583	0.295841	0.293438	0.276783	0.296092	0.292800	0.277460	0.298346	0.293972	0.280284	0.299296	0.296043	0.281732
554.448717	0.294638	0.291731	0.275466	0.294917	0.290775	0.275527	0.295440	0.291078	0.276073	0.295838	0.291451	0.275554	0.294568	0.292474	0.275105	0.294876	0.291679	0.275743	0.296673	0.292568	0.277886	0.297559	0.295253	0.279495
555.214225	0.293260	0.289816	0.274356	0.293527	0.288940	0.273524	0.294024	0.288694	0.274347	0.293786	0.290074	0.274406	0.294244	0.290643	0.273621	0.293011	0.289574	0.273993	0.295421	0.291121	0.276711	0.296335	0.293746	0.278421
555.979665	0.293125	0.289301	0.273055	0.292117	0.288242	0.272545	0.293230	0.287546	0.272459	0.293066	0.288530	0.272603	0.292599	0.289426	0.271672	0.292185	0.288654	0.272436	0.294304	0.290029	0.274704	0.295244	0.292543	0.276687
556.745036	0.291501	0.287347	0.271142	0.291436	0.286881	0.270579	0.291166	0.286765	0.271339	0.291774	0.287278	0.270760	0.290865	0.287596	0.270902	0.290906	0.287180	0.270542	0.293189	0.289376	0.273455	0.294280	0.290832	0.274785
557.510338	0.289865	0.285961	0.269809	0.289836	0.285413	0.269441	0.291025	0.285727	0.269482	0.290211	0.286336	0.269734	0.289918	0.286656	0.269917	0.289462	0.286672	0.268828	0.291894	0.287614	0.272468	0.293124	0.289243	0.273447
558.275572	0.289217	0.285458	0.268378	0.288590	0.284568	0.268421	0.289111	0.284273	0.268543	0.289104	0.284706	0.268272	0.288811	0.285708	0.267801	0.288404	0.285492	0.268131	0.290376	0.286478	0.270496	0.291502	0.288196	0.272450
559.040737	0.288003	0.284143	0.266995	0.288160	0.283594	0.266128	0.287874	0.283301	0.267387	0.288214	0.283339	0.267278	0.288042	0.284077	0.265908	0.287364	0.284140	0.266467	0.289824	0.285203	0.268733	0.290745	0.287594	0.271067
559.805833	0.287329	0.282918	0.266116	0.286675	0.282868	0.264371	0.287453	0.281856	0.265573	0.287249	0.282048	0.265846	0.286512	0.282961	0.264840	0.286420	0.282661	0.265042	0.288745	0.284246	0.267917	0.289149	0.286228	0.269767
560.570860	0.285918	0.281573	0.264502	0.285284	0.281249	0.263066	0.286280	0.279939	0.264084	0.286582	0.280686	0.264027	0.286102	0.282143	0.263624	0.284861	0.281761	0.263872	0.287225	0.282799	0.266344	0.288679	0.285128	0.268053
561.335819	0.284524	0.280705	0.263027	0.284492	0.280404	0.261842	0.285587	0.279599	0.262592	0.284730	0.279891	0.262638	0.284469	0.281117	0.262091	0.284062	0.280638	0.262818	0.286095	0.281977	0.265187	0.287592	0.283736	0.267337
562.100709	0.284090	0.279699	0.261626	0.283487	0.279185	0.260783	0.284418	0.278416	0.261488	0.284400	0.278879	0.261151	0.283375	0.279482	0.261003	0.283324	0.279311	0.261223	0.284995	0.280734	0.263881	0.286349	0.282881	0.265868
562.865530	0.283074	0.278904	0.260518	0.282663	0.278528	0.260288	0.282945	0.277725	0.260031	0.283518	0.278125	0.259962	0.282742	0.278277	0.260151	0.282377	0.278497	0.260228	0.284652	0.280232	0.262548	0.285798	0.281949	0.264627
563.630283	0.282163	0.277619	0.259697	0.281736	0.277477	0.258911	0.282579	0.276911	0.259039	0.282081	0.277155	0.259204	0.282202	0.278077	0.258954	0.280809	0.277724	0.258822	0.283114	0.279231	0.261572	0.284930	0.280653	0.263306
564.394966	0.281674	0.276380	0.258311	0.280637	0.276335	0.257074	0.281574	0.274948	0.258077	0.281623	0.275592	0.258420	0.281452	0.276847	0.257638	0.280622	0.276632	0.257657	0.282962	0.277852	0.260235	0.283633	0.279922	0.262163
565.159581	0.280692	0.276053	0.257276	0.279903	0.275869	0.256547	0.280502	0.274386	0.256866	0.280733	0.274816	0.257128	0.280877	0.276168	0.257096	0.279620	0.276030	0.256521	0.281925	0.277198	0.259165	0.282688	0.278814	0.261309
565.924126	0.279627	0.275272	0.256357	0.279179	0.274977	0.255333	0.279330	0.273325	0.255907	0.280162	0.274101	0.255922	0.279672	0.275674	0.255508	0.278918	0.276054	0.255857	0.280915	0.276098	0.257972	0.282577	0.278014	0.260815
566.688603	0.278778	0.274118	0.255253	0.278461	0.274298	0.254169	0.278757	0.273097	0.254329	0.278926	0.272936	0.254853	0.278887	0.274638	0.254899	0.277828	0.274311	0.254865	0.280216	0.275169	0.257105	0.281468	0.277510	0.259450
567.453011	0.278045	0.273468	0.254465	0.277329	0.273651	0.253285	0.278083	0.272216	0.253980	0.278466	0.272511	0.254346	0.278406	0.274583	0.253823	0.277055	0.274148	0.253701	0.279809	0.274966	0.256395	0.280916	0.276539	0.258706
568.217349	0.277556	0.273013	0.253561	0.277017	0.273096	0.252301	0.277130	0.271580	0.253251	0.278260	0.271631	0.253781	0.277231	0.273602	0.253225	0.276407	0.273226	0.252860	0.278474	0.273736	0.255400	0.280208	0.275223	0.257997
568.981619	0.277412	0.272418	0.253262	0.275793	0.272382	0.251667	0.276824	0.270221	0.252280	0.276924	0.270718	0.252409	0.277092	0.272856	0.252171	0.275831	0.272636	0.252068	0.277710	0.273333	0.254760	0.279627	0.275106	0.257298
569.745820	0.276604	0.271770	0.252042	0.275566	0.271770	0.250891	0.276097	0.269634	0.251385	0.276545	0.270361	0.251878	0.275577	0.272271	0.251610	0.274842	0.271892	0.251363	0.277396	0.272723	0.254423	0.279159	0.274522	0.256881
570.509951	0.275907	0.271177	0.251646	0.275218	0.270701	0.250542	0.275377	0.269159	0.250298	0.276496	0.269438	0.251955	0.275751	0.271367	0.250997	0.274655	0.271554	0.250557	0.276921	0.272165	0.253600	0.278850	0.273986	0.255798
571.274014	0.275407	0.270846	0.251049	0.274567	0.271006	0.249787	0.275039	0.268587	0.250116	0.275628	0.268960	0.250936	0.275008	0.271361	0.250267	0.274185	0.271683	0.250273	0.275944	0.270755	0.252619	0.278012	0.273092	0.255248
572.038007	0.274766	0.270257	0.250687	0.273723	0.270250	0.248999	0.274775	0.268480	0.249222	0.275168	0.268221	0.250694	0.274734	0.270541	0.249779	0.273213	0.270462	0.249435	0.275315	0.270720	0.252113	0.277557	0.273365	0.255029
572.801931	0.274491	0.270040	0.250279	0.273281	0.269829	0.248534	0.273734	0.267682	0.249276	0.274802	0.268787	0.250368	0.274584	0.270576	0.249623	0.272899	0.270370	0.249282	0.275582	0.270569	0.252020	0.277294	0.271813	0.255291
573.565786	0.274373	0.269746	0.249636	0.272900	0.269442	0.248293	0.273386	0.267488	0.248853	0.274749	0.267537	0.250391	0.274137	0.270146	0.249349	0.272456	0.270375	0.248205	0.275325	0.269693	0.251381	0.277168	0.271898	0.254580
574.329572	0.273706	0.269688	0.249539	0.271841	0.269635	0.248082	0.273019	0.267034	0.248338	0.274411	0.267242	0.249825	0.273620	0.270270	0.249292	0.272011	0.270319	0.247764	0.274320	0.269427	0.251241	0.276818	0.271494	0.254574
575.093288	0.273261	0.268855	0.249640	0.272095	0.269437	0.247509	0.272494	0.266680	0.248143	0.273963	0.267021	0.249716	0.273046	0.269809	0.249257	0.271317	0.269423	0.247956	0.273998	0.269130	0.251067	0.276296	0.271035	0.254400
575.856935	0.272851	0.269286	0.249240	0.271343	0.269083	0.247520	0.272357	0.266287	0.248165	0.274019	0.266248	0.249664	0.273206	0.269841	0.248225	0.271215	0.269256	0.247603	0.273434	0.268528	0.251057	0.276191	0.270497	0.254695
576.620513	0.272880	0.269569	0.249848	0.270938	0.268897	0.247066	0.272151	0.265860	0.248017	0.273604	0.266327	0.249433	0.272872	0.270427	0.248909	0.270662	0.269507	0.247597	0.272924	0.268459	0.251142	0.276086	0.270094	0.254486
577.384021	0.272351	0.269293	0.249158	0.271095	0.268399	0.247406	0.271593	0.265349	0.248062	0.274091	0.265948	0.249832	0.272534	0.269865	0.249093	0.270163	0.269241	0.247589	0.273330	0.267946	0.250599	0.275611	0.270559	0.254866
578.147460	0.272419	0.269273	0.249740	0.270949	0.269116	0.247073	0.271267	0.265382	0.248251	0.273153	0.266096	0.250107	0.272052	0.269805	0.248893	0.270188	0.269490	0.247682	0.272769	0.267351	0.250634	0.275820	0.270097	0.254651
578.910830	0.272258	0.269105	0.249941	0.270493	0.268565	0.247580	0.271291	0.264850	0.247836	0.273406	0.265671	0.250490	0.272050	0.269809	0.249085	0.269655	0.268996	0.247338	0.272506	0.267545	0.251190	0.275698	0.269913	0.254850
579.674131	0.272317	0.269370	0.250130	0.269820	0.269029	0.247192	0.270907	0.264419	0.248359	0.273095	0.265433	0.250516	0.272107	0.270011	0.249325	0.269142	0.268836	0.247505	0.272653	0.266942	0.251215	0.276127	0.269650	0.255635
580.437361	0.272114	0.269681	0.250166	0.269806	0.268825	0.247354	0.270543	0.264330	0.248950	0.273272	0.265113	0.250895	0.271920	0.270016	0.249839	0.269218	0.269320	0.247421	0.272049	0.266874	0.251390	0.275840	0.269846	0.255821
581.200523	0.272036	0.269783	0.251100	0.269353	0.269235	0.247852	0.270714	0.264003	0.248648	0.273260	0.264847	0.251535	0.272120	0.270550	0.250308	0.269079	0.269234	0.247964	0.271897	0.266823	0.251430	0.276024	0.269242	0.256123
581.963615	0.271939	0.270111	0.251264	0.269278	0.269055	0.248070	0.270453	0.264090	0.249373	0.273615	0.265199	0.251683	0.272324	0.270556	0.251022	0.268624	0.269382	0.248137	0.271982	0.266877	0.252522	0.276047	0.268914	0.257296
582.726637	0.271746	0.270764	0.251677	0.269458	0.269488	0.248970	0.270545	0.263862	0.250236	0.273861	0.265358	0.253078	0.271900	0.270683	0.251789	0.268787	0.269650	0.248858	0.272567	0.266747	0.252422	0.276467	0.269361	0.258138
583.489590	0.271892	0.270829	0.252777	0.269017	0.269432	0.249168	0.270672	0.264130	0.250760	0.273661	0.265141	0.253723	0.271780	0.271244	0.252868	0.268024	0.269999	0.248789	0.271862	0.266185	0.252983	0.275721	0.269366	0.258874
584.252473	0.272513	0.271417	0.253333	0.268846	0.270123	0.249751	0.270467	0.264047	0.251021	0.273827	0.265415	0.254538	0.272386	0.271548	0.252757	0.267755	0.270207	0.249611	0.272437	0.265945	0.253989	0.276955	0.269677	0.259527
585.015287	0.272032	0.271919	0.254258	0.269283	0.270003	0.250356	0.270566	0.263641	0.251999	0.273743	0.264970	0.255242	0.272047	0.272217	0.253475	0.267276	0.270932	0.250164	0.272241	0.265878	0.255014	0.276854	0.269604	0.260452
585.778031	0.271777	0.272282	0.255126	0.268543	0.270428	0.250849	0.270421	0.263731	0.253158	0.274208	0.265450	0.256334	0.272470	0.272492	0.254652	0.267894	0.270806	0.250795	0.271820	0.266405	0.255566	0.277428	0.270014	0.261575
586.540705	0.272215	0.272991	0.256175	0.268265	0.270780	0.251638	0.270742	0.263265	0.253512	0.275013	0.265778	0.257721	0.272402	0.273238	0.255561	0.267952	0.271119	0.251440	0.271757	0.266204	0.256232	0.277462	0.269811	0.262470
587.303309	0.272960	0.273779	0.257245	0.268469	0.271357	0.252338	0.270273	0.263835	0.254922	0.275608	0.266130	0.258773	0.272417	0.273901	0.256355	0.267433	0.271519	0.252141	0.271792	0.266145	0.257311	0.277859	0.270374	0.263790
588.065844	0.272576	0.274027	0.257704	0.268333	0.271647	0.253419	0.270657	0.263907	0.255885	0.275335	0.266308	0.260469	0.273199	0.274623	0.257603	0.267540	0.271808	0.253122	0.272328	0.266537	0.258349	0.278112	0.270005	0.264954
588.828309	0.272347	0.274867	0.259188	0.267905	0.271736	0.254246	0.271008	0.264026	0.256665	0.276070	0.266002	0.261792	0.273277	0.275503	0.258681	0.267173	0.272605	0.254116	0.272447	0.266607	0.259095	0.279003	0.270039	0.266530
589.590705	0.272630	0.275346	0.260664	0.268260	0.272875	0.255508	0.270920	0.263937	0.257664	0.276306	0.266390	0.262755	0.273601	0.275570	0.259898	0.267182	0.272780	0.254792	0.272888	0.266030	0.260128	0.279452	0.270529	0.268031
590.353030	0.273382	0.276190	0.262110	0.268505	0.272734	0.255984	0.271126	0.264109	0.259215	0.277032	0.266545	0.264078	0.273885	0.276159	0.261467	0.267274	0.273064	0.255612	0.272391	0.266162	0.261594	0.279872	0.270643	0.269543
591.115286	0.273514	0.277144	0.263192	0.268313	0.273785	0.257345	0.271000	0.264363	0.260023	0.277225	0.266992	0.265826	0.273876	0.276810	0.262715	0.267048	0.274556	0.256841	0.272616	0.266430	0.262995	0.280661	0.271002	0.271063
591.877472	0.273629	0.277690	0.264211	0.268341	0.274423	0.258667	0.271230	0.264653	0.261478	0.277761	0.267199	0.267450	0.274351	0.277396	0.264007	0.267063	0.274338	0.257635	0.272732	0.266926	0.264063	0.280850	0.271391	0.272339
592.639588	0.274386	0.279129	0.266366	0.268464	0.274832	0.259735	0.271671	0.264250	0.262898	0.278257	0.267498	0.269076	0.274676	0.278860	0.265548	0.267288	0.275317	0.258726	0.273355	0.266641	0.264955	0.281566	0.271527	0.274426
593.401634	0.274178	0.279801	0.267494	0.268239	0.275616	0.260572	0.271953	0.264476	0.264300	0.278923	0.268117	0.270736	0.275443	0.279375	0.267048	0.267345	0.275953	0.260156	0.273103	0.266822	0.266774	0.282358	0.271658	0.276015
594.163610	0.274849	0.280501	0.269312	0.268570	0.276667	0.261879	0.272177	0.264990	0.265712	0.279303	0.268242	0.272597	0.275610	0.280124	0.268748	0.267104	0.276767	0.261003	0.273856	0.266762	0.267964	0.283150	0.271821	0.277982
594.925516	0.275346	0.281868	0.271008	0.268598	0.277513	0.262914	0.272279	0.265221	0.267063	0.280257	0.268472	0.274261	0.276403	0.281470	0.270349	0.267285	0.277706	0.261883	0.274214	0.267017	0.269615	0.283740	0.272205	0.279850
595.687352	0.275707	0.282329	0.272879	0.268671	0.278085	0.264505	0.272953	0.265666	0.268698	0.281030	0.269077	0.276296	0.276909	0.282229	0.272005	0.267782	0.278579	0.263333	0.274541	0.267495	0.270702	0.284648	0.273008	0.281432
596.449118	0.276361	0.283270	0.274404	0.268801	0.279325	0.265645	0.273238	0.266271	0.270101	0.281702	0.269793	0.278325	0.277318	0.283288	0.273705	0.268069	0.279103	0.264411	0.274621	0.267837	0.272025	0.284749	0.273080	0.283241
597.210814	0.276894	0.284567	0.275880	0.269472	0.279992	0.267619	0.273439	0.266347	0.271855	0.282388	0.270053	0.279648	0.278384	0.284500	0.275037	0.267650	0.280053	0.265618	0.274892	0.268250	0.273528	0.285984	0.273783	0.285227
597.972440	0.277408	0.285798	0.277818	0.269114	0.280640	0.268740	0.273659	0.266316	0.273431	0.283168	0.270832	0.281784	0.278651	0.285260	0.277103	0.268082	0.281045	0.267298	0.275304	0.268156	0.275219	0.286727	0.274068	0.287236
598.733996	0.277851	0.286882	0.279366	0.269553	0.281454	0.270320	0.274257	0.267176	0.275115	0.284390	0.271224	0.283954	0.279654	0.286443	0.278581	0.268304	0.281687	0.268641	0.276185	0.267932	0.276812	0.287854	0.274546	0.289227
599.495482	0.278856	0.288321	0.281142	0.269705	0.282999	0.271239	0.274419	0.267090	0.276428	0.284850	0.271366	0.285603	0.279950	0.287339	0.280541	0.268600	0.282461	0.269634	0.276436	0.268928	0.277835	0.288835	0.274901	0.291245
600.256898	0.279358	0.289025	0.283555	0.270132	0.283725	0.273059	0.275386	0.267832	0.278137	0.285468	0.271888	0.287651	0.280488	0.288144	0.282050	0.269043	0.283204	0.270948	0.276911	0.270017	0.279856	0.289480	0.275307	0.292749
601.018243	0.279947	0.290014	0.284994	0.270819	0.284585	0.274812	0.274970	0.268134	0.279368	0.286721	0.272793	0.289925	0.280953	0.289032	0.284000	0.269326	0.284728	0.272349	0.277367	0.269541	0.281109	0.290399	0.276051	0.294970
601.779518	0.280838	0.291124	0.286744	0.271055	0.285814	0.276412	0.276368	0.268694	0.281108	0.287804	0.272805	0.291523	0.282243	0.289965	0.286209	0.269713	0.285636	0.273973	0.277564	0.270286	0.282877	0.291111	0.276275	0.296747
602.540723	0.281444	0.291988	0.288916	0.271538	0.286821	0.277753	0.276510	0.269260	0.283087	0.287962	0.273633	0.293592	0.283526	0.291366	0.287457	0.270165	0.286502	0.275303	0.278593	0.271070	0.284333	0.292032	0.276874	0.298541
603.301858	0.281891	0.292998	0.290384	0.271970	0.287646	0.279656	0.277424	0.270467	0.283874	0.288951	0.274581	0.295483	0.284150	0.292372	0.289494	0.270990	0.286748	0.276936	0.279053	0.271752	0.285844	0.293200	0.277688	0.300585
604.062922	0.282829	0.294012	0.292455	0.272737	0.288526	0.281301	0.277512	0.270446	0.286196	0.289899	0.275050	0.297493	0.284549	0.293093	0.291225	0.271168	0.288273	0.278677	0.279412	0.272336	0.287376	0.293940	0.277928	0.302303
604.823916	0.283452	0.294980	0.294304	0.272524	0.289178	0.282818	0.277964	0.271437	0.287643	0.290837	0.275828	0.299070	0.285639	0.294103	0.293250	0.271951	0.288581	0.280723	0.280143	0.272685	0.288843	0.294764	0.278886	0.304701
605.584840	0.284340	0.296370	0.296480	0.273858	0.290715	0.284631	0.279036	0.272308	0.289405	0.291995	0.276718	0.301137	0.286312	0.295399	0.295491	0.272344	0.290756	0.281657	0.280304	0.273776	0.290136	0.295337	0.279695	0.306308
606.345693	0.285623	0.296914	0.298228	0.274328	0.291752	0.286241	0.279560	0.273045	0.291133	0.292171	0.277310	0.303122	0.287594	0.296018	0.297458	0.273307	0.291439	0.283972	0.281549	0.274427	0.292550	0.296743	0.280487	0.307820
607.106476	0.286284	0.297538	0.300403	0.274919	0.292564	0.287736	0.280325	0.273774	0.292746	0.293180	0.278512	0.305104	0.288197	0.297004	0.299180	0.273828	0.292007	0.285357	0.282128	0.275461	0.293803	0.297376	0.281444	0.309734
607.867188	0.286848	0.299123	0.302293	0.275797	0.293286	0.289952	0.280867	0.275102	0.294428	0.293561	0.279023	0.306738	0.289038	0.297458	0.300451	0.274703	0.292983	0.286967	0.282951	0.276513	0.295636	0.297907	0.282519	0.311593
608.627830	0.288313	0.299515	0.304306	0.276476	0.294562	0.291659	0.281866	0.275921	0.296071	0.294358	0.280059	0.308479	0.290151	0.298338	0.302970	0.275713	0.294092	0.289014	0.283483	0.277409	0.297220	0.298954	0.282967	0.313429
609.388402	0.288740	0.300692	0.306382	0.277652	0.295674	0.293412	0.282640	0.277337	0.298064	0.295332	0.280527	0.310008	0.290526	0.299270	0.304330	0.276885	0.294557	0.291499	0.284050	0.278614	0.299360	0.299760	0.284157	0.314534
610.148902	0.289804	0.301327	0.307633	0.278126	0.296629	0.295702	0.283169	0.278502	0.299898	0.296169	0.281881	0.312005	0.291506	0.299821	0.306536	0.277515	0.296169	0.293407	0.285384	0.279853	0.300899	0.300391	0.284190	0.316390
610.909333	0.290890	0.302013	0.310075	0.279515	0.297141	0.297830	0.283971	0.279479	0.301495	0.296461	0.282782	0.313389	0.292253	0.300269	0.308608	0.278611	0.296511	0.295370	0.286066	0.281178	0.302366	0.300931	0.285400	0.317898
611.669693	0.291456	0.302480	0.311582	0.280997	0.298119	0.300023	0.284471	0.280731	0.303442	0.297163	0.283940	0.314732	0.293517	0.300903	0.310489	0.279721	0.297449	0.297704	0.286877	0.282461	0.304077	0.301300	0.286696	0.319359
612.429982	0.292463	0.302848	0.313676	0.281337	0.299017	0.301491	0.285114	0.281922	0.305377	0.297655	0.284511	0.316235	0.293670	0.301150	0.311993	0.281499	0.298810	0.299253	0.287675	0.283998	0.305649	0.301815	0.287750	0.320954
613.190200	0.293377	0.303352	0.315842	0.282612	0.300270	0.304000	0.286612	0.283508	0.306830	0.298082	0.285909	0.317920	0.295034	0.301871	0.313888	0.282598	0.299659	0.301638	0.288017	0.284997	0.308064	0.302404	0.288587	0.322009
613.950348	0.294078	0.303968	0.317064	0.284045	0.301012	0.305947	0.286957	0.284905	0.308524	0.298393	0.286314	0.319009	0.295958	0.302230	0.315723	0.283636	0.300002	0.303966	0.288898	0.286315	0.309413	0.302790	0.289277	0.323185
614.710425	0.294526	0.304343	0.318977	0.285068	0.301887	0.308259	0.287800	0.286346	0.310826	0.298759	0.287507	0.320647	0.296833	0.302830	0.317849	0.284881	0.301021	0.305793	0.289749	0.288041	0.310715	0.303147	0.290442	0.324738
615.470432	0.295186	0.304772	0.321224	0.286261	0.303419	0.310540	0.288993	0.288010	0.312165	0.299116	0.288354	0.321529	0.297647	0.303259	0.319207	0.286254	0.301694	0.307828	0.290696	0.289502	0.313103	0.303294	0.291386	0.326147
616.230368	0.296566	0.304978	0.322093	0.287248	0.304095	0.312380	0.289260	0.289921	0.313905	0.299657	0.289245	0.322695	0.298367	0.302870	0.320541	0.287838	0.302599	0.310469	0.291368	0.291024	0.314571	0.303290	0.292535	0.326877
616.990233	0.297589	0.305174	0.324517	0.288957	0.305036	0.315145	0.290160	0.291287	0.315970	0.299762	0.290111	0.323882	0.299118	0.303564	0.322596	0.289109	0.303588	0.312462	0.291645	0.292857	0.316128	0.303983	0.293719	0.327998
617.750027	0.298118	0.305133	0.326088	0.290662	0.305485	0.316882	0.290739	0.293260	0.317173	0.299627	0.291613	0.325287	0.299918	0.303669	0.324206	0.290631	0.304194	0.315235	0.292888	0.294272	0.317812	0.303807	0.294081	0.329134
618.509750	0.299223	0.305353	0.327802	0.291002	0.306619	0.319450	0.291483	0.294329	0.318560	0.300159	0.292139	0.326256	0.300640	0.303607	0.326170	0.291928	0.304984	0.316978	0.293617	0.296085	0.319813	0.304222	0.294853	0.330232
619.269403	0.299949	0.305178	0.329206	0.292694	0.307111	0.321290	0.291921	0.295853	0.320651	0.300227	0.293470	0.327233	0.301310	0.303510	0.327537	0.293525	0.305669	0.319674	0.294162	0.297824	0.321381	0.303999	0.295931	0.330845
620.028984	0.300163	0.305827	0.330867	0.294072	0.308035	0.323962	0.292522	0.298097	0.322000	0.300328	0.293969	0.328222	0.302187	0.303539	0.329000	0.294688	0.306290	0.322001	0.294770	0.299749	0.322408	0.303846	0.296936	0.331869
620.788495	0.301505	0.305287	0.332643	0.295684	0.308824	0.326251	0.293239	0.299943	0.323766	0.299840	0.295272	0.328992	0.303117	0.303206	0.331471	0.295852	0.307258	0.324786	0.295601	0.301221	0.323937	0.303708	0.297500	0.332366
621.547935	0.301869	0.305229	0.334069	0.296874	0.309946	0.328404	0.294182	0.301324	0.324895	0.300053	0.296055	0.329385	0.303686	0.302906	0.332781	0.297824	0.307830	0.327362	0.296012	0.302883	0.325060	0.303437	0.298471	0.333037
622.307304	0.302620	0.304964	0.335806	0.297834	0.310276	0.329876	0.294644	0.303007	0.326361	0.300006	0.296739	0.330830	0.304152	0.302914	0.334757	0.299160	0.308669	0.329016	0.296574	0.304461	0.326861	0.303735	0.298791	0.334113
623.066601	0.303336	0.305072	0.338107	0.299202	0.310875	0.333004	0.295197	0.304596	0.327639	0.299688	0.296969	0.331056	0.305258	0.302417	0.335981	0.300997	0.309337	0.331259	0.297027	0.305735	0.328060	0.303430	0.299667	0.334230
623.825828	0.303999	0.303677	0.339225	0.300725	0.311481	0.334134	0.296070	0.306924	0.329021	0.299230	0.298160	0.331549	0.306133	0.301970	0.337766	0.302316	0.309793	0.333834	0.297681	0.308112	0.329533	0.303300	0.300470	0.334932
624.584984	0.305168	0.303932	0.340505	0.302118	0.312402	0.336720	0.296545	0.308729	0.330193	0.299032	0.299015	0.332093	0.306493	0.301802	0.338643	0.303884	0.310526	0.336182	0.298581	0.309573	0.331036	0.302940	0.301226	0.335421
625.344069	0.305608	0.303552	0.341808	0.303623	0.313382	0.338783	0.297314	0.310106	0.331683	0.298792	0.299665	0.332679	0.307131	0.301158	0.339950	0.305505	0.311556	0.337756	0.298834	0.311057	0.332226	0.302857	0.301668	0.335705
626.103082	0.306066	0.303427	0.342947	0.304626	0.314142	0.340599	0.297432	0.312098	0.332790	0.298775	0.299959	0.333634	0.307696	0.300347	0.340913	0.306912	0.311858	0.340067	0.299562	0.312106	0.333164	0.302476	0.302130	0.336350
626.862025	0.306256	0.302532	0.344820	0.305958	0.314608	0.342316	0.297987	0.313624	0.333993	0.298517	0.300553	0.333353	0.308057	0.300420	0.342408	0.307836	0.312689	0.342099	0.299712	0.314270	0.334828	0.302129	0.302872	0.336444
627.620896	0.307304	0.302243	0.345913	0.307288	0.315464	0.344837	0.298444	0.315311	0.335232	0.298262	0.301539	0.334186	0.308299	0.299757	0.343782	0.309320	0.313381	0.344094	0.300366	0.315677	0.335345	0.301829	0.303398	0.336853
628.379696	0.307556	0.301353	0.346487	0.307868	0.315866	0.346571	0.298994	0.316597	0.335830	0.297765	0.302122	0.334045	0.308865	0.299523	0.344920	0.310646	0.313760	0.345979	0.300649	0.317449	0.336641	0.301609	0.303789	0.337289
629.138425	0.308577	0.301722	0.347824	0.309495	0.316357	0.347932	0.299657	0.318297	0.337125	0.297346	0.302099	0.334437	0.309849	0.298922	0.346213	0.311988	0.314730	0.347509	0.301011	0.318938	0.337628	0.301471	0.304221	0.337284
629.897083	0.308585	0.301304	0.348774	0.310484	0.316961	0.349583	0.299350	0.319497	0.337781	0.297556	0.302460	0.334175	0.310083	0.298501	0.347436	0.313153	0.315165	0.348996	0.301334	0.320566	0.338549	0.301055	0.304384	0.337994
630.655669	0.309228	0.300552	0.349863	0.311613	0.316976	0.351129	0.300053	0.320672	0.338390	0.296451	0.303108	0.335400	0.311407	0.298211	0.347934	0.313209	0.315427	0.350827	0.301445	0.321344	0.339503	0.300852	0.305118	0.338192
631.414184	0.309636	0.300504	0.350554	0.312067	0.318294	0.352261	0.300379	0.321806	0.339378	0.296288	0.303514	0.334844	0.310616	0.298193	0.348830	0.315091	0.316508	0.352296	0.302114	0.322719	0.340076	0.300503	0.305815	0.337807
632.172628	0.310092	0.299746	0.351724	0.313031	0.318620	0.354541	0.300592	0.323219	0.340272	0.296370	0.304070	0.335086	0.311008	0.297679	0.349783	0.316021	0.316160	0.353594	0.302031	0.323500	0.340537	0.300452	0.306142	0.338244
632.931000	0.310543	0.299706	0.352567	0.313862	0.319096	0.355271	0.300703	0.324135	0.340784	0.296005	0.304511	0.335663	0.311639	0.296978	0.350632	0.317065	0.317171	0.354948	0.302831	0.324925	0.341166	0.299875	0.306536	0.338296
633.689301	0.310851	0.299337	0.352707	0.315044	0.319369	0.356208	0.301142	0.325834	0.341345	0.296243	0.304897	0.335768	0.312038	0.297171	0.351283	0.317667	0.317764	0.356071	0.302587	0.326017	0.342226	0.299936	0.306578	0.338327
634.447531	0.311802	0.299053	0.353809	0.316099	0.320079	0.357569	0.302151	0.326829	0.341833	0.295934	0.305359	0.335646	0.312568	0.296910	0.351889	0.319132	0.318017	0.357365	0.303387	0.327161	0.342483	0.300350	0.306932	0.338440
635.205689	0.312081	0.299514	0.355273	0.316912	0.321128	0.358846	0.302618	0.328033	0.342903	0.296107	0.305740	0.335970	0.313168	0.296886	0.352549	0.320093	0.318513	0.358835	0.304137	0.328856	0.343391	0.300498	0.308236	0.338704
635.963776	0.312755	0.299286	0.355392	0.318411	0.321599	0.360208	0.302936	0.329584	0.344070	0.296876	0.306584	0.336699	0.314100	0.297228	0.353647	0.320724	0.319712	0.359692	0.304991	0.329521	0.343950	0.300706	0.308489	0.339280
636.721791	0.314174	0.299767	0.355942	0.319198	0.322861	0.361226	0.303991	0.330513	0.344438	0.297009	0.307300	0.336930	0.314978	0.297413	0.354193	0.322356	0.320634	0.361129	0.305730	0.331144	0.344812	0.300791	0.309124	0.339610
637.479735	0.314772	0.300363	0.357057	0.320592	0.323598	0.362223	0.305072	0.331914	0.344858	0.297437	0.308322	0.337074	0.316098	0.297876	0.354546	0.323488	0.321154	0.361658	0.306309	0.332090	0.345356	0.301918	0.309885	0.339982
638.237607	0.315662	0.300630	0.357793	0.321749	0.324912	0.362673	0.305997	0.333143	0.345575	0.298199	0.309168	0.337161	0.316677	0.298461	0.355536	0.324580	0.322596	0.362642	0.307493	0.333412	0.345930	0.302361	0.311308	0.340179
638.995408	0.317074	0.301383	0.358613	0.323013	0.325818	0.363920	0.307021	0.334566	0.346061	0.299313	0.310326	0.337906	0.317823	0.299299	0.356431	0.325802	0.323802	0.363670	0.308325	0.334904	0.346268	0.302911	0.311841	0.341031
639.753137	0.318664	0.302226	0.358588	0.324392	0.326951	0.364422	0.308313	0.336098	0.347522	0.300207	0.311507	0.338576	0.319186	0.299905	0.357008	0.327544	0.324611	0.364707	0.309823	0.336458	0.346925	0.303972	0.312840	0.340966
640.510794	0.319143	0.303389	0.359635	0.326125	0.328202	0.365753	0.309640	0.337492	0.347880	0.300845	0.311898	0.339061	0.320667	0.300985	0.358113	0.328696	0.325499	0.365307	0.310651	0.337554	0.348098	0.305372	0.314142	0.341588
641.268380	0.320837	0.304303	0.360364	0.326895	0.329309	0.366492	0.310847	0.338713	0.348318	0.302274	0.313148	0.339265	0.321182	0.301698	0.358394	0.330020	0.326772	0.366310	0.311829	0.338810	0.348806	0.306476	0.315762	0.342761
642.025894	0.322199	0.305583	0.360819	0.328405	0.331010	0.366935	0.312326	0.339791	0.349053	0.303372	0.314283	0.339979	0.322430	0.303214	0.358968	0.330658	0.328201	0.366735	0.313119	0.340308	0.349492	0.307673	0.317126	0.343114
642.783336	0.323086	0.306871	0.361378	0.329870	0.332068	0.367590	0.313645	0.341402	0.349776	0.304832	0.315864	0.340627	0.324170	0.304389	0.359427	0.332439	0.329226	0.367095	0.314295	0.341508	0.350030	0.308752	0.318305	0.344058
643.540707	0.324434	0.307875	0.361941	0.331591	0.333382	0.367987	0.315376	0.342717	0.350424	0.306412	0.317258	0.341206	0.325072	0.305718	0.360023	0.334031	0.330562	0.367431	0.315887	0.342300	0.350565	0.310070	0.319764	0.344830
644.298006	0.326003	0.309053	0.362209	0.332718	0.334578	0.367805	0.316455	0.343531	0.351097	0.307608	0.318378	0.341909	0.326246	0.306769	0.360276	0.334874	0.331511	0.368130	0.317107	0.343802	0.350861	0.311634	0.320306	0.344864
645.055233	0.327595	0.310621	0.362767	0.333853	0.335939	0.368385	0.317908	0.344469	0.351703	0.309366	0.319624	0.342591	0.327232	0.308259	0.360800	0.336092	0.332783	0.368727	0.318839	0.344624	0.351663	0.312678	0.321593	0.345684
645.812388	0.328320	0.312120	0.363191	0.335336	0.336601	0.369112	0.319509	0.346457	0.352440	0.310777	0.321356	0.343118	0.329016	0.309699	0.361104	0.337195	0.333922	0.368410	0.320049	0.345981	0.352275	0.315057	0.323059	0.345781
646.569471	0.329729	0.313771	0.363713	0.336464	0.338053	0.369600	0.321105	0.346988	0.352831	0.312337	0.322607	0.344326	0.329745	0.311091	0.361758	0.338227	0.335451	0.368775	0.321282	0.346895	0.353196	0.315637	0.324842	0.346869
647.326483	0.331017	0.315334	0.363846	0.337614	0.339345	0.369214	0.322212	0.347612	0.353577	0.313719	0.323814	0.344880	0.331000	0.312953	0.361549	0.339269	0.335904	0.369255	0.323141	0.348012	0.353898	0.317315	0.325893	0.347689
648.083423	0.332343	0.316490	0.364309	0.338908	0.339914	0.370396	0.323568	0.348964	0.354487	0.315449	0.325207	0.345110	0.332001	0.314372	0.361570	0.340257	0.336908	0.368977	0.324458	0.348793	0.353994	0.318832	0.327860	0.348429
648.840290	0.333364	0.318158	0.364528	0.339620	0.341389	0.370241	0.325629	0.349749	0.355147	0.317215	0.326765	0.345422	0.333412	0.315910	0.362301	0.341368	0.338259	0.369320	0.325843	0.349494	0.354141	0.320615	0.328833	0.349289
649.597086	0.334782	0.319355	0.364538	0.341225	0.341710	0.370245	0.326735	0.349974	0.355699	0.318589	0.328497	0.346193	0.334089	0.317181	0.362068	0.341802	0.339462	0.369762	0.326943	0.350620	0.355151	0.322081	0.330262	0.349734
650.353810	0.335685	0.321141	0.364924	0.341744	0.343310	0.370322	0.327885	0.351303	0.355683	0.320222	0.329250	0.347731	0.334929	0.318735	0.362620	0.342613	0.339850	0.369665	0.328285	0.351381	0.355383	0.323806	0.331602	0.351018
651.110461	0.336353	0.322990	0.365191	0.342909	0.343934	0.370320	0.329787	0.352201	0.355810	0.321587	0.330947	0.347618	0.336248	0.320069	0.362179	0.343599	0.340659	0.369490	0.329553	0.352397	0.356022	0.325050	0.332919	0.350636
651.867041	0.337404	0.324175	0.364636	0.343882	0.344276	0.369843	0.330578	0.352211	0.356441	0.322809	0.332041	0.348267	0.336913	0.321648	0.362509	0.344410	0.341585	0.369733	0.331113	0.352747	0.356173	0.326594	0.334293	0.351566
652.623549	0.338770	0.325865	0.365150	0.344574	0.345023	0.370249	0.332021	0.352550	0.356634	0.324514	0.333097	0.349250	0.337724	0.323344	0.362640	0.345357	0.342516	0.369265	0.332218	0.352942	0.357169	0.327852	0.335444	0.352430
653.379984	0.339207	0.327215	0.365333	0.344708	0.346233	0.369691	0.333345	0.353291	0.357228	0.325983	0.334427	0.349846	0.339089	0.324934	0.362490	0.345942	0.343087	0.369108	0.332882	0.353056	0.357297	0.329321	0.336679	0.352918
654.136348	0.340015	0.328489	0.364725	0.345833	0.346800	0.369642	0.334533	0.353131	0.357404	0.327338	0.335047	0.350200	0.339603	0.325619	0.362155	0.346497	0.343348	0.368922	0.334602	0.353710	0.357713	0.330540	0.338242	0.353060
654.892639	0.340880	0.329438	0.364961	0.346228	0.347313	0.369452	0.335694	0.353666	0.357634	0.328245	0.336087	0.350491	0.340153	0.327019	0.362750	0.346416	0.344092	0.368198	0.335352	0.353486	0.357917	0.331737	0.338871	0.354149
655.648858	0.341668	0.330916	0.364645	0.346913	0.347943	0.369049	0.336255	0.354202	0.357787	0.329979	0.336247	0.350582	0.340891	0.328168	0.362311	0.347134	0.344402	0.367871	0.336323	0.353798	0.358421	0.332759	0.339549	0.354738
656.405005	0.341650	0.331946	0.364610	0.346980	0.348189	0.368446	0.337611	0.353964	0.358134	0.330733	0.337660	0.351309	0.340943	0.328866	0.361655	0.347363	0.344693	0.367141	0.337444	0.354068	0.358317	0.333775	0.340468	0.354832
657.161080	0.342451	0.333083	0.363812	0.347238	0.348128	0.367917	0.338415	0.353704	0.358215	0.331863	0.338240	0.351740	0.341177	0.330428	0.361635	0.347238	0.345069	0.366738	0.338210	0.353903	0.358531	0.335031	0.341122	0.355531
657.917082	0.342656	0.334071	0.363791	0.346935	0.347932	0.367453	0.338577	0.353170	0.358178	0.332835	0.339123	0.351947	0.341998	0.331742	0.361143	0.347474	0.344888	0.366280	0.338831	0.353813	0.358647	0.335671	0.341459	0.355529
658.673012	0.343116	0.334912	0.363295	0.346961	0.348235	0.366709	0.339073	0.353330	0.358027	0.333625	0.339209	0.352380	0.341820	0.332506	0.360350	0.347402	0.345131	0.365448	0.339355	0.353586	0.358624	0.336810	0.342306	0.355736
659.428870	0.342738	0.335568	0.362965	0.347278	0.347913	0.365981	0.339628	0.352437	0.358063	0.334089	0.340238	0.352537	0.341691	0.332862	0.360555	0.346780	0.345166	0.364508	0.339594	0.353025	0.358570	0.337605	0.343355	0.355799
660.184655	0.343325	0.336460	0.362145	0.347158	0.348604	0.365312	0.340136	0.352300	0.357695	0.334671	0.340662	0.352490	0.341723	0.333972	0.359545	0.346368	0.345322	0.363841	0.340180	0.352807	0.358330	0.338466	0.343455	0.356091
660.940368	0.342818	0.336805	0.361653	0.346076	0.347823	0.364381	0.340179	0.351662	0.357520	0.335300	0.340975	0.352221	0.341669	0.334467	0.359706	0.345949	0.344855	0.362966	0.340439	0.351712	0.358533	0.338831	0.343378	0.356111
661.696009	0.342493	0.337639	0.361371	0.345800	0.347650	0.363165	0.339796	0.350671	0.357197	0.335918	0.340750	0.352183	0.341598	0.335048	0.357983	0.345676	0.344236	0.361782	0.340326	0.351515	0.357637	0.339635	0.343622	0.355905
662.451577	0.342675	0.337698	0.360363	0.345235	0.347233	0.362232	0.339844	0.350145	0.356213	0.335749	0.340741	0.351684	0.341781	0.334871	0.357754	0.345102	0.344140	0.360978	0.341011	0.350667	0.357144	0.339458	0.343565	0.356346
663.207073	0.342283	0.338008	0.359634	0.344794	0.346315	0.361259	0.339961	0.349453	0.355981	0.336077	0.340838	0.352326	0.341266	0.335340	0.356540	0.344321	0.343513	0.359986	0.340314	0.349588	0.356830	0.339326	0.343544	0.355924
663.962496	0.341723	0.338056	0.358774	0.344137	0.345778	0.359937	0.339643	0.348069	0.355582	0.336043	0.340098	0.351487	0.340417	0.335768	0.356036	0.343387	0.342946	0.358670	0.340560	0.348654	0.356232	0.339522	0.343029	0.355826
664.717847	0.341104	0.338074	0.357962	0.343010	0.344882	0.358464	0.338912	0.347177	0.354766	0.336055	0.339496	0.351375	0.339994	0.335948	0.355382	0.342378	0.342078	0.357460	0.339628	0.347464	0.355099	0.339667	0.342575	0.355243
665.473125	0.340184	0.338140	0.357097	0.341948	0.343900	0.357780	0.338925	0.345493	0.353729	0.335693	0.339592	0.350760	0.339115	0.335731	0.353850	0.341201	0.341584	0.355983	0.339203	0.345909	0.354541	0.339384	0.342068	0.354643
666.228331	0.339411	0.337975	0.355651	0.340542	0.342786	0.356606	0.337938	0.344367	0.353182	0.335486	0.338839	0.349746	0.338105	0.335490	0.352944	0.339776	0.340423	0.355263	0.338790	0.344841	0.353753	0.338914	0.341565	0.354618
666.983464	0.338056	0.337451	0.354507	0.339733	0.341851	0.354214	0.337234	0.342894	0.351480	0.335351	0.337856	0.349222	0.337290	0.335511	0.350847	0.338559	0.339801	0.353255	0.337806	0.343849	0.352752	0.338743	0.341267	0.353415
667.738525	0.336932	0.337038	0.353198	0.338298	0.340854	0.352903	0.336217	0.341158	0.350883	0.334526	0.337036	0.348755	0.336184	0.334857	0.350376	0.337520	0.338514	0.351348	0.337148	0.341829	0.351538	0.337613	0.340126	0.352689
668.493512	0.335726	0.336813	0.351580	0.337001	0.339222	0.351477	0.335031	0.339831	0.349585	0.333552	0.336722	0.347591	0.334800	0.334842	0.348711	0.336012	0.337203	0.350194	0.335941	0.340219	0.350713	0.337254	0.339042	0.351744
669.248428	0.334597	0.335857	0.349973	0.335672	0.337819	0.349632	0.333897	0.337842	0.348526	0.332910	0.335475	0.346837	0.333497	0.334093	0.347717	0.334779	0.336059	0.348733	0.335317	0.338615	0.349519	0.336164	0.338260	0.350964
670.003270	0.333127	0.334788	0.348400	0.334258	0.336453	0.347901	0.333087	0.336089	0.346679	0.331905	0.334642	0.345680	0.332366	0.333172	0.346042	0.333192	0.334011	0.347148	0.334214	0.337207	0.347792	0.335762	0.337336	0.349927
670.758040	0.332179	0.333993	0.347100	0.332236	0.335391	0.346080	0.331863	0.334692	0.345566	0.331405	0.333542	0.344295	0.330813	0.332086	0.344613	0.331458	0.333461	0.344957	0.332818	0.335500	0.346781	0.334467	0.335893	0.348838
671.512737	0.330086	0.333232	0.345008	0.330613	0.333330	0.344076	0.330456	0.332759	0.343841	0.329993	0.331772	0.343344	0.329845	0.331765	0.343333	0.329815	0.331426	0.343421	0.331509	0.333617	0.345041	0.333420	0.334204	0.347369
672.267361	0.328228	0.332276	0.343826	0.328777	0.331748	0.342545	0.329154	0.330747	0.342654	0.328713	0.330572	0.341909	0.328047	0.330257	0.340999	0.328466	0.330106	0.341520	0.330526	0.331917	0.343808	0.332574	0.333260	0.345984
673.021912	0.326815	0.330846	0.341864	0.327100	0.330060	0.340229	0.327886	0.329260	0.340969	0.327711	0.329374	0.340414	0.326372	0.328902	0.339620	0.326719	0.328113	0.339368	0.329038	0.329591	0.342258	0.331221	0.331960	0.344530
673.776391	0.325635	0.330015	0.340418	0.325671	0.328387	0.338600	0.325945	0.326774	0.339540	0.326754	0.327543	0.339161	0.325387	0.327694	0.337254	0.324908	0.326842	0.337704	0.327893	0.328219	0.341118	0.329501	0.330290	0.342959
674.530797	0.324080	0.328155	0.337685	0.323291	0.326420	0.336678	0.325061	0.325235	0.337697	0.325382	0.326711	0.337291	0.323227	0.326432	0.335687	0.322944	0.324733	0.335562	0.325734	0.325760	0.339094	0.328173	0.329257	0.341127
675.285129	0.322135	0.327117	0.335956	0.322169	0.324649	0.334526	0.323277	0.323669	0.336015	0.323629	0.325336	0.335440	0.321701	0.325391	0.334006	0.320874	0.323178	0.333381	0.325140	0.324178	0.337404	0.327044	0.327359	0.339386
676.039389	0.320185	0.325291	0.333967	0.320524	0.322950	0.332187	0.321882	0.321519	0.334202	0.322297	0.323729	0.333861	0.319772	0.324025	0.332350	0.319797	0.321366	0.331498	0.323525	0.322468	0.335741	0.325427	0.326361	0.337890
676.793576	0.319185	0.324037	0.332260	0.318286	0.321258	0.330969	0.319975	0.319804	0.331895	0.320749	0.322156	0.332205	0.318406	0.322756	0.329561	0.317938	0.319804	0.329842	0.322065	0.320436	0.333829	0.324257	0.324653	0.336210
677.547690	0.316995	0.322751	0.330148	0.316817	0.319380	0.328701	0.318516	0.317570	0.330463	0.319131	0.320489	0.330483	0.316460	0.321360	0.327961	0.316241	0.318149	0.327859	0.320713	0.318635	0.332154	0.322578	0.323096	0.333830
678.301731	0.315345	0.321316	0.328071	0.314482	0.317335	0.326757	0.317470	0.316160	0.328304	0.317688	0.319135	0.328850	0.314782	0.319531	0.326341	0.314706	0.316608	0.325877	0.319207	0.317499	0.330753	0.321049	0.321942	0.332508
679.055699	0.313829	0.319282	0.326065	0.313466	0.315758	0.324295	0.315754	0.314330	0.326696	0.316158	0.317299	0.326781	0.313590	0.318082	0.324289	0.312805	0.315001	0.323227	0.317341	0.315544	0.328386	0.319705	0.320314	0.330154
679.809594	0.312115	0.318112	0.323958	0.311791	0.313760	0.322409	0.314647	0.312768	0.325021	0.314633	0.316104	0.324850	0.311892	0.316619	0.322164	0.311416	0.313007	0.321827	0.315761	0.313561	0.326485	0.318387	0.318700	0.328669
680.563415	0.310884	0.316682	0.322043	0.310635	0.312021	0.320615	0.312933	0.311294	0.323058	0.313671	0.314437	0.322414	0.310126	0.314963	0.320295	0.309582	0.311328	0.319823	0.315015	0.311824	0.325183	0.316720	0.317532	0.326641
681.317164	0.308940	0.315700	0.320138	0.308652	0.310518	0.318929	0.311576	0.309653	0.321398	0.311828	0.313308	0.321278	0.308995	0.314019	0.318439	0.308272	0.309399	0.317853	0.313671	0.310475	0.323249	0.314907	0.315899	0.324707
682.070840	0.307758	0.313505	0.318045	0.307530	0.308628	0.317149	0.310178	0.308040	0.319430	0.310875	0.311584	0.319383	0.307087	0.312257	0.316497	0.306684	0.307971	0.316192	0.311996	0.308905	0.321446	0.313705	0.314293	0.323161
682.824442	0.305703	0.312369	0.316410	0.306352	0.306953	0.314876	0.308747	0.307044	0.317330	0.309112	0.310735	0.317446	0.305439	0.310598	0.313957	0.305565	0.306531	0.314739	0.311027	0.307453	0.320004	0.312234	0.313456	0.321136
683.577971	0.304311	0.310581	0.314088	0.304930	0.305673	0.313172	0.307525	0.305033	0.315667	0.307808	0.309186	0.315580	0.304528	0.309307	0.312520	0.304023	0.304840	0.312939	0.309536	0.305927	0.318414	0.310957	0.312061	0.319328
684.331427	0.303514	0.309045	0.312440	0.303377	0.303843	0.311253	0.306327	0.304062	0.314215	0.306302	0.307540	0.313713	0.302823	0.307741	0.310722	0.303290	0.303310	0.310865	0.308365	0.304913	0.316245	0.309296	0.310579	0.317214
685.084809	0.301686	0.307416	0.310831	0.302275	0.302883	0.309558	0.305062	0.302634	0.312638	0.304629	0.306521	0.312130	0.301711	0.306340	0.308733	0.301683	0.302187	0.309547	0.307095	0.304026	0.314736	0.307658	0.309458	0.315673
685.838119	0.300304	0.306220	0.309129	0.300853	0.301041	0.308645	0.303703	0.302128	0.310623	0.303422	0.305677	0.310560	0.300265	0.305107	0.306970	0.300394	0.300944	0.307729	0.305839	0.302953	0.313299	0.306663	0.308242	0.314097
686.591355	0.299159	0.304060	0.307046	0.300122	0.299667	0.306656	0.302516	0.300449	0.309526	0.301916	0.304157	0.308418	0.299100	0.303585	0.305647	0.299586	0.299552	0.306615	0.304738	0.301563	0.311353	0.305139	0.307517	0.311998
687.344518	0.297995	0.303256	0.305755	0.298662	0.298487	0.305501	0.301632	0.299413	0.308091	0.300825	0.303040	0.306934	0.297739	0.302416	0.304365	0.298498	0.298192	0.305122	0.303260	0.300477	0.310198	0.304336	0.306145	0.310248
688.097607	0.297207	0.301945	0.303998	0.297866	0.296944	0.304268	0.300576	0.298499	0.306645	0.299557	0.301845	0.305290	0.296577	0.301245	0.302726	0.297575	0.297092	0.303710	0.303175	0.299753	0.308625	0.302694	0.305172	0.309094
688.850623	0.295886	0.300865	0.302630	0.297096	0.295761	0.302610	0.299414	0.297207	0.305384	0.298530	0.301236	0.303855	0.295816	0.300332	0.301077	0.296686	0.295363	0.302728	0.302155	0.298321	0.307415	0.301818	0.304059	0.307623
689.603565	0.294808	0.299321	0.301190	0.295766	0.294707	0.301603	0.298407	0.296252	0.304064	0.297270	0.300187	0.302897	0.294828	0.298735	0.299786	0.295531	0.294918	0.301192	0.300657	0.297742	0.306530	0.300583	0.303196	0.305650
690.356434	0.293585	0.298196	0.299745	0.295020	0.293232	0.300326	0.297514	0.295439	0.302550	0.296197	0.298704	0.301339	0.293472	0.297906	0.298303	0.295126	0.293601	0.300155	0.300188	0.296892	0.305313	0.299442	0.302398	0.304265
691.109230	0.292724	0.297392	0.298573	0.294255	0.292676	0.299061	0.296645	0.294427	0.302133	0.295235	0.298637	0.299692	0.292619	0.296251	0.297302	0.294180	0.292290	0.298817	0.299065	0.296110	0.304026	0.298622	0.301420	0.303314
691.861952	0.291709	0.296497	0.297350	0.293285	0.291693	0.298016	0.296403	0.294188	0.300645	0.294363	0.297097	0.298406	0.291487	0.295560	0.296033	0.293226	0.291111	0.298141	0.298147	0.295363	0.303302	0.297087	0.300567	0.301726
692.614601	0.290657	0.295214	0.296179	0.292737	0.290325	0.297249	0.295123	0.293130	0.299189	0.293222	0.297167	0.297352	0.290790	0.294904	0.295080	0.292962	0.290298	0.297055	0.297588	0.294467	0.301815	0.296461	0.299839	0.300758
693.367176	0.290106	0.294062	0.294922	0.292427	0.289843	0.296170	0.294335	0.292281	0.298390	0.292352	0.296214	0.296401	0.289971	0.293772	0.293794	0.292191	0.289192	0.295886	0.296882	0.293940	0.300769	0.295317	0.299053	0.299769
694.119677	0.289108	0.293582	0.293857	0.291114	0.289288	0.294984	0.293508	0.291537	0.297505	0.291559	0.295245	0.295444	0.289847	0.292643	0.292956	0.291595	0.288552	0.295159	0.296104	0.292661	0.300136	0.294892	0.297741	0.298442
694.872105	0.288372	0.292493	0.292941	0.290688	0.288087	0.294178	0.292745	0.290618	0.296629	0.291183	0.294599	0.294653	0.288647	0.292041	0.291828	0.290771	0.287742	0.294375	0.295303	0.292656	0.299274	0.293840	0.297537	0.297759
695.624459	0.288014	0.291703	0.291821	0.290044	0.287074	0.293414	0.292598	0.290866	0.295998	0.290504	0.293819	0.293158	0.287935	0.291405	0.290972	0.290062	0.287016	0.293625	0.295049	0.291531	0.298439	0.292743	0.297053	0.296596
696.376740	0.287074	0.290968	0.291362	0.288985	0.286690	0.292289	0.291631	0.289540	0.295363	0.289140	0.293118	0.292294	0.287133	0.290186	0.290281	0.289533	0.286376	0.292675	0.294508	0.291307	0.297300	0.292310	0.296812	0.296179
697.128947	0.286430	0.290694	0.290047	0.289097	0.285935	0.291198	0.291382	0.289262	0.294329	0.288878	0.292892	0.291935	0.286734	0.290358	0.289177	0.288734	0.285820	0.291514	0.293932	0.290401	0.297111	0.291779	0.295999	0.295057
697.881080	0.286180	0.290052	0.289271	0.287687	0.285017	0.291259	0.290892	0.288142	0.293890	0.288376	0.292085	0.291040	0.286037	0.289411	0.289045	0.288210	0.285039	0.291046	0.293492	0.289873	0.296212	0.291052	0.295413	0.294324
698.633139	0.285224	0.289399	0.288711	0.287500	0.284512	0.290727	0.290402	0.287199	0.293002	0.288327	0.291525	0.290595	0.285364	0.289014	0.287706	0.288216	0.284315	0.290419	0.292810	0.289426	0.295523	0.290957	0.295079	0.293976
699.385125	0.284580	0.289117	0.287935	0.287313	0.284170	0.289787	0.289877	0.287203	0.292622	0.287546	0.291734	0.290143	0.285082	0.288616	0.287277	0.287505	0.283914	0.289786	0.292489	0.289110	0.294891	0.290343	0.294638	0.293360
700.137036	0.284315	0.288297	0.287420	0.286732	0.283999	0.289177	0.289986	0.286351	0.292195	0.287299	0.291117	0.289278	0.284711	0.288251	0.286799	0.286962	0.283335	0.289190	0.292313	0.288541	0.294546	0.290300	0.293982	0.292796
700.888874	0.284251	0.288481	0.286696	0.286123	0.283403	0.288916	0.289459	0.286633	0.291787	0.287394	0.291142	0.289063	0.283933	0.288357	0.286351	0.286585	0.282969	0.288308	0.291620	0.287766	0.294095	0.289897	0.293662	0.292169
701.640638	0.283346	0.288176	0.286460	0.285895	0.282850	0.288500	0.288954	0.285745	0.291283	0.286977	0.290708	0.288893	0.283663	0.287705	0.285772	0.286300	0.282641	0.288303	0.291861	0.287782	0.293583	0.289716	0.293499	0.291963
702.392329	0.283351	0.287843	0.285795	0.285740	0.282013	0.287417	0.289061	0.284997	0.290772	0.286699	0.290534	0.288603	0.283617	0.287807	0.284988	0.286199	0.282287	0.287679	0.291662	0.286781	0.293453	0.289491	0.293895	0.291612
703.143945	0.282983	0.287952	0.285346	0.284831	0.281895	0.287403	0.288785	0.285322	0.290533	0.286654	0.290192	0.287763	0.283583	0.287687	0.284282	0.285871	0.281983	0.286778	0.291194	0.286908	0.293239	0.289146	0.293467	0.290887
703.895487	0.282545	0.287745	0.284586	0.285062	0.281847	0.285979	0.288974	0.284856	0.290101	0.286311	0.290077	0.287324	0.282721	0.287455	0.284061	0.285330	0.281435	0.286434	0.291075	0.286611	0.292758	0.289257	0.293096	0.291020
704.646956	0.282207	0.288075	0.284373	0.284807	0.281597	0.286109	0.288814	0.284234	0.289934	0.286641	0.290175	0.287390	0.282933	0.287316	0.283401	0.285160	0.281755	0.285975	0.290912	0.285688	0.291988	0.289397	0.293155	0.290035
705.398350	0.282424	0.287688	0.283781	0.284476	0.281193	0.285027	0.289167	0.284383	0.289558	0.286682	0.289949	0.286814	0.282830	0.288000	0.282979	0.284927	0.281276	0.285719	0.291182	0.285581	0.291611	0.289440	0.292849	0.290235
706.149670	0.282269	0.287958	0.282870	0.284433	0.281050	0.284838	0.288851	0.283920	0.289185	0.287000	0.290122	0.286754	0.282463	0.287674	0.282684	0.284750	0.281190	0.285221	0.291276	0.285392	0.291455	0.289115	0.292455	0.289853
706.900916	0.282478	0.288344	0.282692	0.284188	0.281039	0.284741	0.288516	0.283363	0.289276	0.286815	0.290003	0.286585	0.283045	0.288191	0.282265	0.284784	0.281065	0.284910	0.291129	0.284892	0.290807	0.289180	0.292690	0.289338
707.652089	0.282206	0.288035	0.282108	0.284401	0.280891	0.283740	0.288667	0.283353	0.288486	0.286882	0.289961	0.286222	0.282635	0.287968	0.281413	0.284553	0.280698	0.284307	0.291360	0.285009	0.290803	0.289139	0.292443	0.289130
708.403187	0.282061	0.287919	0.281827	0.284537	0.281004	0.283560	0.289244	0.282942	0.287965	0.287071	0.289848	0.285843	0.282543	0.288330	0.281638	0.284374	0.280955	0.283549	0.291262	0.284640	0.290430	0.289508	0.292905	0.288383
709.154211	0.282017	0.288253	0.281203	0.284178	0.280917	0.282920	0.289371	0.283223	0.287604	0.287966	0.290193	0.285392	0.282556	0.288307	0.280668	0.283879	0.280537	0.282973	0.291626	0.284419	0.290035	0.289150	0.292909	0.287987
709.905161	0.281920	0.288421	0.280552	0.283968	0.280300	0.282474	0.289399	0.283189	0.287657	0.287198	0.289831	0.284972	0.282406	0.288216	0.280304	0.284931	0.281109	0.282330	0.291580	0.284141	0.289925	0.289185	0.292943	0.287714
710.656036	0.282002	0.288138	0.280297	0.283968	0.280143	0.281824	0.289238	0.282699	0.287183	0.287068	0.289992	0.284279	0.282165	0.288298	0.279627	0.284523	0.280848	0.281989	0.291114	0.283954	0.289077	0.289308	0.292808	0.287455
711.406837	0.282039	0.288775	0.279387	0.284078	0.280125	0.280893	0.289262	0.282223	0.286541	0.287424	0.290428	0.284132	0.281719	0.288080	0.279066	0.283965	0.280425	0.281030	0.291353	0.283590	0.288454	0.289186	0.292806	0.286771
712.157565	0.281992	0.288406	0.278495	0.284626	0.279990	0.280058	0.289371	0.282042	0.285958	0.287908	0.290352	0.283865	0.282162	0.287967	0.278053	0.284018	0.279524	0.280746	0.291147	0.283142	0.287430	0.289603	0.292532	0.286072
712.908217	0.281476	0.287901	0.277595	0.284053	0.279766	0.279455	0.289469	0.281647	0.285244	0.287564	0.289983	0.282933	0.281717	0.288202	0.277192	0.284008	0.279426	0.279750	0.291143	0.283127	0.287076	0.288991	0.292126	0.285387
713.658796	0.281576	0.288271	0.277004	0.283577	0.279197	0.279168	0.289518	0.281289	0.284304	0.287509	0.290172	0.282207	0.281797	0.288356	0.276188	0.283711	0.279488	0.279201	0.291163	0.282604	0.286432	0.288844	0.291942	0.284486
714.409300	0.281329	0.287414	0.275672	0.283901	0.279120	0.277462	0.289141	0.280789	0.283324	0.287342	0.289643	0.281199	0.281463	0.287814	0.275857	0.283179	0.278972	0.277908	0.290869	0.282422	0.285300	0.288803	0.291642	0.283470
715.159730	0.281171	0.287226	0.274622	0.282808	0.278194	0.276469	0.288669	0.280786	0.282433	0.286577	0.289338	0.279709	0.280757	0.287147	0.274372	0.283223	0.278122	0.276562	0.290409	0.281953	0.284613	0.288274	0.290992	0.282507
715.910086	0.280257	0.286905	0.273232	0.283276	0.277730	0.275379	0.288691	0.280168	0.281547	0.286223	0.289086	0.279218	0.280624	0.287027	0.272957	0.282947	0.277948	0.275479	0.289789	0.280952	0.282711	0.287545	0.290624	0.281151
716.660367	0.279405	0.286223	0.271671	0.282631	0.276820	0.274428	0.287847	0.279304	0.280208	0.285961	0.288397	0.277662	0.280018	0.286379	0.271838	0.282407	0.277064	0.274788	0.289314	0.280269	0.281538	0.287168	0.290168	0.279369
717.410573	0.278988	0.285733	0.270108	0.281293	0.276059	0.272523	0.287597	0.278319	0.278797	0.285556	0.287969	0.275816	0.279089	0.285476	0.269832	0.281454	0.276524	0.272685	0.288651	0.279436	0.280577	0.286401	0.289337	0.278019
718.160705	0.278268	0.285002	0.268961	0.280694	0.274627	0.271049	0.287272	0.277339	0.277310	0.284649	0.286904	0.274285	0.277849	0.284365	0.268290	0.280621	0.275068	0.271424	0.288246	0.278960	0.278753	0.285208	0.288802	0.275847
718.910763	0.277450	0.283149	0.267001	0.280234	0.273570	0.269267	0.286112	0.276013	0.275129	0.283364	0.286024	0.272451	0.277169	0.283439	0.266865	0.279749	0.273958	0.269637	0.286957	0.277547	0.276917	0.284017	0.287647	0.274112
719.660746	0.276322	0.282359	0.264725	0.279424	0.272309	0.267366	0.285416	0.275826	0.273636	0.282312	0.284876	0.270608	0.276133	0.282043	0.264440	0.278736	0.272510	0.268088	0.286529	0.276264	0.275103	0.283036	0.286555	0.272192
720.410655	0.274835	0.281411	0.262676	0.277958	0.270889	0.265045	0.283847	0.273924	0.271663	0.281271	0.283856	0.268289	0.274704	0.280883	0.262338	0.277552	0.271184	0.265525	0.285129	0.274802	0.273104	0.281065	0.285299	0.269931
721.160489	0.273905	0.279562	0.260196	0.276824	0.269043	0.262831	0.282814	0.272732	0.269011	0.279539	0.282206	0.266141	0.273298	0.279337	0.259763	0.276338	0.269476	0.263399	0.283561	0.273837	0.270821	0.279660	0.283180	0.267270
721.910248	0.272120	0.277606	0.257602	0.275260	0.266855	0.260277	0.281009	0.271185	0.266026	0.277728	0.281025	0.262856	0.271201	0.277482	0.257048	0.275077	0.267571	0.261097	0.281841	0.272288	0.268471	0.277765	0.281633	0.264746
722.659933	0.270164	0.275539	0.254934	0.273657	0.264980	0.257234	0.279501	0.269194	0.263897	0.276429	0.279056	0.260389	0.269580	0.275105	0.253897	0.273266	0.265621	0.258328	0.280252	0.269956	0.265439	0.275846	0.280272	0.261381
723.409543	0.268560	0.273320	0.251302	0.271864	0.262830	0.254514	0.277742	0.266913	0.261351	0.274047	0.276597	0.257449	0.267236	0.273643	0.251090	0.271449	0.262902	0.255415	0.277724	0.267750	0.262520	0.273175	0.277975	0.258315
724.159079	0.265954	0.270757	0.248088	0.269256	0.259967	0.251811	0.275799	0.265315	0.257943	0.271341	0.274722	0.253867	0.264718	0.270686	0.247911	0.269291	0.260815	0.252731	0.275945	0.265686	0.259635	0.271457	0.275193	0.254993
724.908539	0.263673	0.268461	0.245064	0.267570	0.257244	0.248489	0.273217	0.262474	0.254758	0.269082	0.272347	0.250741	0.262044	0.267787	0.244592	0.266486	0.257983	0.249569	0.273227	0.263038	0.256711	0.268283	0.272819	0.251399
725.657925	0.261058	0.265334	0.241537	0.264673	0.254245	0.244637	0.270503	0.259622	0.251086	0.266362	0.269959	0.247162	0.259765	0.264975	0.240472	0.264572	0.255197	0.246174	0.271027	0.260349	0.252478	0.265082	0.270205	0.247740
726.407237	0.258145	0.262562	0.237604	0.262276	0.251241	0.241168	0.268026	0.256851	0.247491	0.263427	0.267031	0.243084	0.256566	0.262369	0.237038	0.261599	0.252205	0.242270	0.267727	0.257615	0.249062	0.262362	0.266887	0.243408
727.156473	0.255203	0.259266	0.233736	0.259181	0.248147	0.237095	0.265180	0.253857	0.243513	0.260352	0.264013	0.238875	0.253371	0.258768	0.232948	0.258643	0.249041	0.238406	0.264879	0.254142	0.245173	0.259005	0.264591	0.239398
727.905635	0.251650	0.255773	0.229082	0.255826	0.244640	0.233021	0.262055	0.250070	0.239351	0.256492	0.260503	0.234973	0.250048	0.255247	0.228327	0.255195	0.245113	0.234226	0.261652	0.250870	0.240670	0.255551	0.261027	0.234971
728.654721	0.247915	0.251701	0.224780	0.252676	0.240600	0.228609	0.258252	0.246823	0.234958	0.253114	0.257590	0.230064	0.246226	0.251384	0.223790	0.251607	0.241469	0.230204	0.258269	0.247562	0.236403	0.251916	0.257623	0.229890
729.403733	0.244353	0.248256	0.219925	0.249278	0.236529	0.224517	0.254452	0.242949	0.230779	0.248959	0.253524	0.225325	0.241953	0.247411	0.219440	0.248578	0.237528	0.225840	0.254365	0.243330	0.231804	0.247362	0.253779	0.225138
730.152670	0.240493	0.243954	0.215195	0.245115	0.232181	0.219711	0.251038	0.238813	0.226023	0.245300	0.249800	0.220531	0.238063	0.242887	0.214288	0.244576	0.233985	0.221365	0.250691	0.239353	0.227431	0.243119	0.249893	0.220483
730.901532	0.236005	0.239405	0.210198	0.240940	0.228264	0.214737	0.246814	0.234882	0.221193	0.240554	0.245640	0.215322	0.233624	0.239379	0.209401	0.240204	0.229146	0.216682	0.246220	0.235205	0.222585	0.238509	0.245185	0.215270
731.650319	0.231922	0.234531	0.204931	0.236837	0.222977	0.209781	0.242197	0.230980	0.215728	0.235907	0.241746	0.209760	0.229173	0.233837	0.204299	0.236342	0.224411	0.211628	0.241779	0.230848	0.216804	0.233930	0.240735	0.209624
732.399031	0.227606	0.229943	0.199242	0.232022	0.218283	0.204408	0.237969	0.225838	0.210646	0.231174	0.236780	0.204291	0.224685	0.229236	0.198388	0.231482	0.219531	0.206430	0.237090	0.226202	0.211798	0.228906	0.236475	0.204301
733.147668	0.222417	0.224949	0.193596	0.226792	0.213209	0.198985	0.233074	0.221361	0.205252	0.226340	0.231590	0.198905	0.219449	0.224204	0.192691	0.226843	0.214342	0.201044	0.232271	0.221632	0.206242	0.223698	0.231412	0.198555
733.896230	0.217183	0.219547	0.187815	0.222640	0.207872	0.193449	0.227951	0.216139	0.199226	0.221161	0.226907	0.193173	0.214449	0.218897	0.187400	0.221721	0.209216	0.195734	0.227343	0.216204	0.200545	0.218887	0.226285	0.192806
734.644717	0.212266	0.213974	0.182531	0.217787	0.202193	0.187833	0.222875	0.210801	0.193957	0.215938	0.222170	0.187421	0.209006	0.213585	0.181442	0.217060	0.204153	0.189754	0.221485	0.210746	0.195277	0.213089	0.220865	0.186351
735.393129	0.206812	0.208724	0.176203	0.212101	0.196652	0.182212	0.217832	0.205787	0.188182	0.210496	0.216150	0.180979	0.203762	0.208216	0.175464	0.211733	0.198662	0.184188	0.216791	0.205357	0.189080	0.207277	0.215658	0.180230
736.141466	0.200844	0.202680	0.170059	0.206846	0.191213	0.176076	0.211884	0.199861	0.181943	0.204503	0.211067	0.174793	0.198022	0.202493	0.169179	0.206083	0.192718	0.178131	0.210900	0.200214	0.183034	0.201508	0.209898	0.174131
736.889727	0.195696	0.197171	0.163538	0.201465	0.185214	0.169970	0.206427	0.194112	0.176160	0.198514	0.205227	0.168764	0.192255	0.196592	0.163066	0.200240	0.187060	0.172142	0.205310	0.194153	0.177100	0.195573	0.203973	0.168050
737.637913	0.189523	0.191145	0.157394	0.195281	0.179247	0.163866	0.200299	0.188685	0.169550	0.192581	0.199335	0.162153	0.185853	0.190417	0.156485	0.194521	0.180962	0.165992	0.199005	0.188326	0.170622	0.189635	0.198196	0.161391
738.386024	0.183460	0.185129	0.151096	0.189394	0.172940	0.157471	0.194198	0.182479	0.163226	0.186582	0.192978	0.155713	0.179919	0.183968	0.150225	0.188723	0.174645	0.159805	0.193209	0.182667	0.164349	0.183266	0.192049	0.154854
739.134060	0.177224	0.178898	0.144417	0.183088	0.166552	0.151041	0.188224	0.176895	0.156678	0.180364	0.187021	0.149060	0.173572	0.177944	0.144032	0.182672	0.168902	0.153397	0.186796	0.176221	0.157978	0.176842	0.185787	0.148684
739.882021	0.170995	0.172105	0.138162	0.177227	0.160504	0.144637	0.181803	0.169814	0.150368	0.173767	0.180641	0.142873	0.167579	0.171372	0.137219	0.176181	0.162127	0.147441	0.180743	0.169775	0.151258	0.170430	0.179272	0.141542
740.629906	0.164521	0.165713	0.131763	0.170621	0.154303	0.138133	0.175366	0.163511	0.144051	0.167284	0.174274	0.136183	0.160830	0.165396	0.130959	0.170111	0.155756	0.140783	0.174001	0.163585	0.145216	0.163858	0.172881	0.135215
741.377716	0.158119	0.159310	0.125309	0.164185	0.147888	0.131768	0.168976	0.157259	0.137235	0.160811	0.167731	0.129609	0.154249	0.158094	0.124202	0.163438	0.149546	0.134245	0.167860	0.157162	0.138428	0.157231	0.166252	0.128385
742.125451	0.151533	0.152798	0.118646	0.157735	0.141106	0.125323	0.162519	0.150847	0.130766	0.154017	0.161374	0.123146	0.147604	0.151741	0.117716	0.157117	0.143070	0.127732	0.160888	0.150896	0.131944	0.150694	0.159624	0.122106
742.873110	0.144990	0.145982	0.112374	0.151004	0.134632	0.119214	0.155697	0.144379	0.124043	0.147250	0.154359	0.116641	0.141149	0.145354	0.111409	0.150760	0.136871	0.120969	0.154077	0.144204	0.125279	0.143898	0.153164	0.115371
743.620694	0.138430	0.139226	0.105875	0.144290	0.128126	0.112354	0.148724	0.137698	0.117211	0.140923	0.147984	0.109979	0.134705	0.138541	0.105109	0.143870	0.130009	0.114966	0.147330	0.137600	0.118594	0.137353	0.146277	0.109010
744.368202	0.132017	0.132941	0.099754	0.137686	0.121624	0.105883	0.141738	0.131017	0.110900	0.134081	0.141491	0.103727	0.128095	0.132012	0.098815	0.137454	0.123577	0.108624	0.140619	0.130922	0.112183	0.130682	0.139554	0.102436
745.115635	0.125423	0.126186	0.093212	0.131153	0.115259	0.100013	0.135334	0.124694	0.104647	0.127591	0.134652	0.097429	0.121802	0.125138	0.092443	0.130744	0.117509	0.102064	0.133582	0.124481	0.105587	0.123892	0.132781	0.095925
745.862993	0.118869	0.119615	0.087122	0.124665	0.108859	0.093497	0.128279	0.118249	0.098362	0.120748	0.127484	0.091049	0.114718	0.118667	0.086214	0.123794	0.110930	0.095887	0.127127	0.118148	0.099417	0.117313	0.126024	0.089924
746.610275	0.112365	0.113252	0.081228	0.117700	0.102650	0.087087	0.121691	0.111743	0.092259	0.114201	0.121059	0.085094	0.108461	0.112069	0.080143	0.117583	0.104501	0.089697	0.120326	0.111475	0.092843	0.110994	0.119205	0.083628
747.357481	0.105979	0.106805	0.075386	0.111148	0.096202	0.081502	0.114769	0.105125	0.085772	0.107826	0.114144	0.079188	0.102030	0.105748	0.074563	0.110923	0.098483	0.083653	0.113720	0.104760	0.086905	0.104242	0.112703	0.077886
748.104612	0.099569	0.100424	0.069729	0.104791	0.090285	0.075788	0.108363	0.098831	0.080132	0.101405	0.107584	0.073484	0.095854	0.099683	0.068905	0.104343	0.092370	0.077944	0.107025	0.098441	0.080858	0.098162	0.105961	0.072167
748.851667	0.093751	0.093939	0.064070	0.098186	0.084032	0.070066	0.102037	0.092963	0.074591	0.095133	0.100983	0.068048	0.089676	0.093396	0.063644	0.097888	0.086651	0.072105	0.100449	0.092225	0.075115	0.091644	0.099645	0.066565
749.598647	0.087385	0.088250	0.059040	0.092143	0.078697	0.064796	0.095538	0.086445	0.068819	0.088734	0.094797	0.062519	0.083952	0.087303	0.058465	0.091499	0.080642	0.066708	0.094126	0.086151	0.069451	0.085550	0.092944	0.061365
750.345551	0.081457	0.082047	0.053889	0.085827	0.073266	0.059484	0.089106	0.080396	0.063262	0.082991	0.088481	0.057338	0.078119	0.081298	0.053288	0.085391	0.075067	0.061334	0.088006	0.080239	0.064048	0.079743	0.086930	0.056281
751.092379	0.075862	0.076374	0.049036	0.079984	0.067594	0.054413	0.083154	0.074947	0.058000	0.077055	0.082497	0.052478	0.072402	0.075522	0.048538	0.079427	0.069462	0.056308	0.081549	0.074359	0.058938	0.073831	0.080709	0.051392
751.839132	0.070170	0.070679	0.044823	0.073872	0.062227	0.049523	0.077152	0.069303	0.053343	0.071544	0.076632	0.047689	0.066970	0.069915	0.044142	0.073537	0.064139	0.051031	0.075739	0.068777	0.053651	0.068148	0.074843	0.046730
752.585809	0.064730	0.065397	0.040483	0.068515	0.057319	0.044982	0.071398	0.063815	0.048622	0.065713	0.070714	0.043543	0.061688	0.064486	0.039855	0.068070	0.059034	0.046800	0.069800	0.063405	0.049231	0.063057	0.069090	0.042664
753.332410	0.059771	0.060314	0.036446	0.062982	0.052664	0.040618	0.065840	0.058496	0.044277	0.060764	0.065124	0.039410	0.056570	0.059483	0.036016	0.062657	0.054382	0.042312	0.064548	0.058050	0.044468	0.057978	0.063469	0.038494
754.078935	0.054468	0.055308	0.032920	0.057500	0.048168	0.036821	0.060235	0.053323	0.040086	0.055703	0.060022	0.035780	0.051669	0.054694	0.032317	0.057203	0.049318	0.038452	0.059171	0.052996	0.040319	0.052949	0.058043	0.034781
754.825385	0.049834	0.050708	0.029559	0.052675	0.043771	0.033115	0.055355	0.048829	0.036501	0.051050	0.054733	0.032437	0.047044	0.050040	0.029006	0.052308	0.045267	0.034569	0.053802	0.048363	0.036362	0.048323	0.052921	0.031287
755.571758	0.045326	0.046103	0.026494	0.047872	0.039824	0.029786	0.050130	0.044127	0.032997	0.046527	0.049915	0.029205	0.043001	0.045621	0.026018	0.047694	0.041114	0.031044	0.048962	0.044020	0.032941	0.044127	0.048141	0.028371
756.318056	0.041234	0.042075	0.023673	0.043284	0.036030	0.026680	0.045436	0.039977	0.029677	0.042249	0.045170	0.026389	0.038840	0.041391	0.023441	0.043045	0.037256	0.027976	0.044518	0.039523	0.029779	0.040006	0.043615	0.025787
757.064278	0.037342	0.038146	0.021478	0.039065	0.032516	0.024025	0.041329	0.035956	0.026925	0.038327	0.040868	0.024005	0.035024	0.037723	0.021109	0.038909	0.033850	0.025151	0.040242	0.035614	0.026825	0.036210	0.039436	0.023289
757.810424	0.033618	0.034589	0.019420	0.035145	0.029407	0.021717	0.037112	0.032192	0.024505	0.034611	0.036898	0.021817	0.031519	0.034178	0.019188	0.034897	0.030435	0.022420	0.036172	0.031951	0.024359	0.032696	0.035421	0.021222
758.556494	0.030198	0.031313	0.017700	0.031435	0.026468	0.019739	0.033353	0.028910	0.022293	0.031319	0.033181	0.020153	0.028373	0.030971	0.017525	0.031219	0.027399	0.020291	0.032560	0.028462	0.022057	0.029579	0.031852	0.019522
759.302488	0.027165	0.028392	0.016489	0.028015	0.023931	0.018151	0.030061	0.025975	0.020530	0.028206	0.029794	0.018806	0.025618	0.028066	0.016236	0.028003	0.024814	0.018516	0.029176	0.025567	0.020276	0.026623	0.028393	0.018145
760.048406	0.024517	0.025914	0.015447	0.025006	0.021742	0.016811	0.027022	0.023226	0.019292	0.025675	0.026891	0.017802	0.023076	0.025484	0.015365	0.024853	0.022419	0.017012	0.026166	0.022771	0.018792	0.024255	0.025514	0.017278
760.794248	0.021998	0.023671	0.014853	0.022460	0.019857	0.015888	0.024248	0.020912	0.018256	0.023345	0.024157	0.017043	0.020845	0.023202	0.014616	0.022277	0.020363	0.015964	0.023521	0.020284	0.017710	0.022013	0.022866	0.016633
761.540013	0.020091	0.021628	0.014658	0.020073	0.018419	0.015316	0.021834	0.018742	0.017573	0.021227	0.021815	0.016739	0.018951	0.021371	0.014433	0.019872	0.018671	0.015303	0.021103	0.018094	0.016841	0.020251	0.020486	0.016384
762.285703	0.018521	0.020146	0.014793	0.018264	0.017114	0.015192	0.019830	0.017255	0.017073	0.019628	0.019889	0.016852	0.017398	0.019779	0.014534	0.018021	0.017389	0.014934	0.019024	0.016513	0.016424	0.018661	0.018788	0.016427
763.031317	0.017078	0.019057	0.015228	0.016603	0.016380	0.015377	0.018130	0.015825	0.017046	0.018345	0.018353	0.017127	0.016248	0.018548	0.014986	0.016357	0.016348	0.014809	0.017345	0.015114	0.016300	0.017518	0.016993	0.016827
763.776854	0.016090	0.018113	0.016004	0.015353	0.015854	0.015929	0.016767	0.014963	0.017573	0.017279	0.016988	0.017795	0.015547	0.017686	0.015780	0.015052	0.015552	0.015120	0.016265	0.014124	0.016689	0.016732	0.015826	0.017595
764.522316	0.015413	0.017691	0.017133	0.014445	0.015493	0.016847	0.015909	0.014338	0.018312	0.016538	0.016037	0.018873	0.014960	0.017150	0.016777	0.014106	0.015161	0.015831	0.015287	0.013449	0.017389	0.016289	0.015013	0.018699
765.267701	0.014976	0.017342	0.018486	0.013936	0.015583	0.017831	0.015317	0.013897	0.019259	0.016216	0.015373	0.020046	0.014802	0.017046	0.018225	0.013647	0.015131	0.016785	0.014790	0.013232	0.018382	0.016263	0.014590	0.020016
766.013010	0.014985	0.017426	0.020189	0.013780	0.016023	0.019193	0.014970	0.014039	0.020758	0.016412	0.015241	0.021637	0.014899	0.017011	0.020005	0.013329	0.015438	0.018034	0.014563	0.013283	0.019658	0.016425	0.014518	0.021761
766.758242	0.015365	0.017980	0.022176	0.013974	0.016762	0.021084	0.015143	0.014452	0.022348	0.016765	0.015458	0.023809	0.015486	0.017520	0.022049	0.013576	0.016003	0.019759	0.014804	0.013763	0.021226	0.017020	0.014824	0.023857
767.503399	0.016055	0.018651	0.024402	0.014557	0.017888	0.023053	0.015637	0.015212	0.024282	0.017524	0.016054	0.025892	0.016376	0.018352	0.024254	0.014128	0.016941	0.021614	0.015358	0.014369	0.023208	0.018011	0.015457	0.026048
768.248479	0.017048	0.019829	0.026993	0.015456	0.019287	0.025532	0.016440	0.016442	0.026745	0.018729	0.017095	0.028457	0.017578	0.019536	0.026872	0.015050	0.018199	0.023867	0.016174	0.015534	0.025636	0.019123	0.016374	0.028697
768.993482	0.018448	0.021220	0.029866	0.016758	0.021105	0.028266	0.017779	0.017850	0.029460	0.020000	0.018193	0.031034	0.018988	0.021091	0.029705	0.016257	0.019890	0.026356	0.017464	0.017124	0.028111	0.020794	0.017782	0.031473
769.738410	0.019987	0.023053	0.032882	0.018395	0.022928	0.031209	0.019263	0.019714	0.032183	0.021815	0.019995	0.034386	0.020950	0.022881	0.032883	0.017769	0.021649	0.029323	0.019207	0.018775	0.030808	0.022693	0.019473	0.034717
770.483260	0.022015	0.025106	0.036219	0.020299	0.025444	0.034553	0.021029	0.021937	0.035316	0.023754	0.021748	0.037550	0.022978	0.024842	0.036138	0.019734	0.023823	0.032460	0.021015	0.020875	0.034047	0.024948	0.021445	0.037966
771.228035	0.024253	0.027557	0.039824	0.022534	0.027980	0.037951	0.023282	0.024277	0.038607	0.026099	0.023970	0.040866	0.025435	0.027216	0.039878	0.021890	0.026223	0.035679	0.023340	0.023274	0.037415	0.027384	0.023859	0.041641
771.972733	0.026733	0.030144	0.043565	0.024949	0.030804	0.041516	0.026056	0.026971	0.042386	0.028717	0.026585	0.044619	0.028220	0.029946	0.043465	0.024326	0.028878	0.039166	0.025917	0.026058	0.040909	0.030174	0.026443	0.045514
772.717355	0.029718	0.033039	0.047729	0.027870	0.033986	0.045662	0.028682	0.030015	0.046356	0.031689	0.029384	0.048658	0.031146	0.032843	0.047540	0.027113	0.031946	0.043281	0.028756	0.028921	0.044702	0.033337	0.029345	0.049446
773.461900	0.032768	0.036216	0.051702	0.030886	0.037353	0.049674	0.031897	0.033228	0.050396	0.034651	0.032415	0.052574	0.034369	0.036014	0.051565	0.030340	0.035229	0.047239	0.031763	0.032244	0.048951	0.036555	0.032561	0.053713
774.206368	0.036105	0.039519	0.055980	0.034249	0.040748	0.053899	0.035265	0.036775	0.054669	0.038301	0.035795	0.057132	0.037826	0.039528	0.056098	0.033652	0.038852	0.051228	0.035451	0.035800	0.053052	0.040137	0.036079	0.058104
774.950760	0.039715	0.043267	0.060674	0.037953	0.044600	0.058513	0.038744	0.040472	0.059060	0.041862	0.039566	0.061527	0.041621	0.043082	0.060716	0.037285	0.042537	0.055771	0.039178	0.039633	0.057626	0.044038	0.039898	0.062706
775.695075	0.043710	0.047207	0.065521	0.041842	0.048752	0.063237	0.042658	0.044626	0.063732	0.045794	0.043391	0.066206	0.045550	0.047129	0.065415	0.041335	0.046690	0.060386	0.043067	0.043571	0.062309	0.048095	0.043788	0.067369
776.439314	0.047696	0.051539	0.070335	0.046116	0.053216	0.068158	0.046837	0.048883	0.068670	0.050051	0.047592	0.071115	0.049863	0.051270	0.070282	0.045078	0.050762	0.065222	0.047222	0.048073	0.067114	0.052294	0.048063	0.072305
777.183476	0.052115	0.055876	0.075441	0.050488	0.057613	0.072963	0.051052	0.053381	0.073347	0.054213	0.051794	0.075996	0.054240	0.055643	0.075022	0.049738	0.055134	0.070078	0.051596	0.052216	0.071980	0.056716	0.052472	0.077235
777.927562	0.056297	0.060184	0.080271	0.055007	0.062232	0.077999	0.055840	0.057976	0.078510	0.058970	0.056312	0.081234	0.058847	0.060082	0.080217	0.054059	0.059676	0.074728	0.056345	0.057125	0.077350	0.061570	0.057000	0.082468
778.671570	0.061297	0.065053	0.085506	0.059663	0.067117	0.083512	0.060873	0.062849	0.083816	0.063749	0.061276	0.086271	0.063696	0.064965	0.085621	0.059085	0.064399	0.080306	0.061110	0.062018	0.082565	0.066262	0.062149	0.088040
779.415502	0.065994	0.070048	0.091037	0.064833	0.072276	0.088604	0.065461	0.068185	0.089272	0.068652	0.066383	0.091884	0.068799	0.070147	0.090939	0.063867	0.069593	0.085738	0.065888	0.067131	0.088058	0.071460	0.067104	0.093635
780.159357	0.071300	0.075221	0.096556	0.069855	0.077580	0.094248	0.070854	0.073276	0.094884	0.073871	0.071417	0.097323	0.073804	0.075027	0.096584	0.069257	0.074594	0.091217	0.071097	0.072341	0.093536	0.076970	0.072371	0.099093
780.903136	0.076456	0.080504	0.102254	0.075573	0.082908	0.100091	0.076043	0.078268	0.100293	0.079135	0.076716	0.102724	0.079087	0.080418	0.102190	0.074234	0.079685	0.096669	0.076634	0.077498	0.099211	0.081901	0.077525	0.104586
781.646837	0.081829	0.085682	0.107962	0.080795	0.088187	0.105961	0.081458	0.083949	0.106131	0.084366	0.082061	0.108512	0.084657	0.085806	0.107837	0.079784	0.085377	0.102424	0.082273	0.083070	0.104963	0.087483	0.083379	0.110039
782.390462	0.087628	0.091199	0.113831	0.086087	0.094148	0.111446	0.087122	0.089413	0.112158	0.090093	0.087624	0.114293	0.090337	0.091641	0.113124	0.085163	0.090843	0.108289	0.087813	0.088759	0.110758	0.093121	0.089030	0.116268
783.134010	0.093375	0.096943	0.119812	0.091742	0.099725	0.117343	0.092668	0.095223	0.118166	0.095786	0.093764	0.120543	0.095687	0.097174	0.119343	0.091159	0.096749	0.114365	0.093359	0.094655	0.116468	0.099187	0.094970	0.121896
783.877481	0.099009	0.102969	0.126061	0.098088	0.105902	0.123467	0.098522	0.101320	0.123669	0.101587	0.099365	0.126019	0.101966	0.102985	0.125470	0.097016	0.102409	0.120070	0.099704	0.100656	0.122652	0.105147	0.100755	0.127993
784.620875	0.105040	0.108893	0.131538	0.104210	0.111269	0.129617	0.104900	0.107313	0.130030	0.107706	0.105268	0.132363	0.107861	0.109013	0.131425	0.103024	0.108152	0.125924	0.105568	0.106598	0.128549	0.111106	0.107192	0.134485
785.364192	0.110798	0.114912	0.137552	0.110106	0.117558	0.135596	0.110796	0.113212	0.136233	0.113723	0.111508	0.138367	0.114143	0.115095	0.137589	0.109140	0.114531	0.132017	0.111506	0.112737	0.135057	0.117090	0.113308	0.140539
786.107433	0.117011	0.120967	0.144004	0.115829	0.123788	0.141924	0.117181	0.119849	0.142163	0.119805	0.117630	0.144131	0.119910	0.121141	0.143828	0.114961	0.120771	0.138601	0.117632	0.118732	0.141020	0.123785	0.119292	0.146440
786.850596	0.123375	0.127181	0.150010	0.122237	0.129757	0.147939	0.123125	0.125776	0.148064	0.125986	0.123911	0.150599	0.126563	0.127646	0.149870	0.121143	0.126557	0.144576	0.124209	0.125025	0.147480	0.130002	0.125851	0.152915
787.593682	0.129479	0.133660	0.156474	0.128516	0.136384	0.154261	0.130101	0.132483	0.154713	0.132496	0.130480	0.156471	0.132716	0.133656	0.156133	0.127990	0.133229	0.151094	0.130482	0.131751	0.153678	0.136005	0.132515	0.159195
788.336691	0.135537	0.139941	0.162534	0.135223	0.142812	0.160453	0.136074	0.138796	0.161075	0.138598	0.136686	0.163117	0.139293	0.139985	0.162345	0.134247	0.139492	0.157060	0.137331	0.138072	0.159954	0.142197	0.138766	0.165613
789.079623	0.142208	0.146253	0.168974	0.141777	0.148569	0.167062	0.142534	0.144970	0.167430	0.145278	0.143357	0.169360	0.145442	0.146572	0.168883	0.140304	0.145550	0.163854	0.143375	0.144677	0.166550	0.149131	0.145337	0.172042
789.822478	0.148675	0.152884	0.175378	0.148481	0.155410	0.173531	0.149069	0.151405	0.173938	0.151830	0.150172	0.175767	0.151786	0.153351	0.175283	0.147418	0.152100	0.170153	0.150006	0.150891	0.173003	0.155423	0.152085	0.178133
790.565255	0.154992	0.159151	0.181753	0.154806	0.161839	0.179799	0.155667	0.158307	0.180262	0.158138	0.156130	0.182114	0.158398	0.159632	0.181686	0.153883	0.158848	0.176821	0.156785	0.157726	0.179439	0.162198	0.158425	0.184844
791.307956	0.161836	0.165614	0.187746	0.161187	0.168609	0.186518	0.162071	0.164852	0.186453	0.165070	0.162887	0.188364	0.164697	0.165988	0.187858	0.160468	0.164877	0.182543	0.163640	0.164772	0.185912	0.168988	0.164788	0.191469
792.050579	0.168702	0.172348	0.194275	0.168355	0.175092	0.192771	0.169348	0.171464	0.193182	0.171603	0.169615	0.194655	0.171989	0.172884	0.194479	0.166929	0.171922	0.189567	0.170099	0.171125	0.192519	0.175491	0.171915	0.197350
792.793126	0.175406	0.179036	0.201245	0.174737	0.181802	0.199233	0.175633	0.178153	0.199445	0.177958	0.176519	0.201438	0.178700	0.179182	0.200085	0.173551	0.178203	0.196111	0.177055	0.177935	0.198754	0.182409	0.178532	0.204424
793.535594	0.181915	0.185674	0.207257	0.181363	0.188426	0.205469	0.182653	0.184850	0.205949	0.184886	0.182757	0.207875	0.185351	0.186047	0.206665	0.180172	0.185347	0.202129	0.183842	0.184363	0.205332	0.189144	0.185394	0.210779
794.277986	0.188348	0.192335	0.213576	0.188112	0.195514	0.212074	0.188714	0.191518	0.212453	0.191587	0.189719	0.213839	0.191550	0.192912	0.213145	0.187030	0.191323	0.208939	0.190649	0.191142	0.212213	0.195862	0.192024	0.216907
795.020300	0.194829	0.198960	0.219815	0.195248	0.201732	0.218549	0.195799	0.198425	0.218852	0.198185	0.196269	0.220429	0.198314	0.199145	0.219848	0.194016	0.198255	0.215150	0.196834	0.198277	0.218552	0.202493	0.198771	0.223596
795.762537	0.201389	0.206005	0.226102	0.201835	0.208223	0.224674	0.202208	0.204456	0.224686	0.205259	0.203078	0.227288	0.205271	0.206137	0.226026	0.200402	0.204673	0.221381	0.203580	0.204779	0.225130	0.208885	0.205518	0.230466
796.504697	0.208552	0.212686	0.232721	0.208026	0.215101	0.231664	0.209007	0.211896	0.231789	0.211416	0.209465	0.233453	0.211620	0.213271	0.232862	0.207485	0.211808	0.228388	0.210592	0.211452	0.231223	0.216359	0.212340	0.236934
797.246779	0.214810	0.218862	0.239690	0.214931	0.221981	0.237464	0.216337	0.218190	0.238462	0.218064	0.216205	0.239843	0.218600	0.219663	0.239141	0.213775	0.218118	0.234802	0.217675	0.218082	0.238173	0.222221	0.219619	0.243142
797.988784	0.222061	0.225770	0.246214	0.221847	0.228412	0.244104	0.222963	0.224720	0.244958	0.225212	0.223280	0.245701	0.224793	0.226378	0.245814	0.220645	0.225132	0.240493	0.224366	0.224819	0.244631	0.229650	0.225955	0.249629
798.730711	0.228553	0.232903	0.252246	0.228454	0.234888	0.250624	0.229527	0.231606	0.251180	0.231591	0.229869	0.252448	0.231930	0.233303	0.252052	0.227777	0.231359	0.247879	0.231235	0.231796	0.251108	0.235698	0.232741	0.256307
799.472561	0.235099	0.239176	0.258574	0.235305	0.241346	0.256693	0.236108	0.238582	0.257595	0.238268	0.236846	0.258641	0.238428	0.239309	0.257878	0.234642	0.238364	0.253781	0.238073	0.238132	0.257337	0.242839	0.239579	0.262370
800.214333	0.242226	0.245620	0.264906	0.242051	0.248032	0.263359	0.242964	0.244523	0.263721	0.245315	0.243496	0.265083	0.245154	0.245828	0.264460	0.240710	0.245304	0.260078	0.244499	0.244945	0.264274	0.249168	0.246335	0.269346
800.956028	0.248809	0.252378	0.271365	0.248473	0.254452	0.269501	0.249929	0.251604	0.270427	0.251354	0.250029	0.271211	0.251898	0.252769	0.270490	0.247277	0.251541	0.266232	0.251365	0.251595	0.270471	0.255440	0.253060	0.275510
801.697645	0.255245	0.259124	0.277014	0.254712	0.261134	0.275702	0.256755	0.258090	0.276379	0.258215	0.256416	0.278301	0.258503	0.259197	0.277155	0.253815	0.258101	0.272621	0.257618	0.258998	0.276768	0.263023	0.259718	0.281507
802.439185	0.261933	0.265573	0.283271	0.262163	0.267521	0.282039	0.263182	0.264691	0.282511	0.265231	0.262994	0.284577	0.264588	0.265992	0.283282	0.260436	0.264648	0.279226	0.264448	0.264637	0.283706	0.269365	0.266333	0.287856
803.180647	0.267917	0.272579	0.289796	0.268810	0.274477	0.288704	0.269674	0.271039	0.289277	0.271502	0.269553	0.291076	0.271160	0.272713	0.289834	0.267199	0.271515	0.285122	0.271094	0.271127	0.289267	0.275867	0.272658	0.293873
803.922032	0.274924	0.278122	0.295762	0.274921	0.280165	0.294861	0.275953	0.277676	0.294885	0.277559	0.276328	0.296193	0.278138	0.279026	0.295595	0.274142	0.277871	0.292008	0.277972	0.277993	0.295762	0.282188	0.279326	0.300921
804.663338	0.281050	0.284580	0.302115	0.281436	0.286885	0.300418	0.282285	0.283779	0.301327	0.285161	0.282952	0.302783	0.284175	0.284945	0.301664	0.280301	0.283600	0.297038	0.284373	0.284202	0.301864	0.289102	0.286069	0.306984
805.404567	0.287610	0.291719	0.308558	0.287840	0.293122	0.306633	0.289212	0.289846	0.307965	0.290912	0.289281	0.308906	0.290786	0.291759	0.307737	0.286613	0.290568	0.303981	0.290250	0.290938	0.308127	0.294857	0.292101	0.312544
806.145719	0.293856	0.297824	0.314420	0.294182	0.299695	0.313054	0.295215	0.297083	0.313680	0.296921	0.295694	0.315115	0.296727	0.298545	0.314192	0.292904	0.296723	0.310264	0.296867	0.297443	0.314283	0.301250	0.298728	0.318607
806.886792	0.300344	0.304062	0.320154	0.300368	0.305516	0.318957	0.301812	0.303007	0.320024	0.304248	0.301685	0.320511	0.303224	0.304177	0.320468	0.299574	0.303173	0.316017	0.303598	0.303824	0.320727	0.308212	0.305383	0.324852
807.627788	0.306334	0.310670	0.326103	0.307129	0.311997	0.324634	0.307850	0.309331	0.325635	0.309980	0.307961	0.327036	0.309054	0.310172	0.325736	0.305969	0.309565	0.322354	0.309736	0.309609	0.327148	0.314077	0.311496	0.331315
808.368706	0.313005	0.316844	0.331862	0.312859	0.318754	0.330995	0.314548	0.316203	0.332331	0.316314	0.314359	0.332594	0.315340	0.317529	0.331598	0.312452	0.315599	0.327862	0.315985	0.316082	0.332123	0.320759	0.317661	0.337002
809.109546	0.318884	0.323180	0.337927	0.319490	0.324755	0.336704	0.321102	0.321611	0.338205	0.322134	0.321011	0.338937	0.322094	0.322967	0.337790	0.318690	0.322270	0.334388	0.322318	0.322082	0.338366	0.326922	0.324027	0.343316
809.850309	0.324900	0.329147	0.344181	0.325772	0.330890	0.342799	0.326605	0.327800	0.343246	0.328547	0.326882	0.344110	0.328228	0.329409	0.343225	0.324395	0.328076	0.340161	0.328374	0.328808	0.343928	0.332732	0.330600	0.349144
810.590993	0.330931	0.335523	0.349641	0.331013	0.336382	0.348042	0.332936	0.334032	0.349277	0.334593	0.333424	0.351474	0.334440	0.335042	0.348869	0.330734	0.334787	0.346155	0.335032	0.335411	0.350202	0.339623	0.337026	0.355025
811.331600	0.337913	0.341660	0.355957	0.337964	0.342143	0.353996	0.338628	0.339587	0.355369	0.340800	0.339574	0.356086	0.340143	0.341100	0.355286	0.335954	0.340482	0.351300	0.340472	0.340497	0.356313	0.345456	0.342251	0.360323
812.072128	0.343373	0.346745	0.361254	0.344042	0.348612	0.360105	0.344756	0.345919	0.360798	0.345974	0.345262	0.360945	0.346174	0.347503	0.360961	0.341946	0.345680	0.357277	0.346468	0.346938	0.361805	0.350852	0.347834	0.366053
812.812579	0.348946	0.353022	0.367668	0.349409	0.354039	0.365262	0.350650	0.352532	0.366078	0.352167	0.351009	0.367074	0.351859	0.353581	0.366627	0.348329	0.351344	0.363228	0.352182	0.352571	0.367427	0.356898	0.354401	0.371111
813.552951	0.354358	0.359275	0.372555	0.355306	0.359875	0.370828	0.356308	0.358342	0.371924	0.358350	0.356328	0.373315	0.358333	0.359647	0.371860	0.354224	0.357684	0.369213	0.358087	0.358042	0.372733	0.362948	0.360092	0.377021
814.293246	0.361015	0.364969	0.377796	0.361310	0.365847	0.376612	0.362985	0.363175	0.378131	0.363801	0.362723	0.378310	0.363724	0.365271	0.378034	0.360282	0.363435	0.374578	0.363683	0.364221	0.379178	0.368564	0.366270	0.382780
815.033462	0.366813	0.370516	0.383409	0.367337	0.371375	0.381110	0.368345	0.369266	0.383947	0.369397	0.368298	0.383743	0.369021	0.370924	0.382864	0.366348	0.369398	0.379457	0.370108	0.369258	0.384087	0.374491	0.371464	0.387658
815.773601	0.372245	0.375894	0.389365	0.372184	0.377068	0.387140	0.374421	0.374527	0.388999	0.375741	0.373660	0.389387	0.375188	0.376849	0.388881	0.372256	0.375166	0.385222	0.375754	0.375508	0.389518	0.379463	0.377400	0.393412
816.513661	0.377976	0.382024	0.394063	0.378375	0.382669	0.392448	0.379494	0.380618	0.394497	0.381268	0.379412	0.395219	0.380639	0.381782	0.393926	0.377262	0.380480	0.390308	0.381333	0.380692	0.395062	0.386045	0.383056	0.398757
817.253643	0.384005	0.386943	0.399859	0.383908	0.388068	0.397966	0.384873	0.386141	0.399184	0.386440	0.385630	0.400013	0.386160	0.387875	0.398948	0.382775	0.385408	0.396054	0.386898	0.386854	0.401019	0.390744	0.388419	0.404443
817.993547	0.389028	0.392801	0.405394	0.388955	0.393191	0.403628	0.390701	0.391475	0.404806	0.392118	0.390922	0.405570	0.391667	0.393665	0.404373	0.388460	0.391098	0.400906	0.392103	0.392792	0.405401	0.396640	0.394249	0.409759
818.733373	0.394359	0.397599	0.410564	0.394989	0.399486	0.408296	0.396082	0.396185	0.409662	0.397518	0.396776	0.411740	0.397247	0.398549	0.409724	0.393939	0.396755	0.407201	0.398127	0.397563	0.411375	0.402903	0.399294	0.415119
819.473121	0.399937	0.402914	0.415139	0.400778	0.404951	0.414314	0.402038	0.402080	0.415014	0.402740	0.402131	0.416222	0.403028	0.404500	0.414689	0.398876	0.402152	0.412959	0.403476	0.403063	0.416290	0.407098	0.404831	0.420370
820.212790	0.404922	0.408481	0.420104	0.405668	0.409931	0.419121	0.407063	0.407993	0.420094	0.407876	0.407109	0.421018	0.408030	0.409557	0.420367	0.405763	0.407265	0.417033	0.408088	0.408191	0.421453	0.412171	0.410996	0.424954
820.952381	0.410433	0.414037	0.425143	0.410635	0.415097	0.424224	0.412095	0.412907	0.425462	0.412938	0.413206	0.426516	0.413061	0.414540	0.425185	0.409626	0.412743	0.423133	0.414619	0.414135	0.426620	0.417693	0.416200	0.429941
821.691894	0.415460	0.419438	0.429713	0.415726	0.420019	0.428277	0.417800	0.418412	0.430550	0.419013	0.417159	0.431261	0.418414	0.420044	0.430025	0.414940	0.417563	0.427418	0.419437	0.418785	0.430974	0.422923	0.420651	0.434657
822.431329	0.420735	0.424098	0.434909	0.421189	0.425436	0.433771	0.422342	0.423307	0.435314	0.424156	0.422736	0.436302	0.423131	0.423770	0.435339	0.420887	0.422907	0.432032	0.424259	0.423956	0.436413	0.427843	0.426522	0.440141
823.170685	0.426389	0.429912	0.439989	0.426133	0.429833	0.438798	0.427594	0.427986	0.440356	0.429375	0.428002	0.440502	0.428369	0.430476	0.439368	0.425409	0.428291	0.436665	0.428978	0.429119	0.441306	0.433707	0.431352	0.444892
823.909962	0.431567	0.434704	0.444672	0.432254	0.434393	0.443590	0.432637	0.433161	0.444746	0.433552	0.432401	0.444448	0.432554	0.434320	0.444233	0.430274	0.433189	0.441417	0.434063	0.433754	0.445921	0.437851	0.436093	0.449244
824.649162	0.435489	0.440013	0.449812	0.435867	0.440220	0.448441	0.438134	0.437873	0.450247	0.438635	0.437520	0.449518	0.437885	0.440933	0.449371	0.435050	0.438677	0.446371	0.439749	0.439062	0.451185	0.442975	0.441764	0.455210
825.388283	0.440911	0.444144	0.453509	0.441617	0.444888	0.453348	0.442454	0.443468	0.454111	0.443426	0.442606	0.455336	0.442882	0.444752	0.453149	0.439638	0.443056	0.450579	0.444434	0.444534	0.455052	0.448296	0.446236	0.459658
826.127325	0.445349	0.449061	0.458923	0.445780	0.449782	0.457196	0.447558	0.448326	0.458589	0.448753	0.446817	0.459634	0.447650	0.449690	0.457915	0.445639	0.447807	0.455990	0.449439	0.448873	0.460391	0.452543	0.450463	0.463100
826.866289	0.450178	0.453468	0.463858	0.450551	0.454337	0.462544	0.452264	0.451481	0.463944	0.453316	0.451774	0.464070	0.452254	0.453266	0.463052	0.450152	0.453242	0.461760	0.453797	0.454285	0.464736	0.456955	0.456352	0.468677
827.605174	0.454696	0.458645	0.467777	0.455255	0.459679	0.466664	0.456528	0.457222	0.467684	0.458048	0.456902	0.467734	0.457196	0.458341	0.467675	0.455292	0.456858	0.464908	0.458462	0.458574	0.469637	0.462023	0.460198	0.472824
828.343981	0.460168	0.463670	0.472400	0.460404	0.464233	0.470733	0.462093	0.461234	0.472064	0.462396	0.461309	0.472628	0.461920	0.463886	0.471726	0.459924	0.462094	0.469189	0.462809	0.463832	0.473627	0.466735	0.465437	0.477023
829.082710	0.463734	0.468505	0.475711	0.464784	0.468084	0.475948	0.465946	0.466397	0.476903	0.467392	0.466527	0.477206	0.466294	0.468149	0.475690	0.463858	0.466798	0.473975	0.468287	0.468350	0.477578	0.471081	0.470098	0.481521
829.821359	0.469235	0.472390	0.481001	0.468730	0.472810	0.480049	0.471043	0.470675	0.481062	0.471230	0.470912	0.482002	0.471188	0.472843	0.480120	0.467908	0.470578	0.478580	0.472569	0.472346	0.483325	0.475804	0.473810	0.485777
830.559930	0.473335	0.476277	0.485738	0.474085	0.477377	0.484216	0.474920	0.475733	0.484865	0.475834	0.475653	0.486592	0.474964	0.476863	0.484912	0.472568	0.475540	0.482944	0.477181	0.476362	0.486993	0.480318	0.478852	0.490168
831.298423	0.477652	0.481685	0.489368	0.478579	0.481285	0.488118	0.479687	0.479943	0.489317	0.480694	0.478547	0.489532	0.479879	0.481488	0.489287	0.477854	0.480545	0.486868	0.481286	0.481990	0.491051	0.484473	0.483011	0.493635
832.036836	0.481763	0.485253	0.494094	0.483314	0.485307	0.492233	0.483557	0.483707	0.493560	0.485802	0.484099	0.494144	0.483624	0.485557	0.493330	0.482171	0.484689	0.491586	0.486030	0.485241	0.494631	0.488897	0.487829	0.498734
832.775171	0.487027	0.490040	0.498120	0.487099	0.489733	0.496569	0.488402	0.488871	0.498096	0.489805	0.487429	0.497794	0.488363	0.490299	0.497957	0.485242	0.488810	0.496195	0.490493	0.489741	0.499254	0.493375	0.492273	0.503435
833.513427	0.491802	0.494317	0.502439	0.491636	0.494904	0.501195	0.492246	0.491587	0.502484	0.493647	0.492631	0.501514	0.492734	0.494386	0.500974	0.490481	0.492698	0.499558	0.494105	0.494512	0.503964	0.498257	0.496555	0.505882
834.251605	0.494553	0.498476	0.506773	0.495417	0.498368	0.505344	0.496805	0.496557	0.505648	0.497366	0.496393	0.506297	0.496691	0.497949	0.505330	0.495528	0.496682	0.504159	0.499339	0.497566	0.507381	0.501368	0.500701	0.511252
834.989704	0.499604	0.502893	0.510756	0.498830	0.502768	0.509098	0.500672	0.501348	0.510328	0.501523	0.500357	0.510084	0.501389	0.502285	0.509355	0.499431	0.501096	0.507458	0.502481	0.502156	0.511511	0.506010	0.504767	0.514999
835.727723	0.502894	0.507240	0.514279	0.502894	0.506716	0.512784	0.505000	0.504204	0.514794	0.505527	0.504564	0.514211	0.504291	0.505731	0.513646	0.502806	0.505141	0.510891	0.506883	0.506549	0.515223	0.509764	0.508879	0.518899
836.465664	0.507029	0.510805	0.517574	0.507367	0.509381	0.516221	0.509178	0.509384	0.517956	0.508714	0.507994	0.517592	0.508158	0.510614	0.517659	0.506557	0.509303	0.515760	0.510962	0.509903	0.518680	0.513255	0.512556	0.521928
837.203526	0.510757	0.514881	0.521820	0.511659	0.514811	0.520954	0.512706	0.512864	0.521212	0.513601	0.512211	0.521385	0.513379	0.514566	0.521350	0.510687	0.512824	0.519582	0.515916	0.514969	0.523548	0.518159	0.516260	0.526326
837.941310	0.515564	0.519038	0.524928	0.515408	0.517281	0.524888	0.515736	0.516442	0.525075	0.516867	0.516093	0.525042	0.516742	0.518604	0.525343	0.514400	0.516313	0.522970	0.518820	0.518312	0.526751	0.521490	0.520926	0.530049
838.679014	0.519256	0.522018	0.529663	0.519239	0.522442	0.527971	0.519814	0.520176	0.529414	0.519762	0.520219	0.528533	0.520752	0.521974	0.528139	0.518864	0.520654	0.526450	0.522790	0.521505	0.530684	0.524895	0.523949	0.533501
839.416639	0.523429	0.525458	0.532651	0.523430	0.526190	0.531010	0.524820	0.524192	0.532592	0.524188	0.524251	0.532978	0.524225	0.525257	0.531753	0.522346	0.524641	0.530716	0.526316	0.525873	0.534615	0.528972	0.527718	0.537116
840.154185	0.526339	0.529404	0.535848	0.527449	0.529191	0.534702	0.527885	0.527681	0.536690	0.528940	0.527476	0.536635	0.528053	0.529431	0.535332	0.526682	0.528487	0.534480	0.530346	0.530702	0.538126	0.532964	0.531593	0.541575
840.891653	0.530205	0.532977	0.539379	0.530075	0.533044	0.537916	0.531153	0.531552	0.539982	0.531867	0.531721	0.540186	0.531966	0.533298	0.538810	0.529875	0.532349	0.538200	0.533139	0.533989	0.541519	0.536814	0.535128	0.545102
841.629041	0.533461	0.536710	0.543179	0.534303	0.536785	0.543076	0.535732	0.535198	0.543070	0.536240	0.534765	0.543403	0.535165	0.536357	0.542915	0.534358	0.534996	0.541598	0.537041	0.537318	0.545159	0.540420	0.538946	0.548361
842.366350	0.538053	0.540802	0.546886	0.537738	0.540356	0.546170	0.538972	0.539035	0.547315	0.538547	0.539646	0.546995	0.538967	0.540861	0.546561	0.537706	0.539519	0.545192	0.540834	0.540682	0.548929	0.543919	0.543120	0.551843
843.103580	0.540861	0.544129	0.550480	0.541310	0.543980	0.550461	0.542893	0.542069	0.549941	0.542764	0.542585	0.550884	0.542941	0.543119	0.548982	0.541644	0.541951	0.548519	0.544665	0.544394	0.551839	0.546811	0.545678	0.555058
843.840731	0.544392	0.547451	0.553861	0.543626	0.546600	0.552416	0.546175	0.545857	0.554163	0.546503	0.545546	0.552896	0.545451	0.547079	0.553170	0.545109	0.546348	0.551863	0.548075	0.547502	0.555825	0.550282	0.549541	0.557781
844.577803	0.547823	0.551318	0.556845	0.548163	0.550327	0.556589	0.549106	0.549415	0.557147	0.549812	0.549885	0.557795	0.548874	0.550867	0.555951	0.548235	0.549348	0.554704	0.552016	0.550544	0.559019	0.553035	0.553493	0.561769
845.314795	0.551327	0.554782	0.560097	0.552057	0.554077	0.559672	0.553373	0.552623	0.560597	0.553124	0.552622	0.560796	0.552479	0.555010	0.559858	0.551312	0.552355	0.559057	0.554314	0.555493	0.562212	0.557836	0.555798	0.564341
846.051709	0.554219	0.558374	0.564029	0.554856	0.557270	0.563267	0.557379	0.555700	0.563340	0.556470	0.556266	0.563938	0.556454	0.556737	0.562410	0.553891	0.556612	0.561649	0.557722	0.558205	0.565513	0.560639	0.559997	0.568003
846.788543	0.558094	0.560868	0.567121	0.558588	0.561103	0.565489	0.559592	0.559352	0.566801	0.559696	0.559352	0.565443	0.559042	0.561054	0.565927	0.557693	0.561295	0.565457	0.561129	0.561213	0.568988	0.563724	0.563398	0.571121
847.525298	0.561351	0.564331	0.569957	0.561574	0.563569	0.568296	0.562402	0.562773	0.570445	0.562233	0.563070	0.569505	0.561686	0.564213	0.568847	0.561676	0.562803	0.568630	0.564906	0.563923	0.571509	0.567657	0.566380	0.573971
848.261973	0.564723	0.566343	0.573073	0.565324	0.566810	0.571107	0.566575	0.566134	0.572714	0.565867	0.565323	0.571959	0.565370	0.566224	0.571904	0.564492	0.565802	0.571254	0.569091	0.567328	0.574989	0.570477	0.569711	0.577545
848.998570	0.567321	0.570692	0.575558	0.568654	0.570037	0.574918	0.569643	0.569525	0.576143	0.569202	0.569117	0.575714	0.568779	0.571476	0.575718	0.567889	0.569170	0.574317	0.571503	0.571470	0.578315	0.573306	0.572984	0.579894
849.735087	0.570819	0.573809	0.579011	0.570859	0.573037	0.578038	0.571374	0.573158	0.578717	0.572002	0.571704	0.579287	0.571394	0.573074	0.578889	0.569642	0.573123	0.577016	0.574194	0.574024	0.580545	0.576340	0.575879	0.583492
850.471524	0.573923	0.577173	0.581864	0.574132	0.576491	0.580292	0.575199	0.574868	0.581196	0.575997	0.574960	0.581496	0.574418	0.577218	0.581024	0.573096	0.574894	0.579542	0.578158	0.577079	0.583961	0.579536	0.579517	0.586395
851.207882	0.576113	0.579602	0.585799	0.577535	0.578610	0.584243	0.577935	0.577867	0.584570	0.578753	0.578058	0.585102	0.577879	0.578930	0.584609	0.576558	0.578372	0.583494	0.580126	0.580846	0.586686	0.582421	0.581462	0.589553
851.944161	0.580003	0.583943	0.588523	0.580463	0.581811	0.586309	0.582137	0.581369	0.588668	0.581618	0.581684	0.587594	0.581869	0.583601	0.587469	0.579778	0.580883	0.586189	0.584429	0.584098	0.590155	0.584754	0.585188	0.591955
852.680360	0.582475	0.586223	0.590497	0.583614	0.585110	0.589442	0.584222	0.584421	0.590235	0.584797	0.584873	0.591112	0.583699	0.585696	0.590423	0.582277	0.584482	0.588767	0.586347	0.586241	0.591771	0.588442	0.588655	0.594808
853.416480	0.585519	0.587648	0.593335	0.585935	0.587311	0.592806	0.587114	0.587320	0.593253	0.587209	0.587266	0.593416	0.587188	0.588716	0.592489	0.586243	0.587324	0.591703	0.588928	0.589855	0.595690	0.591520	0.589857	0.597380
854.152520	0.588365	0.591598	0.596926	0.589497	0.590988	0.595415	0.589775	0.589887	0.596237	0.590201	0.590194	0.596852	0.589821	0.591412	0.595626	0.588490	0.591030	0.595101	0.591402	0.591893	0.599248	0.594624	0.593306	0.601029
854.888481	0.591758	0.594890	0.599351	0.592242	0.593612	0.597279	0.593682	0.592934	0.599245	0.593436	0.593080	0.599111	0.593700	0.594504	0.597847	0.592191	0.591935	0.598289	0.594610	0.594647	0.600917	0.596723	0.595987	0.603975
855.624362	0.593882	0.597076	0.600928	0.595400	0.596638	0.600419	0.597082	0.596156	0.601970	0.596210	0.596144	0.601561	0.595555	0.596884	0.600724	0.594987	0.595737	0.599985	0.598858	0.597887	0.603737	0.599921	0.599391	0.606360
856.360163	0.596720	0.599606	0.605422	0.598460	0.598336	0.603044	0.598114	0.598283	0.604973	0.599370	0.598226	0.603964	0.598510	0.599164	0.603585	0.597634	0.598501	0.603825	0.600148	0.600767	0.606651	0.602310	0.601920	0.607701
857.095885	0.600200	0.603347	0.607708	0.600157	0.601895	0.606809	0.601524	0.602014	0.607887	0.602369	0.601904	0.606341	0.600202	0.602641	0.606414	0.599928	0.601263	0.606646	0.604137	0.603647	0.609282	0.605332	0.604661	0.611425
857.831527	0.602979	0.604883	0.608855	0.602735	0.604288	0.609278	0.603436	0.603484	0.609490	0.604053	0.603618	0.609327	0.604208	0.604463	0.608575	0.601701	0.603229	0.608018	0.606332	0.606278	0.611443	0.606924	0.608386	0.613858
858.567090	0.604987	0.607869	0.613172	0.606528	0.607809	0.611483	0.606855	0.605912	0.612175	0.606609	0.606621	0.612252	0.606506	0.607199	0.611606	0.605649	0.605464	0.611687	0.608448	0.609712	0.614428	0.610730	0.609780	0.616517
859.302573	0.608027	0.610609	0.615580	0.608091	0.609625	0.613193	0.609650	0.610446	0.614947	0.608505	0.608738	0.613919	0.609065	0.610369	0.614118	0.608049	0.608518	0.613541	0.610732	0.611378	0.617266	0.613166	0.613416	0.618706
860.037976	0.611186	0.612323	0.617831	0.611548	0.612206	0.616135	0.611645	0.611525	0.618150	0.611785	0.612024	0.616713	0.611323	0.612877	0.617034	0.610348	0.612057	0.616268	0.613981	0.613636	0.618920	0.615197	0.614899	0.621819
860.773299	0.613713	0.616027	0.620205	0.614403	0.613787	0.618565	0.614228	0.613998	0.619237	0.614074	0.614683	0.619038	0.613962	0.615231	0.618120	0.613422	0.612759	0.617906	0.616270	0.615607	0.621537	0.618692	0.618588	0.622790
861.508543	0.614786	0.618164	0.622847	0.616014	0.617471	0.621292	0.616884	0.615763	0.623083	0.617072	0.616375	0.621248	0.616234	0.617553	0.621826	0.614799	0.617563	0.621775	0.619016	0.618498	0.624294	0.621310	0.620644	0.625987
862.243706	0.618465	0.620567	0.624504	0.619005	0.620270	0.622980	0.620937	0.619823	0.624622	0.619286	0.618975	0.623987	0.618792	0.620293	0.623846	0.618808	0.618405	0.623783	0.620876	0.621354	0.627450	0.623011	0.622887	0.628523
862.978790	0.620317	0.623494	0.627132	0.621125	0.622123	0.624898	0.622208	0.622528	0.626790	0.620878	0.621889	0.625841	0.620687	0.622594	0.625718	0.620034	0.622348	0.626735	0.623723	0.623125	0.628777	0.625458	0.625946	0.631084
863.713794	0.622866	0.625621	0.629535	0.623158	0.624545	0.628130	0.623919	0.625263	0.629476	0.623877	0.624802	0.627923	0.622812	0.625749	0.628125	0.622941	0.623562	0.627338	0.625656	0.626447	0.631053	0.628098	0.627735	0.633751
864.448718	0.625379	0.627809	0.631092	0.626735	0.626941	0.630291	0.626782	0.626635	0.632620	0.626355	0.626158	0.630383	0.627083	0.627340	0.629409	0.625224	0.627131	0.631063	0.629312	0.628110	0.634608	0.629822	0.630557	0.635830
865.183563	0.627893	0.630278	0.634073	0.627768	0.629051	0.633350	0.627913	0.628704	0.634838	0.628523	0.629281	0.632785	0.629076	0.629581	0.632808	0.627881	0.628835	0.632568	0.630918	0.631441	0.636834	0.632493	0.632180	0.638536
865.918327	0.630225	0.632449	0.636638	0.630942	0.632229	0.635333	0.631526	0.631556	0.636586	0.632221	0.630589	0.635090	0.631050	0.631637	0.635399	0.630363	0.631603	0.635072	0.632920	0.634010	0.638798	0.635098	0.635735	0.640559
866.653011	0.632913	0.635696	0.639408	0.633009	0.634621	0.638439	0.634516	0.633263	0.638135	0.633556	0.633833	0.637113	0.634147	0.633609	0.637355	0.633787	0.633140	0.637090	0.635390	0.636197	0.641808	0.636706	0.636830	0.642109
867.387615	0.634440	0.637344	0.642006	0.634575	0.636331	0.639591	0.636303	0.636313	0.640436	0.635788	0.636087	0.640242	0.635638	0.636342	0.639700	0.635036	0.636087	0.639245	0.638760	0.637678	0.643715	0.639918	0.640565	0.645054
868.122139	0.637079	0.639777	0.643251	0.636934	0.637898	0.640516	0.637644	0.637750	0.643559	0.637288	0.638184	0.642178	0.637943	0.638284	0.642007	0.637558	0.637676	0.642124	0.640852	0.640499	0.646008	0.641329	0.641846	0.646137
868.856584	0.638953	0.641830	0.644830	0.640403	0.640733	0.643721	0.641177	0.641089	0.645425	0.640001	0.639824	0.643735	0.639254	0.640233	0.643806	0.639882	0.640353	0.644654	0.642369	0.641835	0.647062	0.643776	0.643905	0.649153
869.590948	0.642461	0.644707	0.647648	0.641795	0.643029	0.645573	0.643105	0.642255	0.647884	0.641521	0.641999	0.646597	0.642410	0.641618	0.645677	0.642060	0.642712	0.645683	0.644406	0.643505	0.648304	0.646104	0.647341	0.650097
870.325232	0.644468	0.646159	0.649382	0.643942	0.644154	0.647903	0.645077	0.644788	0.648848	0.644512	0.645129	0.648501	0.643902	0.645341	0.647584	0.643678	0.644298	0.648664	0.646413	0.646548	0.651390	0.648399	0.648414	0.653049
871.059435	0.645906	0.648265	0.652078	0.644553	0.646591	0.649888	0.647308	0.645813	0.651926	0.646042	0.646731	0.650271	0.646116	0.647939	0.649948	0.646162	0.646707	0.650901	0.648762	0.648860	0.653743	0.649359	0.650974	0.655928
871.793559	0.647934	0.649853	0.653367	0.649284	0.648839	0.651830	0.649482	0.649855	0.653756	0.648500	0.649936	0.653008	0.647845	0.649067	0.651899	0.647320	0.649138	0.653273	0.650949	0.650948	0.655513	0.653063	0.652768	0.657007
872.527602	0.649842	0.651553	0.656281	0.649427	0.651099	0.654120	0.651422	0.649594	0.655142	0.650374	0.650552	0.653599	0.650333	0.650931	0.654031	0.648936	0.650969	0.654576	0.652432	0.653199	0.657731	0.653224	0.655107	0.659232
873.261565	0.652480	0.654690	0.657743	0.651609	0.653850	0.656021	0.652966	0.652813	0.658263	0.652535	0.653720	0.656806	0.652375	0.653296	0.656628	0.652191	0.653058	0.656207	0.654467	0.654346	0.659066	0.657170	0.656850	0.660935
873.995448	0.654183	0.655479	0.659704	0.653826	0.656378	0.657142	0.656022	0.654985	0.659851	0.654888	0.655060	0.657549	0.654413	0.655376	0.658544	0.653141	0.654822	0.659025	0.656901	0.656365	0.661988	0.658884	0.659667	0.663785
874.729251	0.656401	0.657770	0.661754	0.656161	0.656823	0.660615	0.656588	0.656966	0.661309	0.656016	0.655935	0.659960	0.655345	0.657437	0.660036	0.656139	0.656085	0.660880	0.659052	0.658120	0.663357	0.659110	0.659853	0.664353
875.462973	0.658237	0.660049	0.662896	0.658399	0.660026	0.662425	0.659235	0.658752	0.663229	0.659189	0.659026	0.662739	0.658363	0.658907	0.662280	0.658889	0.658742	0.662498	0.660704	0.660606	0.665464	0.662349	0.662801	0.666732
876.196615	0.660311	0.661305	0.664696	0.660426	0.660463	0.664993	0.662042	0.661201	0.663790	0.660677	0.660595	0.663825	0.658954	0.660389	0.663252	0.659094	0.660312	0.664752	0.662801	0.663113	0.666749	0.664661	0.665566	0.668434
876.930177	0.659966	0.663350	0.667884	0.662528	0.663507	0.666256	0.663116	0.662646	0.666197	0.663040	0.662443	0.666435	0.661492	0.663201	0.663961	0.662187	0.662688	0.665723	0.664460	0.664064	0.668922	0.665719	0.666134	0.670012
877.663658	0.663108	0.665558	0.669110	0.664109	0.664710	0.667376	0.664051	0.664678	0.668212	0.663203	0.664645	0.668565	0.663343	0.665460	0.667512	0.663717	0.663474	0.667672	0.666272	0.666407	0.671006	0.667581	0.668636	0.671785
878.397058	0.666162	0.666964	0.670331	0.665996	0.667159	0.668624	0.666039	0.666247	0.671137	0.666420	0.666715	0.668497	0.665429	0.666507	0.670364	0.665658	0.666612	0.670012	0.668830	0.668263	0.672947	0.668950	0.669919	0.673955
879.130379	0.667597	0.669161	0.672541	0.668218	0.668402	0.671028	0.668589	0.668500	0.672150	0.668024	0.667338	0.672108	0.667311	0.669324	0.670649	0.667336	0.667723	0.671583	0.670116	0.670732	0.674597	0.671886	0.671676	0.675807
879.863619	0.668842	0.671341	0.674041	0.670104	0.669896	0.673333	0.669972	0.670211	0.673648	0.668973	0.668267	0.672856	0.668966	0.669343	0.673029	0.669839	0.670170	0.672524	0.672549	0.670584	0.675238	0.674278	0.674135	0.678017
880.596778	0.671617	0.673297	0.675091	0.671720	0.672081	0.674332	0.671881	0.671450	0.675108	0.671398	0.671804	0.672825	0.671587	0.672256	0.674583	0.672099	0.671612	0.674993	0.673719	0.672802	0.677824	0.676277	0.675901	0.678779
881.329857	0.672458	0.673977	0.677715	0.673938	0.674118	0.676158	0.673099	0.673569	0.677453	0.672736	0.673646	0.676341	0.672738	0.673760	0.675685	0.673753	0.673286	0.676487	0.676176	0.676157	0.680243	0.677364	0.678297	0.680508
882.062855	0.674070	0.676891	0.679914	0.674669	0.674817	0.679232	0.676137	0.675113	0.679844	0.674874	0.674831	0.678900	0.674797	0.675294	0.678470	0.675792	0.675038	0.678456	0.677089	0.676522	0.680751	0.679252	0.678446	0.682615
882.795772	0.676795	0.677616	0.681766	0.676897	0.676234	0.680019	0.677071	0.677114	0.680427	0.676926	0.677293	0.680734	0.675691	0.677234	0.679368	0.676042	0.676909	0.681049	0.678149	0.678948	0.682478	0.679680	0.681098	0.684806
883.528609	0.677172	0.679675	0.682818	0.678136	0.678324	0.680781	0.680195	0.679281	0.682011	0.677903	0.678167	0.682525	0.678688	0.678664	0.681135	0.677323	0.678297	0.682115	0.680670	0.681541	0.684135	0.683075	0.682403	0.685308
884.261366	0.679675	0.681382	0.684918	0.679587	0.680571	0.683069	0.680609	0.680233	0.683033	0.680932	0.680579	0.682733	0.679445	0.680473	0.683486	0.679716	0.680219	0.683290	0.681670	0.681602	0.687226	0.683488	0.684273	0.687689
884.994041	0.681458	0.683095	0.685647	0.681218	0.681212	0.685668	0.681706	0.681288	0.686016	0.681124	0.680241	0.684785	0.681341	0.681149	0.683742	0.681591	0.682478	0.685308	0.684496	0.684405	0.687657	0.685445	0.685746	0.690340
885.726636	0.682744	0.684692	0.687401	0.683185	0.682587	0.686781	0.683974	0.683400	0.686007	0.683397	0.684131	0.685612	0.682513	0.683856	0.685479	0.682980	0.684324	0.686344	0.685367	0.686299	0.689645	0.685549	0.687654	0.690841
886.459150	0.684620	0.686420	0.689747	0.684851	0.685408	0.687679	0.686247	0.684221	0.689491	0.684477	0.685781	0.688937	0.683916	0.685151	0.687402	0.685117	0.685367	0.688646	0.688009	0.688219	0.690745	0.688282	0.688523	0.693589
887.191584	0.685412	0.687422	0.691143	0.686049	0.686530	0.689449	0.686842	0.685530	0.690922	0.686971	0.687447	0.689156	0.685783	0.686580	0.688821	0.686296	0.685953	0.689589	0.688069	0.689203	0.693433	0.689560	0.689835	0.693493
887.923937	0.687638	0.689132	0.692133	0.688432	0.687595	0.691147	0.688787	0.687906	0.693094	0.688821	0.688024	0.689751	0.687061	0.688697	0.690633	0.688057	0.690062	0.691919	0.690569	0.692526	0.693891	0.691298	0.691401	0.695138
888.656209	0.689432	0.690602	0.692999	0.689072	0.690388	0.693429	0.690308	0.689262	0.693221	0.689169	0.689719	0.691827	0.688334	0.690725	0.691958	0.688704	0.689979	0.692576	0.692269	0.693221	0.696349	0.692469	0.694596	0.697201
889.388400	0.691778	0.692466	0.695317	0.691175	0.691396	0.694813	0.690563	0.691363	0.695093	0.691806	0.690751	0.693887	0.690304	0.690943	0.694000	0.690469	0.690522	0.693641	0.694868	0.693544	0.697781	0.694950	0.695580	0.697629
890.120510	0.692405	0.694008	0.697226	0.692184	0.693404	0.695984	0.693739	0.692729	0.696785	0.692640	0.692536	0.695451	0.692204	0.692577	0.695564	0.692673	0.692461	0.696534	0.695175	0.694895	0.698679	0.696310	0.696265	0.698604
890.852539	0.693499	0.695257	0.698646	0.694935	0.695080	0.696782	0.695488	0.694327	0.697076	0.693871	0.693573	0.697062	0.693565	0.695157	0.697132	0.694605	0.694480	0.697924	0.697363	0.695581	0.699596	0.697724	0.698149	0.701239
891.584487	0.695007	0.696618	0.698990	0.696160	0.695668	0.698131	0.696892	0.696426	0.699947	0.695936	0.695819	0.698745	0.695470	0.695207	0.698175	0.695048	0.697021	0.699754	0.698171	0.697960	0.701974	0.699589	0.698789	0.703059
892.316355	0.696183	0.698146	0.700850	0.697070	0.697906	0.700474	0.698133	0.697686	0.699993	0.696927	0.697131	0.699394	0.696726	0.697635	0.700070	0.697216	0.696721	0.700409	0.699974	0.701110	0.702516	0.701195	0.701635	0.703671
893.048141	0.698616	0.700803	0.702456	0.698206	0.698506	0.701343	0.698359	0.698345	0.702514	0.697401	0.698613	0.701478	0.698334	0.698811	0.700134	0.698923	0.698507	0.701453	0.701081	0.701016	0.704994	0.702316	0.702044	0.706510
893.779847	0.699718	0.702094	0.703350	0.701040	0.700148	0.702896	0.700072	0.699908	0.703691	0.699999	0.700817	0.703356	0.700174	0.700241	0.701859	0.700179	0.699503	0.702959	0.701929	0.701659	0.705501	0.703745	0.703572	0.706671
894.511471	0.701718	0.702860	0.704684	0.701969	0.702350	0.704055	0.701785	0.701824	0.705122	0.701550	0.700650	0.704131	0.700891	0.700836	0.704760	0.701291	0.701336	0.703981	0.703585	0.704924	0.709295	0.705318	0.705640	0.707862
895.243014	0.702328	0.704395	0.706456	0.702417	0.703509	0.704846	0.703875	0.703323	0.705822	0.702864	0.703357	0.704988	0.702416	0.703473	0.704930	0.701427	0.702484	0.706271	0.704249	0.705518	0.709473	0.706983	0.706427	0.709917
895.974477	0.703016	0.705833	0.708891	0.703663	0.704750	0.706727	0.705020	0.703998	0.707326	0.703033	0.704356	0.705390	0.704050	0.704979	0.706586	0.704837	0.704602	0.706315	0.707618	0.707114	0.709852	0.708507	0.707895	0.711938
896.705858	0.704787	0.708170	0.709971	0.705550	0.705675	0.706769	0.706333	0.707380	0.708719	0.705826	0.704815	0.708126	0.705691	0.706631	0.707959	0.706214	0.705666	0.709787	0.707223	0.708586	0.711392	0.709358	0.709505	0.713660
897.437158	0.706425	0.708412	0.710737	0.706976	0.707187	0.709571	0.707391	0.708062	0.710655	0.706536	0.705832	0.709651	0.706671	0.707402	0.709114	0.705792	0.707806	0.710736	0.709097	0.708810	0.713503	0.711149	0.710901	0.713297
898.168376	0.708365	0.709817	0.711985	0.707948	0.709002	0.711238	0.710193	0.708462	0.711864	0.707855	0.708326	0.710076	0.707668	0.708495	0.711069	0.709223	0.707557	0.710807	0.710619	0.709569	0.714238	0.712262	0.712333	0.714978
898.899514	0.708163	0.710899	0.713484	0.711679	0.708951	0.711675	0.709214	0.708188	0.712402	0.709290	0.709661	0.712678	0.708649	0.711175	0.711613	0.710507	0.709835	0.711970	0.711012	0.712048	0.714565	0.711796	0.714493	0.715066
899.630570	0.711511	0.711258	0.713797	0.710928	0.710696	0.712623	0.710878	0.711726	0.713813	0.709747	0.710159	0.713581	0.711062	0.709560	0.712449	0.712042	0.711055	0.713341	0.714395	0.712522	0.716755	0.713175	0.713829	0.716516
900.361546	0.710715	0.713795	0.715919	0.712502	0.712400	0.714404	0.713858	0.711713	0.715762	0.711511	0.712928	0.713205	0.711173	0.712053	0.713740	0.713204	0.712382	0.715027	0.714292	0.714183	0.717728	0.715855	0.716536	0.718774
901.092439	0.712443	0.714589	0.716763	0.713580	0.711812	0.716730	0.714234	0.714803	0.716762	0.713858	0.712671	0.715511	0.714059	0.713092	0.715265	0.713960	0.713434	0.716747	0.716063	0.715739	0.719190	0.717566	0.716211	0.719069
901.823252	0.714806	0.716672	0.717543	0.715042	0.715515	0.716884	0.714910	0.715290	0.718355	0.716246	0.715395	0.717171	0.714770	0.715554	0.716616	0.714535	0.715172	0.719261	0.717442	0.717523	0.720581	0.717210	0.719068	0.721416
902.553983	0.715796	0.716704	0.718760	0.716006	0.716209	0.718636	0.716867	0.715715	0.719411	0.715178	0.716156	0.717366	0.715751	0.716306	0.718258	0.715956	0.717283	0.720542	0.719059	0.717820	0.722891	0.718633	0.719727	0.722931
903.284633	0.716359	0.719485	0.719903	0.716865	0.718154	0.720509	0.717823	0.717346	0.722159	0.716586	0.717337	0.718256	0.718142	0.717084	0.718951	0.716587	0.717135	0.720528	0.720743	0.719753	0.722399	0.721081	0.720481	0.723272
904.015201	0.718239	0.719288	0.721553	0.718477	0.718605	0.720559	0.718655	0.719192	0.721121	0.718241	0.718309	0.719360	0.718291	0.718307	0.719862	0.717430	0.718496	0.721684	0.721138	0.720570	0.723614	0.721749	0.722559	0.724122
904.745689	0.721207	0.720419	0.722367	0.720130	0.720088	0.721414	0.720399	0.720114	0.722600	0.719795	0.719154	0.720620	0.719984	0.719413	0.721569	0.719861	0.719048	0.721744	0.722776	0.721136	0.725378	0.722086	0.723484	0.725775
905.476094	0.721043	0.721848	0.724181	0.721408	0.721665	0.723779	0.722260	0.721463	0.724203	0.720538	0.720803	0.722150	0.721114	0.719920	0.723400	0.721486	0.721238	0.724274	0.723094	0.722742	0.726804	0.723943	0.724598	0.727564
906.206418	0.721799	0.723074	0.725895	0.722456	0.721790	0.724582	0.723045	0.723317	0.724335	0.721829	0.722315	0.722960	0.721462	0.721593	0.723725	0.721467	0.721212	0.725164	0.723420	0.723664	0.727067	0.724431	0.726642	0.729001
906.936661	0.721578	0.724429	0.726348	0.723779	0.723495	0.725825	0.722558	0.723887	0.726488	0.722790	0.722632	0.723954	0.723148	0.723769	0.724990	0.723357	0.723483	0.725942	0.725437	0.726066	0.729043	0.726448	0.726982	0.728756
907.666822	0.724695	0.727138	0.727130	0.724633	0.724772	0.727034	0.725061	0.723823	0.726644	0.722780	0.725512	0.727169	0.724306	0.724832	0.725364	0.724980	0.724147	0.728688	0.725761	0.727162	0.729007	0.727097	0.727397	0.730266
908.396901	0.724913	0.727007	0.728285	0.724803	0.725418	0.728242	0.725735	0.726805	0.728816	0.724324	0.725426	0.728106	0.724281	0.724918	0.726899	0.726163	0.725721	0.727603	0.726673	0.728822	0.730591	0.728589	0.729146	0.731277
909.126899	0.726306	0.727690	0.729795	0.727105	0.727363	0.728732	0.727411	0.726522	0.728982	0.726005	0.727747	0.726744	0.726147	0.725758	0.728878	0.726380	0.727285	0.729920	0.728562	0.728827	0.731233	0.729776	0.730868	0.733196
909.856816	0.726321	0.727533	0.729889	0.727380	0.727406	0.729654	0.728228	0.727375	0.729711	0.727168	0.727383	0.728818	0.727532	0.726228	0.728561	0.727713	0.727831	0.731664	0.731382	0.729436	0.732980	0.731332	0.731927	0.732560
910.586650	0.727752	0.729570	0.732601	0.729850	0.729349	0.730616	0.729110	0.729546	0.731249	0.728672	0.728453	0.730457	0.728800	0.728697	0.729775	0.728896	0.728742	0.730930	0.731022	0.731813	0.734103	0.731118	0.731720	0.735375
911.316403	0.730012	0.731269	0.733257	0.730343	0.728749	0.731882	0.729825	0.729256	0.733147	0.730669	0.729437	0.732353	0.729696	0.728783	0.732580	0.729651	0.729454	0.733127	0.731855	0.732279	0.734902	0.731791	0.733950	0.735654
912.046075	0.731988	0.732803	0.733123	0.730473	0.730757	0.733692	0.732181	0.730207	0.733301	0.729751	0.730653	0.732742	0.730246	0.730335	0.732388	0.731103	0.730607	0.734116	0.732964	0.734101	0.737727	0.733675	0.734574	0.735797
912.775664	0.732142	0.733432	0.735265	0.732039	0.731603	0.734734	0.732696	0.732801	0.734955	0.732070	0.731305	0.732017	0.732465	0.732638	0.733668	0.733458	0.732377	0.734787	0.735344	0.733756	0.737316	0.734933	0.735943	0.737374
913.505172	0.732062	0.734298	0.735524	0.734450	0.732280	0.734956	0.734625	0.732948	0.735283	0.732324	0.731952	0.733128	0.732605	0.731661	0.733875	0.733240	0.733612	0.735624	0.735359	0.735176	0.738628	0.735355	0.736309	0.738063
914.234598	0.732859	0.734533	0.736328	0.734532	0.736020	0.737353	0.733416	0.734467	0.735521	0.733950	0.734280	0.735324	0.733809	0.733816	0.736341	0.733835	0.734998	0.737243	0.735358	0.735882	0.740085	0.736998	0.738243	0.740568
914.963943	0.734488	0.736645	0.736881	0.735718	0.735286	0.736808	0.736504	0.736931	0.738997	0.735439	0.735251	0.736676	0.734708	0.735523	0.736028	0.734270	0.735513	0.737382	0.737120	0.737418	0.741022	0.738395	0.738684	0.740889
915.693205	0.736158	0.737960	0.739363	0.735991	0.736113	0.737350	0.736266	0.736818	0.739063	0.736195	0.736403	0.736111	0.734832	0.736500	0.736667	0.736158	0.735687	0.739144	0.739316	0.737986	0.741617	0.739074	0.739996	0.740886
916.422386	0.736433	0.738940	0.740386	0.736124	0.736816	0.738876	0.736216	0.737784	0.740424	0.736492	0.737582	0.737563	0.737022	0.736506	0.738819	0.737901	0.736453	0.740498	0.738822	0.739670	0.742297	0.741093	0.741420	0.743124
917.151484	0.737575	0.739073	0.740789	0.738480	0.738192	0.741703	0.738951	0.737816	0.740772	0.739324	0.737742	0.738151	0.737390	0.738106	0.739522	0.738822	0.737980	0.740228	0.741090	0.741312	0.744095	0.742046	0.740899	0.743233
917.880501	0.738618	0.740518	0.742236	0.739311	0.739017	0.741709	0.739390	0.738310	0.741830	0.739715	0.739425	0.740377	0.737405	0.738813	0.739683	0.739407	0.739013	0.741486	0.741349	0.741090	0.743910	0.742226	0.743363	0.745684
918.609436	0.739562	0.741327	0.742805	0.740071	0.740338	0.742194	0.739294	0.740519	0.743292	0.739930	0.740168	0.741589	0.738991	0.738817	0.741426	0.740083	0.739005	0.741353	0.742303	0.742362	0.745476	0.743433	0.743613	0.745854
919.338289	0.740603	0.742388	0.743627	0.741228	0.741311	0.743208	0.741551	0.741945	0.742964	0.740387	0.740787	0.741889	0.740368	0.741413	0.743125	0.741374	0.741327	0.742714	0.744070	0.743037	0.746346	0.743596	0.744449	0.746868
920.067060	0.741568	0.742799	0.744213	0.742162	0.742355	0.744875	0.742363	0.741811	0.744312	0.741900	0.741774	0.743746	0.742746	0.742569	0.741718	0.741431	0.742304	0.744495	0.743833	0.743718	0.747857	0.745331	0.745389	0.747347
920.795748	0.742116	0.745061	0.745680	0.743003	0.743070	0.744388	0.743316	0.743183	0.745571	0.742559	0.742657	0.744182	0.742155	0.742037	0.743356	0.743833	0.743473	0.745525	0.745679	0.744881	0.748216	0.745523	0.746577	0.747936
921.524355	0.743215	0.745267	0.747470	0.744080	0.741991	0.745641	0.743226	0.743834	0.746329	0.744317	0.743651	0.745604	0.742685	0.744020	0.744014	0.744619	0.745952	0.746346	0.747278	0.746420	0.747968	0.746614	0.746523	0.749170
922.252880	0.743962	0.745393	0.746721	0.745624	0.744251	0.745887	0.744291	0.744931	0.747311	0.744080	0.744552	0.745328	0.744149	0.745014	0.745838	0.743944	0.744659	0.746760	0.747352	0.747202	0.749492	0.746661	0.748626	0.749669
922.981323	0.745579	0.746507	0.748927	0.745637	0.745237	0.746141	0.746881	0.745689	0.748369	0.745123	0.746007	0.746925	0.744930	0.745206	0.747898	0.746231	0.747142	0.747445	0.747792	0.747720	0.750873	0.749376	0.749007	0.750712
923.709683	0.747135	0.747750	0.748782	0.747363	0.746026	0.747892	0.747387	0.747712	0.747768	0.745675	0.746806	0.747006	0.745981	0.746787	0.747951	0.746021	0.746305	0.749301	0.750259	0.749444	0.750534	0.750209	0.750024	0.751862
924.437961	0.747754	0.748802	0.749378	0.748324	0.747276	0.748275	0.748161	0.747942	0.749052	0.746997	0.747956	0.748984	0.745799	0.748720	0.748925	0.746765	0.748153	0.749751	0.749118	0.749754	0.751339	0.751017	0.751378	0.753053
925.166157	0.748303	0.749081	0.752039	0.749438	0.748254	0.750318	0.748705	0.749303	0.749231	0.746244	0.748298	0.749465	0.749507	0.748379	0.748806	0.748630	0.747970	0.750757	0.750224	0.751553	0.752260	0.751100	0.751893	0.753577
925.894271	0.748939	0.749900	0.751669	0.749872	0.749575	0.750748	0.749941	0.749891	0.751369	0.749615	0.748822	0.750186	0.749646	0.748965	0.750746	0.749764	0.749665	0.751451	0.752439	0.752397	0.754349	0.752171	0.752952	0.753901
926.622303	0.748951	0.750898	0.753377	0.750007	0.749438	0.751282	0.750707	0.749681	0.752080	0.749418	0.750247	0.751661	0.749178	0.748801	0.751302	0.750180	0.749364	0.753300	0.753694	0.752321	0.754055	0.752871	0.753841	0.755073
927.350252	0.750183	0.751510	0.753635	0.751527	0.751141	0.754091	0.750382	0.750893	0.752824	0.750478	0.752160	0.751569	0.748737	0.750127	0.751151	0.750782	0.751465	0.752948	0.753418	0.752930	0.756583	0.753142	0.753906	0.755401
928.078119	0.752349	0.752576	0.753913	0.751423	0.752586	0.753089	0.750920	0.751874	0.753621	0.751622	0.753098	0.752805	0.751229	0.751289	0.752728	0.752907	0.751457	0.754351	0.754196	0.754628	0.756459	0.755340	0.756270	0.758272
928.805904	0.753190	0.753623	0.755158	0.752897	0.753549	0.753154	0.752702	0.752917	0.754316	0.752154	0.752849	0.753554	0.752300	0.751686	0.754210	0.752218	0.751413	0.754681	0.754792	0.754406	0.757859	0.755575	0.756282	0.757309
929.533606	0.753271	0.755038	0.757208	0.753184	0.752256	0.755330	0.753521	0.755125	0.755236	0.754782	0.753377	0.754707	0.752291	0.753071	0.754299	0.754128	0.753433	0.755493	0.756253	0.755243	0.757793	0.755343	0.757108	0.757897
930.261226	0.754741	0.755203	0.756887	0.754933	0.754997	0.756853	0.755059	0.753597	0.755392	0.754424	0.754490	0.755122	0.753834	0.753780	0.755601	0.755872	0.754395	0.757038	0.756427	0.756553	0.759567	0.756801	0.758312	0.759142
930.988764	0.755351	0.757158	0.758798	0.755214	0.755051	0.755697	0.756092	0.755359	0.757826	0.755575	0.754744	0.756975	0.754004	0.754733	0.757334	0.755825	0.754361	0.756874	0.757061	0.757639	0.760174	0.757675	0.758703	0.759215
931.716219	0.756492	0.755928	0.758538	0.756157	0.755423	0.758023	0.756454	0.754850	0.757753	0.756024	0.754720	0.756734	0.755143	0.755314	0.756655	0.756040	0.755511	0.758468	0.757861	0.758746	0.760727	0.758620	0.759840	0.760304
932.443592	0.757578	0.757794	0.758619	0.756185	0.756476	0.759836	0.757678	0.756877	0.759905	0.755569	0.756486	0.758074	0.755910	0.755858	0.756783	0.757655	0.757176	0.758676	0.759685	0.759546	0.761840	0.759272	0.758966	0.762081
933.170882	0.757555	0.759083	0.759988	0.758022	0.758049	0.759640	0.757837	0.757572	0.759298	0.755913	0.757024	0.757761	0.756679	0.756441	0.757951	0.757870	0.757167	0.759640	0.758780	0.759181	0.762099	0.759415	0.761695	0.761612
933.898090	0.757770	0.758946	0.760735	0.759139	0.759006	0.760914	0.758290	0.758215	0.760156	0.756962	0.758994	0.760064	0.758070	0.756939	0.758276	0.757402	0.758657	0.759329	0.759129	0.760506	0.763576	0.760357	0.762958	0.763604
934.625215	0.758964	0.761042	0.761789	0.760431	0.760979	0.761112	0.759837	0.758241	0.760528	0.757203	0.759693	0.759021	0.758318	0.758313	0.759710	0.758741	0.758781	0.761130	0.761415	0.761479	0.764218	0.760752	0.762510	0.763259
935.352257	0.759572	0.760753	0.762443	0.759426	0.760246	0.760609	0.760620	0.759597	0.761732	0.759009	0.758584	0.760003	0.759893	0.759612	0.760444	0.757800	0.759464	0.762435	0.761170	0.762528	0.764036	0.762278	0.763258	0.764440
936.079217	0.760177	0.761995	0.763643	0.760346	0.759796	0.762356	0.761750	0.761358	0.763379	0.759443	0.760275	0.760995	0.759781	0.759154	0.759085	0.760729	0.761364	0.762494	0.762738	0.762812	0.765657	0.762714	0.763911	0.765370
936.806095	0.760488	0.762210	0.763450	0.761047	0.761915	0.762486	0.761095	0.760765	0.763301	0.759964	0.760882	0.762056	0.761695	0.760991	0.761423	0.761100	0.760482	0.762659	0.762955	0.764581	0.766181	0.764074	0.765895	0.766462
937.532889	0.762210	0.763553	0.764703	0.761393	0.762755	0.764673	0.763316	0.764385	0.764612	0.762037	0.761663	0.762667	0.761533	0.761771	0.762951	0.761185	0.761242	0.764253	0.764558	0.763459	0.766392	0.764673	0.765408	0.766721
938.259601	0.762811	0.763922	0.765590	0.764051	0.762100	0.764791	0.763813	0.763010	0.765147	0.762169	0.761903	0.762848	0.761264	0.763071	0.764038	0.763141	0.762877	0.764988	0.764752	0.764954	0.767029	0.764826	0.766384	0.768217
938.986230	0.763079	0.765604	0.765683	0.764257	0.764513	0.766175	0.764390	0.763654	0.765910	0.762432	0.763472	0.764066	0.762431	0.763973	0.763485	0.763436	0.763137	0.766356	0.766327	0.765686	0.768668	0.766593	0.766086	0.768515
939.712777	0.764082	0.764935	0.767261	0.764272	0.763627	0.765397	0.765071	0.763719	0.766877	0.762698	0.764483	0.765001	0.762331	0.763329	0.764966	0.765197	0.762722	0.766088	0.766546	0.766232	0.769023	0.767079	0.767662	0.769382
940.439241	0.765124	0.765787	0.767896	0.765447	0.764232	0.766809	0.765004	0.765601	0.767215	0.765063	0.765044	0.766455	0.764868	0.765105	0.765446	0.765299	0.764107	0.766178	0.767668	0.766032	0.770526	0.767179	0.767725	0.769987
941.165622	0.764912	0.766808	0.769526	0.766843	0.765698	0.767059	0.765234	0.765572	0.767984	0.765001	0.765064	0.766600	0.763933	0.764956	0.766367	0.765792	0.765530	0.767624	0.767794	0.768301	0.771170	0.767736	0.768504	0.771792
941.891920	0.766861	0.769107	0.769640	0.766906	0.765687	0.767370	0.767260	0.767070	0.767575	0.765148	0.767829	0.767693	0.766580	0.765904	0.767456	0.765930	0.765607	0.768313	0.768492	0.768229	0.771091	0.769078	0.769585	0.770737
942.618135	0.764910	0.767243	0.769426	0.767855	0.767069	0.766394	0.768727	0.767669	0.768296	0.766381	0.767891	0.769085	0.767162	0.765355	0.767468	0.768141	0.766818	0.768105	0.769918	0.769047	0.770545	0.769722	0.770122	0.771953
943.344267	0.767922	0.769429	0.770301	0.768085	0.766379	0.769090	0.768964	0.769370	0.769035	0.768193	0.766881	0.769617	0.767235	0.767511	0.767465	0.768944	0.767404	0.769911	0.769832	0.769578	0.772472	0.770450	0.771851	0.772699
944.070317	0.768977	0.769252	0.770608	0.770195	0.769173	0.769947	0.768950	0.768029	0.770563	0.768780	0.769643	0.769509	0.767679	0.768534	0.767867	0.769408	0.768656	0.770425	0.771158	0.771241	0.771439	0.771890	0.770657	0.773935
944.796283	0.768642	0.769674	0.771047	0.769491	0.768414	0.770260	0.769637	0.770449	0.771018	0.768638	0.769799	0.769491	0.767877	0.768144	0.769407	0.770500	0.769208	0.772035	0.770611	0.771507	0.773607	0.771776	0.771588	0.774753
945.522167	0.769102	0.770229	0.772676	0.768974	0.769588	0.771243	0.770883	0.769270	0.771531	0.768350	0.768688	0.771051	0.769836	0.768335	0.770359	0.770549	0.769628	0.772561	0.772471	0.772722	0.774235	0.771714	0.773667	0.775273
946.247967	0.771853	0.771361	0.773120	0.771248	0.769690	0.771312	0.769413	0.770676	0.772661	0.769620	0.770328	0.771362	0.768181	0.769367	0.771756	0.771976	0.769339	0.772680	0.772300	0.773599	0.774353	0.772126	0.773494	0.775117
946.973685	0.770996	0.771761	0.772957	0.771077	0.770292	0.771358	0.770695	0.771214	0.773208	0.770332	0.771356	0.771615	0.770857	0.769469	0.770633	0.772456	0.770375	0.773534	0.773453	0.773924	0.775594	0.773552	0.774902	0.775946
947.699319	0.771242	0.772411	0.773978	0.773143	0.771450	0.773167	0.772057	0.771973	0.772845	0.773073	0.771194	0.772453	0.770569	0.770719	0.771438	0.772276	0.772233	0.773601	0.774078	0.773033	0.775962	0.774250	0.775123	0.776208
948.424871	0.772043	0.773678	0.774732	0.773035	0.771550	0.772395	0.772706	0.772591	0.773259	0.772266	0.771726	0.772309	0.772205	0.771395	0.771836	0.772488	0.772590	0.775538	0.775242	0.775506	0.776401	0.776109	0.776002	0.777018
949.150339	0.772796	0.772845	0.775588	0.774167	0.773058	0.774060	0.772837	0.772286	0.775218	0.773337	0.774287	0.773999	0.772300	0.772598	0.772733	0.773449	0.773318	0.774708	0.775298	0.775507	0.777872	0.776802	0.777505	0.779940
949.875724	0.773935	0.774506	0.776036	0.773193	0.773253	0.775041	0.774215	0.772770	0.777163	0.773216	0.774549	0.774191	0.774093	0.773421	0.774103	0.772762	0.775243	0.776173	0.775789	0.775495	0.777933	0.774487	0.776622	0.778528
950.601026	0.773500	0.774607	0.777233	0.775345	0.774033	0.775087	0.775914	0.774281	0.777081	0.773161	0.773430	0.774918	0.772950	0.774229	0.774847	0.774476	0.775350	0.776969	0.775545	0.775675	0.777813	0.775451	0.777475	0.779020
951.326245	0.776267	0.774739	0.778612	0.775786	0.774730	0.776532	0.775984	0.775276	0.774676	0.775514	0.774360	0.775249	0.773640	0.774732	0.774746	0.774790	0.775131	0.776649	0.776889	0.776193	0.778262	0.777255	0.778674	0.780164
952.051381	0.775191	0.777028	0.777805	0.776719	0.774978	0.778414	0.776269	0.776216	0.778057	0.775419	0.775117	0.775939	0.774036	0.776540	0.775450	0.775321	0.776517	0.777507	0.777675	0.777391	0.779905	0.776920	0.777841	0.780186
952.776433	0.776974	0.776631	0.778253	0.775931	0.776086	0.777216	0.776916	0.777331	0.778510	0.775986	0.775880	0.775879	0.774745	0.775545	0.777029	0.777188	0.776457	0.778146	0.779074	0.776750	0.780864	0.779159	0.777991	0.780818
953.501402	0.776425	0.777485	0.778217	0.776391	0.776203	0.778766	0.777058	0.777094	0.777496	0.776168	0.775015	0.778289	0.775374	0.775831	0.776449	0.776750	0.776663	0.778605	0.778683	0.779714	0.781228	0.778837	0.780372	0.781936
954.226288	0.776922	0.779074	0.779887	0.777625	0.776608	0.778296	0.777453	0.777684	0.778860	0.776289	0.776054	0.776948	0.776625	0.775642	0.778099	0.777594	0.777460	0.779943	0.778806	0.779261	0.780440	0.778431	0.780239	0.781216
954.951091	0.779395	0.779721	0.780879	0.778723	0.777344	0.779629	0.778296	0.778439	0.777860	0.776625	0.776557	0.777200	0.777058	0.776744	0.777133	0.776801	0.777589	0.780702	0.779697	0.779800	0.781667	0.779780	0.781810	0.781671
955.675810	0.777664	0.779591	0.781596	0.778426	0.779420	0.779847	0.779369	0.777710	0.780058	0.778231	0.778175	0.777782	0.777371	0.777414	0.777933	0.778417	0.778900	0.782169	0.781759	0.781296	0.781700	0.780867	0.781941	0.782923
956.400446	0.778292	0.779261	0.782295	0.780769	0.778787	0.780947	0.778852	0.778538	0.780906	0.777351	0.778978	0.778871	0.779196	0.777697	0.779408	0.779901	0.779993	0.780064	0.783284	0.781274	0.782752	0.780176	0.782959	0.782465
957.124998	0.780051	0.780530	0.781599	0.780478	0.779867	0.781180	0.779628	0.780491	0.782202	0.779342	0.778390	0.780535	0.778891	0.779232	0.781278	0.780880	0.779129	0.781712	0.781639	0.782298	0.784757	0.782645	0.783099	0.784050
957.849467	0.781561	0.779914	0.784123	0.780494	0.780152	0.780638	0.779910	0.780863	0.781153	0.779725	0.779336	0.780836	0.778966	0.779887	0.781069	0.779606	0.780716	0.782035	0.782433	0.782594	0.782809	0.782258	0.783241	0.784949
958.573852	0.781921	0.781762	0.784056	0.780851	0.780057	0.782255	0.781259	0.780062	0.783156	0.780796	0.780439	0.781918	0.780678	0.779663	0.781356	0.781626	0.781113	0.782358	0.783851	0.782587	0.784122	0.783071	0.782245	0.785098
959.298154	0.782808	0.781672	0.783548	0.781019	0.780825	0.783420	0.781216	0.781750	0.782704	0.780289	0.779863	0.782035	0.779020	0.780041	0.782275	0.781863	0.780834	0.783152	0.784324	0.784174	0.785246	0.784270	0.784241	0.785231
960.022373	0.782494	0.781625	0.784916	0.781243	0.780711	0.783136	0.782868	0.782813	0.784368	0.781428	0.780776	0.780719	0.780411	0.779911	0.782327	0.783233	0.781244	0.784181	0.785114	0.783310	0.786010	0.784425	0.785441	0.786657
960.746508	0.782094	0.782330	0.784356	0.782662	0.780000	0.783921	0.783899	0.782721	0.783193	0.781597	0.783450	0.781926	0.781249	0.781341	0.782360	0.783035	0.782753	0.785090	0.784624	0.785230	0.785434	0.787358	0.785600	0.787414
961.470559	0.782393	0.783824	0.784799	0.783308	0.782503	0.783877	0.783677	0.783875	0.785337	0.782814	0.783159	0.783038	0.781735	0.780868	0.783119	0.783562	0.782476	0.785837	0.784386	0.786181	0.787574	0.784472	0.787037	0.787589
962.194527	0.784269	0.783340	0.785957	0.784137	0.782327	0.785499	0.784375	0.784016	0.785023	0.784281	0.783107	0.783141	0.782015	0.782620	0.783735	0.784746	0.782743	0.785346	0.786176	0.784128	0.787819	0.786338	0.787276	0.788359
962.918411	0.783956	0.785833	0.787507	0.785916	0.783786	0.785370	0.784571	0.784954	0.784878	0.782239	0.782815	0.784428	0.782813	0.783512	0.783496	0.785462	0.782989	0.784941	0.785618	0.786484	0.788517	0.786521	0.787467	0.788746
963.642212	0.784150	0.785153	0.785953	0.787296	0.783599	0.785444	0.785117	0.784041	0.785133	0.783471	0.783484	0.784519	0.783521	0.784190	0.784686	0.785245	0.785036	0.787355	0.786505	0.786367	0.787337	0.787000	0.788285	0.788442
964.365929	0.785311	0.787820	0.787140	0.787064	0.784508	0.786875	0.786043	0.784458	0.787324	0.784413	0.783869	0.784040	0.784819	0.784723	0.785949	0.784669	0.784043	0.786567	0.787051	0.788066	0.789584	0.785855	0.788700	0.790112
965.089562	0.785668	0.786340	0.787723	0.786661	0.784402	0.786115	0.786495	0.785423	0.787360	0.786366	0.784528	0.786208	0.785039	0.784974	0.784905	0.784617	0.785000	0.786594	0.788686	0.787452	0.788268	0.788412	0.787734	0.789838
965.813111	0.785838	0.787183	0.788540	0.787359	0.785954	0.787952	0.785360	0.786327	0.787043	0.786468	0.785375	0.785886	0.786101	0.785202	0.786571	0.785860	0.785627	0.788631	0.788102	0.789203	0.789175	0.788943	0.789073	0.790111
966.536577	0.786683	0.787199	0.789181	0.787347	0.784404	0.787245	0.785330	0.786045	0.787323	0.784725	0.786210	0.785368	0.785914	0.785041	0.786967	0.786792	0.785884	0.788910	0.787680	0.788292	0.791183	0.789511	0.790290	0.790495
967.259958	0.787271	0.788648	0.789030	0.787546	0.786298	0.788310	0.787686	0.787837	0.789823	0.787335	0.787848	0.786100	0.786293	0.786449	0.787075	0.785967	0.787685	0.790393	0.790331	0.789184	0.790489	0.789534	0.791381	0.792458
967.983256	0.788240	0.788842	0.788534	0.787186	0.785146	0.788756	0.788606	0.788629	0.789707	0.787707	0.787398	0.789035	0.786715	0.786159	0.787346	0.787265	0.786951	0.789181	0.790489	0.789711	0.790921	0.789699	0.791345	0.791565
968.706471	0.788155	0.789570	0.789730	0.788568	0.785712	0.789398	0.788068	0.787539	0.790027	0.788191	0.787525	0.787981	0.787224	0.787655	0.787993	0.788401	0.788305	0.790161	0.790391	0.789691	0.791412	0.790226	0.790137	0.791425
969.429601	0.787627	0.788358	0.790522	0.790485	0.788031	0.790069	0.789866	0.788953	0.790634	0.787781	0.789163	0.788778	0.788573	0.786829	0.787338	0.789001	0.788630	0.790498	0.791405	0.790453	0.791523	0.790633	0.791892	0.792076
970.152647	0.788236	0.788518	0.790670	0.789842	0.788812	0.790758	0.789397	0.789223	0.789529	0.788984	0.788954	0.788459	0.788294	0.788437	0.788740	0.788712	0.789756	0.790123	0.792017	0.790709	0.791864	0.791094	0.792876	0.793695
970.875610	0.790299	0.790496	0.791468	0.789994	0.790485	0.790644	0.789912	0.791632	0.789882	0.788728	0.789210	0.790517	0.788169	0.788922	0.790232	0.791153	0.789532	0.791440	0.790812	0.791943	0.794476	0.791792	0.792505	0.791676
971.598488	0.789566	0.791443	0.792690	0.791329	0.789285	0.790542	0.788996	0.790456	0.791093	0.789583	0.790238	0.789848	0.788057	0.789667	0.789887	0.790177	0.789448	0.792375	0.792188	0.792089	0.794439	0.790992	0.793394	0.793819
972.321283	0.789293	0.790372	0.791098	0.791331	0.790231	0.791453	0.790672	0.791173	0.793553	0.789217	0.788997	0.789284	0.790294	0.789957	0.790845	0.791309	0.790946	0.793541	0.792062	0.792249	0.793281	0.792335	0.794044	0.794427
973.043993	0.791397	0.792404	0.793472	0.791623	0.790620	0.793463	0.790523	0.791427	0.794193	0.790962	0.791397	0.789771	0.790998	0.790555	0.790155	0.791134	0.790711	0.790476	0.792257	0.791571	0.795825	0.793383	0.794204	0.795801
973.766620	0.791840	0.792770	0.793960	0.791003	0.790192	0.792361	0.791914	0.792031	0.792280	0.792047	0.790456	0.791133	0.790870	0.791117	0.791362	0.791623	0.791944	0.792371	0.791879	0.794373	0.795779	0.793761	0.795119	0.793969
974.489162	0.791521	0.793417	0.793243	0.792979	0.791914	0.791221	0.792988	0.791590	0.793838	0.790824	0.791724	0.792406	0.790482	0.792095	0.791089	0.792594	0.791036	0.794820	0.793013	0.793717	0.795657	0.793411	0.793951	0.795918
975.211620	0.792110	0.793416	0.794671	0.792476	0.792219	0.794430	0.792676	0.792958	0.794830	0.791855	0.791842	0.793069	0.791758	0.790758	0.792099	0.793490	0.793051	0.794466	0.793926	0.793190	0.795310	0.794090	0.796638	0.796169
975.933995	0.793073	0.792993	0.796151	0.795018	0.790815	0.793862	0.794383	0.792115	0.795599	0.791749	0.793323	0.792015	0.792804	0.792289	0.792374	0.794194	0.792573	0.795737	0.794824	0.793194	0.796568	0.795008	0.796258	0.796886
976.656285	0.793512	0.793579	0.795380	0.792923	0.792701	0.794275	0.793861	0.793721	0.794051	0.791706	0.791828	0.793490	0.792842	0.792132	0.793495	0.793690	0.793545	0.796035	0.795334	0.795513	0.795941	0.794471	0.797804	0.797144
977.378490	0.793978	0.793642	0.795172	0.794508	0.792211	0.793656	0.793963	0.793991	0.795694	0.793875	0.793050	0.792920	0.793798	0.792810	0.793790	0.794659	0.793309	0.796263	0.796213	0.795529	0.797637	0.795468	0.796429	0.797426
978.100612	0.794365	0.795857	0.796386	0.795466	0.793829	0.794896	0.794381	0.794761	0.795462	0.792539	0.794819	0.793410	0.794716	0.793710	0.793507	0.795125	0.794065	0.795036	0.796258	0.795278	0.797846	0.795519	0.797434	0.797574
978.822649	0.794407	0.794364	0.796878	0.794213	0.793711	0.794666	0.794227	0.794136	0.795050	0.793556	0.795767	0.794388	0.792685	0.791875	0.794328	0.794746	0.794534	0.796996	0.796659	0.796627	0.797980	0.797100	0.797369	0.799261
979.544603	0.795915	0.796156	0.797110	0.794223	0.794547	0.797053	0.793895	0.795650	0.797233	0.792637	0.795384	0.794552	0.794492	0.793495	0.794656	0.795877	0.793666	0.796269	0.796394	0.798413	0.798295	0.796903	0.798304	0.798312
980.266471	0.795975	0.796278	0.796899	0.795793	0.794767	0.797921	0.795640	0.795684	0.796710	0.794120	0.796448	0.794864	0.793651	0.793627	0.794134	0.795570	0.795136	0.797147	0.797755	0.797372	0.798254	0.797685	0.797342	0.798804
980.988256	0.796529	0.797949	0.797450	0.796721	0.796162	0.796929	0.795189	0.795121	0.796506	0.793497	0.795428	0.796627	0.794141	0.794783	0.796529	0.796701	0.795066	0.799377	0.798061	0.799123	0.799910	0.797614	0.798358	0.800043
981.709956	0.794873	0.798210	0.798409	0.797035	0.796693	0.797401	0.797113	0.797732	0.797097	0.795288	0.796165	0.794885	0.794959	0.794597	0.795385	0.796345	0.796750	0.798632	0.798816	0.798945	0.798723	0.799962	0.799295	0.799484
982.431572	0.796006	0.798323	0.799905	0.797319	0.796951	0.797635	0.797349	0.795820	0.798489	0.795472	0.795449	0.796612	0.796492	0.793829	0.796627	0.797713	0.795215	0.798615	0.798954	0.798887	0.802551	0.799288	0.798802	0.800687
983.153103	0.796348	0.798005	0.798390	0.797444	0.797134	0.798725	0.797798	0.796036	0.798445	0.796961	0.796188	0.795419	0.797388	0.796625	0.797687	0.797433	0.797174	0.799408	0.798879	0.801691	0.800284	0.799262	0.800374	0.801666
983.874550	0.798052	0.798421	0.798802	0.798177	0.796723	0.799141	0.797456	0.798319	0.799213	0.796031	0.796566	0.796432	0.796893	0.795962	0.796863	0.797518	0.797360	0.800001	0.800049	0.799908	0.799992	0.801222	0.802254	0.802209
984.595913	0.798207	0.798309	0.799226	0.797628	0.796472	0.797758	0.798612	0.797196	0.800091	0.795945	0.797142	0.798472	0.797473	0.795519	0.798454	0.799767	0.797932	0.797874	0.800274	0.801501	0.801272	0.800644	0.800971	0.800830
985.317191	0.799269	0.800399	0.801201	0.799530	0.798471	0.799896	0.798197	0.797321	0.800591	0.796250	0.798065	0.797453	0.795763	0.796588	0.797358	0.797357	0.797970	0.799012	0.800368	0.800018	0.802504	0.800381	0.801824	0.802193
986.038385	0.799085	0.798321	0.799924	0.799608	0.797207	0.798870	0.798718	0.798170	0.800003	0.797188	0.798096	0.799037	0.796254	0.797403	0.798226	0.798236	0.799045	0.800027	0.800670	0.799893	0.801511	0.800390	0.802247	0.801934
986.759494	0.797875	0.799760	0.800108	0.798989	0.799060	0.799806	0.800039	0.800526	0.798920	0.798123	0.800145	0.799938	0.798105	0.797344	0.798418	0.799358	0.798929	0.801098	0.802413	0.800303	0.802392	0.801311	0.801761	0.803572
987.480518	0.799242	0.800329	0.800581	0.798406	0.798899	0.800986	0.800599	0.800592	0.800625	0.798610	0.797915	0.798763	0.798810	0.797275	0.799703	0.799730	0.799265	0.801152	0.800410	0.800777	0.801856	0.800175	0.802559	0.803508
988.201458	0.800104	0.799669	0.800644	0.800410	0.799364	0.800840	0.800504	0.797862	0.801135	0.800278	0.799526	0.799180	0.797017	0.798080	0.798301	0.800567	0.799980	0.801449	0.801991	0.802081	0.804117	0.802519	0.802697	0.802247
988.922313	0.799969	0.800081	0.802023	0.800487	0.800951	0.801825	0.801345	0.798340	0.802571	0.800756	0.799957	0.800407	0.799842	0.798095	0.800515	0.800325	0.799463	0.801361	0.801226	0.802496	0.803991	0.801929	0.803486	0.804020
989.643084	0.800115	0.800054	0.801973	0.802086	0.799736	0.801574	0.799565	0.799596	0.801244	0.799665	0.801509	0.799844	0.799513	0.799908	0.800009	0.801286	0.798443	0.801617	0.802132	0.803662	0.803761	0.802417	0.803031	0.804688
990.363770	0.801032	0.800985	0.803140	0.800994	0.800248	0.801296	0.802490	0.799528	0.801388	0.799177	0.800437	0.799483	0.798080	0.797669	0.801013	0.801925	0.801095	0.803592	0.802654	0.803605	0.804810	0.803577	0.803755	0.804799
991.084371	0.801361	0.801946	0.803048	0.801820	0.799885	0.801432	0.803452	0.801954	0.801989	0.800275	0.801628	0.801670	0.799719	0.802777	0.800944	0.801195	0.800608	0.802769	0.802692	0.803514	0.804626	0.802480	0.804216	0.804936
991.804888	0.803067	0.801787	0.803388	0.801319	0.799985	0.802738	0.802496	0.801324	0.803479	0.800620	0.800787	0.800126	0.801363	0.800307	0.800616	0.803225	0.801807	0.803042	0.804362	0.800810	0.806344	0.804572	0.804842	0.804222
992.525319	0.802225	0.802316	0.803992	0.802427	0.800603	0.803258	0.801449	0.803730	0.801613	0.803347	0.802076	0.802380	0.801366	0.802534	0.801614	0.802709	0.803501	0.802879	0.805421	0.805148	0.806386	0.805009	0.804763	0.805374
993.245666	0.801882	0.802757	0.802841	0.801857	0.800848	0.804157	0.802930	0.800970	0.802538	0.801168	0.802615	0.801667	0.799880	0.801078	0.801992	0.802208	0.802335	0.804158	0.804053	0.804200	0.805791	0.804572	0.805168	0.805853
993.965928	0.801709	0.803753	0.803824	0.803368	0.801665	0.803354	0.803003	0.802830	0.804125	0.802519	0.803107	0.802286	0.801491	0.802063	0.802562	0.803198	0.803218	0.804451	0.804738	0.804212	0.806522	0.805387	0.804266	0.804736
994.686106	0.804063	0.803429	0.807070	0.803530	0.802182	0.804366	0.803962	0.802775	0.805598	0.802197	0.802871	0.802879	0.801936	0.802491	0.802183	0.803044	0.801683	0.804650	0.804468	0.805173	0.806988	0.806088	0.805348	0.807822
995.406198	0.802976	0.803656	0.804333	0.803081	0.802173	0.805084	0.804263	0.802684	0.803847	0.801405	0.802066	0.803881	0.801575	0.803507	0.801750	0.802815	0.802448	0.805709	0.804980	0.804899	0.807798	0.805566	0.805681	0.805850
996.126206	0.802789	0.804960	0.806527	0.803683	0.802439	0.803672	0.804358	0.804252	0.805015	0.802421	0.802959	0.803865	0.803706	0.802179	0.803481	0.803295	0.803366	0.804131	0.804952	0.805016	0.806414	0.804029	0.806245	0.807081
996.846128	0.804273	0.806014	0.806195	0.804098	0.803505	0.805059	0.804547	0.805487	0.807156	0.801429	0.802229	0.803331	0.803974	0.802411	0.803181	0.804254	0.805379	0.805403	0.807407	0.806822	0.807522	0.805065	0.806398	0.808302
997.565966	0.802055	0.806710	0.805643	0.804085	0.803148	0.804390	0.804270	0.803563	0.804606	0.802178	0.802532	0.802794	0.803797	0.803645	0.804425	0.805013	0.805776	0.806698	0.806367	0.804999	0.809651	0.805303	0.806908	0.807738
998.285719	0.804813	0.805601	0.807041	0.805689	0.805237	0.804897	0.803520	0.805161	0.806278	0.803675	0.803795	0.805590	0.803526	0.801859	0.805444	0.804805	0.803827	0.806144	0.807759	0.806874	0.809439	0.806997	0.806970	0.808437
999.005386	0.805290	0.805006	0.808258	0.805628	0.804544	0.805731	0.807155	0.804897	0.805927	0.804176	0.804334	0.806543	0.804015	0.803879	0.804183	0.804721	0.805371	0.806373	0.807030	0.808660	0.809202	0.807381	0.807837	0.808371
999.724969	0.805077	0.805486	0.806698	0.806691	0.804846	0.806193	0.806426	0.806648	0.807213	0.804177	0.803965	0.806511	0.803941	0.804917	0.804636	0.805754	0.804839	0.805434	0.807594	0.808205	0.807917	0.807940	0.808555	0.808949
1000.444467	0.804157	0.805831	0.809336	0.806457	0.804768	0.806654	0.805901	0.807445	0.806797	0.803861	0.805308	0.805015	0.804609	0.806577	0.805458	0.804896	0.804796	0.808084	0.808802	0.808498	0.809192	0.808190	0.810051	0.807897
1001.163879	0.805335	0.807165	0.807591	0.806485	0.805867	0.805216	0.806763	0.803869	0.807840	0.804992	0.805945	0.805839	0.805566	0.805071	0.805926	0.806942	0.806014	0.806335	0.807795	0.808308	0.811781	0.808306	0.808444	0.808817
1001.883207	0.806656	0.806738	0.807761	0.806245	0.805370	0.806327	0.806743	0.807358	0.807684	0.806171	0.806692	0.806743	0.803894	0.805965	0.806669	0.805991	0.805214	0.807219	0.808300	0.808058	0.808408	0.809057	0.809205	0.811626
1002.602449	0.805721	0.806580	0.808951	0.807668	0.805091	0.806197	0.806152	0.806865	0.806274	0.805819	0.805566	0.805796	0.804541	0.805956	0.806252	0.807029	0.807210	0.807068	0.808810	0.809194	0.810171	0.808134	0.809821	0.812254
1003.321606	0.806108	0.807506	0.808310	0.808059	0.806629	0.806962	0.807860	0.808350	0.807165	0.807084	0.805903	0.805783	0.808543	0.806076	0.806413	0.808117	0.805691	0.808342	0.809209	0.809900	0.809631	0.808687	0.808215	0.811121
1004.040678	0.807191	0.807072	0.808523	0.808986	0.806073	0.808930	0.807332	0.808982	0.809466	0.805443	0.807517	0.808034	0.805285	0.805620	0.806471	0.807545	0.806390	0.809220	0.808749	0.808314	0.811146	0.810044	0.808315	0.811780
1004.759665	0.808720	0.807085	0.810639	0.808366	0.808082	0.809318	0.808525	0.808908	0.809771	0.806458	0.805530	0.807600	0.805178	0.805896	0.807184	0.808198	0.808497	0.809197	0.808195	0.809441	0.810467	0.810873	0.810817	0.810802
1005.478566	0.809143	0.808441	0.808704	0.808337	0.806709	0.809831	0.809492	0.809017	0.809282	0.807515	0.806995	0.806139	0.808471	0.805846	0.807672	0.808261	0.808673	0.809593	0.810071	0.809073	0.810630	0.810737	0.809629	0.811566
1006.197382	0.806858	0.809831	0.812030	0.811062	0.808089	0.808101	0.807202	0.806910	0.809538	0.805866	0.808585	0.806729	0.807253	0.806151	0.806646	0.807720	0.808870	0.809994	0.810088	0.811082	0.811216	0.809018	0.811707	0.811038
1006.916113	0.810924	0.808005	0.809928	0.810045	0.808961	0.810212	0.808810	0.808499	0.810598	0.807413	0.807972	0.809811	0.806585	0.806624	0.808582	0.808093	0.808835	0.809424	0.812409	0.811240	0.811756	0.810122	0.811250	0.811130
1007.634758	0.807964	0.809694	0.810661	0.808998	0.809526	0.811510	0.810371	0.808829	0.810532	0.808143	0.809209	0.808782	0.808266	0.807572	0.807799	0.809092	0.807451	0.809547	0.810906	0.812328	0.811521	0.810793	0.809771	0.811772
1008.353319	0.808444	0.810298	0.810188	0.810244	0.808737	0.810351	0.808668	0.808427	0.811248	0.808088	0.807678	0.808432	0.807915	0.807087	0.808277	0.810110	0.808594	0.808949	0.810905	0.813303	0.811974	0.811474	0.811908	0.810581
1009.071793	0.808711	0.808623	0.811626	0.810321	0.807666	0.808551	0.809500	0.808469	0.811403	0.808999	0.810069	0.809282	0.808030	0.808912	0.808164	0.809201	0.807475	0.811767	0.809954	0.811167	0.813228	0.811019	0.812442	0.813051
1009.790183	0.808530	0.808678	0.810741	0.811927	0.810316	0.810974	0.810902	0.810253	0.810792	0.807840	0.808820	0.809691	0.807626	0.809491	0.810592	0.811016	0.808495	0.812451	0.810722	0.812136	0.813311	0.812922	0.811505	0.812229
1010.508486	0.808710	0.810117	0.811697	0.811411	0.810138	0.810106	0.810798	0.809604	0.810453	0.807288	0.809150	0.809698	0.807552	0.809192	0.809053	0.809583	0.809380	0.812094	0.812530	0.810293	0.813702	0.813213	0.811358	0.812866
1011.226705	0.810203	0.812335	0.812124	0.811101	0.808381	0.811045	0.809405	0.808618	0.811876	0.809773	0.808490	0.808853	0.810635	0.809153	0.811548	0.810556	0.809079	0.812007	0.813134	0.812499	0.814179	0.811825	0.813457	0.812986
1011.944838	0.810418	0.810422	0.812986	0.811125	0.810270	0.810559	0.811734	0.810619	0.811928	0.808959	0.809291	0.809850	0.809284	0.810705	0.809769	0.810168	0.811094	0.813166	0.812775	0.813077	0.813774	0.812736	0.813163	0.812378
1012.662885	0.810617	0.811402	0.810433	0.811115	0.809378	0.808556	0.810594	0.810362	0.810706	0.809459	0.809308	0.811263	0.807770	0.808841	0.810913	0.811467	0.809885	0.811547	0.814380	0.811702	0.814021	0.812406	0.813024	0.813207
1013.380847	0.810931	0.812432	0.813921	0.813053	0.811414	0.809338	0.810194	0.809451	0.814504	0.811243	0.812033	0.810008	0.809515	0.809038	0.810564	0.812282	0.810448	0.811325	0.811619	0.812606	0.814821	0.813373	0.814213	0.813846
1014.098723	0.810962	0.810671	0.813988	0.811376	0.808750	0.811409	0.811598	0.809805	0.811543	0.811125	0.809880	0.809711	0.810255	0.811475	0.809432	0.810335	0.810809	0.812118	0.812069	0.813162	0.814611	0.812817	0.812166	0.814452
1014.816514	0.811803	0.811555	0.812951	0.810379	0.810521	0.810991	0.812089	0.809379	0.813192	0.810168	0.811094	0.809789	0.809944	0.807513	0.811916	0.813868	0.810769	0.813933	0.812769	0.813069	0.812957	0.812197	0.811988	0.813420
1015.534219	0.810204	0.811567	0.813589	0.811742	0.810835	0.812249	0.812213	0.811570	0.811716	0.810981	0.810752	0.811019	0.810386	0.809865	0.811627	0.811259	0.811021	0.813552	0.812725	0.814823	0.815194	0.813518	0.815901	0.815183
1016.251838	0.811212	0.813686	0.813802	0.810629	0.812678	0.812441	0.812949	0.812644	0.812066	0.812004	0.809932	0.812446	0.809268	0.810063	0.810311	0.813332	0.812301	0.812270	0.812445	0.813830	0.813339	0.812442	0.813666	0.814684
1016.969372	0.812435	0.812933	0.812774	0.812897	0.811975	0.810695	0.811201	0.810937	0.813665	0.811384	0.810566	0.811474	0.810014	0.811084	0.812115	0.813723	0.810049	0.812425	0.813076	0.814608	0.814183	0.811753	0.813531	0.814912
1017.686820	0.811820	0.814687	0.812808	0.812385	0.812906	0.813822	0.813369	0.814128	0.814882	0.811570	0.812365	0.812093	0.810394	0.810953	0.811327	0.811050	0.811360	0.815135	0.812993	0.815261	0.816087	0.816219	0.813669	0.814966
1018.404182	0.812793	0.815390	0.815111	0.813155	0.812489	0.813753	0.812079	0.812443	0.813160	0.810786	0.809821	0.810263	0.809383	0.809148	0.811468	0.811964	0.812148	0.812480	0.815081	0.814194	0.814351	0.813071	0.813677	0.815142
1019.121458	0.812681	0.812849	0.815037	0.812131	0.811885	0.813688	0.812196	0.812114	0.813119	0.812645	0.810993	0.809689	0.811732	0.810805	0.814697	0.813232	0.811715	0.813172	0.813668	0.813514	0.816863	0.813272	0.816281	0.816696
1019.838649	0.814813	0.812894	0.815760	0.812522	0.814315	0.812804	0.812190	0.813047	0.813274	0.810841	0.811681	0.809446	0.810993	0.811629	0.811579	0.813476	0.813945	0.814169	0.812363	0.815541	0.815429	0.814034	0.815054	0.816806
1020.555753	0.812619	0.814103	0.815402	0.813773	0.812987	0.814925	0.812596	0.813018	0.813317	0.812273	0.811771	0.811172	0.814235	0.812145	0.812599	0.813849	0.812919	0.814690	0.813197	0.815027	0.817131	0.815291	0.815903	0.815756
1021.272772	0.813931	0.813880	0.816349	0.814552	0.811188	0.814559	0.813138	0.812679	0.815056	0.811705	0.810697	0.811505	0.812288	0.811303	0.812783	0.814484	0.813731	0.814929	0.814058	0.816128	0.816724	0.814679	0.815755	0.815451
1021.989705	0.813403	0.813494	0.814236	0.814342	0.812279	0.813155	0.813239	0.813080	0.813272	0.811698	0.813118	0.813176	0.813176	0.813099	0.813512	0.813020	0.815717	0.813053	0.815678	0.813502	0.816644	0.815515	0.817031	0.816059
1022.706552	0.812795	0.813413	0.813973	0.815374	0.812259	0.814953	0.812550	0.813729	0.814170	0.813761	0.812735	0.813584	0.811912	0.812630	0.812301	0.814020	0.813978	0.814885	0.815186	0.816208	0.816258	0.814892	0.816078	0.815313
1023.423313	0.813858	0.814206	0.815802	0.812477	0.812284	0.814541	0.815536	0.812721	0.814578	0.810172	0.813561	0.813045	0.812083	0.811363	0.812391	0.814065	0.813738	0.814472	0.814836	0.816126	0.816121	0.814571	0.815022	0.814062
1024.139988	0.814519	0.812909	0.815537	0.813964	0.812559	0.814186	0.813657	0.812368	0.814952	0.811123	0.813934	0.812826	0.811728	0.810870	0.814956	0.815903	0.813789	0.816231	0.816895	0.817238	0.815897	0.813656	0.815944	0.816268
1024.856578	0.812638	0.813438	0.816315	0.814730	0.814284	0.814960	0.813607	0.813988	0.815543	0.811680	0.813628	0.815145	0.814400	0.813253	0.813985	0.815448	0.813201	0.817293	0.814133	0.815803	0.815490	0.814295	0.816950	0.816832
1025.573081	0.812347	0.813949	0.816458	0.813635	0.813644	0.816604	0.813980	0.813448	0.813603	0.814178	0.814918	0.812873	0.813784	0.812073	0.812789	0.815788	0.814028	0.814966	0.815157	0.815208	0.818918	0.815899	0.817089	0.818134
1026.289498	0.813979	0.817165	0.815450	0.814852	0.811851	0.814754	0.815872	0.814996	0.815551	0.812131	0.813500	0.813071	0.812549	0.813511	0.815162	0.816125	0.813513	0.815297	0.815630	0.817228	0.815621	0.814122	0.814915	0.816761
1027.005829	0.814402	0.814722	0.817240	0.814386	0.814360	0.813507	0.813849	0.814750	0.815988	0.812535	0.813042	0.814572	0.814207	0.811843	0.812017	0.813926	0.813856	0.815598	0.814743	0.816360	0.817569	0.815898	0.818047	0.819580
1027.722074	0.814881	0.815912	0.817278	0.815016	0.814455	0.816247	0.813616	0.816082	0.815907	0.813961	0.814528	0.815357	0.812629	0.811858	0.815263	0.814924	0.814536	0.816416	0.816691	0.815631	0.816597	0.814746	0.818526	0.817514
1028.438232	0.814292	0.815228	0.815926	0.814572	0.813993	0.815633	0.813753	0.814991	0.816848	0.813396	0.813335	0.813727	0.813475	0.812556	0.813711	0.815448	0.811696	0.815828	0.814555	0.815296	0.818269	0.816798	0.816477	0.816809
1029.154305	0.816205	0.816605	0.817337	0.815456	0.814769	0.814130	0.816161	0.814341	0.815008	0.815531	0.815004	0.815767	0.813270	0.812577	0.816082	0.814148	0.815076	0.816571	0.815979	0.816684	0.817868	0.814614	0.816716	0.817983
1029.870291	0.813966	0.815060	0.815128	0.816207	0.816038	0.814660	0.814466	0.817082	0.816771	0.812247	0.816869	0.814097	0.813543	0.813513	0.815477	0.816373	0.813741	0.817139	0.816202	0.817895	0.816239	0.815373	0.818206	0.819039
1030.586192	0.816305	0.814882	0.816034	0.814147	0.812685	0.814995	0.815839	0.814061	0.815332	0.815005	0.814776	0.815312	0.815159	0.811932	0.813058	0.815376	0.812225	0.815917	0.815410	0.818497	0.819720	0.816305	0.817586	0.816042
1031.302005	0.813979	0.815982	0.817915	0.812663	0.814775	0.814861	0.815785	0.815355	0.815798	0.812698	0.812615	0.815660	0.813959	0.815110	0.815744	0.817439	0.813967	0.816679	0.816539	0.817386	0.816981	0.815598	0.815466	0.818453
1032.017733	0.812620	0.815581	0.816675	0.816750	0.814939	0.815889	0.812510	0.814600	0.816697	0.813182	0.813162	0.815133	0.814550	0.814430	0.812510	0.814395	0.813458	0.816913	0.814904	0.816406	0.817963	0.813972	0.816891	0.818637
1032.733374	0.815677	0.815936	0.815894	0.814925	0.813669	0.815873	0.814536	0.816137	0.818239	0.813380	0.814386	0.815948	0.812816	0.814940	0.815436	0.815282	0.813159	0.818539	0.814213	0.816494	0.817007	0.816708	0.816546	0.818708
1033.448929	0.814015	0.814875	0.817821	0.814375	0.813650	0.813991	0.813716	0.814382	0.818934	0.813114	0.813521	0.814267	0.816323	0.814648	0.815251	0.815630	0.813793	0.815723	0.815329	0.816216	0.818280	0.815280	0.816256	0.817923
1034.164398	0.813958	0.814896	0.817674	0.815625	0.814803	0.815531	0.815097	0.813921	0.816256	0.814069	0.813190	0.813883	0.813887	0.814614	0.811184	0.813268	0.813514	0.814476	0.816294	0.815760	0.817885	0.817276	0.817092	0.817252
1034.879780	0.816995	0.817073	0.817963	0.815435	0.815639	0.818587	0.814563	0.814919	0.819034	0.813439	0.813517	0.813521	0.813168	0.814483	0.814520	0.816133	0.814281	0.817531	0.816223	0.818059	0.818599	0.818507	0.817013	0.817698
1035.595076	0.813218	0.815177	0.816295	0.813249	0.813375	0.814970	0.813902	0.813094	0.818572	0.812801	0.814298	0.813571	0.814340	0.814080	0.813370	0.815586	0.814735	0.816121	0.816352	0.817112	0.818735	0.816787	0.816690	0.818281
1036.310286	0.817543	0.814951	0.816006	0.816281	0.815536	0.815309	0.815019	0.814550	0.817480	0.814466	0.815939	0.813525	0.815432	0.815791	0.814788	0.816338	0.813601	0.817361	0.817076	0.816368	0.817821	0.816561	0.818106	0.816773
1037.025409	0.815767	0.815025	0.817867	0.816212	0.813236	0.815910	0.814278	0.814604	0.814724	0.812060	0.815802	0.815341	0.812909	0.813268	0.813968	0.816187	0.813898	0.814480	0.817863	0.818571	0.817372	0.814113	0.816342	0.819647
1037.740445	0.815803	0.817098	0.818219	0.816267	0.814873	0.815325	0.814693	0.813776	0.814396	0.813816	0.814433	0.816346	0.813972	0.812041	0.814311	0.816114	0.813766	0.816503	0.816591	0.818495	0.820263	0.816567	0.817897	0.816542
1038.455395	0.813230	0.815353	0.816695	0.816314	0.814843	0.814474	0.814092	0.814461	0.817477	0.815301	0.812580	0.813138	0.814154	0.814204	0.812911	0.815735	0.814911	0.816722	0.816599	0.817152	0.818124	0.817281	0.816968	0.819727
1039.170259	0.814456	0.817254	0.819884	0.815732	0.814272	0.815967	0.814375	0.814237	0.817316	0.812227	0.813405	0.813426	0.814613	0.813189	0.816765	0.815422	0.815654	0.817776	0.815926	0.816313	0.819107	0.816827	0.816609	0.820368
1039.885035	0.814013	0.814860	0.817301	0.814330	0.812107	0.816797	0.814972	0.813678	0.814791	0.813326	0.813841	0.813732	0.813321	0.813203	0.815680	0.814225	0.814623	0.818176	0.816942	0.816490	0.816379	0.816894	0.816000	0.818299
1040.599726	0.814536	0.817077	0.817104	0.817969	0.814205	0.815801	0.814679	0.815154	0.814739	0.813145	0.812325	0.815222	0.814516	0.814704	0.814399	0.816269	0.814424	0.815617	0.816989	0.815921	0.819342	0.816774	0.817720	0.816851
1041.314329	0.815110	0.817568	0.816105	0.814610	0.815856	0.815299	0.815963	0.814757	0.815619	0.814143	0.813786	0.815669	0.813063	0.813816	0.813881	0.813216	0.813560	0.814009	0.818559	0.817836	0.819525	0.816276	0.818016	0.818315
1042.028846	0.816251	0.817142	0.817331	0.814464	0.813780	0.814691	0.814473	0.817315	0.816589	0.813506	0.813245	0.816642	0.813396	0.811930	0.814210	0.813965	0.813109	0.815710	0.815212	0.815427	0.818419	0.814846	0.818383	0.817543
1042.743276	0.813936	0.811272	0.815167	0.814734	0.813624	0.816701	0.814877	0.813872	0.817139	0.813528	0.814768	0.814191	0.809707	0.811882	0.814096	0.815867	0.816424	0.816742	0.817390	0.816609	0.819702	0.814683	0.818142	0.818031
1043.457620	0.816563	0.815802	0.815660	0.813619	0.813755	0.813464	0.813934	0.814109	0.817988	0.814696	0.814731	0.814585	0.812155	0.812631	0.814554	0.816562	0.813637	0.817739	0.817323	0.817527	0.817092	0.815906	0.818136	0.818472
1044.171877	0.817057	0.816264	0.817704	0.816183	0.817569	0.814287	0.816266	0.813756	0.815087	0.813083	0.814276	0.812167	0.813235	0.814676	0.815986	0.814898	0.814682	0.815763	0.817557	0.816074	0.819465	0.815144	0.818521	0.817545
1044.886047	0.814588	0.816165	0.818194	0.815064	0.814633	0.817376	0.815226	0.815310	0.814651	0.813011	0.812521	0.818223	0.814848	0.812562	0.814838	0.815980	0.814259	0.817311	0.815061	0.814748	0.819645	0.817778	0.817375	0.819016
1045.600130	0.811855	0.814486	0.817353	0.814638	0.814991	0.815942	0.812975	0.813640	0.817010	0.812218	0.812685	0.813708	0.813405	0.812310	0.816178	0.814038	0.813564	0.817856	0.815052	0.816790	0.816751	0.816139	0.815479	0.819500
1046.314126	0.812129	0.815742	0.815853	0.814182	0.814771	0.815289	0.815065	0.815491	0.815211	0.812007	0.813465	0.816396	0.810448	0.811788	0.812657	0.813613	0.814698	0.815004	0.815624	0.816735	0.819646	0.816097	0.816843	0.819588
1047.028036	0.814498	0.813948	0.817404	0.815386	0.813629	0.815929	0.814857	0.816134	0.815564	0.811702	0.814094	0.815307	0.811797	0.810690	0.814537	0.814005	0.812973	0.814744	0.814987	0.816593	0.817483	0.814580	0.817369	0.817064
1047.741858	0.812233	0.813465	0.813550	0.813240	0.814022	0.814983	0.813603	0.814893	0.815677	0.813054	0.812968	0.813489	0.812214	0.811834	0.814348	0.815407	0.813448	0.815612	0.816570	0.815923	0.816485	0.814181	0.815683	0.815870
1048.455594	0.811557	0.813801	0.816887	0.813979	0.815068	0.815336	0.813826	0.814534	0.813766	0.812297	0.812554	0.813169	0.812680	0.811580	0.814121	0.812143	0.814205	0.815350	0.815359	0.816986	0.817931	0.814755	0.817556	0.816369
1049.169243	0.815202	0.814590	0.817166	0.815428	0.812846	0.816575	0.810260	0.812352	0.814457	0.812804	0.810842	0.812750	0.814250	0.811306	0.811326	0.812813	0.811305	0.815731	0.814109	0.815001	0.814863	0.813832	0.816243	0.814818
1049.882805	0.815112	0.813078	0.816435	0.813487	0.810899	0.813487	0.812538	0.812010	0.815419	0.809848	0.811567	0.811007	0.812120	0.810952	0.814267	0.814788	0.809770	0.816217	0.815149	0.815340	0.816097	0.815585	0.816721	0.817580
1050.596280	0.812574	0.812773	0.818243	0.812443	0.814778	0.815174	0.812004	0.814761	0.812495	0.811604	0.811496	0.815814	0.812658	0.809150	0.815795	0.812892	0.816087	0.813212	0.812928	0.814480	0.816487	0.813701	0.813312	0.815404
1051.309667	0.811844	0.813922	0.813216	0.812412	0.810155	0.812862	0.811692	0.812861	0.814882	0.813681	0.809759	0.813684	0.812480	0.809948	0.810321	0.811897	0.810317	0.815387	0.812652	0.812667	0.816498	0.815262	0.816734	0.816953
1052.022968	0.813711	0.813121	0.815351	0.815009	0.813234	0.813320	0.813573	0.814172	0.815360	0.808425	0.809250	0.813182	0.811136	0.808625	0.813384	0.815545	0.812373	0.813051	0.818249	0.814048	0.815943	0.814199	0.815986	0.815940
1052.736182	0.813133	0.812905	0.814618	0.812278	0.811764	0.813555	0.812411	0.812656	0.814891	0.811361	0.811595	0.811620	0.812038	0.812415	0.810670	0.813937	0.812765	0.815318	0.812321	0.815886	0.816579	0.812632	0.813135	0.814514
1053.449309	0.811661	0.812590	0.815488	0.812572	0.811016	0.813613	0.812759	0.811663	0.810453	0.810894	0.813151	0.810753	0.810322	0.811698	0.812937	0.810253	0.812926	0.815349	0.813191	0.814767	0.815204	0.816440	0.815056	0.815547
1054.162348	0.811935	0.811786	0.814713	0.812339	0.810449	0.814696	0.812167	0.813043	0.811772	0.811607	0.812004	0.816400	0.812596	0.809302	0.811055	0.812340	0.811453	0.815933	0.815123	0.815575	0.819311	0.813702	0.814513	0.814405
1054.875300	0.813835	0.813257	0.815550	0.809915	0.810973	0.812148	0.809576	0.813468	0.811678	0.810585	0.807327	0.811436	0.809677	0.808332	0.811273	0.811948	0.812334	0.814652	0.811468	0.813353	0.814605	0.814391	0.814676	0.815284
1055.588165	0.812009	0.808484	0.813299	0.810216	0.811813	0.814959	0.809518	0.812325	0.813368	0.809633	0.809266	0.811987	0.807151	0.809525	0.811504	0.809856	0.812213	0.813790	0.812182	0.813006	0.817158	0.811317	0.815430	0.815472
1056.300943	0.809162	0.811744	0.813631	0.810970	0.810486	0.810049	0.807902	0.811616	0.814873	0.804922	0.808226	0.810476	0.806848	0.807444	0.808697	0.807821	0.810520	0.812068	0.811011	0.814453	0.814397	0.810313	0.813457	0.817334
1057.013634	0.809565	0.808283	0.814698	0.810326	0.813831	0.810574	0.810957	0.813382	0.811684	0.806794	0.807230	0.812194	0.807831	0.805332	0.812059	0.809892	0.808519	0.813567	0.813470	0.812449	0.813492	0.809984	0.813534	0.815901
1057.726238	0.808924	0.810047	0.812147	0.810847	0.809495	0.811779	0.811421	0.810612	0.808971	0.806827	0.807591	0.811429	0.809398	0.806921	0.808768	0.810628	0.809113	0.811596	0.812819	0.814093	0.813243	0.808158	0.811444	0.813702
1058.438754	0.810365	0.810261	0.812410	0.810572	0.807258	0.814668	0.810059	0.810117	0.812972	0.807635	0.808076	0.808446	0.805706	0.807837	0.810459	0.811339	0.812691	0.812684	0.814536	0.812173	0.813999	0.808512	0.811235	0.813459
1059.151182	0.810094	0.809347	0.812252	0.809433	0.808087	0.811373	0.810935	0.808098	0.810914	0.805506	0.808732	0.808809	0.804151	0.808109	0.809471	0.810442	0.810628	0.810838	0.812339	0.808622	0.813685	0.811045	0.812217	0.813281
1059.863524	0.808323	0.809742	0.812624	0.811657	0.807540	0.811993	0.809847	0.812314	0.810358	0.804941	0.804102	0.809797	0.806591	0.807771	0.808702	0.811384	0.808508	0.810974	0.807895	0.811410	0.812423	0.808140	0.809966	0.812429
1060.575778	0.809133	0.812375	0.812187	0.809067	0.809332	0.812237	0.806104	0.811176	0.810056	0.807374	0.810009	0.810233	0.808369	0.807640	0.811142	0.809476	0.809834	0.810020	0.807968	0.810603	0.812993	0.808193	0.813203	0.811484
1061.287945	0.807415	0.808679	0.810492	0.811321	0.808936	0.812249	0.806476	0.808979	0.812207	0.807549	0.807854	0.809436	0.808159	0.809071	0.807633	0.807052	0.810614	0.813289	0.816080	0.810575	0.810729	0.810354	0.814930	0.811701
1062.000024	0.808357	0.809668	0.811936	0.807173	0.809372	0.808740	0.805637	0.809515	0.811192	0.807253	0.803557	0.809510	0.808691	0.805965	0.808789	0.807484	0.809346	0.810208	0.812616	0.811666	0.812159	0.808255	0.810769	0.812037
1062.712016	0.807629	0.808483	0.811348	0.808222	0.807706	0.813206	0.806868	0.808235	0.808488	0.804703	0.807716	0.808287	0.807012	0.806958	0.804842	0.811463	0.807744	0.810933	0.813696	0.810641	0.810392	0.808667	0.811082	0.810620
1063.423920	0.807999	0.808742	0.811584	0.811226	0.808175	0.808648	0.808503	0.808456	0.807518	0.805782	0.807785	0.805528	0.806107	0.805165	0.807396	0.807309	0.808350	0.808589	0.808079	0.809002	0.810818	0.808207	0.807621	0.812981
1064.135737	0.807742	0.809265	0.811269	0.809834	0.809089	0.809342	0.805926	0.806104	0.810678	0.804741	0.806795	0.807834	0.804111	0.805404	0.806075	0.808343	0.806705	0.811205	0.808626	0.810043	0.812022	0.808537	0.810320	0.812304
1064.847466	0.805406	0.805763	0.811630	0.810049	0.806823	0.806469	0.808728	0.805650	0.809298	0.802850	0.804573	0.805836	0.806154	0.805097	0.807915	0.809034	0.803847	0.808380	0.808443	0.808180	0.811853	0.806871	0.809924	0.811757
1065.559108	0.804507	0.805283	0.808457	0.804435	0.806864	0.807437	0.803106	0.807438	0.808277	0.805408	0.800456	0.802748	0.803673	0.802632	0.807253	0.805721	0.803569	0.808101	0.809278	0.811512	0.811576	0.808763	0.808519	0.809925
1066.270662	0.805804	0.806858	0.807848	0.806353	0.804903	0.805380	0.803782	0.803351	0.806239	0.801873	0.801790	0.805601	0.803321	0.803250	0.807022	0.804330	0.806006	0.812280	0.806991	0.806142	0.810918	0.805032	0.811044	0.807452
1066.982128	0.803501	0.804075	0.806616	0.805333	0.804783	0.809555	0.806592	0.805404	0.806192	0.800076	0.805290	0.804157	0.806276	0.802303	0.803595	0.806771	0.803079	0.808460	0.807775	0.806788	0.809871	0.809159	0.807428	0.807340
1067.693507	0.803970	0.805562	0.808830	0.806660	0.802955	0.808332	0.805218	0.801258	0.806134	0.802745	0.799873	0.805640	0.805363	0.802438	0.801416	0.803614	0.803574	0.807210	0.806403	0.805626	0.810259	0.806377	0.806775	0.808863
1068.404798	0.804790	0.805968	0.806222	0.806801	0.803218	0.807195	0.804571	0.805478	0.803736	0.804756	0.804292	0.802839	0.801958	0.803981	0.805418	0.805768	0.802595	0.808198	0.806467	0.804527	0.809742	0.806085	0.805208	0.808248
1069.116001	0.805597	0.809018	0.808411	0.804745	0.805498	0.808030	0.803512	0.804185	0.807117	0.802592	0.802928	0.801223	0.802763	0.801776	0.802466	0.804764	0.801889	0.806398	0.803691	0.807656	0.808887	0.807259	0.807812	0.804673
1069.827117	0.806076	0.804017	0.808372	0.803277	0.805506	0.805906	0.804775	0.804249	0.807101	0.799493	0.805116	0.805516	0.801497	0.801232	0.803712	0.802109	0.803264	0.808525	0.806952	0.807690	0.807878	0.802958	0.806405	0.805970
1070.538145	0.803595	0.805329	0.805799	0.806178	0.804010	0.805689	0.804234	0.806467	0.804475	0.800391	0.799295	0.802009	0.802728	0.801675	0.806009	0.805322	0.804482	0.808122	0.808129	0.808381	0.804536	0.803880	0.801829	0.806409
1071.249085	0.801850	0.804459	0.806923	0.802394	0.804468	0.800176	0.803405	0.803616	0.807685	0.801252	0.804013	0.806717	0.799471	0.799382	0.805139	0.804266	0.802382	0.807307	0.802459	0.804229	0.808126	0.804698	0.803880	0.808455
1071.959937	0.804280	0.800635	0.802941	0.804586	0.803928	0.809143	0.801501	0.802364	0.805456	0.796582	0.799598	0.802547	0.800455	0.797848	0.801128	0.805519	0.800712	0.806562	0.802868	0.802873	0.804489	0.801611	0.806240	0.804126
1072.670702	0.805995	0.801413	0.807610	0.800057	0.804626	0.804015	0.800570	0.804537	0.806806	0.802048	0.802570	0.802572	0.800520	0.798107	0.801784	0.804636	0.801982	0.802554	0.802043	0.804420	0.807878	0.805313	0.803562	0.805807
1073.381378	0.803071	0.800719	0.806366	0.800874	0.801077	0.806339	0.801594	0.800682	0.803171	0.800688	0.801722	0.799557	0.802179	0.800123	0.803456	0.803934	0.800906	0.803747	0.804763	0.803397	0.805860	0.802599	0.801172	0.805780
1074.091967	0.802055	0.801750	0.803166	0.803756	0.798401	0.800835	0.799129	0.801529	0.803698	0.798301	0.798666	0.800654	0.802200	0.801723	0.800244	0.799106	0.800508	0.805577	0.800007	0.802474	0.803350	0.800610	0.804651	0.805899
1074.802468	0.800459	0.802534	0.803838	0.801760	0.798745	0.805635	0.801422	0.801776	0.798234	0.797519	0.796078	0.797873	0.794796	0.799741	0.797862	0.798435	0.798837	0.804209	0.801121	0.803747	0.802143	0.799303	0.805727	0.806372
1075.512881	0.801573	0.799711	0.805150	0.799608	0.800252	0.799510	0.802466	0.799866	0.805393	0.794472	0.798160	0.796856	0.797535	0.799874	0.798911	0.800123	0.798974	0.800900	0.800619	0.799888	0.803338	0.799566	0.800911	0.803845
1076.223205	0.798980	0.797162	0.799575	0.798988	0.798057	0.801009	0.799202	0.799216	0.798852	0.794746	0.798360	0.800193	0.799731	0.795184	0.797356	0.802251	0.796068	0.800993	0.799232	0.802164	0.803604	0.797920	0.800440	0.802494
1076.933442	0.796111	0.797643	0.799739	0.798510	0.798286	0.802444	0.795635	0.799676	0.798104	0.795804	0.797221	0.796730	0.797250	0.795686	0.795877	0.798594	0.797673	0.800403	0.803263	0.804839	0.805329	0.799831	0.800658	0.799604
1077.643591	0.795796	0.796506	0.799599	0.798521	0.800435	0.799531	0.797558	0.797394	0.804646	0.795491	0.796243	0.796470	0.795947	0.795935	0.798075	0.796766	0.797005	0.802915	0.798452	0.801596	0.804340	0.799191	0.795700	0.801352
1078.353652	0.796536	0.799079	0.798240	0.803187	0.799935	0.801942	0.796199	0.800727	0.799095	0.795605	0.795936	0.797508	0.800202	0.792902	0.795879	0.798798	0.800826	0.800412	0.799080	0.797058	0.804471	0.795578	0.802008	0.800004
1079.063624	0.798470	0.797326	0.800444	0.797189	0.797061	0.802797	0.794982	0.798260	0.794109	0.797257	0.796027	0.795308	0.796173	0.794920	0.796329	0.798867	0.793491	0.800159	0.799060	0.797826	0.804766	0.795235	0.796791	0.799688
1079.773509	0.795903	0.798587	0.796834	0.796853	0.795940	0.800344	0.795084	0.797099	0.794637	0.797104	0.792161	0.794088	0.794259	0.793910	0.793683	0.800431	0.797415	0.802432	0.798277	0.797859	0.803607	0.799069	0.796842	0.801033
1080.483305	0.793323	0.796070	0.802438	0.795538	0.800140	0.797543	0.794402	0.794378	0.796677	0.792107	0.794476	0.795173	0.794515	0.789938	0.796672	0.796079	0.792504	0.801476	0.796794	0.797899	0.798456	0.797806	0.796128	0.800307
1081.193013	0.798868	0.796260	0.799364	0.799927	0.794160	0.797383	0.797212	0.797271	0.795527	0.790092	0.794897	0.792673	0.796173	0.794507	0.793319	0.795750	0.796141	0.797827	0.794362	0.795580	0.801721	0.798889	0.797178	0.796348
1081.902633	0.795733	0.794618	0.796512	0.797649	0.790184	0.796046	0.793065	0.795280	0.797011	0.791520	0.791352	0.789672	0.791362	0.791218	0.793519	0.794354	0.791806	0.799160	0.794613	0.796056	0.796382	0.795490	0.796580	0.796360
1082.612165	0.794667	0.791730	0.795394	0.793015	0.795074	0.796158	0.792709	0.793267	0.795420	0.792023	0.790637	0.790333	0.792339	0.790739	0.796127	0.791881	0.791495	0.797294	0.792178	0.796958	0.796890	0.794136	0.794146	0.797226
1083.321608	0.792100	0.794534	0.791898	0.792858	0.791896	0.791923	0.794908	0.790645	0.793349	0.787830	0.788993	0.789002	0.789860	0.789140	0.793402	0.792691	0.792447	0.794392	0.791278	0.792557	0.793849	0.792944	0.792913	0.796419
1084.030963	0.786910	0.787078	0.794456	0.793491	0.791494	0.790833	0.790164	0.788550	0.793887	0.785532	0.787465	0.785524	0.788750	0.786836	0.789422	0.792291	0.790919	0.795925	0.790101	0.794244	0.792700	0.791377	0.790704	0.796492
1084.740230	0.792108	0.791284	0.793460	0.790160	0.789356	0.792193	0.790663	0.790351	0.791177	0.784171	0.788624	0.785987	0.790435	0.786700	0.792673	0.791408	0.787990	0.790965	0.788264	0.792006	0.791923	0.791827	0.794202	0.795763
1085.449409	0.786807	0.787271	0.795940	0.788666	0.791084	0.790394	0.785289	0.786359	0.791475	0.782998	0.783507	0.783230	0.786501	0.782288	0.788356	0.788165	0.789182	0.794314	0.788452	0.790807	0.790480	0.785761	0.793089	0.794255
1086.158499	0.787460	0.784256	0.789365	0.786013	0.790433	0.790692	0.786757	0.789355	0.788136	0.783450	0.784868	0.783847	0.783628	0.783261	0.782962	0.788650	0.790563	0.787839	0.791841	0.787819	0.791474	0.789582	0.788502	0.790712
1086.867501	0.785675	0.788644	0.789491	0.789625	0.786565	0.790151	0.782579	0.787271	0.789066	0.779364	0.781992	0.784785	0.779976	0.785012	0.787261	0.790519	0.785097	0.787947	0.784830	0.789245	0.791273	0.786498	0.789054	0.793390
1087.576414	0.788339	0.786793	0.790895	0.782164	0.789001	0.793305	0.785798	0.781809	0.786710	0.782283	0.782442	0.780681	0.781235	0.779820	0.784447	0.785894	0.781427	0.789618	0.786425	0.788655	0.791261	0.783288	0.784922	0.788697
1088.285239	0.784425	0.781755	0.788125	0.786540	0.784201	0.788046	0.782392	0.779836	0.782770	0.781628	0.780884	0.779392	0.778955	0.780889	0.784155	0.782526	0.784808	0.789200	0.785075	0.785516	0.786830	0.782766	0.785683	0.788685
1088.993975	0.780109	0.783694	0.786550	0.778181	0.782821	0.788822	0.781564	0.782023	0.783630	0.776478	0.776812	0.780258	0.781268	0.780233	0.783780	0.781042	0.788255	0.786367	0.784389	0.782488	0.787530	0.781342	0.784391	0.787567
1089.702623	0.777177	0.779742	0.787417	0.781213	0.782685	0.785866	0.777979	0.783821	0.781897	0.775375	0.777549	0.778950	0.774603	0.777326	0.779590	0.780044	0.779555	0.784762	0.785271	0.786463	0.787232	0.781831	0.783619	0.784933
1090.411182	0.777379	0.779913	0.783235	0.778334	0.781230	0.782731	0.776496	0.779605	0.782924	0.774966	0.773294	0.778053	0.777994	0.773789	0.778126	0.783509	0.777227	0.783504	0.782819	0.781755	0.782840	0.778624	0.781568	0.785061
1091.119653	0.775147	0.772863	0.782126	0.776758	0.776494	0.781337	0.774689	0.772305	0.781658	0.770452	0.771846	0.775647	0.774132	0.769684	0.779557	0.775513	0.777383	0.785994	0.776965	0.780301	0.780090	0.776148	0.779915	0.780970
1091.828035	0.771690	0.776822	0.780850	0.774850	0.773958	0.777824	0.778045	0.778173	0.772055	0.771292	0.776439	0.769478	0.773734	0.773297	0.775871	0.780032	0.775857	0.780148	0.774117	0.778969	0.775545	0.778091	0.776968	0.779395
1092.536329	0.772708	0.773204	0.774233	0.771892	0.773934	0.775157	0.772222	0.770832	0.773105	0.766265	0.772694	0.769509	0.772817	0.767629	0.773020	0.772686	0.770150	0.773972	0.775829	0.773524	0.776111	0.770365	0.769485	0.778601
1093.244534	0.772210	0.771819	0.774039	0.775826	0.774603	0.776546	0.770246	0.771269	0.770014	0.764154	0.764013	0.765461	0.768135	0.765427	0.775817	0.768680	0.772400	0.774518	0.771233	0.775692	0.779279	0.770510	0.770503	0.775797
1093.952650	0.769118	0.769838	0.776872	0.775483	0.770950	0.774339	0.768826	0.768162	0.774144	0.767010	0.763319	0.768604	0.766920	0.760262	0.769626	0.769272	0.772420	0.777042	0.769551	0.770475	0.776850	0.765331	0.768827	0.772413
1094.660677	0.769381	0.769753	0.770117	0.769704	0.770847	0.775403	0.763550	0.767209	0.771538	0.760149	0.766992	0.765521	0.765342	0.763433	0.769506	0.770341	0.769755	0.771359	0.767975	0.772678	0.771108	0.765414	0.769399	0.769266
1095.368616	0.770509	0.767908	0.772689	0.766024	0.765750	0.770090	0.766434	0.768637	0.767798	0.763956	0.757468	0.764671	0.765370	0.760805	0.768427	0.766762	0.765902	0.771822	0.768611	0.765612	0.773236	0.768473	0.764778	0.772082
1096.076466	0.765675	0.761102	0.771321	0.770690	0.763845	0.773509	0.763803	0.763853	0.768243	0.758935	0.763535	0.763886	0.765552	0.760119	0.764159	0.767842	0.766723	0.773869	0.763803	0.767460	0.770339	0.759935	0.769269	0.770379
1096.784228	0.764382	0.762984	0.768282	0.766039	0.766034	0.767710	0.761389	0.761701	0.768186	0.755357	0.758286	0.762106	0.766166	0.755654	0.762925	0.762709	0.762078	0.767740	0.767902	0.762175	0.769380	0.763547	0.769930	0.767825
1097.491900	0.766046	0.760158	0.769683	0.763417	0.759961	0.767745	0.758769	0.762640	0.759072	0.755730	0.757060	0.760558	0.756979	0.759105	0.761800	0.764379	0.760291	0.766895	0.756115	0.761085	0.767347	0.762953	0.759930	0.766293
1098.199484	0.761735	0.758977	0.763651	0.764479	0.760913	0.767425	0.758579	0.758889	0.754382	0.757319	0.755403	0.756751	0.756947	0.751894	0.757017	0.759582	0.761376	0.761143	0.758826	0.765348	0.764929	0.756828	0.761585	0.763885
1098.906978	0.761433	0.760105	0.763028	0.759379	0.757792	0.759964	0.756654	0.757263	0.755586	0.753596	0.751590	0.754056	0.754894	0.751216	0.755322	0.754016	0.754623	0.759986	0.755376	0.760874	0.760874	0.760791	0.758666	0.759807
1099.614384	0.754934	0.751939	0.757277	0.752959	0.755455	0.761545	0.753440	0.756257	0.756109	0.749447	0.744053	0.751150	0.749900	0.747123	0.753191	0.752082	0.755386	0.755799	0.752234	0.751781	0.757910	0.751233	0.754175	0.758078
1100.321701	0.746706	0.748698	0.754931	0.755302	0.751236	0.750788	0.747730	0.752840	0.753567	0.750712	0.746929	0.743874	0.744556	0.746755	0.751411	0.754654	0.749456	0.752932	0.750868	0.750104	0.755283	0.749466	0.756338	0.752465
1101.028929	0.750365	0.744959	0.750350	0.752283	0.746791	0.755306	0.742517	0.746723	0.749244	0.743851	0.738454	0.744723	0.745654	0.746006	0.752511	0.750039	0.747685	0.749647	0.745558	0.754728	0.752277	0.749841	0.746350	0.746748
1101.736068	0.746923	0.745958	0.750504	0.742296	0.744685	0.747712	0.741424	0.743035	0.746536	0.737213	0.736134	0.741032	0.738377	0.739469	0.742649	0.747370	0.746191	0.750203	0.749866	0.746826	0.752812	0.740363	0.742888	0.749674
1102.443118	0.740663	0.740638	0.748660	0.738623	0.738578	0.746997	0.739958	0.738417	0.741323	0.735485	0.734028	0.741324	0.737747	0.733278	0.738814	0.739003	0.742872	0.752709	0.737538	0.744041	0.748082	0.742661	0.739366	0.748355
1103.150079	0.739459	0.738323	0.744180	0.740437	0.737865	0.747067	0.733795	0.734504	0.738753	0.731331	0.730670	0.734811	0.733484	0.730778	0.740392	0.738555	0.740133	0.741069	0.741348	0.745347	0.743437	0.737649	0.737533	0.742132
1103.856951	0.736717	0.735043	0.739442	0.736648	0.737956	0.744642	0.731696	0.735696	0.738524	0.729749	0.731146	0.729318	0.734486	0.728013	0.734808	0.733671	0.736148	0.738620	0.731724	0.734850	0.739988	0.733296	0.735347	0.736162
1104.563734	0.730273	0.728602	0.740835	0.731561	0.732190	0.743054	0.727722	0.730444	0.729199	0.722764	0.726189	0.720555	0.725502	0.722573	0.733901	0.730351	0.733439	0.736617	0.730868	0.733479	0.733275	0.728526	0.732098	0.731611
1105.270428	0.727117	0.727929	0.737156	0.724195	0.726076	0.735465	0.727832	0.728713	0.729004	0.721879	0.718679	0.727247	0.726445	0.721487	0.725962	0.725515	0.729637	0.735861	0.728926	0.730822	0.731059	0.726548	0.729803	0.731309
1105.977032	0.722823	0.725030	0.728155	0.726666	0.726839	0.728204	0.722550	0.720785	0.725878	0.714824	0.715168	0.722764	0.719633	0.718192	0.728137	0.723887	0.722599	0.725238	0.723825	0.726669	0.728692	0.721591	0.723973	0.732857
1106.683547	0.715604	0.716972	0.725926	0.719306	0.719483	0.727606	0.710289	0.719926	0.719224	0.709269	0.713716	0.715146	0.714718	0.712338	0.722061	0.713811	0.727136	0.721101	0.716313	0.721023	0.723848	0.717629	0.719162	0.722540
1107.389974	0.710594	0.713259	0.718094	0.716089	0.716117	0.721863	0.708590	0.712782	0.717236	0.707750	0.704056	0.713571	0.707653	0.706975	0.711565	0.712358	0.713430	0.720441	0.707619	0.718392	0.717097	0.710457	0.712235	0.719194
1108.096311	0.706489	0.710315	0.715498	0.707734	0.704969	0.716126	0.702489	0.705469	0.708599	0.693582	0.698898	0.708090	0.705485	0.707082	0.707382	0.712422	0.705861	0.714491	0.708004	0.708911	0.708130	0.705629	0.708428	0.709934
1108.802558	0.700007	0.704095	0.704565	0.709267	0.710339	0.711081	0.696718	0.701169	0.704001	0.698436	0.696964	0.696117	0.701924	0.695037	0.703798	0.704785	0.701439	0.708631	0.703235	0.699250	0.708815	0.697486	0.702424	0.704892
1109.508717	0.698009	0.696780	0.706582	0.698968	0.700637	0.705789	0.698061	0.698337	0.700761	0.690310	0.692994	0.696027	0.692784	0.688640	0.697466	0.703007	0.699126	0.703163	0.696028	0.703552	0.709433	0.697075	0.698900	0.700788
1110.214786	0.697134	0.689967	0.702245	0.697825	0.698508	0.697567	0.688415	0.693936	0.698373	0.680885	0.679841	0.691459	0.691406	0.684041	0.696218	0.692245	0.694362	0.697533	0.692282	0.692280	0.701660	0.689346	0.693479	0.703803
1110.920766	0.689272	0.689608	0.696211	0.693438	0.690177	0.698181	0.685172	0.688724	0.693844	0.680293	0.678959	0.682410	0.686109	0.686131	0.694143	0.690491	0.690844	0.695614	0.689311	0.688231	0.695611	0.689076	0.688443	0.694080
1111.626656	0.679337	0.683952	0.696855	0.691343	0.690059	0.691970	0.679420	0.685547	0.687523	0.675888	0.680135	0.680065	0.680458	0.679000	0.687876	0.682822	0.679157	0.693755	0.683038	0.686515	0.691218	0.677784	0.681106	0.686730
1112.332457	0.679721	0.679113	0.690233	0.684110	0.678386	0.691893	0.675846	0.681148	0.685280	0.669889	0.677409	0.674899	0.676051	0.670327	0.682372	0.683054	0.677897	0.686075	0.677269	0.682255	0.685931	0.676266	0.679868	0.682284
1113.038169	0.675484	0.672063	0.681394	0.677566	0.677651	0.681440	0.670489	0.672075	0.678208	0.664546	0.663079	0.670249	0.669948	0.664030	0.679348	0.672612	0.672368	0.684360	0.669727	0.678249	0.679612	0.673540	0.675946	0.678779
1113.743791	0.666984	0.664555	0.680779	0.671311	0.667234	0.674245	0.662557	0.666907	0.665962	0.657470	0.658956	0.663066	0.661091	0.658800	0.668076	0.665056	0.667827	0.671865	0.663365	0.664511	0.670256	0.659884	0.666542	0.669207
1114.449324	0.659766	0.655649	0.660804	0.662523	0.662181	0.668420	0.651634	0.655098	0.657802	0.650248	0.648418	0.651450	0.652391	0.650188	0.652959	0.653611	0.661161	0.665591	0.657576	0.664142	0.665025	0.649693	0.660415	0.662260
1115.154767	0.649121	0.652264	0.659998	0.653141	0.655671	0.655116	0.647406	0.650877	0.651517	0.639924	0.641854	0.648092	0.643801	0.645499	0.652409	0.654551	0.647535	0.655963	0.643244	0.654561	0.656743	0.646902	0.646452	0.654387
1115.860120	0.642779	0.643069	0.654412	0.651485	0.648486	0.651115	0.638234	0.644227	0.648125	0.631717	0.637577	0.642162	0.638240	0.631886	0.643316	0.650382	0.645963	0.653882	0.639930	0.644532	0.652992	0.642755	0.642351	0.649803
1116.565385	0.639431	0.633824	0.639998	0.638312	0.636700	0.645411	0.638625	0.635710	0.639041	0.628621	0.628968	0.627441	0.631620	0.630540	0.632768	0.637903	0.637895	0.639460	0.636150	0.637049	0.640568	0.633266	0.637911	0.639894
1117.270559	0.630732	0.628475	0.637723	0.631600	0.635967	0.638296	0.625765	0.632119	0.633973	0.615611	0.620126	0.623884	0.623623	0.619383	0.631906	0.629202	0.629822	0.635187	0.631200	0.629828	0.634074	0.625322	0.622330	0.637189
1117.975644	0.619688	0.618627	0.624752	0.621316	0.624795	0.626959	0.615844	0.623850	0.624443	0.608270	0.609223	0.620513	0.622357	0.610679	0.622050	0.623400	0.620701	0.631019	0.620606	0.623386	0.629020	0.613663	0.625877	0.623094
1118.680639	0.617374	0.608473	0.619370	0.618300	0.613178	0.623063	0.607904	0.612324	0.615047	0.606927	0.606677	0.605933	0.609639	0.605166	0.612580	0.616819	0.611837	0.619972	0.610566	0.615589	0.621203	0.612474	0.614202	0.618943
1119.385545	0.610481	0.603308	0.615589	0.609430	0.612870	0.615814	0.602323	0.606375	0.605552	0.598624	0.597723	0.601755	0.604421	0.598776	0.606272	0.608491	0.604685	0.609321	0.606636	0.609586	0.608280	0.603631	0.608350	0.611552
1120.090361	0.603040	0.601616	0.606728	0.602336	0.601654	0.609392	0.596099	0.595954	0.599624	0.588737	0.588323	0.595700	0.595597	0.588295	0.599320	0.598952	0.597177	0.604957	0.598912	0.602347	0.602398	0.593521	0.601587	0.601583
1120.795087	0.595573	0.588316	0.595290	0.598633	0.595837	0.600439	0.587040	0.594287	0.590212	0.579325	0.583186	0.583714	0.585443	0.585704	0.595641	0.592951	0.587476	0.597623	0.588130	0.593161	0.594695	0.589756	0.592807	0.599159
1121.499723	0.586310	0.580020	0.592676	0.587066	0.581349	0.588218	0.582891	0.580187	0.581997	0.573089	0.575066	0.573184	0.574362	0.571973	0.584498	0.583289	0.577382	0.594616	0.582358	0.582416	0.589745	0.579974	0.584130	0.586901
1122.204270	0.574322	0.573129	0.582241	0.571163	0.579824	0.578178	0.568711	0.570153	0.574864	0.565688	0.566194	0.563000	0.573195	0.568168	0.575642	0.576014	0.570002	0.582674	0.573830	0.576248	0.578565	0.570412	0.572825	0.577135
