# Supplementary material for: Chiral plasmonic superlattices from template-assisted assembly of achiral nanoparticles
Source: Nat Commun. 2025 Feb 16;16:1687. doi: 10.1038/s41467-025-56999-0 (PMC11830766; doi:10.1038/s41467-025-56999-0)
Supplement: Supplementary file 3 — Source Data [file 41467_2025_56999_MOESM3_ESM.zip › source data/Fig.3/Au NPs spheres/54nm LF.txt]

Wavelength (nm)	0_LCP	0_Linear	0_RCP
351.607006	0.350444	0.344468	0.348120
352.389528	0.344214	0.345666	0.371681
353.171988	0.354331	0.379274	0.345472
353.954387	0.359879	0.339683	0.353000
354.736724	0.370623	0.348548	0.351480
355.519000	0.360431	0.371996	0.362595
356.301214	0.360656	0.339122	0.349084
357.083367	0.341277	0.365625	0.348325
357.865459	0.339406	0.338877	0.341232
358.647489	0.351977	0.342209	0.369628
359.429457	0.376068	0.348293	0.349954
360.211364	0.352007	0.331034	0.366913
360.993209	0.355019	0.354645	0.372993
361.774993	0.350135	0.351724	0.359021
362.556715	0.351577	0.365422	0.375233
363.338375	0.343363	0.339981	0.349820
364.119973	0.348940	0.357143	0.368182
364.901510	0.348796	0.356152	0.355962
365.682985	0.357329	0.362037	0.356176
366.464398	0.363717	0.344576	0.350397
367.245750	0.355946	0.362816	0.358909
368.027039	0.369966	0.341297	0.367450
368.808267	0.353960	0.343103	0.367550
369.589432	0.351243	0.350084	0.347244
370.370536	0.359094	0.361614	0.348710
371.151578	0.365198	0.351925	0.366667
371.932558	0.344532	0.338600	0.351095
372.713475	0.347289	0.375810	0.369565
373.494331	0.360963	0.357684	0.364256
374.275125	0.349306	0.360450	0.354592
375.055856	0.348596	0.348181	0.358456
375.836525	0.348890	0.356100	0.350767
376.617133	0.345375	0.340166	0.346725
377.397677	0.337649	0.342612	0.342887
378.178160	0.335106	0.332687	0.348710
378.958581	0.343952	0.341270	0.351756
379.738939	0.356057	0.358052	0.351691
380.519235	0.338833	0.334293	0.354504
381.299469	0.347048	0.342846	0.355826
382.079640	0.346728	0.345501	0.347414
382.859749	0.342944	0.350680	0.348982
383.639795	0.341117	0.349662	0.347097
384.419779	0.340368	0.340554	0.353841
385.199701	0.337945	0.333522	0.340227
385.979560	0.350027	0.341249	0.349670
386.759356	0.334091	0.336701	0.345874
387.539090	0.344122	0.339424	0.346388
388.318762	0.343470	0.348718	0.354809
389.098370	0.339394	0.349372	0.343770
389.877917	0.344516	0.347354	0.348298
390.657400	0.342738	0.341358	0.341827
391.436821	0.339334	0.340889	0.349592
392.216179	0.342069	0.340135	0.346358
392.995474	0.340622	0.342457	0.345679
393.774707	0.340603	0.340367	0.344105
394.553877	0.339125	0.339639	0.346026
395.332984	0.341233	0.339701	0.344633
396.112028	0.336994	0.346073	0.345905
396.891009	0.337926	0.346294	0.344864
397.669927	0.337944	0.338237	0.344454
398.448783	0.337973	0.343927	0.347234
399.227575	0.339885	0.347471	0.350847
400.006304	0.343428	0.345810	0.349365
400.784971	0.343465	0.342200	0.352414
401.563574	0.340103	0.343352	0.347399
402.342115	0.339297	0.344282	0.349504
403.120592	0.341602	0.342774	0.348350
403.899006	0.343445	0.341706	0.353733
404.677357	0.347001	0.345630	0.349566
405.455644	0.347679	0.345778	0.351870
406.233869	0.348416	0.343577	0.351068
407.012030	0.345996	0.348836	0.352559
407.790128	0.345014	0.349828	0.353805
408.568163	0.346045	0.347117	0.357024
409.346134	0.345952	0.348592	0.354722
410.124042	0.344209	0.348053	0.354837
410.901887	0.343126	0.349716	0.358451
411.679668	0.348835	0.350425	0.359625
412.457386	0.348343	0.347697	0.357575
413.235040	0.350185	0.353891	0.354277
414.012631	0.348835	0.348697	0.361432
414.790158	0.350228	0.351095	0.358389
415.567622	0.350672	0.351809	0.359849
416.345022	0.349958	0.351737	0.362294
417.122359	0.349866	0.354684	0.361650
417.899632	0.348134	0.353087	0.361754
418.676841	0.349643	0.354525	0.364095
419.453987	0.352513	0.353269	0.365273
420.231069	0.352651	0.352356	0.363066
421.008087	0.353385	0.353747	0.364694
421.785041	0.354929	0.354978	0.364261
422.561932	0.354476	0.354154	0.367583
423.338759	0.357391	0.356443	0.366988
424.115522	0.357908	0.359312	0.369538
424.892221	0.359015	0.359393	0.372846
425.668856	0.358970	0.358779	0.368921
426.445428	0.358602	0.359963	0.372462
427.221935	0.359950	0.360377	0.372017
427.998378	0.360532	0.361358	0.369216
428.774758	0.361048	0.362736	0.371092
429.551073	0.364643	0.364447	0.373600
430.327324	0.362638	0.363864	0.374120
431.103511	0.361752	0.364769	0.373504
431.879634	0.365573	0.365869	0.376131
432.655693	0.366469	0.368657	0.375987
433.431688	0.367161	0.367800	0.377104
434.207618	0.367738	0.368259	0.379534
434.983484	0.368293	0.368744	0.380529
435.759286	0.368115	0.369851	0.377961
436.535024	0.369457	0.369564	0.384349
437.310697	0.368505	0.371683	0.382683
438.086306	0.369873	0.370129	0.379228
438.861851	0.371754	0.372784	0.384139
439.637331	0.373353	0.372401	0.383853
440.412747	0.374048	0.373907	0.384087
441.188099	0.372551	0.375831	0.384451
441.963385	0.375822	0.374180	0.386116
442.738608	0.374660	0.375984	0.388463
443.513766	0.376256	0.379131	0.386562
444.288859	0.377951	0.378015	0.388358
445.063888	0.377494	0.379191	0.389401
445.838852	0.380012	0.380348	0.389339
446.613751	0.382065	0.381342	0.390472
447.388586	0.381879	0.380239	0.392822
448.163356	0.382998	0.382872	0.394898
448.938061	0.383916	0.384525	0.392713
449.712702	0.384455	0.386558	0.394570
450.487278	0.386975	0.384304	0.394825
451.261789	0.384907	0.386183	0.396893
452.036235	0.388697	0.388545	0.397970
452.810616	0.389437	0.388002	0.398898
453.584932	0.389018	0.389278	0.398914
454.359184	0.390996	0.390238	0.399017
455.133370	0.391801	0.391937	0.399651
455.907492	0.393028	0.393634	0.401870
456.681548	0.392787	0.392812	0.402056
457.455540	0.395245	0.395641	0.404085
458.229466	0.396604	0.395827	0.405310
459.003327	0.395557	0.397773	0.404968
459.777124	0.397324	0.397627	0.406265
460.550855	0.398199	0.397996	0.405993
461.324521	0.399224	0.399523	0.408920
462.098121	0.402221	0.401096	0.409934
462.871657	0.401868	0.401010	0.412105
463.645127	0.402547	0.402407	0.410750
464.418532	0.404473	0.404212	0.411841
465.191871	0.405642	0.405196	0.412980
465.965146	0.406743	0.406637	0.414088
466.738355	0.406408	0.408914	0.415365
467.511498	0.408957	0.409401	0.417314
468.284576	0.408397	0.408354	0.418676
469.057589	0.410536	0.410374	0.418113
469.830536	0.412149	0.411366	0.418848
470.603418	0.411596	0.412266	0.419526
471.376234	0.413834	0.413114	0.421289
472.148985	0.413166	0.414620	0.422147
472.921670	0.415419	0.415648	0.424556
473.694289	0.416348	0.415848	0.422880
474.466843	0.417312	0.418266	0.424133
475.239331	0.418691	0.417969	0.425561
476.011753	0.418952	0.419115	0.427135
476.784110	0.421017	0.420096	0.429184
477.556401	0.420392	0.421341	0.429286
478.328626	0.421408	0.421734	0.429598
479.100785	0.423158	0.423387	0.429898
479.872879	0.423804	0.423880	0.430871
480.644906	0.424711	0.424207	0.430835
481.416868	0.425283	0.425368	0.430568
482.188764	0.426657	0.425831	0.432845
482.960594	0.426610	0.427193	0.433228
483.732358	0.427548	0.426465	0.434092
484.504056	0.428361	0.428334	0.434409
485.275688	0.427485	0.427575	0.435331
486.047254	0.428795	0.428709	0.435473
486.818753	0.428377	0.428593	0.435929
487.590187	0.428553	0.429310	0.436431
488.361555	0.429389	0.429931	0.435236
489.132856	0.428382	0.429091	0.435001
489.904091	0.430694	0.429577	0.435540
490.675260	0.429246	0.429904	0.436437
491.446363	0.428835	0.429818	0.436205
492.217399	0.429534	0.429516	0.435524
492.988369	0.428037	0.427550	0.435612
493.759273	0.428080	0.428628	0.435659
494.530111	0.426496	0.427758	0.434383
495.300882	0.427235	0.426746	0.433935
496.071586	0.425275	0.426680	0.432818
496.842224	0.424362	0.424858	0.431677
497.612796	0.424296	0.425380	0.431621
498.383301	0.422790	0.423084	0.430054
499.153740	0.421163	0.422009	0.429327
499.924112	0.419941	0.421428	0.427799
500.694418	0.418475	0.419167	0.426387
501.464657	0.417036	0.417665	0.425200
502.234829	0.416728	0.416066	0.423193
503.004935	0.413543	0.414726	0.421689
503.774974	0.412570	0.413052	0.419950
504.544946	0.409663	0.412031	0.417922
505.314852	0.408635	0.408438	0.417204
506.084690	0.407225	0.408085	0.414127
506.854462	0.404743	0.404081	0.412582
507.624168	0.401983	0.401684	0.410335
508.393806	0.399891	0.401157	0.408400
509.163377	0.397995	0.399094	0.405979
509.932882	0.395314	0.396475	0.403188
510.702319	0.393110	0.394974	0.402734
511.471690	0.391972	0.392616	0.400582
512.240994	0.389408	0.389928	0.397902
513.010230	0.386214	0.387125	0.394730
513.779400	0.383851	0.384807	0.393364
514.548502	0.381993	0.382897	0.390830
515.317537	0.380033	0.380632	0.388803
516.086506	0.377142	0.377032	0.386380
516.855407	0.374588	0.375972	0.384891
517.624241	0.372813	0.373724	0.382491
518.393007	0.370066	0.370606	0.380183
519.161707	0.367110	0.368982	0.377246
519.930339	0.366126	0.366591	0.375801
520.698904	0.363047	0.363633	0.373096
521.467401	0.360603	0.360820	0.371195
522.235832	0.358201	0.359349	0.368593
523.004194	0.356228	0.356288	0.366801
523.772490	0.353362	0.354769	0.363993
524.540718	0.351675	0.352061	0.361948
525.308878	0.349007	0.349887	0.360461
526.076971	0.346977	0.348019	0.358638
526.844997	0.344770	0.345210	0.355943
527.612955	0.342720	0.343331	0.353912
528.380845	0.340476	0.341297	0.352836
529.148668	0.338396	0.339303	0.350392
529.916423	0.336184	0.336888	0.348181
530.684111	0.333684	0.334995	0.345979
531.451731	0.331359	0.332514	0.344081
532.219283	0.329089	0.329877	0.342362
532.986767	0.328233	0.328309	0.340051
533.754184	0.325074	0.326512	0.338673
534.521533	0.323249	0.324229	0.335917
535.288814	0.321034	0.321977	0.334308
536.056027	0.319080	0.320344	0.332775
536.823172	0.316908	0.317841	0.330887
537.590250	0.314683	0.316160	0.329230
538.357259	0.313169	0.313983	0.327085
539.124201	0.310386	0.312239	0.325457
539.891074	0.308629	0.310282	0.323492
540.657880	0.306877	0.308435	0.322253
541.424617	0.304494	0.306463	0.319837
542.191287	0.302570	0.304556	0.317906
542.957888	0.301033	0.302690	0.317143
543.724421	0.298719	0.300904	0.314806
544.490886	0.296789	0.299239	0.313539
545.257283	0.294907	0.296899	0.311624
546.023612	0.292848	0.294482	0.309844
546.789872	0.291080	0.293375	0.308946
547.556064	0.289245	0.291205	0.306818
548.322188	0.287149	0.289502	0.305480
549.088244	0.285200	0.287527	0.303991
549.854231	0.283202	0.285811	0.302260
550.620150	0.281555	0.283737	0.300472
551.386000	0.279501	0.282051	0.298332
552.151782	0.277618	0.280315	0.297531
552.917496	0.275796	0.278685	0.296076
553.683141	0.274270	0.276939	0.294152
554.448717	0.272573	0.275032	0.293174
555.214225	0.270866	0.273568	0.291602
555.979665	0.268561	0.272023	0.289978
556.745036	0.267015	0.270064	0.288176
557.510338	0.265036	0.268784	0.287248
558.275572	0.263587	0.266925	0.285773
559.040737	0.261981	0.265288	0.284709
559.805833	0.260393	0.264301	0.283007
560.570860	0.258793	0.262568	0.281787
561.335819	0.257210	0.260947	0.280960
562.100709	0.255702	0.259652	0.279630
562.865530	0.254182	0.258523	0.278887
563.630283	0.252656	0.256852	0.277326
564.394966	0.251350	0.255865	0.276472
565.159581	0.250090	0.253869	0.275377
565.924126	0.248336	0.253080	0.273883
566.688603	0.247585	0.252027	0.273240
567.453011	0.246722	0.251398	0.272276
568.217349	0.245304	0.249943	0.271234
568.981619	0.245069	0.249486	0.270659
569.745820	0.243332	0.248302	0.269421
570.509951	0.242796	0.247667	0.269302
571.274014	0.242054	0.246926	0.268327
572.038007	0.241563	0.246426	0.268006
572.801931	0.241042	0.246021	0.267151
573.565786	0.240427	0.245367	0.266787
574.329572	0.240463	0.245018	0.266402
575.093288	0.239330	0.244561	0.265759
575.856935	0.239748	0.244774	0.265429
576.620513	0.239768	0.244456	0.265511
577.384021	0.240061	0.244170	0.265032
578.147460	0.240374	0.244628	0.264676
578.910830	0.240459	0.244947	0.264346
579.674131	0.240747	0.245281	0.264711
580.437361	0.241463	0.245807	0.264542
581.200523	0.242434	0.246311	0.264905
581.963615	0.242831	0.247069	0.265203
582.726637	0.243744	0.247656	0.265535
583.489590	0.244531	0.248272	0.265673
584.252473	0.245859	0.249226	0.265954
585.015287	0.247082	0.250469	0.266490
585.778031	0.248494	0.251418	0.267276
586.540705	0.249970	0.252894	0.267591
587.303309	0.251243	0.253668	0.268634
588.065844	0.252864	0.255649	0.268852
588.828309	0.254725	0.256851	0.269699
589.590705	0.256266	0.258565	0.270875
590.353030	0.258198	0.260034	0.272077
591.115286	0.260377	0.261955	0.272799
591.877472	0.262106	0.263650	0.274313
592.639588	0.263933	0.265795	0.275577
593.401634	0.266004	0.267619	0.276656
594.163610	0.268374	0.269613	0.277668
594.925516	0.270422	0.271513	0.279225
595.687352	0.272765	0.273024	0.280122
596.449118	0.274926	0.275587	0.282237
597.210814	0.277212	0.277620	0.283016
597.972440	0.279433	0.279732	0.285018
598.733996	0.281352	0.282036	0.286315
599.495482	0.284083	0.284107	0.287797
600.256898	0.285881	0.286279	0.289277
601.018243	0.288501	0.288324	0.291101
601.779518	0.290745	0.290398	0.292656
602.540723	0.292544	0.292726	0.294043
603.301858	0.294944	0.295027	0.295499
604.062922	0.297044	0.296731	0.296998
604.823916	0.299004	0.298985	0.298924
605.584840	0.301280	0.300858	0.300173
606.345693	0.303041	0.302807	0.301545
607.106476	0.304947	0.304721	0.303252
607.867188	0.306616	0.306326	0.304589
608.627830	0.308541	0.308340	0.305559
609.388402	0.310341	0.310103	0.306720
610.148902	0.311707	0.311462	0.308456
610.909333	0.313535	0.312823	0.309776
611.669693	0.314859	0.314906	0.310408
612.429982	0.316267	0.316832	0.311481
613.190200	0.317386	0.317795	0.312199
613.950348	0.318592	0.318946	0.313215
614.710425	0.319239	0.319854	0.313782
615.470432	0.320152	0.321372	0.314388
616.230368	0.320589	0.322477	0.314778
616.990233	0.321439	0.323078	0.315259
617.750027	0.322232	0.324157	0.315360
618.509750	0.322615	0.325122	0.315858
619.269403	0.322629	0.325366	0.315721
620.028984	0.322636	0.325941	0.315487
620.788495	0.323088	0.326013	0.315216
621.547935	0.322713	0.326241	0.314721
622.307304	0.322431	0.326748	0.314886
623.066601	0.321944	0.326663	0.313961
623.825828	0.321755	0.326713	0.313585
624.584984	0.321525	0.326499	0.312493
625.344069	0.320818	0.326051	0.311501
626.103082	0.319677	0.325733	0.310558
626.862025	0.319042	0.325195	0.309236
627.620896	0.318023	0.324753	0.308078
628.379696	0.316684	0.323918	0.306500
629.138425	0.315379	0.322403	0.304670
629.897083	0.314031	0.321735	0.303104
630.655669	0.312726	0.320572	0.301406
631.414184	0.311052	0.319724	0.299304
632.172628	0.309519	0.318162	0.297182
632.931000	0.307538	0.316824	0.295159
633.689301	0.305832	0.315084	0.292957
634.447531	0.304009	0.313220	0.290478
635.205689	0.302048	0.312061	0.288295
635.963776	0.300778	0.310451	0.286515
636.721791	0.299190	0.309339	0.284716
637.479735	0.298013	0.308253	0.283602
638.237607	0.297207	0.307364	0.282715
638.995408	0.296796	0.307098	0.281476
639.753137	0.296394	0.306377	0.281326
640.510794	0.295820	0.306195	0.281184
641.268380	0.296293	0.306063	0.281373
642.025894	0.297015	0.306836	0.282027
642.783336	0.297411	0.307542	0.282707
643.540707	0.298931	0.308692	0.284001
644.298006	0.299694	0.309773	0.285537
645.055233	0.301502	0.310875	0.286569
645.812388	0.303117	0.312377	0.288442
646.569471	0.305151	0.314734	0.290602
647.326483	0.307080	0.316057	0.292710
648.083423	0.309107	0.317582	0.295139
648.840290	0.311083	0.320364	0.297781
649.597086	0.313711	0.322234	0.300376
650.353810	0.315864	0.324452	0.303026
651.110461	0.318415	0.326623	0.305540
651.867041	0.320533	0.328643	0.307709
652.623549	0.322792	0.330402	0.310010
653.379984	0.325101	0.331983	0.313091
654.136348	0.327382	0.334546	0.314904
654.892639	0.329646	0.336509	0.317839
655.648858	0.331722	0.338021	0.320163
656.405005	0.333200	0.339738	0.322431
657.161080	0.335322	0.340888	0.324583
657.917082	0.337100	0.342524	0.326780
658.673012	0.338729	0.344053	0.328674
659.428870	0.340356	0.345274	0.330191
660.184655	0.341838	0.346151	0.331773
660.940368	0.342979	0.347039	0.333561
661.696009	0.344096	0.348113	0.335238
662.451577	0.345124	0.348783	0.336543
663.207073	0.346132	0.349109	0.338041
663.962496	0.347193	0.349687	0.338585
664.717847	0.347782	0.349961	0.339704
665.473125	0.348309	0.350653	0.340915
666.228331	0.348957	0.351178	0.341429
666.983464	0.348980	0.350975	0.342127
667.738525	0.349851	0.351076	0.343146
668.493512	0.350161	0.350716	0.343366
669.248428	0.350580	0.350983	0.344228
670.003270	0.350589	0.350565	0.344370
670.758040	0.350650	0.350420	0.344584
671.512737	0.350421	0.350139	0.344720
672.267361	0.350470	0.349470	0.344614
673.021912	0.350533	0.349399	0.344548
673.776391	0.350502	0.348956	0.344558
674.530797	0.350270	0.348575	0.344351
675.285129	0.350377	0.348035	0.344237
676.039389	0.349969	0.347268	0.344537
676.793576	0.349330	0.347134	0.344059
677.547690	0.349370	0.346108	0.343196
678.301731	0.348360	0.345786	0.343413
679.055699	0.348629	0.345124	0.343114
679.809594	0.347861	0.344656	0.342556
680.563415	0.347795	0.343699	0.342540
681.317164	0.347013	0.343035	0.341820
682.070840	0.346100	0.342534	0.341636
682.824442	0.345879	0.342038	0.340942
683.577971	0.344524	0.340765	0.340329
684.331427	0.344831	0.340395	0.339555
685.084809	0.343485	0.339057	0.338601
685.838119	0.342864	0.337592	0.338420
686.591355	0.341934	0.337079	0.337746
687.344518	0.340728	0.336201	0.336950
688.097607	0.339973	0.335207	0.335940
688.850623	0.339318	0.334058	0.335232
689.603565	0.338059	0.333043	0.334213
690.356434	0.337389	0.331617	0.333115
691.109230	0.335924	0.330340	0.332677
691.861952	0.334768	0.329354	0.331720
692.614601	0.333437	0.328131	0.330372
693.367176	0.332232	0.327122	0.329432
694.119677	0.331473	0.325799	0.327896
694.872105	0.330508	0.324563	0.327735
695.624459	0.328717	0.323159	0.326316
696.376740	0.327879	0.321644	0.325388
697.128947	0.326285	0.320694	0.324544
697.881080	0.324998	0.319826	0.322669
698.633139	0.323784	0.317972	0.321048
699.385125	0.322254	0.316437	0.319845
700.137036	0.320943	0.314924	0.318879
700.888874	0.319601	0.313485	0.317281
701.640638	0.317917	0.312494	0.315979
702.392329	0.316624	0.310817	0.314687
703.143945	0.315128	0.308888	0.313146
703.895487	0.313371	0.307684	0.311419
704.646956	0.311531	0.305643	0.310254
705.398350	0.310135	0.303857	0.308730
706.149670	0.308619	0.302302	0.306560
706.900916	0.307077	0.301038	0.305336
707.652089	0.305124	0.298790	0.303276
708.403187	0.303562	0.297509	0.301858
709.154211	0.301816	0.295845	0.300216
709.905161	0.299893	0.293846	0.298408
710.656036	0.298455	0.292113	0.297106
711.406837	0.296416	0.290083	0.295346
712.157565	0.294271	0.288053	0.293141
712.908217	0.292893	0.286395	0.291565
713.658796	0.291074	0.284456	0.289857
714.409300	0.289480	0.282691	0.288051
715.159730	0.287128	0.280829	0.286468
715.910086	0.285588	0.279066	0.284836
716.660367	0.284036	0.276917	0.282852
717.410573	0.281425	0.274935	0.281145
718.160705	0.279863	0.272569	0.279399
718.910763	0.276991	0.270640	0.277663
719.660746	0.275690	0.268532	0.276479
720.410655	0.273099	0.266432	0.274493
721.160489	0.271143	0.264508	0.272002
721.910248	0.269050	0.262386	0.270659
722.659933	0.266856	0.259845	0.269089
723.409543	0.264586	0.257638	0.266681
724.159079	0.262212	0.255547	0.264926
724.908539	0.259712	0.253198	0.263366
725.657925	0.257551	0.250996	0.261404
726.407237	0.255067	0.248827	0.259540
727.156473	0.252700	0.246118	0.257749
727.905635	0.250307	0.243738	0.256209
728.654721	0.247504	0.241557	0.254411
729.403733	0.245164	0.239456	0.252431
730.152670	0.242787	0.236850	0.250661
730.901532	0.240666	0.235102	0.248787
731.650319	0.238404	0.233012	0.247072
732.399031	0.235912	0.230506	0.245480
733.147668	0.233511	0.228318	0.244227
733.896230	0.231567	0.226521	0.242077
734.644717	0.229236	0.224362	0.240632
735.393129	0.227156	0.222343	0.238769
736.141466	0.225037	0.220417	0.237662
736.889727	0.222874	0.218624	0.236148
737.637913	0.220742	0.217339	0.234903
738.386024	0.218920	0.215614	0.233727
739.134060	0.217041	0.214398	0.232416
739.882021	0.215436	0.213026	0.231712
740.629906	0.214034	0.211522	0.230362
741.377716	0.212794	0.210450	0.229641
742.125451	0.211194	0.209709	0.228960
742.873110	0.209763	0.208868	0.228311
743.620694	0.208771	0.208267	0.227914
744.368202	0.207895	0.207744	0.227466
745.115635	0.207010	0.206774	0.227106
745.862993	0.205950	0.206276	0.226176
746.610275	0.205015	0.205875	0.226123
747.357481	0.204465	0.205215	0.225884
748.104612	0.203853	0.204579	0.225726
748.851667	0.203250	0.204172	0.225479
749.598647	0.202364	0.203837	0.225127
750.345551	0.201981	0.203731	0.225093
751.092379	0.201308	0.203423	0.225515
751.839132	0.201011	0.203116	0.225493
752.585809	0.200000	0.202337	0.224902
753.332410	0.199305	0.201934	0.224391
754.078935	0.198615	0.201583	0.224963
754.825385	0.198035	0.201120	0.224403
755.571758	0.196919	0.200583	0.224407
756.318056	0.196421	0.199597	0.223969
757.064278	0.195310	0.198687	0.223314
757.810424	0.193821	0.197469	0.222911
758.556494	0.192652	0.196556	0.222291
759.302488	0.191907	0.195372	0.221606
760.048406	0.190541	0.194093	0.221251
760.794248	0.189053	0.192616	0.220013
761.540013	0.187220	0.190828	0.219524
762.285703	0.185525	0.189078	0.218152
763.031317	0.183701	0.187545	0.216652
763.776854	0.181258	0.184675	0.215182
764.522316	0.179226	0.182631	0.213818
765.267701	0.176987	0.180541	0.211886
766.013010	0.174727	0.178105	0.209777
766.758242	0.172311	0.175096	0.207561
767.503399	0.169539	0.172177	0.205588
768.248479	0.166750	0.169376	0.203306
768.993482	0.163981	0.165944	0.200819
769.738410	0.160979	0.162989	0.197943
770.483260	0.158363	0.159680	0.195323
771.228035	0.154893	0.156638	0.192514
771.972733	0.152173	0.153148	0.188977
772.717355	0.149031	0.149754	0.185984
773.461900	0.145638	0.145964	0.182985
774.206368	0.142684	0.142348	0.179803
774.950760	0.139300	0.138754	0.176268
775.695075	0.136234	0.135223	0.172522
776.439314	0.133199	0.132192	0.169141
777.183476	0.130161	0.128592	0.165451
777.927562	0.127207	0.124984	0.161711
778.671570	0.124162	0.121836	0.158481
779.415502	0.121281	0.118542	0.154633
780.159357	0.118403	0.115336	0.150804
780.903136	0.115637	0.112091	0.147016
781.646837	0.112899	0.109019	0.143112
782.390462	0.110408	0.105839	0.139534
783.134010	0.108173	0.102921	0.135709
783.877481	0.105764	0.100081	0.132004
784.620875	0.103635	0.097572	0.128536
785.364192	0.101140	0.095156	0.124892
786.107433	0.099300	0.092566	0.121462
786.850596	0.097394	0.090233	0.117429
787.593682	0.095759	0.087994	0.113976
788.336691	0.093950	0.085974	0.110583
789.079623	0.092285	0.083652	0.106719
789.822478	0.090771	0.082180	0.103992
790.565255	0.089131	0.080353	0.100358
791.307956	0.087658	0.078516	0.096676
792.050579	0.085934	0.076735	0.093684
792.793126	0.085098	0.075241	0.090330
793.535594	0.083911	0.073748	0.087298
794.277986	0.082768	0.072143	0.084071
795.020300	0.081239	0.070923	0.081118
795.762537	0.080221	0.069414	0.078162
796.504697	0.079130	0.068187	0.075039
797.246779	0.077720	0.067045	0.072217
797.988784	0.076724	0.065936	0.069263
798.730711	0.075820	0.064716	0.066335
799.472561	0.074960	0.063463	0.063840
800.214333	0.073814	0.062576	0.061242
800.956028	0.073005	0.061684	0.058846
801.697645	0.072007	0.060574	0.056278
802.439185	0.071038	0.060170	0.054032
803.180647	0.070505	0.059297	0.051981
803.922032	0.070167	0.058619	0.049771
804.663338	0.069249	0.058061	0.048008
805.404567	0.068663	0.057324	0.046173
806.145719	0.068206	0.057040	0.044638
806.886792	0.067709	0.056746	0.043065
807.627788	0.067879	0.056568	0.042016
808.368706	0.067364	0.056554	0.040634
809.109546	0.067371	0.056278	0.039913
809.850309	0.067614	0.056607	0.039073
810.590993	0.067817	0.056882	0.038557
811.331600	0.067885	0.057414	0.038183
812.072128	0.068317	0.057888	0.038054
812.812579	0.069176	0.058407	0.038271
813.552951	0.069907	0.059527	0.038524
814.293246	0.071201	0.060449	0.039035
815.033462	0.072129	0.061486	0.039804
815.773601	0.073352	0.062679	0.040622
816.513661	0.074921	0.064415	0.041810
817.253643	0.076220	0.066005	0.043040
817.993547	0.078225	0.067770	0.044730
818.733373	0.080030	0.069510	0.046657
819.473121	0.082262	0.071757	0.048655
820.212790	0.084294	0.074311	0.050745
820.952381	0.086950	0.076726	0.053345
821.691894	0.089520	0.079195	0.055837
822.431329	0.092051	0.082164	0.058497
823.170685	0.095009	0.084870	0.061553
823.909962	0.098326	0.087961	0.064794
824.649162	0.101362	0.090909	0.068431
825.388283	0.104800	0.094244	0.071604
826.127325	0.108223	0.097559	0.075056
826.866289	0.111826	0.101207	0.079128
827.605174	0.115519	0.104682	0.082997
828.343981	0.119446	0.108713	0.087275
829.082710	0.123040	0.112198	0.091328
829.821359	0.127251	0.116268	0.095712
830.559930	0.131472	0.120491	0.100441
831.298423	0.135683	0.124988	0.104905
832.036836	0.140064	0.129287	0.109454
832.775171	0.144540	0.133457	0.114468
833.513427	0.148782	0.137928	0.119487
834.251605	0.153325	0.142480	0.124759
834.989704	0.158200	0.147136	0.129248
835.727723	0.162782	0.151442	0.134504
836.465664	0.167529	0.156539	0.139799
837.203526	0.172778	0.161493	0.145321
837.941310	0.177926	0.166615	0.151039
838.679014	0.183036	0.170831	0.156468
839.416639	0.187929	0.176755	0.161850
840.154185	0.192940	0.181446	0.167428
840.891653	0.198066	0.186330	0.173669
841.629041	0.203307	0.191712	0.178800
842.366350	0.208925	0.197070	0.184351
843.103580	0.214169	0.202326	0.190940
843.840731	0.219646	0.207574	0.196387
844.577803	0.224780	0.212369	0.201833
845.314795	0.230108	0.217734	0.207771
846.051709	0.235006	0.223013	0.213487
846.788543	0.241012	0.227933	0.218495
847.525298	0.246308	0.233758	0.224944
848.261973	0.251766	0.239300	0.231287
848.998570	0.257369	0.244403	0.236740
849.735087	0.262694	0.249967	0.241985
850.471524	0.267600	0.254477	0.247746
851.207882	0.273073	0.260356	0.253730
851.944161	0.278240	0.264834	0.258843
852.680360	0.284288	0.270129	0.264995
853.416480	0.288820	0.275359	0.270374
854.152520	0.294814	0.280510	0.275446
854.888481	0.299732	0.285445	0.281042
855.624362	0.304688	0.291376	0.286753
856.360163	0.309471	0.295606	0.292121
857.095885	0.314757	0.300919	0.297425
857.831527	0.319737	0.305642	0.303024
858.567090	0.325116	0.310868	0.308317
859.302573	0.329925	0.316087	0.313854
860.037976	0.334544	0.320661	0.319312
860.773299	0.339726	0.325623	0.323701
861.508543	0.344004	0.330410	0.328785
862.243706	0.349886	0.335088	0.333304
862.978790	0.354036	0.339330	0.338992
863.713794	0.359349	0.344488	0.344098
864.448718	0.363732	0.349662	0.349158
865.183563	0.368575	0.354191	0.353874
865.918327	0.372931	0.358292	0.358023
866.653011	0.377038	0.362925	0.363091
867.387615	0.381704	0.366853	0.367241
868.122139	0.386060	0.371977	0.373082
868.856584	0.390009	0.376024	0.376516
869.590948	0.394281	0.380284	0.381696
870.325232	0.398287	0.384626	0.386313
871.059435	0.402465	0.388740	0.390337
871.793559	0.407280	0.392888	0.395372
872.527602	0.411385	0.397003	0.398869
873.261565	0.415504	0.400866	0.403439
873.995448	0.419418	0.405217	0.406792
874.729251	0.423814	0.409570	0.411006
875.462973	0.427115	0.413083	0.414867
876.196615	0.431403	0.417561	0.419771
876.930177	0.434775	0.421100	0.423787
877.663658	0.439279	0.425539	0.428253
878.397058	0.442639	0.428381	0.431358
879.130379	0.446389	0.432177	0.435801
879.863619	0.449743	0.435689	0.439300
880.596778	0.453775	0.439268	0.443452
881.329857	0.458075	0.444502	0.447126
882.062855	0.461734	0.447629	0.451593
882.795772	0.464738	0.451333	0.454848
883.528609	0.468392	0.453609	0.458035
884.261366	0.471467	0.457349	0.461118
884.994041	0.475223	0.460861	0.464431
885.726636	0.478835	0.463622	0.469075
886.459150	0.480972	0.468280	0.471600
887.191584	0.484464	0.470696	0.475449
887.923937	0.487803	0.474271	0.478386
888.656209	0.491151	0.477097	0.482294
889.388400	0.493899	0.480279	0.485083
890.120510	0.496924	0.483582	0.487809
890.852539	0.500260	0.486480	0.491783
891.584487	0.503422	0.489140	0.493837
892.316355	0.506129	0.492725	0.497789
893.048141	0.509336	0.495620	0.501159
893.779847	0.511914	0.498378	0.503845
894.511471	0.514904	0.501605	0.507373
895.243014	0.517553	0.504109	0.510097
895.974477	0.521045	0.507815	0.513241
896.705858	0.523162	0.510490	0.515517
897.437158	0.525928	0.513128	0.517828
898.168376	0.529126	0.516219	0.520748
898.899514	0.531474	0.518850	0.523857
899.630570	0.534417	0.520510	0.527360
900.361546	0.536526	0.524012	0.529439
901.092439	0.539834	0.526227	0.532617
901.823252	0.542259	0.528958	0.536434
902.553983	0.544225	0.532613	0.539189
903.284633	0.547340	0.533965	0.540427
904.015201	0.549338	0.537024	0.543333
904.745689	0.551788	0.540060	0.545976
905.476094	0.554711	0.541419	0.547498
906.206418	0.557057	0.543843	0.550642
906.936661	0.559784	0.545737	0.552619
907.666822	0.561538	0.548950	0.554575
908.396901	0.564525	0.551739	0.557295
909.126899	0.565785	0.553721	0.559587
909.856816	0.568747	0.555212	0.562064
910.586650	0.571069	0.558331	0.564284
911.316403	0.573610	0.560761	0.567032
912.046075	0.574253	0.562349	0.569003
912.775664	0.577685	0.564237	0.571578
913.505172	0.578859	0.566733	0.572490
914.234598	0.580634	0.568896	0.574506
914.963943	0.583400	0.570142	0.577583
915.693205	0.585237	0.572128	0.579063
916.422386	0.587485	0.574467	0.581625
917.151484	0.589573	0.577467	0.583867
917.880501	0.591125	0.578997	0.585730
918.609436	0.594078	0.582263	0.588087
919.338289	0.595224	0.583478	0.590287
920.067060	0.597940	0.585981	0.591498
920.795748	0.598323	0.586696	0.592828
921.524355	0.600254	0.590285	0.596597
922.252880	0.603171	0.591607	0.596918
922.981323	0.604453	0.593612	0.599073
923.709683	0.607849	0.595300	0.602183
924.437961	0.609117	0.597264	0.603708
925.166157	0.610535	0.599773	0.605883
925.894271	0.611992	0.600810	0.607212
926.622303	0.613708	0.602176	0.608703
927.350252	0.614610	0.605103	0.611253
928.078119	0.617052	0.605980	0.612813
928.805904	0.619574	0.608663	0.614825
929.533606	0.621148	0.609586	0.617141
930.261226	0.622745	0.611410	0.618115
930.988764	0.624234	0.614221	0.619611
931.716219	0.624590	0.614801	0.621176
932.443592	0.627471	0.616547	0.623086
933.170882	0.629099	0.617156	0.624188
933.898090	0.628714	0.618861	0.625363
934.625215	0.632850	0.621386	0.627996
935.352257	0.633285	0.622464	0.628654
936.079217	0.635934	0.624875	0.633021
936.806095	0.637052	0.625204	0.632819
937.532889	0.638840	0.626474	0.632999
938.259601	0.639455	0.628310	0.635817
938.986230	0.640592	0.629836	0.636006
939.712777	0.641915	0.631953	0.636989
940.439241	0.644516	0.632959	0.640766
941.165622	0.644623	0.635103	0.641037
941.891920	0.648313	0.637270	0.643974
942.618135	0.646986	0.637200	0.643745
943.344267	0.649147	0.639367	0.645731
944.070317	0.650544	0.640640	0.647390
944.796283	0.651486	0.641622	0.648035
945.522167	0.652871	0.643758	0.650095
946.247967	0.654799	0.645125	0.650869
946.973685	0.656163	0.646336	0.652431
947.699319	0.658121	0.647877	0.654290
948.424871	0.658370	0.647904	0.653695
949.150339	0.660577	0.650557	0.657638
949.875724	0.661324	0.650511	0.658239
950.601026	0.661623	0.653723	0.657647
951.326245	0.663731	0.653747	0.661529
952.051381	0.663845	0.655702	0.661283
952.776433	0.665767	0.656026	0.662976
953.501402	0.668040	0.658374	0.664733
954.226288	0.668763	0.658609	0.665445
954.951091	0.670721	0.659842	0.667498
955.675810	0.672037	0.661264	0.668451
956.400446	0.672477	0.662834	0.670285
957.124998	0.673719	0.664772	0.671598
957.849467	0.673599	0.664571	0.670779
958.573852	0.676175	0.666815	0.672374
959.298154	0.675870	0.667429	0.673321
960.022373	0.677274	0.668324	0.674593
960.746508	0.678929	0.669612	0.677082
961.470559	0.679698	0.670064	0.677200
962.194527	0.679956	0.671493	0.677594
962.918411	0.682467	0.674871	0.678595
963.642212	0.682487	0.673535	0.678903
964.365929	0.684729	0.675096	0.680968
965.089562	0.684935	0.676997	0.683373
965.813111	0.685119	0.677562	0.683879
966.536577	0.687262	0.679188	0.685349
967.259958	0.688211	0.680581	0.686014
967.983256	0.688783	0.681361	0.687668
968.706471	0.690732	0.682977	0.689333
969.429601	0.691841	0.683916	0.689001
970.152647	0.692092	0.685122	0.691637
970.875610	0.693272	0.686138	0.691875
971.598488	0.693501	0.686175	0.692378
972.321283	0.695308	0.687779	0.693415
973.043993	0.697310	0.688662	0.693605
973.766620	0.696681	0.687774	0.694382
974.489162	0.698855	0.690671	0.695807
975.211620	0.699413	0.690555	0.696278
975.933995	0.700522	0.690947	0.696300
976.656285	0.699789	0.693136	0.699349
977.378490	0.700199	0.693139	0.698483
978.100612	0.700898	0.694157	0.700230
978.822649	0.704538	0.695625	0.702101
979.544603	0.704162	0.696190	0.701853
980.266471	0.704269	0.697416	0.703361
980.988256	0.706900	0.698277	0.704365
981.709956	0.706348	0.698979	0.704092
982.431572	0.706880	0.700326	0.705526
983.153103	0.707742	0.701196	0.706092
983.874550	0.708300	0.700918	0.706515
984.595913	0.710147	0.703461	0.708599
985.317191	0.710944	0.702162	0.707740
986.038385	0.710883	0.704641	0.709032
986.759494	0.713302	0.706378	0.711350
987.480518	0.712910	0.704748	0.710724
988.201458	0.713427	0.706817	0.712119
988.922313	0.716167	0.707567	0.713338
989.643084	0.714743	0.707218	0.712789
990.363770	0.715320	0.709118	0.714908
991.084371	0.718241	0.709031	0.716462
991.804888	0.717391	0.710100	0.715894
992.525319	0.718420	0.711563	0.717016
993.245666	0.719519	0.711674	0.717918
993.965928	0.718801	0.712246	0.715801
994.686106	0.720336	0.713585	0.720135
995.406198	0.722238	0.714930	0.719530
996.126206	0.721056	0.715371	0.720081
996.846128	0.723118	0.715330	0.721561
997.565966	0.723457	0.715930	0.720290
998.285719	0.724029	0.716701	0.722718
999.005386	0.725582	0.717981	0.724260
999.724969	0.725281	0.718970	0.724813
1000.444467	0.726579	0.719434	0.723520
1001.163879	0.727875	0.720737	0.726883
1001.883207	0.727020	0.721679	0.726460
1002.602449	0.728449	0.721864	0.726517
1003.321606	0.728629	0.723792	0.727702
1004.040678	0.729516	0.722407	0.726439
1004.759665	0.728766	0.722926	0.729197
1005.478566	0.731494	0.725035	0.729907
1006.197382	0.731440	0.724586	0.729931
1006.916113	0.731417	0.725668	0.732124
1007.634758	0.734655	0.726131	0.732216
1008.353319	0.730853	0.726441	0.732885
1009.071793	0.731849	0.728405	0.731463
1009.790183	0.735455	0.728949	0.735373
1010.508486	0.733625	0.728730	0.734888
1011.226705	0.735729	0.729366	0.733138
1011.944838	0.735950	0.728892	0.735571
1012.662885	0.735783	0.730949	0.734721
1013.380847	0.735859	0.730477	0.736701
1014.098723	0.736587	0.731774	0.737743
1014.816514	0.737125	0.732190	0.737803
1015.534219	0.738806	0.732201	0.739274
1016.251838	0.740515	0.735783	0.738985
1016.969372	0.740220	0.733526	0.738152
1017.686820	0.739922	0.733875	0.738404
1018.404182	0.741522	0.734878	0.740532
1019.121458	0.741775	0.733988	0.739508
1019.838649	0.740160	0.734409	0.740587
1020.555753	0.742918	0.736157	0.740543
1021.272772	0.742578	0.736178	0.742316
1021.989705	0.743332	0.735625	0.740369
1022.706552	0.744248	0.738322	0.744120
1023.423313	0.744191	0.737186	0.741046
1024.139988	0.742637	0.736924	0.742159
1024.856578	0.745941	0.739123	0.743224
1025.573081	0.745043	0.739405	0.744033
1026.289498	0.745208	0.737826	0.742934
1027.005829	0.747442	0.739124	0.744206
1027.722074	0.745843	0.741943	0.745836
1028.438232	0.745788	0.739714	0.744419
1029.154305	0.747600	0.741350	0.746764
1029.870291	0.747950	0.742532	0.746829
1030.586192	0.747876	0.741547	0.746871
1031.302005	0.748453	0.742594	0.747012
1032.017733	0.750234	0.745642	0.747694
1032.733374	0.750833	0.743245	0.747604
1033.448929	0.748484	0.743942	0.748429
1034.164398	0.747871	0.744735	0.749317
1034.879780	0.751961	0.746626	0.748313
1035.595076	0.750327	0.746246	0.749218
1036.310286	0.752141	0.746800	0.749390
1037.025409	0.750818	0.744651	0.751780
1037.740445	0.753539	0.743501	0.750658
1038.455395	0.753303	0.746789	0.751000
1039.170259	0.751615	0.746225	0.751121
1039.885035	0.751723	0.747412	0.752502
1040.599726	0.754262	0.748653	0.751786
1041.314329	0.751923	0.748018	0.753518
1042.028846	0.753751	0.748438	0.752631
1042.743276	0.754902	0.750056	0.749771
1043.457620	0.753975	0.750367	0.752250
1044.171877	0.753582	0.749356	0.750542
1044.886047	0.754823	0.750051	0.753649
1045.600130	0.755050	0.749447	0.754222
1046.314126	0.754395	0.747219	0.753551
1047.028036	0.754111	0.748079	0.753429
1047.741858	0.756155	0.751483	0.756360
1048.455594	0.756123	0.748522	0.753533
1049.169243	0.751829	0.752408	0.754015
1049.882805	0.756440	0.750994	0.753187
1050.596280	0.756396	0.751303	0.754742
1051.309667	0.755609	0.751263	0.755330
1052.022968	0.756772	0.752617	0.754968
1052.736182	0.757842	0.753004	0.758235
1053.449309	0.756269	0.754217	0.754940
1054.162348	0.756745	0.750646	0.755377
1054.875300	0.754770	0.752405	0.755686
1055.588165	0.757867	0.752777	0.755232
1056.300943	0.755934	0.751276	0.755862
1057.013634	0.757682	0.756697	0.757588
1057.726238	0.753343	0.751083	0.754871
1058.438754	0.754666	0.750062	0.751398
1059.151182	0.755253	0.752883	0.753802
1059.863524	0.755706	0.754121	0.756685
1060.575778	0.754554	0.751704	0.754072
1061.287945	0.757015	0.755306	0.753200
1062.000024	0.757283	0.752625	0.755229
1062.712016	0.756254	0.751571	0.752640
1063.423920	0.758970	0.750333	0.757808
1064.135737	0.757328	0.753841	0.757784
1064.847466	0.756409	0.753165	0.755230
1065.559108	0.754653	0.752311	0.756171
1066.270662	0.754975	0.755314	0.753455
1066.982128	0.756977	0.751501	0.753418
1067.693507	0.756185	0.754816	0.751094
1068.404798	0.755238	0.752127	0.754522
1069.116001	0.756252	0.751353	0.754593
1069.827117	0.757611	0.752067	0.753761
1070.538145	0.755694	0.750059	0.752606
1071.249085	0.756767	0.753446	0.754777
1071.959937	0.759104	0.753709	0.754135
1072.670702	0.757517	0.753255	0.753744
1073.381378	0.754739	0.752065	0.753141
1074.091967	0.754069	0.750989	0.754612
1074.802468	0.752400	0.752329	0.751822
1075.512881	0.752849	0.752633	0.751668
1076.223205	0.755826	0.753406	0.752645
1076.933442	0.753322	0.752441	0.751731
1077.643591	0.754236	0.751781	0.749708
1078.353652	0.756345	0.751439	0.752424
1079.063624	0.756562	0.750777	0.748980
1079.773509	0.753757	0.749589	0.749864
1080.483305	0.753879	0.749392	0.749044
1081.193013	0.756352	0.749935	0.750823
1081.902633	0.752527	0.750693	0.753714
1082.612165	0.752996	0.746781	0.747951
1083.321608	0.751176	0.746844	0.747387
1084.030963	0.748029	0.747467	0.749082
1084.740230	0.746736	0.745962	0.743346
1085.449409	0.748799	0.746428	0.749119
1086.158499	0.749616	0.749142	0.747598
1086.867501	0.745438	0.744172	0.747586
1087.576414	0.745358	0.746164	0.744465
1088.285239	0.745888	0.746673	0.749295
1088.993975	0.746624	0.746342	0.745330
1089.702623	0.745104	0.739211	0.742590
1090.411182	0.747069	0.740915	0.738542
1091.119653	0.747318	0.739718	0.741124
1091.828035	0.741595	0.738413	0.737138
1092.536329	0.742245	0.740024	0.737184
1093.244534	0.740409	0.736710	0.735837
1093.952650	0.739505	0.736511	0.733399
1094.660677	0.736316	0.735198	0.736560
1095.368616	0.736828	0.734079	0.733116
1096.076466	0.735231	0.732045	0.731457
1096.784228	0.736795	0.732403	0.730945
1097.491900	0.734728	0.733417	0.727543
1098.199484	0.731619	0.730977	0.724586
1098.906978	0.732403	0.732872	0.728391
1099.614384	0.727563	0.723919	0.725162
1100.321701	0.728636	0.729017	0.723247
1101.028929	0.727211	0.724734	0.719955
1101.736068	0.720379	0.723520	0.715437
1102.443118	0.717355	0.718038	0.711720
1103.150079	0.715917	0.722475	0.715891
1103.856951	0.718731	0.715972	0.709233
1104.563734	0.712080	0.707927	0.704199
1105.270428	0.710228	0.710275	0.704274
1105.977032	0.709107	0.706488	0.707349
1106.683547	0.703190	0.703476	0.697759
1107.389974	0.701080	0.701638	0.692721
1108.096311	0.697644	0.697318	0.692400
1108.802558	0.697441	0.693723	0.688629
1109.508717	0.688394	0.688635	0.685453
1110.214786	0.685181	0.684132	0.681424
1110.920766	0.682366	0.688941	0.677388
1111.626656	0.678302	0.677526	0.671610
1112.332457	0.676922	0.678826	0.668911
1113.038169	0.671853	0.673083	0.662854
1113.743791	0.666904	0.670450	0.662047
1114.449324	0.657586	0.657609	0.653473
1115.154767	0.657144	0.651469	0.646448
1115.860120	0.648447	0.645271	0.640795
1116.565385	0.643618	0.641106	0.636808
1117.270559	0.642843	0.643287	0.628965
1117.975644	0.632335	0.634425	0.623410
1118.680639	0.625924	0.627325	0.619675
1119.385545	0.620186	0.619140	0.613220
1120.090361	0.611727	0.616055	0.604717
1120.795087	0.605141	0.604869	0.598201
1121.499723	0.602520	0.604378	0.589656
1122.204270	0.592169	0.591755	0.588129
