# Supplementary material for: Chiral plasmonic superlattices from template-assisted assembly of achiral nanoparticles
Source: Nat Commun. 2025 Feb 16;16:1687. doi: 10.1038/s41467-025-56999-0 (PMC11830766; doi:10.1038/s41467-025-56999-0)
Supplement: Supplementary file 3 — Source Data [file 41467_2025_56999_MOESM3_ESM.zip › source data/Fig.3/Au NPs spheres/54nm RF.txt]

Wavelength (nm)	0_LCP	0_Linear	0_RCP
351.607006	0.365833	0.350831	0.351965
352.389528	0.351119	0.352941	0.358507
353.171988	0.337585	0.347341	0.358621
353.954387	0.348837	0.336726	0.335309
354.736724	0.349367	0.337793	0.350130
355.519000	0.345336	0.350727	0.352431
356.301214	0.362975	0.361181	0.362069
357.083367	0.356739	0.361983	0.359899
357.865459	0.360775	0.362802	0.347465
358.647489	0.374898	0.353758	0.328163
359.429457	0.360643	0.349180	0.345485
360.211364	0.351163	0.368208	0.348341
360.993209	0.345426	0.355231	0.336617
361.774993	0.333593	0.359388	0.349835
362.556715	0.342614	0.348377	0.346645
363.338375	0.362519	0.340856	0.355609
364.119973	0.352316	0.345699	0.354200
364.901510	0.357854	0.357309	0.342412
365.682985	0.340778	0.339709	0.352440
366.464398	0.353028	0.367658	0.335849
367.245750	0.349218	0.353676	0.340741
368.027039	0.340956	0.348043	0.351528
368.808267	0.341396	0.343597	0.354001
369.589432	0.345442	0.348066	0.340292
370.370536	0.334865	0.353217	0.340924
371.151578	0.343829	0.352229	0.345478
371.932558	0.349466	0.338801	0.345408
372.713475	0.342417	0.352687	0.334991
373.494331	0.338044	0.354763	0.362233
374.275125	0.353524	0.356821	0.354131
375.055856	0.348801	0.353530	0.339827
375.836525	0.352590	0.355678	0.331776
376.617133	0.339686	0.345037	0.335937
377.397677	0.342011	0.344598	0.343179
378.178160	0.351757	0.341913	0.341778
378.958581	0.344980	0.350934	0.334742
379.738939	0.338326	0.332073	0.336747
380.519235	0.336891	0.341795	0.338788
381.299469	0.349329	0.343189	0.344623
382.079640	0.332692	0.349428	0.340743
382.859749	0.344164	0.343741	0.338846
383.639795	0.348186	0.340461	0.338266
384.419779	0.331819	0.338482	0.333240
385.199701	0.345566	0.342548	0.340674
385.979560	0.338821	0.332708	0.333668
386.759356	0.340430	0.340767	0.337562
387.539090	0.347154	0.340093	0.334522
388.318762	0.335812	0.339900	0.328125
389.098370	0.338881	0.334591	0.340077
389.877917	0.344664	0.336261	0.332129
390.657400	0.333104	0.333845	0.331110
391.436821	0.339577	0.342880	0.339264
392.216179	0.341559	0.336883	0.337383
392.995474	0.340606	0.330957	0.334259
393.774707	0.343541	0.338246	0.335788
394.553877	0.343801	0.348948	0.332540
395.332984	0.342230	0.340442	0.336860
396.112028	0.341421	0.345926	0.333333
396.891009	0.345941	0.337480	0.337201
397.669927	0.337248	0.342571	0.336222
398.448783	0.346311	0.343230	0.340478
399.227575	0.344937	0.340088	0.337063
400.006304	0.343692	0.337645	0.332890
400.784971	0.346397	0.343664	0.337276
401.563574	0.340821	0.343750	0.335550
402.342115	0.344002	0.344202	0.339628
403.120592	0.345506	0.344023	0.338750
403.899006	0.342463	0.345118	0.341981
404.677357	0.344239	0.344941	0.334786
405.455644	0.347552	0.346110	0.336468
406.233869	0.343159	0.346330	0.338737
407.012030	0.346515	0.345956	0.337585
407.790128	0.345207	0.346750	0.338806
408.568163	0.349793	0.350230	0.340091
409.346134	0.348006	0.348216	0.337896
410.124042	0.349684	0.349704	0.341872
410.901887	0.345297	0.348348	0.338723
411.679668	0.350865	0.347235	0.337467
412.457386	0.351425	0.352311	0.341687
413.235040	0.353228	0.349593	0.341937
414.012631	0.352518	0.351620	0.342899
414.790158	0.352666	0.354066	0.342865
415.567622	0.352000	0.351858	0.344836
416.345022	0.354026	0.354576	0.343214
417.122359	0.354875	0.357999	0.344688
417.899632	0.357192	0.355499	0.344935
418.676841	0.353791	0.354461	0.346393
419.453987	0.357019	0.355132	0.344475
420.231069	0.356687	0.354952	0.348481
421.008087	0.360352	0.355808	0.347616
421.785041	0.358671	0.358040	0.346575
422.561932	0.360966	0.356887	0.347650
423.338759	0.360707	0.358908	0.347616
424.115522	0.360979	0.359620	0.347558
424.892221	0.362162	0.361139	0.348990
425.668856	0.363212	0.363352	0.348364
426.445428	0.362202	0.363222	0.348213
427.221935	0.363940	0.363524	0.352622
427.998378	0.364212	0.362719	0.352873
428.774758	0.364361	0.365914	0.352395
429.551073	0.366038	0.368495	0.350601
430.327324	0.365742	0.366861	0.352201
431.103511	0.363349	0.368841	0.354175
431.879634	0.365718	0.365435	0.355953
432.655693	0.366879	0.368373	0.355537
433.431688	0.370172	0.368724	0.355367
434.207618	0.369946	0.371482	0.357704
434.983484	0.370084	0.373149	0.359377
435.759286	0.370218	0.371743	0.356330
436.535024	0.372098	0.373217	0.356461
437.310697	0.371215	0.370282	0.360487
438.086306	0.371626	0.372672	0.359979
438.861851	0.374501	0.375113	0.360481
439.637331	0.372472	0.375787	0.361264
440.412747	0.373646	0.376178	0.362867
441.188099	0.374228	0.376631	0.363301
441.963385	0.374540	0.376725	0.364080
442.738608	0.375307	0.378911	0.363914
443.513766	0.377002	0.380432	0.365759
444.288859	0.377134	0.381210	0.366512
445.063888	0.378904	0.379830	0.367734
445.838852	0.380074	0.380934	0.369339
446.613751	0.381281	0.381255	0.368055
447.388586	0.381420	0.382008	0.368575
448.163356	0.381696	0.384769	0.370429
448.938061	0.382431	0.385711	0.373766
449.712702	0.384008	0.385073	0.370394
450.487278	0.382837	0.387373	0.375894
451.261789	0.384894	0.387865	0.375219
452.036235	0.385133	0.388470	0.376257
452.810616	0.388127	0.388623	0.376119
453.584932	0.387809	0.391927	0.377621
454.359184	0.388843	0.390690	0.378090
455.133370	0.390229	0.392582	0.380019
455.907492	0.390299	0.392616	0.380843
456.681548	0.391884	0.394629	0.381594
457.455540	0.391283	0.393205	0.385655
458.229466	0.393127	0.395222	0.382834
459.003327	0.394508	0.396853	0.386701
459.777124	0.395209	0.396993	0.386185
460.550855	0.395152	0.397990	0.385495
461.324521	0.396312	0.399588	0.387367
462.098121	0.398566	0.400889	0.386768
462.871657	0.399340	0.401608	0.390325
463.645127	0.400321	0.402864	0.391373
464.418532	0.401673	0.403389	0.392100
465.191871	0.401632	0.405326	0.391818
465.965146	0.403737	0.405539	0.392929
466.738355	0.402788	0.406652	0.395592
467.511498	0.404714	0.407560	0.396092
468.284576	0.406104	0.408172	0.396488
469.057589	0.406424	0.408399	0.397798
469.830536	0.406736	0.409570	0.397564
470.603418	0.407951	0.409833	0.399524
471.376234	0.409122	0.412753	0.402014
472.148985	0.410185	0.412477	0.402334
472.921670	0.411059	0.413290	0.404003
473.694289	0.412403	0.413461	0.404558
474.466843	0.413876	0.415865	0.405193
475.239331	0.414032	0.415664	0.407042
476.011753	0.414304	0.417215	0.407463
476.784110	0.416065	0.417729	0.408203
477.556401	0.416494	0.418611	0.409436
478.328626	0.417756	0.419833	0.409896
479.100785	0.418296	0.420361	0.410939
479.872879	0.419207	0.421454	0.411726
480.644906	0.418886	0.422596	0.412516
481.416868	0.420939	0.422595	0.412536
482.188764	0.421265	0.423075	0.413246
482.960594	0.420931	0.422557	0.414285
483.732358	0.421347	0.423191	0.414268
484.504056	0.422959	0.423165	0.414841
485.275688	0.423870	0.424836	0.416233
486.047254	0.424114	0.424535	0.416199
486.818753	0.424054	0.424777	0.415617
487.590187	0.424617	0.426172	0.416949
488.361555	0.423579	0.425761	0.416390
489.132856	0.423809	0.425728	0.417365
489.904091	0.423702	0.425747	0.417520
490.675260	0.424692	0.424553	0.416742
491.446363	0.424300	0.426033	0.416553
492.217399	0.424445	0.425436	0.416740
492.988369	0.424001	0.424225	0.415485
493.759273	0.423454	0.424151	0.416627
494.530111	0.422169	0.424314	0.415198
495.300882	0.421394	0.424164	0.415166
496.071586	0.420809	0.422185	0.412538
496.842224	0.419814	0.421946	0.412841
497.612796	0.419495	0.420083	0.411651
498.383301	0.417546	0.419001	0.410138
499.153740	0.416860	0.417611	0.409253
499.924112	0.414891	0.416085	0.407727
500.694418	0.414264	0.416199	0.406268
501.464657	0.411950	0.414206	0.404804
502.234829	0.411551	0.411598	0.403261
503.004935	0.409543	0.410816	0.400967
503.774974	0.407957	0.409171	0.399693
504.544946	0.405157	0.406384	0.398015
505.314852	0.404712	0.405108	0.396029
506.084690	0.402161	0.403370	0.393799
506.854462	0.400577	0.401287	0.391874
507.624168	0.398177	0.398817	0.389559
508.393806	0.396429	0.397452	0.387576
509.163377	0.394834	0.395056	0.386048
509.932882	0.392108	0.393998	0.383372
510.702319	0.390058	0.391065	0.380108
511.471690	0.387715	0.389419	0.379197
512.240994	0.385923	0.386955	0.377334
513.010230	0.384306	0.385050	0.375069
513.779400	0.382280	0.382367	0.372971
514.548502	0.380469	0.380506	0.370947
515.317537	0.378167	0.378360	0.367949
516.086506	0.375814	0.375441	0.365692
516.855407	0.373578	0.374944	0.363522
517.624241	0.371226	0.372235	0.361121
518.393007	0.369610	0.369653	0.359909
519.161707	0.367317	0.368520	0.357496
519.930339	0.365166	0.365584	0.354947
520.698904	0.363421	0.363706	0.352849
521.467401	0.361576	0.362192	0.350404
522.235832	0.359747	0.360547	0.348979
523.004194	0.357890	0.358717	0.347343
523.772490	0.355867	0.356532	0.344677
524.540718	0.354242	0.354403	0.342383
525.308878	0.352652	0.352091	0.340660
526.076971	0.350681	0.350487	0.338513
526.844997	0.348698	0.349455	0.336111
527.612955	0.347400	0.347511	0.334277
528.380845	0.345452	0.345779	0.332717
529.148668	0.343541	0.344162	0.330912
529.916423	0.341854	0.342645	0.329135
530.684111	0.340193	0.340435	0.327268
531.451731	0.339262	0.339029	0.325734
532.219283	0.337076	0.337291	0.323238
532.986767	0.336052	0.336225	0.321900
533.754184	0.334539	0.334928	0.320477
534.521533	0.332742	0.332382	0.318485
535.288814	0.331731	0.331052	0.316643
536.056027	0.329932	0.329830	0.315047
536.823172	0.328099	0.327601	0.312908
537.590250	0.327037	0.326578	0.311458
538.357259	0.326037	0.325414	0.309738
539.124201	0.323909	0.323515	0.308423
539.891074	0.322351	0.322260	0.306749
540.657880	0.320825	0.320632	0.304611
541.424617	0.320081	0.319426	0.303066
542.191287	0.319136	0.318255	0.301714
542.957888	0.317761	0.316811	0.300225
543.724421	0.316499	0.315076	0.298198
544.490886	0.315139	0.314196	0.296686
545.257283	0.313342	0.312569	0.295258
546.023612	0.312556	0.311735	0.293824
546.789872	0.310861	0.310653	0.292656
547.556064	0.310189	0.308893	0.291319
548.322188	0.308397	0.307369	0.289755
549.088244	0.307473	0.306169	0.287886
549.854231	0.306036	0.304862	0.286744
550.620150	0.304917	0.303628	0.284970
551.386000	0.303908	0.303387	0.283654
552.151782	0.302688	0.301177	0.281752
552.917496	0.301257	0.300578	0.280363
553.683141	0.300333	0.299507	0.279133
554.448717	0.299298	0.298209	0.278027
555.214225	0.297943	0.296930	0.276181
555.979665	0.297118	0.295818	0.274843
556.745036	0.295825	0.294763	0.273121
557.510338	0.294500	0.293703	0.271938
558.275572	0.293767	0.293062	0.270572
559.040737	0.292693	0.291440	0.269155
559.805833	0.291458	0.290672	0.267275
560.570860	0.290610	0.289801	0.266318
561.335819	0.289414	0.288655	0.265180
562.100709	0.288509	0.287380	0.263473
562.865530	0.287565	0.286389	0.262269
563.630283	0.286885	0.285637	0.261145
564.394966	0.285774	0.285260	0.260539
565.159581	0.284958	0.283986	0.258613
565.924126	0.284345	0.283231	0.257715
566.688603	0.283495	0.282643	0.256364
567.453011	0.282439	0.281415	0.255582
568.217349	0.281520	0.281212	0.254533
568.981619	0.281282	0.280177	0.253172
569.745820	0.280398	0.280066	0.252145
570.509951	0.279601	0.279140	0.251232
571.274014	0.278987	0.278502	0.250674
572.038007	0.278364	0.277993	0.249728
572.801931	0.277740	0.277923	0.248823
573.565786	0.277014	0.277295	0.248083
574.329572	0.276471	0.276786	0.247479
575.093288	0.275924	0.276388	0.247068
575.856935	0.275499	0.276289	0.246441
576.620513	0.275221	0.275573	0.245581
577.384021	0.274938	0.275481	0.245562
578.147460	0.274498	0.275223	0.245152
578.910830	0.274054	0.275548	0.244853
579.674131	0.274288	0.275202	0.244935
580.437361	0.274159	0.275454	0.244707
581.200523	0.273647	0.275409	0.244825
581.963615	0.273752	0.275656	0.244271
582.726637	0.273596	0.276108	0.244370
583.489590	0.273552	0.276442	0.245520
584.252473	0.273783	0.276629	0.245467
585.015287	0.273733	0.277211	0.245170
585.778031	0.274054	0.277336	0.246338
586.540705	0.274161	0.277334	0.246762
587.303309	0.274632	0.278040	0.247547
588.065844	0.274952	0.278564	0.248025
588.828309	0.275106	0.279620	0.249035
589.590705	0.275523	0.280214	0.249778
590.353030	0.276018	0.280811	0.250935
591.115286	0.276098	0.281719	0.251473
591.877472	0.276895	0.282269	0.252536
592.639588	0.277420	0.283367	0.253756
593.401634	0.277869	0.284023	0.255282
594.163610	0.278167	0.285141	0.256325
594.925516	0.279081	0.285575	0.257766
595.687352	0.279818	0.286655	0.259315
596.449118	0.280221	0.287597	0.260362
597.210814	0.281105	0.288875	0.262252
597.972440	0.281324	0.290085	0.263784
598.733996	0.282292	0.290516	0.265360
599.495482	0.282778	0.291390	0.266374
600.256898	0.283824	0.292500	0.268767
601.018243	0.284543	0.293117	0.270038
601.779518	0.285348	0.294941	0.271540
602.540723	0.286311	0.295587	0.273283
603.301858	0.287045	0.296899	0.275474
604.062922	0.287678	0.297983	0.276750
604.823916	0.288808	0.298705	0.278506
605.584840	0.289455	0.299738	0.280628
606.345693	0.290395	0.300493	0.282021
607.106476	0.290977	0.302092	0.283783
607.867188	0.291765	0.302903	0.285609
608.627830	0.292659	0.303321	0.286979
609.388402	0.293051	0.304789	0.289224
610.148902	0.294016	0.305300	0.290208
610.909333	0.295384	0.306203	0.292448
611.669693	0.295213	0.306893	0.294125
612.429982	0.296509	0.307622	0.295535
613.190200	0.296894	0.308474	0.297083
613.950348	0.297686	0.309292	0.298225
614.710425	0.298091	0.310298	0.299911
615.470432	0.298601	0.310916	0.301148
616.230368	0.299926	0.311526	0.303159
616.990233	0.300388	0.312388	0.304656
617.750027	0.301083	0.312699	0.305240
618.509750	0.301896	0.313533	0.307022
619.269403	0.302211	0.313989	0.308122
620.028984	0.302832	0.314007	0.309219
620.788495	0.302736	0.314306	0.310319
621.547935	0.303473	0.314124	0.311376
622.307304	0.303302	0.314662	0.312060
623.066601	0.304353	0.314816	0.313135
623.825828	0.303999	0.314892	0.313992
624.584984	0.303943	0.314847	0.314523
625.344069	0.304376	0.314608	0.315032
626.103082	0.304197	0.314590	0.315772
626.862025	0.304139	0.314589	0.316339
627.620896	0.304298	0.314571	0.316765
628.379696	0.304765	0.314120	0.317933
629.138425	0.304228	0.313556	0.317757
629.897083	0.304150	0.313488	0.318272
630.655669	0.303967	0.312669	0.318224
631.414184	0.303558	0.312505	0.319060
632.172628	0.303725	0.311992	0.319084
632.931000	0.302548	0.311315	0.319244
633.689301	0.302141	0.310634	0.318945
634.447531	0.301953	0.309951	0.319097
635.205689	0.300835	0.309325	0.318819
635.963776	0.300686	0.308569	0.318741
636.721791	0.300445	0.307630	0.318771
637.479735	0.299487	0.306994	0.318558
638.237607	0.299170	0.306109	0.318532
638.995408	0.298719	0.305663	0.318118
639.753137	0.298275	0.305216	0.318075
640.510794	0.298454	0.305358	0.318350
641.268380	0.298905	0.305187	0.318831
642.025894	0.299313	0.304908	0.319093
642.783336	0.299693	0.305506	0.319665
643.540707	0.300567	0.306496	0.320336
644.298006	0.301646	0.307470	0.321157
645.055233	0.303156	0.308281	0.321948
645.812388	0.304355	0.309781	0.323817
646.569471	0.305995	0.311349	0.324585
647.326483	0.307868	0.312585	0.326331
648.083423	0.309716	0.314545	0.327583
648.840290	0.311989	0.316569	0.329229
649.597086	0.314038	0.318439	0.330572
650.353810	0.316398	0.319824	0.331935
651.110461	0.317943	0.322150	0.333827
651.867041	0.319850	0.324092	0.335887
652.623549	0.321986	0.326102	0.337172
653.379984	0.324541	0.328326	0.338822
654.136348	0.326610	0.330150	0.340498
654.892639	0.328484	0.331951	0.342101
655.648858	0.330912	0.334565	0.344067
656.405005	0.332468	0.336301	0.345421
657.161080	0.334476	0.337799	0.346516
657.917082	0.336219	0.339640	0.348239
658.673012	0.337508	0.341036	0.349062
659.428870	0.339004	0.342571	0.350292
660.184655	0.340302	0.344332	0.351001
660.940368	0.341753	0.345065	0.351900
661.696009	0.343275	0.346249	0.352961
662.451577	0.344299	0.347551	0.353750
663.207073	0.345279	0.348140	0.354376
663.962496	0.345854	0.349307	0.354568
664.717847	0.346974	0.350011	0.355493
665.473125	0.348046	0.351185	0.355616
666.228331	0.348418	0.351823	0.356219
666.983464	0.348308	0.351979	0.356288
667.738525	0.348779	0.352466	0.356340
668.493512	0.349393	0.352032	0.356217
669.248428	0.349030	0.352577	0.355581
670.003270	0.349342	0.352479	0.355092
670.758040	0.348708	0.352078	0.355163
671.512737	0.348395	0.351927	0.354777
672.267361	0.348296	0.351565	0.354062
673.021912	0.347708	0.351573	0.353655
673.776391	0.347396	0.351007	0.353301
674.530797	0.346834	0.350617	0.352206
675.285129	0.346313	0.349561	0.351492
676.039389	0.345643	0.348837	0.350339
676.793576	0.344795	0.347940	0.349060
677.547690	0.343628	0.346956	0.347726
678.301731	0.342471	0.345978	0.346875
679.055699	0.342116	0.345318	0.346340
679.809594	0.341497	0.344693	0.344987
680.563415	0.340438	0.343565	0.343768
681.317164	0.339205	0.342255	0.342546
682.070840	0.338039	0.341067	0.340695
682.824442	0.336520	0.339796	0.338925
683.577971	0.334923	0.338191	0.337683
684.331427	0.333949	0.336916	0.336511
685.084809	0.332885	0.336292	0.335180
685.838119	0.331341	0.334660	0.333609
686.591355	0.330085	0.332814	0.331973
687.344518	0.328608	0.331836	0.330000
688.097607	0.327425	0.330248	0.328574
688.850623	0.326363	0.329034	0.327201
689.603565	0.324615	0.327000	0.325324
690.356434	0.322356	0.325349	0.323562
691.109230	0.320758	0.323691	0.321239
691.861952	0.318590	0.322090	0.319328
692.614601	0.317415	0.320278	0.317859
693.367176	0.315781	0.318557	0.315919
694.119677	0.313883	0.317236	0.314217
694.872105	0.312354	0.315205	0.312315
695.624459	0.310554	0.313178	0.310259
696.376740	0.309013	0.311598	0.308677
697.128947	0.307188	0.310677	0.306756
697.881080	0.305398	0.308716	0.305275
698.633139	0.304104	0.307051	0.303468
699.385125	0.302362	0.305381	0.301215
700.137036	0.300203	0.303422	0.299827
700.888874	0.298313	0.301540	0.297950
701.640638	0.296620	0.300064	0.296004
702.392329	0.294973	0.298203	0.293856
703.143945	0.292779	0.296984	0.292335
703.895487	0.291207	0.295199	0.290386
704.646956	0.289846	0.293635	0.288841
705.398350	0.288256	0.291880	0.286677
706.149670	0.286150	0.289947	0.285540
706.900916	0.284152	0.287996	0.284014
707.652089	0.282432	0.286591	0.282121
708.403187	0.280581	0.284955	0.280083
709.154211	0.278932	0.283366	0.278509
709.905161	0.277296	0.281871	0.276927
710.656036	0.275749	0.280034	0.275132
711.406837	0.273726	0.277984	0.273179
712.157565	0.271587	0.276370	0.271549
712.908217	0.269594	0.274818	0.269596
713.658796	0.267755	0.273440	0.268122
714.409300	0.266358	0.271883	0.266861
715.159730	0.264680	0.270401	0.264916
715.910086	0.263003	0.268993	0.262861
716.660367	0.261106	0.267138	0.261561
717.410573	0.259747	0.265290	0.259650
718.160705	0.257461	0.263661	0.258017
718.910763	0.255931	0.262129	0.256434
719.660746	0.254347	0.260897	0.254615
720.410655	0.252452	0.259463	0.252938
721.160489	0.250852	0.257890	0.251412
721.910248	0.249221	0.256093	0.249699
722.659933	0.247418	0.254358	0.247935
723.409543	0.246296	0.252876	0.246130
724.159079	0.244203	0.251608	0.244753
724.908539	0.242989	0.250673	0.242971
725.657925	0.241246	0.248835	0.241046
726.407237	0.239813	0.247429	0.239431
727.156473	0.238431	0.245987	0.237750
727.905635	0.236949	0.244578	0.236546
728.654721	0.235501	0.243072	0.234830
729.403733	0.233876	0.241875	0.233175
730.152670	0.233046	0.240675	0.231699
730.901532	0.231658	0.239377	0.230192
731.650319	0.230412	0.238065	0.228645
732.399031	0.229037	0.236831	0.226888
733.147668	0.227844	0.235748	0.225465
733.896230	0.227010	0.234954	0.224376
734.644717	0.225899	0.233494	0.222655
735.393129	0.224736	0.232537	0.221478
736.141466	0.223428	0.231602	0.219846
736.889727	0.222783	0.230522	0.218502
737.637913	0.222044	0.229188	0.217212
738.386024	0.220821	0.228483	0.215466
739.134060	0.220311	0.227461	0.214418
739.882021	0.218946	0.226755	0.213375
740.629906	0.218159	0.225573	0.211728
741.377716	0.217015	0.224299	0.210675
742.125451	0.216481	0.223285	0.208658
742.873110	0.215467	0.222635	0.207576
743.620694	0.214549	0.221327	0.206241
744.368202	0.213353	0.220327	0.204994
745.115635	0.212949	0.219339	0.202944
745.862993	0.211732	0.218088	0.201415
746.610275	0.210737	0.216694	0.200180
747.357481	0.209748	0.215387	0.198221
748.104612	0.208426	0.213988	0.196691
748.851667	0.207414	0.212783	0.194946
749.598647	0.206307	0.211496	0.193539
750.345551	0.205267	0.210224	0.191258
751.092379	0.204080	0.208090	0.189357
751.839132	0.202361	0.206381	0.187106
752.585809	0.200615	0.204773	0.185260
753.332410	0.199001	0.202771	0.182874
754.078935	0.197106	0.200564	0.180195
754.825385	0.195517	0.198483	0.177647
755.571758	0.193718	0.196437	0.175621
756.318056	0.191887	0.194520	0.172711
757.064278	0.189485	0.191838	0.170388
757.810424	0.187522	0.189501	0.167506
758.556494	0.185229	0.187023	0.164948
759.302488	0.182890	0.184545	0.161942
760.048406	0.180514	0.182120	0.158772
760.794248	0.177592	0.178838	0.155851
761.540013	0.174811	0.175858	0.152744
762.285703	0.171953	0.172774	0.149406
763.031317	0.169182	0.169315	0.146383
763.776854	0.166014	0.166491	0.143109
764.522316	0.163101	0.163521	0.139667
765.267701	0.159998	0.159651	0.135960
766.013010	0.156830	0.156754	0.132765
766.758242	0.153604	0.153026	0.128888
767.503399	0.150046	0.149506	0.125842
768.248479	0.146393	0.145768	0.121776
768.993482	0.143068	0.142112	0.118339
769.738410	0.139210	0.138472	0.114630
770.483260	0.135290	0.134685	0.111464
771.228035	0.131675	0.130905	0.107885
771.972733	0.128173	0.127320	0.104144
772.717355	0.124590	0.123511	0.100994
773.461900	0.120600	0.119738	0.097359
774.206368	0.116778	0.115957	0.093981
774.950760	0.112818	0.112161	0.090598
775.695075	0.109046	0.108510	0.087498
776.439314	0.105541	0.104602	0.084285
777.183476	0.101446	0.101116	0.081024
777.927562	0.097743	0.097342	0.078205
778.671570	0.094044	0.093883	0.074930
779.415502	0.090311	0.090617	0.072158
780.159357	0.086580	0.086924	0.069474
780.903136	0.083382	0.083663	0.066746
781.646837	0.079638	0.080270	0.064092
782.390462	0.076575	0.077097	0.062035
783.134010	0.073497	0.074212	0.059853
783.877481	0.070231	0.071439	0.057958
784.620875	0.067452	0.069116	0.056442
785.364192	0.064651	0.066380	0.054863
786.107433	0.061885	0.063840	0.053354
786.850596	0.059541	0.061777	0.052116
787.593682	0.056919	0.059346	0.050768
788.336691	0.054707	0.057392	0.050048
789.079623	0.053003	0.055837	0.049805
789.822478	0.051198	0.054133	0.049118
790.565255	0.049396	0.052738	0.048610
791.307956	0.048041	0.051362	0.048486
792.050579	0.046208	0.050121	0.048105
792.793126	0.044720	0.049069	0.047990
793.535594	0.043517	0.047614	0.048151
794.277986	0.042050	0.046760	0.048135
795.020300	0.040990	0.045955	0.048627
795.762537	0.040652	0.045918	0.049326
796.504697	0.040473	0.045910	0.050580
797.246779	0.040458	0.046257	0.051948
797.988784	0.040690	0.046462	0.053212
798.730711	0.041063	0.047204	0.055136
799.472561	0.041616	0.048093	0.056766
800.214333	0.042505	0.048938	0.058782
800.956028	0.043301	0.049753	0.060724
801.697645	0.044154	0.051229	0.062840
802.439185	0.045267	0.052418	0.064931
803.180647	0.046758	0.054113	0.067548
803.922032	0.048037	0.055709	0.070215
804.663338	0.049833	0.057579	0.072862
805.404567	0.052052	0.059787	0.075728
806.145719	0.054295	0.061954	0.078967
806.886792	0.056676	0.064817	0.082460
807.627788	0.059221	0.067244	0.085495
808.368706	0.061571	0.069927	0.088983
809.109546	0.064525	0.072940	0.092698
809.850309	0.067320	0.075832	0.096076
810.590993	0.070371	0.079056	0.099936
811.331600	0.073468	0.082239	0.104003
812.072128	0.076932	0.085881	0.107476
812.812579	0.080230	0.089564	0.111990
813.552951	0.083766	0.092973	0.115575
814.293246	0.087934	0.097214	0.120418
815.033462	0.091601	0.101255	0.124512
815.773601	0.095700	0.105044	0.128950
816.513661	0.099849	0.109139	0.133686
817.253643	0.104191	0.113804	0.137957
817.993547	0.108570	0.118244	0.143115
818.733373	0.112859	0.122937	0.147894
819.473121	0.117380	0.127164	0.152108
820.212790	0.122063	0.132083	0.157181
820.952381	0.126590	0.136808	0.162085
821.691894	0.132140	0.142360	0.167619
822.431329	0.136458	0.146619	0.172098
823.170685	0.141749	0.152333	0.177320
823.909962	0.146742	0.157112	0.182435
824.649162	0.151320	0.162082	0.187231
825.388283	0.157552	0.167450	0.193183
826.127325	0.162234	0.172578	0.197469
826.866289	0.167837	0.178016	0.203638
827.605174	0.172655	0.182939	0.208271
828.343981	0.177839	0.188558	0.213126
829.082710	0.183657	0.194131	0.219677
829.821359	0.188565	0.198858	0.223303
830.559930	0.194571	0.204849	0.229797
831.298423	0.199301	0.209495	0.234439
832.036836	0.205404	0.215925	0.240307
832.775171	0.211125	0.221629	0.245650
833.513427	0.215939	0.226844	0.250323
834.251605	0.222287	0.233217	0.256492
834.989704	0.226490	0.237460	0.261026
835.727723	0.232972	0.243467	0.266702
836.465664	0.238089	0.248513	0.271390
837.203526	0.244003	0.254434	0.277721
837.941310	0.249613	0.259986	0.282615
838.679014	0.254523	0.265411	0.287247
839.416639	0.260867	0.271437	0.293501
840.154185	0.265360	0.275924	0.297015
840.891653	0.272320	0.281997	0.303424
841.629041	0.276039	0.286437	0.307411
842.366350	0.282480	0.293156	0.313352
843.103580	0.287176	0.297920	0.317703
843.840731	0.292563	0.303190	0.323632
844.577803	0.298251	0.308785	0.328723
845.314795	0.302646	0.312671	0.332365
846.051709	0.308400	0.319110	0.338531
846.788543	0.312996	0.323584	0.341450
847.525298	0.319101	0.329361	0.347499
848.261973	0.322922	0.333090	0.351326
848.998570	0.329497	0.339940	0.357775
849.735087	0.333073	0.344165	0.360787
850.471524	0.338381	0.349099	0.366363
851.207882	0.343357	0.353760	0.370621
851.944161	0.347889	0.358181	0.374619
852.680360	0.353440	0.363710	0.379682
853.416480	0.357359	0.366756	0.383142
854.152520	0.362974	0.373272	0.388580
854.888481	0.366152	0.376205	0.391383
855.624362	0.373163	0.382313	0.397425
856.360163	0.376096	0.384653	0.399882
857.095885	0.381478	0.391433	0.405413
857.831527	0.384184	0.393146	0.408646
858.567090	0.390001	0.400129	0.414151
859.302573	0.393092	0.403534	0.417501
860.037976	0.397735	0.407763	0.421639
860.773299	0.402284	0.411643	0.425966
861.508543	0.406953	0.415054	0.428545
862.243706	0.410695	0.420863	0.433858
862.978790	0.414405	0.423906	0.436563
863.713794	0.419453	0.429273	0.441746
864.448718	0.421656	0.431192	0.443775
865.183563	0.427385	0.437117	0.448442
865.918327	0.429264	0.437937	0.450809
866.653011	0.435454	0.444652	0.455578
867.387615	0.436858	0.445936	0.457748
868.122139	0.442299	0.452400	0.462999
868.856584	0.444236	0.453812	0.464826
869.590948	0.450450	0.459185	0.470419
870.325232	0.452224	0.461097	0.471038
871.059435	0.457162	0.465804	0.476344
871.793559	0.459591	0.468397	0.478431
872.527602	0.463978	0.473126	0.482144
873.261565	0.466745	0.474849	0.484072
873.995448	0.469934	0.478674	0.487925
874.729251	0.472653	0.481711	0.490661
875.462973	0.477476	0.486580	0.494636
876.196615	0.479720	0.488275	0.496567
876.930177	0.483570	0.492052	0.500489
877.663658	0.485936	0.495024	0.502834
878.397058	0.490035	0.497956	0.505673
879.130379	0.492991	0.502111	0.509786
879.863619	0.495562	0.504859	0.511556
880.596778	0.499821	0.508068	0.515254
881.329857	0.502503	0.509327	0.516463
882.062855	0.505699	0.514044	0.521081
882.795772	0.508140	0.516367	0.522085
883.528609	0.511379	0.519617	0.525971
884.261366	0.513022	0.521297	0.527638
884.994041	0.516788	0.524110	0.530478
885.726636	0.518935	0.526526	0.533087
886.459150	0.522435	0.529596	0.536261
887.191584	0.524030	0.532557	0.539105
887.923937	0.526849	0.535324	0.542736
888.656209	0.530018	0.537645	0.543430
889.388400	0.533208	0.541004	0.546926
890.120510	0.535094	0.542532	0.547454
890.852539	0.537314	0.545208	0.550990
891.584487	0.540250	0.548146	0.553102
892.316355	0.543630	0.550865	0.556077
893.048141	0.545422	0.552134	0.557397
893.779847	0.547913	0.554655	0.560914
894.511471	0.551092	0.558219	0.562911
895.243014	0.553050	0.559821	0.563932
895.974477	0.556055	0.562594	0.566833
896.705858	0.556831	0.564258	0.568447
897.437158	0.559872	0.566151	0.571321
898.168376	0.561363	0.568766	0.572184
898.899514	0.564526	0.572115	0.576387
899.630570	0.566490	0.572412	0.577151
900.361546	0.568603	0.576572	0.580648
901.092439	0.569301	0.576766	0.581414
901.823252	0.573422	0.582006	0.584563
902.553983	0.573341	0.580936	0.584040
903.284633	0.578028	0.584809	0.588389
904.015201	0.577355	0.584925	0.587835
904.745689	0.582202	0.589313	0.592499
905.476094	0.581283	0.588805	0.591262
906.206418	0.585458	0.593046	0.596793
906.936661	0.586578	0.592982	0.595835
907.666822	0.591135	0.598030	0.599260
908.396901	0.589940	0.596679	0.598891
909.126899	0.593292	0.601236	0.602780
909.856816	0.593644	0.600962	0.602912
910.586650	0.597072	0.603703	0.605957
911.316403	0.599006	0.605525	0.606557
912.046075	0.600898	0.606682	0.608622
912.775664	0.603678	0.609678	0.610871
913.505172	0.603748	0.609522	0.612452
914.234598	0.607091	0.613927	0.615045
914.963943	0.606690	0.613374	0.614990
915.693205	0.610591	0.617192	0.619221
916.422386	0.610203	0.616617	0.618776
917.151484	0.614007	0.621782	0.622582
917.880501	0.613122	0.619557	0.621586
918.609436	0.616567	0.624837	0.625889
919.338289	0.615757	0.623594	0.624109
920.067060	0.621033	0.626284	0.628262
920.795748	0.620752	0.626187	0.627323
921.524355	0.623343	0.628768	0.630792
922.252880	0.624873	0.631038	0.630870
922.981323	0.625853	0.631232	0.632485
923.709683	0.629596	0.634648	0.634664
924.437961	0.627990	0.633760	0.635893
925.166157	0.632187	0.638468	0.638778
925.894271	0.630860	0.637533	0.637799
926.622303	0.635178	0.641417	0.642555
927.350252	0.633760	0.640133	0.640697
928.078119	0.637542	0.645667	0.645266
928.805904	0.638577	0.642878	0.643490
929.533606	0.640049	0.646012	0.646262
930.261226	0.641964	0.646187	0.646465
930.988764	0.641981	0.647018	0.647517
931.716219	0.645111	0.650295	0.651107
932.443592	0.644237	0.649742	0.650313
933.170882	0.648497	0.654672	0.654714
933.898090	0.646219	0.651920	0.652378
934.625215	0.650675	0.656657	0.657658
935.352257	0.649616	0.655785	0.655608
936.079217	0.653874	0.659539	0.659257
936.806095	0.654361	0.659987	0.658520
937.532889	0.655067	0.661825	0.660143
938.259601	0.657000	0.663416	0.662101
938.986230	0.655678	0.661019	0.662574
939.712777	0.661036	0.665904	0.665556
940.439241	0.658843	0.662522	0.663608
941.165622	0.664118	0.669063	0.668786
941.891920	0.661669	0.667884	0.666603
942.618135	0.665463	0.669740	0.668483
943.344267	0.666149	0.670292	0.670553
944.070317	0.666165	0.670565	0.671047
944.796283	0.669893	0.674119	0.673941
945.522167	0.668002	0.671504	0.672150
946.247967	0.671717	0.677051	0.677052
946.973685	0.669508	0.674025	0.674001
947.699319	0.675106	0.677859	0.678009
948.424871	0.673001	0.678165	0.677176
949.150339	0.673435	0.678153	0.679333
949.875724	0.676018	0.682365	0.681778
950.601026	0.675108	0.680383	0.680139
951.326245	0.680826	0.686007	0.685382
952.051381	0.678199	0.683564	0.682618
952.776433	0.682585	0.687867	0.686911
953.501402	0.680991	0.686326	0.685959
954.226288	0.682488	0.687607	0.686238
954.951091	0.684966	0.691501	0.690439
955.675810	0.684399	0.688760	0.686329
956.400446	0.687681	0.694676	0.692220
957.124998	0.685021	0.689324	0.688990
957.849467	0.688725	0.694414	0.693174
958.573852	0.689667	0.693814	0.693587
959.298154	0.690425	0.694226	0.693426
960.022373	0.693004	0.697578	0.696170
960.746508	0.687960	0.695408	0.694018
961.470559	0.695571	0.700594	0.699566
962.194527	0.692573	0.697964	0.696022
962.918411	0.694372	0.699508	0.698654
963.642212	0.696094	0.701765	0.699804
964.365929	0.695610	0.699203	0.697998
965.089562	0.700729	0.704850	0.703755
965.813111	0.698774	0.700360	0.699566
966.536577	0.701873	0.705263	0.705606
967.259958	0.700894	0.706073	0.705265
967.983256	0.701152	0.705161	0.704199
968.706471	0.705450	0.708911	0.708660
969.429601	0.701433	0.705471	0.705138
970.152647	0.705837	0.711146	0.708869
970.875610	0.704852	0.708407	0.706780
971.598488	0.706049	0.711122	0.708261
972.321283	0.708417	0.713507	0.711407
973.043993	0.705172	0.710006	0.708983
973.766620	0.712225	0.715973	0.713943
974.489162	0.709179	0.712527	0.710554
975.211620	0.709969	0.714178	0.713743
975.933995	0.713070	0.715463	0.713677
976.656285	0.710691	0.715266	0.712896
977.378490	0.715691	0.719530	0.718889
978.100612	0.712899	0.715263	0.713194
978.822649	0.715769	0.718801	0.718688
979.544603	0.717760	0.719980	0.719559
980.266471	0.712974	0.718144	0.715996
980.988256	0.718900	0.723918	0.722969
981.709956	0.715456	0.720048	0.718618
982.431572	0.720316	0.722544	0.722907
983.153103	0.719146	0.724987	0.722366
983.874550	0.718761	0.722241	0.721108
984.595913	0.722995	0.727721	0.725601
985.317191	0.719333	0.724180	0.723116
986.038385	0.722261	0.725324	0.725503
986.759494	0.725235	0.728606	0.727744
987.480518	0.721475	0.725399	0.724941
988.201458	0.725882	0.731587	0.730871
988.922313	0.725207	0.728448	0.726602
989.643084	0.728166	0.729786	0.730625
990.363770	0.728287	0.732849	0.730510
991.084371	0.725852	0.729107	0.727179
991.804888	0.731904	0.734641	0.730858
992.525319	0.727588	0.731650	0.728975
993.245666	0.729094	0.731568	0.731842
993.965928	0.734494	0.736582	0.732858
994.686106	0.728204	0.732256	0.730863
995.406198	0.733168	0.737667	0.736853
996.126206	0.732170	0.736462	0.733239
996.846128	0.730583	0.736080	0.732571
997.565966	0.735118	0.739468	0.738555
998.285719	0.731932	0.736582	0.734599
999.005386	0.736710	0.739778	0.738412
999.724969	0.736640	0.740946	0.738485
1000.444467	0.735196	0.737716	0.737377
1001.163879	0.737193	0.743991	0.740017
1001.883207	0.736080	0.739442	0.739604
1002.602449	0.737052	0.740979	0.739565
1003.321606	0.740994	0.745058	0.743903
1004.040678	0.736466	0.740310	0.740144
1004.759665	0.740428	0.744282	0.744084
1005.478566	0.740424	0.744433	0.744566
1006.197382	0.739826	0.743364	0.741356
1006.916113	0.744720	0.747173	0.747322
1007.634758	0.740591	0.744591	0.743550
1008.353319	0.743968	0.746249	0.744874
1009.071793	0.744964	0.749135	0.746582
1009.790183	0.742397	0.746032	0.743869
1010.508486	0.745244	0.750849	0.749699
1011.226705	0.746723	0.748598	0.747012
1011.944838	0.745696	0.748547	0.746934
1012.662885	0.749190	0.751985	0.749168
1013.380847	0.745165	0.749753	0.747210
1014.098723	0.747398	0.750069	0.749481
1014.816514	0.749159	0.754938	0.751479
1015.534219	0.746743	0.751267	0.747396
1016.251838	0.751560	0.755759	0.752538
1016.969372	0.750758	0.753520	0.750868
1017.686820	0.749495	0.752244	0.749437
1018.404182	0.753433	0.755010	0.753805
1019.121458	0.750215	0.753235	0.751544
1019.838649	0.752520	0.755931	0.751137
1020.555753	0.753796	0.759692	0.755069
1021.272772	0.752043	0.754596	0.753208
1021.989705	0.754000	0.757564	0.755419
1022.706552	0.756709	0.758768	0.755808
1023.423313	0.751153	0.757653	0.753537
1024.139988	0.757172	0.759716	0.757769
1024.856578	0.754860	0.758143	0.756140
1025.573081	0.753635	0.756985	0.756484
1026.289498	0.757295	0.761386	0.760748
1027.005829	0.754874	0.759245	0.757211
1027.722074	0.756321	0.760892	0.758460
1028.438232	0.760155	0.763762	0.760983
1029.154305	0.755731	0.759422	0.756636
1029.870291	0.758175	0.763084	0.760676
1030.586192	0.759671	0.762734	0.761927
1031.302005	0.756783	0.762095	0.759655
1032.017733	0.762565	0.764020	0.760703
1032.733374	0.759131	0.763996	0.762068
1033.448929	0.758468	0.763571	0.760082
1034.164398	0.762667	0.766151	0.762953
1034.879780	0.760979	0.764435	0.761630
1035.595076	0.760010	0.762802	0.759629
1036.310286	0.763589	0.767868	0.764974
1037.025409	0.762215	0.765086	0.762630
1037.740445	0.762729	0.765783	0.763179
1038.455395	0.766875	0.768510	0.765672
1039.170259	0.764010	0.763412	0.759695
1039.885035	0.765539	0.768761	0.766046
1040.599726	0.763379	0.771143	0.764121
1041.314329	0.763124	0.766714	0.763310
1042.028846	0.764409	0.769219	0.765025
1042.743276	0.765697	0.769462	0.765257
1043.457620	0.762481	0.767204	0.761594
1044.171877	0.767678	0.770158	0.765319
1044.886047	0.765725	0.771202	0.765852
1045.600130	0.763810	0.767677	0.766232
1046.314126	0.766557	0.771127	0.767686
1047.028036	0.767259	0.767952	0.767329
1047.741858	0.765557	0.768588	0.768424
1048.455594	0.767559	0.772790	0.771061
1049.169243	0.765433	0.770547	0.766410
1049.882805	0.764273	0.771643	0.765621
1050.596280	0.769785	0.775283	0.770003
1051.309667	0.764787	0.769150	0.768356
1052.022968	0.766521	0.769624	0.769707
1052.736182	0.770182	0.774875	0.770445
1053.449309	0.767640	0.769568	0.765554
1054.162348	0.767343	0.771550	0.769155
1054.875300	0.772030	0.774447	0.772133
1055.588165	0.766090	0.772944	0.765866
1056.300943	0.770531	0.772956	0.770283
1057.013634	0.768983	0.776025	0.768653
1057.726238	0.765849	0.771869	0.766417
1058.438754	0.769710	0.771797	0.769694
1059.151182	0.769656	0.774324	0.770102
1059.863524	0.766667	0.770914	0.765553
1060.575778	0.770230	0.771514	0.770768
1061.287945	0.772927	0.772588	0.770431
1062.000024	0.769086	0.770764	0.768381
1062.712016	0.771950	0.773585	0.771508
1063.423920	0.773021	0.775898	0.769385
1064.135737	0.768565	0.770673	0.767717
1064.847466	0.768888	0.773916	0.771567
1065.559108	0.770997	0.775365	0.771814
1066.270662	0.771070	0.771581	0.767501
1066.982128	0.772841	0.773238	0.767247
1067.693507	0.772260	0.775804	0.769036
1068.404798	0.768112	0.771020	0.767706
1069.116001	0.773806	0.773692	0.770539
1069.827117	0.772965	0.774209	0.773183
1070.538145	0.767607	0.773608	0.770346
1071.249085	0.769667	0.774582	0.773875
1071.959937	0.773352	0.775054	0.773682
1072.670702	0.769513	0.773708	0.769879
1073.381378	0.773697	0.775258	0.770232
1074.091967	0.771602	0.778109	0.770139
1074.802468	0.772373	0.770675	0.769157
1075.512881	0.768646	0.773208	0.769433
1076.223205	0.770646	0.776487	0.771149
1076.933442	0.766285	0.773867	0.766666
1077.643591	0.770774	0.772299	0.769825
1078.353652	0.771615	0.775819	0.771872
1079.063624	0.771304	0.772935	0.768924
1079.773509	0.767918	0.773484	0.769841
1080.483305	0.772732	0.775421	0.773203
1081.193013	0.768600	0.771210	0.764874
1081.902633	0.770396	0.770961	0.769651
1082.612165	0.767555	0.777013	0.768980
1083.321608	0.766304	0.770459	0.768485
1084.030963	0.764563	0.768604	0.767377
1084.740230	0.765317	0.775997	0.769790
1085.449409	0.768117	0.769971	0.767333
1086.158499	0.765038	0.769539	0.762459
1086.867501	0.767616	0.771470	0.766779
1087.576414	0.767930	0.770865	0.766988
1088.285239	0.764861	0.769935	0.762143
1088.993975	0.766322	0.770896	0.770998
1089.702623	0.763235	0.772646	0.761452
1090.411182	0.762096	0.766039	0.762813
1091.119653	0.765441	0.773515	0.766650
1091.828035	0.766814	0.764461	0.763299
1092.536329	0.761933	0.766505	0.762731
1093.244534	0.759328	0.768692	0.762498
1093.952650	0.760271	0.773933	0.760955
1094.660677	0.758726	0.762190	0.757068
1095.368616	0.762060	0.763758	0.760586
1096.076466	0.762413	0.766756	0.760783
1096.784228	0.761881	0.762319	0.760806
1097.491900	0.760410	0.761574	0.759048
1098.199484	0.760803	0.764441	0.759983
1098.906978	0.754904	0.762291	0.752742
1099.614384	0.756030	0.758789	0.752803
1100.321701	0.757878	0.756458	0.755815
1101.028929	0.757944	0.757557	0.752383
1101.736068	0.750799	0.753806	0.748197
1102.443118	0.750947	0.754247	0.753877
1103.150079	0.749779	0.759735	0.752678
1103.856951	0.747430	0.751831	0.747207
1104.563734	0.749580	0.751180	0.745196
1105.270428	0.750905	0.755193	0.748048
1105.977032	0.743949	0.746372	0.740174
1106.683547	0.741043	0.750876	0.741575
1107.389974	0.742515	0.742444	0.735619
1108.096311	0.735702	0.737388	0.733537
1108.802558	0.731420	0.740820	0.734222
1109.508717	0.734943	0.739761	0.729513
1110.214786	0.731959	0.731881	0.733124
1110.920766	0.726430	0.737374	0.728432
1111.626656	0.722609	0.734506	0.729417
1112.332457	0.721792	0.731669	0.721853
1113.038169	0.714954	0.727648	0.719351
1113.743791	0.718445	0.725638	0.715200
1114.449324	0.715706	0.718385	0.713673
1115.154767	0.705342	0.708532	0.709345
1115.860120	0.700854	0.705935	0.702864
1116.565385	0.699122	0.711277	0.698211
1117.270559	0.696067	0.697579	0.696082
1117.975644	0.688041	0.698420	0.692528
1118.680639	0.688964	0.697790	0.683153
1119.385545	0.673835	0.687706	0.678659
1120.090361	0.679840	0.677088	0.676308
1120.795087	0.672570	0.678517	0.670126
1121.499723	0.658832	0.667697	0.667222
1122.204270	0.653944	0.665314	0.661629
