# Supplementary material for: Chiral plasmonic superlattices from template-assisted assembly of achiral nanoparticles
Source: Nat Commun. 2025 Feb 16;16:1687. doi: 10.1038/s41467-025-56999-0 (PMC11830766; doi:10.1038/s41467-025-56999-0)
Supplement: Supplementary file 3 — Source Data [file 41467_2025_56999_MOESM3_ESM.zip › source data/Fig.3/Au NPs spheres/gfactor.xlsx]

## Sheet: Sheet1
	27nm L-triskelion	27nm R-triskelion	45nm L-triskelion	45nm R-triskelion	54nm L-triskelion	54nm R-triskelion	70nm R-triskelion
351.607	0.03138	-0.10367	-0.05208	0.12758	-0.00633	-0.03771	0.02157
352.39	0.04728	-0.06194	-0.06217	0.03097	0.07467	0.0201	-0.00516
353.172	-0.02416	-0.00249	-0.11583	0.03073	-0.02411	0.05726	-0.03165
353.954	-0.04657	0.0397	-0.06136	0.01544	-0.01871	-0.03686	-0.00546
354.737	-0.09409	0.02666	-0.03372	0.03631	-0.05204	0.00208	0.02927
355.519	0.0231	-0.0583	0.04057	-0.03161	0.00588	0.01931	-0.00607
356.301	0.06197	0.02191	-0.03331	-0.02304	-0.03147	-0.00246	-0.07795
357.083	0.01234	0.16056	0.05787	-0.02238	0.0192	0.00859	-0.000225803
357.865	0.000911589	-0.02849	0.01956	0.07291	0.00498	-0.0362	-0.03854
358.647	-0.000263574	0.04962	0.01423	-0.11559	0.04798	-0.12709	-0.04371
359.429	-0.07714	0.03513	0.0184	0.07979	-0.07098	-0.04123	0.02362
360.211	-0.00575	0.10389	-0.01024	-6.28108e-05	0.04053	-0.00768	0.01574
360.993	-0.03496	0.09315	-0.00263	-0.04145	0.04886	-0.02401	0.01622
361.775	-0.01344	0.05833	-0.03744	0.01853	0.02417	0.04426	0.01737
362.557	-0.00224	0.01216	-0.04284	0.09556	0.0643	0.01098	-0.0309
363.338	-0.06188	0.11045	0.07134	0.09197	0.01758	-0.01879	0.02369
364.12	-0.0761	-0.1349	-0.00546	-0.03771	0.05232	0.00513	-0.0196
364.902	0.06791	-0.0753	-0.01253	-0.03426	0.0195	-0.04202	-0.0934
365.683	-0.09174	0.10502	0.01688	-0.01359	-0.00314	0.03175	0.04651
366.464	-0.01163	-0.04319	0.06695	0.05998	-0.03622	-0.04679	-0.05289
367.246	0.05416	0.05674	0.05921	0.02274	0.00806	-0.02309	-0.07411
368.027	0.02932	0.00785	0.05733	-0.05642	-0.00684	0.02879	0.01883
368.808	0.08465	-0.03439	0.00961	0.03409	0.03695	0.03431	-0.05078
369.589	0.00766	0.07429	0.03945	0.0301	-0.01088	-0.01403	0.01046
370.371	-0.01787	-0.05865	0.00306	0.08313	-0.02825	0.01653	-0.01759
371.152	0.05218	-0.05859	0.05397	-0.03134	0.00399	0.00449	0.05257
371.933	-0.02832	-0.03776	0.02872	-0.03869	0.01787	-0.01105	-0.00713
372.713	0.0111	0.02477	0.05935	0.01223	0.06056	-0.02025	-0.03312
373.494	-0.07881	0.0172	0.01944	0.01099	0.00895	0.06582	0.00216
374.275	-0.00727	-0.09656	0.00553	0.08814	0.01438	0.00165	0.01852
375.056	0.03356	-0.03377	-0.00974	0.00937	0.02682	-0.02444	-0.00128
375.837	-0.03266	0.01284	0.01073	0.01099	0.00511	-0.05671	-0.04188
376.617	-0.08643	0.08382	0.03652	-0.06415	0.00368	-0.01023	-0.00223
377.398	-0.0327	-0.04903	-0.0105	0.00824	0.01428	0.00318	0.000898967
378.178	-0.05758	0.00403	0.01723	0.02029	0.03707	-0.02717	-0.04796
378.959	0.02458	-0.00644	-0.00967	-0.00644	0.02125	-0.02791	-0.02923
379.739	0.02233	0.02416	-0.04119	-0.01807	-0.01188	-0.00431	-0.01458
380.519	0.05635	0.02444	8.72055e-05	0.00519	0.04267	0.00517	0.00126
381.299	0.03482	0.01201	-0.01163	-0.0567	0.02388	-0.01281	-0.01581
382.08	-0.00824	0.02241	0.01744	-0.02067	0.00187	0.02197	-0.03665
382.86	0.04049	-0.02202	-0.04765	0.01519	0.01644	-0.01449	-0.02545
383.64	-0.02838	-0.01001	-0.00426	0.00105	0.01629	-0.02703	0.00205
384.42	0.01861	0.000880396	0.01702	-0.04571	0.03668	0.00388	-0.05552
385.2	0.00045509	0.014	0.02835	0.00383	0.00622	-0.01333	-0.03549
385.98	0.056	-0.02024	0.04217	0.00216	-0.000971613	-0.01406	-0.0432
386.759	-0.02332	0.0422	-0.01468	-0.01729	0.03212	-0.00782	-0.02496
387.539	0.02421	0.01337	-0.0236	-0.02026	0.00617	-0.03443	-0.000417369
388.319	-0.00787	-0.00926	0.00194	0.01356	0.03086	-0.021	-0.00729
389.098	-0.00547	-0.00134	0.000895147	-0.03628	0.01193	0.00326	-0.00326
389.878	-0.037	-0.0062	-0.00338	0.00286	0.0103	-0.03419	-0.00563
390.657	0.02087	-0.02008	0.05447	-0.02253	-0.00248	-0.00545	-0.03285
391.437	0.02853	-0.00599	0.00644	0.00131	0.02794	-0.000853444	-0.02932
392.216	0.00326	-0.00764	0.03318	-0.01756	0.01168	-0.01139	-0.03206
392.995	-0.00995	-0.0275	-0.00835	-0.01287	0.01378	-0.01731	-0.01599
393.775	0.01733	-0.01117	0.01145	-0.01279	0.00954	-0.02114	-0.01126
394.554	0.03379	0.01406	0.00381	-0.00865	0.0188	-0.03071	-0.00905
395.333	0.04759	-0.00739	-0.01674	-0.04028	0.00926	-0.01464	-0.00303
396.112	0.00842	-0.00882	0.02687	-0.0095	0.02429	-0.02206	-0.00519
396.891	0.01211	-0.00687	0.0257	-0.02961	0.01891	-0.02382	-0.01371
397.67	0.01238	-0.01416	0.00588	-0.02401	0.01774	-0.0028	-0.01414
398.449	-0.00143	-0.00222	0.00738	-0.00904	0.02523	-0.01589	-0.02189
399.228	0.01028	-0.01917	-0.01243	-0.03197	0.02985	-0.02146	-0.00982
400.006	0.01118	-0.01709	0.00197	-0.01627	0.01617	-0.02946	-0.02324
400.785	0.00155	-0.02076	0.0336	0.000998359	0.02436	-0.02486	-0.02679
401.564	-0.00103	-0.00328	0.00487	-0.0287	0.01988	-0.01438	-0.03038
402.342	-0.00736	-0.01777	0.0062	-0.00222	0.0278	-0.01192	-0.03362
403.121	-0.00589	0.0015	0.00308	-0.01807	0.01838	-0.01841	-0.02814
403.899	0.00952	-0.01713	0.01403	-0.01522	0.028	-0.00131	-0.01748
404.677	0.01938	-0.02437	0.01196	0.00716	0.00698	-0.02577	-0.03361
405.456	0.01587	0.00451	0.01581	-0.01774	0.01141	-0.0302	-0.00459
406.234	0.00809	-0.02806	0.01389	-0.00666	0.00722	-0.01205	-0.03685
407.012	-0.00546	-0.00465	0.03358	0.00458	0.01786	-0.02434	-0.0263
407.79	0.02004	-0.00319	0.01187	-0.01441	0.02393	-0.01744	-0.02909
408.568	0.01417	-0.00612	0.01648	-0.00956	0.02987	-0.02642	-0.03006
409.346	0.02339	-0.01096	0.01888	-0.02421	0.02387	-0.02755	-0.01381
410.124	0.03154	-0.00142	0.02263	-0.01975	0.02893	-0.02127	-0.02523
410.902	0.03708	-0.0183	0.00129	-0.01282	0.0417	-0.01792	-0.03142
411.68	0.01444	-0.00928	0.02772	-0.00686	0.02935	-0.0365	-0.02586
412.457	0.00665	-0.01502	0.01512	-0.01768	0.02512	-0.02652	-0.01873
413.235	0.01962	-0.00276	0.00997	-0.01683	0.01113	-0.03074	-0.0319
414.013	0.03594	-0.01465	0.0187	-0.01804	0.03426	-0.02619	-0.01887
414.79	0.01915	-0.01267	0.01736	-0.01309	0.0222	-0.02668	-0.03018
415.568	0.01379	-0.01462	0.02132	-0.0168	0.02496	-0.0195	-0.03097
416.345	0.0256	-0.00956	0.02215	-0.02544	0.03355	-0.02943	-0.03594
417.122	0.02463	-0.02591	0.01648	-0.00986	0.03205	-0.02772	-0.02459
417.9	0.00948	-0.00329	0.01498	-0.0247	0.03704	-0.03335	-0.02744
418.677	0.01	-0.02372	0.02539	-0.03001	0.0393	-0.02013	-0.01503
419.454	0.01776	-0.00783	-0.00281	-0.02571	0.03469	-0.03413	-0.03039
420.231	0.02067	-0.01452	0.02031	-0.00393	0.02832	-0.02233	-0.03796
421.008	0.00909	-0.00805	0.02952	-0.02143	0.03075	-0.03464	-0.02776
421.785	0.01045	-0.01064	0.02258	-0.02135	0.02537	-0.03291	-0.02561
422.562	0.01937	-0.02605	0.01044	-0.01062	0.03563	-0.03622	-0.0256
423.339	0.02441	-0.01889	0.00904	-0.03372	0.02609	-0.03561	-0.02642
424.116	0.0217	-0.01144	0.02496	-0.0214	0.03161	-0.03651	-0.0241
424.892	0.01873	-0.02059	0.02602	-0.02793	0.03759	-0.03582	-0.02572
425.669	0.01089	-0.01399	0.02868	-0.03172	0.02705	-0.04038	-0.02581
426.445	0.01921	-0.00871	0.03142	-0.01885	0.03767	-0.03805	-0.02529
427.222	0.01452	-0.00678	0.02644	-0.01708	0.0328	-0.03077	-0.03182
427.998	0.03179	-0.01094	0.0213	-0.02524	0.02361	-0.03083	-0.02475
428.775	0.00854	-0.00819	0.03056	-0.02754	0.0273	-0.03254	-0.02062
429.551	0.01885	-0.00521	0.03354	-0.03445	0.02435	-0.04197	-0.02797
430.327	0.01404	-0.01302	0.02258	-0.03436	0.03121	-0.03682	-0.03178
431.104	0.02547	-0.00747	0.01589	-0.02605	0.03194	-0.02494	-0.03351
431.88	0.01617	-0.01794	0.01479	-0.02992	0.0287	-0.02655	-0.02474
432.656	0.01665	-0.01271	0.01561	-0.02604	0.02587	-0.03083	-0.02846
433.432	0.01715	-0.0155	0.02225	-0.0273	0.02703	-0.04025	-0.03553
434.208	0.02095	-0.00843	0.01866	-0.02196	0.03207	-0.03328	-0.03519
434.983	0.00744	-0.01259	0.01817	-0.01762	0.03326	-0.0291	-0.0323
435.759	0.0202	-0.01079	0.02785	-0.01625	0.02677	-0.03775	-0.03268
436.535	0.00143	-0.01659	0.02448	-0.02405	0.04049	-0.0425	-0.02366
437.311	0.01659	-0.01238	0.02404	-0.02394	0.03855	-0.02916	-0.02634
438.086	0.02002	-0.0105	0.02006	-0.03183	0.02543	-0.03166	-0.0309
438.862	0.00727	-0.0162	0.02928	-0.02535	0.03368	-0.03811	-0.02494
439.637	0.00615	-0.00936	0.02702	-0.02211	0.02855	-0.03047	-0.02426
440.413	0.00853	-0.0117	0.02769	-0.02417	0.0273	-0.0293	-0.02948
441.188	5.9086e-05	-0.02034	0.02165	-0.02872	0.03236	-0.0297	-0.01846
441.963	0.00686	-0.00657	0.02219	-0.02137	0.028	-0.02843	-0.0271
442.739	0.01758	-0.01058	0.0172	-0.02059	0.03754	-0.03097	-0.0278
443.514	0.01009	-0.01018	0.02	-0.0294	0.02803	-0.03056	-0.02836
444.289	0.01476	-0.00801	0.0149	-0.02364	0.02831	-0.02887	-0.03165
445.064	0.01629	-0.01525	0.02326	-0.02252	0.03239	-0.03037	-0.03199
445.839	0.01348	-0.00626	0.02771	-0.02768	0.02538	-0.02918	-0.02392
446.614	0.0083	-0.00285	0.01825	-0.02133	0.02288	-0.03596	-0.02094
447.389	0.00373	-0.01238	0.02583	-0.01499	0.02979	-0.03492	-0.02573
448.163	0.01626	-0.00776	0.01767	-0.01774	0.0324	-0.03063	-0.02599
448.938	0.01561	-0.00618	0.0195	-0.01823	0.02395	-0.02356	-0.02206
449.713	0.00346	-0.0076	0.01589	-0.02064	0.02754	-0.03702	-0.02941
450.487	0.0184	-0.000693491	0.02345	-0.01648	0.02138	-0.01888	-0.03147
451.262	0.00258	-0.00439	0.02448	-0.01428	0.03264	-0.02631	-0.02905
452.036	0.0011	-0.00254	0.01577	-0.02097	0.02527	-0.02414	-0.02932
452.811	0.01262	-0.00119	0.01217	-0.02046	0.02578	-0.03266	-0.02451
453.585	0.00423	-0.00106	0.03054	-0.0219	0.02697	-0.02772	-0.01994
454.359	0.0107	-0.00543	0.01616	-0.02038	0.02186	-0.02925	-0.01929
455.133	0.00578	-0.00917	0.0195	-0.01351	0.0214	-0.02778	-0.02677
455.907	0.0057	-0.00276	0.01613	-0.01749	0.02411	-0.02573	-0.02359
456.682	0.00293	-0.00565	0.01695	-0.01776	0.02527	-0.02801	-0.02676
457.456	0.00574	-0.00778	0.01587	-0.01502	0.02412	-0.01532	-0.02408
458.229	3.00926e-05	-0.00505	0.01241	-0.01992	0.02376	-0.02802	-0.02327
459.003	0.00205	0.000678915	0.01518	-0.01883	0.02568	-0.02126	-0.02549
459.777	0.00604	0.0011	0.00658	-0.01887	0.0244	-0.02458	-0.02131
460.551	0.00203	-0.00355	0.01799	-0.00823	0.02128	-0.0263	-0.02087
461.325	0.00471	-0.0066	0.01854	-0.01472	0.02648	-0.02436	-0.02594
462.098	0.00686	-0.00274	0.018	-0.01999	0.02108	-0.03214	-0.02242
462.872	0.01112	-0.00303	0.01355	-0.01361	0.02798	-0.02457	-0.01854
463.645	0.00455	-0.00583	0.01842	-0.01726	0.02242	-0.02439	-0.01762
464.419	0.000199772	0.00147	0.01653	-0.01415	0.02014	-0.0261	-0.02631
465.192	0.00464	0.00108	0.01494	-0.00733	0.02007	-0.02676	-0.02199
465.965	0.00572	-0.00802	0.01004	-0.01843	0.02009	-0.02948	-0.02602
466.738	0.00597	-0.00852	0.01675	-0.01393	0.02451	-0.01963	-0.01735
467.512	0.00668	-0.00306	0.01476	-0.00485	0.02288	-0.02353	-0.02524
468.285	0.01012	-0.002	0.0105	-0.0158	0.02815	-0.02624	-0.02112
469.058	0.00556	-0.0035	0.01443	-0.01124	0.02075	-0.02355	-0.02472
469.831	0.00644	-0.00301	0.00985	-0.00565	0.01836	-0.02504	-0.02308
470.603	0.00754	-0.01025	0.01493	-0.00912	0.02173	-0.02301	-0.02082
471.376	-0.000244184	-0.000397609	0.01614	-0.01088	0.02044	-0.01942	-0.01701
472.149	0.00348	-0.00867	0.01422	-0.00614	0.02463	-0.02145	-0.02384
472.922	0.00462	-0.00584	0.00934	-0.00516	0.02508	-0.01929	-0.02185
473.694	0.00697	-0.000134919	0.01176	-0.01013	0.01793	-0.02145	-0.01716
474.467	0.00256	0.00256	0.01557	-0.00983	0.01873	-0.02375	-0.01949
475.239	0.00926	-0.00888	0.01168	-0.0102	0.01887	-0.01912	-0.02099
476.012	0.00985	-0.00786	0.00775	-0.00509	0.02248	-0.01872	-0.01866
476.784	0.00994	-0.00163	0.00897	-0.00246	0.02246	-0.02152	-0.02391
477.556	0.00226	-0.00682	0.00999	-0.00967	0.02445	-0.01932	-0.0204
478.329	0.01126	-0.00771	0.00641	-0.01148	0.02253	-0.02153	-0.01878
479.101	0.00128	-0.00144	0.01464	-0.01173	0.01854	-0.02015	-0.02226
479.873	0.00308	-0.00601	0.01184	-0.01452	0.01945	-0.0205	-0.01865
480.645	0.00784	-0.00349	0.01164	-0.01473	0.01686	-0.01746	-0.01967
481.417	0.00181	-0.000466649	0.01054	-0.01166	0.01455	-0.02304	-0.02023
482.189	0.00667	-0.00291	0.01037	-0.01033	0.01705	-0.02199	-0.01858
482.961	0.00342	0.00187	0.0098	-0.00598	0.01824	-0.01822	-0.01677
483.732	0.00187	-0.00297	0.01517	-0.01626	0.01804	-0.01941	-0.01898
484.504	0.00885	-0.00386	0.00888	-0.00953	0.01668	-0.02227	-0.02079
485.276	0.00743	-0.00273	0.01569	-0.0055	0.02163	-0.02096	-0.01886
486.047	0.00621	-0.00168	0.00807	-0.01156	0.01842	-0.02172	-0.01433
486.819	0.01171	-0.00747	0.01926	-0.01078	0.02083	-0.02315	-0.01664
487.59	0.00719	-0.00809	0.01709	-0.01122	0.02173	-0.02105	-0.0212
488.362	0.00744	-0.00727	0.00255	-0.00732	0.01613	-0.01973	-0.02086
489.133	0.01283	-0.00741	0.0149	-0.01079	0.01825	-0.01769	-0.02095
489.904	0.01319	-0.004	0.01256	-0.01017	0.01337	-0.01697	-0.01853
490.675	0.0093	-0.00887	0.01065	-0.01326	0.01984	-0.02182	-0.02118
491.446	0.00476	-0.00656	0.01233	-0.00957	0.02033	-0.02127	-0.01849
492.217	0.01479	-0.00433	0.00587	-0.00868	0.01652	-0.02115	-0.02088
492.988	0.00747	-0.00576	0.00849	-0.01411	0.02089	-0.02337	-0.01647
493.759	0.00402	-0.00947	0.01199	-0.00778	0.0209	-0.01874	-0.02192
494.53	0.01024	-0.01049	0.00559	-0.0107	0.02174	-0.01912	-0.02108
495.301	0.00891	-0.01226	0.01206	-0.01483	0.01847	-0.01708	-0.01943
496.072	0.00746	-0.00928	0.01731	-0.00964	0.02078	-0.02267	-0.01998
496.842	0.00778	-0.00766	0.01412	-0.0166	0.02014	-0.01911	-0.01921
497.613	0.01522	-0.01189	0.01425	-0.01481	0.02017	-0.0215	-0.01971
498.383	0.00733	-0.00846	0.01052	-0.01624	0.01999	-0.02029	-0.02169
499.154	0.01301	-0.01103	0.01271	-0.01544	0.02245	-0.02083	-0.02469
499.924	0.01266	-0.01321	0.01485	-0.0138	0.0216	-0.0196	-0.02151
500.694	0.01152	-0.01511	0.01358	-0.01008	0.02173	-0.02187	-0.025
501.465	0.00803	-0.01098	0.01534	-0.01372	0.02242	-0.01954	-0.02116
502.235	0.00901	-0.01088	0.01868	-0.0163	0.01774	-0.02266	-0.02048
503.005	0.01244	-0.01338	0.01259	-0.01466	0.02234	-0.02343	-0.02313
503.775	0.02036	-0.01501	0.01805	-0.01318	0.02023	-0.02257	-0.02038
504.545	0.01087	-0.01409	0.01483	-0.01377	0.02262	-0.01949	-0.02158
505.315	0.01232	-0.0133	0.01669	-0.01453	0.02346	-0.02369	-0.02194
506.085	0.00863	-0.01853	0.01623	-0.01731	0.01888	-0.0228	-0.02152
506.854	0.01614	-0.0116	0.01702	-0.0151	0.02144	-0.02373	-0.02318
507.624	0.01481	-0.0143	0.01401	-0.01375	0.02282	-0.02348	-0.02207
508.394	0.01181	-0.01541	0.01398	-0.01588	0.02324	-0.02412	-0.02549
509.163	0.01518	-0.01491	0.01585	-0.0153	0.02179	-0.02393	-0.02165
509.933	0.01198	-0.01319	0.01437	-0.01647	0.02148	-0.02378	-0.02323
510.702	0.01342	-0.01481	0.01702	-0.01457	0.02625	-0.02708	-0.02487
511.472	0.01144	-0.01646	0.0181	-0.01547	0.02347	-0.02317	-0.02638
512.241	0.01271	-0.01853	0.01548	-0.01803	0.02314	-0.02336	-0.0213
513.01	0.01369	-0.0169	0.01772	-0.01697	0.02319	-0.02512	-0.02422
513.779	0.01738	-0.01683	0.02287	-0.01761	0.0259	-0.02531	-0.02742
514.548	0.01855	-0.01859	0.01685	-0.02129	0.02405	-0.02589	-0.02334
515.318	0.01761	-0.01725	0.01619	-0.02235	0.02386	-0.02778	-0.02632
516.087	0.02023	-0.01804	0.01851	-0.01829	0.02513	-0.02751	-0.02548
516.855	0.02021	-0.02135	0.01723	-0.01576	0.02802	-0.02733	-0.02718
517.624	0.01801	-0.0212	0.02223	-0.02288	0.02632	-0.02747	-0.02742
518.393	0.01368	-0.01847	0.01614	-0.02015	0.02751	-0.02637	-0.02633
519.162	0.01971	-0.02362	0.02127	-0.02317	0.02755	-0.0267	-0.02831
519.93	0.01739	-0.02168	0.02252	-0.02303	0.0263	-0.02778	-0.02635
520.699	0.01744	-0.02172	0.02109	-0.02193	0.02732	-0.02875	-0.02478
521.467	0.01854	-0.02417	0.02375	-0.02157	0.02879	-0.03038	-0.02859
522.236	0.0187	-0.02403	0.01899	-0.02193	0.02825	-0.02929	-0.02934
523.004	0.01843	-0.02327	0.01896	-0.02053	0.02874	-0.02869	-0.02754
523.772	0.01603	-0.02239	0.01876	-0.02447	0.02891	-0.03045	-0.02856
524.541	0.02101	-0.02411	0.01952	-0.02392	0.02794	-0.03228	-0.02691
525.309	0.01926	-0.02373	0.02216	-0.02335	0.03115	-0.03265	-0.02882
526.077	0.02072	-0.02424	0.02485	-0.02453	0.03172	-0.03314	-0.02788
526.845	0.02151	-0.02627	0.02339	-0.02468	0.03041	-0.0343	-0.03128
527.613	0.02137	-0.02662	0.02609	-0.02554	0.03047	-0.03577	-0.03255
528.381	0.0226	-0.03097	0.02598	-0.02535	0.03365	-0.03473	-0.0328
529.149	0.02399	-0.02598	0.02481	-0.03018	0.03268	-0.03445	-0.0316
529.916	0.02368	-0.027	0.02542	-0.02695	0.03269	-0.03471	-0.03161
530.684	0.02635	-0.0275	0.02819	-0.02833	0.03352	-0.03529	-0.03533
531.452	0.02747	-0.03085	0.02608	-0.02778	0.0347	-0.03695	-0.03118
532.219	0.02685	-0.02726	0.02569	-0.02886	0.03622	-0.03782	-0.03179
532.987	0.02788	-0.03083	0.0296	-0.02887	0.03226	-0.03869	-0.03119
533.754	0.02956	-0.03058	0.0273	-0.03063	0.03715	-0.03846	-0.03233
534.522	0.03114	-0.03306	0.0294	-0.03229	0.03463	-0.03902	-0.03337
535.289	0.02854	-0.0367	0.03003	-0.03227	0.03631	-0.04131	-0.03279
536.056	0.02961	-0.03412	0.02986	-0.03346	0.03748	-0.04078	-0.03387
536.823	0.03291	-0.03617	0.03199	-0.03412	0.03828	-0.04165	-0.03767
537.59	0.0312	-0.03611	0.03251	-0.03261	0.03987	-0.04274	-0.03415
538.357	0.03024	-0.04026	0.03211	-0.03365	0.03816	-0.04474	-0.03564
539.124	0.03302	-0.03746	0.03392	-0.03664	0.04136	-0.04253	-0.0342
539.891	0.0321	-0.04176	0.03295	-0.03761	0.04083	-0.04288	-0.03584
540.658	0.03522	-0.03866	0.03413	-0.03863	0.04226	-0.0446	-0.03633
541.425	0.03822	-0.04347	0.03512	-0.03732	0.04221	-0.04683	-0.03549
542.191	0.03848	-0.0441	0.03528	-0.03718	0.04223	-0.04797	-0.03527
542.958	0.03648	-0.04313	0.03594	-0.04181	0.04439	-0.04832	-0.03468
543.724	0.03858	-0.04529	0.03782	-0.04274	0.04438	-0.05047	-0.03628
544.491	0.03957	-0.04344	0.03595	-0.04	0.04624	-0.05092	-0.03645
545.257	0.04229	-0.04953	0.03509	-0.04104	0.0462	-0.04995	-0.03675
546.024	0.04248	-0.04934	0.04066	-0.04256	0.04702	-0.05177	-0.03634
546.79	0.04378	-0.05081	0.04126	-0.04343	0.04946	-0.05035	-0.03691
547.556	0.04358	-0.05117	0.04134	-0.04326	0.0487	-0.05222	-0.0351
548.322	0.04601	-0.05023	0.04078	-0.04528	0.05086	-0.05164	-0.0368
549.088	0.04635	-0.05068	0.04085	-0.04502	0.05219	-0.0543	-0.03543
549.854	0.04765	-0.05081	0.04187	-0.04834	0.05299	-0.05352	-0.03653
550.62	0.04899	-0.05297	0.04359	-0.04739	0.05266	-0.05539	-0.03635
551.386	0.04879	-0.05214	0.04602	-0.05026	0.05249	-0.05628	-0.03602
552.152	0.04972	-0.05451	0.04588	-0.05135	0.05556	-0.05823	-0.03775
552.918	0.05134	-0.05656	0.04653	-0.05163	0.05665	-0.05817	-0.03727
553.683	0.05147	-0.05745	0.04826	-0.05224	0.0556	-0.05906	-0.03722
554.449	0.05307	-0.05665	0.0468	-0.05358	0.05767	-0.0593	-0.03785
555.214	0.05223	-0.0553	0.04798	-0.05288	0.05812	-0.06074	-0.03759
555.98	0.05037	-0.05405	0.04797	-0.05617	0.06012	-0.06221	-0.03838
556.745	0.05158	-0.05437	0.049	-0.05706	0.05948	-0.06348	-0.03865
557.51	0.05151	-0.05356	0.05204	-0.05627	0.0625	-0.06314	-0.03791
558.276	0.05152	-0.05344	0.05333	-0.05852	0.0625	-0.06496	-0.03813
559.041	0.05273	-0.05261	0.05303	-0.05905	0.0641	-0.06598	-0.03735
559.806	0.04904	-0.05211	0.0528	-0.05966	0.06387	-0.06787	-0.03883
560.571	0.05039	-0.05162	0.05391	-0.06031	0.06502	-0.06823	-0.03944
561.336	0.05031	-0.05218	0.05376	-0.06061	0.06723	-0.06813	-0.03823
562.101	0.04985	-0.05069	0.05503	-0.06338	0.06782	-0.07045	-0.03987
562.866	0.0468	-0.04871	0.05507	-0.0637	0.07009	-0.07125	-0.0387
563.63	0.04812	-0.04646	0.05672	-0.06349	0.07009	-0.07255	-0.03859
564.395	0.04508	-0.04492	0.0549	-0.06608	0.07145	-0.07118	-0.03861
565.16	0.04768	-0.04429	0.05733	-0.06629	0.072	-0.0744	-0.03865
565.924	0.04464	-0.04223	0.0572	-0.06594	0.07286	-0.07525	-0.03856
566.689	0.04067	-0.03763	0.05798	-0.06672	0.07321	-0.07674	-0.04018
567.453	0.04038	-0.03752	0.05769	-0.06692	0.07299	-0.07603	-0.04025
568.217	0.03965	-0.03519	0.05751	-0.06814	0.07416	-0.07646	-0.04059
568.982	0.03699	-0.03257	0.058	-0.06859	0.07321	-0.0797	-0.03769
569.746	0.03532	-0.02921	0.05943	-0.06983	0.07476	-0.08018	-0.03994
570.51	0.03275	-0.02707	0.05765	-0.06901	0.07598	-0.08057	-0.03999
571.274	0.03045	-0.02871	0.05853	-0.06932	0.07538	-0.08045	-0.04149
572.038	0.02932	-0.0251	0.05563	-0.06856	0.0759	-0.08143	-0.04037
572.802	0.02671	-0.02129	0.05588	-0.06896	0.07499	-0.08229	-0.04187
573.566	0.02588	-0.02068	0.05617	-0.07048	0.07575	-0.08239	-0.04115
574.33	0.02305	-0.01522	0.05489	-0.06889	0.07456	-0.08261	-0.04296
575.093	0.02035	-0.01261	0.05373	-0.06734	0.07604	-0.08226	-0.04283
575.857	0.01739	-0.01122	0.05218	-0.06734	0.07388	-0.08288	-0.04287
576.621	0.01632	-0.00522	0.0511	-0.06567	0.07406	-0.08458	-0.0411
577.384	0.01426	-0.00562	0.05106	-0.06617	0.07184	-0.08384	-0.04346
578.147	0.01085	-0.00386	0.04877	-0.06468	0.06992	-0.08379	-0.04368
578.911	0.00811	-0.000323131	0.04839	-0.06365	0.06874	-0.08341	-0.04495
579.674	0.00583	0.000115031	0.04659	-0.06327	0.06893	-0.08383	-0.04392
580.437	0.00278	0.00653	0.04459	-0.06259	0.06637	-0.08413	-0.04434
581.201	0.00127	0.00988	0.04311	-0.05968	0.06457	-0.08235	-0.04611
581.964	-0.00102	0.00973	0.04243	-0.05893	0.06427	-0.08425	-0.04791
582.727	-0.00485	0.01388	0.0394	-0.0572	0.06256	-0.08352	-0.04691
583.49	-0.00631	0.01441	0.03576	-0.05445	0.06066	-0.08006	-0.0469
584.252	-0.0101	0.01923	0.03489	-0.0546	0.05761	-0.08087	-0.04891
585.015	-0.01197	0.02028	0.03085	-0.05059	0.05559	-0.08159	-0.04736
585.778	-0.01387	0.02206	0.02894	-0.04738	0.05374	-0.07911	-0.05055
586.541	-0.01679	0.02436	0.02797	-0.04561	0.05037	-0.07819	-0.05086
587.303	-0.0196	0.02487	0.02597	-0.04465	0.04966	-0.07724	-0.05216
588.066	-0.02056	0.02934	0.02226	-0.04225	0.04561	-0.07676	-0.05168
588.828	-0.02274	0.03209	0.02038	-0.03736	0.04266	-0.07428	-0.05164
589.591	-0.02467	0.03565	0.01694	-0.03395	0.04157	-0.07331	-0.05184
590.353	-0.02747	0.03696	0.01331	-0.03195	0.03943	-0.07137	-0.05256
591.115	-0.03152	0.03922	0.01232	-0.02924	0.03524	-0.07005	-0.05337
591.877	-0.03236	0.03845	0.00734	-0.02667	0.03458	-0.06923	-0.05502
592.64	-0.03498	0.04526	0.00613	-0.02268	0.03294	-0.0672	-0.05503
593.402	-0.03664	0.04468	0.00306	-0.01889	0.0301	-0.06408	-0.0557
594.164	-0.03986	0.04499	-0.00185	-0.01563	0.02622	-0.06193	-0.05775
594.926	-0.0428	0.04869	-0.00571	-0.01224	0.0248	-0.06037	-0.05855
595.687	-0.04234	0.05159	-0.00607	-0.00797	0.0207	-0.05801	-0.0587
596.449	-0.04348	0.05312	-0.00929	-0.00551	0.02053	-0.05616	-0.05837
597.211	-0.04824	0.056	-0.01122	-0.00285	0.01628	-0.05325	-0.06004
597.972	-0.04934	0.05873	-0.01422	0.00115	0.01564	-0.0495	-0.0586
598.734	-0.05033	0.05773	-0.01745	0.00426	0.01388	-0.04774	-0.06089
599.495	-0.05314	0.05914	-0.02006	0.00641	0.01037	-0.04622	-0.06109
600.257	-0.05506	0.06311	-0.02318	0.01176	0.00948	-0.04237	-0.06156
601.018	-0.05755	0.06267	-0.0233	0.01413	0.00724	-0.04078	-0.06134
601.78	-0.06077	0.06665	-0.02805	0.01652	0.00532	-0.03878	-0.06002
602.541	-0.06117	0.07036	-0.02955	0.02088	0.00417	-0.03656	-0.06165
603.302	-0.06438	0.06897	-0.03071	0.02372	0.00154	-0.03243	-0.06183
604.063	-0.06556	0.07209	-0.03354	0.02686	-0.000127576	-0.03061	-0.06126
604.824	-0.06735	0.07193	-0.03683	0.03025	-0.00022162	-0.02882	-0.06056
605.585	-0.07004	0.07626	-0.03787	0.03381	-0.00306	-0.02467	-0.06105
606.346	-0.07062	0.07785	-0.04008	0.03507	-0.00414	-0.02339	-0.06142
607.106	-0.07317	0.07762	-0.04191	0.03924	-0.00468	-0.02008	-0.06089
607.867	-0.07517	0.0787	-0.04368	0.0429	-0.0056	-0.01716	-0.06072
608.628	-0.07789	0.08016	-0.04674	0.04437	-0.00823	-0.01582	-0.05832
609.388	-0.07905	0.08215	-0.04861	0.04891	-0.00998	-0.01065	-0.0591
610.149	-0.07926	0.08698	-0.04833	0.04939	-0.00895	-0.01059	-0.05811
610.909	-0.08258	0.08693	-0.04839	0.0531	-0.01035	-0.00816	-0.05766
611.67	-0.08491	0.08797	-0.05088	0.05567	-0.01224	-0.00302	-0.05687
612.43	-0.08652	0.09079	-0.05342	0.05863	-0.01316	-0.0027	-0.05569
613.19	-0.08749	0.09375	-0.05389	0.06203	-0.01426	0.000524181	-0.05441
613.95	-0.08885	0.09161	-0.05782	0.06344	-0.01477	0.00149	-0.05364
614.71	-0.09031	0.09426	-0.05817	0.06744	-0.01499	0.00504	-0.05361
615.47	-0.09037	0.09657	-0.05919	0.07177	-0.01583	0.00705	-0.05074
616.23	-0.09243	0.09508	-0.06049	0.07032	-0.01595	0.00894	-0.04948
616.99	-0.09475	0.09856	-0.0623	0.07412	-0.01696	0.0118	-0.04778
617.75	-0.09607	0.09995	-0.06366	0.07695	-0.01886	0.01149	-0.04546
618.51	-0.09867	0.10245	-0.06301	0.07857	-0.01854	0.01416	-0.04512
619.269	-0.09759	0.10372	-0.06694	0.0804	-0.01895	0.01632	-0.04227
620.029	-0.09852	0.1034	-0.06801	0.08434	-0.01961	0.01763	-0.04039
620.788	-0.10038	0.10527	-0.06957	0.08548	-0.0216	0.02092	-0.04051
621.548	-0.10054	0.1061	-0.07087	0.08836	-0.02193	0.02179	-0.03828
622.307	-0.10282	0.10582	-0.07139	0.09102	-0.0207	0.02415	-0.03654
623.067	-0.10033	0.10684	-0.07353	0.09531	-0.02191	0.0242	-0.0351
623.826	-0.10183	0.10641	-0.07438	0.09652	-0.02243	0.02754	-0.03378
624.585	-0.09944	0.10693	-0.07586	0.09678	-0.0248	0.02915	-0.03081
625.344	-0.10004	0.10563	-0.078	0.09911	-0.02559	0.02935	-0.02801
626.103	-0.10086	0.10612	-0.07867	0.10095	-0.02506	0.03188	-0.02778
626.862	-0.09816	0.1045	-0.08037	0.10551	-0.02696	0.0336	-0.02421
627.621	-0.09844	0.10179	-0.08057	0.1056	-0.02735	0.03433	-0.02327
628.38	-0.09662	0.10118	-0.08303	0.10647	-0.02803	0.03624	-0.02088
629.138	-0.09533	0.09907	-0.08117	0.10729	-0.02949	0.03724	-0.01709
629.897	-0.0925	0.09727	-0.08224	0.10984	-0.03012	0.03887	-0.01553
630.656	-0.09104	0.09258	-0.08414	0.11103	-0.03122	0.03925	-0.01299
631.414	-0.08766	0.0868	-0.0856	0.11179	-0.03243	0.04267	-0.0099
632.173	-0.08475	0.08515	-0.08317	0.11371	-0.03409	0.04227	-0.00801
632.931	-0.07937	0.07762	-0.08554	0.11476	-0.03425	0.04596	-0.00572
633.689	-0.07374	0.07345	-0.08475	0.11429	-0.03566	0.04627	-0.00286
634.448	-0.06901	0.06535	-0.08453	0.11467	-0.03752	0.0472	0.000999259
635.206	-0.06511	0.05941	-0.08351	0.11787	-0.03818	0.04953	0.00475
635.964	-0.05945	0.05288	-0.08381	0.11635	-0.03964	0.04973	0.00916
636.722	-0.05216	0.0447	-0.08213	0.11395	-0.04027	0.05048	0.0109
637.48	-0.04474	0.0372	-0.08196	0.11533	-0.04012	0.05255	0.01435
638.238	-0.04098	0.02677	-0.08184	0.11489	-0.04037	0.05335	0.01679
638.995	-0.03187	0.0185	-0.08141	0.11325	-0.0427	0.05347	0.02089
639.753	-0.02617	0.01018	-0.07873	0.10883	-0.042	0.05458	0.02309
640.511	-0.01776	0.000393246	-0.07817	0.11036	-0.04081	0.05484	0.02515
641.268	-0.00968	-0.00909	-0.07577	0.1077	-0.04159	0.05491	0.02713
642.026	-0.000520101	-0.01971	-0.07566	0.10521	-0.04176	0.0545	0.02939
642.783	0.00838	-0.02896	-0.07325	0.1043	-0.04096	0.05501	0.03282
643.541	0.01539	-0.0372	-0.07257	0.10215	-0.04155	0.05443	0.03383
644.298	0.02419	-0.04644	-0.07054	0.09859	-0.03937	0.0537	0.03446
645.055	0.03262	-0.05775	-0.06879	0.09576	-0.04149	0.05169	0.0362
645.812	0.04141	-0.06439	-0.06766	0.09493	-0.04073	0.0535	0.03836
646.569	0.04899	-0.07357	-0.06513	0.0925	-0.04033	0.05108	0.03933
647.326	0.05768	-0.07944	-0.06331	0.08935	-0.03979	0.05069	0.0397
648.083	0.06584	-0.08732	-0.06323	0.08699	-0.03862	0.04902	0.03845
648.84	0.07237	-0.09408	-0.061	0.0848	-0.03674	0.04727	0.03792
649.597	0.08229	-0.09865	-0.05975	0.08097	-0.03678	0.0453	0.03694
650.354	0.0882	-0.1034	-0.05782	0.07955	-0.03537	0.04254	0.0356
651.11	0.09408	-0.10959	-0.0566	0.07846	-0.03543	0.04347	0.0355
651.867	0.10021	-0.1132	-0.05481	0.07409	-0.03525	0.04386	0.03391
652.624	0.10826	-0.11702	-0.05438	0.07176	-0.0351	0.04151	0.03291
653.38	0.11371	-0.11868	-0.05268	0.07107	-0.03295	0.03901	0.03205
654.136	0.11774	-0.12134	-0.05116	0.06722	-0.03421	0.03792	0.03075
654.893	0.12433	-0.12047	-0.05076	0.0655	-0.03234	0.03716	0.02726
655.649	0.12407	-0.11994	-0.04983	0.0625	-0.03163	0.03588	0.02671
656.405	0.13086	-0.12207	-0.048	0.06245	-0.02945	0.03532	0.02348
657.161	0.13294	-0.12084	-0.04821	0.0581	-0.02935	0.03282	0.02102
657.917	0.13491	-0.12003	-0.04726	0.05749	-0.02819	0.03275	0.02001
658.673	0.13895	-0.11959	-0.04676	0.05489	-0.02745	0.03148	0.01649
659.429	0.1398	-0.11573	-0.04414	0.05502	-0.02774	0.03075	0.01529
660.185	0.14059	-0.11435	-0.0479	0.0512	-0.02746	0.02914	0.01172
660.94	0.14035	-0.11309	-0.04377	0.05124	-0.02569	0.02763	0.00887
661.696	0.14225	-0.1115	-0.04397	0.05136	-0.02415	0.02637	0.00771
662.452	0.14183	-0.10727	-0.04329	0.04812	-0.02339	0.02572	0.00646
663.207	0.13882	-0.10585	-0.04417	0.04721	-0.02205	0.02476	0.00327
663.962	0.13735	-0.10181	-0.04614	0.0464	-0.02345	0.02371	0.000468523
664.718	0.13586	-0.09856	-0.04453	0.04588	-0.02201	0.02318	-0.00104
665.473	0.13345	-0.09623	-0.04617	0.04603	-0.02014	0.0206	-0.00399
666.228	0.13046	-0.09226	-0.04567	0.04421	-0.0205	0.02122	-0.00553
666.983	0.12596	-0.08822	-0.04498	0.04479	-0.01866	0.02171	-0.00829
667.739	0.1227	-0.08331	-0.04588	0.0443	-0.01826	0.02057	-0.01112
668.494	0.11741	-0.07815	-0.04759	0.04319	-0.0185	0.01857	-0.01267
669.248	0.11368	-0.07197	-0.04767	0.0419	-0.01729	0.01782	-0.01498
670.003	0.10691	-0.06519	-0.04826	0.04163	-0.01693	0.01564	-0.01602
670.758	0.10158	-0.05859	-0.05017	0.04068	-0.01651	0.01756	-0.01674
671.513	0.09418	-0.04907	-0.04877	0.0407	-0.01552	0.01737	-0.01976
672.267	0.0867	-0.04061	-0.04941	0.04256	-0.01594	0.01569	-0.02171
673.022	0.07772	-0.03049	-0.04953	0.04108	-0.01629	0.01618	-0.02203
673.776	0.0704	-0.02134	-0.05039	0.04037	-0.01618	0.01607	-0.02376
674.531	0.06136	-0.00994	-0.0499	0.03718	-0.01612	0.01462	-0.02512
675.285	0.0516	0	-0.05133	0.03779	-0.01672	0.0141	-0.02829
676.039	0.04233	0.0117	-0.04996	0.0377	-0.01479	0.01278	-0.02885
676.794	0.03199	0.02188	-0.05081	0.03578	-0.01435	0.01161	-0.03072
677.548	0.02236	0.03386	-0.05001	0.03602	-0.01681	0.01116	-0.03153
678.302	0.01109	0.04445	-0.04971	0.03488	-0.01347	0.012	-0.0315
679.056	0.000693709	0.05531	-0.04817	0.03356	-0.01502	0.01151	-0.03474
679.81	-0.00952	0.06777	-0.04799	0.0325	-0.01445	0.00951	-0.03325
680.563	-0.02103	0.07728	-0.04508	0.03065	-0.01431	0.00907	-0.03292
681.317	-0.03283	0.08766	-0.04394	0.03078	-0.01415	0.00911	-0.03402
682.071	-0.04361	0.09791	-0.04304	0.0283	-0.01216	0.00724	-0.03616
682.824	-0.05326	0.10785	-0.03977	0.02948	-0.01345	0.00656	-0.03572
683.578	-0.06471	0.11482	-0.04019	0.02694	-0.01143	0.00753	-0.03765
684.331	-0.07394	0.12377	-0.03672	0.02461	-0.01438	0.00699	-0.03807
685.085	-0.08469	0.12956	-0.03617	0.02523	-0.01331	0.00627	-0.037
685.838	-0.09291	0.13413	-0.03337	0.02437	-0.01211	0.00619	-0.0368
686.591	-0.10248	0.13531	-0.0318	0.0218	-0.01142	0.00516	-0.03806
687.345	-0.1101	0.13683	-0.02865	0.02146	-0.0103	0.00381	-0.03827
688.098	-0.11613	0.13565	-0.02629	0.0188	-0.011	0.00314	-0.03892
688.851	-0.12049	0.13486	-0.0258	0.01868	-0.01115	0.00229	-0.03825
689.604	-0.12458	0.13218	-0.02312	0.01769	-0.01049	0.00194	-0.03813
690.356	-0.12861	0.12919	-0.02059	0.01709	-0.01167	0.0033	-0.04051
691.109	-0.12879	0.12308	-0.01861	0.01623	-0.00886	0.00132	-0.04006
691.862	-0.13047	0.1208	-0.01677	0.01567	-0.00832	0.00202	-0.04136
692.615	-0.1287	0.11685	-0.01469	0.01535	-0.00837	0.00122	-0.03881
693.367	-0.12736	0.1125	-0.01041	0.01339	-0.00765	0.000379107	-0.03783
694.12	-0.12492	0.1062	-0.00868	0.01322	-0.00978	0.000918254	-0.03989
694.872	-0.12107	0.10323	-0.00422	0.01272	-0.00758	-0.000107303	-0.04028
695.624	-0.1176	0.09828	-0.000256293	0.01061	-0.00657	-0.000812368	-0.03791
696.377	-0.11352	0.0935	0.00133	0.01195	-0.00682	-0.000925959	-0.03911
697.129	-0.10946	0.08977	0.00443	0.01009	-0.00477	-0.00119	-0.03574
697.881	-0.10515	0.0869	0.00641	0.00862	-0.00638	-0.00033956	-0.03793
698.633	-0.10261	0.08309	0.01029	0.00973	-0.0075	-0.00176	-0.03623
699.385	-0.09795	0.07897	0.01538	0.00937	-0.0066	-0.00317	-0.03699
700.137	-0.09345	0.07505	0.01713	0.00867	-0.00566	-0.00104	-0.03661
700.889	-0.09011	0.07304	0.01862	0.00683	-0.00637	-0.00101	-0.0369
701.641	-0.08663	0.07122	0.02325	0.0087	-0.00532	-0.00171	-0.03641
702.392	-0.0835	0.06736	0.02658	0.00683	-0.00532	-0.0031	-0.03474
703.144	-0.07947	0.06439	0.0317	0.00661	-0.00545	-0.00123	-0.03713
703.895	-0.07678	0.06304	0.03651	0.00571	-0.00537	-0.00229	-0.03603
704.647	-0.0742	0.06101	0.03828	0.00606	-0.00352	-0.0028	-0.03527
705.398	-0.07076	0.05961	0.04263	0.0038	-0.00387	-0.00441	-0.03373
706.15	-0.06994	0.05742	0.04756	0.00168	-0.00568	-0.0017	-0.03042
706.901	-0.06714	0.05475	0.05016	0.000599231	-0.0048	-0.000385997	-0.03146
707.652	-0.06461	0.05439	0.05625	-0.000274501	-0.0051	-0.000871045	-0.03369
708.403	-0.06197	0.052	0.05953	-0.000655546	-0.00471	-0.0014	-0.0321
709.154	-0.06132	0.05037	0.06237	-0.00228	-0.00443	-0.00119	-0.03416
709.905	-0.05864	0.04974	0.06614	-0.00383	-0.00411	-0.00104	-0.03029
710.656	-0.05736	0.0486	0.07065	-0.00478	-0.00374	-0.00174	-0.03179
711.407	-0.05661	0.04672	0.07489	-0.00744	-0.00297	-0.00154	-0.03069
712.158	-0.05546	0.04745	0.08227	-0.00981	-0.00314	-0.000107344	-0.02808
712.908	-0.05169	0.04418	0.08344	-0.01089	-0.00369	5.6594e-06	-0.03043
713.659	-0.05169	0.0425	0.08685	-0.01283	-0.00339	0.00104	-0.02917
714.409	-0.04981	0.04227	0.09042	-0.01589	-0.00398	0.00143	-0.02912
715.16	-0.04748	0.04011	0.096	-0.0184	-0.00184	0.000670721	-0.02924
715.91	-0.04672	0.04105	0.10137	-0.01976	-0.0021	-0.000404282	-0.02759
716.66	-0.04511	0.04017	0.10376	-0.02177	-0.00331	0.0013	-0.02831
717.411	-0.04421	0.03768	0.10863	-0.02502	-0.000784801	-0.000277037	-0.02399
718.161	-0.04506	0.03911	0.11108	-0.02625	-0.0013	0.00159	-0.02635
718.911	-0.04273	0.03701	0.11703	-0.0295	0.00189	0.00144	-0.02691
719.661	-0.04141	0.03631	0.12029	-0.03279	0.00222	0.00076953	-0.02564
720.411	-0.04063	0.03522	0.12383	-0.03443	0.00393	0.0014	-0.02398
721.16	-0.0415	0.03536	0.12823	-0.03888	0.00243	0.00161	-0.02451
721.91	-0.0392	0.03367	0.13057	-0.04126	0.00455	0.00138	-0.02378
722.66	-0.0373	0.03455	0.13543	-0.04338	0.00633	0.0015	-0.02386
723.41	-0.03823	0.03241	0.13685	-0.04928	0.00595	-0.000481045	-0.02305
724.159	-0.03894	0.03178	0.14161	-0.05116	0.00772	0.0016	-0.02388
724.909	-0.0384	0.03121	0.14367	-0.05344	0.01042	-5.23618e-05	-0.02435
725.658	-0.03471	0.03191	0.14675	-0.05624	0.01101	-0.000583099	-0.02375
726.407	-0.03658	0.03213	0.14816	-0.05941	0.01281	-0.00112	-0.02291
727.156	-0.03536	0.0258	0.15224	-0.06233	0.01449	-0.00199	-0.02169
727.906	-0.03631	0.02722	0.15395	-0.06586	0.01697	-0.00118	-0.02366
728.655	-0.03391	0.0302	0.15496	-0.06786	0.01991	-0.00197	-0.02019
729.404	-0.03422	0.02891	0.15747	-0.07205	0.021	-0.00206	-0.02243
730.153	-0.03262	0.02866	0.1603	-0.07507	0.0228	-0.00397	-0.02049
730.902	-0.0331	0.02978	0.16021	-0.07711	0.02357	-0.00433	-0.02112
731.65	-0.03132	0.02627	0.16186	-0.08123	0.02522	-0.00523	-0.0201
732.399	-0.03118	0.02755	0.16246	-0.08605	0.02791	-0.00638	-0.02129
733.148	-0.02993	0.02381	0.16329	-0.08825	0.03133	-0.00707	-0.02005
733.896	-0.03067	0.02599	0.16242	-0.09082	0.03081	-0.00784	-0.02084
734.645	-0.02948	0.02506	0.16338	-0.09285	0.03349	-0.00968	-0.018
735.393	-0.0307	0.0276	0.16106	-0.09672	0.03422	-0.00973	-0.0172
736.141	-0.02808	0.02759	0.16153	-0.09854	0.03728	-0.01073	-0.01603
736.89	-0.03055	0.02433	0.15997	-0.10431	0.0393	-0.01284	-0.0168
737.638	-0.0268	0.02139	0.16057	-0.10578	0.04202	-0.01451	-0.01846
738.386	-0.02739	0.02545	0.15621	-0.10826	0.04403	-0.01612	-0.01593
739.134	-0.02641	0.02472	0.15562	-0.1117	0.04583	-0.01776	-0.01634
739.882	-0.0281	0.02248	0.15172	-0.11385	0.0486	-0.01683	-0.0161
740.63	-0.02663	0.02343	0.14894	-0.1159	0.04885	-0.01946	-0.01612
741.378	-0.02894	0.02321	0.14554	-0.11861	0.05048	-0.01922	-0.01449
742.125	-0.02481	0.01746	0.14271	-0.12176	0.05333	-0.02377	-0.01408
742.873	-0.02731	0.02117	0.13744	-0.12379	0.05577	-0.02402	-0.01534
743.621	-0.02578	0.02261	0.1323	-0.12698	0.05762	-0.02533	-0.01175
744.368	-0.02571	0.02116	0.1282	-0.12944	0.05897	-0.02554	-0.01165
745.116	-0.0252	0.02565	0.12138	-0.13343	0.06061	-0.03064	-0.01129
745.863	-0.02488	0.01873	0.11506	-0.13597	0.0611	-0.03167	-0.0102
746.61	-0.02583	0.01985	0.1091	-0.13818	0.06381	-0.03247	-0.00986
747.357	-0.02098	0.01777	0.10242	-0.14105	0.06479	-0.03555	-0.00969
748.105	-0.02019	0.0176	0.09287	-0.14335	0.06621	-0.03628	-0.00891
748.852	-0.02664	0.01908	0.08754	-0.14885	0.06733	-0.03865	-0.00823
749.599	-0.02075	0.01819	0.07875	-0.14889	0.06902	-0.03967	-0.00843
750.346	-0.02126	0.01903	0.06977	-0.15221	0.0701	-0.04367	-0.00758
751.092	-0.0271	0.01458	0.06152	-0.15601	0.07344	-0.04603	-0.00703
751.839	-0.02699	0.01788	0.05113	-0.15557	0.0743	-0.04788	-0.00759
752.586	-0.02127	0.01476	0.04184	-0.15791	0.07567	-0.04837	-0.00526
753.332	-0.01965	0.01733	0.03085	-0.16142	0.07631	-0.05101	-0.005
754.079	-0.02039	0.01607	0.02069	-0.15925	0.08015	-0.05375	-0.00499
754.825	-0.01943	0.01313	0.01064	-0.16021	0.08029	-0.05705	-0.00475
755.572	-0.02191	0.01628	0.00308	-0.1597	0.08378	-0.05802	-0.00331
756.318	-0.02237	0.01443	-0.00706	-0.16011	0.08403	-0.06181	-0.00229
757.064	-0.01753	0.0156	-0.01886	-0.15518	0.08555	-0.06189	-0.00217
757.81	-0.02275	0.02146	-0.02737	-0.14964	0.08902	-0.06524	-0.00171
758.556	-0.02238	0.01398	-0.03601	-0.14181	0.09084	-0.06649	0.00038169
759.302	-0.0243	0.0112	-0.04566	-0.12949	0.09114	-0.06913	-0.000873005
760.048	-0.01972	0.00993	-0.0562	-0.11727	0.09439	-0.07226	0.00111
760.794	-0.01552	0.01028	-0.06334	-0.09786	0.09539	-0.07281	0.00134
761.54	-0.01584	0.01502	-0.07133	-0.07756	0.09974	-0.07449	0.0024
762.286	-0.02108	0.01044	-0.07556	-0.0548	0.10103	-0.07677	0.00384
763.031	-0.02253	0.01411	-0.08524	-0.02778	0.10235	-0.07828	0.00491
763.777	-0.01489	0.01179	-0.09013	-0.0013	0.10577	-0.0794	0.00463
764.522	-0.02209	0.01386	-0.09676	0.02568	0.10821	-0.08203	0.00474
765.268	-0.01805	0.00552	-0.10083	0.05141	0.10963	-0.08506	0.00786
766.013	-0.02338	0.01068	-0.10553	0.07357	0.11059	-0.08605	0.00644
766.758	-0.0142	0.01062	-0.10749	0.09191	0.11176	-0.08946	0.00749
767.503	-0.02022	0.0177	-0.11021	0.10673	0.11487	-0.08863	0.00932
768.248	-0.01228	0.00668	-0.11259	0.11961	0.11714	-0.09144	0.00828
768.993	-0.01815	0.01079	-0.11388	0.1284	0.11874	-0.09305	0.01124
769.738	-0.01357	0.01656	-0.11606	0.13588	0.11996	-0.0939	0.01174
770.483	-0.01728	0.0167	-0.11672	0.13957	0.12069	-0.09237	0.01247
771.228	-0.0202	0.01373	-0.1163	0.14287	0.1238	-0.09368	0.01363
771.973	-0.01552	0.01078	-0.11523	0.14458	0.12207	-0.0962	0.01332
772.717	-0.01786	0.00935	-0.11507	0.14449	0.12355	-0.09598	0.01524
773.462	-0.01769	0.01496	-0.11432	0.14295	0.12595	-0.09633	0.01624
774.206	-0.01575	0.01546	-0.11298	0.14138	0.12625	-0.09627	0.01704
774.951	-0.01893	0.00518	-0.1129	0.1406	0.12699	-0.09571	0.01666
775.695	-0.01569	0.01492	-0.10823	0.13826	0.12593	-0.09465	0.01797
776.439	-0.01685	0.01527	-0.10887	0.13635	0.12596	-0.09525	0.01956
777.183	-0.01924	0.00421	-0.1073	0.13357	0.12501	-0.09363	0.02016
777.928	-0.01211	0.00397	-0.10729	0.13141	0.12359	-0.09151	0.02162
778.672	-0.00983	0.01191	-0.10217	0.12677	0.12425	-0.09171	0.02299
779.415	-0.01935	0.00863	-0.10247	0.1258	0.12219	-0.08916	0.02548
780.159	-0.01477	0.00534	-0.09916	0.12181	0.12018	-0.08609	0.02472
780.903	-0.01354	0.01187	-0.09702	0.11986	0.11785	-0.08574	0.02544
781.647	-0.0137	0.01078	-0.09488	0.11721	0.11496	-0.0823	0.02527
782.39	-0.01779	0.01113	-0.09225	0.11356	0.11221	-0.07873	0.027
783.134	-0.01081	0.00959	-0.09142	0.11097	0.10745	-0.07569	0.02785
783.877	-0.02025	0.00798	-0.08895	0.11021	0.10377	-0.06979	0.02911
784.621	-0.01707	0.00298	-0.08763	0.10507	0.09973	-0.06398	0.02999
785.364	-0.0212	0.01294	-0.0849	0.1034	0.09651	-0.0582	0.03218
786.107	-0.01173	0.00558	-0.08469	0.10167	0.0912	-0.05192	0.03187
786.851	-0.00781	0.003	-0.08224	0.09799	0.08368	-0.04612	0.03392
787.594	-0.01964	0.00704	-0.07955	0.09714	0.0771	-0.03912	0.03404
788.337	-0.02049	0.00657	-0.07607	0.09522	0.07138	-0.03017	0.03559
789.08	-0.00621	0.00188	-0.07443	0.09251	0.0629	-0.02096	0.03554
789.822	-0.01491	0.00154	-0.07379	0.09059	0.05832	-0.01386	0.03655
790.565	-0.01578	0.00665	-0.073	0.08924	0.05031	-0.00532	0.03545
791.308	-0.01046	-0.00183	-0.07089	0.08501	0.04105	0.00304	0.0374
792.051	-0.0084	0.00715	-0.06851	0.08258	0.03581	0.01317	0.03893
792.793	-0.0132	0.00564	-0.0673	0.08219	0.02451	0.02297	0.03935
793.536	-0.00805	0.01113	-0.06498	0.07957	0.0161	0.03281	0.04024
794.278	-0.0217	0.00849	-0.06539	0.07824	0.00629	0.04358	0.04112
795.02	-0.00826	0.00471	-0.065	0.0766	-0.00059358	0.05495	0.04377
795.763	-0.02014	-0.00121	-0.06263	0.07494	-0.01025	0.06227	0.04504
796.505	-0.02109	0.01365	-0.0591	0.07249	-0.02071	0.07201	0.04421
797.247	-0.012	0.000601509	-0.05833	0.07389	-0.02834	0.0811	0.0443
797.989	-0.00724	0.00841	-0.05672	0.07105	-0.03907	0.08746	0.04241
798.731	-0.01816	0.00498	-0.05642	0.06914	-0.0505	0.09677	0.04596
799.473	-0.00782	-0.00143	-0.05567	0.06797	-0.06012	0.10266	0.0447
800.214	-0.01463	0.00736	-0.05388	0.06518	-0.06916	0.10821	0.04585
800.956	-0.00649	0.00558	-0.05153	0.06439	-0.07912	0.11384	0.0463
801.698	-0.01178	0.00221	-0.05132	0.06179	-0.08948	0.11989	0.04671
802.439	-0.01766	0.01664	-0.05337	0.06022	-0.09838	0.12376	0.04692
803.181	-0.0214	0.0043	-0.04895	0.06143	-0.10869	0.12778	0.04765
803.922	-0.01951	-0.00228	-0.04718	0.05823	-0.12142	0.13338	0.04885
804.663	-0.01487	-0.00481	-0.04749	0.05861	-0.1284	0.13523	0.04897
805.405	-0.01697	0.00221	-0.04667	0.05805	-0.13793	0.13544	0.05015
806.146	-0.0095	0.0189	-0.04475	0.0568	-0.14633	0.13742	0.04935
806.887	-0.01437	0.00404	-0.04589	0.05455	-0.15503	0.13976	0.0498
807.628	-0.01504	0.01652	-0.04503	0.05429	-0.16372	0.13893	0.0489
808.369	-0.01289	0.00498	-0.04404	0.05167	-0.17133	0.14145	0.04988
809.11	-0.00807	0.01265	-0.04233	0.05207	-0.1769	0.14155	0.04937
809.85	-0.00806	0.00155	-0.04073	0.05263	-0.18476	0.14112	0.04998
810.591	-0.00842	0.00921	-0.04016	0.051	-0.18992	0.14151	0.04807
811.332	-0.01172	0.00613	-0.03969	0.04913	-0.19325	0.14261	0.04937
812.072	-0.01598	0.01599	-0.03863	0.04865	-0.19661	0.13945	0.04726
812.813	-0.01131	0.01292	-0.04209	0.0509	-0.19951	0.14155	0.04914
813.553	-0.00727	0.01154	-0.03907	0.04946	-0.20141	0.13882	0.04924
814.293	-0.01624	0.00419	-0.03813	0.04561	-0.20425	0.13825	0.0469
815.033	-0.01304	0.00854	-0.03686	0.04512	-0.20314	0.13723	0.04512
815.774	0.0014	-0.0108	-0.03618	0.04656	-0.20322	0.13571	0.04634
816.514	-0.01976	0.01011	-0.0339	0.04378	-0.20233	0.13522	0.04557
817.254	-0.01606	0.00487	-0.03498	0.04318	-0.19983	0.13234	0.04531
817.994	-0.01238	0.00287	-0.03461	0.04462	-0.19767	0.13267	0.04517
818.733	-0.01016	0.00854	-0.03203	0.04424	-0.19304	0.13211	0.04382
819.473	-0.0088	0.0068	-0.03244	0.04155	-0.19024	0.12877	0.04128
820.213	-0.01535	0.0033	-0.03218	0.04156	-0.18609	0.12791	0.04169
820.952	-0.00837	0.01094	-0.03109	0.04034	-0.18184	0.12719	0.04054
821.692	-0.00917	0.00741	-0.0314	0.03915	-0.17817	0.12485	0.03933
822.431	-0.01174	0.00511	-0.03118	0.03902	-0.17356	0.12371	0.03872
823.171	-0.00596	0.00727	-0.03082	0.03753	-0.16885	0.12157	0.03747
823.91	-0.01311	0.00247	-0.02863	0.03624	-0.16498	0.12027	0.03424
824.649	-0.01999	0.01389	-0.03003	0.0397	-0.15807	0.11951	0.03588
825.388	-0.00901	0.00658	-0.03026	0.035	-0.15572	0.11677	0.03377
826.127	-0.01784	-0.00369	-0.02914	0.03782	-0.15207	0.11424	0.0332
826.866	-0.01519	0.00295	-0.02899	0.03822	-0.14633	0.11454	0.02995
827.605	-0.0044	0.00568	-0.02719	0.03665	-0.14229	0.1128	0.02894
828.344	-0.01173	0.00809	-0.02634	0.03438	-0.13752	0.11061	0.02786
829.083	-0.02063	0.00177	-0.02596	0.03374	-0.13281	0.11157	0.02715
829.821	-0.0157	-0.00158	-0.02622	0.03328	-0.12923	0.10676	0.0257
830.56	-0.0143	0.00895	-0.02564	0.03519	-0.12443	0.10709	0.0255
831.298	-0.01388	0.00615	-0.02682	0.03334	-0.12101	0.10601	0.02436
832.037	-0.01531	-0.00935	-0.02506	0.03522	-0.11805	0.10433	0.02275
832.775	-0.01068	-0.00447	-0.0248	0.0318	-0.11374	0.10237	0.01861
833.513	-0.01352	0.01534	-0.02442	0.03061	-0.10883	0.10128	0.02075
834.252	-0.00974	0.00353	-0.02378	0.03528	-0.10422	0.09993	0.01902
834.99	-0.00793	0.00371	-0.02235	0.03233	-0.10392	0.10036	0.01731
835.728	-0.01762	0.01041	-0.02506	0.03311	-0.09987	0.09733	0.01696
836.466	-0.00646	-0.0146	-0.02392	0.03077	-0.0964	0.09558	0.01613
837.204	0.00393	0.00945	-0.02424	0.03241	-0.09394	0.09617	0.01447
837.941	-0.00872	0.00619	-0.02415	0.02754	-0.0906	0.09366	0.01448
838.679	-0.01427	0.01841	-0.02229	0.03074	-0.08828	0.09248	0.01481
839.417	-0.02493	0.00205	-0.02268	0.02735	-0.08554	0.09174	0.01209
840.154	-0.01282	-0.01034	-0.01946	0.02829	-0.08264	0.08871	0.01172
840.892	-0.00848	0.00727	-0.01786	0.02741	-0.07802	0.08675	0.0125
841.629	-0.02362	0.0038	-0.02388	0.02915	-0.07751	0.08727	0.01089
842.366	0.00249	0.00874	-0.01612	0.02662	-0.07685	0.08556	0.01048
843.104	-0.01182	0.00926	-0.01818	0.0291	-0.07183	0.08439	0.01154
843.841	-0.00709	0.01422	-0.02237	0.02877	-0.07122	0.08563	0.01331
844.578	-0.00469	-0.00198	-0.02364	0.02752	-0.06963	0.08378	0.01377
845.315	-0.01131	0.00245	-0.0186	0.02686	-0.06717	0.08157	0.01204
846.052	0.01868	0.00959	-0.02117	0.03018	-0.06419	0.08251	0.01487
846.789	-0.00264	0.00962	-0.02032	0.02789	-0.06664	0.07782	0.01292
847.525	-0.01378	-0.00442	-0.01765	0.0267	-0.06272	0.07753	0.01306
848.262	0.000496039	-0.0086	-0.0187	0.02602	-0.05968	0.07747	0.0147
848.999	-0.03524	-0.02092	-0.01941	0.02576	-0.05972	0.07702	0.01479
849.735	-0.01057	-0.000428857	-0.0214	0.02574	-0.0596	0.07544	0.01455
850.472	-0.01426	0.00965	-0.0215	0.02506	-0.05682	0.07611	0.01772
851.208	0.00387	0.00124	-0.01511	0.0307	-0.05504	0.07413	0.01799
851.944	-0.01798	-0.000440239	-0.02003	0.02713	-0.05494	0.07266	0.01835
852.68	-0.01059	0.00742	-0.02112	0.02563	-0.05436	0.07132	0.02009
853.416	-0.00453	0.00728	-0.01575	0.02508	-0.05176	0.07007	0.02012
854.153	-0.01867	0.00637	-0.01914	0.02761	-0.05413	0.06961	0.02069
854.888	-0.0051	0.00755	-0.01792	0.0246	-0.05205	0.0686	0.02169
855.624	-0.01016	-0.00931	-0.01966	0.02289	-0.04978	0.06601	0.02239
856.36	-0.01707	-0.01141	-0.02028	0.02844	-0.04801	0.06474	0.02485
857.096	-0.00552	0.01214	-0.01703	0.02465	-0.04783	0.0652	0.02465
857.832	-0.01441	0.01393	-0.0147	0.01936	-0.046	0.06668	0.02631
858.567	-0.00864	0.00286	-0.01854	0.0271	-0.04613	0.06591	0.02702
859.303	-0.01311	-0.00405	-0.01797	0.02513	-0.04404	0.06667	0.02726
860.038	-0.01081	0.01215	-0.01866	0.02221	-0.04167	0.06537	0.03004
860.773	-0.000225986	-0.00447	-0.01651	0.02179	-0.04378	0.06485	0.02921
861.509	-0.01232	-0.01142	-0.01577	0.02714	-0.04152	0.0592	0.03139
862.244	0.0087	0.00818	-0.01422	0.02043	-0.04519	0.06362	0.03316
862.979	-0.00273	0.00452	-0.01407	0.02315	-0.04096	0.06093	0.0319
863.714	-0.00562	-0.01494	-0.01821	0.02275	-0.04149	0.06143	0.03325
864.449	-0.02579	-0.000592504	-0.01493	0.01956	-0.03963	0.06101	0.03361
865.184	-0.01274	0.01641	-0.01209	0.02127	-0.03997	0.05822	0.0352
865.918	-0.00917	0.00586	-0.01658	0.02217	-0.04052	0.05963	0.03488
866.653	-0.00998	0.000248867	-0.01245	0.02257	-0.03791	0.05586	0.03519
867.388	0.00107	-0.00119	-0.01376	0.0264	-0.03932	0.05804	0.03716
868.122	0.00132	0.00228	-0.01328	0.02162	-0.03529	0.05769	0.03679
868.857	0.01009	-0.01157	-0.01635	0.02065	-0.03671	0.05744	0.03775
869.591	-0.0034	0.006	-0.01384	0.01834	-0.03426	0.05591	0.03698
870.325	-0.0049	-0.0083	-0.01401	0.01744	-0.03262	0.05272	0.03796
871.059	-0.01648	-0.00754	-0.01414	0.022	-0.03306	0.05393	0.03868
871.794	-0.01081	0.00394	-0.01639	0.01943	-0.0325	0.05305	0.03926
872.528	-0.01426	0.01126	-0.01699	0.02314	-0.03419	0.0513	0.03985
873.262	-0.00357	0.00197	-0.01692	0.01899	-0.033	0.04901	0.03932
873.995	-0.01871	-0.00426	-0.01411	0.02	-0.03457	0.05102	0.03988
874.729	1.00084e-05	-5.03258e-05	-0.01498	0.01948	-0.03512	0.05117	0.04046
875.463	0.00976	0.02044	-0.01412	0.01701	-0.03363	0.04893	0.04035
876.197	-0.00289	0.01736	-0.01299	0.01608	-0.03199	0.04812	0.04126
876.93	0.00946	-0.00657	-0.01322	0.02912	-0.03027	0.04848	0.04092
877.664	0.00213	-0.01503	-0.01233	0.02218	-0.03043	0.04852	0.04128
878.397	0.00090885	0.00722	-0.01403	0.01548	-0.03118	0.04503	0.04123
879.13	-0.00324	-0.00792	-0.01507	0.01843	-0.02933	0.04851	0.04074
879.864	0.000457648	0.01129	-0.01197	0.01944	-0.02898	0.04629	0.04029
880.597	0.00158	-0.0072	-0.00964	0.01305	-0.02871	0.04483	0.04114
881.33	-0.000573216	0.00448	-0.00505	0.01982	-0.03051	0.04063	0.04206
882.063	-0.00343	0.00839	-0.01209	0.02213	-0.02833	0.04493	0.04247
882.796	-0.01019	-0.00661	-0.01157	0.01892	-0.02768	0.04081	0.0432
883.529	0.00171	-0.00609	-0.01691	0.02153	-0.02905	0.04285	0.04203
884.261	-0.00375	-0.0169	-0.01678	0.0201	-0.02909	0.04299	0.04061
884.994	-0.01593	-0.00765	-0.0143	0.01611	-0.03041	0.04041	0.04161
885.727	0.00251	0.0022	-0.00783	0.01797	-0.02758	0.04188	0.03961
886.459	-0.00474	0.01437	-0.01194	0.01989	-0.02653	0.04106	0.0413
887.192	-0.01044	0.00937	-0.01155	0.02229	-0.02559	0.04487	0.04066
887.924	0.00424	-0.00187	-0.01342	0.01755	-0.02679	0.04746	0.03979
888.656	-0.00294	0.02422	-0.01366	0.01397	-0.02527	0.04015	0.03974
889.388	0.00518	0.0088	-0.01794	0.01394	-0.02521	0.04123	0.03895
890.121	-0.00111	0.00774	-0.01345	0.01906	-0.02613	0.0372	0.04099
890.853	0.00625	0.0051	-0.01483	0.02041	-0.02437	0.0413	0.04196
891.584	-0.00964	0.01164	-0.01154	0.01583	-0.02762	0.03893	0.04134
892.316	0.000114992	-0.00136	-0.01103	0.01862	-0.02411	0.03785	0.03853
893.048	0.00391	0.00466	-0.01447	0.0154	-0.02371	0.03648	0.04185
893.78	0.0052	-0.00975	-0.01532	0.0146	-0.02345	0.03975	0.03967
894.511	0.00362	-0.00814	-0.01011	0.01198	-0.02195	0.03626	0.03959
895.243	-0.01334	-0.00233	-0.0099	0.01672	-0.02179	0.03345	0.0398
895.974	0.01284	0.000953465	-0.01446	0.0239	-0.02288	0.03325	0.0385
896.706	-0.00501	-0.00724	-0.0177	0.02117	-0.02247	0.0359	0.03692
897.437	-0.01696	0.00246	-0.01389	0.01766	-0.02387	0.03552	0.03599
898.168	0.00606	0.0116	-0.01165	0.01489	-0.02476	0.03362	0.03774
898.9	-0.00308	-0.00716	-0.01364	0.02193	-0.02258	0.03704	0.03712
899.631	-0.0163	0.00464	-0.00898	0.00947	-0.02099	0.03335	0.03761
900.362	0.00628	-0.00799	-0.01089	0.02159	-0.02113	0.03783	0.03758
901.092	0.00663	0.0125	-0.00827	0.01799	-0.0216	0.03808	0.03567
901.823	-0.0031	0.00419	-0.00643	0.01145	-0.01749	0.03521	0.03356
902.554	-3.20842e-05	-0.00389	-0.00826	0.01244	-0.01516	0.0338	0.03382
903.285	-0.01673	0.00568	-0.012	0.0149	-0.02087	0.03295	0.03518
904.015	-0.00464	0.00227	-0.01209	0.01401	-0.01818	0.03329	0.03567
904.746	-0.00883	0.00315	-0.01247	0.00493	-0.01765	0.03294	0.03458
905.476	0.0031	0.00211	-0.0054	0.01337	-0.02197	0.03188	0.03405
906.206	-0.00219	-0.01023	-0.00646	0.01751	-0.0196	0.03647	0.03234
906.937	-0.01845	-0.000571816	-0.00627	0.0204	-0.02196	0.02979	0.03315
907.667	-0.02038	0.000696457	-0.01033	0.01047	-0.02139	0.02631	0.03205
908.397	-0.0058	-0.00118	-0.0158	0.01453	-0.02229	0.02895	0.03301
909.127	-0.00277	0.0091	-0.01193	0.0151	-0.01916	0.03086	0.03264
909.857	0.00767	0.000218193	-0.01028	0.01544	-0.02073	0.03015	0.0309
910.587	0.00385	-0.01109	-0.01056	0.02112	-0.02111	0.02906	0.0302
911.316	0.000543755	0.000571019	-0.0052	0.01419	-0.02054	0.02475	0.03215
912.046	-0.01192	0.00169	-0.0073	0.00498	-0.01642	0.02539	0.0317
912.776	-0.00151	0.01767	-0.01479	0.01375	-0.01918	0.02375	0.0319
913.505	-0.00577	0.00883	-0.01104	0.01524	-0.02003	0.02877	0.02938
914.235	-0.00585	-0.00519	-0.01086	0.01531	-0.01933	0.02643	0.0308
914.964	-0.01963	-0.00244	-0.00601	0.0106	-0.01842	0.02757	0.03082
915.693	-0.01408	-0.00947	-0.01358	0.01428	-0.0196	0.02886	0.03118
916.422	-0.0032	-0.01956	-0.01465	0.01765	-0.01867	0.02865	0.03152
917.151	-0.00415	-0.00532	-0.00808	0.01439	-0.01824	0.02884	0.02819
917.88	0.00442	0.01056	-0.01496	0.01626	-0.01729	0.02842	0.02699
918.609	-0.01122	-0.00762	-0.00984	0.01461	-0.01928	0.03152	0.02751
919.338	0.00206	-0.00291	-0.00764	0.01366	-0.01593	0.02818	0.0295
920.067	0.00106	0.00269	-0.0056	0.01198	-0.02084	0.02459	0.02776
920.796	-0.00373	-0.01987	-0.00917	0.01619	-0.0178	0.02233	0.02842
921.524	-0.00952	0.00377	-0.00435	0.01942	-0.0119	0.02545	0.02791
922.253	0.00127	-0.01262	-0.00188	0.01259	-0.0204	0.02052	0.02689
922.981	0.00313	-0.00606	-0.01385	0.01538	-0.0176	0.02275	0.0275
923.71	0.00264	0.00942	-0.00494	0.00758	-0.01864	0.01748	0.02968
924.438	-0.00632	-0.01233	-0.00594	0.00749	-0.01783	0.02725	0.02692
925.166	-0.00119	-0.00525	-0.00875	0.01733	-0.01538	0.02288	0.02562
925.894	0.00447	0.00154	-0.01189	0.01267	-0.01584	0.02403	0.02661
926.622	-0.00303	0.00545	-0.00659	0.02059	-0.01663	0.02577	0.026
927.35	6.72642e-05	0.00329	-0.01633	0.0161	-0.01119	0.02416	0.02711
928.078	-0.01187	-0.00205	-0.00537	0.00732	-0.01418	0.02712	0.02567
928.806	-0.0076	-0.00296	-0.01718	0.00925	-0.01594	0.01724	0.02265
929.534	-0.00474	-0.00791	-0.00901	0.01857	-0.0135	0.02189	0.02351
930.261	0.00354	-0.00603	-0.01088	0.01014	-0.01563	0.01589	0.02263
930.989	-0.02008	0.00876	-0.01494	0.01636	-0.01565	0.01956	0.02316
931.716	-0.01004	0.00584	-0.01178	0.00973	-0.01158	0.02133	0.02386
932.444	-0.0022	0.00282	-0.0098	0.00496	-0.01493	0.02158	0.02357
933.171	0.00487	-0.00519	-0.01369	0.01162	-0.01677	0.02228	0.02414
933.898	-0.01192	-0.02204	-0.01121	0.01418	-0.01145	0.02196	0.02409
934.625	-0.01385	-0.01355	-0.00937	0.01356	-0.01669	0.02515	0.02179
935.352	-0.00128	0.00157	-0.00304	0.01381	-0.01594	0.02151	0.02159
936.079	0.01141	0.00364	-0.00749	0.01673	-0.01009	0.01949	0.02166
936.806	-0.0063	0.00189	-0.00796	0.0143	-0.01468	0.01505	0.01857
937.533	-0.00897	-0.02342	-0.00901	0.0121	-0.02029	0.01842	0.0227
938.26	-0.02563	0.00322	-0.00664	0.01352	-0.01268	0.01858	0.02212
938.986	-0.01346	0.01342	-0.01095	0.01268	-0.016	0.0251	0.02003
939.713	-0.01581	-0.00493	-0.00639	0.01555	-0.01723	0.0166	0.02226
940.439	-0.02548	-0.00604	-0.0126	0.0136	-0.0132	0.01742	0.01979
941.166	0.00509	-0.00783	-0.02054	0.0227	-0.01262	0.01726	0.02102
941.892	0.0045	0.000976393	-0.01216	0.01372	-0.01538	0.01815	0.02243
942.618	-0.00314	-0.00187	-0.0105	0.02221	-0.01147	0.01118	0.02155
943.344	0.0044	0.02015	-0.01478	0.01178	-0.01214	0.01635	0.02031
944.07	-0.02175	-0.00738	-0.01297	0.0081	-0.01124	0.01814	0.02093
944.796	-0.00692	-0.00669	-0.00562	0.01194	-0.01232	0.01515	0.01839
945.522	-0.00706	0.02087	-0.00858	0.01782	-0.00994	0.01546	0.01758
946.248	0.00511	0.02889	-0.00668	0.00635	-0.01412	0.02008	0.01823
946.974	0.00288	0.000420093	-0.00765	0.00982	-0.01345	0.01681	0.01884
947.699	-0.00906	-0.02298	-0.00778	0.01373	-0.01386	0.01098	0.01787
948.425	0.01014	0.00838	-0.01126	0.01353	-0.0169	0.01574	0.01894
949.15	-0.0173	0.00383	-0.01046	0.01409	-0.0107	0.0223	0.0187
949.876	-0.00925	0.00531	-0.00306	0.01064	-0.01124	0.02191	0.01715
950.601	-0.01012	-0.00114	-0.00471	0.01892	-0.01449	0.01908	0.02132
951.326	-0.00443	0.00962	-0.00522	0.01198	-0.00807	0.0175	0.01622
952.051	-0.00381	0.01689	-0.00338	0.01331	-0.00939	0.01687	0.01637
952.776	0.00817	0.00906	0.000619115	0.00654	-0.01027	0.01668	0.01825
953.501	-0.00623	0.00558	-0.01283	0.00915	-0.01223	0.0191	0.01534
954.226	0.01258	-0.00746	-0.00479	0.01521	-0.01229	0.01445	0.01529
954.951	0.00728	-0.0045	-0.00797	0.00766	-0.01199	0.02126	0.01566
955.676	0.00337	-0.00291	-0.0015	0.02026	-0.01337	0.00745	0.01394
956.4	-0.00318	0.00103	-0.01537	0.02068	-0.00819	0.01773	0.01704
957.125	0.01563	0.01253	-0.0037	0.00801	-0.00795	0.01539	0.01554
957.849	0.00553	0.000254081	-0.01318	0.01337	-0.01056	0.01742	0.01428
958.574	0.000107448	-0.00285	-0.0041	0.01115	-0.0143	0.01537	0.01347
959.298	0.00597	-0.01178	-0.00648	0.00387	-0.0096	0.01178	0.01466
960.022	0.01086	0.00118	-0.00854	0.01268	-0.01013	0.01251	0.01514
960.747	-0.01025	0.00154	-0.00736	0.01182	-0.00701	0.02372	0.01479
961.471	-0.00561	0.00293	-0.01755	0.01259	-0.00949	0.0159	0.01661
962.195	0.01234	-0.01519	-0.00225	0.00889	-0.00898	0.01362	0.01372
962.918	0.00698	-0.01719	-0.00857	0.01874	-0.01478	0.017	0.01384
963.642	0.00984	0.01326	-0.00487	0.00949	-0.01369	0.01478	0.01505
964.366	0.00644	-0.0064	-0.01007	0.00967	-0.01444	0.00949	0.01623
965.09	-0.01557	-0.01699	-0.00763	0.01089	-0.00601	0.01219	0.01825
965.813	-0.00308	-0.01854	-0.0021	0.01434	-0.00478	0.00317	0.01281
966.537	-0.00334	0.00877	-0.00355	0.0133	-0.0074	0.0151	0.01414
967.26	-0.00188	-0.0071	-0.01373	0.00937	-0.00852	0.01765	0.01308
967.983	-0.00195	-0.00157	-0.01563	0.00157	-0.00434	0.01229	0.01064
968.706	-0.00156	-0.00432	-0.0037	0.00842	-0.00546	0.0131	0.01076
969.43	-0.00413	0.01183	-0.00285	0.01549	-0.0111	0.01497	0.01341
970.153	0.00308	-0.02391	-3.58629e-05	0.01304	-0.00179	0.01238	0.01132
970.876	-0.00582	0.0281	-0.02268	0.0063	-0.00549	0.00784	0.01415
971.598	-0.00995	0.00483	-0.01138	0.01685	-0.00442	0.00903	0.00988
972.321	-0.0078	0.01532	-0.00719	0.0097	-0.00747	0.01229	0.01595
973.044	-0.01151	-0.000884155	-0.00182	0.01126	-0.01467	0.01555	0.01124
973.767	0.000165037	0.00532	-0.00672	0.01152	-0.0091	0.00712	0.01115
974.489	-0.01531	-0.02739	-0.00746	0.00934	-0.01212	0.00565	0.01076
975.212	0.00372	-0.01622	-0.01102	0.01395	-0.01249	0.0156	0.01558
975.934	0.01446	0.00338	-0.0047	0.01685	-0.01684	0.00252	0.01199
976.656	0.00717	-0.01569	-0.01419	0.01022	-0.00176	0.00911	0.01308
977.378	-0.00528	0.00839	0.0069	0.00653	-0.00686	0.01342	0.01204
978.101	0.01739	0.02995	-0.000120258	0.0111	-0.00268	0.00122	0.0076
978.823	-0.01853	0.00126	-0.00524	0.01359	-0.00985	0.01225	0.00986
979.545	0.01301	0.00406	-0.00987	0.00659	-0.00932	0.00758	0.00628
980.266	0.02143	-0.01502	-0.01765	0.0051	-0.00367	0.01258	0.01087
980.988	0.00413	0.01621	0.002	0.00509	-0.0103	0.01725	0.00949
981.71	-0.01378	-0.00927	-0.00624	0.01952	-0.00916	0.01326	0.00958
982.432	0.01203	0.00687	-0.00737	0.02165	-0.00551	0.011	0.01074
983.153	0.00267	-0.01173	-0.00446	0.01131	-0.00673	0.01364	0.00876
983.875	-0.01703	0.02198	-0.00876	0.00417	-0.00729	0.00992	0.01383
984.596	-0.01026	0.021	-0.0047	0.00568	-0.00636	0.01115	0.01329
985.317	-0.00383	0.01306	-0.00749	0.01083	-0.01315	0.01605	0.00643
986.038	0.0066	0.01295	-0.00281	0.00469	-0.00761	0.01386	0.00959
986.759	-0.02565	-0.00451	-0.00895	0.01245	-0.00808	0.01081	0.00484
987.481	-0.01754	0.000592782	-0.00382	0.0075	-0.00903	0.01479	0.00795
988.201	0.000579374	0.00689	-0.01477	0.00303	-0.00542	0.02161	0.00657
988.922	0.01071	-0.01867	-0.00434	0.01156	-0.01179	0.006	0.00692
989.643	-0.02393	0.00141	-0.000642473	0.01046	-0.00812	0.01068	0.01026
990.364	-0.01521	0.00148	-0.00628	0.01192	-0.00172	0.00966	0.0106
991.084	-0.01538	-0.01366	-0.00563	0.00954	-0.00747	0.00572	0.00738
991.805	-0.000598714	0.01357	-0.01012	0.00182	-0.00627	-0.00457	0.00894
992.525	0.01008	-0.000720003	-0.00804	0.01003	-0.0059	0.00601	0.00885
993.246	0.00583	-0.00721	-0.0036	0.00543	-0.00674	0.01198	0.00777
993.966	0.01052	-0.00788	-0.02127	0.01199	-0.01259	-0.0072	0.00852
994.686	-0.02357	-0.00198	-0.0033	0.01726	-0.000850381	0.01156	0.00726
995.406	0.01307	-0.00349	-0.00356	0.00772	-0.01148	0.01628	0.00715
996.126	-0.00591	0.02071	0.01208	0.02137	-0.00413	0.00469	0.00996
996.846	0.0049	0.03275	-0.00702	0.01102	-0.00663	0.00869	0.00816
997.566	0.01082	0.01313	-0.01053	0.02044	-0.01346	0.01527	0.0084
998.286	-0.0029	-0.00356	-0.01836	0.01281	-0.0056	0.01172	0.00701
999.005	0.00128	-0.01994	-0.02273	0.01713	-0.00567	0.00758	0.00212
999.725	0.00584	0.01769	-0.00429	0.00932	-0.00201	0.00822	0.00542
1000.44	0.01006	-0.01671	-0.00619	0.02989	-0.01312	0.00968	0.00419
1001.16	0.0159	0.02762	-0.00216	0.01301	-0.00428	0.01262	0.00973
1001.88	-0.000545592	-0.01603	-0.01062	0.00639	-0.00241	0.01571	0.00544
1002.6	-0.03181	-0.00149	-0.00134	0.01869	-0.00835	0.01122	0.00434
1003.32	0.00671	-0.00593	-0.00469	0.01274	-0.00401	0.01316	0.00215
1004.04	0.03189	-0.01264	-0.000215203	0.00773	-0.01331	0.01642	0.00827
1004.76	-0.00446	-0.00806	-0.01856	0.01123	0.00187	0.01653	0.00431
1005.48	0.00809	0.0146	-0.012	-0.00256	-0.00692	0.01874	0.00662
1006.2	-0.02549	0.00412	-0.00707	0.03022	-0.00658	0.00688	0.00926
1006.92	-0.00841	0.03871	-0.00456	-0.00585	0.00309	0.0119	0.00832
1007.63	-0.00552	0.03099	0.00296	0.01575	-0.01073	0.01337	0.00539
1008.35	-0.00561	0.01901	-0.00269	0.01019	0.00889	0.00412	0.00239
1009.07	0.00185	-0.0069	-0.01278	0.01709	-0.00169	0.0074	0.00293
1009.79	-3.66197e-05	-0.0132	-0.00925	0.01293	-0.000362818	0.00667	-0.000588969
1010.51	-0.00539	-0.00666	-0.00602	0.01752	0.00557	0.02048	-0.000842935
1011.23	0.00816	-0.0152	-0.0089	0.01132	-0.01143	0.00133	0.000639616
1011.94	-0.00772	-0.01032	0.000594902	0.01516	-0.00168	0.00567	0.00802
1012.66	-0.000741347	0.00921	0.00823	-0.00108	-0.0047	-0.000101689	0.00537
1013.38	0.0195	-0.02095	-0.00927	0.01772	0.00374	0.00936	-0.000659144
1014.1	0.03317	0.0191	-0.00277	0.01793	0.00514	0.0096	0.00297
1014.82	-0.01413	-0.01647	-0.00231	0.0068	0.00302	0.01076	0.00251
1015.53	-0.00397	0.02084	-0.01299	0.02001	0.00209	0.003	0.00372
1016.25	-0.031	0.03111	-0.00244	0.01535	-0.00686	0.00456	0.00602
1016.97	-0.00492	0.03936	-0.00424	0.00201	-0.00926	0.000511195	0.00596
1017.69	0.02507	0.02008	-0.01105	0.00585	-0.00679	-0.000268342	0.00572
1018.4	-0.000234385	0.02226	-0.00318	0.01383	-0.00446	0.00175	0.00545
1019.12	0.01836	-0.00455	-0.00548	0.01405	-0.01019	0.00618	0.01032
1019.84	-0.00781	0.0195	-0.00489	0.00569	0.00192	-0.00645	0.00422
1020.56	0.0091	0.01387	-0.00917	0.01661	-0.01072	0.00599	0.00148
1021.27	-0.01035	0.02889	-0.00498	0.01451	-0.00118	0.00545	0.00746
1021.99	0.02819	-0.02967	-0.00867	0.00497	-0.01338	0.00668	0.00112
1022.71	-0.01548	-0.01745	-0.0068	0.00701	-0.000582131	-0.00426	-0.000370768
1023.42	-0.02008	0.01528	0.00621	0.01165	-0.01423	0.01114	0.00612
1024.14	0.00184	-0.00735	-0.00908	0.00611	-0.00216	0.00284	0.00421
1024.86	-0.01197	-0.00676	-0.02246	0.022	-0.01237	0.00604	0.00221
1025.57	0.0115	-0.01121	0.00459	0.02459	-0.0046	0.01343	-0.00363
1026.29	-0.00399	0.00425	0.00422	0.00881	-0.01034	0.0165	-0.00264
1027.01	-0.01668	0.00569	-0.00926	0.01709	-0.01479	0.01105	0.00319
1027.72	0.00461	0.01428	-0.00484	0.01445	-3.20053e-05	0.01016	0.00303
1028.44	0.00449	0.00441	-0.01385	0.00981	-0.00624	0.00398	0.000947879
1029.15	-0.02349	0.02325	0.0106	0.00685	-0.00384	0.00428	-0.00441
1029.87	-0.02128	-0.01165	-0.00199	0.00695	-0.00515	0.01197	0.000108108
1030.59	-0.03233	0.00784	-0.000262036	-0.00163	-0.00462	0.01085	0.00293
1031.3	-0.04163	-0.01941	0.00176	0.02372	-0.00663	0.01369	-0.000148672
1032.02	-0.01292	-0.000230337	0.00777	0.02428	-0.01173	-0.00898	0.0054
1032.73	0.000607408	-0.00109	-0.01255	0.00131	-0.01493	0.01411	0.00234
1033.45	-0.01147	0.00517	0.00731	0.02293	-0.000253621	0.00772	-0.00798
1034.16	-0.00786	-0.02732	-0.01284	0.02238	0.00667	0.00138	0.00193
1034.88	0.01922	0.03901	-0.00678	0.00588	-0.01692	0.00314	0.00534
1035.6	0.01533	0.02873	0.01159	0.01843	-0.00514	-0.00183	-0.00112
1036.31	-0.02015	0.01363	-0.01449	-0.0093	-0.01278	0.00674	0.00436
1037.03	-0.00925	0.01266	-0.02404	0.01271	0.00448	0.00201	0.00203
1037.74	0.00859	-0.01321	-0.00532	0.01463	-0.01345	0.00218	-0.00599
1038.46	0.00603	0.0299	-0.00598	0.02078	-0.01075	-0.0059	-0.00712
1039.17	-0.03646	-0.01764	-0.01399	0.0329	-0.0023	-0.02082	0.00978
1039.89	0.01167	0.01987	-0.00355	0.01978	0.00364	0.00248	-0.00235
1040.6	0.03923	-0.04348	-0.000868378	0.01546	-0.01159	0.0036	-0.00177
1041.31	0.02856	-0.01676	0.01665	0.00599	0.00746	0.000901901	-0.0085
1042.03	-0.00181	0.04561	-0.00159	0.00653	-0.00525	0.003	-0.00593
1042.74	-0.01063	0.02062	0.00626	0.00737	-0.02397	-0.00215	0.00295
1043.46	-0.00818	-0.0271	-0.02104	-0.00545	-0.00808	-0.00428	-0.00556
1044.17	-0.01008	0.05088	-0.0035	0.00393	-0.01419	-0.01157	-0.00878
1044.89	-0.01478	0.00625	0.00853	0.02177	-0.00552	0.000621482	0.00443
1045.6	0.00544	-0.02169	0.00571	0.03291	-0.0039	0.01182	0.00117
1046.31	-0.03543	0.000499379	-0.01294	0.02223	-0.00396	0.00555	-0.01002
1047.03	0.00904	-0.00821	-0.000241006	0.01751	-0.0032	0.000344412	-0.00617
1047.74	-0.00683	0.00877	-0.00853	0.00782	0.000970285	0.01409	-0.00612
1048.46	-0.01581	0.00365	0.00277	0.03185	-0.0122	0.01736	-0.000255463
1049.17	-0.01251	-0.01417	0.00482	0.01185	0.01023	0.00478	-0.00264
1049.88	-0.02194	0.03251	-0.02679	0.00796	-0.01532	0.00658	-0.00189
1050.6	0.00329	-0.00651	-0.00934	0.03407	-0.00781	0.00108	-0.00125
1051.31	0.0025	-0.00316	0.00723	0.00813	-0.00132	0.01751	-0.00387
1052.02	0.0132	-0.03005	0.01967	0.00981	-0.00853	0.01572	-0.00319
1052.74	0.0057	0.0114	-0.01257	0.00886	0.00187	0.00131	-0.01016
1053.45	0.000933269	0.00121	0.00214	0.0228	-0.00628	-0.01024	-0.00456
1054.16	0.0217	0.01986	-0.00132	0.01653	-0.00647	0.00895	-0.00255
1054.88	0.01249	0.01466	0.00209	0.01027	0.00432	0.000515746	-0.00314
1055.59	0.02592	0.03904	0.00645	0.00765	-0.01248	-0.0011	-0.00143
1056.3	-0.05734	-0.01943	0.00325	0.02635	-0.000340366	-0.00123	-0.0076
1057.01	-0.0382	0.01051	0.000943897	0.03037	-0.000447014	-0.00163	-0.01303
1057.73	-0.01071	-0.03453	0.000992341	0.01893	0.00718	0.00278	-0.00758
1058.44	0.01255	-0.02463	0.00655	0.01206	-0.0153	-7.94159e-05	-0.0067
1059.15	0.01561	0.06535	-0.02542	0.01271	-0.00683	0.00222	-0.0118
1059.86	-0.00864	0.01546	0.00274	0.02525	0.00463	-0.00546	0.00287
1060.58	-0.01058	-0.00256	0.0066	0.01795	-0.00227	0.00268	-0.00379
1061.29	0.01136	-0.02739	0.01146	0.01794	-0.01799	-0.01248	-0.00136
1062	-0.0224	0.01691	0.00403	0.02098	-0.00972	-0.00349	-0.00801
1062.71	-0.00454	0.00836	-0.01363	0.02174	-0.017	-0.00221	0.000171188
1063.42	0.01464	0.0175	-0.00604	0.02098	-0.00554	-0.01815	0.000953455
1064.14	-0.02448	-0.01139	0.00262	0.02062	0.00217	-0.00419	0.00186
1064.85	-0.04746	0.02766	0.01147	0.03622	-0.00557	0.01332	-0.00814
1065.56	0.03553	-0.000714434	0.00548	0.02277	0.00716	0.00408	0.00173
1066.27	-0.03737	0.03912	0.02967	0.0118	-0.00714	-0.01769	-0.01094
1066.98	0.00519	0.04056	-0.0013	0.01784	-0.01678	-0.0278	-0.00528
1067.69	0.00254	-0.01094	-0.00417	0.02801	-0.02388	-0.01606	0.00608
1068.4	0.02996	-0.03817	-0.0089	0.00822	-0.00337	-0.002	-0.00621
1069.12	0.01761	0.01837	0.0064	0.01626	-0.00783	-0.01636	-0.00389
1069.83	-0.03471	0.02848	0.00429	0.01328	-0.01819	0.0011	-0.00492
1070.54	0.03551	0.02858	0.01614	0.0126	-0.01451	0.01356	-0.0086
1071.25	-0.02524	0.04531	-0.01108	0.02897	-0.0094	0.02105	-0.01088
1071.96	-0.02398	-0.01881	0.00648	-0.00762	-0.02355	0.00166	0.000280131
1072.67	-0.0419	0.03913	0.00409	0.00932	-0.01782	0.00182	-0.01787
1073.38	-0.01991	0.01194	0.000294891	0.01885	-0.0075	-0.01734	-0.01772
1074.09	-0.00356	0.01523	0.000819585	0.0063	0.00255	-0.00729	-0.00879
1074.8	-0.02741	0.05532	0.01121	0.01911	-0.0027	-0.01602	0.00436
1075.51	0.01335	0.04953	0.000141518	0.02034	-0.00551	0.0039	-0.0126
1076.22	0.00372	0.01766	-0.02689	0.00332	-0.01495	0.00251	-0.01353
1076.93	-0.03834	0.00254	0.02214	0.02014	-0.00744	0.00187	-0.00711
1077.64	-0.02641	-0.01271	0.01312	0.02109	-0.02112	-0.00472	0.00854
1078.35	-0.01822	0.02937	0.01587	0.00944	-0.01844	0.00129	-0.01405
1079.06	-0.02039	0.000661993	0.00908	0.01103	-0.03546	-0.01183	-0.00891
1079.77	-0.01485	-0.00193	-0.00745	0.00513	-0.01815	0.00952	-0.0116
1080.48	0.02761	0.046	0.03373	0.05059	-0.02252	0.00237	-0.01532
1081.19	-0.03504	0.02561	0.00298	0.00277	-0.02593	-0.0183	0.00652
1081.9	-0.00204	0.00936	-0.00771	0.00429	0.00556	-0.0037	0.000837192
1082.61	-0.03065	-0.00151	-0.01663	0.00399	-0.02342	0.00704	-0.01765
1083.32	0.00761	0.02717	-0.00895	-0.00109	-0.01752	0.01073	-0.00958
1084.03	0.04053	0.02741	0.01269	0.04063	0.00486	0.01378	0.00544
1084.74	-0.00689	0.03111	0.01764	0.00734	-0.01546	0.02203	-0.01848
1085.45	-0.01858	0.00637	-0.01535	0.04932	0.00148	-0.00386	-0.01631
1086.16	0.01057	0.02497	-0.00726	0.01016	-0.00931	-0.01253	-0.01067
1086.87	0.00855	0.02776	0.01115	0.02029	0.00984	-0.00412	-0.02165
1087.58	-0.02534	-0.01734	-0.02515	0.0137	-0.00407	-0.00464	-0.01082
1088.29	-0.00341	0.03622	0.00381	0.01957	0.01567	-0.01319	-0.00764
1088.99	0.01961	0.03145	0.00486	0.03367	-0.00592	0.02312	-0.00186
1089.7	-0.06848	0.05408	0.01183	0.05331	-0.01142	-0.00862	-0.02554
1090.41	-0.02755	0.0423	-0.0017	0.03025	-0.03861	0.00347	0.00227
1091.12	-0.01981	0.00143	-0.01033	0.03582	-0.02817	0.00592	-0.01575
1091.83	0.00844	-0.01539	-0.00995	0.04659	-0.01996	-0.01716	-0.03042
1092.54	0.0174	-0.04286	0.01129	0.00768	-0.02269	0.00386	-0.00967
1093.24	-0.03553	-0.00583	0.01707	0.00919	-0.0204	0.01525	-0.0207
1093.95	-0.01606	0.02421	0.00271	0.03896	-0.0271	0.00329	-0.01151
1094.66	0.01971	0.02235	0.0013	0.00365	0.00108	-0.00789	-0.00563
1095.37	0.02956	0.01301	-0.01333	0.0109	-0.0164	-0.0071	-0.0312
1096.08	0.00382	0.01065	0.00779	0.0279	-0.01659	-0.00786	-0.01169
1096.78	-0.01451	0.04888	-0.01148	0.01912	-0.02576	-0.00518	-0.0144
1097.49	-0.02343	0.03986	8.63561e-05	0.01793	-0.03138	-0.00652	-0.03324
1098.2	-0.00777	0.04628	-0.00197	0.00927	-0.03044	-0.00394	-0.01369
1098.91	-0.05332	0.01956	0.00409	0.00771	-0.01748	-0.01015	-0.00763
1099.61	-0.00623	-0.02038	0.02134	0.01108	-0.01034	-0.01518	-0.02148
1100.32	0.00262	0.03244	0.01238	0.03822	-0.02318	-0.00978	-0.01163
1101.03	-0.01466	0.03105	0.0156	-6.96034e-05	-0.03099	-0.02622	-0.0207
1101.74	-0.00987	0.07897	-0.01928	0.01653	-0.02077	-0.01204	-0.00247
1102.44	-0.00912	0.04031	-0.00344	0.03642	-0.02346	0.01369	-0.02363
1103.15	0.00739	-0.00393	0.00619	0.02131	-0.000108668	0.01349	-0.01962
1103.86	-0.05177	0.02879	0.02825	0.01216	-0.03948	-0.00102	-0.01535
1104.56	-0.02266	0.0372	0.000956849	0.04675	-0.03225	-0.02015	-0.02089
1105.27	-0.01342	0.0348	0.000944375	0.04398	-0.0243	-0.01322	-0.01412
1105.98	0.01716	0.04227	-0.00312	0.0229	-0.0072	-0.01705	-0.00571
1106.68	0.02533	0.01272	-0.0034	0.04373	-0.02178	0.0024	0.0075
1107.39	-0.05547	0.02206	0.00566	0.03121	-0.03321	-0.03086	-0.00916
1108.1	0.0277	0.0477	-0.00896	0.03715	-0.02074	-0.00956	-0.02171
1108.8	-0.00869	0.07903	-0.0052	0.01836	-0.03468	0.0123	0.00239
1109.51	-0.01787	0.0356	-0.00178	0.03454	-0.0114	-0.02379	-0.00761
1110.21	-0.02766	0.02964	0.00117	0.02045	-0.01444	0.00511	-0.01765
1110.92	0.0027	0.03425	-0.01147	0.02729	-0.01898	0.00865	-0.00747
1111.63	-0.02279	0.05619	-0.01085	0.06809	-0.02522	0.02929	-0.0082
1112.33	0.00111	0.0363	-0.00798	0.04056	-0.03005	0.000259247	-0.02226
1113.04	0.008	0.04104	-0.01432	0.02245	-0.03334	0.01844	-0.02094
1113.74	-0.0257	0.04744	-0.00544	0.05186	-0.01788	-0.0136	-0.01527
1114.45	0.0149	0.04791	0.00673	0.00379	-0.01486	-0.00847	-0.01269
1115.15	-0.02075	0.00491	0.00172	0.03921	-0.03834	0.01634	-0.02613
1115.86	0.00608	0.03851	-0.02486	0.04142	-0.02703	0.00809	-0.02122
1116.57	-0.02419	0.04948	0.00234	0.00198	-0.02385	-0.00364	-0.01557
1117.27	0.01339	0.0438	0.00213	0.02421	-0.0482	5.94797e-05	-0.00322
1117.98	0.00972	0.02415	0.00718	0.01715	-0.03054	0.01754	-0.02238
1118.68	-0.01681	0.01339	0.00594	0.00672	-0.02119	-0.02248	-0.02565
1119.39	-0.04433	0.03862	0.01056	0.01703	-0.02337	0.01823	-0.02308
1120.09	-0.02315	0.01497	0.01965	0.01213	-0.02318	-0.01341	-0.0279
1120.8	-0.02152	0.02017	0.0353	-0.00091671	-0.0227	-0.00914	-0.01143
1121.5	-0.00415	0.02648	0.02066	0.02043	-0.04171	0.03079	-0.02111
1122.2	-0.01333	0.03607	0.00299	0.025	-0.01298	0.02789	-0.01183
