# Supplementary material for: Chiral plasmonic superlattices from template-assisted assembly of achiral nanoparticles
Source: Nat Commun. 2025 Feb 16;16:1687. doi: 10.1038/s41467-025-56999-0 (PMC11830766; doi:10.1038/s41467-025-56999-0)
Supplement: Supplementary file 3 — Source Data [file 41467_2025_56999_MOESM3_ESM.zip › source data/Fig.3/Au rods/LF LCP-NIR.txt]

Data from 20231017 RODS LF1 RCP NIR_Relative_15-48-11-632.txt Node

Date: Thu Dec 21 15:48:11 CET 2023
User: admin
Spectrometer: NQ52A0043
Trigger mode: 0
Integration Time (sec): 1.000000E0
Scans to average: 5
Nonlinearity correction enabled: false
Boxcar width: 0
Storing dark spectrum: false
XAxis mode: Wavelengths
Number of Pixels in Spectrum: 512
>>>>>Begin Spectral Data<<<<<
897.67	36.87
900.134	30.8
902.598	41.38
905.062	31.5
907.526	33.91
909.99	37.12
912.454	33.73
914.917	35.93
917.381	36.82
919.844	34.44
922.307	33.22
924.77	37.54
927.233	34.96
929.696	36.04
932.159	34.99
934.621	35.55
937.084	34.71
939.546	35.4
942.008	36.66
944.47	33.51
946.932	34
949.394	34.16
951.856	33.53
954.318	33.67
956.779	34.57
959.24	33.26
961.702	33.35
964.163	35.23
966.624	34.45
969.084	34.07
971.545	31.6
974.006	32.98
976.466	33.19
978.926	31.63
981.387	31.98
983.847	31.85
986.307	31.49
988.766	32.71
991.226	32.16
993.686	33.15
996.145	31.56
998.604	32.44
1001.063	30.67
1003.522	30.13
1005.981	30.12
1008.44	30.41
1010.898	30.9
1013.357	28.58
1015.815	29.9
1018.273	29.59
1020.731	29.73
1023.189	29.6
1025.646	29.45
1028.104	29.86
1030.561	29.27
1033.019	27.86
1035.476	29.11
1037.933	28.32
1040.39	28.08
1042.846	28.29
1045.303	27.75
1047.759	27.81
1050.215	28.08
1052.671	27.58
1055.127	28.64
1057.583	27.85
1060.039	27.24
1062.494	27.39
1064.949	27.38
1067.405	27.24
1069.86	27.01
1072.314	26.88
1074.769	26.73
1077.224	26.75
1079.678	26.54
1082.132	27.24
1084.586	26.01
1087.04	26.22
1089.494	25.78
1091.947	26.48
1094.401	25.73
1096.854	25.8
1099.307	25.65
1101.76	25.61
1104.213	25.17
1106.666	25.52
1109.118	25.47
1111.57	25.38
1114.022	24.65
1116.474	26.13
1118.926	24.74
1121.378	25.49
1123.829	24.87
1126.28	25.14
1128.732	24.62
1131.183	25.62
1133.633	23.74
1136.084	24.8
1138.534	24.75
1140.985	24.85
1143.435	22.74
1145.885	23.46
1148.334	24.63
1150.784	24.58
1153.233	23.97
1155.682	24.31
1158.131	24.74
1160.58	22.98
1163.029	24.35
1165.478	24.04
1167.926	24.24
1170.374	22.54
1172.822	24.67
1175.27	23.97
1177.717	23.96
1180.165	23.97
1182.612	23.73
1185.059	23.3
1187.506	23.27
1189.953	24.57
1192.399	22.88
1194.845	24.83
1197.291	22.32
1199.737	23.99
1202.183	23.66
1204.629	23.5
1207.074	22.13
1209.519	23.98
1211.964	23.96
1214.409	23.37
1216.854	22.98
1219.298	22.89
1221.742	23.86
1224.186	23.53
1226.63	23.47
1229.074	24.01
1231.517	23.56
1233.961	22.36
1236.404	23.96
1238.847	23
1241.289	24.08
1243.732	22.16
1246.174	24.22
1248.616	23.2
1251.058	23.29
1253.5	23.02
1255.941	23.02
1258.382	24.41
1260.823	22.34
1263.264	23.85
1265.705	23.04
1268.145	22.81
1270.586	23.5
1273.026	22.84
1275.466	22.56
1277.905	22.72
1280.345	24.53
1282.784	23.36
1285.223	24.59
1287.662	22.77
1290.1	22.63
1292.539	24.55
1294.977	22.33
1297.415	24.13
1299.853	22.21
1302.29	23.29
1304.728	24.53
1307.165	22.61
1309.602	24.24
1312.038	23.49
1314.475	22.9
1316.911	24.35
1319.347	22.95
1321.783	23.62
1324.218	24.17
1326.654	22.67
1329.089	22.89
1331.524	24.82
1333.959	23.68
1336.393	22.41
1338.827	23.68
1341.262	22.72
1343.695	24.81
1346.129	23.08
1348.562	23.74
1350.996	24.48
1353.429	23.25
1355.861	24.46
1358.294	24.59
1360.726	23.59
1363.158	24.66
1365.59	23.79
1368.021	23.63
1370.453	24.17
1372.884	24.56
1375.315	24.06
1377.745	24.59
1380.176	24.59
1382.606	24.19
1385.036	24.75
1387.466	24.51
1389.895	24.08
1392.325	25.26
1394.754	24.28
1397.182	25.06
1399.611	24.84
1402.039	24.39
1404.467	24.54
1406.895	23.87
1409.323	24.94
1411.75	25.64
1414.177	25.23
1416.604	24.45
1419.031	25.9
1421.457	24.24
1423.883	25.66
1426.309	24.8
1428.735	25.96
1431.16	25.28
1433.585	25.55
1436.01	24.9
1438.435	26.03
1440.86	25.48
1443.284	26.06
1445.708	25.55
1448.131	25.88
1450.555	25.32
1452.978	25.77
1455.401	26
1457.824	24.86
1460.246	26.83
1462.668	25.58
1465.09	25.57
1467.512	26.1
1469.933	25.97
1472.354	26.98
1474.775	25.94
1477.196	26.78
1479.616	25.84
1482.037	28.26
1484.456	25.29
1486.876	25.35
1489.295	26.71
1491.715	27.27
1494.133	28.6
1496.552	26.84
1498.97	26.69
1501.388	27.49
1503.806	27.84
1506.224	27.75
1508.641	27.9
1511.058	27.42
1513.475	27.56
1515.891	28.65
1518.307	28.16
1520.723	28.83
1523.139	27.85
1525.554	28.51
1527.97	28.4
1530.384	28.3
1532.799	27.8
1535.213	31.67
1537.627	28.06
1540.041	28.12
1542.455	28.59
1544.868	29.6
1547.281	28.82
1549.694	29.19
1552.106	30.1
1554.518	29.22
1556.93	29.58
1559.342	29.74
1561.753	29.39
1564.164	28.78
1566.575	29.35
1568.985	31.59
1571.395	28.82
1573.805	29.8
1576.215	32.21
1578.624	29.65
1581.033	28.98
1583.442	29.69
1585.851	29.59
1588.259	31.49
1590.667	29.05
1593.074	30.53
1595.482	31.08
1597.889	30.09
1600.296	29.71
1602.702	33.53
1605.108	30.07
1607.514	31.15
1609.92	30.48
1612.325	31.6
1614.73	31.38
1617.135	31.32
1619.539	31.34
1621.944	32.38
1624.347	30.67
1626.751	32.09
1629.154	32.43
1631.557	31.93
1633.96	31.69
1636.362	31.36
1638.765	32.66
1641.166	33.92
1643.568	32.19
1645.969	32.11
1648.37	32.86
1650.771	32.29
1653.171	32.48
1655.571	32.67
1657.971	32.55
1660.37	33
1662.769	33.36
1665.168	32.57
1667.566	32.61
1669.965	32.62
1672.363	32.63
1674.76	33.3
1677.157	33.25
1679.554	33
1681.951	33.13
1684.347	33.29
1686.743	34.43
1689.139	32.96
1691.535	33.96
1693.93	33.85
1696.324	33.24
1698.719	35.11
1701.113	34.34
1703.507	32.9
1705.9	36.06
1708.294	33.28
1710.687	34.08
1713.079	33.46
1715.471	35.52
1717.863	35.64
1720.255	33.62
1722.646	34.67
1725.037	35.19
1727.428	33.88
1729.818	35.67
1732.209	35.48
1734.598	35.12
1736.988	34.08
1739.377	35.75
1741.765	34.67
1744.154	34.58
1746.542	35.07
1748.93	34.98
1751.317	34.76
1753.704	35.63
1756.091	34.72
1758.478	35.82
1760.864	36.3
1763.25	34.79
1765.635	34.56
1768.02	36.26
1770.405	34.11
1772.79	35.49
1775.174	35.78
1777.558	35.83
1779.941	36.45
1782.324	35.34
1784.707	36.07
1787.09	36.65
1789.472	37.27
1791.854	35.38
1794.235	36.9
1796.616	36.14
1798.997	36.35
1801.378	34.99
1803.758	36.46
1806.138	37.66
1808.517	37.98
1810.896	35.89
1813.275	36.25
1815.653	36.64
1818.031	39.18
1820.409	36.74
1822.787	37.65
1825.164	35.8
1827.54	38.65
1829.917	36.5
1832.293	36.62
1834.669	37.53
1837.044	36.41
1839.419	38.36
1841.793	36.37
1844.168	38.51
1846.542	36.82
1848.915	37.59
1851.288	37.98
1853.661	36.81
1856.034	39.7
1858.406	36.89
1860.778	37.77
1863.149	36.85
1865.52	38.43
1867.891	37.25
1870.262	40.06
1872.632	37.73
1875.001	38.25
1877.371	38.3
1879.74	38.3
1882.108	37.74
1884.477	37.88
1886.844	38.1
1889.212	38.25
1891.579	38.87
1893.946	38.43
1896.312	37.54
1898.678	39.92
1901.044	37.86
1903.41	40.13
1905.775	39.74
1908.139	37.97
1910.503	37.3
1912.867	41.03
1915.231	39.25
1917.594	38.82
1919.957	41.82
1922.319	38.16
1924.681	38.55
1927.043	40
1929.404	38.45
1931.765	39.03
1934.126	39.03
1936.486	39.12
1938.846	38.38
1941.205	42.49
1943.564	38.58
1945.923	38.36
1948.281	39.97
1950.639	38.23
1952.997	38.92
1955.354	39.67
1957.711	41.1
1960.067	40.09
1962.423	41.64
1964.779	39.97
1967.134	41.17
1969.489	40.86
1971.843	42.42
1974.198	40.58
1976.551	40.15
1978.905	43.72
1981.258	38.92
1983.61	42.74
1985.962	39.4
1988.314	42.11
1990.666	40.81
1993.017	41.46
1995.367	42.18
1997.718	40.73
2000.068	42.5
2002.417	42
2004.766	41.94
2007.115	41.11
2009.463	44.23
2011.811	40.82
2014.159	43.45
2016.506	41.08
2018.853	44.1
2021.199	41.69
2023.545	42.53
2025.89	40.71
2028.236	42.11
2030.58	45.48
2032.925	41.28
2035.269	43.42
2037.612	45.87
2039.955	41.38
2042.298	43.75
2044.64	43.99
2046.982	45.41
2049.324	40.83
2051.665	44.16
2054.006	46.57
2056.346	41.27
2058.686	42.81
2061.026	43.78
2063.365	41.82
2065.704	42.5
2068.042	44.89
2070.38	46.95
2072.717	41.93
2075.054	42.4
2077.391	46.92
2079.727	44.51
2082.063	41.97
2084.399	47.92
2086.734	43.97
2089.068	42.18
2091.403	46.48
2093.736	47.29
2096.07	42.16
2098.403	44.65
2100.735	46.88
2103.067	46.18
2105.399	44.96
2107.73	43.93
2110.061	47.27
2112.392	45.37
2114.722	45.59
2117.051	47.69
2119.381	43.74
2121.709	46.41
2124.038	45.98
2126.366	47.7
2128.693	46.36
