# Supplementary material for: Chiral plasmonic superlattices from template-assisted assembly of achiral nanoparticles
Source: Nat Commun. 2025 Feb 16;16:1687. doi: 10.1038/s41467-025-56999-0 (PMC11830766; doi:10.1038/s41467-025-56999-0)
Supplement: Supplementary file 3 — Source Data [file 41467_2025_56999_MOESM3_ESM.zip › source data/Fig.3/Au rods/LF LCP-VIS.txt]

Data from 20231017 RODS LF1 RCP VIS WO_Relative_15-59-36-211.txt Node

Date: Thu Dec 21 15:59:36 CET 2023
User: admin
Spectrometer: QEP02966
Trigger mode: 4
Integration Time (sec): 1.000000E-1
Scans to average: 1
Electric dark correction enabled: true
Nonlinearity correction enabled: false
Boxcar width: 0
XAxis mode: Wavelengths
Number of Pixels in Spectrum: 1044
>>>>>Begin Spectral Data<<<<<
347.693	-300
348.476	-300
349.259	-3500
350.042	-185.71
350.824	184.85
351.607	214.65
352.39	202.81
353.172	196.16
353.954	202.47
354.737	206.16
355.519	211.45
356.301	209.09
357.083	168.78
357.865	195.03
358.647	180
359.429	194
360.211	187.48
360.993	198.09
361.775	199.46
362.557	184.81
363.338	188.82
364.12	191.71
364.902	217.72
365.683	192.4
366.464	196.12
367.246	205.2
368.027	214.36
368.808	196.59
369.589	198.7
370.371	201.44
371.152	202.23
371.933	207.44
372.713	204.11
373.494	213.22
374.275	187.86
375.056	204.82
375.837	209.97
376.617	209.27
377.398	230.53
378.178	215.71
378.959	207.95
379.739	214.41
380.519	215.15
381.299	217.48
382.08	211.73
382.86	217.11
383.64	215.39
384.42	209.93
385.2	217.49
385.98	209.03
386.759	212.06
387.539	211.98
388.319	213.98
389.098	215.83
389.878	213.29
390.657	216.23
391.437	209.3
392.216	217.09
392.995	217.4
393.775	208.64
394.554	212.29
395.333	207.15
396.112	213.95
396.891	205.94
397.67	209.43
398.449	207.09
399.228	210.04
400.006	212.08
400.785	210.7
401.564	209.78
402.342	208.04
403.121	210.03
403.899	209.63
404.677	208.52
405.456	207.93
406.234	212.17
407.012	203.74
407.79	206.26
408.568	209.38
409.346	208.72
410.124	209.37
410.902	210.51
411.68	205.79
412.457	208.84
413.235	206.41
414.013	207.81
414.79	204.48
415.568	206.4
416.345	205.75
417.122	206.35
417.9	204.84
418.677	206.18
419.454	204.83
420.231	203.13
421.008	203.32
421.785	203.62
422.562	201.16
423.339	204.73
424.116	204.83
424.892	203.5
425.669	206.57
426.445	203.05
427.222	201.82
427.998	203.99
428.775	204.15
429.551	202.16
430.327	202.9
431.104	202.53
431.88	200.83
432.656	200.83
433.432	202.13
434.208	199.17
434.983	201.01
435.759	200.87
436.535	199.56
437.311	199.37
438.086	199.49
438.862	200.28
439.637	198.95
440.413	199.79
441.188	200.83
441.963	199.77
442.739	199.59
443.514	197.98
444.289	197.84
445.064	198.39
445.839	197.53
446.614	196.68
447.389	195.37
448.163	196.37
448.938	196.24
449.713	195.35
450.487	194.81
451.262	194.72
452.036	194.11
452.811	194.23
453.585	192.78
454.359	193.54
455.133	193.38
455.907	192.87
456.682	191.85
457.456	191.21
458.229	191.02
459.003	190.12
459.777	189.27
460.551	191.02
461.325	189.79
462.098	190.08
462.872	189.76
463.645	188.78
464.419	187.87
465.192	188.31
465.965	187.7
466.738	187.04
467.512	186.81
468.285	187.34
469.058	185.43
469.831	186.2
470.603	184.64
471.376	185.8
472.149	183.66
472.922	185.36
473.694	184.68
474.467	182.54
475.239	183.36
476.012	183.4
476.784	182.02
477.556	182.38
478.329	181.64
479.101	181.04
479.873	180.82
480.645	180.45
481.417	180.84
482.189	179.91
482.961	178.82
483.732	178.98
484.504	179.59
485.276	179.54
486.047	177.46
486.819	178.19
487.59	178.01
488.362	177.3
489.133	176.6
489.904	176.27
490.675	175.83
491.446	176.93
492.217	176.16
492.988	175.15
493.759	175.39
494.53	175.34
495.301	175.93
496.072	175.65
496.842	175.42
497.613	175.59
498.383	175.65
499.154	176.11
499.924	175.87
500.694	176.17
501.465	176.57
502.235	175.95
503.005	176.35
503.775	176.22
504.545	176.01
505.315	176.69
506.085	176.5
506.854	177.58
507.624	177
508.394	177.39
509.163	176.86
509.933	177.33
510.702	178.08
511.472	177.43
512.241	178.84
513.01	179.27
513.779	178.86
514.549	179.69
515.318	179.18
516.087	179.67
516.855	179.93
517.624	179.57
518.393	181.17
519.162	181.3
519.93	181.4
520.699	181.71
521.467	181.81
522.236	182.95
523.004	182.43
523.772	183.28
524.541	182.89
525.309	184.09
526.077	184.03
526.845	185.38
527.613	185.21
528.381	184.72
529.149	185.61
529.916	186.15
530.684	186.36
531.452	187.29
532.219	185.98
532.987	186.82
533.754	188.03
534.522	188.57
535.289	188.12
536.056	188.91
536.823	189.16
537.59	189.36
538.357	189.64
539.124	190.21
539.891	190.02
540.658	190.83
541.425	191.34
542.191	192.42
542.958	191.82
543.724	192.49
544.491	192.3
545.257	193.07
546.024	192.94
546.79	194.29
547.556	193.94
548.322	194.51
549.088	194.41
549.854	195.65
550.62	195.19
551.386	195.75
552.152	195.78
552.918	196.44
553.683	196.91
554.449	196.53
555.214	196.99
555.98	197.75
556.745	197.98
557.51	198.05
558.276	198.04
559.041	199.06
559.806	198.97
560.571	199.16
561.336	198.97
562.101	200.14
562.866	199.82
563.63	199.52
564.395	200.9
565.16	200.74
565.924	201.23
566.689	200.84
567.453	200.97
568.217	201.88
568.982	201.89
569.746	201.69
570.51	202.21
571.274	202.3
572.038	202.53
572.802	203.3
573.566	203.18
574.33	203.32
575.093	204.15
575.857	204.14
576.621	204.27
577.384	204.77
578.147	204.44
578.911	204.98
579.674	204.95
580.437	204.95
581.201	205.09
581.964	205.5
582.727	205.87
583.49	206.19
584.252	205.78
585.015	206.48
585.778	206.67
586.541	206.63
587.303	205.94
588.066	206.83
588.828	206.67
589.591	207.21
590.353	206.79
591.115	207.39
591.877	207.67
592.64	207.82
593.402	206.54
594.164	207.09
594.926	208.2
595.687	207.35
596.449	208.06
597.211	207.53
597.972	207.67
598.734	207.91
599.495	208.08
600.257	207.97
601.018	208.79
601.78	208.6
602.541	207.7
603.302	207.86
604.063	207.45
604.824	207.68
605.585	207.94
606.346	208.38
607.106	208.07
607.867	208.64
608.628	207.99
609.388	207.81
610.149	207.55
610.909	207.71
611.67	207.81
612.43	207.11
613.19	206.57
613.95	207.48
614.71	206.58
615.47	207.24
616.23	206.19
616.99	206.5
617.75	206.17
618.51	205.55
619.269	205.64
620.029	205.55
620.789	204.23
621.548	204.48
622.307	203.88
623.067	203.44
623.826	202.72
624.585	202.73
625.344	202.05
626.103	201.71
626.862	201.33
627.621	200.96
628.38	200.47
629.138	200.53
629.897	200.27
630.656	200.05
631.414	199.39
632.173	198.36
632.931	197.82
633.689	198.05
634.448	197.66
635.206	198.07
635.964	196.41
636.722	196.19
637.48	196.2
638.238	196.41
638.995	195.52
639.753	195.69
640.511	195.13
641.268	194.73
642.026	194.55
642.783	194.3
643.541	194.39
644.298	194.06
645.055	193.97
645.812	193.78
646.569	193.45
647.326	194.25
648.083	193.46
648.84	193.8
649.597	193.14
650.354	193.45
651.11	193.34
651.867	193.69
652.624	193.38
653.38	193.97
654.136	193.96
654.893	194
655.649	194.04
656.405	194.03
657.161	194.67
657.917	195.29
658.673	194.42
659.429	194.94
660.185	195.12
660.94	195.82
661.696	196.29
662.452	196.35
663.207	195.99
663.963	196.9
664.718	196.93
665.473	197.66
666.228	198.24
666.983	198.66
667.739	199.12
668.494	199.09
669.248	199.32
670.003	200.18
670.758	200.57
671.513	200.48
672.267	201.44
673.022	202.03
673.776	201.88
674.531	202.08
675.285	202.74
676.039	203.43
676.794	203.64
677.548	203.92
678.302	204.86
679.056	205.02
679.81	205.29
680.563	205.72
681.317	206.38
682.071	207.08
682.824	206.8
683.578	206.37
684.331	208.01
685.085	209.18
685.838	209.16
686.591	210.24
687.345	210.01
688.098	210.27
688.851	211.33
689.604	211.41
690.356	211.3
691.109	211.66
691.862	211.94
692.615	212.24
693.367	212.83
694.12	214.28
694.872	214.02
695.624	214.69
696.377	215.09
697.129	215.32
697.881	215.59
698.633	215.57
699.385	216.19
700.137	216.23
700.889	216.88
701.641	216.84
702.392	218.05
703.144	217.47
703.895	217.74
704.647	218.71
705.398	217.91
706.15	218.47
706.901	218.74
707.652	218.85
708.403	220.35
709.154	220.09
709.905	221.06
710.656	219.94
711.407	220.74
712.158	220.44
712.908	220.23
713.659	220.08
714.409	221.18
715.16	221.45
715.91	220.5
716.66	221.22
717.411	220.48
718.161	220.22
718.911	220.6
719.661	220.76
720.411	220.86
721.16	221.05
721.91	220.76
722.66	221.05
723.41	221.53
724.159	220.91
724.909	221.07
725.658	221.39
726.407	220.59
727.156	220.12
727.906	220.44
728.655	220.6
729.404	220.48
730.153	220.14
730.902	219.81
731.65	220.25
732.399	220.44
733.148	221.34
733.896	220.05
734.645	220.42
735.393	220.02
736.141	219.32
736.89	219.98
737.638	220.11
738.386	219.64
739.134	219.33
739.882	219.38
740.63	219.82
741.378	219.08
742.125	219.53
742.873	218.6
743.621	219.77
744.368	218.17
745.116	219.19
745.863	219.24
746.61	219.97
747.357	219.15
748.105	220.21
748.852	219.76
749.599	219.61
750.346	219.63
751.092	219.47
751.839	219.79
752.586	219.14
753.332	219.09
754.079	219.67
754.825	219.6
755.572	218.2
756.318	218.76
757.064	218.64
757.81	218.79
758.557	219.53
759.302	218.87
760.048	217.99
760.794	218.78
761.54	219.8
762.286	218.77
763.031	219.29
763.777	219.18
764.522	219.52
765.268	218.92
766.013	218.7
766.758	219.33
767.503	219.58
768.248	219.57
768.993	219.76
769.738	218.81
770.483	220.08
771.228	220.27
771.973	220.95
772.717	220.81
773.462	220.19
774.206	218.99
774.951	220.23
775.695	219.36
776.439	219.54
777.183	220.45
777.928	220.77
778.672	221.11
779.416	220.1
780.159	219.17
780.903	220.18
781.647	221.65
782.39	220.32
783.134	220.45
783.877	220.14
784.621	219.47
785.364	219.95
786.107	220.61
786.851	219.75
787.594	221.62
788.337	221.31
789.08	219.22
789.822	221.96
790.565	222.09
791.308	221.12
792.051	222.56
792.793	220.62
793.536	220.5
794.278	221.37
795.02	220.64
795.763	222.33
796.505	221.12
797.247	220.11
797.989	222.51
798.731	220.67
799.473	223.11
800.214	222.71
800.956	221.39
801.698	222.97
802.439	221.62
803.181	222.02
803.922	222.39
804.663	221.74
805.405	222.86
806.146	223.02
806.887	222.41
807.628	223.64
808.369	222.49
809.11	223.19
809.85	223.31
810.591	222.76
811.332	224.21
812.072	222.95
812.813	223.94
813.553	224.41
814.293	223.71
815.033	224.54
815.774	223.28
816.514	225.12
817.254	224.06
817.994	223.51
818.733	226.22
819.473	224.13
820.213	224.78
820.952	225.07
821.692	224.06
822.431	226.18
823.171	223.76
823.91	225.83
824.649	225.24
825.388	226.27
826.127	226.1
826.866	224.94
827.605	227.63
828.344	226.67
829.083	227.91
829.821	227.38
830.56	225.36
831.298	227.29
832.037	226.16
832.775	228.53
833.513	226.57
834.252	227.38
834.99	226.72
835.728	229.07
836.466	229.03
837.204	227.12
837.941	227.71
838.679	228.34
839.417	229.51
840.154	228.2
840.892	228.54
841.629	227.94
842.366	228.79
843.104	229.02
843.841	228.92
844.578	231.48
845.315	230.11
846.052	232.04
846.789	229.38
847.525	231.83
848.262	230.48
848.999	232.22
849.735	231.95
850.472	232.04
851.208	232.35
851.944	231.35
852.68	232.6
853.416	230.44
854.153	233.18
854.888	232.18
855.624	233.84
856.36	232.49
857.096	233.53
857.832	233.44
858.567	233
859.303	233.67
860.038	233.91
860.773	234.59
861.509	233.96
862.244	234.88
862.979	234.45
863.714	236.29
864.449	234.25
865.184	237.81
865.918	234.08
866.653	238.15
867.388	234.36
868.122	237.49
868.857	236.45
869.591	237.4
870.325	233.74
871.059	236.91
871.794	235.6
872.528	237.88
873.262	237.42
873.995	238.73
874.729	236.71
875.463	239.58
876.197	238.12
876.93	238.87
877.664	238.73
878.397	239.4
879.13	239.19
879.864	237.69
880.597	239.74
881.33	239.85
882.063	240.13
882.796	240.03
883.529	241.65
884.261	240.78
884.994	243.17
885.727	241.53
886.459	243.45
887.192	242.37
887.924	243.8
888.656	241.83
889.388	243.23
890.121	242.9
890.853	244.14
891.584	244.98
892.316	245.6
893.048	245.05
893.78	244.62
894.511	245.99
895.243	245.1
895.974	245.41
896.706	246.59
897.437	246.27
898.168	244.32
898.9	248.09
899.631	245.2
900.362	247.35
901.092	244.08
901.823	250.19
902.554	247.37
903.285	251.06
904.015	246.63
904.746	250.16
905.476	247.66
906.206	251.9
906.937	248.19
907.667	250.89
908.397	249.57
909.127	251.39
909.857	251.18
910.587	253.38
911.316	252.55
912.046	250.73
912.776	254.28
913.505	249.48
914.235	254.18
914.964	250.55
915.693	254.59
916.422	252
917.151	256.02
917.881	252.9
918.609	256.84
919.338	253.56
920.067	256.89
920.796	254.84
921.524	254.53
922.253	257.54
922.981	256.13
923.71	258.29
924.438	255.72
925.166	261.21
925.894	255.55
926.622	259.28
927.35	258.38
928.078	260.63
928.806	259.37
929.534	258.2
930.261	261.58
930.989	258.61
931.716	264.26
932.444	257.92
933.171	263.88
933.898	262.55
934.625	263.75
935.352	264.21
936.079	262.38
936.806	264.88
937.533	262.27
938.26	265.5
938.986	264.01
939.713	265.25
940.439	264.27
941.166	266.16
941.892	266.85
942.618	263.65
943.344	269.57
944.07	266.07
944.796	270.8
945.522	265.44
946.248	269.61
946.974	271.38
947.699	270.34
948.425	273.75
949.15	268.84
949.876	272.75
950.601	269.56
951.326	274.71
952.051	273.32
952.776	272.01
953.501	276.63
954.226	271.51
954.951	277.05
955.676	273.31
956.4	276.65
957.125	276.37
957.849	274.82
958.574	279.23
959.298	272.16
960.022	282.21
960.747	279.96
961.471	279.31
962.195	280.74
962.918	277.87
963.642	281.78
964.366	278.95
965.09	283.81
965.813	282.72
966.537	280.98
967.26	283.92
967.983	277.88
968.706	282.5
969.43	283.99
970.153	282.84
970.876	286.87
971.599	284.14
972.321	288.09
973.044	286.17
973.767	287.17
974.489	289.38
975.212	285.77
975.934	289.49
976.656	287.11
977.379	287.39
978.101	290.59
978.823	286.92
979.545	293.13
980.266	288.84
980.988	290.5
981.71	294.38
982.432	289.24
983.153	295.31
983.875	295.82
984.596	293.66
985.317	293.65
986.038	293.96
986.76	299.54
987.481	293.19
988.201	295.12
988.922	301.74
989.643	292.24
990.364	298.82
991.084	297.56
991.805	297.56
992.525	301.46
993.246	296.03
993.966	300.98
994.686	303.5
995.406	297.43
996.126	303.8
996.846	300.94
997.566	302.3
998.286	302.49
999.005	302.09
999.725	305.84
1000.444	303.25
1001.164	301.97
1001.883	308.44
1002.602	303.38
1003.322	306.15
1004.041	306.62
1004.76	308.74
1005.479	310.16
1006.197	304.89
1006.916	308.98
1007.635	308.86
1008.353	308.74
1009.072	310.25
1009.79	312.86
1010.508	310.35
1011.227	312.65
1011.945	308.28
1012.663	312.55
1013.381	314.02
1014.099	310.13
1014.817	314.21
1015.534	318.51
1016.252	313.07
1016.969	317.64
1017.687	310.58
1018.404	314.82
1019.121	317
1019.839	313.8
1020.556	315.82
1021.273	320.77
1021.99	315.35
1022.707	322.18
1023.423	320.12
1024.14	313.48
1024.857	320.68
1025.573	315.77
1026.29	321.43
1027.006	318.53
1027.722	316.63
1028.438	319.63
1029.154	321.55
1029.87	320.44
1030.586	319.75
1031.302	322.18
1032.018	317.78
1032.733	328.44
1033.449	324.24
1034.164	322.37
1034.88	326.42
1035.595	324.62
1036.31	325.44
1037.025	322.53
1037.74	322.73
1038.455	323.91
1039.17	330.69
1039.885	324.18
1040.6	328.38
1041.314	331.45
1042.029	324.08
1042.743	329.56
1043.458	329.56
1044.172	325.9
1044.886	326.04
1045.6	325.13
1046.314	323.35
1047.028	333.65
1047.742	328.58
1048.456	328.94
1049.169	333.53
1049.883	327.93
1050.596	331.9
1051.31	331.3
1052.023	329.57
1052.736	331.49
1053.449	339.2
1054.162	329.18
1054.875	333.9
1055.588	334.92
1056.301	334.94
1057.014	334.74
1057.726	333.16
1058.439	330.16
1059.151	334.81
1059.864	336.85
1060.576	329.97
1061.288	334.35
1062	334.73
1062.712	332.24
1063.424	337.2
1064.136	331.92
1064.847	338.48
1065.559	335.41
1066.271	340.09
1066.982	329.64
1067.694	331.44
1068.405	333.34
1069.116	328.44
1069.827	334.39
1070.538	335.15
1071.249	332.83
1071.96	332.43
1072.671	339.47
1073.381	334.06
1074.092	336.05
1074.802	337.35
1075.513	335.5
1076.223	335.73
1076.933	343.6
1077.644	334.09
1078.354	333.74
1079.064	337.75
1079.774	341.08
1080.483	327.59
1081.193	339.36
1081.903	334.58
1082.612	335.53
1083.322	336.06
1084.031	341.29
1084.74	341.58
1085.449	334.29
1086.159	335.4
1086.868	332.86
1087.576	342.61
1088.285	338.81
1088.994	335.48
1089.703	337.57
1090.411	337.66
1091.12	326.04
1091.828	326.72
1092.536	332.16
1093.245	332.73
1093.953	329.94
1094.661	331.45
1095.369	330.17
1096.076	334.73
1096.784	337.51
1097.492	325.04
1098.199	335.77
1098.907	330.37
1099.614	323.12
1100.322	324.17
1101.029	327.25
1101.736	314.72
1102.443	328.75
1103.15	323.48
1103.857	328.34
1104.564	324.81
1105.27	320.09
1105.977	316.5
1106.684	321.85
1107.39	311.67
1108.096	316.74
1108.803	307.33
1109.509	312.65
1110.215	317.94
1110.921	322.38
1111.627	305.76
1112.332	311.11
1113.038	314.43
1113.744	301.24
1114.449	304.83
1115.155	309.52
1115.86	296.13
1116.565	296.96
1117.271	288.02
1117.976	293.66
1118.681	286.71
1119.386	295.37
1120.09	288.15
1120.795	276.41
1121.5	289.87
1122.204	280.12
1122.909	278.69
1123.613	-300
1124.317	186.96
1125.022	-9.09
1125.726	322.22
