# Supplementary material for: Chiral plasmonic superlattices from template-assisted assembly of achiral nanoparticles
Source: Nat Commun. 2025 Feb 16;16:1687. doi: 10.1038/s41467-025-56999-0 (PMC11830766; doi:10.1038/s41467-025-56999-0)
Supplement: Supplementary file 3 — Source Data [file 41467_2025_56999_MOESM3_ESM.zip › source data/Fig.3/Au rods/LF RCP-NIR.txt]

Data from 20231017 RODS LF1 LCP NIR_Relative_15-50-12-206.txt Node

Date: Thu Dec 21 15:50:12 CET 2023
User: admin
Spectrometer: NQ52A0043
Trigger mode: 0
Integration Time (sec): 1.000000E0
Scans to average: 5
Nonlinearity correction enabled: false
Boxcar width: 0
Storing dark spectrum: false
XAxis mode: Wavelengths
Number of Pixels in Spectrum: 512
>>>>>Begin Spectral Data<<<<<
897.67	31.55
900.134	35.24
902.598	40.57
905.062	39.31
907.526	37.74
909.99	38.68
912.454	40.12
914.917	38.23
917.381	34.72
919.844	32.63
922.307	32.13
924.77	36.7
927.233	34.76
929.696	34.34
932.159	38.49
934.621	36.58
937.084	35.04
939.546	36.56
942.008	36.25
944.47	33.76
946.932	33.57
949.394	36.86
951.856	35.55
954.318	35.81
956.779	34.93
959.24	34.09
961.702	30.59
964.163	33.77
966.624	33.39
969.084	33.06
971.545	33.08
974.006	31.61
976.466	33.79
978.926	32.26
981.387	31.73
983.847	32.26
986.307	29.86
988.766	32.61
991.226	30.77
993.686	30.92
996.145	30.6
998.604	31.78
1001.063	29.17
1003.522	29.46
1005.981	30.26
1008.44	30.78
1010.898	29.43
1013.357	29.57
1015.815	28.97
1018.273	29.13
1020.731	28.48
1023.189	29.37
1025.646	30.16
1028.104	28.42
1030.561	28.73
1033.019	28.39
1035.476	28.37
1037.933	28.06
1040.39	27.52
1042.846	27.71
1045.303	28.11
1047.759	27.21
1050.215	27.04
1052.671	26.94
1055.127	26.55
1057.583	26.67
1060.039	26.53
1062.494	26.13
1064.949	26.78
1067.405	26.61
1069.86	26.36
1072.314	25.3
1074.769	26.45
1077.224	26.31
1079.678	25.15
1082.132	26.44
1084.586	25.37
1087.04	25.53
1089.494	24.83
1091.947	25.58
1094.401	24.83
1096.854	25.11
1099.307	23.76
1101.76	24.65
1104.213	24.18
1106.666	25.04
1109.118	24.95
1111.57	24.66
1114.022	22.96
1116.474	24.76
1118.926	23.59
1121.378	24.27
1123.829	23.81
1126.28	24.04
1128.732	23.6
1131.183	24.51
1133.633	22.8
1136.084	24.2
1138.534	23.68
1140.985	23.91
1143.435	21.98
1145.885	22.84
1148.334	23.63
1150.784	23.04
1153.233	23.21
1155.682	23.22
1158.131	23.85
1160.58	22.33
1163.029	23.49
1165.478	23.07
1167.926	23.37
1170.374	21.28
1172.822	23.26
1175.27	22.8
1177.717	22.64
1180.165	23.45
1182.612	22.55
1185.059	22.02
1187.506	22.92
1189.953	23.17
1192.399	21.51
1194.845	23.27
1197.291	21.51
1199.737	22.69
1202.183	22.34
1204.629	22.17
1207.074	21.31
1209.519	23.09
1211.964	22.5
1214.409	22.46
1216.854	22.16
1219.298	21.72
1221.742	22.96
1224.186	22.41
1226.63	22.38
1229.074	22.74
1231.517	22.27
1233.961	21.76
1236.404	22.95
1238.847	21.96
1241.289	23.39
1243.732	21.45
1246.174	23.2
1248.616	22.3
1251.058	22.3
1253.5	22.01
1255.941	22.03
1258.382	23.32
1260.823	21.71
1263.264	22.66
1265.705	22.46
1268.145	22.13
1270.586	22.37
1273.026	21.78
1275.466	21.95
1277.905	22.45
1280.345	23.21
1282.784	22.72
1285.223	23.24
1287.662	22.05
1290.1	21.71
1292.539	23.45
1294.977	21.92
1297.415	23.02
1299.853	21.6
1302.29	22.28
1304.728	23.35
1307.165	22.13
1309.602	22.95
1312.038	22.83
1314.475	22.09
1316.911	23.31
1319.347	22.36
1321.783	22.76
1324.218	23.2
1326.654	21.83
1329.089	22.14
1331.524	24.18
1333.959	23.09
1336.393	21.89
1338.827	22.74
1341.262	22.26
1343.695	24.06
1346.129	22.52
1348.562	22.87
1350.996	23.74
1353.429	23.23
1355.861	23.73
1358.294	23.67
1360.726	23.21
1363.158	23.81
1365.59	23.17
1368.021	23.23
1370.453	23.17
1372.884	23.68
1375.315	23.92
1377.745	23.78
1380.176	23.84
1382.606	23.54
1385.036	24.94
1387.466	23.73
1389.895	23.71
1392.325	24.4
1394.754	23.94
1397.182	24.67
1399.611	24.06
1402.039	23.7
1404.467	24.74
1406.895	23.42
1409.323	24.11
1411.75	25.52
1414.177	24.52
1416.604	23.97
1419.031	25.28
1421.457	24.05
1423.883	24.88
1426.309	24.61
1428.735	25.12
1431.16	24.66
1433.585	25.23
1436.01	24.34
1438.435	25.01
1440.86	25.36
1443.284	24.95
1445.708	25.32
1448.131	25.2
1450.555	25.27
1452.978	25.03
1455.401	25.76
1457.824	24.06
1460.246	26.44
1462.668	25.42
1465.09	25.4
1467.512	25.39
1469.933	25.5
1472.354	26.61
1474.775	25.11
1477.196	26.69
1479.616	24.91
1482.037	28.2
1484.456	24.05
1486.876	24.63
1489.295	26.47
1491.715	26.89
1494.133	28.57
1496.552	26.26
1498.97	26.17
1501.388	26.88
1503.806	27.68
1506.224	27.45
1508.641	26.97
1511.058	27.08
1513.475	27.26
1515.891	28.37
1518.307	27.99
1520.723	28.59
1523.139	27.47
1525.554	27.86
1527.97	28.35
1530.384	28.16
1532.799	27.01
1535.213	31.68
1537.627	27.59
1540.041	27.95
1542.455	27.44
1544.868	29.39
1547.281	27.93
1549.694	29.01
1552.106	29.69
1554.518	28.95
1556.93	28.48
1559.342	29.81
1561.753	28.52
1564.164	28.56
1566.575	28.53
1568.985	31.73
1571.395	28.37
1573.805	28.68
1576.215	32.3
1578.624	28.68
1581.033	28.64
1583.442	29.31
1585.851	29.56
1588.259	31.36
1590.667	28.68
1593.074	29.63
1595.482	30.89
1597.889	29.39
1600.296	28.71
1602.702	33.37
1605.108	29.59
1607.514	30.59
1609.92	29.8
1612.325	31.28
1614.73	31.26
1617.135	30.69
1619.539	31.16
1621.944	31.52
1624.347	30.6
1626.751	30.98
1629.154	32.45
1631.557	31.22
1633.96	30.77
1636.362	31.07
1638.765	32.38
1641.166	33.9
1643.568	31.03
1645.969	31.65
1648.37	32.68
1650.771	31.79
1653.171	31.78
1655.571	32.24
1657.971	31.92
1660.37	33.13
1662.769	32.98
1665.168	31.99
1667.566	32.29
1669.965	32.09
1672.363	32.4
1674.76	33.1
1677.157	32.63
1679.554	32.56
1681.951	32.83
1684.347	33.11
1686.743	33.23
1689.139	32.82
1691.535	33.75
1693.93	33.21
1696.324	32.53
1698.719	35.36
1701.113	33.49
1703.507	32.18
1705.9	36.09
1708.294	32.61
1710.687	33.27
1713.079	33.32
1715.471	34.34
1717.863	35.59
1720.255	33.52
1722.646	33.81
1725.037	35.25
1727.428	33.46
1729.818	35.77
1732.209	34.48
1734.598	35.1
1736.988	33.9
1739.377	35.15
1741.765	34.19
1744.154	34.34
1746.542	35.09
1748.93	34.49
1751.317	34.5
1753.704	35.08
1756.091	34.76
1758.478	35.18
1760.864	36.54
1763.25	34.15
1765.635	34.44
1768.02	36.59
1770.405	34.37
1772.79	35.04
1775.174	35.18
1777.558	35.64
1779.941	35.96
1782.324	35.26
1784.707	35.63
1787.09	36.68
1789.472	36.2
1791.854	35.3
1794.235	36.81
1796.616	36.07
1798.997	36.01
1801.378	34.51
1803.758	35.84
1806.138	37.73
1808.517	37.98
1810.896	35.12
1813.275	35.78
1815.653	36.32
1818.031	39.29
1820.409	35.97
1822.787	37.72
1825.164	35.06
1827.54	38.8
1829.917	35.75
1832.293	36.6
1834.669	37.27
1837.044	36.16
1839.419	37.74
1841.793	36.51
1844.168	37.63
1846.542	36.8
1848.915	37.49
1851.288	38.11
1853.661	36.63
1856.034	39
1858.406	37.15
1860.778	37.96
1863.149	36.86
1865.52	38.46
1867.891	36.92
1870.262	39.42
1872.632	37.3
1875.001	37.78
1877.371	37.38
1879.74	38.32
1882.108	37.85
1884.477	37.91
1886.844	37.87
1889.212	38.63
1891.579	38.49
1893.946	38.25
1896.312	37.69
1898.678	38.79
1901.044	38.09
1903.41	39.1
1905.775	39.79
1908.139	37.87
1910.503	36.94
1912.867	40.36
1915.231	38.82
1917.594	38.81
1919.957	40.98
1922.319	38.1
1924.681	38.18
1927.043	39.51
1929.404	38.94
1931.765	39.26
1934.126	38.21
1936.486	39.46
1938.846	37.77
1941.205	42.65
1943.564	37.97
1945.923	38.28
1948.281	40.03
1950.639	38.21
1952.997	38.75
1955.354	39.35
1957.711	41.27
1960.067	39.71
1962.423	40.97
1964.779	40.35
1967.134	40.44
1969.489	40.4
1971.843	42.25
1974.198	40.3
1976.551	40.5
1978.905	42.94
1981.258	38.6
1983.61	43.13
1985.962	39.55
1988.314	41.49
1990.666	40.66
1993.017	41.87
1995.367	41.52
1997.718	40.91
2000.068	42.16
2002.417	42.1
2004.766	41.22
2007.115	41.63
2009.463	43.97
2011.811	41.46
2014.159	43.69
2016.506	40.67
2018.853	44.68
2021.199	42.1
2023.545	42.72
2025.89	41.7
2028.236	41.61
2030.58	45.21
2032.925	41.26
2035.269	43.15
2037.612	45.95
2039.955	41.43
2042.298	43.51
2044.64	43.53
2046.982	45.44
2049.324	40.81
2051.665	44.28
2054.006	46.53
2056.346	41.54
2058.686	42.34
2061.026	43.98
2063.365	42.96
2065.704	42.21
2068.042	45.41
2070.38	46.52
2072.717	42.37
2075.054	42.51
2077.391	46.93
2079.727	44.55
2082.063	41.91
2084.399	48.46
2086.734	44.2
2089.068	42.69
2091.403	46.61
2093.736	47.31
2096.07	43.49
2098.403	45.3
2100.735	46.25
2103.067	46.51
2105.399	45.29
2107.73	44.11
2110.061	47.9
2112.392	45.86
2114.722	45.55
2117.051	48.54
2119.381	44.04
2121.709	46.33
2124.038	46.31
2126.366	48.2
2128.693	47.69
