# Supplementary material for: Chiral plasmonic superlattices from template-assisted assembly of achiral nanoparticles
Source: Nat Commun. 2025 Feb 16;16:1687. doi: 10.1038/s41467-025-56999-0 (PMC11830766; doi:10.1038/s41467-025-56999-0)
Supplement: Supplementary file 3 — Source Data [file 41467_2025_56999_MOESM3_ESM.zip › source data/Fig.3/Au rods/LF RCP-VIS.txt]

Data from 20231017 RODS LF1 LCP VIS WO_Relative_15-59-00-711.txt Node

Date: Thu Dec 21 15:59:00 CET 2023
User: admin
Spectrometer: QEP02966
Trigger mode: 4
Integration Time (sec): 1.000000E-1
Scans to average: 1
Electric dark correction enabled: true
Nonlinearity correction enabled: false
Boxcar width: 0
XAxis mode: Wavelengths
Number of Pixels in Spectrum: 1044
>>>>>Begin Spectral Data<<<<<
347.693	-9.68
348.476	122.22
349.259	126.09
350.042	12
350.824	209.47
351.607	232.17
352.39	218.04
353.172	208.97
353.954	208.97
354.737	190.23
355.519	217.72
356.301	195.45
357.083	217.91
357.865	209.12
358.647	210.02
359.429	209.12
360.211	194.55
360.993	221.83
361.775	203.03
362.557	237.04
363.338	228.49
364.12	193.92
364.902	202.59
365.683	203.76
366.464	220.91
367.246	204.73
368.027	202.33
368.808	218.59
369.589	188.62
370.371	193.04
371.152	210.01
371.933	224.45
372.713	226.52
373.494	213.22
374.275	210.67
375.056	211.31
375.837	231.81
376.617	210.35
377.398	204.9
378.178	217.76
378.959	224.24
379.739	218.83
380.519	216.06
381.299	214.69
382.08	214.8
382.86	220.52
383.64	211.46
384.42	209.33
385.2	218.79
385.98	215.21
386.759	214.74
387.539	214.22
388.319	216.8
389.098	211.81
389.878	217.94
390.657	213.6
391.437	217.13
392.216	213.76
392.995	215.86
393.775	209.76
394.554	214.56
395.333	205.71
396.112	213.71
396.891	209.31
397.67	214.84
398.449	213.4
399.228	211.56
400.006	210.71
400.785	214.84
401.564	211.48
402.342	212.61
403.121	206.4
403.899	211.26
404.677	209.79
405.456	209.69
406.234	211.12
407.012	210.2
407.79	209.11
408.568	210.55
409.346	210.7
410.124	210.88
410.902	210.02
411.68	210.97
412.457	208.82
413.235	208.28
414.013	209.68
414.79	206.2
415.568	208.69
416.345	208.33
417.122	209.71
417.9	207.23
418.677	207.09
419.454	208.23
420.231	205.68
421.008	207.52
421.785	203.81
422.562	205.96
423.339	206.33
424.116	203.82
424.892	202.81
425.669	204.05
426.445	202.68
427.222	204.93
427.998	202.07
428.775	200.8
429.551	201.92
430.327	202.31
431.104	200.15
431.88	199.77
432.656	201.03
433.432	199.94
434.208	200.59
434.983	200
435.759	200.11
436.535	200.69
437.311	198.74
438.086	199.96
438.862	198.62
439.637	199.41
440.413	198.51
441.188	198.33
441.963	196.69
442.739	197.46
443.514	197.97
444.289	198.14
445.064	198.08
445.839	197.52
446.614	195.86
447.389	195.29
448.163	195.39
448.938	195.55
449.713	195.24
450.487	194.96
451.262	193.98
452.036	193.99
452.811	194.15
453.585	193.01
454.359	193.51
455.133	192.95
455.907	192.96
456.682	192.75
457.456	192.45
458.229	190.17
459.003	191.67
459.777	192.29
460.551	189.7
461.325	190.45
462.098	191.4
462.872	189.36
463.645	191.63
464.419	189.54
465.192	188.03
465.965	189.31
466.738	188.42
467.512	186.61
468.285	186.05
469.058	186.51
469.831	186.96
470.603	185.56
471.376	186.37
472.149	184.66
472.922	185.4
473.694	184.01
474.467	183.88
475.239	185.37
476.012	184.24
476.784	184
477.556	183.2
478.329	183.41
479.101	182.32
479.873	182.12
480.645	180.77
481.417	181.5
482.189	180.93
482.961	180.74
483.732	179.54
484.504	180.4
485.276	179.21
486.047	179.84
486.819	178.86
487.59	179.26
488.362	178.71
489.133	177.99
489.904	177.3
490.675	177.3
491.446	177.88
492.217	177.4
492.988	178.56
493.759	177.72
494.53	177.95
495.301	177.3
496.072	177.01
496.842	177.02
497.613	176.39
498.383	176.82
499.154	177.03
499.924	176.82
500.694	177.3
501.465	177.38
502.235	177.67
503.005	177.52
503.775	177.89
504.545	178.08
505.315	177.85
506.085	178.51
506.854	178.77
507.624	178.84
508.394	178.68
509.163	179.86
509.933	179.5
510.702	180.06
511.472	180.33
512.241	180.61
513.01	180.54
513.779	181.31
514.549	180.68
515.318	182.03
516.087	181.5
516.855	182.66
517.624	182.4
518.393	183.04
519.162	183.29
519.93	183.74
520.699	184.86
521.467	185.31
522.236	185.98
523.004	185.4
523.772	186.13
524.541	186.19
525.309	185.93
526.077	186.77
526.845	187.06
527.613	187.91
528.381	187.57
529.149	187.22
529.916	189.32
530.684	189.68
531.452	189.6
532.219	189.67
532.987	189.86
533.754	191.84
534.522	191.16
535.289	191.35
536.056	192.33
536.823	191.84
537.59	192.05
538.357	192.85
539.124	193.21
539.891	194.29
540.658	193.95
541.425	194.17
542.191	194.46
542.958	195.43
543.724	195.07
544.491	195.65
545.257	196.03
546.024	196.53
546.79	197.28
547.556	197.32
548.322	197.6
549.088	197.91
549.854	197.53
550.62	198.12
551.386	198.36
552.152	199.59
552.918	199.26
553.683	200.33
554.449	199.45
555.214	199.56
555.98	200.09
556.745	200.27
557.51	200.64
558.276	200.93
559.041	201.32
559.806	201.84
560.571	202.05
561.336	202.17
562.101	202.91
562.866	202.95
563.63	203.22
564.395	204.32
565.16	203.51
565.924	204.14
566.689	204.57
567.453	205.1
568.217	203.97
568.982	203.6
569.746	204.7
570.51	204.78
571.274	205.49
572.038	205.51
572.802	206.14
573.566	205.83
574.33	205.24
575.093	205.99
575.857	206.58
576.621	206.83
577.384	207.01
578.147	206.61
578.911	206.75
579.674	207.36
580.437	207.65
581.201	207.84
581.964	207.1
582.727	207.48
583.49	207.65
584.252	207.72
585.015	207.72
585.778	208.37
586.541	208.1
587.303	207.69
588.066	207.65
588.828	208.72
589.591	208.13
590.353	209.01
591.115	209.45
591.877	209.07
592.64	208.33
593.402	208.4
594.164	209.12
594.926	209.36
595.687	208.78
596.449	208.8
597.211	208.76
597.972	208.78
598.734	208.88
599.495	208.46
600.257	208.25
601.018	208.66
601.78	207.72
602.541	208.31
603.302	208.18
604.063	208.75
604.824	208.17
605.585	208
606.346	207.94
607.106	207.25
607.867	206.76
608.628	206.95
609.388	207.45
610.149	206.46
610.909	206.93
611.67	206.76
612.43	206.22
613.19	205.78
613.95	205.81
614.71	205.57
615.47	205.05
616.23	205.99
616.99	204.24
617.75	204.57
618.51	203.78
619.269	203.37
620.029	203.56
620.789	203.58
621.548	202.53
622.307	202.31
623.067	202.39
623.826	201.96
624.585	201.12
625.344	200.73
626.103	200.89
626.862	200.47
627.621	199.56
628.38	200.11
629.138	199.59
629.897	199.08
630.656	198.58
631.414	197.66
632.173	196.95
632.931	197.07
633.689	197.24
634.448	197.04
635.206	196.6
635.964	195.91
636.722	195.67
637.48	194.5
638.238	195.39
638.995	194.41
639.753	194.5
640.511	194.11
641.268	194.31
642.026	193.25
642.783	193.73
643.541	192.85
644.298	192.95
645.055	192.61
645.812	191.8
646.569	192.06
647.326	192.04
648.083	191.57
648.84	191.62
649.597	191.1
650.354	190.97
651.11	190.85
651.867	190.91
652.624	190.59
653.38	190.5
654.136	190.87
654.893	190.84
655.649	190.55
656.405	190.47
657.161	190.3
657.917	190.21
658.673	190.07
659.429	190.04
660.185	190.48
660.94	191.19
661.696	190.53
662.452	189.8
663.207	189.76
663.963	190.24
664.718	190.43
665.473	190.61
666.228	191.5
666.983	190.51
667.739	189.99
668.494	190.89
669.248	191.21
670.003	191.22
670.758	190.93
671.513	190.6
672.267	190.25
673.022	191.19
673.776	190.92
674.531	190.87
675.285	191.56
676.039	191.6
676.794	191.94
677.548	192.34
678.302	191.74
679.056	191.67
679.81	192.16
680.563	191.83
681.317	192.69
682.071	192.11
682.824	192.53
683.578	192.79
684.331	192.87
685.085	193.32
685.838	193.11
686.591	193.04
687.345	193.38
688.098	193.41
688.851	193.57
689.604	194.42
690.356	193.23
691.109	194.35
691.862	194.64
692.615	193.78
693.367	193.86
694.12	193.92
694.872	194.62
695.624	194.96
696.377	195.25
697.129	194.87
697.881	194.73
698.633	195.46
699.385	195.48
700.137	196.09
700.889	195.77
701.641	195.44
702.392	194.68
703.144	195.6
703.895	195.45
704.647	195.95
705.398	195.8
706.15	196.34
706.901	196.27
707.652	197.47
708.403	196.91
709.154	197.41
709.905	196.02
710.656	195.7
711.407	196.55
712.158	197.13
712.908	196.5
713.659	195.93
714.409	196.89
715.16	196.39
715.91	196.84
716.66	196.98
717.411	196.95
718.161	196.53
718.911	196.23
719.661	197.18
720.411	196.7
721.16	196.26
721.91	196.68
722.66	197.06
723.41	196.92
724.159	197.59
724.909	197.51
725.658	197.47
726.407	197.99
727.156	197.15
727.906	197.2
728.655	197.53
729.404	197.38
730.153	197.42
730.902	196.89
731.65	197.54
732.399	197.41
733.148	196.74
733.896	196.93
734.645	196.49
735.393	197.09
736.141	197.46
736.89	197.71
737.638	198.17
738.386	197.75
739.134	198.22
739.882	197.61
740.63	198.15
741.378	198.26
742.125	196.82
742.873	197.04
743.621	198.09
744.368	197.65
745.116	198.21
745.863	198.07
746.61	197.96
747.357	196.63
748.105	198.46
748.852	197.47
749.599	197.15
750.346	196.73
751.092	197.72
751.839	197.41
752.586	197.97
753.332	197.34
754.079	198.71
754.825	197.8
755.572	198.16
756.318	198.06
757.064	197.95
757.81	197.83
758.557	198.43
759.302	198.87
760.048	198.37
760.794	199.45
761.54	199.13
762.286	198.75
763.031	198.58
763.777	198.33
764.522	198.32
765.268	198.43
766.013	199.74
766.758	199.23
767.503	198.25
768.248	199.95
768.993	199.2
769.738	199.92
770.483	199.32
771.228	200.87
771.973	199.77
772.717	200.29
773.462	199.43
774.206	200.13
774.951	200.46
775.695	200.58
776.439	200.57
777.183	200.39
777.928	200.75
778.672	201.09
779.416	201.6
780.159	200.73
780.903	201.31
781.647	202.18
782.39	201.84
783.134	201.71
783.877	202.65
784.621	201.98
785.364	202.39
786.107	202.58
786.851	202.19
787.594	203.2
788.337	203.85
789.08	202.23
789.822	203.3
790.565	203.74
791.308	202.8
792.051	205
792.793	204.21
793.536	204.11
794.278	204.49
795.02	204.65
795.763	205.11
796.505	204.63
797.247	203.46
797.989	206.56
798.731	203.35
799.473	206.65
800.214	205.6
800.956	204.81
801.698	204.88
802.439	205.55
803.181	206.41
803.922	206.5
804.663	205.71
805.405	206.78
806.146	207.17
806.887	207.06
807.628	208.31
808.369	207.53
809.11	207.65
809.85	208.31
810.591	207.99
811.332	208.21
812.072	208.53
812.813	209.83
813.553	210.08
814.293	209.52
815.033	209.88
815.774	208.45
816.514	210.15
817.254	209.86
817.994	208.52
818.733	210.51
819.473	211.34
820.213	211.55
820.952	210.51
821.692	210.01
822.431	211.95
823.171	212
823.91	211.98
824.649	211.22
825.388	212.78
826.127	214.42
826.866	213.71
827.605	215.23
828.344	211.8
829.083	215.41
829.821	212.85
830.56	214.75
831.298	215.45
832.037	214.38
832.775	215.53
833.513	214.53
834.252	216.51
834.99	214.87
835.728	214.33
836.466	216.2
837.204	215.61
837.941	215.85
838.679	215.73
839.417	216.96
840.154	216.23
840.892	217.06
841.629	217.5
842.366	216
843.104	218.43
843.841	217.17
844.578	219.06
845.315	218.41
846.052	219.14
846.789	218.59
847.525	220.5
848.262	221.45
848.999	221.13
849.735	221.23
850.472	220.2
851.208	222.13
851.944	220.46
852.68	223.09
853.416	219.47
854.153	223.04
854.888	221.7
855.624	224.33
856.36	222.5
857.096	222.87
857.832	223.9
858.567	223.62
859.303	224.43
860.038	223.45
860.773	225.69
861.509	224.37
862.244	225.92
862.979	224.91
863.714	227.74
864.449	224.37
865.184	228.47
865.918	227.61
866.653	228.64
867.388	226.5
868.122	230.38
868.857	226.9
869.591	229.33
870.325	227.96
871.059	230.26
871.794	230.12
872.528	230.08
873.262	230.2
873.995	230.31
874.729	229.79
875.463	231.6
876.197	232.75
876.93	231.75
877.664	232.62
878.397	233.38
879.13	233.03
879.864	233.2
880.597	233.57
881.33	232.67
882.063	234.79
882.796	233.84
883.529	235.74
884.261	235.11
884.994	236.57
885.727	236.24
886.459	236.99
887.192	236.83
887.924	238.01
888.656	237.11
889.388	237.75
890.121	238.04
890.853	239.59
891.584	239.28
892.316	241.8
893.048	241.71
893.78	239.82
894.511	242.47
895.243	241.8
895.974	242.82
896.706	241.66
897.437	243.52
898.168	241.19
898.9	245.48
899.631	241.91
900.362	244.99
901.092	242.21
901.823	246.49
902.554	244.34
903.285	247.45
904.015	243.32
904.746	249.77
905.476	246.59
906.206	250.69
906.937	247.72
907.667	250.15
908.397	247.58
909.127	249.22
909.857	248.96
910.587	249.64
911.316	251.53
912.046	249.51
912.776	252.46
913.505	250.65
914.235	252.22
914.964	251.2
915.693	254.82
916.422	252.07
917.151	255.12
917.881	254.8
918.609	256.03
919.338	253.24
920.067	255.6
920.796	255.95
921.524	256.68
922.253	259.01
922.981	256.23
923.71	258.77
924.438	255.04
925.166	260.38
925.894	257.61
926.622	261.81
927.35	261.9
928.078	260.87
928.806	262.28
929.534	261.32
930.261	265.52
930.989	262.22
931.716	264.73
932.444	261.79
933.171	267.53
933.898	263.44
934.625	265.95
935.352	266.29
936.079	265.61
936.806	269.27
937.533	266.93
938.26	270.15
938.986	265.94
939.713	271.62
940.439	266.97
941.166	270.77
941.892	271.42
942.618	270.39
943.344	272.02
944.07	270.39
944.796	274.97
945.522	273.34
946.248	274.29
946.974	277.61
947.699	275.58
948.425	278.05
949.15	273.44
949.876	277.02
950.601	274.39
951.326	280.26
952.051	279.28
952.776	279.06
953.501	281.63
954.226	276.75
954.951	282.15
955.676	280.59
956.4	283.87
957.125	285.12
957.849	282.47
958.574	287.43
959.298	283.96
960.022	288.93
960.747	284.85
961.471	287.96
962.195	287.27
962.918	284.2
963.642	291.34
964.366	285.86
965.09	289.25
965.813	290.03
966.537	287.87
967.26	294.09
967.983	289.19
968.706	293.76
969.43	292.54
970.153	292.23
970.876	293.74
971.599	291.72
972.321	298.74
973.044	296.01
973.767	297.33
974.489	299.79
975.212	295.19
975.934	298.84
976.656	296.38
977.379	298.7
978.101	301.84
978.823	296.26
979.545	306.93
980.266	299.78
980.988	301.11
981.71	304.44
982.432	299.75
983.153	306.95
983.875	303.34
984.596	304.2
985.317	308.86
986.038	303.83
986.76	309.81
987.481	307.96
988.201	311.82
988.922	310.13
989.643	308.31
990.364	312.18
991.084	307.35
991.805	310.54
992.525	315.94
993.246	312.61
993.966	312.57
994.686	314.94
995.406	313.53
996.126	318.22
996.846	314.22
997.566	318.94
998.286	318.73
999.005	316.37
999.725	319.7
1000.444	320.1
1001.164	319.83
1001.883	323.97
1002.602	320.82
1003.322	325.07
1004.041	317.2
1004.76	321
1005.479	324.98
1006.197	325.13
1006.916	323.18
1007.635	328.1
1008.353	326.3
1009.072	330.52
1009.79	328.91
1010.508	323.84
1011.227	333.69
1011.945	326.99
1012.663	331.48
1013.381	331.96
1014.099	326.72
1014.817	335.98
1015.534	335.58
1016.252	334.11
1016.969	334.96
1017.687	334.07
1018.404	338.06
1019.121	338.08
1019.839	332.79
1020.556	338.22
1021.273	343.41
1021.99	335.44
1022.707	338.74
1023.423	338.29
1024.14	336.08
1024.857	342.48
1025.573	338.79
1026.29	340.04
1027.006	344.63
1027.722	339.05
1028.438	344.73
1029.154	346.05
1029.87	345.73
1030.586	348.86
1031.302	350.15
1032.018	346.03
1032.733	349.96
1033.449	348.35
1034.164	349.03
1034.88	353.12
1035.595	347.95
1036.31	349.26
1037.025	355.6
1037.74	350.73
1038.455	352.05
1039.17	354.99
1039.885	350.67
1040.6	354.65
1041.314	349.42
1042.029	349.76
1042.743	352.39
1043.458	349.67
1044.172	352.07
1044.886	358.86
1045.6	359.36
1046.314	348.81
1047.028	356.88
1047.742	356.05
1048.456	357.08
1049.169	357.4
1049.883	360.31
1050.596	361.39
1051.31	358.04
1052.023	351.66
1052.736	361.4
1053.449	363.61
1054.162	360.51
1054.875	360.1
1055.588	363.96
1056.301	357.36
1057.014	360.89
1057.726	361.03
1058.439	363.41
1059.151	356.69
1059.864	365.04
1060.576	354.71
1061.288	358.56
1062	358.69
1062.712	357.35
1063.424	363.42
1064.136	360.48
1064.847	365.79
1065.559	364.54
1066.271	362.49
1066.982	363.43
1067.694	367.71
1068.405	370.92
1069.116	359.73
1069.827	368.28
1070.538	356.05
1071.249	364.57
1071.96	363.23
1072.671	364.61
1073.381	366.01
1074.092	362.09
1074.802	364.47
1075.513	367.04
1076.223	364.98
1076.933	377.09
1077.644	369.74
1078.354	364.45
1079.064	363.75
1079.774	370.33
1080.483	368.47
1081.193	370.42
1081.903	365.93
1082.612	358.99
1083.322	365.58
1084.031	368.9
1084.74	356.19
1085.449	373.8
1086.159	373.88
1086.868	362.29
1087.576	371.27
1088.285	368.78
1088.994	360.94
1089.703	369.1
1090.411	368.4
1091.12	360.73
1091.828	365.52
1092.536	374.55
1093.245	357.86
1093.953	364.45
1094.661	373.52
1095.369	361.15
1096.076	357.99
1096.784	359.74
1097.492	356.49
1098.199	348.04
1098.907	351.21
1099.614	351.69
1100.322	354.69
1101.029	363.65
1101.736	351.72
1102.443	347.79
1103.15	355.78
1103.857	364.88
1104.564	345.62
1105.27	345.17
1105.977	349.15
1106.684	346
1107.39	341.64
1108.096	340.48
1108.803	335.53
1109.509	336.34
1110.215	339.8
1110.921	335.64
1111.627	319.3
1112.332	320.75
1113.038	313.88
1113.744	326.95
1114.449	329.73
1115.155	319.18
1115.86	319.08
1116.565	316.1
1117.271	312.25
1117.976	294.56
1118.681	314.12
1119.386	301.34
1120.09	305.24
1120.795	291.31
1121.5	291.88
1122.204	290.48
1122.909	283.62
1123.613	33.33
1124.317	528.57
1125.022	252.94
1125.726	300
