# Supplementary material for: Chiral plasmonic superlattices from template-assisted assembly of achiral nanoparticles
Source: Nat Commun. 2025 Feb 16;16:1687. doi: 10.1038/s41467-025-56999-0 (PMC11830766; doi:10.1038/s41467-025-56999-0)
Supplement: Supplementary file 3 — Source Data [file 41467_2025_56999_MOESM3_ESM.zip › source data/Fig.3/Au rods/RF LCP-NIR.txt]

Data from 20230731 RODS RF10 45LCP NIR WO_Relative_12-35-20-561.txt Node

Date: Wed Jan 24 12:35:20 CET 2024
User: admin
Spectrometer: NQ52A0043
Trigger mode: 0
Integration Time (sec): 1.000000E-1
Scans to average: 5
Nonlinearity correction enabled: false
Boxcar width: 0
Storing dark spectrum: false
XAxis mode: Wavelengths
Number of Pixels in Spectrum: 512
>>>>>Begin Spectral Data<<<<<
897.67	194.29
900.134	222.41
902.598	170.66
905.062	245.05
907.526	415.31
909.99	409.86
912.454	128.12
914.917	463.49
917.381	193.96
919.844	228.93
922.307	355.21
924.77	202.4
927.233	235.57
929.696	256.88
932.159	235.04
934.621	229.03
937.084	250
939.546	256.02
942.008	210.09
944.47	206.39
946.932	267.03
949.394	214.15
951.856	325.93
954.318	208.87
956.779	202.74
959.24	228.03
961.702	199.6
964.163	266.36
966.624	226.26
969.084	219.11
971.545	205.94
974.006	231.82
976.466	168.78
978.926	238.75
981.387	192.71
983.847	251.99
986.307	192.39
988.766	213.93
991.226	227.68
993.686	233.81
996.145	226.3
998.604	227.01
1001.063	242.15
1003.522	240.78
1005.981	234.62
1008.44	259.24
1010.898	248.7
1013.357	205.83
1015.815	236.78
1018.273	254.64
1020.731	243.31
1023.189	233.19
1025.646	235.56
1028.104	235.77
1030.561	231.38
1033.019	241.41
1035.476	224.66
1037.933	261.63
1040.39	215.36
1042.846	253.36
1045.303	240.34
1047.759	280.91
1050.215	219.51
1052.671	244.07
1055.127	249.92
1057.583	251.12
1060.039	254.72
1062.494	270
1064.949	265.04
1067.405	238.98
1069.86	238.87
1072.314	254.04
1074.769	255.01
1077.224	226.91
1079.678	298.84
1082.132	251.95
1084.586	274.62
1087.04	273.6
1089.494	275.43
1091.947	263.08
1094.401	265.1
1096.854	253.88
1099.307	269.74
1101.76	273.45
1104.213	289.85
1106.666	258
1109.118	287.7
1111.57	268.07
1114.022	293.31
1116.474	279.15
1118.926	272.27
1121.378	274.9
1123.829	294.83
1126.28	289.97
1128.732	293.46
1131.183	288.77
1133.633	299.8
1136.084	276.27
1138.534	298.71
1140.985	298.16
1143.435	286.39
1145.885	301.38
1148.334	310.89
1150.784	312.04
1153.233	309.39
1155.682	302.67
1158.131	314.96
1160.58	296.01
1163.029	288.98
1165.478	312.21
1167.926	280.49
1170.374	333.08
1172.822	332.3
1175.27	288.38
1177.717	322.41
1180.165	329.27
1182.612	320.91
1185.059	315.19
1187.506	320.82
1189.953	312.36
1192.399	335.32
1194.845	320.66
1197.291	304.83
1199.737	329.98
1202.183	318.97
1204.629	332.4
1207.074	337.17
1209.519	325.14
1211.964	359.24
1214.409	336.55
1216.854	346.99
1219.298	330.81
1221.742	345.3
1224.186	339.68
1226.63	349.09
1229.074	368.19
1231.517	355.45
1233.961	345.7
1236.404	326.42
1238.847	362.64
1241.289	366.99
1243.732	364.94
1246.174	365.29
1248.616	358.45
1251.058	373.99
1253.5	347.26
1255.941	356.93
1258.382	356.4
1260.823	372.31
1263.264	364.58
1265.705	369.91
1268.145	354.66
1270.586	338.23
1273.026	363.96
1275.466	342.28
1277.905	377.06
1280.345	360.95
1282.784	374.7
1285.223	378.56
1287.662	381.44
1290.1	368.03
1292.539	373
1294.977	379.99
1297.415	369.34
1299.853	366.42
1302.29	385.66
1304.728	383.11
1307.165	382.8
1309.602	379.8
1312.038	401.22
1314.475	388.55
1316.911	392.44
1319.347	381.06
1321.783	383.96
1324.218	379.46
1326.654	377.64
1329.089	390.44
1331.524	378.19
1333.959	380.81
1336.393	383.62
1338.827	383.69
1341.262	401.62
1343.695	405.31
1346.129	381.11
1348.562	388.75
1350.996	384.89
1353.429	387.31
1355.861	402.92
1358.294	416.86
1360.726	409.07
1363.158	396.46
1365.59	413.42
1368.021	396.96
1370.453	400.67
1372.884	437.03
1375.315	393.46
1377.745	412.29
1380.176	410.64
1382.606	398.26
1385.036	396.03
1387.466	417.48
1389.895	430.65
1392.325	426.87
1394.754	422.58
1397.182	423.68
1399.611	403.95
1402.039	421.95
1404.467	411.52
1406.895	424.79
1409.323	382.61
1411.75	404.4
1414.177	428.96
1416.604	417.06
1419.031	421.87
1421.457	413.58
1423.883	415.73
1426.309	422.89
1428.735	413.75
1431.16	432.74
1433.585	453.02
1436.01	430.55
1438.435	440.01
1440.86	396.98
1443.284	466.58
1445.708	429.15
1448.131	425.56
1450.555	455.73
1452.978	450.56
1455.401	447.7
1457.824	435.08
1460.246	433.23
1462.668	429.37
1465.09	435.21
1467.512	446.65
1469.933	453.52
1472.354	460.37
1474.775	446.92
1477.196	447.41
1479.616	448.76
1482.037	439.06
1484.456	464.96
1486.876	470.89
1489.295	453.86
1491.715	433.46
1494.133	452.99
1496.552	452.1
1498.97	455.72
1501.388	461.68
1503.806	445.31
1506.224	437.26
1508.641	465.78
1511.058	455.65
1513.475	471.95
1515.891	458.67
1518.307	452.37
1520.723	456.18
1523.139	436.91
1525.554	396.27
1527.97	423.77
1530.384	403.83
1532.799	402.31
1535.213	429.35
1537.627	452.34
1540.041	483.86
1542.455	454.01
1544.868	432.58
1547.281	430.41
1549.694	444.83
1552.106	454.77
1554.518	452.1
1556.93	466.84
1559.342	483.48
1561.753	480.05
1564.164	500.83
1566.575	483.14
1568.985	503.14
1571.395	473.81
1573.805	492.28
1576.215	463.01
1578.624	448.89
1581.033	439.61
1583.442	442.56
1585.851	451.59
1588.259	444.59
1590.667	466.87
1593.074	468.79
1595.482	474.04
1597.889	452.23
1600.296	470.87
1602.702	447.34
1605.108	447.54
1607.514	489.21
1609.92	465.59
1612.325	461.6
1614.73	435.61
1617.135	488.31
1619.539	461.69
1621.944	468.65
1624.347	461.39
1626.751	486.81
1629.154	486.32
1631.557	478.59
1633.96	486.79
1636.362	469.14
1638.765	477.61
1641.166	497.7
1643.568	452.59
1645.969	467.41
1648.37	467.93
1650.771	464.01
1653.171	439.96
1655.571	415.38
1657.971	397.21
1660.37	390.26
1662.769	414.56
1665.168	454.03
1667.566	431.84
1669.965	481.28
1672.363	479.98
1674.76	413.79
1677.157	437.35
1679.554	435.45
1681.951	402.8
1684.347	410.75
1686.743	477.69
1689.139	440.84
1691.535	409.39
1693.93	400.15
1696.324	445.4
1698.719	445.97
1701.113	464.6
1703.507	440.72
1705.9	447.64
1708.294	400.39
1710.687	399.84
1713.079	409.91
1715.471	407.44
1717.863	406.98
1720.255	418.68
1722.646	435.58
1725.037	442.47
1727.428	427.91
1729.818	424.84
1732.209	388.25
1734.598	408.73
1736.988	384.76
1739.377	403.85
1741.765	389.14
1744.154	374.05
1746.542	403.57
1748.93	438.31
1751.317	401.82
1753.704	413.28
1756.091	402.75
1758.478	393.19
1760.864	387.24
1763.25	382.2
1765.635	372.45
1768.02	357.47
1770.405	323.94
1772.79	355.18
1775.174	367.33
1777.558	375.22
1779.941	371.93
1782.324	372.22
1784.707	365.3
1787.09	351.64
1789.472	370.26
1791.854	360.09
1794.235	359.3
1796.616	340.16
1798.997	342.52
1801.378	359.67
1803.758	370.14
1806.138	379.57
1808.517	355.04
1810.896	348.14
1813.275	355.66
1815.653	376.5
1818.031	362.51
1820.409	379.21
1822.787	364.67
1825.164	350.87
1827.54	349.01
1829.917	318.08
1832.293	302.29
1834.669	347.96
1837.044	344.53
1839.419	327.48
1841.793	346.59
1844.168	343.38
1846.542	334.03
1848.915	348.25
1851.288	337.88
1853.661	312.75
1856.034	325.42
1858.406	313.06
1860.778	326.58
1863.149	322.6
1865.52	316.36
1867.891	343.3
1870.262	306.3
1872.632	313.35
1875.001	315.68
1877.371	303.64
1879.74	291.85
1882.108	306.05
1884.477	330.09
1886.844	299.04
1889.212	327.63
1891.579	294.13
1893.946	312.21
1896.312	306.3
1898.678	340.39
1901.044	314.64
1903.41	321.54
1905.775	308.76
1908.139	323.92
1910.503	332.28
1912.867	310.31
1915.231	321.81
1917.594	374.54
1919.957	341.7
1922.319	297.96
1924.681	270.48
1927.043	268.73
1929.404	283.89
1931.765	286.89
1934.126	285.86
1936.486	256.37
1938.846	294.25
1941.205	305.29
1943.564	301.91
1945.923	275.39
1948.281	251.16
1950.639	260.72
1952.997	274.44
1955.354	289.85
1957.711	275.09
1960.067	271.21
1962.423	282.59
1964.779	276.52
1967.134	288.32
1969.489	286.56
1971.843	282.62
1974.198	235.56
1976.551	252.11
1978.905	295.99
1981.258	301.87
1983.61	260.38
1985.962	279.97
1988.314	252.86
1990.666	247.57
1993.017	270.64
1995.367	265.85
1997.718	261.51
2000.068	263.25
2002.417	280.54
2004.766	297.07
2007.115	300.32
2009.463	279.35
2011.811	258.44
2014.159	257.39
2016.506	282.42
2018.853	254.94
2021.199	255.21
2023.545	273.95
2025.89	270.57
2028.236	255.43
2030.58	261.07
2032.925	266.09
2035.269	289.04
2037.612	253.94
2039.955	284.58
2042.298	300.98
2044.64	244.22
2046.982	252.2
2049.324	260.33
2051.665	242.15
2054.006	270.46
2056.346	263.43
2058.686	257.5
2061.026	246.64
2063.365	245.45
2065.704	254.55
2068.042	231.95
2070.38	242.47
2072.717	249.24
2075.054	269.31
2077.391	273.26
2079.727	261.25
2082.063	241.07
2084.399	242.9
2086.734	235.65
2089.068	230.92
2091.403	256.07
2093.736	261.44
2096.07	226.53
2098.403	225.38
2100.735	257.18
2103.067	258.22
2105.399	243.38
2107.73	262.62
2110.061	210.61
2112.392	222.56
2114.722	224.57
2117.051	220.06
2119.381	221.87
2121.709	226.51
2124.038	226.44
2126.366	232.95
2128.693	233.67
