# Supplementary material for: Chiral plasmonic superlattices from template-assisted assembly of achiral nanoparticles
Source: Nat Commun. 2025 Feb 16;16:1687. doi: 10.1038/s41467-025-56999-0 (PMC11830766; doi:10.1038/s41467-025-56999-0)
Supplement: Supplementary file 3 — Source Data [file 41467_2025_56999_MOESM3_ESM.zip › source data/Fig.3/Au rods/RF LCP-VIS.txt]

Data from 20230731 RODS RF10 45LCP VIS_Relative_12-27-48-481.txt Node

Date: Wed Jan 24 12:27:48 CET 2024
User: admin
Spectrometer: QEP02966
Trigger mode: 4
Integration Time (sec): 1.000000E-1
Scans to average: 5
Electric dark correction enabled: true
Nonlinearity correction enabled: false
Boxcar width: 0
XAxis mode: Wavelengths
Number of Pixels in Spectrum: 1044
>>>>>Begin Spectral Data<<<<<
347.693	-35.14
348.476	26.73
349.259	131.88
350.042	52.38
350.824	54.5
351.607	54.09
352.39	62.41
353.172	56.34
353.954	57.9
354.737	57.38
355.519	55.42
356.301	54.16
357.083	53.94
357.865	53.11
358.647	61.75
359.429	56.09
360.211	57.39
360.993	56.71
361.775	53.58
362.557	56.34
363.338	53.24
364.12	55.91
364.902	58.97
365.683	57.97
366.464	54.57
367.246	55.7
368.027	58.33
368.808	53.39
369.589	54.54
370.371	56.71
371.152	57.88
371.933	53.03
372.713	55.84
373.494	53.96
374.275	52.84
375.056	51.68
375.837	53.95
376.617	53.46
377.398	54.84
378.178	52.77
378.959	53.79
379.739	52.59
380.519	52.78
381.299	51.85
382.08	53.3
382.86	52.54
383.64	51.54
384.42	52
385.2	50.99
385.98	52.44
386.759	52.24
387.539	52.1
388.319	51.62
389.098	50.84
389.878	51.14
390.657	51.67
391.437	51.92
392.216	51.48
392.995	52.48
393.775	52.24
394.554	50.38
395.333	51.86
396.112	52.7
396.891	52.3
397.67	53.07
398.449	53.21
399.228	51.65
400.006	52.16
400.785	51.91
401.564	52.52
402.342	53.44
403.121	51.67
403.899	51.67
404.677	52.86
405.456	52.52
406.234	53.26
407.012	52.63
407.79	52.88
408.568	52.96
409.346	53.23
410.124	53.69
410.902	53.1
411.68	53.35
412.457	53.1
413.235	53.67
414.013	53.25
414.79	53.53
415.568	53.28
416.345	53.84
417.122	52.77
417.9	53.53
418.677	54.38
419.454	53.81
420.231	53.63
421.008	54.22
421.785	53.8
422.562	53.63
423.339	53.41
424.116	53.5
424.892	54.67
425.669	54.35
426.445	54.08
427.222	54.7
427.998	54.2
428.775	54.66
429.551	54.54
430.327	54.53
431.104	54.72
431.88	54.99
432.656	54.66
433.432	54.79
434.208	55.01
434.983	54.69
435.759	55.14
436.535	54.59
437.311	55.43
438.086	54.94
438.862	55.23
439.637	54.99
440.413	55.5
441.188	55.86
441.963	55.52
442.739	56.05
443.514	56.03
444.289	56.15
445.064	56.05
445.839	56.47
446.614	56.3
447.389	56.19
448.163	56.61
448.938	56.61
449.713	56.56
450.487	56.64
451.262	57.04
452.036	56.51
452.811	56.83
453.585	57.01
454.359	57.21
455.133	56.88
455.907	56.97
456.682	57.15
457.456	57.36
458.229	57.57
459.003	57.72
459.777	57.66
460.551	57.62
461.325	57.99
462.098	58.14
462.872	58.23
463.645	58.11
464.419	58.22
465.192	58.53
465.965	58.54
466.738	58.63
467.512	58.69
468.285	58.99
469.058	58.96
469.831	59.06
470.603	59.26
471.376	59.59
472.149	59.44
472.922	59.42
473.694	59.72
474.467	59.61
475.239	59.66
476.012	59.86
476.784	60.21
477.556	59.68
478.329	60.22
479.101	60.5
479.873	60.22
480.645	60.13
481.417	60.7
482.189	60.89
482.961	60.69
483.732	60.81
484.504	61.17
485.276	61.15
486.047	61.19
486.819	61.67
487.59	61.42
488.362	61.56
489.133	61.62
489.904	61.17
490.675	61.39
491.446	61.98
492.217	61.89
492.988	61.99
493.759	62.02
494.53	62
495.301	61.69
496.072	62
496.842	62.03
497.613	62.1
498.383	61.86
499.154	62.24
499.924	62.29
500.694	62.3
501.465	62.31
502.235	62.35
503.005	62.16
503.775	61.62
504.545	61.79
505.315	61.64
506.085	61.69
506.854	61.77
507.624	61.86
508.394	61.66
509.163	61.71
509.933	61.51
510.702	61.32
511.472	61.28
512.241	60.93
513.01	61.19
513.779	61.09
514.549	60.84
515.318	60.91
516.087	60.89
516.855	60.9
517.624	60.72
518.393	60.63
519.162	60.48
519.93	60.06
520.699	60.53
521.467	60.32
522.236	60.07
523.004	60.17
523.772	59.95
524.541	59.65
525.309	59.59
526.077	59.8
526.845	59.56
527.613	59.46
528.381	59.19
529.149	59.47
529.916	59.18
530.684	59.24
531.452	58.83
532.219	58.58
532.987	58.86
533.754	58.76
534.522	58.51
535.289	58.28
536.056	58.29
536.823	58.12
537.59	57.98
538.357	58.26
539.124	57.92
539.891	57.98
540.658	57.8
541.425	57.57
542.191	57.77
542.958	57.63
543.724	57.58
544.491	57.42
545.257	57.43
546.024	57.43
546.79	56.99
547.556	57.03
548.322	56.83
549.088	57
549.854	56.78
550.62	56.73
551.386	56.73
552.152	56.89
552.918	56.77
553.683	56.38
554.449	56.23
555.214	56.45
555.98	56.21
556.745	56.32
557.51	56.11
558.276	55.95
559.041	55.73
559.806	55.84
560.571	55.87
561.336	55.7
562.101	55.61
562.866	55.68
563.63	55.72
564.395	55.73
565.16	55.36
565.924	55.38
566.689	55.4
567.453	55.42
568.217	55.19
568.982	55.09
569.746	55.23
570.51	55.1
571.274	55.02
572.038	55.12
572.802	54.95
573.566	54.86
574.33	55.03
575.093	55.08
575.857	54.87
576.621	54.94
577.384	54.83
578.147	54.98
578.911	54.92
579.674	54.94
580.437	54.92
581.201	54.84
581.964	54.5
582.727	54.56
583.49	54.33
584.252	54.21
585.015	54.38
585.778	54.51
586.541	54.42
587.303	54.68
588.066	54.85
588.828	54.64
589.591	54.54
590.353	54.41
591.115	54.19
591.877	53.95
592.64	54.29
593.402	54.41
594.164	54.41
594.926	54.41
595.687	54.56
596.449	54.59
597.211	54.56
597.972	54.48
598.734	54.4
599.495	54.49
600.257	54.17
601.018	54.45
601.78	54.67
602.541	54.47
603.302	54.62
604.063	54.53
604.824	54.55
605.585	54.45
606.346	54.64
607.106	54.69
607.867	54.82
608.628	54.83
609.388	54.86
610.149	54.69
610.909	54.44
611.67	54.81
612.43	54.93
613.19	55.14
613.95	55.15
614.71	54.9
615.47	55.09
616.23	54.99
616.99	55.2
617.75	55.29
618.51	55.57
619.269	55.53
620.029	55.48
620.789	55.66
621.548	56.06
622.307	55.63
623.067	55.49
623.826	55.67
624.585	55.71
625.344	56.07
626.103	56.1
626.862	56.33
627.621	56.92
628.38	56.75
629.138	56.59
629.897	56.63
630.656	56.81
631.414	56.97
632.173	57.15
632.931	56.98
633.689	57.22
634.448	57.23
635.206	57.35
635.964	57.66
636.722	57.67
637.48	57.89
638.238	58.24
638.995	58.35
639.753	58.18
640.511	58.08
641.268	58.22
642.026	58.75
642.783	59.03
643.541	58.88
644.298	58.64
645.055	58.83
645.812	59.03
646.569	59.18
647.326	58.97
648.083	58.88
648.84	59.49
649.597	59.39
650.354	59.32
651.11	59.3
651.867	59.69
652.624	59.85
653.38	59.71
654.136	59.93
654.893	60.02
655.649	59.77
656.405	60.01
657.161	60.06
657.917	60.16
658.673	60.14
659.429	60.58
660.185	60.67
660.94	60.44
661.696	60.2
662.452	60.03
663.207	60.12
663.963	60.54
664.718	60.75
665.473	60.73
666.228	60.47
666.983	60.81
667.739	60.37
668.494	60.41
669.248	60.67
670.003	60.84
670.758	60.82
671.513	60.74
672.267	60.83
673.022	60.95
673.776	61.06
674.531	60.99
675.285	60.63
676.039	60.58
676.794	61.04
677.548	61.2
678.302	61.09
679.056	60.86
679.81	60.59
680.563	61.11
681.317	61.26
682.071	61.1
682.824	60.75
683.578	61.13
684.331	61.04
685.085	60.99
685.838	60.73
686.591	60.9
687.345	60.8
688.098	60.95
688.851	60.83
689.604	60.94
690.356	61.12
691.109	60.96
691.862	60.83
692.615	60.32
693.367	60.67
694.12	61.07
694.872	61.08
695.624	61.16
696.377	61.12
697.129	60.63
697.881	60.2
698.633	60.45
699.385	60.54
700.137	61.48
700.889	61.19
701.641	60.88
702.392	60.99
703.144	60.94
703.895	60.72
704.647	60.62
705.398	60.57
706.15	60.8
706.901	60.76
707.652	61.18
708.403	61.09
709.154	60.84
709.905	60.68
710.656	61.03
711.407	61.63
712.158	61.22
712.908	61.09
713.659	60.56
714.409	60.72
715.16	61.16
715.91	61.2
716.66	60.8
717.411	60.98
718.161	61.07
718.911	61.02
719.661	61.15
720.411	61.14
721.16	60.88
721.91	61.16
722.66	61.04
723.41	61.24
724.159	60.76
724.909	60.57
725.658	60.94
726.407	60.86
727.156	60.98
727.906	61.27
728.655	61.12
729.404	61.3
730.153	61.17
730.902	60.91
731.65	61.42
732.399	61.29
733.148	61.38
733.896	61.58
734.645	61.22
735.393	61.73
736.141	61.73
736.89	61.3
737.638	61.3
738.386	61.13
739.134	61.14
739.882	61.52
740.63	61.38
741.378	61.39
742.125	60.86
742.873	60.93
743.621	61.03
744.368	61.51
745.116	61.2
745.863	61.08
746.61	61.18
747.357	61.03
748.105	61.47
748.852	61.86
749.599	61.32
750.346	60.89
751.092	61.44
751.839	61.44
752.586	61.45
753.332	61.72
754.079	61.32
754.825	61.36
755.572	61.72
756.318	61.91
757.064	61.88
757.81	61.77
758.557	62.34
759.302	62.4
760.048	61.93
760.794	61.95
761.54	62.21
762.286	62.52
763.031	62.35
763.777	62.57
764.522	61.95
765.268	62.52
766.013	62.76
766.758	62.84
767.503	62.2
768.248	62.33
768.993	62.56
769.738	62.06
770.483	62.1
771.228	62.48
771.973	62.11
772.717	61.96
773.462	62.16
774.206	62.29
774.951	62.36
775.695	62.03
776.439	62.11
777.183	62.42
777.928	62.15
778.672	62.6
779.416	62.45
780.159	62.17
780.903	62.51
781.647	62.74
782.39	62.94
783.134	63.23
783.877	63.02
784.621	62.88
785.364	62.69
786.107	62.74
786.851	63.14
787.594	63.32
788.337	63.23
789.08	63.44
789.822	63.45
790.565	63.11
791.308	63.87
792.051	63.6
792.793	63.36
793.536	63.36
794.278	62.91
795.02	62.59
795.763	62.4
796.505	61.83
797.247	62.28
797.989	62.62
798.731	62.5
799.473	62.73
800.214	62.84
800.956	63.12
801.698	62.68
802.439	62.97
803.181	63.02
803.922	62.51
804.663	62.49
805.405	62.69
806.146	62.6
806.887	62.82
807.628	62.34
808.369	62.56
809.11	63.98
809.85	64.27
810.591	63.76
811.332	63.51
812.072	63.88
812.813	63.42
813.553	63
814.293	63.23
815.033	62.81
815.774	62.95
816.514	62.87
817.254	62.58
817.994	63.08
818.733	62.6
819.473	62.1
820.213	62.63
820.952	62.5
821.692	62.16
822.431	61.97
823.171	61.97
823.91	62.18
824.649	62.53
825.388	62.92
826.127	62.98
826.866	62.5
827.605	62.23
828.344	62.21
829.083	63.18
829.821	62.43
830.56	62.22
831.298	62.03
832.037	61.38
832.775	61.42
833.513	61.78
834.252	61.84
834.99	61.51
835.728	61.74
836.466	61.83
837.204	62.39
837.941	62.88
838.679	62.56
839.417	61.85
840.154	61.61
840.892	61.42
841.629	61.19
842.366	61.14
843.104	61.3
843.841	61.69
844.578	61.6
845.315	61.53
846.052	62.09
846.789	62.27
847.525	61.41
848.262	61.16
848.999	61.49
849.735	61.77
850.472	61.68
851.208	61.12
851.944	60.94
852.68	60.78
853.416	61.62
854.153	61.82
854.888	61.26
855.624	61.2
856.36	61.25
857.096	60.55
857.832	61.03
858.567	61.98
859.303	61.33
860.038	60.89
860.773	60.52
861.509	59.94
862.244	59.54
862.979	59.33
863.714	59.84
864.449	59.93
865.184	60.08
865.918	59.57
866.653	59.82
867.388	60.16
868.122	60.32
868.857	59.98
869.591	60.65
870.325	60.89
871.059	60.02
871.794	59.27
872.528	58.97
873.262	59.03
873.995	59.13
874.729	59.18
875.463	59
876.197	59.6
876.93	59.56
877.664	59.8
878.397	60.1
879.13	59.69
879.864	59.22
880.597	59.06
881.33	59.41
882.063	59.59
882.796	59.11
883.529	59.6
884.261	59.18
884.994	58.84
885.727	58.74
886.459	59.21
887.192	58.44
887.924	58.65
888.656	59.04
889.388	59.43
890.121	58.82
890.853	58.54
891.584	57.53
892.316	57.67
893.048	57.33
893.78	57.3
894.511	57.16
895.243	57.22
895.974	57.27
896.706	57.8
897.437	58
898.168	57.48
898.9	57.82
899.631	57.42
900.362	57.67
901.092	58.03
901.823	57.94
902.554	58.66
903.285	58.53
904.015	57.79
904.746	57.32
905.476	56.78
906.206	57.23
906.937	57.54
907.667	57.65
908.397	57.76
909.127	57.87
909.857	58.17
910.587	58.02
911.316	57.91
912.046	57.53
912.776	56.84
913.505	56.65
914.235	57.16
914.964	56.93
915.693	57.22
916.422	56.97
917.151	57.28
917.881	57.44
918.609	56.8
919.338	56.49
920.067	56.69
920.796	56.47
921.524	56.76
922.253	56.81
922.981	56.31
923.71	55.85
924.438	55.64
925.166	55.38
925.894	54.98
926.622	55
927.35	55
928.078	55.37
928.806	55.13
929.534	55.33
930.261	55.67
930.989	55.38
931.716	55.23
932.444	55.15
933.171	55.28
933.898	54.88
934.625	54.4
935.352	54.05
936.079	54.41
936.806	53.98
937.533	53.58
938.26	54.43
938.986	53.9
939.713	53.5
940.439	53.56
941.166	54.11
941.892	54.45
942.618	54.17
943.344	53.96
944.07	53.64
944.796	53.3
945.522	53.06
946.248	52.82
946.974	52.92
947.699	52.84
948.425	52.87
949.15	52.83
949.876	52.69
950.601	53.37
951.326	53.15
952.051	53.54
952.776	53.66
953.501	53.06
954.226	52.67
954.951	52.31
955.676	52.01
956.4	51.8
957.125	51.73
957.849	52.27
958.574	52.53
959.298	52.23
960.022	52.1
960.747	51.94
961.471	52.4
962.195	52.27
962.918	52.12
963.642	52.24
964.366	52.41
965.09	52.27
965.813	52
966.537	51.47
967.26	52.01
967.983	51.9
968.706	52.02
969.43	52.57
970.153	52.1
970.876	51.29
971.599	51.15
972.321	51.43
973.044	51.96
973.767	51.19
974.489	52.03
975.212	51.8
975.934	51
976.656	50.78
977.379	50.76
978.101	51.01
978.823	50.04
979.545	50.16
980.266	50.16
980.988	50.31
981.71	50.75
982.432	50.28
983.153	50.37
983.875	50.09
984.596	49.45
985.317	49.72
986.038	49.63
986.76	50.13
987.481	50.82
988.201	50.29
988.922	50.31
989.643	50.2
990.364	49.13
991.084	49.12
991.805	48.82
992.525	49.15
993.246	48.97
993.966	48.66
994.686	48.34
995.406	48.9
996.126	48.83
996.846	48.66
997.566	48.56
998.286	48.35
999.005	48.13
999.725	48.16
1000.444	48.21
1001.164	48.76
1001.883	49.26
1002.602	48.98
1003.322	49.02
1004.041	48.37
1004.76	48.34
1005.479	48.79
1006.197	48.19
1006.916	47.67
1007.635	48.36
1008.353	47.99
1009.072	48.01
1009.79	47.99
1010.508	47.71
1011.227	47.68
1011.945	47.7
1012.663	48
1013.381	47.71
1014.099	47.61
1014.817	47.01
1015.534	47.24
1016.252	46.85
1016.969	47.05
1017.687	46.96
1018.404	46.69
1019.121	45.66
1019.839	46.1
1020.556	46.52
1021.273	45.91
1021.99	45.33
1022.707	45.23
1023.423	45.35
1024.14	45.37
1024.857	45.36
1025.573	45.98
1026.29	45.94
1027.006	45.43
1027.722	45.46
1028.438	45.27
1029.154	45.3
1029.87	45.24
1030.586	45.27
1031.302	44.95
1032.018	45.29
1032.733	44.74
1033.449	45.02
1034.164	45.11
1034.88	44.89
1035.595	44.92
1036.31	45.09
1037.025	44.98
1037.74	44.43
1038.455	44.55
1039.17	44.49
1039.885	44.95
1040.6	44.39
1041.314	44.55
1042.029	44.16
1042.743	44.26
1043.458	44.76
1044.172	44.37
1044.886	44.38
1045.6	44.21
1046.314	44.42
1047.028	43.51
1047.742	43.01
1048.456	43.36
1049.169	43.36
1049.883	43.2
1050.596	43.73
1051.31	43.45
1052.023	43.51
1052.736	43.42
1053.449	43.63
1054.162	43.37
1054.875	43.56
1055.588	43.78
1056.301	42.92
1057.014	43.06
1057.726	43.23
1058.439	43.12
1059.151	42.81
1059.864	43.44
1060.576	43.67
1061.288	42.9
1062	42.83
1062.712	42.85
1063.424	43.09
1064.136	43.02
1064.847	43.32
1065.559	43.09
1066.271	42.98
1066.982	42.79
1067.694	42.2
1068.405	42.33
1069.116	42.95
1069.827	42.69
1070.538	42.33
1071.249	42.45
1071.96	42.6
1072.671	42.29
1073.381	42.49
1074.092	42.66
1074.802	42.44
1075.513	43.4
1076.223	41.89
1076.933	42.18
1077.644	42.93
1078.354	42.15
1079.064	42.12
1079.774	41.92
1080.483	42.38
1081.193	41.75
1081.903	41.86
1082.612	42.2
1083.322	41.76
1084.031	42.44
1084.74	41.77
1085.449	42.55
1086.159	42.42
1086.868	41.36
1087.576	42.07
1088.285	42.41
1088.994	43.05
1089.703	42.5
1090.411	43.04
1091.12	42.65
1091.828	42.1
1092.536	41.95
1093.245	41.91
1093.953	42.06
1094.661	42.81
1095.369	42.74
1096.076	43.42
1096.784	42.76
1097.492	43.2
1098.199	42.35
1098.907	42.96
1099.614	43.76
1100.322	42.94
1101.029	42.34
1101.736	43.55
1102.443	42.89
1103.15	43.49
1103.857	42.49
1104.564	43.44
1105.27	43.49
1105.977	43.38
1106.684	43.61
1107.39	43.68
1108.096	44.52
1108.803	44.18
1109.509	45.39
1110.215	44.23
1110.921	44.3
1111.627	45.11
1112.332	46.21
1113.038	45.25
1113.744	44.88
1114.449	45.39
1115.155	47.44
1115.86	47.37
1116.565	46.94
1117.271	46.62
1117.976	46.58
1118.681	47.58
1119.386	48.04
1120.09	48.34
1120.795	48.64
1121.5	49.59
1122.204	48.54
1122.909	49.22
1123.613	9.8
1124.317	-740
1125.022	32.37
1125.726	47.2
