# Supplementary material for: Chiral plasmonic superlattices from template-assisted assembly of achiral nanoparticles
Source: Nat Commun. 2025 Feb 16;16:1687. doi: 10.1038/s41467-025-56999-0 (PMC11830766; doi:10.1038/s41467-025-56999-0)
Supplement: Supplementary file 3 — Source Data [file 41467_2025_56999_MOESM3_ESM.zip › source data/Fig.3/Au rods/RF RCP-NIR.txt]

Data from 20230731 RODS RF10 315 NIR WO_Relative_12-34-26-607.txt Node

Date: Wed Jan 24 12:34:26 CET 2024
User: admin
Spectrometer: NQ52A0043
Trigger mode: 0
Integration Time (sec): 1.000000E-1
Scans to average: 5
Nonlinearity correction enabled: false
Boxcar width: 0
Storing dark spectrum: false
XAxis mode: Wavelengths
Number of Pixels in Spectrum: 512
>>>>>Begin Spectral Data<<<<<
897.67	197.75
900.134	284.13
902.598	247.62
905.062	184.67
907.526	241.56
909.99	210.28
912.454	221.5
914.917	232
917.381	184.73
919.844	185.82
922.307	192.91
924.77	178.85
927.233	187.12
929.696	226.52
932.159	261.32
934.621	310.89
937.084	184.57
939.546	294.83
942.008	243.38
944.47	199.46
946.932	236.3
949.394	192.75
951.856	235.19
954.318	200
956.779	245.79
959.24	243.5
961.702	209.29
964.163	304.97
966.624	244.81
969.084	232.5
971.545	270
974.006	278.41
976.466	228.45
978.926	209.47
981.387	270.47
983.847	212.3
986.307	304.84
988.766	228.2
991.226	223.3
993.686	234.6
996.145	246.77
998.604	235.05
1001.063	234.67
1003.522	226.23
1005.981	240.74
1008.44	233.44
1010.898	265.17
1013.357	247.63
1015.815	240.17
1018.273	250.14
1020.731	250.29
1023.189	246.72
1025.646	258.62
1028.104	251.21
1030.561	249.48
1033.019	264.64
1035.476	254.55
1037.933	278.61
1040.39	270.64
1042.846	247.95
1045.303	250.12
1047.759	265.69
1050.215	289.69
1052.671	253.46
1055.127	244.21
1057.583	256.58
1060.039	255.17
1062.494	269.89
1064.949	261.6
1067.405	344.65
1069.86	255.03
1072.314	279.48
1074.769	263.84
1077.224	287.07
1079.678	269.74
1082.132	265.24
1084.586	265.03
1087.04	284.67
1089.494	284.68
1091.947	255.31
1094.401	288.83
1096.854	292.92
1099.307	274.96
1101.76	289.88
1104.213	302.62
1106.666	291.57
1109.118	316.58
1111.57	290.99
1114.022	312.78
1116.474	309.27
1118.926	313.89
1121.378	299.29
1123.829	298.47
1126.28	291.16
1128.732	298
1131.183	317.71
1133.633	290.12
1136.084	322.25
1138.534	312.5
1140.985	315.7
1143.435	316.95
1145.885	303.38
1148.334	311.62
1150.784	322.61
1153.233	307.48
1155.682	328.71
1158.131	308.28
1160.58	345.07
1163.029	311.64
1165.478	329.01
1167.926	324.01
1170.374	345.29
1172.822	339.43
1175.27	327.01
1177.717	343.61
1180.165	332.77
1182.612	344.57
1185.059	336.11
1187.506	327.93
1189.953	333.37
1192.399	345.62
1194.845	454.48
1197.291	339.26
1199.737	329.04
1202.183	361.34
1204.629	351.47
1207.074	332.6
1209.519	353.41
1211.964	356.35
1214.409	333.46
1216.854	349.95
1219.298	346.24
1221.742	362.41
1224.186	357.5
1226.63	350.89
1229.074	352.12
1231.517	351.17
1233.961	375.79
1236.404	362.77
1238.847	381.76
1241.289	368
1243.732	368.08
1246.174	344.75
1248.616	377.2
1251.058	363.3
1253.5	379
1255.941	369.61
1258.382	380.96
1260.823	357.18
1263.264	378.5
1265.705	376.2
1268.145	390.1
1270.586	363.6
1273.026	392.14
1275.466	366.93
1277.905	387.45
1280.345	391.43
1282.784	375.43
1285.223	394
1287.662	384.6
1290.1	397.16
1292.539	387.73
1294.977	410.67
1297.415	406.5
1299.853	415.36
1302.29	391.67
1304.728	401.57
1307.165	400.76
1309.602	393.15
1312.038	408.09
1314.475	390.1
1316.911	406
1319.347	392.37
1321.783	392.4
1324.218	413.9
1326.654	415.46
1329.089	417.13
1331.524	418.81
1333.959	411.62
1336.393	404.36
1338.827	432.32
1341.262	409.29
1343.695	414.06
1346.129	412.79
1348.562	414.26
1350.996	416.2
1353.429	407.47
1355.861	418.54
1358.294	417.08
1360.726	422.58
1363.158	422.93
1365.59	429.02
1368.021	429.29
1370.453	432.12
1372.884	434.17
1375.315	415.95
1377.745	434.65
1380.176	435.09
1382.606	429.26
1385.036	467.71
1387.466	427.28
1389.895	431.28
1392.325	423.69
1394.754	448.5
1397.182	442.29
1399.611	426.45
1402.039	446.12
1404.467	439.84
1406.895	439.08
1409.323	434.57
1411.75	449.83
1414.177	449.9
1416.604	440.83
1419.031	460.2
1421.457	434.87
1423.883	452.28
1426.309	447.04
1428.735	461.99
1431.16	449.73
1433.585	446.58
1436.01	448.58
1438.435	451.11
1440.86	458.14
1443.284	456.07
1445.708	466.17
1448.131	468.38
1450.555	453.97
1452.978	470.7
1455.401	452.74
1457.824	477.4
1460.246	495.49
1462.668	473.19
1465.09	468.98
1467.512	485.6
1469.933	487.35
1472.354	477.21
1474.775	486.52
1477.196	478.73
1479.616	474.64
1482.037	471.2
1484.456	503.46
1486.876	467.78
1489.295	488.4
1491.715	476.61
1494.133	480.36
1496.552	485.31
1498.97	469.31
1501.388	484.64
1503.806	473.25
1506.224	484.94
1508.641	482.01
1511.058	479.41
1513.475	473.39
1515.891	478.69
1518.307	466.41
1520.723	470.39
1523.139	467.42
1525.554	472.2
1527.97	468.79
1530.384	462.29
1532.799	462.09
1535.213	474.46
1537.627	480.96
1540.041	474.56
1542.455	473.21
1544.868	475.62
1547.281	485.91
1549.694	490.15
1552.106	487.41
1554.518	502.38
1556.93	506.34
1559.342	490.72
1561.753	499.24
1564.164	498.64
1566.575	510.5
1568.985	487.83
1571.395	503.46
1573.805	504.56
1576.215	485.41
1578.624	489.5
1581.033	484.75
1583.442	502.2
1585.851	458.07
1588.259	486.93
1590.667	483.25
1593.074	509.89
1595.482	505.76
1597.889	503.2
1600.296	483.08
1602.702	496.84
1605.108	483.03
1607.514	501.28
1609.92	487.07
1612.325	500.07
1614.73	482.63
1617.135	482.99
1619.539	481.71
1621.944	487.4
1624.347	492.18
1626.751	490.02
1629.154	479.7
1631.557	499.21
1633.96	491.18
1636.362	479.7
1638.765	492.12
1641.166	463.06
1643.568	487.84
1645.969	476.57
1648.37	468.2
1650.771	488.84
1653.171	467.58
1655.571	473.13
1657.971	469.59
1660.37	468.82
1662.769	469.48
1665.168	470.29
1667.566	474.49
1669.965	466.62
1672.363	452.79
1674.76	457.17
1677.157	462.53
1679.554	448.28
1681.951	444.06
1684.347	450.21
1686.743	470.08
1689.139	445.26
1691.535	450.4
1693.93	450.64
1696.324	451.99
1698.719	439.62
1701.113	441.47
1703.507	438.24
1705.9	435.95
1708.294	441.37
1710.687	433.71
1713.079	432.71
1715.471	435.2
1717.863	411.3
1720.255	429.5
1722.646	427.88
1725.037	428.88
1727.428	430.16
1729.818	403.94
1732.209	415.88
1734.598	402.78
1736.988	425
1739.377	418.21
1741.765	403.59
1744.154	406.24
1746.542	403.54
1748.93	404.97
1751.317	403.15
1753.704	401.01
1756.091	398.17
1758.478	405.56
1760.864	399.87
1763.25	406.28
1765.635	398.14
1768.02	386.24
1770.405	400.81
1772.79	385.9
1775.174	376.29
1777.558	388.05
1779.941	361.58
1782.324	362.94
1784.707	379.19
1787.09	361.24
1789.472	389.38
1791.854	372.92
1794.235	362.18
1796.616	379.24
1798.997	364.99
1801.378	361.51
1803.758	401.8
1806.138	370.43
1808.517	366.19
1810.896	363.39
1813.275	345.72
1815.653	353.68
1818.031	356.33
1820.409	351.47
1822.787	363.42
1825.164	334.17
1827.54	364.08
1829.917	365.2
1832.293	338.12
1834.669	350.31
1837.044	343.64
1839.419	334.5
1841.793	352.8
1844.168	341.33
1846.542	336.61
1848.915	351.12
1851.288	318.8
1853.661	344.14
1856.034	339.02
1858.406	327.9
1860.778	340.35
1863.149	327.58
1865.52	328.57
1867.891	336.22
1870.262	327.03
1872.632	332.19
1875.001	331.43
1877.371	332.74
1879.74	320.53
1882.108	322.88
1884.477	337.2
1886.844	318.65
1889.212	329.25
1891.579	315.79
1893.946	321.8
1896.312	318.01
1898.678	310.95
1901.044	330.62
1903.41	316.96
1905.775	300.91
1908.139	316.55
1910.503	304.95
1912.867	317.1
1915.231	301.34
1917.594	316.69
1919.957	315.6
1922.319	304.53
1924.681	320.9
1927.043	292.88
1929.404	315.43
1931.765	292.35
1934.126	282.22
1936.486	289.46
1938.846	284.16
1941.205	308.52
1943.564	290.79
1945.923	286.89
1948.281	276.38
1950.639	287.81
1952.997	289.19
1955.354	290.62
1957.711	291.7
1960.067	293.96
1962.423	279.43
1964.779	286.15
1967.134	302.84
1969.489	288.81
1971.843	284.8
1974.198	274.02
1976.551	272.05
1978.905	286.48
1981.258	273.74
1983.61	285.29
1985.962	276.11
1988.314	285.8
1990.666	267.41
1993.017	288.06
1995.367	284.03
1997.718	262.52
2000.068	266.92
2002.417	267.36
2004.766	276.54
2007.115	269.33
2009.463	268.02
2011.811	262.6
2014.159	265.28
2016.506	267.5
2018.853	268.08
2021.199	265.67
2023.545	262.44
2025.89	271.43
2028.236	264.18
2030.58	269.61
2032.925	294.31
2035.269	259.98
2037.612	269.12
2039.955	272.83
2042.298	251.73
2044.64	269.09
2046.982	249.74
2049.324	267.96
2051.665	263.1
2054.006	248.23
2056.346	253.65
2058.686	250.58
2061.026	265.45
2063.365	257.77
2065.704	241.53
2068.042	237.88
2070.38	248.68
2072.717	247.82
2075.054	247.41
2077.391	240.12
2079.727	246.19
2082.063	256.29
2084.399	237.33
2086.734	239.91
2089.068	239.57
2091.403	243.86
2093.736	245.42
2096.07	227.28
2098.403	272.93
2100.735	247.58
2103.067	238.75
2105.399	240.74
2107.73	247.93
2110.061	229.29
2112.392	243.92
2114.722	236.78
2117.051	241.74
2119.381	252.13
2121.709	225.97
2124.038	230.72
2126.366	242.95
2128.693	200
