# Supplementary material for: Chiral plasmonic superlattices from template-assisted assembly of achiral nanoparticles
Source: Nat Commun. 2025 Feb 16;16:1687. doi: 10.1038/s41467-025-56999-0 (PMC11830766; doi:10.1038/s41467-025-56999-0)
Supplement: Supplementary file 3 — Source Data [file 41467_2025_56999_MOESM3_ESM.zip › source data/Fig.3/Au rods/RF RCP-VIS.txt]

Data from 20230731 RODS RF10 315RCP VIS_Relative_12-28-44-958.txt Node

Date: Wed Jan 24 12:28:44 CET 2024
User: admin
Spectrometer: QEP02966
Trigger mode: 4
Integration Time (sec): 1.000000E-1
Scans to average: 5
Electric dark correction enabled: true
Nonlinearity correction enabled: false
Boxcar width: 0
XAxis mode: Wavelengths
Number of Pixels in Spectrum: 1044
>>>>>Begin Spectral Data<<<<<
347.693	37.63
348.476	-69.81
349.259	68.42
350.042	35.59
350.824	56.99
351.607	58.29
352.39	57.99
353.172	54.85
353.954	57.4
354.737	55.93
355.519	52.63
356.301	54.14
357.083	56.65
357.865	59.86
358.647	56.6
359.429	54.25
360.211	55.13
360.993	59.32
361.775	57.04
362.557	56.95
363.338	54.17
364.12	56.16
364.902	54.63
365.683	55.71
366.464	57.92
367.246	58.45
368.027	56.19
368.808	53.33
369.589	53.13
370.371	55.24
371.152	52.34
371.933	55.82
372.713	53.18
373.494	52.97
374.275	51.66
375.056	54.53
375.837	53.28
376.617	52.87
377.398	51.34
378.178	53.06
378.959	52.24
379.739	52.6
380.519	52.5
381.299	51.1
382.08	53
382.86	51.8
383.64	51.19
384.42	52.06
385.2	51.15
385.98	50.89
386.759	52.22
387.539	51.95
388.319	52.44
389.098	51.53
389.878	51.57
390.657	51.38
391.437	52.4
392.216	51.56
392.995	52.21
393.775	51.77
394.554	52.16
395.333	51.42
396.112	52.45
396.891	51.39
397.67	52.55
398.449	51.98
399.228	51.53
400.006	51.68
400.785	52.12
401.564	52.57
402.342	52
403.121	52.12
403.899	51.4
404.677	51.86
405.456	52.08
406.234	52.41
407.012	52.12
407.79	51.86
408.568	52.35
409.346	51.85
410.124	52.28
410.902	51.85
411.68	52.41
412.457	52.43
413.235	52.12
414.013	52.1
414.79	52.65
415.568	52.86
416.345	52.25
417.122	52.74
417.9	52.98
418.677	52.85
419.454	53.03
420.231	52.69
421.008	52.62
421.785	53.3
422.562	53.16
423.339	53.72
424.116	53.61
424.892	53.44
425.669	53.82
426.445	53.77
427.222	53.29
427.998	53.53
428.775	53.74
429.551	54.12
430.327	53.8
431.104	54.26
431.88	54.27
432.656	54.53
433.432	54.27
434.208	54.34
434.983	54.13
435.759	54.57
436.535	54.64
437.311	54.53
438.086	54.81
438.862	55.07
439.637	55.02
440.413	54.97
441.188	55.06
441.963	54.86
442.739	54.97
443.514	55.37
444.289	55.31
445.064	55.34
445.839	55.49
446.614	55.46
447.389	55.52
448.163	55.59
448.938	55.59
449.713	55.83
450.487	55.88
451.262	55.96
452.036	56.2
452.811	56.45
453.585	56.29
454.359	56.43
455.133	56.43
455.907	56.48
456.682	56.55
457.456	56.54
458.229	57.05
459.003	57.11
459.777	57.18
460.551	57.28
461.325	57.27
462.098	57.53
462.872	57.59
463.645	57.57
464.419	57.83
465.192	57.94
465.965	57.94
466.738	58.29
467.512	58.31
468.285	58.55
469.058	58.32
469.831	58.54
470.603	58.69
471.376	58.77
472.149	58.97
472.922	59.1
473.694	59.16
474.467	59.22
475.239	59.4
476.012	59.34
476.784	59.59
477.556	59.73
478.329	60
479.101	60.01
479.873	60.04
480.645	60.31
481.417	60.34
482.189	60.63
482.961	60.67
483.732	60.58
484.504	60.83
485.276	60.7
486.047	61.08
486.819	61.13
487.59	61.17
488.362	61.17
489.133	61.2
489.904	61.31
490.675	61.43
491.446	61.56
492.217	61.7
492.988	61.5
493.759	61.8
494.53	61.73
495.301	61.87
496.072	62.03
496.842	61.91
497.613	61.74
498.383	61.84
499.154	61.94
499.924	62.01
500.694	61.9
501.465	61.71
502.235	61.98
503.005	61.9
503.775	61.77
504.545	61.67
505.315	61.59
506.085	61.8
506.854	61.63
507.624	61.77
508.394	61.56
509.163	61.53
509.933	61.5
510.702	61.57
511.472	61.23
512.241	61.22
513.01	60.87
513.779	61.12
514.549	60.77
515.318	60.69
516.087	60.66
516.855	60.6
517.624	60.47
518.393	60.5
519.162	60.21
519.93	60.14
520.699	60.26
521.467	60.04
522.236	60.09
523.004	60.05
523.772	59.91
524.541	59.81
525.309	59.71
526.077	59.68
526.845	59.76
527.613	59.52
528.381	59.32
529.149	59.3
529.916	59.19
530.684	59.18
531.452	58.93
532.219	59
532.987	58.92
533.754	58.43
534.522	58.43
535.289	58.39
536.056	58.28
536.823	58.24
537.59	58.13
538.357	57.88
539.124	57.86
539.891	57.93
540.658	57.95
541.425	57.78
542.191	57.56
542.958	57.35
543.724	57.17
544.491	57.34
545.257	57.25
546.024	57.1
546.79	57.14
547.556	57.21
548.322	57.21
549.088	57.19
549.854	56.6
550.62	56.42
551.386	56.5
552.152	56.65
552.918	56.52
553.683	56.36
554.449	56.22
555.214	55.97
555.98	56
556.745	56.03
557.51	55.96
558.276	55.93
559.041	55.76
559.806	55.62
560.571	55.44
561.336	55.68
562.101	55.68
562.866	55.33
563.63	55.36
564.395	55.71
565.16	55.44
565.924	55.1
566.689	55.19
567.453	54.86
568.217	54.78
568.982	55.09
569.746	54.9
570.51	54.9
571.274	55.01
572.038	54.82
572.802	54.68
573.566	54.72
574.33	54.82
575.093	54.78
575.857	54.42
576.621	54.57
577.384	54.65
578.147	54.4
578.911	54.35
579.674	54.24
580.437	54.3
581.201	54.5
581.964	54.36
582.727	53.99
583.49	54.05
584.252	53.71
585.015	53.67
585.778	53.8
586.541	54.06
587.303	54.27
588.066	54.26
588.828	54.19
589.591	54.05
590.353	54.07
591.115	53.87
591.877	53.9
592.64	54.03
593.402	54.08
594.164	54.37
594.926	54.26
595.687	54
596.449	54.13
597.211	54.05
597.972	54.02
598.734	54
599.495	54.02
600.257	53.94
601.018	53.95
601.78	53.87
602.541	53.85
603.302	53.88
604.063	54.02
604.824	53.87
605.585	53.61
606.346	53.85
607.106	53.72
607.867	53.88
608.628	53.63
609.388	53.77
610.149	54.27
610.909	54.24
611.67	54.14
612.43	53.98
613.19	54.11
613.95	54.11
614.71	54.38
615.47	54.21
616.23	54.31
616.99	54.22
617.75	54.3
618.51	54.29
619.269	54.52
620.029	54.75
620.789	55.05
621.548	54.91
622.307	55.06
623.067	55.39
623.826	55.68
624.585	55.37
625.344	55.38
626.103	55.68
626.862	56.1
627.621	56.16
628.38	55.92
629.138	55.87
629.897	56.01
630.656	56.26
631.414	56.6
632.173	56.58
632.931	56.41
633.689	56.51
634.448	56.58
635.206	56.91
635.964	56.9
636.722	56.81
637.48	56.77
638.238	56.72
638.995	56.86
639.753	56.84
640.511	56.85
641.268	56.97
642.026	57.32
642.783	57.42
643.541	57.53
644.298	57.5
645.055	57.55
645.812	58.1
646.569	57.88
647.326	57.79
648.083	57.75
648.84	57.85
649.597	58.01
650.354	57.91
651.11	58.05
651.867	58.38
652.624	58.28
653.38	58.58
654.136	58.65
654.893	58.77
655.649	58.6
656.405	58.8
657.161	59.22
657.917	59.1
658.673	58.83
659.429	58.88
660.185	59.23
660.94	59.25
661.696	58.97
662.452	58.91
663.207	58.88
663.963	58.81
664.718	58.89
665.473	58.81
666.228	58.78
666.983	58.51
667.739	58.52
668.494	58.49
669.248	58.38
670.003	58.63
670.758	58.34
671.513	58.39
672.267	58.62
673.022	58.37
673.776	58.05
674.531	57.68
675.285	57.68
676.039	57.78
676.794	57.74
677.548	57.95
678.302	57.75
679.056	57.88
679.81	57.85
680.563	57.87
681.317	57.92
682.071	57.9
682.824	57.93
683.578	57.66
684.331	57.29
685.085	57.18
685.838	57.17
686.591	56.82
687.345	56.59
688.098	56.83
688.851	56.62
689.604	56.89
690.356	57
691.109	56.79
691.862	56.47
692.615	56.45
693.367	56.85
694.12	56.88
694.872	56.59
695.624	56.45
696.377	56.26
697.129	56
697.881	56.3
698.633	56.23
699.385	55.9
700.137	55.93
700.889	55.92
701.641	55.95
702.392	55.99
703.144	55.78
703.895	55.53
704.647	55.58
705.398	55.83
706.15	55.95
706.901	55.15
707.652	54.95
708.403	55.58
709.154	55.76
709.905	55.53
710.656	55.34
711.407	55.2
712.158	55
712.908	55.1
713.659	55.22
714.409	55.19
715.16	54.99
715.91	55.02
716.66	55.01
717.411	54.83
718.161	54.6
718.911	54.83
719.661	55.07
720.411	54.92
721.16	54.73
721.91	54.36
722.66	54.22
723.41	54.63
724.159	54.64
724.909	54.94
725.658	54.92
726.407	54.78
727.156	55.01
727.906	54.66
728.655	54.51
729.404	54.36
730.153	54.78
730.902	54.5
731.65	54.32
732.399	54.52
733.148	54.81
733.896	54.58
734.645	54.8
735.393	55.05
736.141	54.6
736.89	55
737.638	55.07
738.386	54.84
739.134	54.51
739.882	54.91
740.63	55.4
741.378	54.93
742.125	54.95
742.873	55.28
743.621	55.13
744.368	55.35
745.116	55.71
745.863	55.8
746.61	55.67
747.357	55.42
748.105	55.94
748.852	55.79
749.599	55.35
750.346	55.54
751.092	55.54
751.839	55.77
752.586	56.28
753.332	56.1
754.079	56.2
754.825	56.45
755.572	56.68
756.318	56.66
757.064	56.43
757.81	56.1
758.557	55.94
759.302	56.03
760.048	56.75
760.794	56.65
761.54	56.83
762.286	57.04
763.031	57
763.777	57.36
764.522	57.19
765.268	57.46
766.013	56.75
766.758	56.47
767.503	57.09
768.248	57.43
768.993	57.08
769.738	56.96
770.483	57.44
771.228	56.99
771.973	56.64
772.717	56.66
773.462	57.28
774.206	58.27
774.951	57.43
775.695	57.49
776.439	58.1
777.183	58.12
777.928	57.92
778.672	58.45
779.416	58.23
780.159	58.21
780.903	57.75
781.647	58.09
782.39	57.92
783.134	57.83
783.877	58.04
784.621	58.26
785.364	58.38
786.107	58.74
786.851	58.69
787.594	59.29
788.337	59.19
789.08	58.9
789.822	58.85
790.565	59.46
791.308	59.75
792.051	59.29
792.793	58.82
793.536	58.98
794.278	58.21
795.02	58.37
795.763	59.16
796.505	58.49
797.247	59.12
797.989	59.48
798.731	59.15
799.473	59.2
800.214	59.68
800.956	60.07
801.698	59.67
802.439	58.75
803.181	58.57
803.922	58.84
804.663	59.79
805.405	60.36
806.146	59.59
806.887	58.98
807.628	59.3
808.369	59.92
809.11	60.43
809.85	60.37
810.591	60.51
811.332	60.25
812.072	60.6
812.813	59.63
813.553	59.36
814.293	60.24
815.033	60.61
815.774	61.34
816.514	60.44
817.254	60.08
817.994	59.78
818.733	59.67
819.473	60.11
820.213	60.36
820.952	60.46
821.692	60.11
822.431	60.05
823.171	60.08
823.91	60.61
824.649	60.5
825.388	60.65
826.127	60.59
826.866	60.45
827.605	60.17
828.344	60.47
829.083	60.11
829.821	59.98
830.56	60.46
831.298	60.28
832.037	59.98
832.775	60.46
833.513	60.53
834.252	59.63
834.99	59.66
835.728	60.08
836.466	60.56
837.204	60.3
837.941	60.31
838.679	59.99
839.417	60.8
840.154	61.13
840.892	60.81
841.629	60.14
842.366	59.81
843.104	60.02
843.841	59.87
844.578	60.03
845.315	60.42
846.052	60.29
846.789	60.45
847.525	60.61
848.262	59.69
848.999	59.71
849.735	59.69
850.472	60.5
851.208	60.38
851.944	60.2
852.68	60.33
853.416	59.94
854.153	59.45
854.888	59.61
855.624	59.67
856.36	60.22
857.096	59.79
857.832	60.43
858.567	59.97
859.303	60.02
860.038	60.13
860.773	60.51
861.509	60.17
862.244	59.83
862.979	60.14
863.714	60.28
864.449	60.34
865.184	60.31
865.918	59.65
866.653	59.47
867.388	59.32
868.122	59.68
868.857	60.07
869.591	59.79
870.325	60.23
871.059	59.57
871.794	59.06
872.528	59.33
873.262	59.32
873.995	59.23
874.729	59.23
875.463	59.42
876.197	59.12
876.93	59.07
877.664	59.4
878.397	59.48
879.13	59.32
879.864	59.12
880.597	58.63
881.33	58.48
882.063	58.24
882.796	58.58
883.529	58.87
884.261	58.49
884.994	57.85
885.727	58.01
886.459	58.12
887.192	57.85
887.924	58.05
888.656	59.55
889.388	60.36
890.121	60.11
890.853	59.56
891.584	58.93
892.316	59.05
893.048	58.73
893.78	58.4
894.511	58.43
895.243	58.31
895.974	58.06
896.706	58.4
897.437	58.27
898.168	58.14
898.9	57.63
899.631	57.9
900.362	57.97
901.092	57.54
901.823	57.68
902.554	57.35
903.285	57.27
904.015	57.13
904.746	57.01
905.476	56.85
906.206	57.18
906.937	57.36
907.667	57.85
908.397	57.69
909.127	56.9
909.857	56.62
910.587	57.22
911.316	57.22
912.046	56.94
912.776	56.8
913.505	56.68
914.235	56.52
914.964	56.41
915.693	56.56
916.422	56.41
917.151	56.16
917.881	56.64
918.609	56.24
919.338	56.01
920.067	55.52
920.796	55.87
921.524	56.09
922.253	55.81
922.981	55.8
923.71	55.3
924.438	55.55
925.166	56.06
925.894	56.07
926.622	55.67
927.35	55.66
928.078	55.56
928.806	55.8
929.534	55.81
930.261	55.49
930.989	55.51
931.716	55.46
932.444	55.8
933.171	55.6
933.898	55.36
934.625	55.07
935.352	54.88
936.079	55.26
936.806	55.18
937.533	55.38
938.26	55.29
938.986	54.79
939.713	54.43
940.439	54.68
941.166	54.3
941.892	53.6
942.618	53.02
943.344	53.06
944.07	53.1
944.796	53.56
945.522	53.86
946.248	53.69
946.974	53.83
947.699	53.86
948.425	54.11
949.15	52.96
949.876	52.94
950.601	53.14
951.326	53.24
952.051	53.53
952.776	52.91
953.501	52.74
954.226	53.21
954.951	53.07
955.676	52.71
956.4	53.26
957.125	53.09
957.849	52.98
958.574	52.76
959.298	53.03
960.022	53.23
960.747	52.65
961.471	52.62
962.195	52.58
962.918	52.78
963.642	52.58
964.366	51.98
965.09	51.94
965.813	51.56
966.537	51.66
967.26	51.91
967.983	52.12
968.706	52.43
969.43	52.5
970.153	52.04
970.876	51.67
971.599	51.17
972.321	51.73
973.044	51.7
973.767	51.51
974.489	51.76
975.212	51.89
975.934	51.77
976.656	51.34
977.379	51.72
978.101	51.57
978.823	51.18
979.545	51.17
980.266	51.38
980.988	51.11
981.71	50.79
982.432	50.58
983.153	50.31
983.875	50.54
984.596	50.52
985.317	50.47
986.038	50.24
986.76	50.41
987.481	50.15
988.201	49.89
988.922	49.89
989.643	49.76
990.364	49.78
991.084	49.62
991.805	49.82
992.525	50.06
993.246	50.11
993.966	49.96
994.686	49.77
995.406	49.45
996.126	49.2
996.846	49.45
997.566	49.38
998.286	49.43
999.005	48.93
999.725	48.86
1000.444	48.88
1001.164	49.17
1001.883	49.1
1002.602	48.94
1003.322	48.94
1004.041	48.81
1004.76	48.8
1005.479	48.52
1006.197	48.1
1006.916	48.04
1007.635	48.31
1008.353	48.6
1009.072	48.97
1009.79	48.77
1010.508	49.09
1011.227	48.5
1011.945	47.97
1012.663	47.71
1013.381	47.75
1014.099	47.81
1014.817	48.17
1015.534	47.95
1016.252	48.04
1016.969	48.04
1017.687	48.13
1018.404	48.11
1019.121	47.93
1019.839	47.65
1020.556	47.55
1021.273	47.61
1021.99	47.57
1022.707	47.66
1023.423	47.57
1024.14	47.43
1024.857	47.54
1025.573	47.4
1026.29	47.28
1027.006	47.17
1027.722	47.41
1028.438	47.14
1029.154	46.56
1029.87	46.27
1030.586	46.26
1031.302	46.26
1032.018	46.54
1032.733	46.38
1033.449	45.99
1034.164	46.08
1034.88	45.77
1035.595	45.88
1036.31	46.06
1037.025	45.94
1037.74	45.87
1038.455	45.47
1039.17	45.44
1039.885	45.39
1040.6	45.38
1041.314	45.28
1042.029	45.03
1042.743	45.39
1043.458	45.59
1044.172	45.45
1044.886	45.32
1045.6	45.44
1046.314	45.3
1047.028	45.37
1047.742	45.27
1048.456	45.33
1049.169	45.15
1049.883	45.01
1050.596	45.04
1051.31	45.09
1052.023	45.12
1052.736	44.7
1053.449	45.21
1054.162	45.27
1054.875	44.98
1055.588	44.75
1056.301	44.48
1057.014	44.44
1057.726	44.69
1058.439	44.43
1059.151	44.32
1059.864	44.04
1060.576	44.37
1061.288	44.13
1062	44.12
1062.712	43.98
1063.424	43.96
1064.136	43.69
1064.847	43.95
1065.559	43.81
1066.271	43.5
1066.982	43.73
1067.694	44.08
1068.405	43.51
1069.116	43.58
1069.827	43.66
1070.538	43.71
1071.249	43.6
1071.96	43.55
1072.671	43.45
1073.381	43.41
1074.092	43.07
1074.802	43.71
1075.513	43.48
1076.223	43.55
1076.933	43.58
1077.644	43.56
1078.354	43.78
1079.064	43.52
1079.774	43.45
1080.483	43.29
1081.193	42.81
1081.903	43.04
1082.612	43.12
1083.322	43.29
1084.031	43.39
1084.74	43.18
1085.449	42.91
1086.159	42.96
1086.868	43.63
1087.576	43.45
1088.285	43.24
1088.994	43.53
1089.703	43.78
1090.411	43.5
1091.12	43.29
1091.828	43.23
1092.536	43.02
1093.245	43.32
1093.953	43.65
1094.661	43.43
1095.369	43.05
1096.076	43.4
1096.784	43.15
1097.492	43.74
1098.199	43.9
1098.907	43.65
1099.614	43.08
1100.322	43.49
1101.029	44.38
1101.736	43.65
1102.443	44.48
1103.15	43.7
1103.857	43.97
1104.564	44.41
1105.27	44.55
1105.977	44.66
1106.684	44.75
1107.39	44.63
1108.096	44.34
1108.803	45.04
1109.509	45.17
1110.215	45.57
1110.921	45.14
1111.627	46.31
1112.332	46.19
1113.038	45.31
1113.744	46.1
1114.449	46.64
1115.155	46.52
1115.86	46.59
1116.565	47.7
1117.271	47.16
1117.976	47.42
1118.681	47.17
1119.386	47.55
1120.09	47.89
1120.795	48.05
1121.5	48.67
1122.204	48.73
1122.909	49.53
1123.613	101.36
1124.317	-15.79
1125.022	148.28
1125.726	201.45
