# Supplementary material for: Chiral plasmonic superlattices from template-assisted assembly of achiral nanoparticles
Source: Nat Commun. 2025 Feb 16;16:1687. doi: 10.1038/s41467-025-56999-0 (PMC11830766; doi:10.1038/s41467-025-56999-0)
Supplement: Supplementary file 3 — Source Data [file 41467_2025_56999_MOESM3_ESM.zip › source data/Fig.4/fig4aLCP.txt]

  347.690002    2.000000   71.260002
  348.480011    2.000000   62.820000
  349.260010    2.000000  133.169998
  350.040009    2.000000   44.610001
  350.820007    2.000000   46.730000
  351.609985    2.000000   47.500000
  352.390015    2.000000   47.160000
  353.170013    2.000000   47.320000
  353.950012    2.000000   46.980000
  354.739990    2.000000   46.590000
  355.519989    2.000000   45.820000
  356.299988    2.000000   45.799999
  357.079987    2.000000   45.360001
  357.869995    2.000000   45.110001
  358.649994    2.000000   45.270000
  359.429993    2.000000   45.759998
  360.209991    2.000000   46.470001
  360.989990    2.000000   45.740002
  361.769989    2.000000   45.549999
  362.559998    2.000000   44.840000
  363.339996    2.000000   45.000000
  364.119995    2.000000   44.380001
  364.899994    2.000000   44.049999
  365.679993    2.000000   43.650002
  366.459991    2.000000   43.820000
  367.250000    2.000000   43.490002
  368.029999    2.000000   43.540001
  368.809998    2.000000   43.849998
  369.589996    2.000000   44.220001
  370.369995    2.000000   44.000000
  371.149994    2.000000   43.599998
  371.929993    2.000000   43.639999
  372.709991    2.000000   43.439999
  373.489990    2.000000   43.220001
  374.279999    2.000000   43.080002
  375.059998    2.000000   42.919998
  375.839996    2.000000   42.740002
  376.619995    2.000000   42.380001
  377.399994    2.000000   41.919998
  378.179993    2.000000   41.790001
  378.959991    2.000000   41.939999
  379.739990    2.000000   42.099998
  380.519989    2.000000   41.720001
  381.299988    2.000000   41.430000
  382.079987    2.000000   41.080002
  382.859985    2.000000   41.290001
  383.640015    2.000000   40.869999
  384.420013    2.000000   40.820000
  385.200012    2.000000   40.480000
  385.980011    2.000000   40.290001
  386.760010    2.000000   40.220001
  387.540009    2.000000   40.009998
  388.320007    2.000000   39.919998
  389.100006    2.000000   39.599998
  389.880005    2.000000   39.240002
  390.660004    2.000000   39.119999
  391.440002    2.000000   38.889999
  392.220001    2.000000   38.709999
  393.000000    2.000000   38.430000
  393.769989    2.000000   38.200001
  394.549988    2.000000   38.189999
  395.329987    2.000000   37.900002
  396.109985    2.000000   37.660000
  396.890015    2.000000   37.439999
  397.670013    2.000000   37.250000
  398.450012    2.000000   37.000000
  399.230011    2.000000   36.869999
  400.010010    2.000000   36.840000
  400.779999    2.000000   36.779999
  401.559998    2.000000   36.520000
  402.339996    2.000000   36.240002
  403.119995    2.000000   36.150002
  403.899994    2.000000   35.980000
  404.679993    2.000000   35.880001
  405.459991    2.000000   35.599998
  406.230011    2.000000   35.470001
  407.010010    2.000000   35.259998
  407.790009    2.000000   35.200001
  408.570007    2.000000   35.040001
  409.350006    2.000000   34.840000
  410.119995    2.000000   34.660000
  410.899994    2.000000   34.520000
  411.679993    2.000000   34.419998
  412.459991    2.000000   34.320000
  413.239990    2.000000   34.180000
  414.010010    2.000000   34.119999
  414.790009    2.000000   34.060001
  415.570007    2.000000   33.900002
  416.350006    2.000000   33.810001
  417.119995    2.000000   33.650002
  417.899994    2.000000   33.610001
  418.679993    2.000000   33.490002
  419.450012    2.000000   33.400002
  420.230011    2.000000   33.250000
  421.010010    2.000000   33.160000
  421.790009    2.000000   33.020000
  422.559998    2.000000   32.930000
  423.339996    2.000000   32.799999
  424.119995    2.000000   32.689999
  424.890015    2.000000   32.639999
  425.670013    2.000000   32.529999
  426.450012    2.000000   32.439999
  427.220001    2.000000   32.340000
  428.000000    2.000000   32.299999
  428.769989    2.000000   32.270000
  429.549988    2.000000   32.209999
  430.329987    2.000000   32.150002
  431.100006    2.000000   32.040001
  431.880005    2.000000   31.980000
  432.660004    2.000000   31.940001
  433.429993    2.000000   31.940001
  434.209991    2.000000   31.930000
  434.980011    2.000000   31.820000
  435.760010    2.000000   31.730000
  436.540009    2.000000   31.620001
  437.309998    2.000000   31.639999
  438.089996    2.000000   31.600000
  438.859985    2.000000   31.600000
  439.640015    2.000000   31.580000
  440.410004    2.000000   31.650000
  441.190002    2.000000   31.629999
  441.959991    2.000000   31.620001
  442.739990    2.000000   31.580000
  443.510010    2.000000   31.549999
  444.290009    2.000000   31.530001
  445.059998    2.000000   31.490000
  445.839996    2.000000   31.540001
  446.609985    2.000000   31.549999
  447.390015    2.000000   31.620001
  448.160004    2.000000   31.639999
  448.940002    2.000000   31.660000
  449.709991    2.000000   31.639999
  450.489990    2.000000   31.610001
  451.260010    2.000000   31.650000
  452.040009    2.000000   31.709999
  452.809998    2.000000   31.770000
  453.579987    2.000000   31.799999
  454.359985    2.000000   31.790001
  455.130005    2.000000   31.799999
  455.910004    2.000000   31.809999
  456.679993    2.000000   31.879999
  457.459991    2.000000   31.900000
  458.230011    2.000000   31.950001
  459.000000    2.000000   31.980000
  459.779999    2.000000   32.049999
  460.549988    2.000000   32.119999
  461.320007    2.000000   32.160000
  462.100006    2.000000   32.240002
  462.869995    2.000000   32.310001
  463.649994    2.000000   32.380001
  464.420013    2.000000   32.400002
  465.190002    2.000000   32.430000
  465.970001    2.000000   32.540001
  466.739990    2.000000   32.669998
  467.510010    2.000000   32.790001
  468.279999    2.000000   32.849998
  469.059998    2.000000   32.880001
  469.829987    2.000000   32.970001
  470.600006    2.000000   33.049999
  471.380005    2.000000   33.130001
  472.149994    2.000000   33.139999
  472.920013    2.000000   33.160000
  473.690002    2.000000   33.220001
  474.470001    2.000000   33.250000
  475.239990    2.000000   33.330002
  476.010010    2.000000   33.389999
  476.779999    2.000000   33.470001
  477.559998    2.000000   33.480000
  478.329987    2.000000   33.540001
  479.100006    2.000000   33.619999
  479.869995    2.000000   33.689999
  480.640015    2.000000   33.709999
  481.420013    2.000000   33.700001
  482.190002    2.000000   33.709999
  482.959991    2.000000   33.759998
  483.730011    2.000000   33.840000
  484.500000    2.000000   33.919998
  485.279999    2.000000   33.970001
  486.049988    2.000000   34.040001
  486.820007    2.000000   34.080002
  487.589996    2.000000   34.150002
  488.359985    2.000000   34.220001
  489.130005    2.000000   34.279999
  489.899994    2.000000   34.259998
  490.679993    2.000000   34.320000
  491.450012    2.000000   34.380001
  492.220001    2.000000   34.459999
  492.989990    2.000000   34.509998
  493.760010    2.000000   34.570000
  494.529999    2.000000   34.680000
  495.299988    2.000000   34.759998
  496.070007    2.000000   34.860001
  496.839996    2.000000   34.939999
  497.609985    2.000000   35.029999
  498.380005    2.000000   35.070000
  499.149994    2.000000   35.169998
  499.920013    2.000000   35.230000
  500.690002    2.000000   35.290001
  501.459991    2.000000   35.299999
  502.230011    2.000000   35.320000
  503.000000    2.000000   35.330002
  503.769989    2.000000   35.320000
  504.540009    2.000000   35.299999
  505.309998    2.000000   35.250000
  506.079987    2.000000   35.150002
  506.850006    2.000000   34.990002
  507.619995    2.000000   34.810001
  508.390015    2.000000   34.610001
  509.160004    2.000000   34.389999
  509.929993    2.000000   34.160000
  510.700012    2.000000   33.950001
  511.470001    2.000000   33.759998
  512.239990    2.000000   33.590000
  513.010010    2.000000   33.419998
  513.780029    2.000000   33.290001
  514.549988    2.000000   33.160000
  515.320007    2.000000   33.060001
  516.090027    2.000000   32.970001
  516.859985    2.000000   32.889999
  517.619995    2.000000   32.830002
  518.390015    2.000000   32.770000
  519.159973    2.000000   32.709999
  519.929993    2.000000   32.650002
  520.700012    2.000000   32.639999
  521.469971    2.000000   32.639999
  522.239990    2.000000   32.619999
  523.000000    2.000000   32.580002
  523.770020    2.000000   32.529999
  524.539978    2.000000   32.529999
  525.309998    2.000000   32.509998
  526.080017    2.000000   32.509998
  526.840027    2.000000   32.480000
  527.609985    2.000000   32.470001
  528.380005    2.000000   32.439999
  529.150024    2.000000   32.430000
  529.919983    2.000000   32.410000
  530.679993    2.000000   32.410000
  531.450012    2.000000   32.400002
  532.219971    2.000000   32.389999
  532.989990    2.000000   32.400002
  533.750000    2.000000   32.439999
  534.520020    2.000000   32.450001
  535.289978    2.000000   32.470001
  536.059998    2.000000   32.470001
  536.820007    2.000000   32.500000
  537.590027    2.000000   32.509998
  538.359985    2.000000   32.520000
  539.119995    2.000000   32.500000
  539.890015    2.000000   32.500000
  540.659973    2.000000   32.500000
  541.419983    2.000000   32.529999
  542.190002    2.000000   32.540001
  542.960022    2.000000   32.529999
  543.719971    2.000000   32.500000
  544.489990    2.000000   32.529999
  545.260010    2.000000   32.560001
  546.020020    2.000000   32.570000
  546.789978    2.000000   32.549999
  547.559998    2.000000   32.560001
  548.320007    2.000000   32.580002
  549.090027    2.000000   32.570000
  549.849976    2.000000   32.549999
  550.619995    2.000000   32.529999
  551.390015    2.000000   32.540001
  552.150024    2.000000   32.529999
  552.919983    2.000000   32.520000
  553.679993    2.000000   32.500000
  554.450012    2.000000   32.470001
  555.210022    2.000000   32.459999
  555.979980    2.000000   32.459999
  556.750000    2.000000   32.490002
  557.510010    2.000000   32.480000
  558.280029    2.000000   32.480000
  559.039978    2.000000   32.430000
  559.809998    2.000000   32.419998
  560.570007    2.000000   32.380001
  561.340027    2.000000   32.360001
  562.099976    2.000000   32.320000
  562.869995    2.000000   32.290001
  563.630005    2.000000   32.259998
  564.390015    2.000000   32.230000
  565.159973    2.000000   32.189999
  565.919983    2.000000   32.150002
  566.690002    2.000000   32.080002
  567.450012    2.000000   32.040001
  568.219971    2.000000   32.020000
  568.979980    2.000000   32.000000
  569.750000    2.000000   31.969999
  570.510010    2.000000   31.900000
  571.270020    2.000000   31.850000
  572.039978    2.000000   31.780001
  572.799988    2.000000   31.740000
  573.570007    2.000000   31.700001
  574.330017    2.000000   31.690001
  575.090027    2.000000   31.629999
  575.859985    2.000000   31.580000
  576.619995    2.000000   31.520000
  577.380005    2.000000   31.480000
  578.150024    2.000000   31.440001
  578.909973    2.000000   31.400000
  579.669983    2.000000   31.360001
  580.440002    2.000000   31.340000
  581.200012    2.000000   31.290001
  581.960022    2.000000   31.270000
  582.729980    2.000000   31.250000
  583.489990    2.000000   31.219999
  584.250000    2.000000   31.180000
  585.020020    2.000000   31.160000
  585.780029    2.000000   31.160000
  586.539978    2.000000   31.170000
  587.299988    2.000000   31.170000
  588.070007    2.000000   31.170000
  588.830017    2.000000   31.180000
  589.590027    2.000000   31.200001
  590.349976    2.000000   31.219999
  591.119995    2.000000   31.240000
  591.880005    2.000000   31.260000
  592.640015    2.000000   31.309999
  593.400024    2.000000   31.350000
  594.159973    2.000000   31.400000
  594.929993    2.000000   31.450001
  595.690002    2.000000   31.510000
  596.450012    2.000000   31.600000
  597.210022    2.000000   31.670000
  597.969971    2.000000   31.770000
  598.729980    2.000000   31.840000
  599.500000    2.000000   31.920000
  600.260010    2.000000   32.020000
  601.020020    2.000000   32.139999
  601.780029    2.000000   32.270000
  602.539978    2.000000   32.400002
  603.299988    2.000000   32.529999
  604.059998    2.000000   32.669998
  604.820007    2.000000   32.810001
  605.580017    2.000000   32.990002
  606.349976    2.000000   33.189999
  607.109985    2.000000   33.410000
  607.869995    2.000000   33.599998
  608.630005    2.000000   33.779999
  609.390015    2.000000   33.970001
  610.150024    2.000000   34.189999
  610.909973    2.000000   34.439999
  611.669983    2.000000   34.709999
  612.429993    2.000000   34.959999
  613.190002    2.000000   35.200001
  613.950012    2.000000   35.470001
  614.710022    2.000000   35.770000
  615.469971    2.000000   36.070000
  616.229980    2.000000   36.369999
  616.989990    2.000000   36.680000
  617.750000    2.000000   37.009998
  618.510010    2.000000   37.340000
  619.270020    2.000000   37.669998
  620.030029    2.000000   38.020000
  620.789978    2.000000   38.380001
  621.549988    2.000000   38.759998
  622.309998    2.000000   39.169998
  623.070007    2.000000   39.549999
  623.830017    2.000000   39.930000
  624.580017    2.000000   40.290001
  625.340027    2.000000   40.689999
  626.099976    2.000000   41.090000
  626.859985    2.000000   41.529999
  627.619995    2.000000   41.959999
  628.380005    2.000000   42.400002
  629.140015    2.000000   42.830002
  629.900024    2.000000   43.299999
  630.659973    2.000000   43.740002
  631.409973    2.000000   44.200001
  632.169983    2.000000   44.639999
  632.929993    2.000000   45.070000
  633.690002    2.000000   45.490002
  634.450012    2.000000   45.930000
  635.210022    2.000000   46.410000
  635.960022    2.000000   46.889999
  636.719971    2.000000   47.349998
  637.479980    2.000000   47.779999
  638.239990    2.000000   48.220001
  639.000000    2.000000   48.639999
  639.750000    2.000000   49.070000
  640.510010    2.000000   49.480000
  641.270020    2.000000   49.939999
  642.030029    2.000000   50.369999
  642.780029    2.000000   50.810001
  643.539978    2.000000   51.169998
  644.299988    2.000000   51.570000
  645.059998    2.000000   51.970001
  645.809998    2.000000   52.410000
  646.570007    2.000000   52.820000
  647.330017    2.000000   53.200001
  648.080017    2.000000   53.549999
  648.840027    2.000000   53.919998
  649.599976    2.000000   54.290001
  650.349976    2.000000   54.680000
  651.109985    2.000000   55.040001
  651.869995    2.000000   55.410000
  652.619995    2.000000   55.759998
  653.380005    2.000000   56.099998
  654.140015    2.000000   56.439999
  654.890015    2.000000   56.779999
  655.650024    2.000000   57.110001
  656.409973    2.000000   57.419998
  657.159973    2.000000   57.700001
  657.919983    2.000000   58.009998
  658.669983    2.000000   58.310001
  659.429993    2.000000   58.650002
  660.179993    2.000000   58.939999
  660.940002    2.000000   59.240002
  661.700012    2.000000   59.549999
  662.450012    2.000000   59.840000
  663.210022    2.000000   60.099998
  663.960022    2.000000   60.320000
  664.719971    2.000000   60.570000
  665.469971    2.000000   60.830002
  666.229980    2.000000   61.139999
  666.979980    2.000000   61.439999
  667.739990    2.000000   61.720001
  668.489990    2.000000   61.939999
  669.250000    2.000000   62.119999
  670.000000    2.000000   62.279999
  670.760010    2.000000   62.459999
  671.510010    2.000000   62.689999
  672.270020    2.000000   62.959999
  673.020020    2.000000   63.230000
  673.780029    2.000000   63.480000
  674.530029    2.000000   63.709999
  675.289978    2.000000   63.910000
  676.039978    2.000000   64.070000
  676.789978    2.000000   64.209999
  677.549988    2.000000   64.400002
  678.299988    2.000000   64.629997
  679.059998    2.000000   64.879997
  679.809998    2.000000   65.080002
  680.559998    2.000000   65.279999
  681.320007    2.000000   65.430000
  682.070007    2.000000   65.620003
  682.820007    2.000000   65.760002
  683.580017    2.000000   65.930000
  684.330017    2.000000   66.059998
  685.080017    2.000000   66.220001
  685.840027    2.000000   66.410004
  686.590027    2.000000   66.610001
  687.340027    2.000000   66.809998
  688.099976    2.000000   66.970001
  688.849976    2.000000   67.099998
  689.599976    2.000000   67.209999
  690.359985    2.000000   67.339996
  691.109985    2.000000   67.500000
  691.859985    2.000000   67.669998
  692.609985    2.000000   67.860001
  693.369995    2.000000   68.019997
  694.119995    2.000000   68.199997
  694.869995    2.000000   68.290001
  695.619995    2.000000   68.470001
  696.380005    2.000000   68.570000
  697.130005    2.000000   68.739998
  697.880005    2.000000   68.860001
  698.630005    2.000000   69.040001
  699.390015    2.000000   69.139999
  700.140015    2.000000   69.230003
  700.890015    2.000000   69.339996
  701.640015    2.000000   69.510002
  702.390015    2.000000   69.680000
  703.140015    2.000000   69.860001
  703.900024    2.000000   70.000000
  704.650024    2.000000   70.160004
  705.400024    2.000000   70.250000
  706.150024    2.000000   70.389999
  706.900024    2.000000   70.550003
  707.650024    2.000000   70.779999
  708.400024    2.000000   70.980003
  709.150024    2.000000   71.160004
  709.909973    2.000000   71.349998
  710.659973    2.000000   71.500000
  711.409973    2.000000   71.699997
  712.159973    2.000000   71.860001
  712.909973    2.000000   72.040001
  713.659973    2.000000   72.250000
  714.409973    2.000000   72.529999
  715.159973    2.000000   72.800003
  715.909973    2.000000   72.980003
  716.659973    2.000000   73.160004
  717.409973    2.000000   73.339996
  718.159973    2.000000   73.550003
  718.909973    2.000000   73.739998
  719.659973    2.000000   73.910004
  720.409973    2.000000   74.050003
  721.159973    2.000000   74.190002
  721.909973    2.000000   74.290001
  722.659973    2.000000   74.320000
  723.409973    2.000000   74.260002
  724.159973    2.000000   74.180000
  724.909973    2.000000   74.099998
  725.659973    2.000000   73.910004
  726.409973    2.000000   73.650002
  727.159973    2.000000   73.279999
  727.909973    2.000000   72.820000
  728.650024    2.000000   72.220001
  729.400024    2.000000   71.440002
  730.150024    2.000000   70.570000
  730.900024    2.000000   69.440002
  731.650024    2.000000   68.050003
  732.400024    2.000000   66.349998
  733.150024    2.000000   64.889999
  733.900024    2.000000   64.089996
  734.640015    2.000000   64.370003
  735.390015    2.000000   65.550003
  736.140015    2.000000   67.330002
  736.890015    2.000000   69.209999
  737.640015    2.000000   70.919998
  738.390015    2.000000   72.309998
  739.130005    2.000000   73.480003
  739.880005    2.000000   74.389999
  740.630005    2.000000   75.050003
  741.380005    2.000000   75.449997
  742.130005    2.000000   75.699997
  742.869995    2.000000   75.790001
  743.619995    2.000000   75.760002
  744.369995    2.000000   75.589996
  745.119995    2.000000   75.309998
  745.859985    2.000000   74.879997
  746.609985    2.000000   74.379997
  747.359985    2.000000   73.919998
  748.099976    2.000000   73.570000
  748.849976    2.000000   73.330002
  749.599976    2.000000   73.070000
  750.349976    2.000000   72.839996
  751.090027    2.000000   72.629997
  751.840027    2.000000   72.489998
  752.590027    2.000000   72.230003
  753.330017    2.000000   71.949997
  754.080017    2.000000   71.559998
  754.830017    2.000000   71.169998
  755.570007    2.000000   70.639999
  756.320007    2.000000   70.019997
  757.059998    2.000000   69.239998
  757.809998    2.000000   68.349998
  758.559998    2.000000   67.260002
  759.299988    2.000000   66.150002
  760.049988    2.000000   64.800003
  760.789978    2.000000   63.410000
  761.539978    2.000000   61.869999
  762.289978    2.000000   60.209999
  763.030029    2.000000   58.480000
  763.780029    2.000000   56.700001
  764.520020    2.000000   54.990002
  765.270020    2.000000   53.279999
  766.010010    2.000000   51.570000
  766.760010    2.000000   49.990002
  767.500000    2.000000   48.500000
  768.250000    2.000000   47.250000
  768.989990    2.000000   46.090000
  769.739990    2.000000   45.200001
  770.479980    2.000000   44.480000
  771.229980    2.000000   44.029999
  771.969971    2.000000   43.779999
  772.719971    2.000000   43.770000
  773.460022    2.000000   43.980000
  774.210022    2.000000   44.349998
  774.950012    2.000000   44.869999
  775.700012    2.000000   45.490002
  776.440002    2.000000   46.250000
  777.179993    2.000000   47.080002
  777.929993    2.000000   47.980000
  778.669983    2.000000   48.939999
  779.419983    2.000000   49.939999
  780.159973    2.000000   50.990002
  780.900024    2.000000   51.990002
  781.650024    2.000000   53.020000
  782.390015    2.000000   53.950001
  783.130005    2.000000   54.900002
  783.880005    2.000000   55.790001
  784.619995    2.000000   56.720001
  785.359985    2.000000   57.580002
  786.109985    2.000000   58.459999
  786.849976    2.000000   59.290001
  787.590027    2.000000   60.040001
  788.340027    2.000000   60.740002
  789.080017    2.000000   61.400002
  789.820007    2.000000   62.060001
  790.570007    2.000000   62.689999
  791.309998    2.000000   63.310001
  792.049988    2.000000   63.910000
  792.789978    2.000000   64.489998
  793.539978    2.000000   65.059998
  794.280029    2.000000   65.589996
  795.020020    2.000000   66.070000
  795.760010    2.000000   66.500000
  796.500000    2.000000   66.889999
  797.250000    2.000000   67.260002
  797.989990    2.000000   67.650002
  798.729980    2.000000   68.059998
  799.469971    2.000000   68.410004
  800.210022    2.000000   68.680000
  800.960022    2.000000   68.989998
  801.700012    2.000000   69.330002
  802.440002    2.000000   69.699997
  803.179993    2.000000   70.059998
  803.919983    2.000000   70.360001
  804.659973    2.000000   70.660004
  805.400024    2.000000   70.910004
  806.150024    2.000000   71.209999
  806.890015    2.000000   71.419998
  807.630005    2.000000   71.660004
  808.369995    2.000000   71.879997
  809.109985    2.000000   72.110001
  809.849976    2.000000   72.309998
  810.590027    2.000000   72.519997
  811.330017    2.000000   72.739998
  812.070007    2.000000   72.959999
  812.809998    2.000000   73.139999
  813.549988    2.000000   73.349998
  814.289978    2.000000   73.529999
  815.030029    2.000000   73.690002
  815.770020    2.000000   73.839996
  816.510010    2.000000   74.029999
  817.250000    2.000000   74.180000
  817.989990    2.000000   74.309998
  818.729980    2.000000   74.410004
  819.469971    2.000000   74.540001
  820.210022    2.000000   74.690002
  820.950012    2.000000   74.849998
  821.690002    2.000000   75.050003
  822.429993    2.000000   75.139999
  823.169983    2.000000   75.209999
  823.909973    2.000000   75.260002
  824.650024    2.000000   75.309998
  825.390015    2.000000   75.400002
  826.130005    2.000000   75.500000
  826.869995    2.000000   75.639999
  827.609985    2.000000   75.720001
  828.340027    2.000000   75.750000
  829.080017    2.000000   75.790001
  829.820007    2.000000   75.870003
  830.559998    2.000000   76.000000
  831.299988    2.000000   76.040001
  832.039978    2.000000   76.089996
  832.780029    2.000000   76.110001
  833.510010    2.000000   76.330002
  834.250000    2.000000   76.470001
  834.989990    2.000000   76.709999
  835.729980    2.000000   76.800003
  836.469971    2.000000   76.879997
  837.200012    2.000000   76.860001
  837.940002    2.000000   76.800003
  838.679993    2.000000   76.809998
  839.419983    2.000000   76.809998
  840.150024    2.000000   76.949997
  840.890015    2.000000   77.129997
  841.630005    2.000000   77.220001
  842.369995    2.000000   77.279999
  843.099976    2.000000   77.199997
  843.840027    2.000000   77.230003
  844.580017    2.000000   77.330002
  845.309998    2.000000   77.470001
  846.049988    2.000000   77.529999
  846.789978    2.000000   77.559998
  847.530029    2.000000   77.669998
  848.260010    2.000000   77.830002
  849.000000    2.000000   77.930000
  849.739990    2.000000   77.930000
  850.469971    2.000000   77.949997
  851.210022    2.000000   77.889999
  851.940002    2.000000   77.900002
  852.679993    2.000000   77.970001
  853.419983    2.000000   78.099998
  854.150024    2.000000   78.169998
  854.890015    2.000000   78.239998
  855.619995    2.000000   78.279999
  856.359985    2.000000   78.330002
  857.099976    2.000000   78.309998
  857.830017    2.000000   78.349998
  858.570007    2.000000   78.440002
  859.299988    2.000000   78.529999
  860.039978    2.000000   78.599998
  860.770020    2.000000   78.650002
  861.510010    2.000000   78.690002
  862.239990    2.000000   78.660004
  862.979980    2.000000   78.680000
  863.710022    2.000000   78.730003
  864.450012    2.000000   78.790001
  865.179993    2.000000   78.790001
  865.919983    2.000000   78.849998
  866.650024    2.000000   78.949997
  867.390015    2.000000   79.000000
  868.119995    2.000000   78.949997
  868.859985    2.000000   78.940002
  869.590027    2.000000   78.980003
  870.330017    2.000000   79.010002
  871.059998    2.000000   79.029999
  871.789978    2.000000   79.019997
  872.530029    2.000000   79.080002
  873.260010    2.000000   79.110001
  874.000000    2.000000   79.230003
  874.729980    2.000000   79.349998
  875.460022    2.000000   79.339996
  876.200012    2.000000   79.339996
  876.929993    2.000000   79.300003
  877.659973    2.000000   79.410004
  878.400024    2.000000   79.400002
  879.130005    2.000000   79.360001
  879.859985    2.000000   79.330002
  880.599976    2.000000   79.309998
  881.330017    2.000000   79.360001
  882.059998    2.000000   79.410004
  882.799988    2.000000   79.500000
  883.530029    2.000000   79.669998
  884.260010    2.000000   79.720001
  884.989990    2.000000   79.680000
  885.729980    2.000000   79.550003
  886.460022    2.000000   79.610001
  887.190002    2.000000   79.690002
  887.919983    2.000000   79.730003
  888.659973    2.000000   79.760002
  889.390015    2.000000   79.750000
  890.119995    2.000000   79.790001
  890.849976    2.000000   79.730003
  891.580017    2.000000   79.769997
  892.320007    2.000000   79.750000
  893.049988    2.000000   79.760002
  893.780029    2.000000   79.779999
  894.510010    2.000000   79.830002
  895.239990    2.000000   79.949997
  895.969971    2.000000   80.040001
  896.710022    2.000000   80.040001
  897.440002    2.000000   79.949997
  898.169983    2.000000   79.940002
  898.900024    2.000000   79.959999
  899.630005    2.000000   80.000000
  900.359985    2.000000   79.989998
  901.090027    2.000000   79.970001
  901.820007    2.000000   80.010002
  902.549988    2.000000   80.029999
  903.280029    2.000000   80.110001
  904.020020    2.000000   80.050003
  904.750000    2.000000   80.059998
  905.479980    2.000000   80.099998
  906.210022    2.000000   80.180000
  906.940002    2.000000   80.220001
  907.669983    2.000000   80.290001
  908.400024    2.000000   80.339996
  909.130005    2.000000   80.349998
  909.859985    2.000000   80.309998
  910.590027    2.000000   80.290001
  911.320007    2.000000   80.320000
  912.049988    2.000000   80.410004
  912.780029    2.000000   80.500000
  913.510010    2.000000   80.500000
  914.229980    2.000000   80.510002
  914.960022    2.000000   80.550003
  915.690002    2.000000   80.629997
  916.419983    2.000000   80.639999
  917.150024    2.000000   80.629997
  917.880005    2.000000   80.709999
  918.609985    2.000000   80.739998
  919.340027    2.000000   80.709999
  920.070007    2.000000   80.559998
  920.799988    2.000000   80.419998
  921.520020    2.000000   80.309998
  922.250000    2.000000   80.260002
  922.979980    2.000000   80.110001
  923.710022    2.000000   79.980003
  924.440002    2.000000   79.739998
  925.169983    2.000000   79.489998
  925.890015    2.000000   79.309998
  926.619995    2.000000   79.230003
  927.349976    2.000000   79.169998
  928.080017    2.000000   79.120003
  928.809998    2.000000   79.070000
  929.530029    2.000000   79.080002
  930.260010    2.000000   78.970001
  930.989990    2.000000   78.930000
  931.719971    2.000000   79.040001
  932.440002    2.000000   79.209999
  933.169983    2.000000   79.389999
  933.900024    2.000000   79.629997
  934.630005    2.000000   79.910004
  935.349976    2.000000   80.220001
  936.080017    2.000000   80.559998
  936.809998    2.000000   80.910004
  937.530029    2.000000   81.169998
  938.260010    2.000000   81.230003
  938.989990    2.000000   81.220001
  939.710022    2.000000   81.209999
  940.440002    2.000000   81.279999
  941.169983    2.000000   81.330002
  941.890015    2.000000   81.389999
  942.619995    2.000000   81.449997
  943.340027    2.000000   81.510002
  944.070007    2.000000   81.599998
  944.799988    2.000000   81.660004
  945.520020    2.000000   81.730003
  946.250000    2.000000   81.730003
  946.969971    2.000000   81.790001
  947.700012    2.000000   81.860001
  948.419983    2.000000   81.849998
  949.150024    2.000000   81.779999
  949.880005    2.000000   81.790001
  950.599976    2.000000   81.750000
  951.330017    2.000000   81.750000
  952.049988    2.000000   81.720001
  952.780029    2.000000   81.820000
  953.500000    2.000000   81.839996
  954.229980    2.000000   81.889999
  954.950012    2.000000   81.900002
  955.679993    2.000000   81.930000
  956.400024    2.000000   81.930000
  957.119995    2.000000   81.959999
  957.849976    2.000000   81.989998
  958.570007    2.000000   82.019997
  959.299988    2.000000   82.019997
  960.020020    2.000000   82.080002
  960.750000    2.000000   82.139999
  961.469971    2.000000   82.230003
  962.190002    2.000000   82.250000
  962.919983    2.000000   82.419998
  963.640015    2.000000   82.410004
  964.369995    2.000000   82.419998
  965.090027    2.000000   82.309998
  965.809998    2.000000   82.300003
  966.539978    2.000000   82.320000
  967.260010    2.000000   82.269997
  967.979980    2.000000   82.199997
  968.710022    2.000000   82.250000
  969.429993    2.000000   82.330002
  970.150024    2.000000   82.449997
  970.880005    2.000000   82.430000
  971.599976    2.000000   82.480003
  972.320007    2.000000   82.449997
  973.039978    2.000000   82.430000
  973.770020    2.000000   82.300003
  974.489990    2.000000   82.160004
  975.210022    2.000000   82.129997
  975.929993    2.000000   82.220001
  976.659973    2.000000   82.320000
  977.380005    2.000000   82.379997
  978.099976    2.000000   82.410004
  978.820007    2.000000   82.480003
  979.539978    2.000000   82.559998
  980.270020    2.000000   82.519997
  980.989990    2.000000   82.550003
  981.710022    2.000000   82.470001
  982.429993    2.000000   82.580002
  983.150024    2.000000   82.680000
  983.869995    2.000000   82.800003
  984.599976    2.000000   82.760002
  985.320007    2.000000   82.699997
  986.039978    2.000000   82.639999
  986.760010    2.000000   82.699997
  987.479980    2.000000   82.720001
  988.200012    2.000000   82.839996
  988.919983    2.000000   82.830002
  989.640015    2.000000   82.839996
  990.359985    2.000000   82.739998
  991.080017    2.000000   82.750000
  991.799988    2.000000   82.750000
  992.530029    2.000000   82.809998
  993.250000    2.000000   82.769997
  993.969971    2.000000   82.800003
  994.690002    2.000000   82.839996
  995.409973    2.000000   82.910004
  996.130005    2.000000   82.940002
  996.849976    2.000000   82.949997
  997.570007    2.000000   82.919998
  998.289978    2.000000   82.980003
  999.010010    2.000000   82.959999
  999.719971    2.000000   82.959999
 1000.440002    2.000000   82.900002
 1001.159973    2.000000   82.800003
 1001.880005    2.000000   82.790001
 1002.599976    2.000000   82.680000
 1003.320007    2.000000   82.650002
 1004.039978    2.000000   82.699997
 1004.760010    2.000000   82.769997
 1005.479980    2.000000   82.919998
 1006.200012    2.000000   83.019997
 1006.919983    2.000000   83.129997
 1007.630005    2.000000   83.080002
 1008.349976    2.000000   82.959999
 1009.070007    2.000000   82.879997
 1009.789978    2.000000   82.849998
 1010.510010    2.000000   82.860001
 1011.229980    2.000000   82.830002
 1011.940002    2.000000   82.809998
 1012.659973    2.000000   82.769997
 1013.380005    2.000000   82.800003
 1014.099976    2.000000   82.830002
 1014.820007    2.000000   82.910004
 1015.530029    2.000000   82.940002
 1016.250000    2.000000   82.959999
 1016.969971    2.000000   82.989998
 1017.690002    2.000000   82.959999
 1018.400024    2.000000   82.989998
 1019.119995    2.000000   82.949997
 1019.840027    2.000000   83.000000
 1020.559998    2.000000   83.029999
 1021.270020    2.000000   83.080002
 1021.989990    2.000000   83.129997
 1022.710022    2.000000   83.059998
 1023.419983    2.000000   83.070000
 1024.140015    2.000000   83.099998
 1024.859985    2.000000   83.190002
 1025.569946    2.000000   83.199997
 1026.290039    2.000000   82.959999
 1027.010010    2.000000   82.849998
 1027.719971    2.000000   82.839996
 1028.439941    2.000000   83.040001
 1029.150024    2.000000   83.050003
 1029.869995    2.000000   82.989998
 1030.589966    2.000000   82.959999
 1031.300049    2.000000   83.010002
 1032.020020    2.000000   83.070000
 1032.729980    2.000000   83.070000
 1033.449951    2.000000   83.139999
 1034.160034    2.000000   83.199997
 1034.880005    2.000000   83.269997
 1035.599976    2.000000   83.199997
 1036.310059    2.000000   83.129997
 1037.030029    2.000000   83.059998
 1037.739990    2.000000   83.070000
 1038.459961    2.000000   83.129997
 1039.170044    2.000000   83.180000
 1039.890015    2.000000   83.120003
 1040.599976    2.000000   83.040001
 1041.310059    2.000000   82.900002
 1042.030029    2.000000   82.980003
 1042.739990    2.000000   83.059998
 1043.459961    2.000000   83.070000
 1044.170044    2.000000   83.050003
 1044.890015    2.000000   82.940002
 1045.599976    2.000000   83.000000
 1046.310059    2.000000   82.940002
 1047.030029    2.000000   82.949997
 1047.739990    2.000000   82.949997
 1048.459961    2.000000   82.980003
 1049.170044    2.000000   82.849998
 1049.880005    2.000000   82.750000
 1050.599976    2.000000   82.650002
 1051.310059    2.000000   82.830002
 1052.020020    2.000000   82.930000
 1052.739990    2.000000   83.160004
 1053.449951    2.000000   82.949997
 1054.160034    2.000000   82.849998
 1054.880005    2.000000   82.739998
 1055.589966    2.000000   82.860001
 1056.300049    2.000000   82.910004
 1057.010010    2.000000   82.910004
 1057.729980    2.000000   82.940002
 1058.439941    2.000000   82.699997
 1059.150024    2.000000   82.599998
 1059.859985    2.000000   82.559998
 1060.579956    2.000000   82.660004
 1061.290039    2.000000   82.669998
 1062.000000    2.000000   82.660004
 1062.709961    2.000000   82.709999
 1063.420044    2.000000   82.879997
 1064.140015    2.000000   82.889999
 1064.849976    2.000000   82.930000
 1065.560059    2.000000   82.769997
 1066.270020    2.000000   82.779999
 1066.979980    2.000000   82.720001
 1067.689941    2.000000   82.800003
 1068.400024    2.000000   82.709999
 1069.119995    2.000000   82.779999
 1069.829956    2.000000   82.790001
 1070.540039    2.000000   82.860001
 1071.250000    2.000000   82.930000
 1071.959961    2.000000   82.860001
 1072.670044    2.000000   83.000000
 1073.380005    2.000000   82.820000
 1074.089966    2.000000   82.680000
 1074.800049    2.000000   82.410004
 1075.510010    2.000000   82.290001
 1076.219971    2.000000   82.349998
 1076.930054    2.000000   82.500000
 1077.640015    2.000000   82.669998
 1078.349976    2.000000   82.739998
 1079.060059    2.000000   82.620003
 1079.770020    2.000000   82.629997
 1080.479980    2.000000   82.589996
 1081.189941    2.000000   82.550003
 1081.900024    2.000000   82.309998
 1082.609985    2.000000   82.110001
 1083.319946    2.000000   81.970001
 1084.030029    2.000000   82.070000
 1084.739990    2.000000   82.099998
 1085.449951    2.000000   82.180000
 1086.160034    2.000000   82.120003
 1086.869995    2.000000   82.180000
 1087.579956    2.000000   82.059998
 1088.290039    2.000000   81.970001
 1088.989990    2.000000   81.750000
 1089.699951    2.000000   81.680000
 1090.410034    2.000000   81.449997
 1091.119995    2.000000   81.190002
 1091.829956    2.000000   81.010002
 1092.540039    2.000000   80.919998
 1093.239990    2.000000   81.059998
 1093.949951    2.000000   80.860001
 1094.660034    2.000000   80.709999
 1095.369995    2.000000   80.639999
 1096.079956    2.000000   80.680000
 1096.780029    2.000000   80.769997
 1097.489990    2.000000   80.599998
 1098.199951    2.000000   80.720001
 1098.910034    2.000000   80.750000
 1099.609985    2.000000   80.699997
 1100.319946    2.000000   80.379997
 1101.030029    2.000000   80.180000
 1101.739990    2.000000   80.089996
 1102.439941    2.000000   79.830002
 1103.150024    2.000000   79.519997
 1103.859985    2.000000   79.239998
 1104.560059    2.000000   79.139999
 1105.270020    2.000000   78.940002
 1105.979980    2.000000   78.699997
 1106.680054    2.000000   78.410004
 1107.390015    2.000000   78.269997
 1108.099976    2.000000   78.110001
 1108.800049    2.000000   77.930000
 1109.510010    2.000000   77.570000
 1110.209961    2.000000   77.500000
 1110.920044    2.000000   77.239998
 1111.630005    2.000000   77.019997
 1112.329956    2.000000   76.660004
 1113.040039    2.000000   76.820000
 1113.739990    2.000000   76.989998
 1114.449951    2.000000   77.110001
 1115.150024    2.000000   76.809998
 1115.859985    2.000000   76.589996
 1116.569946    2.000000   76.190002
 1117.270020    2.000000   76.050003
 1117.979980    2.000000   75.849998
 1118.680054    2.000000   75.639999

  347.690002    3.000000   86.260002
  348.480011    3.000000   64.519997
  349.260010    3.000000   99.879997
  350.040009    3.000000   43.320000
  350.820007    3.000000   46.759998
  351.609985    3.000000   47.619999
  352.390015    3.000000   47.490002
  353.170013    3.000000   47.320000
  353.950012    3.000000   47.119999
  354.739990    3.000000   46.950001
  355.519989    3.000000   46.160000
  356.299988    3.000000   46.230000
  357.079987    3.000000   46.130001
  357.869995    3.000000   45.590000
  358.649994    3.000000   45.480000
  359.429993    3.000000   45.310001
  360.209991    3.000000   45.619999
  360.989990    3.000000   44.990002
  361.769989    3.000000   45.220001
  362.559998    3.000000   44.820000
  363.339996    3.000000   45.000000
  364.119995    3.000000   44.189999
  364.899994    3.000000   44.150002
  365.679993    3.000000   43.939999
  366.459991    3.000000   44.779999
  367.250000    3.000000   44.189999
  368.029999    3.000000   43.720001
  368.809998    3.000000   43.500000
  369.589996    3.000000   44.009998
  370.369995    3.000000   43.840000
  371.149994    3.000000   43.630001
  371.929993    3.000000   43.630001
  372.709991    3.000000   43.330002
  373.489990    3.000000   42.950001
  374.279999    3.000000   42.770000
  375.059998    3.000000   42.700001
  375.839996    3.000000   42.950001
  376.619995    3.000000   42.880001
  377.399994    3.000000   42.900002
  378.179993    3.000000   42.759998
  378.959991    3.000000   42.709999
  379.739990    3.000000   42.560001
  380.519989    3.000000   42.049999
  381.299988    3.000000   41.630001
  382.079987    3.000000   41.240002
  382.859985    3.000000   41.320000
  383.640015    3.000000   41.000000
  384.420013    3.000000   40.830002
  385.200012    3.000000   40.490002
  385.980011    3.000000   40.320000
  386.760010    3.000000   40.270000
  387.540009    3.000000   40.060001
  388.320007    3.000000   40.060001
  389.100006    3.000000   39.820000
  389.880005    3.000000   39.570000
  390.660004    3.000000   39.340000
  391.440002    3.000000   39.119999
  392.220001    3.000000   38.939999
  393.000000    3.000000   38.630001
  393.769989    3.000000   38.400002
  394.549988    3.000000   38.360001
  395.329987    3.000000   38.230000
  396.109985    3.000000   38.090000
  396.890015    3.000000   37.820000
  397.670013    3.000000   37.509998
  398.450012    3.000000   37.200001
  399.230011    3.000000   37.110001
  400.010010    3.000000   37.130001
  400.779999    3.000000   37.040001
  401.559998    3.000000   36.770000
  402.339996    3.000000   36.450001
  403.119995    3.000000   36.430000
  403.899994    3.000000   36.250000
  404.679993    3.000000   36.080002
  405.459991    3.000000   35.799999
  406.230011    3.000000   35.720001
  407.010010    3.000000   35.599998
  407.790009    3.000000   35.509998
  408.570007    3.000000   35.340000
  409.350006    3.000000   35.169998
  410.119995    3.000000   34.939999
  410.899994    3.000000   34.820000
  411.679993    3.000000   34.689999
  412.459991    3.000000   34.660000
  413.239990    3.000000   34.439999
  414.010010    3.000000   34.310001
  414.790009    3.000000   34.240002
  415.570007    3.000000   34.130001
  416.350006    3.000000   34.080002
  417.119995    3.000000   33.900002
  417.899994    3.000000   33.889999
  418.679993    3.000000   33.790001
  419.450012    3.000000   33.660000
  420.230011    3.000000   33.520000
  421.010010    3.000000   33.480000
  421.790009    3.000000   33.360001
  422.559998    3.000000   33.270000
  423.339996    3.000000   33.080002
  424.119995    3.000000   32.990002
  424.890015    3.000000   32.930000
  425.670013    3.000000   32.860001
  426.450012    3.000000   32.759998
  427.220001    3.000000   32.599998
  428.000000    3.000000   32.570000
  428.769989    3.000000   32.500000
  429.549988    3.000000   32.529999
  430.329987    3.000000   32.389999
  431.100006    3.000000   32.320000
  431.880005    3.000000   32.220001
  432.660004    3.000000   32.209999
  433.429993    3.000000   32.209999
  434.209991    3.000000   32.209999
  434.980011    3.000000   32.099998
  435.760010    3.000000   32.040001
  436.540009    3.000000   31.910000
  437.309998    3.000000   31.900000
  438.089996    3.000000   31.830000
  438.859985    3.000000   31.870001
  439.640015    3.000000   31.820000
  440.410004    3.000000   31.870001
  441.190002    3.000000   31.850000
  441.959991    3.000000   31.870001
  442.739990    3.000000   31.879999
  443.510010    3.000000   31.850000
  444.290009    3.000000   31.799999
  445.059998    3.000000   31.730000
  445.839996    3.000000   31.750000
  446.609985    3.000000   31.770000
  447.390015    3.000000   31.840000
  448.160004    3.000000   31.870001
  448.940002    3.000000   31.910000
  449.709991    3.000000   31.930000
  450.489990    3.000000   31.900000
  451.260010    3.000000   31.940001
  452.040009    3.000000   31.990000
  452.809998    3.000000   32.049999
  453.579987    3.000000   32.080002
  454.359985    3.000000   32.099998
  455.130005    3.000000   32.160000
  455.910004    3.000000   32.200001
  456.679993    3.000000   32.250000
  457.459991    3.000000   32.290001
  458.230011    3.000000   32.349998
  459.000000    3.000000   32.400002
  459.779999    3.000000   32.450001
  460.549988    3.000000   32.490002
  461.320007    3.000000   32.540001
  462.100006    3.000000   32.630001
  462.869995    3.000000   32.730000
  463.649994    3.000000   32.840000
  464.420013    3.000000   32.900002
  465.190002    3.000000   32.970001
  465.970001    3.000000   33.040001
  466.739990    3.000000   33.150002
  467.510010    3.000000   33.220001
  468.279999    3.000000   33.270000
  469.059998    3.000000   33.290001
  469.829987    3.000000   33.360001
  470.600006    3.000000   33.439999
  471.380005    3.000000   33.529999
  472.149994    3.000000   33.560001
  472.920013    3.000000   33.580002
  473.690002    3.000000   33.610001
  474.470001    3.000000   33.639999
  475.239990    3.000000   33.730000
  476.010010    3.000000   33.779999
  476.779999    3.000000   33.820000
  477.559998    3.000000   33.840000
  478.329987    3.000000   33.930000
  479.100006    3.000000   34.020000
  479.869995    3.000000   34.090000
  480.640015    3.000000   34.130001
  481.420013    3.000000   34.110001
  482.190002    3.000000   34.139999
  482.959991    3.000000   34.180000
  483.730011    3.000000   34.250000
  484.500000    3.000000   34.340000
  485.279999    3.000000   34.410000
  486.049988    3.000000   34.470001
  486.820007    3.000000   34.509998
  487.589996    3.000000   34.570000
  488.359985    3.000000   34.680000
  489.130005    3.000000   34.730000
  489.899994    3.000000   34.750000
  490.679993    3.000000   34.759998
  491.450012    3.000000   34.810001
  492.220001    3.000000   34.869999
  492.989990    3.000000   34.959999
  493.760010    3.000000   35.060001
  494.529999    3.000000   35.160000
  495.299988    3.000000   35.220001
  496.070007    3.000000   35.320000
  496.839996    3.000000   35.439999
  497.609985    3.000000   35.540001
  498.380005    3.000000   35.590000
  499.149994    3.000000   35.650002
  499.920013    3.000000   35.689999
  500.690002    3.000000   35.720001
  501.459991    3.000000   35.680000
  502.230011    3.000000   35.660000
  503.000000    3.000000   35.610001
  503.769989    3.000000   35.540001
  504.540009    3.000000   35.400002
  505.309998    3.000000   35.259998
  506.079987    3.000000   35.080002
  506.850006    3.000000   34.869999
  507.619995    3.000000   34.660000
  508.390015    3.000000   34.439999
  509.160004    3.000000   34.240002
  509.929993    3.000000   34.040001
  510.700012    3.000000   33.840000
  511.470001    3.000000   33.669998
  512.239990    3.000000   33.529999
  513.010010    3.000000   33.389999
  513.780029    3.000000   33.290001
  514.549988    3.000000   33.169998
  515.320007    3.000000   33.099998
  516.090027    3.000000   33.029999
  516.859985    3.000000   32.990002
  517.619995    3.000000   32.939999
  518.390015    3.000000   32.880001
  519.159973    3.000000   32.840000
  519.929993    3.000000   32.790001
  520.700012    3.000000   32.790001
  521.469971    3.000000   32.779999
  522.239990    3.000000   32.750000
  523.000000    3.000000   32.720001
  523.770020    3.000000   32.689999
  524.539978    3.000000   32.689999
  525.309998    3.000000   32.680000
  526.080017    3.000000   32.689999
  526.840027    3.000000   32.689999
  527.609985    3.000000   32.669998
  528.380005    3.000000   32.639999
  529.150024    3.000000   32.619999
  529.919983    3.000000   32.610001
  530.679993    3.000000   32.610001
  531.450012    3.000000   32.610001
  532.219971    3.000000   32.619999
  532.989990    3.000000   32.630001
  533.750000    3.000000   32.680000
  534.520020    3.000000   32.700001
  535.289978    3.000000   32.700001
  536.059998    3.000000   32.689999
  536.820007    3.000000   32.720001
  537.590027    3.000000   32.750000
  538.359985    3.000000   32.759998
  539.119995    3.000000   32.750000
  539.890015    3.000000   32.770000
  540.659973    3.000000   32.770000
  541.419983    3.000000   32.799999
  542.190002    3.000000   32.799999
  542.960022    3.000000   32.790001
  543.719971    3.000000   32.790001
  544.489990    3.000000   32.820000
  545.260010    3.000000   32.849998
  546.020020    3.000000   32.860001
  546.789978    3.000000   32.849998
  547.559998    3.000000   32.849998
  548.320007    3.000000   32.849998
  549.090027    3.000000   32.830002
  549.849976    3.000000   32.810001
  550.619995    3.000000   32.810001
  551.390015    3.000000   32.810001
  552.150024    3.000000   32.810001
  552.919983    3.000000   32.779999
  553.679993    3.000000   32.770000
  554.450012    3.000000   32.759998
  555.210022    3.000000   32.759998
  555.979980    3.000000   32.759998
  556.750000    3.000000   32.770000
  557.510010    3.000000   32.740002
  558.280029    3.000000   32.730000
  559.039978    3.000000   32.680000
  559.809998    3.000000   32.680000
  560.570007    3.000000   32.660000
  561.340027    3.000000   32.650002
  562.099976    3.000000   32.599998
  562.869995    3.000000   32.560001
  563.630005    3.000000   32.540001
  564.390015    3.000000   32.509998
  565.159973    3.000000   32.480000
  565.919983    3.000000   32.439999
  566.690002    3.000000   32.400002
  567.450012    3.000000   32.340000
  568.219971    3.000000   32.299999
  568.979980    3.000000   32.259998
  569.750000    3.000000   32.240002
  570.510010    3.000000   32.200001
  571.270020    3.000000   32.150002
  572.039978    3.000000   32.080002
  572.799988    3.000000   32.029999
  573.570007    3.000000   31.969999
  574.330017    3.000000   31.950001
  575.090027    3.000000   31.900000
  575.859985    3.000000   31.850000
  576.619995    3.000000   31.799999
  577.380005    3.000000   31.750000
  578.150024    3.000000   31.700001
  578.909973    3.000000   31.650000
  579.669983    3.000000   31.629999
  580.440002    3.000000   31.610001
  581.200012    3.000000   31.580000
  581.960022    3.000000   31.570000
  582.729980    3.000000   31.520000
  583.489990    3.000000   31.490000
  584.250000    3.000000   31.430000
  585.020020    3.000000   31.430000
  585.780029    3.000000   31.440001
  586.539978    3.000000   31.459999
  587.299988    3.000000   31.459999
  588.070007    3.000000   31.430000
  588.830017    3.000000   31.430000
  589.590027    3.000000   31.440001
  590.349976    3.000000   31.469999
  591.119995    3.000000   31.500000
  591.880005    3.000000   31.510000
  592.640015    3.000000   31.540001
  593.400024    3.000000   31.580000
  594.159973    3.000000   31.620001
  594.929993    3.000000   31.670000
  595.690002    3.000000   31.740000
  596.450012    3.000000   31.820000
  597.210022    3.000000   31.900000
  597.969971    3.000000   31.980000
  598.729980    3.000000   32.049999
  599.500000    3.000000   32.139999
  600.260010    3.000000   32.240002
  601.020020    3.000000   32.369999
  601.780029    3.000000   32.480000
  602.539978    3.000000   32.599998
  603.299988    3.000000   32.730000
  604.059998    3.000000   32.860001
  604.820007    3.000000   32.990002
  605.580017    3.000000   33.160000
  606.349976    3.000000   33.349998
  607.109985    3.000000   33.560001
  607.869995    3.000000   33.750000
  608.630005    3.000000   33.950001
  609.390015    3.000000   34.139999
  610.150024    3.000000   34.340000
  610.909973    3.000000   34.580002
  611.669983    3.000000   34.840000
  612.429993    3.000000   35.099998
  613.190002    3.000000   35.330002
  613.950012    3.000000   35.610001
  614.710022    3.000000   35.900002
  615.469971    3.000000   36.200001
  616.229980    3.000000   36.480000
  616.989990    3.000000   36.790001
  617.750000    3.000000   37.110001
  618.510010    3.000000   37.439999
  619.270020    3.000000   37.770000
  620.030029    3.000000   38.119999
  620.789978    3.000000   38.470001
  621.549988    3.000000   38.849998
  622.309998    3.000000   39.259998
  623.070007    3.000000   39.630001
  623.830017    3.000000   40.009998
  624.580017    3.000000   40.380001
  625.340027    3.000000   40.770000
  626.099976    3.000000   41.169998
  626.859985    3.000000   41.580002
  627.619995    3.000000   42.020000
  628.380005    3.000000   42.450001
  629.140015    3.000000   42.889999
  629.900024    3.000000   43.340000
  630.659973    3.000000   43.790001
  631.409973    3.000000   44.259998
  632.169983    3.000000   44.709999
  632.929993    3.000000   45.139999
  633.690002    3.000000   45.540001
  634.450012    3.000000   46.000000
  635.210022    3.000000   46.480000
  635.960022    3.000000   46.959999
  636.719971    3.000000   47.419998
  637.479980    3.000000   47.860001
  638.239990    3.000000   48.299999
  639.000000    3.000000   48.709999
  639.750000    3.000000   49.139999
  640.510010    3.000000   49.549999
  641.270020    3.000000   50.000000
  642.030029    3.000000   50.430000
  642.780029    3.000000   50.869999
  643.539978    3.000000   51.259998
  644.299988    3.000000   51.660000
  645.059998    3.000000   52.080002
  645.809998    3.000000   52.500000
  646.570007    3.000000   52.900002
  647.330017    3.000000   53.290001
  648.080017    3.000000   53.650002
  648.840027    3.000000   54.009998
  649.599976    3.000000   54.389999
  650.349976    3.000000   54.770000
  651.109985    3.000000   55.150002
  651.869995    3.000000   55.509998
  652.619995    3.000000   55.869999
  653.380005    3.000000   56.230000
  654.140015    3.000000   56.590000
  654.890015    3.000000   56.939999
  655.650024    3.000000   57.250000
  656.409973    3.000000   57.560001
  657.159973    3.000000   57.830002
  657.919983    3.000000   58.130001
  658.669983    3.000000   58.439999
  659.429993    3.000000   58.750000
  660.179993    3.000000   59.060001
  660.940002    3.000000   59.340000
  661.700012    3.000000   59.669998
  662.450012    3.000000   59.970001
  663.210022    3.000000   60.240002
  663.960022    3.000000   60.459999
  664.719971    3.000000   60.700001
  665.469971    3.000000   61.000000
  666.229980    3.000000   61.299999
  666.979980    3.000000   61.599998
  667.739990    3.000000   61.860001
  668.489990    3.000000   62.070000
  669.250000    3.000000   62.259998
  670.000000    3.000000   62.450001
  670.760010    3.000000   62.660000
  671.510010    3.000000   62.869999
  672.270020    3.000000   63.099998
  673.020020    3.000000   63.349998
  673.780029    3.000000   63.630001
  674.530029    3.000000   63.880001
  675.289978    3.000000   64.089996
  676.039978    3.000000   64.220001
  676.789978    3.000000   64.360001
  677.549988    3.000000   64.570000
  678.299988    3.000000   64.820000
  679.059998    3.000000   65.089996
  679.809998    3.000000   65.250000
  680.559998    3.000000   65.410004
  681.320007    3.000000   65.550003
  682.070007    3.000000   65.750000
  682.820007    3.000000   65.910004
  683.580017    3.000000   66.099998
  684.330017    3.000000   66.269997
  685.080017    3.000000   66.440002
  685.840027    3.000000   66.620003
  686.590027    3.000000   66.779999
  687.340027    3.000000   66.970001
  688.099976    3.000000   67.129997
  688.849976    3.000000   67.269997
  689.599976    3.000000   67.389999
  690.359985    3.000000   67.529999
  691.109985    3.000000   67.680000
  691.859985    3.000000   67.860001
  692.609985    3.000000   68.050003
  693.369995    3.000000   68.230003
  694.119995    3.000000   68.410004
  694.869995    3.000000   68.519997
  695.619995    3.000000   68.709999
  696.380005    3.000000   68.830002
  697.130005    3.000000   68.989998
  697.880005    3.000000   69.099998
  698.630005    3.000000   69.230003
  699.390015    3.000000   69.349998
  700.140015    3.000000   69.449997
  700.890015    3.000000   69.570000
  701.640015    3.000000   69.699997
  702.390015    3.000000   69.870003
  703.140015    3.000000   70.070000
  703.900024    3.000000   70.230003
  704.650024    3.000000   70.389999
  705.400024    3.000000   70.480003
  706.150024    3.000000   70.620003
  706.900024    3.000000   70.790001
  707.650024    3.000000   71.019997
  708.400024    3.000000   71.230003
  709.150024    3.000000   71.430000
  709.909973    3.000000   71.639999
  710.659973    3.000000   71.779999
  711.409973    3.000000   72.000000
  712.159973    3.000000   72.160004
  712.909973    3.000000   72.349998
  713.659973    3.000000   72.529999
  714.409973    3.000000   72.820000
  715.159973    3.000000   73.089996
  715.909973    3.000000   73.290001
  716.659973    3.000000   73.459999
  717.409973    3.000000   73.639999
  718.159973    3.000000   73.830002
  718.909973    3.000000   74.019997
  719.659973    3.000000   74.199997
  720.409973    3.000000   74.330002
  721.159973    3.000000   74.430000
  721.909973    3.000000   74.449997
  722.659973    3.000000   74.440002
  723.409973    3.000000   74.349998
  724.159973    3.000000   74.209999
  724.909973    3.000000   74.050003
  725.659973    3.000000   73.760002
  726.409973    3.000000   73.419998
  727.159973    3.000000   72.989998
  727.909973    3.000000   72.430000
  728.650024    3.000000   71.720001
  729.400024    3.000000   70.779999
  730.150024    3.000000   69.720001
  730.900024    3.000000   68.370003
  731.650024    3.000000   66.820000
  732.400024    3.000000   65.230003
  733.150024    3.000000   64.279999
  733.900024    3.000000   64.269997
  734.640015    3.000000   65.339996
  735.390015    3.000000   67.010002
  736.140015    3.000000   68.919998
  736.890015    3.000000   70.720001
  737.640015    3.000000   72.250000
  738.390015    3.000000   73.419998
  739.130005    3.000000   74.360001
  739.880005    3.000000   75.050003
  740.630005    3.000000   75.570000
  741.380005    3.000000   75.839996
  742.130005    3.000000   76.010002
  742.869995    3.000000   76.010002
  743.619995    3.000000   75.900002
  744.369995    3.000000   75.639999
  745.119995    3.000000   75.279999
  745.859985    3.000000   74.830002
  746.609985    3.000000   74.360001
  747.359985    3.000000   73.959999
  748.099976    3.000000   73.669998
  748.849976    3.000000   73.480003
  749.599976    3.000000   73.250000
  750.349976    3.000000   73.010002
  751.090027    3.000000   72.779999
  751.840027    3.000000   72.580002
  752.590027    3.000000   72.300003
  753.330017    3.000000   71.940002
  754.080017    3.000000   71.470001
  754.830017    3.000000   70.949997
  755.570007    3.000000   70.290001
  756.320007    3.000000   69.589996
  757.059998    3.000000   68.709999
  757.809998    3.000000   67.730003
  758.559998    3.000000   66.529999
  759.299988    3.000000   65.279999
  760.049988    3.000000   63.820000
  760.789978    3.000000   62.299999
  761.539978    3.000000   60.669998
  762.289978    3.000000   58.980000
  763.030029    3.000000   57.180000
  763.780029    3.000000   55.360001
  764.520020    3.000000   53.599998
  765.270020    3.000000   51.900002
  766.010010    3.000000   50.250000
  766.760010    3.000000   48.750000
  767.500000    3.000000   47.389999
  768.250000    3.000000   46.240002
  768.989990    3.000000   45.259998
  769.739990    3.000000   44.509998
  770.479980    3.000000   43.980000
  771.229980    3.000000   43.689999
  771.969971    3.000000   43.650002
  772.719971    3.000000   43.730000
  773.460022    3.000000   44.040001
  774.210022    3.000000   44.500000
  774.950012    3.000000   45.180000
  775.700012    3.000000   45.910000
  776.440002    3.000000   46.740002
  777.179993    3.000000   47.619999
  777.929993    3.000000   48.560001
  778.669983    3.000000   49.590000
  779.419983    3.000000   50.619999
  780.159973    3.000000   51.689999
  780.900024    3.000000   52.650002
  781.650024    3.000000   53.650002
  782.390015    3.000000   54.570000
  783.130005    3.000000   55.520000
  783.880005    3.000000   56.400002
  784.619995    3.000000   57.310001
  785.359985    3.000000   58.130001
  786.109985    3.000000   58.980000
  786.849976    3.000000   59.759998
  787.590027    3.000000   60.549999
  788.340027    3.000000   61.259998
  789.080017    3.000000   61.939999
  789.820007    3.000000   62.610001
  790.570007    3.000000   63.209999
  791.309998    3.000000   63.810001
  792.049988    3.000000   64.370003
  792.789978    3.000000   64.919998
  793.539978    3.000000   65.459999
  794.280029    3.000000   65.980003
  795.020020    3.000000   66.449997
  795.760010    3.000000   66.849998
  796.500000    3.000000   67.220001
  797.250000    3.000000   67.620003
  797.989990    3.000000   68.010002
  798.729980    3.000000   68.419998
  799.469971    3.000000   68.739998
  800.210022    3.000000   69.019997
  800.960022    3.000000   69.290001
  801.700012    3.000000   69.629997
  802.440002    3.000000   70.029999
  803.179993    3.000000   70.410004
  803.919983    3.000000   70.739998
  804.659973    3.000000   70.989998
  805.400024    3.000000   71.220001
  806.150024    3.000000   71.470001
  806.890015    3.000000   71.669998
  807.630005    3.000000   71.949997
  808.369995    3.000000   72.180000
  809.109985    3.000000   72.430000
  809.849976    3.000000   72.580002
  810.590027    3.000000   72.790001
  811.330017    3.000000   73.019997
  812.070007    3.000000   73.230003
  812.809998    3.000000   73.400002
  813.549988    3.000000   73.540001
  814.289978    3.000000   73.730003
  815.030029    3.000000   73.839996
  815.770020    3.000000   74.000000
  816.510010    3.000000   74.180000
  817.250000    3.000000   74.360001
  817.989990    3.000000   74.540001
  818.729980    3.000000   74.620003
  819.469971    3.000000   74.739998
  820.210022    3.000000   74.860001
  820.950012    3.000000   75.029999
  821.690002    3.000000   75.230003
  822.429993    3.000000   75.370003
  823.169983    3.000000   75.430000
  823.909973    3.000000   75.470001
  824.650024    3.000000   75.500000
  825.390015    3.000000   75.580002
  826.130005    3.000000   75.650002
  826.869995    3.000000   75.790001
  827.609985    3.000000   75.870003
  828.340027    3.000000   75.910004
  829.080017    3.000000   75.959999
  829.820007    3.000000   76.029999
  830.559998    3.000000   76.169998
  831.299988    3.000000   76.199997
  832.039978    3.000000   76.260002
  832.780029    3.000000   76.269997
  833.510010    3.000000   76.510002
  834.250000    3.000000   76.669998
  834.989990    3.000000   76.930000
  835.729980    3.000000   77.000000
  836.469971    3.000000   77.050003
  837.200012    3.000000   77.010002
  837.940002    3.000000   76.989998
  838.679993    3.000000   77.019997
  839.419983    3.000000   77.019997
  840.150024    3.000000   77.120003
  840.890015    3.000000   77.269997
  841.630005    3.000000   77.389999
  842.369995    3.000000   77.430000
  843.099976    3.000000   77.410004
  843.840027    3.000000   77.440002
  844.580017    3.000000   77.570000
  845.309998    3.000000   77.699997
  846.049988    3.000000   77.730003
  846.789978    3.000000   77.720001
  847.530029    3.000000   77.779999
  848.260010    3.000000   77.940002
  849.000000    3.000000   78.050003
  849.739990    3.000000   78.089996
  850.469971    3.000000   78.110001
  851.210022    3.000000   78.080002
  851.940002    3.000000   78.080002
  852.679993    3.000000   78.150002
  853.419983    3.000000   78.300003
  854.150024    3.000000   78.400002
  854.890015    3.000000   78.470001
  855.619995    3.000000   78.470001
  856.359985    3.000000   78.489998
  857.099976    3.000000   78.480003
  857.830017    3.000000   78.529999
  858.570007    3.000000   78.680000
  859.299988    3.000000   78.760002
  860.039978    3.000000   78.830002
  860.770020    3.000000   78.809998
  861.510010    3.000000   78.860001
  862.239990    3.000000   78.809998
  862.979980    3.000000   78.830002
  863.710022    3.000000   78.849998
  864.450012    3.000000   78.919998
  865.179993    3.000000   78.959999
  865.919983    3.000000   79.040001
  866.650024    3.000000   79.139999
  867.390015    3.000000   79.150002
  868.119995    3.000000   79.110001
  868.859985    3.000000   79.080002
  869.590027    3.000000   79.139999
  870.330017    3.000000   79.230003
  871.059998    3.000000   79.239998
  871.789978    3.000000   79.220001
  872.530029    3.000000   79.250000
  873.260010    3.000000   79.290001
  874.000000    3.000000   79.360001
  874.729980    3.000000   79.459999
  875.460022    3.000000   79.440002
  876.200012    3.000000   79.480003
  876.929993    3.000000   79.470001
  877.659973    3.000000   79.580002
  878.400024    3.000000   79.599998
  879.130005    3.000000   79.559998
  879.859985    3.000000   79.510002
  880.599976    3.000000   79.459999
  881.330017    3.000000   79.500000
  882.059998    3.000000   79.589996
  882.799988    3.000000   79.699997
  883.530029    3.000000   79.830002
  884.260010    3.000000   79.860001
  884.989990    3.000000   79.830002
  885.729980    3.000000   79.769997
  886.460022    3.000000   79.820000
  887.190002    3.000000   79.910004
  887.919983    3.000000   79.910004
  888.659973    3.000000   79.940002
  889.390015    3.000000   79.910004
  890.119995    3.000000   79.940002
  890.849976    3.000000   79.889999
  891.580017    3.000000   79.949997
  892.320007    3.000000   79.930000
  893.049988    3.000000   79.930000
  893.780029    3.000000   79.940002
  894.510010    3.000000   79.919998
  895.239990    3.000000   80.040001
  895.969971    3.000000   80.120003
  896.710022    3.000000   80.220001
  897.440002    3.000000   80.129997
  898.169983    3.000000   80.150002
  898.900024    3.000000   80.139999
  899.630005    3.000000   80.160004
  900.359985    3.000000   80.190002
  901.090027    3.000000   80.199997
  901.820007    3.000000   80.260002
  902.549988    3.000000   80.250000
  903.280029    3.000000   80.300003
  904.020020    3.000000   80.239998
  904.750000    3.000000   80.250000
  905.479980    3.000000   80.269997
  906.210022    3.000000   80.370003
  906.940002    3.000000   80.389999
  907.669983    3.000000   80.459999
  908.400024    3.000000   80.470001
  909.130005    3.000000   80.529999
  909.859985    3.000000   80.519997
  910.590027    3.000000   80.599998
  911.320007    3.000000   80.559998
  912.049988    3.000000   80.669998
  912.780029    3.000000   80.650002
  913.510010    3.000000   80.680000
  914.229980    3.000000   80.660004
  914.960022    3.000000   80.650002
  915.690002    3.000000   80.620003
  916.419983    3.000000   80.459999
  917.150024    3.000000   80.279999
  917.880005    3.000000   80.160004
  918.609985    3.000000   80.010002
  919.340027    3.000000   79.860001
  920.070007    3.000000   79.629997
  920.799988    3.000000   79.430000
  921.520020    3.000000   79.250000
  922.250000    3.000000   79.180000
  922.979980    3.000000   79.089996
  923.710022    3.000000   79.059998
  924.440002    3.000000   78.970001
  925.169983    3.000000   78.889999
  925.890015    3.000000   78.919998
  926.619995    3.000000   79.029999
  927.349976    3.000000   79.260002
  928.080017    3.000000   79.449997
  928.809998    3.000000   79.720001
  929.530029    3.000000   79.989998
  930.260010    3.000000   80.120003
  930.989990    3.000000   80.230003
  931.719971    3.000000   80.370003
  932.440002    3.000000   80.610001
  933.169983    3.000000   80.830002
  933.900024    3.000000   81.019997
  934.630005    3.000000   81.169998
  935.349976    3.000000   81.330002
  936.080017    3.000000   81.489998
  936.809998    3.000000   81.669998
  937.530029    3.000000   81.800003
  938.260010    3.000000   81.809998
  938.989990    3.000000   81.750000
  939.710022    3.000000   81.660004
  940.440002    3.000000   81.669998
  941.169983    3.000000   81.690002
  941.890015    3.000000   81.730003
  942.619995    3.000000   81.779999
  943.340027    3.000000   81.769997
  944.070007    3.000000   81.839996
  944.799988    3.000000   81.839996
  945.520020    3.000000   81.940002
  946.250000    3.000000   81.900002
  946.969971    3.000000   81.959999
  947.700012    3.000000   82.050003
  948.419983    3.000000   82.099998
  949.150024    3.000000   82.019997
  949.880005    3.000000   82.019997
  950.599976    3.000000   81.940002
  951.330017    3.000000   81.989998
  952.049988    3.000000   81.949997
  952.780029    3.000000   82.019997
  953.500000    3.000000   82.040001
  954.229980    3.000000   82.080002
  954.950012    3.000000   82.089996
  955.679993    3.000000   82.110001
  956.400024    3.000000   82.050003
  957.119995    3.000000   82.099998
  957.849976    3.000000   82.099998
  958.570007    3.000000   82.169998
  959.299988    3.000000   82.150002
  960.020020    3.000000   82.239998
  960.750000    3.000000   82.309998
  961.469971    3.000000   82.379997
  962.190002    3.000000   82.400002
  962.919983    3.000000   82.510002
  963.640015    3.000000   82.529999
  964.369995    3.000000   82.570000
  965.090027    3.000000   82.489998
  965.809998    3.000000   82.480003
  966.539978    3.000000   82.430000
  967.260010    3.000000   82.389999
  967.979980    3.000000   82.349998
  968.710022    3.000000   82.410004
  969.429993    3.000000   82.470001
  970.150024    3.000000   82.580002
  970.880005    3.000000   82.610001
  971.599976    3.000000   82.669998
  972.320007    3.000000   82.650002
  973.039978    3.000000   82.639999
  973.770020    3.000000   82.500000
  974.489990    3.000000   82.339996
  975.210022    3.000000   82.290001
  975.929993    3.000000   82.360001
  976.659973    3.000000   82.470001
  977.380005    3.000000   82.550003
  978.099976    3.000000   82.639999
  978.820007    3.000000   82.699997
  979.539978    3.000000   82.769997
  980.270020    3.000000   82.680000
  980.989990    3.000000   82.699997
  981.710022    3.000000   82.570000
  982.429993    3.000000   82.660004
  983.150024    3.000000   82.809998
  983.869995    3.000000   82.940002
  984.599976    3.000000   82.930000
  985.320007    3.000000   82.809998
  986.039978    3.000000   82.820000
  986.760010    3.000000   82.820000
  987.479980    3.000000   82.889999
  988.200012    3.000000   83.010002
  988.919983    3.000000   83.029999
  989.640015    3.000000   83.010002
  990.359985    3.000000   82.919998
  991.080017    3.000000   82.930000
  991.799988    3.000000   82.930000
  992.530029    3.000000   82.949997
  993.250000    3.000000   82.910004
  993.969971    3.000000   82.940002
  994.690002    3.000000   82.919998
  995.409973    3.000000   82.980003
  996.130005    3.000000   82.980003
  996.849976    3.000000   83.059998
  997.570007    3.000000   83.089996
  998.289978    3.000000   83.089996
  999.010010    3.000000   83.050003
  999.719971    3.000000   83.000000
 1000.440002    3.000000   83.019997
 1001.159973    3.000000   83.010002
 1001.880005    3.000000   83.019997
 1002.599976    3.000000   82.930000
 1003.320007    3.000000   82.860001
 1004.039978    3.000000   82.930000
 1004.760010    3.000000   82.949997
 1005.479980    3.000000   83.029999
 1006.200012    3.000000   83.080002
 1006.919983    3.000000   83.190002
 1007.630005    3.000000   83.110001
 1008.349976    3.000000   83.000000
 1009.070007    3.000000   82.970001
 1009.789978    3.000000   83.059998
 1010.510010    3.000000   83.029999
 1011.229980    3.000000   82.930000
 1011.940002    3.000000   82.910004
 1012.659973    3.000000   82.910004
 1013.380005    3.000000   83.029999
 1014.099976    3.000000   83.010002
 1014.820007    3.000000   83.040001
 1015.530029    3.000000   82.919998
 1016.250000    3.000000   82.919998
 1016.969971    3.000000   82.959999
 1017.690002    3.000000   83.040001
 1018.400024    3.000000   83.110001
 1019.119995    3.000000   83.080002
 1019.840027    3.000000   83.139999
 1020.559998    3.000000   83.110001
 1021.270020    3.000000   83.139999
 1021.989990    3.000000   83.169998
 1022.710022    3.000000   83.139999
 1023.419983    3.000000   83.120003
 1024.140015    3.000000   83.089996
 1024.859985    3.000000   83.239998
 1025.569946    3.000000   83.309998
 1026.290039    3.000000   83.160004
 1027.010010    3.000000   83.070000
 1027.719971    3.000000   83.019997
 1028.439941    3.000000   83.220001
 1029.150024    3.000000   83.260002
 1029.869995    3.000000   83.260002
 1030.589966    3.000000   83.150002
 1031.300049    3.000000   83.139999
 1032.020020    3.000000   83.199997
 1032.729980    3.000000   83.220001
 1033.449951    3.000000   83.309998
 1034.160034    3.000000   83.309998
 1034.880005    3.000000   83.400002
 1035.599976    3.000000   83.290001
 1036.310059    3.000000   83.309998
 1037.030029    3.000000   83.279999
 1037.739990    3.000000   83.339996
 1038.459961    3.000000   83.379997
 1039.170044    3.000000   83.400002
 1039.890015    3.000000   83.250000
 1040.599976    3.000000   83.050003
 1041.310059    3.000000   82.959999
 1042.030029    3.000000   83.129997
 1042.739990    3.000000   83.279999
 1043.459961    3.000000   83.290001
 1044.170044    3.000000   83.199997
 1044.890015    3.000000   83.059998
 1045.599976    3.000000   83.120003
 1046.310059    3.000000   83.099998
 1047.030029    3.000000   83.160004
 1047.739990    3.000000   83.160004
 1048.459961    3.000000   83.139999
 1049.170044    3.000000   83.019997
 1049.880005    3.000000   82.839996
 1050.599976    3.000000   82.800003
 1051.310059    3.000000   82.870003
 1052.020020    3.000000   83.040001
 1052.739990    3.000000   83.220001
 1053.449951    3.000000   83.099998
 1054.160034    3.000000   82.980003
 1054.880005    3.000000   82.879997
 1055.589966    3.000000   83.050003
 1056.300049    3.000000   83.139999
 1057.010010    3.000000   83.129997
 1057.729980    3.000000   83.209999
 1058.439941    3.000000   83.019997
 1059.150024    3.000000   82.980003
 1059.859985    3.000000   82.809998
 1060.579956    3.000000   82.760002
 1061.290039    3.000000   82.709999
 1062.000000    3.000000   82.760002
 1062.709961    3.000000   82.919998
 1063.420044    3.000000   83.059998
 1064.140015    3.000000   83.029999
 1064.849976    3.000000   82.989998
 1065.560059    3.000000   82.849998
 1066.270020    3.000000   82.769997
 1066.979980    3.000000   82.730003
 1067.689941    3.000000   82.870003
 1068.400024    3.000000   82.800003
 1069.119995    3.000000   82.800003
 1069.829956    3.000000   82.709999
 1070.540039    3.000000   82.769997
 1071.250000    3.000000   82.910004
 1071.959961    3.000000   82.870003
 1072.670044    3.000000   83.010002
 1073.380005    3.000000   82.870003
 1074.089966    3.000000   82.730003
 1074.800049    3.000000   82.580002
 1075.510010    3.000000   82.510002
 1076.219971    3.000000   82.599998
 1076.930054    3.000000   82.739998
 1077.640015    3.000000   82.860001
 1078.349976    3.000000   82.790001
 1079.060059    3.000000   82.610001
 1079.770020    3.000000   82.660004
 1080.479980    3.000000   82.709999
 1081.189941    3.000000   82.580002
 1081.900024    3.000000   82.190002
 1082.609985    3.000000   82.040001
 1083.319946    3.000000   81.959999
 1084.030029    3.000000   82.099998
 1084.739990    3.000000   82.010002
 1085.449951    3.000000   82.070000
 1086.160034    3.000000   82.169998
 1086.869995    3.000000   82.180000
 1087.579956    3.000000   82.139999
 1088.290039    3.000000   82.040001
 1088.989990    3.000000   81.949997
 1089.699951    3.000000   82.029999
 1090.410034    3.000000   81.699997
 1091.119995    3.000000   81.500000
 1091.829956    3.000000   81.180000
 1092.540039    3.000000   81.120003
 1093.239990    3.000000   81.160004
 1093.949951    3.000000   80.830002
 1094.660034    3.000000   80.720001
 1095.369995    3.000000   80.730003
 1096.079956    3.000000   80.870003
 1096.780029    3.000000   80.959999
 1097.489990    3.000000   80.779999
 1098.199951    3.000000   80.830002
 1098.910034    3.000000   80.680000
 1099.609985    3.000000   80.550003
 1100.319946    3.000000   80.330002
 1101.030029    3.000000   80.290001
 1101.739990    3.000000   80.209999
 1102.439941    3.000000   79.900002
 1103.150024    3.000000   79.510002
 1103.859985    3.000000   79.239998
 1104.560059    3.000000   79.160004
 1105.270020    3.000000   78.959999
 1105.979980    3.000000   78.629997
 1106.680054    3.000000   78.410004
 1107.390015    3.000000   78.470001
 1108.099976    3.000000   78.519997
 1108.800049    3.000000   78.139999
 1109.510010    3.000000   77.730003
 1110.209961    3.000000   77.459999
 1110.920044    3.000000   77.349998
 1111.630005    3.000000   77.260002
 1112.329956    3.000000   77.110001
 1113.040039    3.000000   77.110001
 1113.739990    3.000000   77.000000
 1114.449951    3.000000   76.919998
 1115.150024    3.000000   76.790001
 1115.859985    3.000000   76.559998
 1116.569946    3.000000   76.269997
 1117.270020    3.000000   76.089996
 1117.979980    3.000000   75.980003
 1118.680054    3.000000   75.750000

  347.690002    4.000000   75.010002
  348.480011    4.000000   71.309998
  349.260010    4.000000  151.669998
  350.040009    4.000000   44.220001
  350.820007    4.000000   47.070000
  351.609985    4.000000   47.790001
  352.390015    4.000000   48.090000
  353.170013    4.000000   47.540001
  353.950012    4.000000   47.099998
  354.739990    4.000000   46.400002
  355.519989    4.000000   45.840000
  356.299988    4.000000   45.830002
  357.079987    4.000000   46.110001
  357.869995    4.000000   46.400002
  358.649994    4.000000   46.029999
  359.429993    4.000000   45.759998
  360.209991    4.000000   45.869999
  360.989990    4.000000   45.910000
  361.769989    4.000000   45.820000
  362.559998    4.000000   44.869999
  363.339996    4.000000   45.000000
  364.119995    4.000000   44.340000
  364.899994    4.000000   44.330002
  365.679993    4.000000   44.099998
  366.459991    4.000000   44.509998
  367.250000    4.000000   44.439999
  368.029999    4.000000   44.130001
  368.809998    4.000000   44.220001
  369.589996    4.000000   44.660000
  370.369995    4.000000   44.549999
  371.149994    4.000000   44.110001
  371.929993    4.000000   44.119999
  372.709991    4.000000   44.080002
  373.489990    4.000000   44.220001
  374.279999    4.000000   43.759998
  375.059998    4.000000   43.529999
  375.839996    4.000000   43.389999
  376.619995    4.000000   43.099998
  377.399994    4.000000   42.700001
  378.179993    4.000000   42.450001
  378.959991    4.000000   42.470001
  379.739990    4.000000   42.299999
  380.519989    4.000000   42.000000
  381.299988    4.000000   41.810001
  382.079987    4.000000   41.810001
  382.859985    4.000000   41.910000
  383.640015    4.000000   41.740002
  384.420013    4.000000   41.490002
  385.200012    4.000000   41.169998
  385.980011    4.000000   40.799999
  386.760010    4.000000   40.720001
  387.540009    4.000000   40.520000
  388.320007    4.000000   40.490002
  389.100006    4.000000   40.090000
  389.880005    4.000000   39.810001
  390.660004    4.000000   39.680000
  391.440002    4.000000   39.549999
  392.220001    4.000000   39.330002
  393.000000    4.000000   38.919998
  393.769989    4.000000   38.619999
  394.549988    4.000000   38.520000
  395.329987    4.000000   38.430000
  396.109985    4.000000   38.330002
  396.890015    4.000000   38.009998
  397.670013    4.000000   37.630001
  398.450012    4.000000   37.290001
  399.230011    4.000000   37.299999
  400.010010    4.000000   37.279999
  400.779999    4.000000   37.220001
  401.559998    4.000000   36.930000
  402.339996    4.000000   36.740002
  403.119995    4.000000   36.639999
  403.899994    4.000000   36.450001
  404.679993    4.000000   36.290001
  405.459991    4.000000   35.990002
  406.230011    4.000000   35.919998
  407.010010    4.000000   35.779999
  407.790009    4.000000   35.740002
  408.570007    4.000000   35.590000
  409.350006    4.000000   35.439999
  410.119995    4.000000   35.279999
  410.899994    4.000000   35.180000
  411.679993    4.000000   35.080002
  412.459991    4.000000   35.029999
  413.239990    4.000000   34.820000
  414.010010    4.000000   34.680000
  414.790009    4.000000   34.520000
  415.570007    4.000000   34.389999
  416.350006    4.000000   34.310001
  417.119995    4.000000   34.209999
  417.899994    4.000000   34.130001
  418.679993    4.000000   33.959999
  419.450012    4.000000   33.849998
  420.230011    4.000000   33.720001
  421.010010    4.000000   33.720001
  421.790009    4.000000   33.549999
  422.559998    4.000000   33.450001
  423.339996    4.000000   33.259998
  424.119995    4.000000   33.169998
  424.890015    4.000000   33.119999
  425.670013    4.000000   33.020000
  426.450012    4.000000   32.939999
  427.220001    4.000000   32.840000
  428.000000    4.000000   32.840000
  428.769989    4.000000   32.759998
  429.549988    4.000000   32.750000
  430.329987    4.000000   32.680000
  431.100006    4.000000   32.570000
  431.880005    4.000000   32.500000
  432.660004    4.000000   32.419998
  433.429993    4.000000   32.450001
  434.209991    4.000000   32.419998
  434.980011    4.000000   32.310001
  435.760010    4.000000   32.209999
  436.540009    4.000000   32.119999
  437.309998    4.000000   32.160000
  438.089996    4.000000   32.130001
  438.859985    4.000000   32.150002
  439.640015    4.000000   32.080002
  440.410004    4.000000   32.099998
  441.190002    4.000000   32.090000
  441.959991    4.000000   32.119999
  442.739990    4.000000   32.110001
  443.510010    4.000000   32.060001
  444.290009    4.000000   32.040001
  445.059998    4.000000   32.000000
  445.839996    4.000000   32.040001
  446.609985    4.000000   32.060001
  447.390015    4.000000   32.119999
  448.160004    4.000000   32.139999
  448.940002    4.000000   32.160000
  449.709991    4.000000   32.150002
  450.489990    4.000000   32.150002
  451.260010    4.000000   32.220001
  452.040009    4.000000   32.290001
  452.809998    4.000000   32.340000
  453.579987    4.000000   32.380001
  454.359985    4.000000   32.400002
  455.130005    4.000000   32.459999
  455.910004    4.000000   32.529999
  456.679993    4.000000   32.630001
  457.459991    4.000000   32.669998
  458.230011    4.000000   32.730000
  459.000000    4.000000   32.799999
  459.779999    4.000000   32.900002
  460.549988    4.000000   32.959999
  461.320007    4.000000   33.009998
  462.100006    4.000000   33.130001
  462.869995    4.000000   33.259998
  463.649994    4.000000   33.400002
  464.420013    4.000000   33.410000
  465.190002    4.000000   33.459999
  465.970001    4.000000   33.509998
  466.739990    4.000000   33.630001
  467.510010    4.000000   33.709999
  468.279999    4.000000   33.779999
  469.059998    4.000000   33.790001
  469.829987    4.000000   33.849998
  470.600006    4.000000   33.900002
  471.380005    4.000000   33.959999
  472.149994    4.000000   33.990002
  472.920013    4.000000   34.000000
  473.690002    4.000000   34.060001
  474.470001    4.000000   34.110001
  475.239990    4.000000   34.189999
  476.010010    4.000000   34.240002
  476.779999    4.000000   34.290001
  477.559998    4.000000   34.330002
  478.329987    4.000000   34.400002
  479.100006    4.000000   34.480000
  479.869995    4.000000   34.529999
  480.640015    4.000000   34.549999
  481.420013    4.000000   34.560001
  482.190002    4.000000   34.599998
  482.959991    4.000000   34.660000
  483.730011    4.000000   34.730000
  484.500000    4.000000   34.830002
  485.279999    4.000000   34.939999
  486.049988    4.000000   35.009998
  486.820007    4.000000   35.029999
  487.589996    4.000000   35.060001
  488.359985    4.000000   35.139999
  489.130005    4.000000   35.220001
  489.899994    4.000000   35.259998
  490.679993    4.000000   35.320000
  491.450012    4.000000   35.380001
  492.220001    4.000000   35.459999
  492.989990    4.000000   35.549999
  493.760010    4.000000   35.650002
  494.529999    4.000000   35.759998
  495.299988    4.000000   35.840000
  496.070007    4.000000   35.930000
  496.839996    4.000000   36.000000
  497.609985    4.000000   36.040001
  498.380005    4.000000   36.029999
  499.149994    4.000000   36.049999
  499.920013    4.000000   36.020000
  500.690002    4.000000   35.990002
  501.459991    4.000000   35.889999
  502.230011    4.000000   35.790001
  503.000000    4.000000   35.660000
  503.769989    4.000000   35.470001
  504.540009    4.000000   35.299999
  505.309998    4.000000   35.110001
  506.079987    4.000000   34.919998
  506.850006    4.000000   34.689999
  507.619995    4.000000   34.480000
  508.390015    4.000000   34.290001
  509.160004    4.000000   34.119999
  509.929993    4.000000   33.959999
  510.700012    4.000000   33.810001
  511.470001    4.000000   33.660000
  512.239990    4.000000   33.520000
  513.010010    4.000000   33.410000
  513.780029    4.000000   33.360001
  514.549988    4.000000   33.270000
  515.320007    4.000000   33.189999
  516.090027    4.000000   33.110001
  516.859985    4.000000   33.099998
  517.619995    4.000000   33.060001
  518.390015    4.000000   33.029999
  519.159973    4.000000   32.980000
  519.929993    4.000000   32.919998
  520.700012    4.000000   32.939999
  521.469971    4.000000   32.959999
  522.239990    4.000000   32.980000
  523.000000    4.000000   32.919998
  523.770020    4.000000   32.869999
  524.539978    4.000000   32.860001
  525.309998    4.000000   32.880001
  526.080017    4.000000   32.900002
  526.840027    4.000000   32.889999
  527.609985    4.000000   32.889999
  528.380005    4.000000   32.869999
  529.150024    4.000000   32.860001
  529.919983    4.000000   32.840000
  530.679993    4.000000   32.840000
  531.450012    4.000000   32.849998
  532.219971    4.000000   32.860001
  532.989990    4.000000   32.889999
  533.750000    4.000000   32.930000
  534.520020    4.000000   32.959999
  535.289978    4.000000   32.959999
  536.059998    4.000000   32.980000
  536.820007    4.000000   33.020000
  537.590027    4.000000   33.049999
  538.359985    4.000000   33.049999
  539.119995    4.000000   33.040001
  539.890015    4.000000   33.040001
  540.659973    4.000000   33.060001
  541.419983    4.000000   33.090000
  542.190002    4.000000   33.110001
  542.960022    4.000000   33.099998
  543.719971    4.000000   33.090000
  544.489990    4.000000   33.110001
  545.260010    4.000000   33.139999
  546.020020    4.000000   33.160000
  546.789978    4.000000   33.160000
  547.559998    4.000000   33.160000
  548.320007    4.000000   33.160000
  549.090027    4.000000   33.150002
  549.849976    4.000000   33.139999
  550.619995    4.000000   33.139999
  551.390015    4.000000   33.139999
  552.150024    4.000000   33.119999
  552.919983    4.000000   33.099998
  553.679993    4.000000   33.090000
  554.450012    4.000000   33.070000
  555.210022    4.000000   33.080002
  555.979980    4.000000   33.060001
  556.750000    4.000000   33.090000
  557.510010    4.000000   33.080002
  558.280029    4.000000   33.080002
  559.039978    4.000000   33.029999
  559.809998    4.000000   33.000000
  560.570007    4.000000   32.959999
  561.340027    4.000000   32.939999
  562.099976    4.000000   32.900002
  562.869995    4.000000   32.869999
  563.630005    4.000000   32.849998
  564.390015    4.000000   32.820000
  565.159973    4.000000   32.790001
  565.919983    4.000000   32.750000
  566.690002    4.000000   32.700001
  567.450012    4.000000   32.660000
  568.219971    4.000000   32.619999
  568.979980    4.000000   32.570000
  569.750000    4.000000   32.529999
  570.510010    4.000000   32.480000
  571.270020    4.000000   32.450001
  572.039978    4.000000   32.400002
  572.799988    4.000000   32.349998
  573.570007    4.000000   32.290001
  574.330017    4.000000   32.250000
  575.090027    4.000000   32.200001
  575.859985    4.000000   32.150002
  576.619995    4.000000   32.090000
  577.380005    4.000000   32.040001
  578.150024    4.000000   32.000000
  578.909973    4.000000   31.969999
  579.669983    4.000000   31.940001
  580.440002    4.000000   31.910000
  581.200012    4.000000   31.870001
  581.960022    4.000000   31.850000
  582.729980    4.000000   31.820000
  583.489990    4.000000   31.790001
  584.250000    4.000000   31.750000
  585.020020    4.000000   31.730000
  585.780029    4.000000   31.730000
  586.539978    4.000000   31.730000
  587.299988    4.000000   31.740000
  588.070007    4.000000   31.719999
  588.830017    4.000000   31.719999
  589.590027    4.000000   31.719999
  590.349976    4.000000   31.760000
  591.119995    4.000000   31.780001
  591.880005    4.000000   31.790001
  592.640015    4.000000   31.809999
  593.400024    4.000000   31.840000
  594.159973    4.000000   31.879999
  594.929993    4.000000   31.920000
  595.690002    4.000000   31.980000
  596.450012    4.000000   32.070000
  597.210022    4.000000   32.150002
  597.969971    4.000000   32.230000
  598.729980    4.000000   32.310001
  599.500000    4.000000   32.380001
  600.260010    4.000000   32.480000
  601.020020    4.000000   32.580002
  601.780029    4.000000   32.689999
  602.539978    4.000000   32.799999
  603.299988    4.000000   32.919998
  604.059998    4.000000   33.040001
  604.820007    4.000000   33.169998
  605.580017    4.000000   33.330002
  606.349976    4.000000   33.540001
  607.109985    4.000000   33.750000
  607.869995    4.000000   33.939999
  608.630005    4.000000   34.130001
  609.390015    4.000000   34.310001
  610.150024    4.000000   34.520000
  610.909973    4.000000   34.740002
  611.669983    4.000000   34.980000
  612.429993    4.000000   35.240002
  613.190002    4.000000   35.470001
  613.950012    4.000000   35.759998
  614.710022    4.000000   36.040001
  615.469971    4.000000   36.330002
  616.229980    4.000000   36.599998
  616.989990    4.000000   36.910000
  617.750000    4.000000   37.220001
  618.510010    4.000000   37.540001
  619.270020    4.000000   37.869999
  620.030029    4.000000   38.209999
  620.789978    4.000000   38.570000
  621.549988    4.000000   38.950001
  622.309998    4.000000   39.349998
  623.070007    4.000000   39.720001
  623.830017    4.000000   40.080002
  624.580017    4.000000   40.439999
  625.340027    4.000000   40.820000
  626.099976    4.000000   41.220001
  626.859985    4.000000   41.639999
  627.619995    4.000000   42.080002
  628.380005    4.000000   42.529999
  629.140015    4.000000   42.970001
  629.900024    4.000000   43.419998
  630.659973    4.000000   43.880001
  631.409973    4.000000   44.320000
  632.169983    4.000000   44.750000
  632.929993    4.000000   45.180000
  633.690002    4.000000   45.599998
  634.450012    4.000000   46.049999
  635.210022    4.000000   46.509998
  635.960022    4.000000   46.990002
  636.719971    4.000000   47.459999
  637.479980    4.000000   47.910000
  638.239990    4.000000   48.340000
  639.000000    4.000000   48.770000
  639.750000    4.000000   49.200001
  640.510010    4.000000   49.619999
  641.270020    4.000000   50.070000
  642.030029    4.000000   50.500000
  642.780029    4.000000   50.939999
  643.539978    4.000000   51.330002
  644.299988    4.000000   51.730000
  645.059998    4.000000   52.160000
  645.809998    4.000000   52.580002
  646.570007    4.000000   52.990002
  647.330017    4.000000   53.360001
  648.080017    4.000000   53.730000
  648.840027    4.000000   54.099998
  649.599976    4.000000   54.490002
  650.349976    4.000000   54.880001
  651.109985    4.000000   55.259998
  651.869995    4.000000   55.619999
  652.619995    4.000000   55.970001
  653.380005    4.000000   56.320000
  654.140015    4.000000   56.669998
  654.890015    4.000000   57.040001
  655.650024    4.000000   57.369999
  656.409973    4.000000   57.689999
  657.159973    4.000000   57.959999
  657.919983    4.000000   58.270000
  658.669983    4.000000   58.590000
  659.429993    4.000000   58.919998
  660.179993    4.000000   59.220001
  660.940002    4.000000   59.509998
  661.700012    4.000000   59.830002
  662.450012    4.000000   60.130001
  663.210022    4.000000   60.380001
  663.960022    4.000000   60.599998
  664.719971    4.000000   60.849998
  665.469971    4.000000   61.130001
  666.229980    4.000000   61.450001
  666.979980    4.000000   61.750000
  667.739990    4.000000   62.029999
  668.489990    4.000000   62.230000
  669.250000    4.000000   62.430000
  670.000000    4.000000   62.610001
  670.760010    4.000000   62.830002
  671.510010    4.000000   63.049999
  672.270020    4.000000   63.290001
  673.020020    4.000000   63.540001
  673.780029    4.000000   63.799999
  674.530029    4.000000   64.050003
  675.289978    4.000000   64.260002
  676.039978    4.000000   64.389999
  676.789978    4.000000   64.540001
  677.549988    4.000000   64.750000
  678.299988    4.000000   65.019997
  679.059998    4.000000   65.260002
  679.809998    4.000000   65.470001
  680.559998    4.000000   65.639999
  681.320007    4.000000   65.790001
  682.070007    4.000000   65.970001
  682.820007    4.000000   66.129997
  683.580017    4.000000   66.309998
  684.330017    4.000000   66.470001
  685.080017    4.000000   66.629997
  685.840027    4.000000   66.809998
  686.590027    4.000000   66.980003
  687.340027    4.000000   67.169998
  688.099976    4.000000   67.339996
  688.849976    4.000000   67.500000
  689.599976    4.000000   67.620003
  690.359985    4.000000   67.760002
  691.109985    4.000000   67.900002
  691.859985    4.000000   68.089996
  692.609985    4.000000   68.290001
  693.369995    4.000000   68.449997
  694.119995    4.000000   68.620003
  694.869995    4.000000   68.730003
  695.619995    4.000000   68.940002
  696.380005    4.000000   69.059998
  697.130005    4.000000   69.220001
  697.880005    4.000000   69.330002
  698.630005    4.000000   69.489998
  699.390015    4.000000   69.610001
  700.140015    4.000000   69.720001
  700.890015    4.000000   69.830002
  701.640015    4.000000   69.980003
  702.390015    4.000000   70.129997
  703.140015    4.000000   70.339996
  703.900024    4.000000   70.519997
  704.650024    4.000000   70.660004
  705.400024    4.000000   70.739998
  706.150024    4.000000   70.849998
  706.900024    4.000000   71.059998
  707.650024    4.000000   71.320000
  708.400024    4.000000   71.540001
  709.150024    4.000000   71.739998
  709.909973    4.000000   71.970001
  710.659973    4.000000   72.180000
  711.409973    4.000000   72.400002
  712.159973    4.000000   72.550003
  712.909973    4.000000   72.720001
  713.659973    4.000000   72.940002
  714.409973    4.000000   73.239998
  715.159973    4.000000   73.500000
  715.909973    4.000000   73.669998
  716.659973    4.000000   73.820000
  717.409973    4.000000   73.989998
  718.159973    4.000000   74.169998
  718.909973    4.000000   74.339996
  719.659973    4.000000   74.489998
  720.409973    4.000000   74.589996
  721.159973    4.000000   74.639999
  721.909973    4.000000   74.599998
  722.659973    4.000000   74.489998
  723.409973    4.000000   74.300003
  724.159973    4.000000   74.080002
  724.909973    4.000000   73.839996
  725.659973    4.000000   73.459999
  726.409973    4.000000   73.029999
  727.159973    4.000000   72.470001
  727.909973    4.000000   71.779999
  728.650024    4.000000   70.900002
  729.400024    4.000000   69.760002
  730.150024    4.000000   68.449997
  730.900024    4.000000   66.930000
  731.650024    4.000000   65.489998
  732.400024    4.000000   64.489998
  733.150024    4.000000   64.430000
  733.900024    4.000000   65.320000
  734.640015    4.000000   66.980003
  735.390015    4.000000   68.830002
  736.140015    4.000000   70.669998
  736.890015    4.000000   72.220001
  737.640015    4.000000   73.489998
  738.390015    4.000000   74.440002
  739.130005    4.000000   75.169998
  739.880005    4.000000   75.709999
  740.630005    4.000000   76.080002
  741.380005    4.000000   76.239998
  742.130005    4.000000   76.250000
  742.869995    4.000000   76.120003
  743.619995    4.000000   75.879997
  744.369995    4.000000   75.589996
  745.119995    4.000000   75.199997
  745.859985    4.000000   74.769997
  746.609985    4.000000   74.339996
  747.359985    4.000000   74.029999
  748.099976    4.000000   73.779999
  748.849976    4.000000   73.570000
  749.599976    4.000000   73.330002
  750.349976    4.000000   73.089996
  751.090027    4.000000   72.860001
  751.840027    4.000000   72.599998
  752.590027    4.000000   72.239998
  753.330017    4.000000   71.800003
  754.080017    4.000000   71.239998
  754.830017    4.000000   70.599998
  755.570007    4.000000   69.820000
  756.320007    4.000000   68.940002
  757.059998    4.000000   67.919998
  757.809998    4.000000   66.779999
  758.559998    4.000000   65.470001
  759.299988    4.000000   64.099998
  760.049988    4.000000   62.509998
  760.789978    4.000000   60.869999
  761.539978    4.000000   59.139999
  762.289978    4.000000   57.369999
  763.030029    4.000000   55.520000
  763.780029    4.000000   53.689999
  764.520020    4.000000   51.950001
  765.270020    4.000000   50.340000
  766.010010    4.000000   48.790001
  766.760010    4.000000   47.430000
  767.500000    4.000000   46.189999
  768.250000    4.000000   45.250000
  768.989990    4.000000   44.439999
  769.739990    4.000000   43.900002
  770.479980    4.000000   43.520000
  771.229980    4.000000   43.419998
  771.969971    4.000000   43.529999
  772.719971    4.000000   43.810001
  773.460022    4.000000   44.290001
  774.210022    4.000000   44.919998
  774.950012    4.000000   45.680000
  775.700012    4.000000   46.509998
  776.440002    4.000000   47.419998
  777.179993    4.000000   48.389999
  777.929993    4.000000   49.360001
  778.669983    4.000000   50.380001
  779.419983    4.000000   51.400002
  780.159973    4.000000   52.470001
  780.900024    4.000000   53.430000
  781.650024    4.000000   54.439999
  782.390015    4.000000   55.360001
  783.130005    4.000000   56.310001
  783.880005    4.000000   57.200001
  784.619995    4.000000   58.080002
  785.359985    4.000000   58.869999
  786.109985    4.000000   59.669998
  786.849976    4.000000   60.430000
  787.590027    4.000000   61.209999
  788.340027    4.000000   61.860001
  789.080017    4.000000   62.500000
  789.820007    4.000000   63.099998
  790.570007    4.000000   63.689999
  791.309998    4.000000   64.250000
  792.049988    4.000000   64.820000
  792.789978    4.000000   65.379997
  793.539978    4.000000   65.930000
  794.280029    4.000000   66.410004
  795.020020    4.000000   66.860001
  795.760010    4.000000   67.239998
  796.500000    4.000000   67.620003
  797.250000    4.000000   67.980003
  797.989990    4.000000   68.389999
  798.729980    4.000000   68.760002
  799.469971    4.000000   69.110001
  800.210022    4.000000   69.349998
  800.960022    4.000000   69.650002
  801.700012    4.000000   69.980003
  802.440002    4.000000   70.370003
  803.179993    4.000000   70.709999
  803.919983    4.000000   71.029999
  804.659973    4.000000   71.260002
  805.400024    4.000000   71.459999
  806.150024    4.000000   71.709999
  806.890015    4.000000   71.919998
  807.630005    4.000000   72.169998
  808.369995    4.000000   72.379997
  809.109985    4.000000   72.620003
  809.849976    4.000000   72.860001
  810.590027    4.000000   73.050003
  811.330017    4.000000   73.250000
  812.070007    4.000000   73.430000
  812.809998    4.000000   73.620003
  813.549988    4.000000   73.790001
  814.289978    4.000000   73.959999
  815.030029    4.000000   74.120003
  815.770020    4.000000   74.250000
  816.510010    4.000000   74.449997
  817.250000    4.000000   74.620003
  817.989990    4.000000   74.809998
  818.729980    4.000000   74.930000
  819.469971    4.000000   75.010002
  820.210022    4.000000   75.169998
  820.950012    4.000000   75.290001
  821.690002    4.000000   75.480003
  822.429993    4.000000   75.540001
  823.169983    4.000000   75.610001
  823.909973    4.000000   75.660004
  824.650024    4.000000   75.730003
  825.390015    4.000000   75.830002
  826.130005    4.000000   75.900002
  826.869995    4.000000   75.970001
  827.609985    4.000000   76.050003
  828.340027    4.000000   76.089996
  829.080017    4.000000   76.199997
  829.820007    4.000000   76.230003
  830.559998    4.000000   76.400002
  831.299988    4.000000   76.370003
  832.039978    4.000000   76.470001
  832.780029    4.000000   76.519997
  833.510010    4.000000   76.760002
  834.250000    4.000000   76.900002
  834.989990    4.000000   77.129997
  835.729980    4.000000   77.239998
  836.469971    4.000000   77.309998
  837.200012    4.000000   77.269997
  837.940002    4.000000   77.230003
  838.679993    4.000000   77.239998
  839.419983    4.000000   77.220001
  840.150024    4.000000   77.349998
  840.890015    4.000000   77.500000
  841.630005    4.000000   77.629997
  842.369995    4.000000   77.650002
  843.099976    4.000000   77.629997
  843.840027    4.000000   77.660004
  844.580017    4.000000   77.739998
  845.309998    4.000000   77.839996
  846.049988    4.000000   77.910004
  846.789978    4.000000   77.940002
  847.530029    4.000000   78.000000
  848.260010    4.000000   78.080002
  849.000000    4.000000   78.230003
  849.739990    4.000000   78.279999
  850.469971    4.000000   78.330002
  851.210022    4.000000   78.260002
  851.940002    4.000000   78.239998
  852.679993    4.000000   78.330002
  853.419983    4.000000   78.510002
  854.150024    4.000000   78.650002
  854.890015    4.000000   78.690002
  855.619995    4.000000   78.709999
  856.359985    4.000000   78.739998
  857.099976    4.000000   78.769997
  857.830017    4.000000   78.809998
  858.570007    4.000000   78.900002
  859.299988    4.000000   78.970001
  860.039978    4.000000   79.010002
  860.770020    4.000000   79.059998
  861.510010    4.000000   79.089996
  862.239990    4.000000   79.010002
  862.979980    4.000000   79.019997
  863.710022    4.000000   79.050003
  864.450012    4.000000   79.180000
  865.179993    4.000000   79.220001
  865.919983    4.000000   79.279999
  866.650024    4.000000   79.349998
  867.390015    4.000000   79.330002
  868.119995    4.000000   79.330002
  868.859985    4.000000   79.330002
  869.590027    4.000000   79.379997
  870.330017    4.000000   79.419998
  871.059998    4.000000   79.459999
  871.789978    4.000000   79.470001
  872.530029    4.000000   79.519997
  873.260010    4.000000   79.540001
  874.000000    4.000000   79.620003
  874.729980    4.000000   79.699997
  875.460022    4.000000   79.639999
  876.200012    4.000000   79.660004
  876.929993    4.000000   79.690002
  877.659973    4.000000   79.800003
  878.400024    4.000000   79.790001
  879.130005    4.000000   79.690002
  879.859985    4.000000   79.680000
  880.599976    4.000000   79.650002
  881.330017    4.000000   79.690002
  882.059998    4.000000   79.769997
  882.799988    4.000000   79.879997
  883.530029    4.000000   80.040001
  884.260010    4.000000   80.050003
  884.989990    4.000000   80.050003
  885.729980    4.000000   79.919998
  886.460022    4.000000   79.959999
  887.190002    4.000000   80.019997
  887.919983    4.000000   80.080002
  888.659973    4.000000   80.129997
  889.390015    4.000000   80.120003
  890.119995    4.000000   80.139999
  890.849976    4.000000   80.099998
  891.580017    4.000000   80.120003
  892.320007    4.000000   80.139999
  893.049988    4.000000   80.139999
  893.780029    4.000000   80.180000
  894.510010    4.000000   80.199997
  895.239990    4.000000   80.309998
  895.969971    4.000000   80.389999
  896.710022    4.000000   80.449997
  897.440002    4.000000   80.379997
  898.169983    4.000000   80.400002
  898.900024    4.000000   80.360001
  899.630005    4.000000   80.379997
  900.359985    4.000000   80.410004
  901.090027    4.000000   80.449997
  901.820007    4.000000   80.500000
  902.549988    4.000000   80.480003
  903.280029    4.000000   80.529999
  904.020020    4.000000   80.480003
  904.750000    4.000000   80.570000
  905.479980    4.000000   80.610001
  906.210022    4.000000   80.709999
  906.940002    4.000000   80.680000
  907.669983    4.000000   80.739998
  908.400024    4.000000   80.760002
  909.130005    4.000000   80.739998
  909.859985    4.000000   80.610001
  910.590027    4.000000   80.480003
  911.320007    4.000000   80.349998
  912.049988    4.000000   80.300003
  912.780029    4.000000   80.150002
  913.510010    4.000000   79.949997
  914.229980    4.000000   79.699997
  914.960022    4.000000   79.540001
  915.690002    4.000000   79.379997
  916.419983    4.000000   79.209999
  917.150024    4.000000   79.019997
  917.880005    4.000000   78.980003
  918.609985    4.000000   78.879997
  919.340027    4.000000   78.870003
  920.070007    4.000000   78.830002
  920.799988    4.000000   78.910004
  921.520020    4.000000   79.070000
  922.250000    4.000000   79.330002
  922.979980    4.000000   79.599998
  923.710022    4.000000   79.870003
  924.440002    4.000000   80.080002
  925.169983    4.000000   80.279999
  925.890015    4.000000   80.529999
  926.619995    4.000000   80.760002
  927.349976    4.000000   80.949997
  928.080017    4.000000   81.089996
  928.809998    4.000000   81.269997
  929.530029    4.000000   81.410004
  930.260010    4.000000   81.430000
  930.989990    4.000000   81.410004
  931.719971    4.000000   81.449997
  932.440002    4.000000   81.529999
  933.169983    4.000000   81.589996
  933.900024    4.000000   81.669998
  934.630005    4.000000   81.730003
  935.349976    4.000000   81.800003
  936.080017    4.000000   81.949997
  936.809998    4.000000   82.070000
  937.530029    4.000000   82.139999
  938.260010    4.000000   82.089996
  938.989990    4.000000   82.010002
  939.710022    4.000000   81.940002
  940.440002    4.000000   81.889999
  941.169983    4.000000   81.889999
  941.890015    4.000000   81.930000
  942.619995    4.000000   81.970001
  943.340027    4.000000   82.010002
  944.070007    4.000000   82.040001
  944.799988    4.000000   82.070000
  945.520020    4.000000   82.120003
  946.250000    4.000000   82.110001
  946.969971    4.000000   82.150002
  947.700012    4.000000   82.190002
  948.419983    4.000000   82.209999
  949.150024    4.000000   82.139999
  949.880005    4.000000   82.150002
  950.599976    4.000000   82.110001
  951.330017    4.000000   82.190002
  952.049988    4.000000   82.169998
  952.780029    4.000000   82.220001
  953.500000    4.000000   82.180000
  954.229980    4.000000   82.220001
  954.950012    4.000000   82.220001
  955.679993    4.000000   82.290001
  956.400024    4.000000   82.250000
  957.119995    4.000000   82.269997
  957.849976    4.000000   82.269997
  958.570007    4.000000   82.290001
  959.299988    4.000000   82.339996
  960.020020    4.000000   82.430000
  960.750000    4.000000   82.500000
  961.469971    4.000000   82.559998
  962.190002    4.000000   82.620003
  962.919983    4.000000   82.800003
  963.640015    4.000000   82.839996
  964.369995    4.000000   82.830002
  965.090027    4.000000   82.760002
  965.809998    4.000000   82.730003
  966.539978    4.000000   82.730003
  967.260010    4.000000   82.639999
  967.979980    4.000000   82.570000
  968.710022    4.000000   82.580002
  969.429993    4.000000   82.629997
  970.150024    4.000000   82.730003
  970.880005    4.000000   82.739998
  971.599976    4.000000   82.830002
  972.320007    4.000000   82.809998
  973.039978    4.000000   82.800003
  973.770020    4.000000   82.620003
  974.489990    4.000000   82.459999
  975.210022    4.000000   82.459999
  975.929993    4.000000   82.529999
  976.659973    4.000000   82.680000
  977.380005    4.000000   82.709999
  978.099976    4.000000   82.769997
  978.820007    4.000000   82.800003
  979.539978    4.000000   82.809998
  980.270020    4.000000   82.779999
  980.989990    4.000000   82.800003
  981.710022    4.000000   82.769997
  982.429993    4.000000   82.849998
  983.150024    4.000000   82.959999
  983.869995    4.000000   83.070000
  984.599976    4.000000   83.040001
  985.320007    4.000000   82.949997
  986.039978    4.000000   82.919998
  986.760010    4.000000   82.940002
  987.479980    4.000000   83.059998
  988.200012    4.000000   83.150002
  988.919983    4.000000   83.099998
  989.640015    4.000000   83.050003
  990.359985    4.000000   82.930000
  991.080017    4.000000   83.050003
  991.799988    4.000000   83.089996
  992.530029    4.000000   83.169998
  993.250000    4.000000   83.089996
  993.969971    4.000000   83.070000
  994.690002    4.000000   83.080002
  995.409973    4.000000   83.139999
  996.130005    4.000000   83.160004
  996.849976    4.000000   83.239998
  997.570007    4.000000   83.239998
  998.289978    4.000000   83.279999
  999.010010    4.000000   83.260002
  999.719971    4.000000   83.230003
 1000.440002    4.000000   83.220001
 1001.159973    4.000000   83.129997
 1001.880005    4.000000   83.120003
 1002.599976    4.000000   82.980003
 1003.320007    4.000000   82.970001
 1004.039978    4.000000   83.010002
 1004.760010    4.000000   83.070000
 1005.479980    4.000000   83.110001
 1006.200012    4.000000   83.209999
 1006.919983    4.000000   83.339996
 1007.630005    4.000000   83.330002
 1008.349976    4.000000   83.239998
 1009.070007    4.000000   83.169998
 1009.789978    4.000000   83.199997
 1010.510010    4.000000   83.209999
 1011.229980    4.000000   83.129997
 1011.940002    4.000000   83.110001
 1012.659973    4.000000   83.070000
 1013.380005    4.000000   83.180000
 1014.099976    4.000000   83.209999
 1014.820007    4.000000   83.220001
 1015.530029    4.000000   83.089996
 1016.250000    4.000000   83.050003
 1016.969971    4.000000   83.139999
 1017.690002    4.000000   83.190002
 1018.400024    4.000000   83.199997
 1019.119995    4.000000   83.169998
 1019.840027    4.000000   83.180000
 1020.559998    4.000000   83.160004
 1021.270020    4.000000   83.209999
 1021.989990    4.000000   83.290001
 1022.710022    4.000000   83.309998
 1023.419983    4.000000   83.320000
 1024.140015    4.000000   83.309998
 1024.859985    4.000000   83.379997
 1025.569946    4.000000   83.379997
 1026.290039    4.000000   83.190002
 1027.010010    4.000000   83.080002
 1027.719971    4.000000   83.120003
 1028.439941    4.000000   83.309998
 1029.150024    4.000000   83.410004
 1029.869995    4.000000   83.339996
 1030.589966    4.000000   83.250000
 1031.300049    4.000000   83.230003
 1032.020020    4.000000   83.279999
 1032.729980    4.000000   83.339996
 1033.449951    4.000000   83.430000
 1034.160034    4.000000   83.449997
 1034.880005    4.000000   83.500000
 1035.599976    4.000000   83.480003
 1036.310059    4.000000   83.449997
 1037.030029    4.000000   83.449997
 1037.739990    4.000000   83.360001
 1038.459961    4.000000   83.430000
 1039.170044    4.000000   83.440002
 1039.890015    4.000000   83.410004
 1040.599976    4.000000   83.290001
 1041.310059    4.000000   83.199997
 1042.030029    4.000000   83.320000
 1042.739990    4.000000   83.389999
 1043.459961    4.000000   83.379997
 1044.170044    4.000000   83.330002
 1044.890015    4.000000   83.260002
 1045.599976    4.000000   83.279999
 1046.310059    4.000000   83.199997
 1047.030029    4.000000   83.180000
 1047.739990    4.000000   83.230003
 1048.459961    4.000000   83.250000
 1049.170044    4.000000   83.110001
 1049.880005    4.000000   82.970001
 1050.599976    4.000000   82.879997
 1051.310059    4.000000   83.059998
 1052.020020    4.000000   83.250000
 1052.739990    4.000000   83.510002
 1053.449951    4.000000   83.349998
 1054.160034    4.000000   83.269997
 1054.880005    4.000000   83.070000
 1055.589966    4.000000   83.190002
 1056.300049    4.000000   83.120003
 1057.010010    4.000000   83.209999
 1057.729980    4.000000   83.300003
 1058.439941    4.000000   83.099998
 1059.150024    4.000000   82.959999
 1059.859985    4.000000   82.849998
 1060.579956    4.000000   82.889999
 1061.290039    4.000000   82.860001
 1062.000000    4.000000   82.849998
 1062.709961    4.000000   82.989998
 1063.420044    4.000000   83.180000
 1064.140015    4.000000   83.199997
 1064.849976    4.000000   83.209999
 1065.560059    4.000000   83.089996
 1066.270020    4.000000   83.050003
 1066.979980    4.000000   82.959999
 1067.689941    4.000000   82.989998
 1068.400024    4.000000   82.889999
 1069.119995    4.000000   82.970001
 1069.829956    4.000000   82.959999
 1070.540039    4.000000   82.959999
 1071.250000    4.000000   83.040001
 1071.959961    4.000000   83.000000
 1072.670044    4.000000   83.180000
 1073.380005    4.000000   83.080002
 1074.089966    4.000000   82.970001
 1074.800049    4.000000   82.750000
 1075.510010    4.000000   82.690002
 1076.219971    4.000000   82.760002
 1076.930054    4.000000   82.930000
 1077.640015    4.000000   82.989998
 1078.349976    4.000000   82.949997
 1079.060059    4.000000   82.709999
 1079.770020    4.000000   82.739998
 1080.479980    4.000000   82.750000
 1081.189941    4.000000   82.830002
 1081.900024    4.000000   82.519997
 1082.609985    4.000000   82.230003
 1083.319946    4.000000   82.070000
 1084.030029    4.000000   82.080002
 1084.739990    4.000000   82.190002
 1085.449951    4.000000   82.330002
 1086.160034    4.000000   82.400002
 1086.869995    4.000000   82.360001
 1087.579956    4.000000   82.230003
 1088.290039    4.000000   82.309998
 1088.989990    4.000000   82.230003
 1089.699951    4.000000   82.080002
 1090.410034    4.000000   81.650002
 1091.119995    4.000000   81.459999
 1091.829956    4.000000   81.320000
 1092.540039    4.000000   81.260002
 1093.239990    4.000000   81.309998
 1093.949951    4.000000   81.099998
 1094.660034    4.000000   81.099998
 1095.369995    4.000000   81.150002
 1096.079956    4.000000   81.279999
 1096.780029    4.000000   81.290001
 1097.489990    4.000000   81.070000
 1098.199951    4.000000   81.010002
 1098.910034    4.000000   80.940002
 1099.609985    4.000000   80.900002
 1100.319946    4.000000   80.760002
 1101.030029    4.000000   80.610001
 1101.739990    4.000000   80.430000
 1102.439941    4.000000   80.099998
 1103.150024    4.000000   79.760002
 1103.859985    4.000000   79.529999
 1104.560059    4.000000   79.379997
 1105.270020    4.000000   79.250000
 1105.979980    4.000000   79.150002
 1106.680054    4.000000   78.989998
 1107.390015    4.000000   78.970001
 1108.099976    4.000000   78.730003
 1108.800049    4.000000   78.370003
 1109.510010    4.000000   77.900002
 1110.209961    4.000000   77.519997
 1110.920044    4.000000   77.269997
 1111.630005    4.000000   77.029999
 1112.329956    4.000000   76.980003
 1113.040039    4.000000   77.139999
 1113.739990    4.000000   77.160004
 1114.449951    4.000000   77.120003
 1115.150024    4.000000   77.019997
 1115.859985    4.000000   76.690002
 1116.569946    4.000000   76.169998
 1117.270020    4.000000   75.930000
 1117.979980    4.000000   76.010002
 1118.680054    4.000000   75.879997

  347.690002    5.000000   67.510002
  348.480011    5.000000  100.180000
  349.260010    5.000000  251.550003
  350.040009    5.000000   45.279999
  350.820007    5.000000   47.619999
  351.609985    5.000000   47.919998
  352.390015    5.000000   47.290001
  353.170013    5.000000   46.639999
  353.950012    5.000000   46.000000
  354.739990    5.000000   46.439999
  355.519989    5.000000   45.990002
  356.299988    5.000000   46.419998
  357.079987    5.000000   45.720001
  357.869995    5.000000   45.830002
  358.649994    5.000000   46.009998
  359.429993    5.000000   46.310001
  360.209991    5.000000   46.080002
  360.989990    5.000000   45.439999
  361.769989    5.000000   45.750000
  362.559998    5.000000   45.549999
  363.339996    5.000000   45.450001
  364.119995    5.000000   44.200001
  364.899994    5.000000   44.349998
  365.679993    5.000000   44.349998
  366.459991    5.000000   45.360001
  367.250000    5.000000   44.900002
  368.029999    5.000000   44.730000
  368.809998    5.000000   44.509998
  369.589996    5.000000   44.849998
  370.369995    5.000000   44.430000
  371.149994    5.000000   44.320000
  371.929993    5.000000   44.439999
  372.709991    5.000000   44.290001
  373.489990    5.000000   44.189999
  374.279999    5.000000   43.680000
  375.059998    5.000000   43.450001
  375.839996    5.000000   43.470001
  376.619995    5.000000   43.270000
  377.399994    5.000000   43.090000
  378.179993    5.000000   42.970001
  378.959991    5.000000   43.099998
  379.739990    5.000000   43.040001
  380.519989    5.000000   42.200001
  381.299988    5.000000   41.930000
  382.079987    5.000000   41.840000
  382.859985    5.000000   42.040001
  383.640015    5.000000   41.680000
  384.420013    5.000000   41.509998
  385.200012    5.000000   41.200001
  385.980011    5.000000   40.950001
  386.760010    5.000000   40.919998
  387.540009    5.000000   40.779999
  388.320007    5.000000   40.759998
  389.100006    5.000000   40.400002
  389.880005    5.000000   40.080002
  390.660004    5.000000   39.810001
  391.440002    5.000000   39.580002
  392.220001    5.000000   39.459999
  393.000000    5.000000   39.230000
  393.769989    5.000000   39.139999
  394.549988    5.000000   39.020000
  395.329987    5.000000   38.770000
  396.109985    5.000000   38.500000
  396.890015    5.000000   38.240002
  397.670013    5.000000   37.980000
  398.450012    5.000000   37.650002
  399.230011    5.000000   37.619999
  400.010010    5.000000   37.630001
  400.779999    5.000000   37.570000
  401.559998    5.000000   37.340000
  402.339996    5.000000   37.060001
  403.119995    5.000000   37.060001
  403.899994    5.000000   36.830002
  404.679993    5.000000   36.750000
  405.459991    5.000000   36.400002
  406.230011    5.000000   36.310001
  407.010010    5.000000   36.090000
  407.790009    5.000000   36.020000
  408.570007    5.000000   35.790001
  409.350006    5.000000   35.660000
  410.119995    5.000000   35.459999
  410.899994    5.000000   35.389999
  411.679993    5.000000   35.240002
  412.459991    5.000000   35.200001
  413.239990    5.000000   35.040001
  414.010010    5.000000   34.939999
  414.790009    5.000000   34.820000
  415.570007    5.000000   34.669998
  416.350006    5.000000   34.619999
  417.119995    5.000000   34.459999
  417.899994    5.000000   34.389999
  418.679993    5.000000   34.279999
  419.450012    5.000000   34.160000
  420.230011    5.000000   34.009998
  421.010010    5.000000   33.919998
  421.790009    5.000000   33.830002
  422.559998    5.000000   33.720001
  423.339996    5.000000   33.549999
  424.119995    5.000000   33.439999
  424.890015    5.000000   33.419998
  425.670013    5.000000   33.290001
  426.450012    5.000000   33.189999
  427.220001    5.000000   33.070000
  428.000000    5.000000   33.040001
  428.769989    5.000000   33.020000
  429.549988    5.000000   32.959999
  430.329987    5.000000   32.919998
  431.100006    5.000000   32.810001
  431.880005    5.000000   32.799999
  432.660004    5.000000   32.730000
  433.429993    5.000000   32.740002
  434.209991    5.000000   32.669998
  434.980011    5.000000   32.560001
  435.760010    5.000000   32.490002
  436.540009    5.000000   32.360001
  437.309998    5.000000   32.380001
  438.089996    5.000000   32.310001
  438.859985    5.000000   32.380001
  439.640015    5.000000   32.369999
  440.410004    5.000000   32.419998
  441.190002    5.000000   32.360001
  441.959991    5.000000   32.320000
  442.739990    5.000000   32.290001
  443.510010    5.000000   32.290001
  444.290009    5.000000   32.270000
  445.059998    5.000000   32.240002
  445.839996    5.000000   32.270000
  446.609985    5.000000   32.320000
  447.390015    5.000000   32.400002
  448.160004    5.000000   32.450001
  448.940002    5.000000   32.439999
  449.709991    5.000000   32.459999
  450.489990    5.000000   32.450001
  451.260010    5.000000   32.529999
  452.040009    5.000000   32.540001
  452.809998    5.000000   32.610001
  453.579987    5.000000   32.669998
  454.359985    5.000000   32.730000
  455.130005    5.000000   32.799999
  455.910004    5.000000   32.849998
  456.679993    5.000000   32.950001
  457.459991    5.000000   33.009998
  458.230011    5.000000   33.099998
  459.000000    5.000000   33.189999
  459.779999    5.000000   33.290001
  460.549988    5.000000   33.389999
  461.320007    5.000000   33.470001
  462.100006    5.000000   33.580002
  462.869995    5.000000   33.680000
  463.649994    5.000000   33.790001
  464.420013    5.000000   33.830002
  465.190002    5.000000   33.860001
  465.970001    5.000000   33.950001
  466.739990    5.000000   34.070000
  467.510010    5.000000   34.160000
  468.279999    5.000000   34.230000
  469.059998    5.000000   34.240002
  469.829987    5.000000   34.320000
  470.600006    5.000000   34.389999
  471.380005    5.000000   34.459999
  472.149994    5.000000   34.490002
  472.920013    5.000000   34.500000
  473.690002    5.000000   34.549999
  474.470001    5.000000   34.610001
  475.239990    5.000000   34.669998
  476.010010    5.000000   34.750000
  476.779999    5.000000   34.810001
  477.559998    5.000000   34.840000
  478.329987    5.000000   34.880001
  479.100006    5.000000   34.970001
  479.869995    5.000000   35.040001
  480.640015    5.000000   35.080002
  481.420013    5.000000   35.080002
  482.190002    5.000000   35.119999
  482.959991    5.000000   35.200001
  483.730011    5.000000   35.279999
  484.500000    5.000000   35.380001
  485.279999    5.000000   35.430000
  486.049988    5.000000   35.509998
  486.820007    5.000000   35.560001
  487.589996    5.000000   35.619999
  488.359985    5.000000   35.700001
  489.130005    5.000000   35.810001
  489.899994    5.000000   35.860001
  490.679993    5.000000   35.930000
  491.450012    5.000000   35.990002
  492.220001    5.000000   36.060001
  492.989990    5.000000   36.150002
  493.760010    5.000000   36.230000
  494.529999    5.000000   36.349998
  495.299988    5.000000   36.400002
  496.070007    5.000000   36.450001
  496.839996    5.000000   36.459999
  497.609985    5.000000   36.450001
  498.380005    5.000000   36.380001
  499.149994    5.000000   36.360001
  499.920013    5.000000   36.259998
  500.690002    5.000000   36.130001
  501.459991    5.000000   35.930000
  502.230011    5.000000   35.759998
  503.000000    5.000000   35.570000
  503.769989    5.000000   35.349998
  504.540009    5.000000   35.139999
  505.309998    5.000000   34.950001
  506.079987    5.000000   34.779999
  506.850006    5.000000   34.580002
  507.619995    5.000000   34.419998
  508.390015    5.000000   34.250000
  509.160004    5.000000   34.119999
  509.929993    5.000000   33.959999
  510.700012    5.000000   33.830002
  511.470001    5.000000   33.700001
  512.239990    5.000000   33.599998
  513.010010    5.000000   33.500000
  513.780029    5.000000   33.450001
  514.549988    5.000000   33.360001
  515.320007    5.000000   33.299999
  516.090027    5.000000   33.240002
  516.859985    5.000000   33.220001
  517.619995    5.000000   33.189999
  518.390015    5.000000   33.160000
  519.159973    5.000000   33.139999
  519.929993    5.000000   33.110001
  520.700012    5.000000   33.099998
  521.469971    5.000000   33.110001
  522.239990    5.000000   33.119999
  523.000000    5.000000   33.090000
  523.770020    5.000000   33.049999
  524.539978    5.000000   33.049999
  525.309998    5.000000   33.060001
  526.080017    5.000000   33.090000
  526.840027    5.000000   33.090000
  527.609985    5.000000   33.080002
  528.380005    5.000000   33.090000
  529.150024    5.000000   33.080002
  529.919983    5.000000   33.080002
  530.679993    5.000000   33.070000
  531.450012    5.000000   33.099998
  532.219971    5.000000   33.119999
  532.989990    5.000000   33.150002
  533.750000    5.000000   33.189999
  534.520020    5.000000   33.230000
  535.289978    5.000000   33.250000
  536.059998    5.000000   33.259998
  536.820007    5.000000   33.290001
  537.590027    5.000000   33.310001
  538.359985    5.000000   33.340000
  539.119995    5.000000   33.330002
  539.890015    5.000000   33.349998
  540.659973    5.000000   33.330002
  541.419983    5.000000   33.380001
  542.190002    5.000000   33.410000
  542.960022    5.000000   33.419998
  543.719971    5.000000   33.410000
  544.489990    5.000000   33.430000
  545.260010    5.000000   33.470001
  546.020020    5.000000   33.490002
  546.789978    5.000000   33.480000
  547.559998    5.000000   33.470001
  548.320007    5.000000   33.480000
  549.090027    5.000000   33.470001
  549.849976    5.000000   33.450001
  550.619995    5.000000   33.450001
  551.390015    5.000000   33.450001
  552.150024    5.000000   33.450001
  552.919983    5.000000   33.419998
  553.679993    5.000000   33.419998
  554.450012    5.000000   33.410000
  555.210022    5.000000   33.419998
  555.979980    5.000000   33.400002
  556.750000    5.000000   33.410000
  557.510010    5.000000   33.380001
  558.280029    5.000000   33.380001
  559.039978    5.000000   33.340000
  559.809998    5.000000   33.340000
  560.570007    5.000000   33.320000
  561.340027    5.000000   33.299999
  562.099976    5.000000   33.259998
  562.869995    5.000000   33.240002
  563.630005    5.000000   33.209999
  564.390015    5.000000   33.169998
  565.159973    5.000000   33.119999
  565.919983    5.000000   33.080002
  566.690002    5.000000   33.049999
  567.450012    5.000000   33.000000
  568.219971    5.000000   32.959999
  568.979980    5.000000   32.919998
  569.750000    5.000000   32.880001
  570.510010    5.000000   32.840000
  571.270020    5.000000   32.790001
  572.039978    5.000000   32.730000
  572.799988    5.000000   32.660000
  573.570007    5.000000   32.619999
  574.330017    5.000000   32.599998
  575.090027    5.000000   32.570000
  575.859985    5.000000   32.509998
  576.619995    5.000000   32.439999
  577.380005    5.000000   32.389999
  578.150024    5.000000   32.349998
  578.909973    5.000000   32.310001
  579.669983    5.000000   32.270000
  580.440002    5.000000   32.250000
  581.200012    5.000000   32.209999
  581.960022    5.000000   32.189999
  582.729980    5.000000   32.150002
  583.489990    5.000000   32.110001
  584.250000    5.000000   32.070000
  585.020020    5.000000   32.040001
  585.780029    5.000000   32.029999
  586.539978    5.000000   32.020000
  587.299988    5.000000   32.020000
  588.070007    5.000000   32.020000
  588.830017    5.000000   32.029999
  589.590027    5.000000   32.040001
  590.349976    5.000000   32.070000
  591.119995    5.000000   32.070000
  591.880005    5.000000   32.070000
  592.640015    5.000000   32.080002
  593.400024    5.000000   32.110001
  594.159973    5.000000   32.150002
  594.929993    5.000000   32.200001
  595.690002    5.000000   32.259998
  596.450012    5.000000   32.340000
  597.210022    5.000000   32.410000
  597.969971    5.000000   32.490002
  598.729980    5.000000   32.549999
  599.500000    5.000000   32.619999
  600.260010    5.000000   32.709999
  601.020020    5.000000   32.820000
  601.780029    5.000000   32.930000
  602.539978    5.000000   33.029999
  603.299988    5.000000   33.160000
  604.059998    5.000000   33.279999
  604.820007    5.000000   33.410000
  605.580017    5.000000   33.570000
  606.349976    5.000000   33.759998
  607.109985    5.000000   33.959999
  607.869995    5.000000   34.130001
  608.630005    5.000000   34.310001
  609.390015    5.000000   34.490002
  610.150024    5.000000   34.669998
  610.909973    5.000000   34.900002
  611.669983    5.000000   35.150002
  612.429993    5.000000   35.389999
  613.190002    5.000000   35.630001
  613.950012    5.000000   35.889999
  614.710022    5.000000   36.169998
  615.469971    5.000000   36.450001
  616.229980    5.000000   36.730000
  616.989990    5.000000   37.029999
  617.750000    5.000000   37.340000
  618.510010    5.000000   37.650002
  619.270020    5.000000   37.980000
  620.030029    5.000000   38.320000
  620.789978    5.000000   38.660000
  621.549988    5.000000   39.029999
  622.309998    5.000000   39.419998
  623.070007    5.000000   39.790001
  623.830017    5.000000   40.150002
  624.580017    5.000000   40.520000
  625.340027    5.000000   40.889999
  626.099976    5.000000   41.290001
  626.859985    5.000000   41.700001
  627.619995    5.000000   42.130001
  628.380005    5.000000   42.580002
  629.140015    5.000000   43.029999
  629.900024    5.000000   43.480000
  630.659973    5.000000   43.919998
  631.409973    5.000000   44.360001
  632.169983    5.000000   44.790001
  632.929993    5.000000   45.230000
  633.690002    5.000000   45.650002
  634.450012    5.000000   46.119999
  635.210022    5.000000   46.590000
  635.960022    5.000000   47.070000
  636.719971    5.000000   47.520000
  637.479980    5.000000   47.980000
  638.239990    5.000000   48.430000
  639.000000    5.000000   48.840000
  639.750000    5.000000   49.270000
  640.510010    5.000000   49.669998
  641.270020    5.000000   50.150002
  642.030029    5.000000   50.590000
  642.780029    5.000000   51.029999
  643.539978    5.000000   51.410000
  644.299988    5.000000   51.820000
  645.059998    5.000000   52.240002
  645.809998    5.000000   52.689999
  646.570007    5.000000   53.110001
  647.330017    5.000000   53.500000
  648.080017    5.000000   53.860001
  648.840027    5.000000   54.230000
  649.599976    5.000000   54.610001
  650.349976    5.000000   55.000000
  651.109985    5.000000   55.380001
  651.869995    5.000000   55.740002
  652.619995    5.000000   56.099998
  653.380005    5.000000   56.439999
  654.140015    5.000000   56.799999
  654.890015    5.000000   57.160000
  655.650024    5.000000   57.500000
  656.409973    5.000000   57.810001
  657.159973    5.000000   58.099998
  657.919983    5.000000   58.389999
  658.669983    5.000000   58.709999
  659.429993    5.000000   59.029999
  660.179993    5.000000   59.330002
  660.940002    5.000000   59.639999
  661.700012    5.000000   59.959999
  662.450012    5.000000   60.279999
  663.210022    5.000000   60.540001
  663.960022    5.000000   60.770000
  664.719971    5.000000   61.020000
  665.469971    5.000000   61.320000
  666.229980    5.000000   61.619999
  666.979980    5.000000   61.919998
  667.739990    5.000000   62.189999
  668.489990    5.000000   62.410000
  669.250000    5.000000   62.610001
  670.000000    5.000000   62.779999
  670.760010    5.000000   62.980000
  671.510010    5.000000   63.200001
  672.270020    5.000000   63.459999
  673.020020    5.000000   63.730000
  673.780029    5.000000   64.000000
  674.530029    5.000000   64.230003
  675.289978    5.000000   64.440002
  676.039978    5.000000   64.570000
  676.789978    5.000000   64.750000
  677.549988    5.000000   64.970001
  678.299988    5.000000   65.220001
  679.059998    5.000000   65.470001
  679.809998    5.000000   65.690002
  680.559998    5.000000   65.879997
  681.320007    5.000000   66.029999
  682.070007    5.000000   66.209999
  682.820007    5.000000   66.379997
  683.580017    5.000000   66.550003
  684.330017    5.000000   66.690002
  685.080017    5.000000   66.860001
  685.840027    5.000000   67.059998
  686.590027    5.000000   67.250000
  687.340027    5.000000   67.419998
  688.099976    5.000000   67.580002
  688.849976    5.000000   67.720001
  689.599976    5.000000   67.849998
  690.359985    5.000000   68.010002
  691.109985    5.000000   68.160004
  691.859985    5.000000   68.339996
  692.609985    5.000000   68.519997
  693.369995    5.000000   68.680000
  694.119995    5.000000   68.860001
  694.869995    5.000000   68.989998
  695.619995    5.000000   69.190002
  696.380005    5.000000   69.320000
  697.130005    5.000000   69.480003
  697.880005    5.000000   69.589996
  698.630005    5.000000   69.720001
  699.390015    5.000000   69.849998
  700.140015    5.000000   69.959999
  700.890015    5.000000   70.110001
  701.640015    5.000000   70.269997
  702.390015    5.000000   70.430000
  703.140015    5.000000   70.629997
  703.900024    5.000000   70.800003
  704.650024    5.000000   70.949997
  705.400024    5.000000   71.070000
  706.150024    5.000000   71.230003
  706.900024    5.000000   71.440002
  707.650024    5.000000   71.669998
  708.400024    5.000000   71.900002
  709.150024    5.000000   72.120003
  709.909973    5.000000   72.349998
  710.659973    5.000000   72.559998
  711.409973    5.000000   72.809998
  712.159973    5.000000   73.000000
  712.909973    5.000000   73.160004
  713.659973    5.000000   73.339996
  714.409973    5.000000   73.629997
  715.159973    5.000000   73.889999
  715.909973    5.000000   74.089996
  716.659973    5.000000   74.250000
  717.409973    5.000000   74.400002
  718.159973    5.000000   74.540001
  718.909973    5.000000   74.669998
  719.659973    5.000000   74.760002
  720.409973    5.000000   74.800003
  721.159973    5.000000   74.760002
  721.909973    5.000000   74.690002
  722.659973    5.000000   74.510002
  723.409973    5.000000   74.209999
  724.159973    5.000000   73.870003
  724.909973    5.000000   73.470001
  725.659973    5.000000   72.980003
  726.409973    5.000000   72.389999
  727.159973    5.000000   71.709999
  727.909973    5.000000   70.839996
  728.650024    5.000000   69.739998
  729.400024    5.000000   68.379997
  730.150024    5.000000   66.889999
  730.900024    5.000000   65.480003
  731.650024    5.000000   64.629997
  732.400024    5.000000   64.599998
  733.150024    5.000000   65.559998
  733.900024    5.000000   67.110001
  734.640015    5.000000   69.010002
  735.390015    5.000000   70.790001
  736.140015    5.000000   72.419998
  736.890015    5.000000   73.699997
  737.640015    5.000000   74.680000
  738.390015    5.000000   75.339996
  739.130005    5.000000   75.879997
  739.880005    5.000000   76.250000
  740.630005    5.000000   76.470001
  741.380005    5.000000   76.470001
  742.130005    5.000000   76.379997
  742.869995    5.000000   76.160004
  743.619995    5.000000   75.860001
  744.369995    5.000000   75.510002
  745.119995    5.000000   75.160004
  745.859985    5.000000   74.750000
  746.609985    5.000000   74.379997
  747.359985    5.000000   74.059998
  748.099976    5.000000   73.830002
  748.849976    5.000000   73.610001
  749.599976    5.000000   73.389999
  750.349976    5.000000   73.129997
  751.090027    5.000000   72.830002
  751.840027    5.000000   72.470001
  752.590027    5.000000   71.989998
  753.330017    5.000000   71.470001
  754.080017    5.000000   70.779999
  754.830017    5.000000   70.010002
  755.570007    5.000000   69.070000
  756.320007    5.000000   68.050003
  757.059998    5.000000   66.849998
  757.809998    5.000000   65.540001
  758.559998    5.000000   64.070000
  759.299988    5.000000   62.540001
  760.049988    5.000000   60.860001
  760.789978    5.000000   59.130001
  761.539978    5.000000   57.360001
  762.289978    5.000000   55.549999
  763.030029    5.000000   53.680000
  763.780029    5.000000   51.880001
  764.520020    5.000000   50.200001
  765.270020    5.000000   48.689999
  766.010010    5.000000   47.270000
  766.760010    5.000000   46.020000
  767.500000    5.000000   44.970001
  768.250000    5.000000   44.230000
  768.989990    5.000000   43.669998
  769.739990    5.000000   43.360001
  770.479980    5.000000   43.230000
  771.229980    5.000000   43.360001
  771.969971    5.000000   43.680000
  772.719971    5.000000   44.139999
  773.460022    5.000000   44.779999
  774.210022    5.000000   45.529999
  774.950012    5.000000   46.389999
  775.700012    5.000000   47.290001
  776.440002    5.000000   48.250000
  777.179993    5.000000   49.230000
  777.929993    5.000000   50.209999
  778.669983    5.000000   51.250000
  779.419983    5.000000   52.310001
  780.159973    5.000000   53.380001
  780.900024    5.000000   54.340000
  781.650024    5.000000   55.310001
  782.390015    5.000000   56.230000
  783.130005    5.000000   57.160000
  783.880005    5.000000   58.009998
  784.619995    5.000000   58.840000
  785.359985    5.000000   59.630001
  786.109985    5.000000   60.410000
  786.849976    5.000000   61.139999
  787.590027    5.000000   61.840000
  788.340027    5.000000   62.459999
  789.080017    5.000000   63.099998
  789.820007    5.000000   63.680000
  790.570007    5.000000   64.250000
  791.309998    5.000000   64.809998
  792.049988    5.000000   65.370003
  792.789978    5.000000   65.919998
  793.539978    5.000000   66.440002
  794.280029    5.000000   66.919998
  795.020020    5.000000   67.339996
  795.760010    5.000000   67.730003
  796.500000    5.000000   68.080002
  797.250000    5.000000   68.449997
  797.989990    5.000000   68.809998
  798.729980    5.000000   69.180000
  799.469971    5.000000   69.459999
  800.210022    5.000000   69.720001
  800.960022    5.000000   70.000000
  801.700012    5.000000   70.349998
  802.440002    5.000000   70.730003
  803.179993    5.000000   71.059998
  803.919983    5.000000   71.309998
  804.659973    5.000000   71.540001
  805.400024    5.000000   71.760002
  806.150024    5.000000   72.029999
  806.890015    5.000000   72.239998
  807.630005    5.000000   72.500000
  808.369995    5.000000   72.739998
  809.109985    5.000000   72.989998
  809.849976    5.000000   73.180000
  810.590027    5.000000   73.360001
  811.330017    5.000000   73.570000
  812.070007    5.000000   73.790001
  812.809998    5.000000   73.970001
  813.549988    5.000000   74.110001
  814.289978    5.000000   74.300003
  815.030029    5.000000   74.410004
  815.770020    5.000000   74.559998
  816.510010    5.000000   74.739998
  817.250000    5.000000   74.919998
  817.989990    5.000000   75.080002
  818.729980    5.000000   75.199997
  819.469971    5.000000   75.290001
  820.210022    5.000000   75.400002
  820.950012    5.000000   75.529999
  821.690002    5.000000   75.730003
  822.429993    5.000000   75.849998
  823.169983    5.000000   75.910004
  823.909973    5.000000   75.949997
  824.650024    5.000000   76.000000
  825.390015    5.000000   76.089996
  826.130005    5.000000   76.139999
  826.869995    5.000000   76.239998
  827.609985    5.000000   76.309998
  828.340027    5.000000   76.360001
  829.080017    5.000000   76.400002
  829.820007    5.000000   76.470001
  830.559998    5.000000   76.620003
  831.299988    5.000000   76.680000
  832.039978    5.000000   76.750000
  832.780029    5.000000   76.800003
  833.510010    5.000000   77.000000
  834.250000    5.000000   77.129997
  834.989990    5.000000   77.370003
  835.729980    5.000000   77.449997
  836.469971    5.000000   77.489998
  837.200012    5.000000   77.410004
  837.940002    5.000000   77.410004
  838.679993    5.000000   77.440002
  839.419983    5.000000   77.449997
  840.150024    5.000000   77.550003
  840.890015    5.000000   77.669998
  841.630005    5.000000   77.769997
  842.369995    5.000000   77.800003
  843.099976    5.000000   77.809998
  843.840027    5.000000   77.870003
  844.580017    5.000000   78.010002
  845.309998    5.000000   78.129997
  846.049988    5.000000   78.160004
  846.789978    5.000000   78.160004
  847.530029    5.000000   78.209999
  848.260010    5.000000   78.349998
  849.000000    5.000000   78.459999
  849.739990    5.000000   78.470001
  850.469971    5.000000   78.500000
  851.210022    5.000000   78.459999
  851.940002    5.000000   78.489998
  852.679993    5.000000   78.570000
  853.419983    5.000000   78.709999
  854.150024    5.000000   78.830002
  854.890015    5.000000   78.889999
  855.619995    5.000000   78.910004
  856.359985    5.000000   78.930000
  857.099976    5.000000   78.900002
  857.830017    5.000000   78.930000
  858.570007    5.000000   79.040001
  859.299988    5.000000   79.099998
  860.039978    5.000000   79.190002
  860.770020    5.000000   79.220001
  861.510010    5.000000   79.300003
  862.239990    5.000000   79.279999
  862.979980    5.000000   79.320000
  863.710022    5.000000   79.360001
  864.450012    5.000000   79.430000
  865.179993    5.000000   79.430000
  865.919983    5.000000   79.480003
  866.650024    5.000000   79.559998
  867.390015    5.000000   79.559998
  868.119995    5.000000   79.519997
  868.859985    5.000000   79.510002
  869.590027    5.000000   79.570000
  870.330017    5.000000   79.660004
  871.059998    5.000000   79.639999
  871.789978    5.000000   79.680000
  872.530029    5.000000   79.690002
  873.260010    5.000000   79.709999
  874.000000    5.000000   79.769997
  874.729980    5.000000   79.839996
  875.460022    5.000000   79.839996
  876.200012    5.000000   79.860001
  876.929993    5.000000   79.860001
  877.659973    5.000000   79.970001
  878.400024    5.000000   79.959999
  879.130005    5.000000   79.900002
  879.859985    5.000000   79.860001
  880.599976    5.000000   79.839996
  881.330017    5.000000   79.910004
  882.059998    5.000000   80.000000
  882.799988    5.000000   80.110001
  883.530029    5.000000   80.239998
  884.260010    5.000000   80.260002
  884.989990    5.000000   80.260002
  885.729980    5.000000   80.180000
  886.460022    5.000000   80.230003
  887.190002    5.000000   80.260002
  887.919983    5.000000   80.250000
  888.659973    5.000000   80.279999
  889.390015    5.000000   80.250000
  890.119995    5.000000   80.339996
  890.849976    5.000000   80.300003
  891.580017    5.000000   80.360001
  892.320007    5.000000   80.330002
  893.049988    5.000000   80.339996
  893.780029    5.000000   80.370003
  894.510010    5.000000   80.400002
  895.239990    5.000000   80.519997
  895.969971    5.000000   80.570000
  896.710022    5.000000   80.639999
  897.440002    5.000000   80.550003
  898.169983    5.000000   80.610001
  898.900024    5.000000   80.620003
  899.630005    5.000000   80.730003
  900.359985    5.000000   80.790001
  901.090027    5.000000   80.830002
  901.820007    5.000000   80.839996
  902.549988    5.000000   80.779999
  903.280029    5.000000   80.760002
  904.020020    5.000000   80.660004
  904.750000    5.000000   80.589996
  905.479980    5.000000   80.470001
  906.210022    5.000000   80.349998
  906.940002    5.000000   80.139999
  907.669983    5.000000   80.019997
  908.400024    5.000000   79.839996
  909.130005    5.000000   79.629997
  909.859985    5.000000   79.370003
  910.590027    5.000000   79.180000
  911.320007    5.000000   79.050003
  912.049988    5.000000   79.000000
  912.780029    5.000000   78.900002
  913.510010    5.000000   78.790001
  914.229980    5.000000   78.750000
  914.960022    5.000000   78.809998
  915.690002    5.000000   78.989998
  916.419983    5.000000   79.089996
  917.150024    5.000000   79.269997
  917.880005    5.000000   79.529999
  918.609985    5.000000   79.839996
  919.340027    5.000000   80.139999
  920.070007    5.000000   80.339996
  920.799988    5.000000   80.570000
  921.520020    5.000000   80.790001
  922.250000    5.000000   81.080002
  922.979980    5.000000   81.269997
  923.710022    5.000000   81.470001
  924.440002    5.000000   81.550003
  925.169983    5.000000   81.599998
  925.890015    5.000000   81.660004
  926.619995    5.000000   81.779999
  927.349976    5.000000   81.830002
  928.080017    5.000000   81.860001
  928.809998    5.000000   81.900002
  929.530029    5.000000   82.010002
  930.260010    5.000000   81.919998
  930.989990    5.000000   81.849998
  931.719971    5.000000   81.809998
  932.440002    5.000000   81.860001
  933.169983    5.000000   81.910004
  933.900024    5.000000   81.989998
  934.630005    5.000000   82.050003
  935.349976    5.000000   82.139999
  936.080017    5.000000   82.220001
  936.809998    5.000000   82.320000
  937.530029    5.000000   82.360001
  938.260010    5.000000   82.290001
  938.989990    5.000000   82.220001
  939.710022    5.000000   82.139999
  940.440002    5.000000   82.110001
  941.169983    5.000000   82.070000
  941.890015    5.000000   82.089996
  942.619995    5.000000   82.190002
  943.340027    5.000000   82.220001
  944.070007    5.000000   82.290001
  944.799988    5.000000   82.330002
  945.520020    5.000000   82.379997
  946.250000    5.000000   82.349998
  946.969971    5.000000   82.309998
  947.700012    5.000000   82.379997
  948.419983    5.000000   82.379997
  949.150024    5.000000   82.349998
  949.880005    5.000000   82.330002
  950.599976    5.000000   82.260002
  951.330017    5.000000   82.300003
  952.049988    5.000000   82.290001
  952.780029    5.000000   82.430000
  953.500000    5.000000   82.430000
  954.229980    5.000000   82.449997
  954.950012    5.000000   82.470001
  955.679993    5.000000   82.500000
  956.400024    5.000000   82.510002
  957.119995    5.000000   82.489998
  957.849976    5.000000   82.489998
  958.570007    5.000000   82.489998
  959.299988    5.000000   82.529999
  960.020020    5.000000   82.589996
  960.750000    5.000000   82.720001
  961.469971    5.000000   82.779999
  962.190002    5.000000   82.820000
  962.919983    5.000000   82.889999
  963.640015    5.000000   82.870003
  964.369995    5.000000   82.889999
  965.090027    5.000000   82.830002
  965.809998    5.000000   82.839996
  966.539978    5.000000   82.870003
  967.260010    5.000000   82.839996
  967.979980    5.000000   82.839996
  968.710022    5.000000   82.830002
  969.429993    5.000000   82.879997
  970.150024    5.000000   82.940002
  970.880005    5.000000   82.949997
  971.599976    5.000000   82.989998
  972.320007    5.000000   82.949997
  973.039978    5.000000   82.900002
  973.770020    5.000000   82.769997
  974.489990    5.000000   82.629997
  975.210022    5.000000   82.650002
  975.929993    5.000000   82.760002
  976.659973    5.000000   82.919998
  977.380005    5.000000   82.959999
  978.099976    5.000000   82.970001
  978.820007    5.000000   82.989998
  979.539978    5.000000   83.059998
  980.270020    5.000000   83.000000
  980.989990    5.000000   83.050003
  981.710022    5.000000   82.970001
  982.429993    5.000000   83.059998
  983.150024    5.000000   83.150002
  983.869995    5.000000   83.269997
  984.599976    5.000000   83.260002
  985.320007    5.000000   83.160004
  986.039978    5.000000   83.129997
  986.760010    5.000000   83.180000
  987.479980    5.000000   83.279999
  988.200012    5.000000   83.339996
  988.919983    5.000000   83.320000
  989.640015    5.000000   83.309998
  990.359985    5.000000   83.220001
  991.080017    5.000000   83.279999
  991.799988    5.000000   83.269997
  992.530029    5.000000   83.330002
  993.250000    5.000000   83.250000
  993.969971    5.000000   83.239998
  994.690002    5.000000   83.279999
  995.409973    5.000000   83.300003
  996.130005    5.000000   83.339996
  996.849976    5.000000   83.389999
  997.570007    5.000000   83.400002
  998.289978    5.000000   83.430000
  999.010010    5.000000   83.370003
  999.719971    5.000000   83.389999
 1000.440002    5.000000   83.400002
 1001.159973    5.000000   83.379997
 1001.880005    5.000000   83.349998
 1002.599976    5.000000   83.190002
 1003.320007    5.000000   83.129997
 1004.039978    5.000000   83.190002
 1004.760010    5.000000   83.209999
 1005.479980    5.000000   83.269997
 1006.200012    5.000000   83.360001
 1006.919983    5.000000   83.480003
 1007.630005    5.000000   83.500000
 1008.349976    5.000000   83.379997
 1009.070007    5.000000   83.339996
 1009.789978    5.000000   83.349998
 1010.510010    5.000000   83.320000
 1011.229980    5.000000   83.230003
 1011.940002    5.000000   83.250000
 1012.659973    5.000000   83.260002
 1013.380005    5.000000   83.379997
 1014.099976    5.000000   83.389999
 1014.820007    5.000000   83.379997
 1015.530029    5.000000   83.250000
 1016.250000    5.000000   83.169998
 1016.969971    5.000000   83.250000
 1017.690002    5.000000   83.339996
 1018.400024    5.000000   83.400002
 1019.119995    5.000000   83.360001
 1019.840027    5.000000   83.440002
 1020.559998    5.000000   83.440002
 1021.270020    5.000000   83.480003
 1021.989990    5.000000   83.480003
 1022.710022    5.000000   83.440002
 1023.419983    5.000000   83.440002
 1024.140015    5.000000   83.440002
 1024.859985    5.000000   83.519997
 1025.569946    5.000000   83.589996
 1026.290039    5.000000   83.440002
 1027.010010    5.000000   83.370003
 1027.719971    5.000000   83.330002
 1028.439941    5.000000   83.459999
 1029.150024    5.000000   83.470001
 1029.869995    5.000000   83.440002
 1030.589966    5.000000   83.320000
 1031.300049    5.000000   83.370003
 1032.020020    5.000000   83.430000
 1032.729980    5.000000   83.589996
 1033.449951    5.000000   83.660004
 1034.160034    5.000000   83.699997
 1034.880005    5.000000   83.739998
 1035.599976    5.000000   83.650002
 1036.310059    5.000000   83.589996
 1037.030029    5.000000   83.550003
 1037.739990    5.000000   83.510002
 1038.459961    5.000000   83.519997
 1039.170044    5.000000   83.540001
 1039.890015    5.000000   83.440002
 1040.599976    5.000000   83.379997
 1041.310059    5.000000   83.309998
 1042.030029    5.000000   83.510002
 1042.739990    5.000000   83.550003
 1043.459961    5.000000   83.559998
 1044.170044    5.000000   83.489998
 1044.890015    5.000000   83.410004
 1045.599976    5.000000   83.419998
 1046.310059    5.000000   83.379997
 1047.030029    5.000000   83.389999
 1047.739990    5.000000   83.400002
 1048.459961    5.000000   83.410004
 1049.170044    5.000000   83.339996
 1049.880005    5.000000   83.180000
 1050.599976    5.000000   83.129997
 1051.310059    5.000000   83.209999
 1052.020020    5.000000   83.440002
 1052.739990    5.000000   83.629997
 1053.449951    5.000000   83.480003
 1054.160034    5.000000   83.349998
 1054.880005    5.000000   83.209999
 1055.589966    5.000000   83.290001
 1056.300049    5.000000   83.279999
 1057.010010    5.000000   83.379997
 1057.729980    5.000000   83.529999
 1058.439941    5.000000   83.309998
 1059.150024    5.000000   83.070000
 1059.859985    5.000000   82.980003
 1060.579956    5.000000   83.019997
 1061.290039    5.000000   83.120003
 1062.000000    5.000000   83.070000
 1062.709961    5.000000   83.209999
 1063.420044    5.000000   83.320000
 1064.140015    5.000000   83.360001
 1064.849976    5.000000   83.389999
 1065.560059    5.000000   83.220001
 1066.270020    5.000000   83.059998
 1066.979980    5.000000   82.889999
 1067.689941    5.000000   82.970001
 1068.400024    5.000000   82.959999
 1069.119995    5.000000   83.040001
 1069.829956    5.000000   83.010002
 1070.540039    5.000000   83.050003
 1071.250000    5.000000   83.180000
 1071.959961    5.000000   83.250000
 1072.670044    5.000000   83.400002
 1073.380005    5.000000   83.279999
 1074.089966    5.000000   83.070000
 1074.800049    5.000000   82.760002
 1075.510010    5.000000   82.610001
 1076.219971    5.000000   82.610001
 1076.930054    5.000000   82.860001
 1077.640015    5.000000   82.949997
 1078.349976    5.000000   82.959999
 1079.060059    5.000000   82.800003
 1079.770020    5.000000   82.930000
 1080.479980    5.000000   83.010002
 1081.189941    5.000000   82.919998
 1081.900024    5.000000   82.650002
 1082.609985    5.000000   82.440002
 1083.319946    5.000000   82.410004
 1084.030029    5.000000   82.470001
 1084.739990    5.000000   82.510002
 1085.449951    5.000000   82.480003
 1086.160034    5.000000   82.410004
 1086.869995    5.000000   82.379997
 1087.579956    5.000000   82.250000
 1088.290039    5.000000   82.260002
 1088.989990    5.000000   82.160004
 1089.699951    5.000000   82.239998
 1090.410034    5.000000   81.930000
 1091.119995    5.000000   81.699997
 1091.829956    5.000000   81.459999
 1092.540039    5.000000   81.320000
 1093.239990    5.000000   81.470001
 1093.949951    5.000000   81.230003
 1094.660034    5.000000   81.199997
 1095.369995    5.000000   81.190002
 1096.079956    5.000000   81.410004
 1096.780029    5.000000   81.510002
 1097.489990    5.000000   81.160004
 1098.199951    5.000000   81.019997
 1098.910034    5.000000   80.730003
 1099.609985    5.000000   80.779999
 1100.319946    5.000000   80.660004
 1101.030029    5.000000   80.680000
 1101.739990    5.000000   80.559998
 1102.439941    5.000000   80.160004
 1103.150024    5.000000   80.019997
 1103.859985    5.000000   79.730003
 1104.560059    5.000000   79.769997
 1105.270020    5.000000   79.480003
 1105.979980    5.000000   79.199997
 1106.680054    5.000000   78.919998
 1107.390015    5.000000   78.870003
 1108.099976    5.000000   78.680000
 1108.800049    5.000000   78.320000
 1109.510010    5.000000   77.820000
 1110.209961    5.000000   77.610001
 1110.920044    5.000000   77.459999
 1111.630005    5.000000   77.430000
 1112.329956    5.000000   77.199997
 1113.040039    5.000000   77.269997
 1113.739990    5.000000   77.300003
 1114.449951    5.000000   77.349998
 1115.150024    5.000000   77.230003
 1115.859985    5.000000   76.940002
 1116.569946    5.000000   76.449997
 1117.270020    5.000000   76.120003
 1117.979980    5.000000   75.959999
 1118.680054    5.000000   75.900002

  347.690002    6.000000   82.510002
  348.480011    6.000000  100.180000
  349.260010    6.000000  188.660004
  350.040009    6.000000   45.060001
  350.820007    6.000000   47.400002
  351.609985    6.000000   48.000000
  352.390015    6.000000   48.090000
  353.170013    6.000000   47.660000
  353.950012    6.000000   47.060001
  354.739990    6.000000   46.529999
  355.519989    6.000000   46.070000
  356.299988    6.000000   46.180000
  357.079987    6.000000   45.939999
  357.869995    6.000000   46.009998
  358.649994    6.000000   46.389999
  359.429993    6.000000   46.349998
  360.209991    6.000000   46.340000
  360.989990    6.000000   45.599998
  361.769989    6.000000   45.820000
  362.559998    6.000000   45.720001
  363.339996    6.000000   45.910000
  364.119995    6.000000   45.160000
  364.899994    6.000000   44.290001
  365.679993    6.000000   44.040001
  366.459991    6.000000   44.709999
  367.250000    6.000000   44.790001
  368.029999    6.000000   44.480000
  368.809998    6.000000   44.259998
  369.589996    6.000000   44.770000
  370.369995    6.000000   44.790001
  371.149994    6.000000   44.380001
  371.929993    6.000000   44.459999
  372.709991    6.000000   44.240002
  373.489990    6.000000   44.090000
  374.279999    6.000000   43.880001
  375.059998    6.000000   43.830002
  375.839996    6.000000   43.970001
  376.619995    6.000000   43.500000
  377.399994    6.000000   43.230000
  378.179993    6.000000   43.099998
  378.959991    6.000000   43.230000
  379.739990    6.000000   43.220001
  380.519989    6.000000   42.669998
  381.299988    6.000000   42.380001
  382.079987    6.000000   42.189999
  382.859985    6.000000   42.369999
  383.640015    6.000000   42.099998
  384.420013    6.000000   41.820000
  385.200012    6.000000   41.529999
  385.980011    6.000000   41.169998
  386.760010    6.000000   41.220001
  387.540009    6.000000   40.959999
  388.320007    6.000000   41.040001
  389.100006    6.000000   40.590000
  389.880005    6.000000   40.310001
  390.660004    6.000000   40.169998
  391.440002    6.000000   40.080002
  392.220001    6.000000   39.869999
  393.000000    6.000000   39.430000
  393.769989    6.000000   39.130001
  394.549988    6.000000   39.029999
  395.329987    6.000000   38.860001
  396.109985    6.000000   38.590000
  396.890015    6.000000   38.470001
  397.670013    6.000000   38.189999
  398.450012    6.000000   37.990002
  399.230011    6.000000   37.790001
  400.010010    6.000000   37.849998
  400.779999    6.000000   37.849998
  401.559998    6.000000   37.680000
  402.339996    6.000000   37.349998
  403.119995    6.000000   37.250000
  403.899994    6.000000   37.009998
  404.679993    6.000000   36.959999
  405.459991    6.000000   36.660000
  406.230011    6.000000   36.500000
  407.010010    6.000000   36.259998
  407.790009    6.000000   36.200001
  408.570007    6.000000   36.130001
  409.350006    6.000000   36.040001
  410.119995    6.000000   35.860001
  410.899994    6.000000   35.720001
  411.679993    6.000000   35.520000
  412.459991    6.000000   35.459999
  413.239990    6.000000   35.310001
  414.010010    6.000000   35.250000
  414.790009    6.000000   35.160000
  415.570007    6.000000   35.020000
  416.350006    6.000000   34.959999
  417.119995    6.000000   34.820000
  417.899994    6.000000   34.740002
  418.679993    6.000000   34.599998
  419.450012    6.000000   34.400002
  420.230011    6.000000   34.250000
  421.010010    6.000000   34.240002
  421.790009    6.000000   34.150002
  422.559998    6.000000   34.049999
  423.339996    6.000000   33.840000
  424.119995    6.000000   33.730000
  424.890015    6.000000   33.650002
  425.670013    6.000000   33.549999
  426.450012    6.000000   33.459999
  427.220001    6.000000   33.380001
  428.000000    6.000000   33.349998
  428.769989    6.000000   33.290001
  429.549988    6.000000   33.240002
  430.329987    6.000000   33.139999
  431.100006    6.000000   33.060001
  431.880005    6.000000   33.000000
  432.660004    6.000000   32.980000
  433.429993    6.000000   32.970001
  434.209991    6.000000   32.959999
  434.980011    6.000000   32.849998
  435.760010    6.000000   32.750000
  436.540009    6.000000   32.669998
  437.309998    6.000000   32.709999
  438.089996    6.000000   32.669998
  438.859985    6.000000   32.650002
  439.640015    6.000000   32.590000
  440.410004    6.000000   32.639999
  441.190002    6.000000   32.639999
  441.959991    6.000000   32.630001
  442.739990    6.000000   32.630001
  443.510010    6.000000   32.580002
  444.290009    6.000000   32.560001
  445.059998    6.000000   32.509998
  445.839996    6.000000   32.570000
  446.609985    6.000000   32.619999
  447.390015    6.000000   32.689999
  448.160004    6.000000   32.689999
  448.940002    6.000000   32.709999
  449.709991    6.000000   32.730000
  450.489990    6.000000   32.740002
  451.260010    6.000000   32.799999
  452.040009    6.000000   32.849998
  452.809998    6.000000   32.919998
  453.579987    6.000000   32.970001
  454.359985    6.000000   33.020000
  455.130005    6.000000   33.099998
  455.910004    6.000000   33.169998
  456.679993    6.000000   33.279999
  457.459991    6.000000   33.349998
  458.230011    6.000000   33.430000
  459.000000    6.000000   33.509998
  459.779999    6.000000   33.619999
  460.549988    6.000000   33.709999
  461.320007    6.000000   33.759998
  462.100006    6.000000   33.860001
  462.869995    6.000000   33.959999
  463.649994    6.000000   34.099998
  464.420013    6.000000   34.130001
  465.190002    6.000000   34.189999
  465.970001    6.000000   34.240002
  466.739990    6.000000   34.369999
  467.510010    6.000000   34.459999
  468.279999    6.000000   34.580002
  469.059998    6.000000   34.610001
  469.829987    6.000000   34.720001
  470.600006    6.000000   34.790001
  471.380005    6.000000   34.880001
  472.149994    6.000000   34.939999
  472.920013    6.000000   34.980000
  473.690002    6.000000   35.049999
  474.470001    6.000000   35.110001
  475.239990    6.000000   35.180000
  476.010010    6.000000   35.270000
  476.779999    6.000000   35.330002
  477.559998    6.000000   35.349998
  478.329987    6.000000   35.419998
  479.100006    6.000000   35.509998
  479.869995    6.000000   35.619999
  480.640015    6.000000   35.660000
  481.420013    6.000000   35.669998
  482.190002    6.000000   35.689999
  482.959991    6.000000   35.759998
  483.730011    6.000000   35.869999
  484.500000    6.000000   35.980000
  485.279999    6.000000   36.080002
  486.049988    6.000000   36.150002
  486.820007    6.000000   36.209999
  487.589996    6.000000   36.230000
  488.359985    6.000000   36.349998
  489.130005    6.000000   36.459999
  489.899994    6.000000   36.529999
  490.679993    6.000000   36.580002
  491.450012    6.000000   36.639999
  492.220001    6.000000   36.709999
  492.989990    6.000000   36.770000
  493.760010    6.000000   36.820000
  494.529999    6.000000   36.880001
  495.299988    6.000000   36.889999
  496.070007    6.000000   36.869999
  496.839996    6.000000   36.820000
  497.609985    6.000000   36.709999
  498.380005    6.000000   36.570000
  499.149994    6.000000   36.470001
  499.920013    6.000000   36.299999
  500.690002    6.000000   36.110001
  501.459991    6.000000   35.880001
  502.230011    6.000000   35.700001
  503.000000    6.000000   35.490002
  503.769989    6.000000   35.279999
  504.540009    6.000000   35.070000
  505.309998    6.000000   34.900002
  506.079987    6.000000   34.730000
  506.850006    6.000000   34.570000
  507.619995    6.000000   34.430000
  508.390015    6.000000   34.290001
  509.160004    6.000000   34.189999
  509.929993    6.000000   34.060001
  510.700012    6.000000   33.939999
  511.470001    6.000000   33.799999
  512.239990    6.000000   33.720001
  513.010010    6.000000   33.630001
  513.780029    6.000000   33.570000
  514.549988    6.000000   33.490002
  515.320007    6.000000   33.439999
  516.090027    6.000000   33.400002
  516.859985    6.000000   33.389999
  517.619995    6.000000   33.349998
  518.390015    6.000000   33.310001
  519.159973    6.000000   33.270000
  519.929993    6.000000   33.230000
  520.700012    6.000000   33.270000
  521.469971    6.000000   33.279999
  522.239990    6.000000   33.290001
  523.000000    6.000000   33.240002
  523.770020    6.000000   33.220001
  524.539978    6.000000   33.240002
  525.309998    6.000000   33.259998
  526.080017    6.000000   33.290001
  526.840027    6.000000   33.279999
  527.609985    6.000000   33.279999
  528.380005    6.000000   33.279999
  529.150024    6.000000   33.299999
  529.919983    6.000000   33.299999
  530.679993    6.000000   33.320000
  531.450012    6.000000   33.330002
  532.219971    6.000000   33.349998
  532.989990    6.000000   33.380001
  533.750000    6.000000   33.430000
  534.520020    6.000000   33.470001
  535.289978    6.000000   33.500000
  536.059998    6.000000   33.520000
  536.820007    6.000000   33.560001
  537.590027    6.000000   33.580002
  538.359985    6.000000   33.599998
  539.119995    6.000000   33.610001
  539.890015    6.000000   33.630001
  540.659973    6.000000   33.639999
  541.419983    6.000000   33.669998
  542.190002    6.000000   33.689999
  542.960022    6.000000   33.700001
  543.719971    6.000000   33.689999
  544.489990    6.000000   33.709999
  545.260010    6.000000   33.750000
  546.020020    6.000000   33.779999
  546.789978    6.000000   33.779999
  547.559998    6.000000   33.799999
  548.320007    6.000000   33.820000
  549.090027    6.000000   33.810001
  549.849976    6.000000   33.790001
  550.619995    6.000000   33.770000
  551.390015    6.000000   33.779999
  552.150024    6.000000   33.770000
  552.919983    6.000000   33.779999
  553.679993    6.000000   33.779999
  554.450012    6.000000   33.759998
  555.210022    6.000000   33.770000
  555.979980    6.000000   33.759998
  556.750000    6.000000   33.779999
  557.510010    6.000000   33.750000
  558.280029    6.000000   33.730000
  559.039978    6.000000   33.680000
  559.809998    6.000000   33.680000
  560.570007    6.000000   33.650002
  561.340027    6.000000   33.650002
  562.099976    6.000000   33.590000
  562.869995    6.000000   33.560001
  563.630005    6.000000   33.529999
  564.390015    6.000000   33.480000
  565.159973    6.000000   33.450001
  565.919983    6.000000   33.419998
  566.690002    6.000000   33.389999
  567.450012    6.000000   33.340000
  568.219971    6.000000   33.310001
  568.979980    6.000000   33.270000
  569.750000    6.000000   33.240002
  570.510010    6.000000   33.180000
  571.270020    6.000000   33.130001
  572.039978    6.000000   33.080002
  572.799988    6.000000   33.029999
  573.570007    6.000000   32.980000
  574.330017    6.000000   32.950001
  575.090027    6.000000   32.910000
  575.859985    6.000000   32.860001
  576.619995    6.000000   32.779999
  577.380005    6.000000   32.740002
  578.150024    6.000000   32.689999
  578.909973    6.000000   32.639999
  579.669983    6.000000   32.599998
  580.440002    6.000000   32.570000
  581.200012    6.000000   32.520000
  581.960022    6.000000   32.490002
  582.729980    6.000000   32.480000
  583.489990    6.000000   32.450001
  584.250000    6.000000   32.410000
  585.020020    6.000000   32.369999
  585.780029    6.000000   32.369999
  586.539978    6.000000   32.360001
  587.299988    6.000000   32.349998
  588.070007    6.000000   32.330002
  588.830017    6.000000   32.340000
  589.590027    6.000000   32.340000
  590.349976    6.000000   32.349998
  591.119995    6.000000   32.360001
  591.880005    6.000000   32.360001
  592.640015    6.000000   32.380001
  593.400024    6.000000   32.419998
  594.159973    6.000000   32.450001
  594.929993    6.000000   32.490002
  595.690002    6.000000   32.529999
  596.450012    6.000000   32.599998
  597.210022    6.000000   32.660000
  597.969971    6.000000   32.740002
  598.729980    6.000000   32.799999
  599.500000    6.000000   32.880001
  600.260010    6.000000   32.970001
  601.020020    6.000000   33.070000
  601.780029    6.000000   33.180000
  602.539978    6.000000   33.270000
  603.299988    6.000000   33.400002
  604.059998    6.000000   33.520000
  604.820007    6.000000   33.639999
  605.580017    6.000000   33.799999
  606.349976    6.000000   33.970001
  607.109985    6.000000   34.160000
  607.869995    6.000000   34.320000
  608.630005    6.000000   34.490002
  609.390015    6.000000   34.660000
  610.150024    6.000000   34.849998
  610.909973    6.000000   35.070000
  611.669983    6.000000   35.310001
  612.429993    6.000000   35.549999
  613.190002    6.000000   35.790001
  613.950012    6.000000   36.049999
  614.710022    6.000000   36.320000
  615.469971    6.000000   36.599998
  616.229980    6.000000   36.880001
  616.989990    6.000000   37.169998
  617.750000    6.000000   37.459999
  618.510010    6.000000   37.759998
  619.270020    6.000000   38.080002
  620.030029    6.000000   38.419998
  620.789978    6.000000   38.750000
  621.549988    6.000000   39.119999
  622.309998    6.000000   39.490002
  623.070007    6.000000   39.860001
  623.830017    6.000000   40.220001
  624.580017    6.000000   40.580002
  625.340027    6.000000   40.970001
  626.099976    6.000000   41.360001
  626.859985    6.000000   41.779999
  627.619995    6.000000   42.209999
  628.380005    6.000000   42.650002
  629.140015    6.000000   43.080002
  629.900024    6.000000   43.529999
  630.659973    6.000000   43.970001
  631.409973    6.000000   44.419998
  632.169983    6.000000   44.860001
  632.929993    6.000000   45.310001
  633.690002    6.000000   45.730000
  634.450012    6.000000   46.180000
  635.210022    6.000000   46.650002
  635.960022    6.000000   47.130001
  636.719971    6.000000   47.599998
  637.479980    6.000000   48.040001
  638.239990    6.000000   48.480000
  639.000000    6.000000   48.900002
  639.750000    6.000000   49.320000
  640.510010    6.000000   49.750000
  641.270020    6.000000   50.220001
  642.030029    6.000000   50.650002
  642.780029    6.000000   51.090000
  643.539978    6.000000   51.480000
  644.299988    6.000000   51.889999
  645.059998    6.000000   52.320000
  645.809998    6.000000   52.779999
  646.570007    6.000000   53.209999
  647.330017    6.000000   53.599998
  648.080017    6.000000   53.980000
  648.840027    6.000000   54.349998
  649.599976    6.000000   54.730000
  650.349976    6.000000   55.110001
  651.109985    6.000000   55.509998
  651.869995    6.000000   55.889999
  652.619995    6.000000   56.250000
  653.380005    6.000000   56.599998
  654.140015    6.000000   56.939999
  654.890015    6.000000   57.299999
  655.650024    6.000000   57.650002
  656.409973    6.000000   57.970001
  657.159973    6.000000   58.250000
  657.919983    6.000000   58.540001
  658.669983    6.000000   58.849998
  659.429993    6.000000   59.169998
  660.179993    6.000000   59.490002
  660.940002    6.000000   59.770000
  661.700012    6.000000   60.110001
  662.450012    6.000000   60.410000
  663.210022    6.000000   60.700001
  663.960022    6.000000   60.939999
  664.719971    6.000000   61.200001
  665.469971    6.000000   61.490002
  666.229980    6.000000   61.810001
  666.979980    6.000000   62.110001
  667.739990    6.000000   62.360001
  668.489990    6.000000   62.570000
  669.250000    6.000000   62.770000
  670.000000    6.000000   62.970001
  670.760010    6.000000   63.180000
  671.510010    6.000000   63.410000
  672.270020    6.000000   63.669998
  673.020020    6.000000   63.919998
  673.780029    6.000000   64.190002
  674.530029    6.000000   64.419998
  675.289978    6.000000   64.650002
  676.039978    6.000000   64.779999
  676.789978    6.000000   64.940002
  677.549988    6.000000   65.160004
  678.299988    6.000000   65.440002
  679.059998    6.000000   65.699997
  679.809998    6.000000   65.910004
  680.559998    6.000000   66.080002
  681.320007    6.000000   66.230003
  682.070007    6.000000   66.419998
  682.820007    6.000000   66.610001
  683.580017    6.000000   66.790001
  684.330017    6.000000   66.940002
  685.080017    6.000000   67.099998
  685.840027    6.000000   67.290001
  686.590027    6.000000   67.470001
  687.340027    6.000000   67.660004
  688.099976    6.000000   67.809998
  688.849976    6.000000   67.930000
  689.599976    6.000000   68.050003
  690.359985    6.000000   68.190002
  691.109985    6.000000   68.370003
  691.859985    6.000000   68.550003
  692.609985    6.000000   68.779999
  693.369995    6.000000   68.949997
  694.119995    6.000000   69.120003
  694.869995    6.000000   69.239998
  695.619995    6.000000   69.440002
  696.380005    6.000000   69.580002
  697.130005    6.000000   69.720001
  697.880005    6.000000   69.849998
  698.630005    6.000000   70.010002
  699.390015    6.000000   70.150002
  700.140015    6.000000   70.260002
  700.890015    6.000000   70.389999
  701.640015    6.000000   70.529999
  702.390015    6.000000   70.709999
  703.140015    6.000000   70.930000
  703.900024    6.000000   71.139999
  704.650024    6.000000   71.309998
  705.400024    6.000000   71.430000
  706.150024    6.000000   71.580002
  706.900024    6.000000   71.769997
  707.650024    6.000000   72.000000
  708.400024    6.000000   72.239998
  709.150024    6.000000   72.500000
  709.909973    6.000000   72.800003
  710.659973    6.000000   73.019997
  711.409973    6.000000   73.269997
  712.159973    6.000000   73.430000
  712.909973    6.000000   73.629997
  713.659973    6.000000   73.820000
  714.409973    6.000000   74.110001
  715.159973    6.000000   74.349998
  715.909973    6.000000   74.480003
  716.659973    6.000000   74.599998
  717.409973    6.000000   74.690002
  718.159973    6.000000   74.769997
  718.909973    6.000000   74.839996
  719.659973    6.000000   74.879997
  720.409973    6.000000   74.879997
  721.159973    6.000000   74.809998
  721.909973    6.000000   74.639999
  722.659973    6.000000   74.330002
  723.409973    6.000000   73.910004
  724.159973    6.000000   73.449997
  724.909973    6.000000   72.980003
  725.659973    6.000000   72.370003
  726.409973    6.000000   71.650002
  727.159973    6.000000   70.790001
  727.909973    6.000000   69.720001
  728.650024    6.000000   68.360001
  729.400024    6.000000   66.800003
  730.150024    6.000000   65.459999
  730.900024    6.000000   64.709999
  731.650024    6.000000   64.879997
  732.400024    6.000000   65.830002
  733.150024    6.000000   67.449997
  733.900024    6.000000   69.220001
  734.640015    6.000000   71.029999
  735.390015    6.000000   72.529999
  736.140015    6.000000   73.849998
  736.890015    6.000000   74.860001
  737.640015    6.000000   75.629997
  738.390015    6.000000   76.120003
  739.130005    6.000000   76.480003
  739.880005    6.000000   76.690002
  740.630005    6.000000   76.779999
  741.380005    6.000000   76.660004
  742.130005    6.000000   76.449997
  742.869995    6.000000   76.120003
  743.619995    6.000000   75.790001
  744.369995    6.000000   75.440002
  745.119995    6.000000   75.129997
  745.859985    6.000000   74.760002
  746.609985    6.000000   74.419998
  747.359985    6.000000   74.120003
  748.099976    6.000000   73.919998
  748.849976    6.000000   73.699997
  749.599976    6.000000   73.430000
  750.349976    6.000000   73.059998
  751.090027    6.000000   72.660004
  751.840027    6.000000   72.199997
  752.590027    6.000000   71.629997
  753.330017    6.000000   70.970001
  754.080017    6.000000   70.139999
  754.830017    6.000000   69.209999
  755.570007    6.000000   68.110001
  756.320007    6.000000   66.949997
  757.059998    6.000000   65.620003
  757.809998    6.000000   64.160004
  758.559998    6.000000   62.520000
  759.299988    6.000000   60.869999
  760.049988    6.000000   59.080002
  760.789978    6.000000   57.270000
  761.539978    6.000000   55.430000
  762.289978    6.000000   53.610001
  763.030029    6.000000   51.750000
  763.780029    6.000000   50.020000
  764.520020    6.000000   48.450001
  765.270020    6.000000   47.090000
  766.010010    6.000000   45.860001
  766.760010    6.000000   44.840000
  767.500000    6.000000   44.020000
  768.250000    6.000000   43.500000
  768.989990    6.000000   43.189999
  769.739990    6.000000   43.119999
  770.479980    6.000000   43.220001
  771.229980    6.000000   43.509998
  771.969971    6.000000   44.000000
  772.719971    6.000000   44.619999
  773.460022    6.000000   45.389999
  774.210022    6.000000   46.230000
  774.950012    6.000000   47.160000
  775.700012    6.000000   48.110001
  776.440002    6.000000   49.130001
  777.179993    6.000000   50.160000
  777.929993    6.000000   51.180000
  778.669983    6.000000   52.240002
  779.419983    6.000000   53.270000
  780.159973    6.000000   54.310001
  780.900024    6.000000   55.230000
  781.650024    6.000000   56.169998
  782.390015    6.000000   57.090000
  783.130005    6.000000   57.990002
  783.880005    6.000000   58.830002
  784.619995    6.000000   59.619999
  785.359985    6.000000   60.330002
  786.109985    6.000000   61.070000
  786.849976    6.000000   61.790001
  787.590027    6.000000   62.509998
  788.340027    6.000000   63.160000
  789.080017    6.000000   63.740002
  789.820007    6.000000   64.300003
  790.570007    6.000000   64.839996
  791.309998    6.000000   65.389999
  792.049988    6.000000   65.930000
  792.789978    6.000000   66.430000
  793.539978    6.000000   66.910004
  794.280029    6.000000   67.349998
  795.020020    6.000000   67.779999
  795.760010    6.000000   68.160004
  796.500000    6.000000   68.510002
  797.250000    6.000000   68.860001
  797.989990    6.000000   69.250000
  798.729980    6.000000   69.610001
  799.469971    6.000000   69.910004
  800.210022    6.000000   70.129997
  800.960022    6.000000   70.400002
  801.700012    6.000000   70.720001
  802.440002    6.000000   71.080002
  803.179993    6.000000   71.400002
  803.919983    6.000000   71.690002
  804.659973    6.000000   71.930000
  805.400024    6.000000   72.139999
  806.150024    6.000000   72.370003
  806.890015    6.000000   72.559998
  807.630005    6.000000   72.830002
  808.369995    6.000000   73.050003
  809.109985    6.000000   73.300003
  809.849976    6.000000   73.470001
  810.590027    6.000000   73.680000
  811.330017    6.000000   73.870003
  812.070007    6.000000   74.089996
  812.809998    6.000000   74.220001
  813.549988    6.000000   74.360001
  814.289978    6.000000   74.529999
  815.030029    6.000000   74.690002
  815.770020    6.000000   74.849998
  816.510010    6.000000   75.029999
  817.250000    6.000000   75.180000
  817.989990    6.000000   75.349998
  818.729980    6.000000   75.480003
  819.469971    6.000000   75.570000
  820.210022    6.000000   75.680000
  820.950012    6.000000   75.769997
  821.690002    6.000000   75.980003
  822.429993    6.000000   76.099998
  823.169983    6.000000   76.190002
  823.909973    6.000000   76.190002
  824.650024    6.000000   76.180000
  825.390015    6.000000   76.239998
  826.130005    6.000000   76.330002
  826.869995    6.000000   76.459999
  827.609985    6.000000   76.529999
  828.340027    6.000000   76.589996
  829.080017    6.000000   76.639999
  829.820007    6.000000   76.709999
  830.559998    6.000000   76.839996
  831.299988    6.000000   76.889999
  832.039978    6.000000   76.989998
  832.780029    6.000000   77.019997
  833.510010    6.000000   77.239998
  834.250000    6.000000   77.379997
  834.989990    6.000000   77.620003
  835.729980    6.000000   77.690002
  836.469971    6.000000   77.720001
  837.200012    6.000000   77.660004
  837.940002    6.000000   77.639999
  838.679993    6.000000   77.639999
  839.419983    6.000000   77.620003
  840.150024    6.000000   77.760002
  840.890015    6.000000   77.930000
  841.630005    6.000000   78.059998
  842.369995    6.000000   78.099998
  843.099976    6.000000   78.110001
  843.840027    6.000000   78.139999
  844.580017    6.000000   78.269997
  845.309998    6.000000   78.360001
  846.049988    6.000000   78.430000
  846.789978    6.000000   78.430000
  847.530029    6.000000   78.489998
  848.260010    6.000000   78.599998
  849.000000    6.000000   78.709999
  849.739990    6.000000   78.779999
  850.469971    6.000000   78.790001
  851.210022    6.000000   78.730003
  851.940002    6.000000   78.739998
  852.679993    6.000000   78.839996
  853.419983    6.000000   79.000000
  854.150024    6.000000   79.070000
  854.890015    6.000000   79.139999
  855.619995    6.000000   79.139999
  856.359985    6.000000   79.199997
  857.099976    6.000000   79.160004
  857.830017    6.000000   79.209999
  858.570007    6.000000   79.269997
  859.299988    6.000000   79.349998
  860.039978    6.000000   79.419998
  860.770020    6.000000   79.449997
  861.510010    6.000000   79.459999
  862.239990    6.000000   79.400002
  862.979980    6.000000   79.430000
  863.710022    6.000000   79.519997
  864.450012    6.000000   79.620003
  865.179993    6.000000   79.650002
  865.919983    6.000000   79.690002
  866.650024    6.000000   79.750000
  867.390015    6.000000   79.779999
  868.119995    6.000000   79.760002
  868.859985    6.000000   79.760002
  869.590027    6.000000   79.809998
  870.330017    6.000000   79.900002
  871.059998    6.000000   79.889999
  871.789978    6.000000   79.889999
  872.530029    6.000000   79.860001
  873.260010    6.000000   79.900002
  874.000000    6.000000   80.000000
  874.729980    6.000000   80.150002
  875.460022    6.000000   80.120003
  876.200012    6.000000   80.110001
  876.929993    6.000000   80.089996
  877.659973    6.000000   80.199997
  878.400024    6.000000   80.239998
  879.130005    6.000000   80.169998
  879.859985    6.000000   80.110001
  880.599976    6.000000   80.070000
  881.330017    6.000000   80.139999
  882.059998    6.000000   80.239998
  882.799988    6.000000   80.339996
  883.530029    6.000000   80.449997
  884.260010    6.000000   80.480003
  884.989990    6.000000   80.470001
  885.729980    6.000000   80.419998
  886.460022    6.000000   80.459999
  887.190002    6.000000   80.550003
  887.919983    6.000000   80.519997
  888.659973    6.000000   80.570000
  889.390015    6.000000   80.559998
  890.119995    6.000000   80.639999
  890.849976    6.000000   80.620003
  891.580017    6.000000   80.699997
  892.320007    6.000000   80.680000
  893.049988    6.000000   80.669998
  893.780029    6.000000   80.680000
  894.510010    6.000000   80.720001
  895.239990    6.000000   80.870003
  895.969971    6.000000   80.959999
  896.710022    6.000000   81.040001
  897.440002    6.000000   80.930000
  898.169983    6.000000   80.860001
  898.900024    6.000000   80.750000
  899.630005    6.000000   80.690002
  900.359985    6.000000   80.559998
  901.090027    6.000000   80.389999
  901.820007    6.000000   80.199997
  902.549988    6.000000   79.949997
  903.280029    6.000000   79.750000
  904.020020    6.000000   79.519997
  904.750000    6.000000   79.389999
  905.479980    6.000000   79.220001
  906.210022    6.000000   79.059998
  906.940002    6.000000   78.860001
  907.669983    6.000000   78.839996
  908.400024    6.000000   78.769997
  909.130005    6.000000   78.769997
  909.859985    6.000000   78.769997
  910.590027    6.000000   78.889999
  911.320007    6.000000   79.080002
  912.049988    6.000000   79.339996
  912.780029    6.000000   79.610001
  913.510010    6.000000   79.849998
  914.229980    6.000000   80.139999
  914.960022    6.000000   80.440002
  915.690002    6.000000   80.709999
  916.419983    6.000000   80.830002
  917.150024    6.000000   80.940002
  917.880005    6.000000   81.169998
  918.609985    6.000000   81.349998
  919.340027    6.000000   81.529999
  920.070007    6.000000   81.589996
  920.799988    6.000000   81.699997
  921.520020    6.000000   81.809998
  922.250000    6.000000   81.940002
  922.979980    6.000000   81.980003
  923.710022    6.000000   82.070000
  924.440002    6.000000   82.080002
  925.169983    6.000000   82.120003
  925.890015    6.000000   82.110001
  926.619995    6.000000   82.150002
  927.349976    6.000000   82.180000
  928.080017    6.000000   82.220001
  928.809998    6.000000   82.269997
  929.530029    6.000000   82.339996
  930.260010    6.000000   82.199997
  930.989990    6.000000   82.089996
  931.719971    6.000000   82.029999
  932.440002    6.000000   82.080002
  933.169983    6.000000   82.099998
  933.900024    6.000000   82.190002
  934.630005    6.000000   82.260002
  935.349976    6.000000   82.370003
  936.080017    6.000000   82.410004
  936.809998    6.000000   82.540001
  937.530029    6.000000   82.589996
  938.260010    6.000000   82.589996
  938.989990    6.000000   82.510002
  939.710022    6.000000   82.419998
  940.440002    6.000000   82.370003
  941.169983    6.000000   82.309998
  941.890015    6.000000   82.349998
  942.619995    6.000000   82.419998
  943.340027    6.000000   82.489998
  944.070007    6.000000   82.519997
  944.799988    6.000000   82.529999
  945.520020    6.000000   82.559998
  946.250000    6.000000   82.550003
  946.969971    6.000000   82.550003
  947.700012    6.000000   82.580002
  948.419983    6.000000   82.650002
  949.150024    6.000000   82.629997
  949.880005    6.000000   82.639999
  950.599976    6.000000   82.550003
  951.330017    6.000000   82.550003
  952.049988    6.000000   82.529999
  952.780029    6.000000   82.629997
  953.500000    6.000000   82.660004
  954.229980    6.000000   82.709999
  954.950012    6.000000   82.720001
  955.679993    6.000000   82.720001
  956.400024    6.000000   82.660004
  957.119995    6.000000   82.639999
  957.849976    6.000000   82.690002
  958.570007    6.000000   82.720001
  959.299988    6.000000   82.769997
  960.020020    6.000000   82.769997
  960.750000    6.000000   82.820000
  961.469971    6.000000   82.860001
  962.190002    6.000000   82.919998
  962.919983    6.000000   83.089996
  963.640015    6.000000   83.120003
  964.369995    6.000000   83.150002
  965.090027    6.000000   83.080002
  965.809998    6.000000   83.059998
  966.539978    6.000000   83.089996
  967.260010    6.000000   83.040001
  967.979980    6.000000   82.989998
  968.710022    6.000000   83.029999
  969.429993    6.000000   83.050003
  970.150024    6.000000   83.150002
  970.880005    6.000000   83.110001
  971.599976    6.000000   83.209999
  972.320007    6.000000   83.190002
  973.039978    6.000000   83.150002
  973.770020    6.000000   82.989998
  974.489990    6.000000   82.839996
  975.210022    6.000000   82.879997
  975.929993    6.000000   83.029999
  976.659973    6.000000   83.160004
  977.380005    6.000000   83.209999
  978.099976    6.000000   83.180000
  978.820007    6.000000   83.209999
  979.539978    6.000000   83.260002
  980.270020    6.000000   83.239998
  980.989990    6.000000   83.279999
  981.710022    6.000000   83.220001
  982.429993    6.000000   83.279999
  983.150024    6.000000   83.389999
  983.869995    6.000000   83.449997
  984.599976    6.000000   83.440002
  985.320007    6.000000   83.389999
  986.039978    6.000000   83.379997
  986.760010    6.000000   83.410004
  987.479980    6.000000   83.440002
  988.200012    6.000000   83.529999
  988.919983    6.000000   83.470001
  989.640015    6.000000   83.389999
  990.359985    6.000000   83.250000
  991.080017    6.000000   83.290001
  991.799988    6.000000   83.300003
  992.530029    6.000000   83.339996
  993.250000    6.000000   83.330002
  993.969971    6.000000   83.330002
  994.690002    6.000000   83.370003
  995.409973    6.000000   83.360001
  996.130005    6.000000   83.370003
  996.849976    6.000000   83.440002
  997.570007    6.000000   83.449997
  998.289978    6.000000   83.540001
  999.010010    6.000000   83.510002
  999.719971    6.000000   83.519997
 1000.440002    6.000000   83.529999
 1001.159973    6.000000   83.480003
 1001.880005    6.000000   83.489998
 1002.599976    6.000000   83.320000
 1003.320007    6.000000   83.290001
 1004.039978    6.000000   83.269997
 1004.760010    6.000000   83.309998
 1005.479980    6.000000   83.370003
 1006.200012    6.000000   83.540001
 1006.919983    6.000000   83.690002
 1007.630005    6.000000   83.660004
 1008.349976    6.000000   83.519997
 1009.070007    6.000000   83.459999
 1009.789978    6.000000   83.470001
 1010.510010    6.000000   83.510002
 1011.229980    6.000000   83.500000
 1011.940002    6.000000   83.529999
 1012.659973    6.000000   83.519997
 1013.380005    6.000000   83.559998
 1014.099976    6.000000   83.610001
 1014.820007    6.000000   83.589996
 1015.530029    6.000000   83.510002
 1016.250000    6.000000   83.480003
 1016.969971    6.000000   83.550003
 1017.690002    6.000000   83.610001
 1018.400024    6.000000   83.660004
 1019.119995    6.000000   83.629997
 1019.840027    6.000000   83.680000
 1020.559998    6.000000   83.639999
 1021.270020    6.000000   83.650002
 1021.989990    6.000000   83.699997
 1022.710022    6.000000   83.620003
 1023.419983    6.000000   83.599998
 1024.140015    6.000000   83.629997
 1024.859985    6.000000   83.779999
 1025.569946    6.000000   83.860001
 1026.290039    6.000000   83.669998
 1027.010010    6.000000   83.550003
 1027.719971    6.000000   83.480003
 1028.439941    6.000000   83.529999
 1029.150024    6.000000   83.480003
 1029.869995    6.000000   83.459999
 1030.589966    6.000000   83.440002
 1031.300049    6.000000   83.540001
 1032.020020    6.000000   83.580002
 1032.729980    6.000000   83.709999
 1033.449951    6.000000   83.839996
 1034.160034    6.000000   83.949997
 1034.880005    6.000000   83.989998
 1035.599976    6.000000   83.949997
 1036.310059    6.000000   83.910004
 1037.030029    6.000000   83.910004
 1037.739990    6.000000   83.849998
 1038.459961    6.000000   83.820000
 1039.170044    6.000000   83.760002
 1039.890015    6.000000   83.699997
 1040.599976    6.000000   83.610001
 1041.310059    6.000000   83.570000
 1042.030029    6.000000   83.680000
 1042.739990    6.000000   83.750000
 1043.459961    6.000000   83.779999
 1044.170044    6.000000   83.690002
 1044.890015    6.000000   83.690002
 1045.599976    6.000000   83.620003
 1046.310059    6.000000   83.620003
 1047.030029    6.000000   83.580002
 1047.739990    6.000000   83.610001
 1048.459961    6.000000   83.610001
 1049.170044    6.000000   83.459999
 1049.880005    6.000000   83.440002
 1050.599976    6.000000   83.400002
 1051.310059    6.000000   83.559998
 1052.020020    6.000000   83.610001
 1052.739990    6.000000   83.680000
 1053.449951    6.000000   83.459999
 1054.160034    6.000000   83.379997
 1054.880005    6.000000   83.339996
 1055.589966    6.000000   83.529999
 1056.300049    6.000000   83.540001
 1057.010010    6.000000   83.570000
 1057.729980    6.000000   83.540001
 1058.439941    6.000000   83.389999
 1059.150024    6.000000   83.230003
 1059.859985    6.000000   83.190002
 1060.579956    6.000000   83.250000
 1061.290039    6.000000   83.320000
 1062.000000    6.000000   83.360001
 1062.709961    6.000000   83.459999
 1063.420044    6.000000   83.580002
 1064.140015    6.000000   83.519997
 1064.849976    6.000000   83.529999
 1065.560059    6.000000   83.320000
 1066.270020    6.000000   83.309998
 1066.979980    6.000000   83.320000
 1067.689941    6.000000   83.440002
 1068.400024    6.000000   83.349998
 1069.119995    6.000000   83.209999
 1069.829956    6.000000   83.209999
 1070.540039    6.000000   83.190002
 1071.250000    6.000000   83.330002
 1071.959961    6.000000   83.410004
 1072.670044    6.000000   83.650002
 1073.380005    6.000000   83.559998
 1074.089966    6.000000   83.199997
 1074.800049    6.000000   82.930000
 1075.510010    6.000000   82.910004
 1076.219971    6.000000   83.040001
 1076.930054    6.000000   83.230003
 1077.640015    6.000000   83.239998
 1078.349976    6.000000   83.239998
 1079.060059    6.000000   83.080002
 1079.770020    6.000000   83.120003
 1080.479980    6.000000   83.169998
 1081.189941    6.000000   83.160004
 1081.900024    6.000000   82.830002
 1082.609985    6.000000   82.500000
 1083.319946    6.000000   82.209999
 1084.030029    6.000000   82.320000
 1084.739990    6.000000   82.480003
 1085.449951    6.000000   82.690002
 1086.160034    6.000000   82.629997
 1086.869995    6.000000   82.680000
 1087.579956    6.000000   82.690002
 1088.290039    6.000000   82.669998
 1088.989990    6.000000   82.339996
 1089.699951    6.000000   82.150002
 1090.410034    6.000000   81.839996
 1091.119995    6.000000   81.750000
 1091.829956    6.000000   81.610001
 1092.540039    6.000000   81.550003
 1093.239990    6.000000   81.709999
 1093.949951    6.000000   81.419998
 1094.660034    6.000000   81.389999
 1095.369995    6.000000   81.400002
 1096.079956    6.000000   81.510002
 1096.780029    6.000000   81.610001
 1097.489990    6.000000   81.279999
 1098.199951    6.000000   81.250000
 1098.910034    6.000000   81.059998
 1099.609985    6.000000   81.110001
 1100.319946    6.000000   80.980003
 1101.030029    6.000000   80.949997
 1101.739990    6.000000   80.739998
 1102.439941    6.000000   80.360001
 1103.150024    6.000000   79.889999
 1103.859985    6.000000   79.599998
 1104.560059    6.000000   79.599998
 1105.270020    6.000000   79.519997
 1105.979980    6.000000   79.430000
 1106.680054    6.000000   79.239998
 1107.390015    6.000000   79.150002
 1108.099976    6.000000   78.970001
 1108.800049    6.000000   78.660004
 1109.510010    6.000000   78.250000
 1110.209961    6.000000   77.900002
 1110.920044    6.000000   77.690002
 1111.630005    6.000000   77.620003
 1112.329956    6.000000   77.309998
 1113.040039    6.000000   77.360001
 1113.739990    6.000000   77.370003
 1114.449951    6.000000   77.519997
 1115.150024    6.000000   77.349998
 1115.859985    6.000000   76.930000
 1116.569946    6.000000   76.470001
 1117.270020    6.000000   76.269997
 1117.979980    6.000000   76.209999
 1118.680054    6.000000   76.129997

  347.690002    7.000000   52.509998
  348.480011    7.000000   57.730000
  349.260010    7.000000  144.270004
  350.040009    7.000000   43.490002
  350.820007    7.000000   47.340000
  351.609985    7.000000   47.869999
  352.390015    7.000000   47.680000
  353.170013    7.000000   47.520000
  353.950012    7.000000   47.279999
  354.739990    7.000000   47.630001
  355.519989    7.000000   46.459999
  356.299988    7.000000   46.880001
  357.079987    7.000000   46.669998
  357.869995    7.000000   47.240002
  358.649994    7.000000   46.970001
  359.429993    7.000000   47.110001
  360.209991    7.000000   46.820000
  360.989990    7.000000   46.240002
  361.769989    7.000000   45.779999
  362.559998    7.000000   46.090000
  363.339996    7.000000   46.070000
  364.119995    7.000000   45.570000
  364.899994    7.000000   44.770000
  365.679993    7.000000   44.980000
  366.459991    7.000000   45.150002
  367.250000    7.000000   45.040001
  368.029999    7.000000   44.849998
  368.809998    7.000000   45.439999
  369.589996    7.000000   45.570000
  370.369995    7.000000   45.040001
  371.149994    7.000000   44.490002
  371.929993    7.000000   44.520000
  372.709991    7.000000   44.360001
  373.489990    7.000000   44.040001
  374.279999    7.000000   44.029999
  375.059998    7.000000   44.029999
  375.839996    7.000000   44.470001
  376.619995    7.000000   44.380001
  377.399994    7.000000   44.040001
  378.179993    7.000000   43.779999
  378.959991    7.000000   43.570000
  379.739990    7.000000   43.450001
  380.519989    7.000000   42.900002
  381.299988    7.000000   42.910000
  382.079987    7.000000   42.660000
  382.859985    7.000000   42.590000
  383.640015    7.000000   42.070000
  384.420013    7.000000   41.990002
  385.200012    7.000000   41.689999
  385.980011    7.000000   41.509998
  386.760010    7.000000   41.439999
  387.540009    7.000000   41.310001
  388.320007    7.000000   41.230000
  389.100006    7.000000   40.970001
  389.880005    7.000000   40.779999
  390.660004    7.000000   40.389999
  391.440002    7.000000   40.080002
  392.220001    7.000000   39.869999
  393.000000    7.000000   39.720001
  393.769989    7.000000   39.520000
  394.549988    7.000000   39.389999
  395.329987    7.000000   39.180000
  396.109985    7.000000   38.939999
  396.890015    7.000000   38.750000
  397.670013    7.000000   38.490002
  398.450012    7.000000   38.290001
  399.230011    7.000000   38.180000
  400.010010    7.000000   38.130001
  400.779999    7.000000   38.000000
  401.559998    7.000000   37.820000
  402.339996    7.000000   37.599998
  403.119995    7.000000   37.580002
  403.899994    7.000000   37.299999
  404.679993    7.000000   37.250000
  405.459991    7.000000   36.950001
  406.230011    7.000000   36.869999
  407.010010    7.000000   36.669998
  407.790009    7.000000   36.660000
  408.570007    7.000000   36.490002
  409.350006    7.000000   36.299999
  410.119995    7.000000   36.020000
  410.899994    7.000000   35.950001
  411.679993    7.000000   35.810001
  412.459991    7.000000   35.750000
  413.239990    7.000000   35.529999
  414.010010    7.000000   35.430000
  414.790009    7.000000   35.340000
  415.570007    7.000000   35.209999
  416.350006    7.000000   35.169998
  417.119995    7.000000   35.029999
  417.899994    7.000000   34.970001
  418.679993    7.000000   34.790001
  419.450012    7.000000   34.669998
  420.230011    7.000000   34.509998
  421.010010    7.000000   34.470001
  421.790009    7.000000   34.360001
  422.559998    7.000000   34.259998
  423.339996    7.000000   34.060001
  424.119995    7.000000   33.959999
  424.890015    7.000000   33.900002
  425.670013    7.000000   33.810001
  426.450012    7.000000   33.730000
  427.220001    7.000000   33.630001
  428.000000    7.000000   33.590000
  428.769989    7.000000   33.560001
  429.549988    7.000000   33.520000
  430.329987    7.000000   33.430000
  431.100006    7.000000   33.330002
  431.880005    7.000000   33.299999
  432.660004    7.000000   33.259998
  433.429993    7.000000   33.250000
  434.209991    7.000000   33.220001
  434.980011    7.000000   33.139999
  435.760010    7.000000   33.099998
  436.540009    7.000000   32.990002
  437.309998    7.000000   32.939999
  438.089996    7.000000   32.849998
  438.859985    7.000000   32.849998
  439.640015    7.000000   32.830002
  440.410004    7.000000   32.840000
  441.190002    7.000000   32.849998
  441.959991    7.000000   32.869999
  442.739990    7.000000   32.930000
  443.510010    7.000000   32.889999
  444.290009    7.000000   32.889999
  445.059998    7.000000   32.820000
  445.839996    7.000000   32.849998
  446.609985    7.000000   32.880001
  447.390015    7.000000   32.970001
  448.160004    7.000000   32.980000
  448.940002    7.000000   33.000000
  449.709991    7.000000   33.009998
  450.489990    7.000000   32.990002
  451.260010    7.000000   33.060001
  452.040009    7.000000   33.139999
  452.809998    7.000000   33.240002
  453.579987    7.000000   33.290001
  454.359985    7.000000   33.330002
  455.130005    7.000000   33.430000
  455.910004    7.000000   33.500000
  456.679993    7.000000   33.570000
  457.459991    7.000000   33.619999
  458.230011    7.000000   33.720001
  459.000000    7.000000   33.770000
  459.779999    7.000000   33.860001
  460.549988    7.000000   33.900002
  461.320007    7.000000   33.970001
  462.100006    7.000000   34.099998
  462.869995    7.000000   34.220001
  463.649994    7.000000   34.360001
  464.420013    7.000000   34.380001
  465.190002    7.000000   34.430000
  465.970001    7.000000   34.520000
  466.739990    7.000000   34.669998
  467.510010    7.000000   34.790001
  468.279999    7.000000   34.880001
  469.059998    7.000000   34.910000
  469.829987    7.000000   35.020000
  470.600006    7.000000   35.150002
  471.380005    7.000000   35.279999
  472.149994    7.000000   35.310001
  472.920013    7.000000   35.340000
  473.690002    7.000000   35.439999
  474.470001    7.000000   35.529999
  475.239990    7.000000   35.630001
  476.010010    7.000000   35.709999
  476.779999    7.000000   35.810001
  477.559998    7.000000   35.869999
  478.329987    7.000000   35.950001
  479.100006    7.000000   36.040001
  479.869995    7.000000   36.160000
  480.640015    7.000000   36.220001
  481.420013    7.000000   36.250000
  482.190002    7.000000   36.279999
  482.959991    7.000000   36.360001
  483.730011    7.000000   36.490002
  484.500000    7.000000   36.590000
  485.279999    7.000000   36.720001
  486.049988    7.000000   36.810001
  486.820007    7.000000   36.910000
  487.589996    7.000000   36.950001
  488.359985    7.000000   37.060001
  489.130005    7.000000   37.139999
  489.899994    7.000000   37.169998
  490.679993    7.000000   37.200001
  491.450012    7.000000   37.240002
  492.220001    7.000000   37.290001
  492.989990    7.000000   37.279999
  493.760010    7.000000   37.250000
  494.529999    7.000000   37.230000
  495.299988    7.000000   37.189999
  496.070007    7.000000   37.119999
  496.839996    7.000000   37.000000
  497.609985    7.000000   36.820000
  498.380005    7.000000   36.619999
  499.149994    7.000000   36.459999
  499.920013    7.000000   36.259998
  500.690002    7.000000   36.070000
  501.459991    7.000000   35.849998
  502.230011    7.000000   35.639999
  503.000000    7.000000   35.470001
  503.769989    7.000000   35.299999
  504.540009    7.000000   35.150002
  505.309998    7.000000   34.980000
  506.079987    7.000000   34.820000
  506.850006    7.000000   34.660000
  507.619995    7.000000   34.520000
  508.390015    7.000000   34.400002
  509.160004    7.000000   34.279999
  509.929993    7.000000   34.160000
  510.700012    7.000000   34.029999
  511.470001    7.000000   33.939999
  512.239990    7.000000   33.869999
  513.010010    7.000000   33.779999
  513.780029    7.000000   33.720001
  514.549988    7.000000   33.639999
  515.320007    7.000000   33.590000
  516.090027    7.000000   33.540001
  516.859985    7.000000   33.520000
  517.619995    7.000000   33.500000
  518.390015    7.000000   33.490002
  519.159973    7.000000   33.439999
  519.929993    7.000000   33.400002
  520.700012    7.000000   33.419998
  521.469971    7.000000   33.439999
  522.239990    7.000000   33.450001
  523.000000    7.000000   33.410000
  523.770020    7.000000   33.389999
  524.539978    7.000000   33.419998
  525.309998    7.000000   33.450001
  526.080017    7.000000   33.480000
  526.840027    7.000000   33.500000
  527.609985    7.000000   33.500000
  528.380005    7.000000   33.490002
  529.150024    7.000000   33.500000
  529.919983    7.000000   33.500000
  530.679993    7.000000   33.520000
  531.450012    7.000000   33.549999
  532.219971    7.000000   33.580002
  532.989990    7.000000   33.619999
  533.750000    7.000000   33.669998
  534.520020    7.000000   33.709999
  535.289978    7.000000   33.730000
  536.059998    7.000000   33.770000
  536.820007    7.000000   33.810001
  537.590027    7.000000   33.849998
  538.359985    7.000000   33.869999
  539.119995    7.000000   33.869999
  539.890015    7.000000   33.910000
  540.659973    7.000000   33.919998
  541.419983    7.000000   33.959999
  542.190002    7.000000   33.990002
  542.960022    7.000000   34.009998
  543.719971    7.000000   34.009998
  544.489990    7.000000   34.020000
  545.260010    7.000000   34.060001
  546.020020    7.000000   34.080002
  546.789978    7.000000   34.099998
  547.559998    7.000000   34.119999
  548.320007    7.000000   34.139999
  549.090027    7.000000   34.130001
  549.849976    7.000000   34.099998
  550.619995    7.000000   34.110001
  551.390015    7.000000   34.099998
  552.150024    7.000000   34.110001
  552.919983    7.000000   34.099998
  553.679993    7.000000   34.110001
  554.450012    7.000000   34.099998
  555.210022    7.000000   34.090000
  555.979980    7.000000   34.090000
  556.750000    7.000000   34.110001
  557.510010    7.000000   34.110001
  558.280029    7.000000   34.099998
  559.039978    7.000000   34.049999
  559.809998    7.000000   34.049999
  560.570007    7.000000   34.020000
  561.340027    7.000000   34.000000
  562.099976    7.000000   33.950001
  562.869995    7.000000   33.919998
  563.630005    7.000000   33.900002
  564.390015    7.000000   33.860001
  565.159973    7.000000   33.810001
  565.919983    7.000000   33.759998
  566.690002    7.000000   33.730000
  567.450012    7.000000   33.689999
  568.219971    7.000000   33.650002
  568.979980    7.000000   33.610001
  569.750000    7.000000   33.590000
  570.510010    7.000000   33.529999
  571.270020    7.000000   33.490002
  572.039978    7.000000   33.439999
  572.799988    7.000000   33.389999
  573.570007    7.000000   33.330002
  574.330017    7.000000   33.299999
  575.090027    7.000000   33.250000
  575.859985    7.000000   33.209999
  576.619995    7.000000   33.139999
  577.380005    7.000000   33.090000
  578.150024    7.000000   33.040001
  578.909973    7.000000   33.000000
  579.669983    7.000000   32.959999
  580.440002    7.000000   32.930000
  581.200012    7.000000   32.880001
  581.960022    7.000000   32.860001
  582.729980    7.000000   32.820000
  583.489990    7.000000   32.770000
  584.250000    7.000000   32.730000
  585.020020    7.000000   32.700001
  585.780029    7.000000   32.709999
  586.539978    7.000000   32.689999
  587.299988    7.000000   32.680000
  588.070007    7.000000   32.660000
  588.830017    7.000000   32.660000
  589.590027    7.000000   32.660000
  590.349976    7.000000   32.669998
  591.119995    7.000000   32.669998
  591.880005    7.000000   32.669998
  592.640015    7.000000   32.689999
  593.400024    7.000000   32.720001
  594.159973    7.000000   32.740002
  594.929993    7.000000   32.779999
  595.690002    7.000000   32.820000
  596.450012    7.000000   32.900002
  597.210022    7.000000   32.950001
  597.969971    7.000000   33.009998
  598.729980    7.000000   33.070000
  599.500000    7.000000   33.150002
  600.260010    7.000000   33.240002
  601.020020    7.000000   33.340000
  601.780029    7.000000   33.430000
  602.539978    7.000000   33.509998
  603.299988    7.000000   33.619999
  604.059998    7.000000   33.740002
  604.820007    7.000000   33.860001
  605.580017    7.000000   34.020000
  606.349976    7.000000   34.189999
  607.109985    7.000000   34.369999
  607.869995    7.000000   34.529999
  608.630005    7.000000   34.700001
  609.390015    7.000000   34.869999
  610.150024    7.000000   35.049999
  610.909973    7.000000   35.259998
  611.669983    7.000000   35.500000
  612.429993    7.000000   35.720001
  613.190002    7.000000   35.939999
  613.950012    7.000000   36.180000
  614.710022    7.000000   36.459999
  615.469971    7.000000   36.720001
  616.229980    7.000000   37.009998
  616.989990    7.000000   37.299999
  617.750000    7.000000   37.599998
  618.510010    7.000000   37.900002
  619.270020    7.000000   38.200001
  620.030029    7.000000   38.529999
  620.789978    7.000000   38.860001
  621.549988    7.000000   39.230000
  622.309998    7.000000   39.610001
  623.070007    7.000000   39.959999
  623.830017    7.000000   40.310001
  624.580017    7.000000   40.660000
  625.340027    7.000000   41.049999
  626.099976    7.000000   41.439999
  626.859985    7.000000   41.849998
  627.619995    7.000000   42.290001
  628.380005    7.000000   42.730000
  629.140015    7.000000   43.160000
  629.900024    7.000000   43.590000
  630.659973    7.000000   44.040001
  631.409973    7.000000   44.490002
  632.169983    7.000000   44.939999
  632.929993    7.000000   45.369999
  633.690002    7.000000   45.779999
  634.450012    7.000000   46.230000
  635.210022    7.000000   46.720001
  635.960022    7.000000   47.200001
  636.719971    7.000000   47.680000
  637.479980    7.000000   48.119999
  638.239990    7.000000   48.570000
  639.000000    7.000000   48.980000
  639.750000    7.000000   49.410000
  640.510010    7.000000   49.840000
  641.270020    7.000000   50.299999
  642.030029    7.000000   50.740002
  642.780029    7.000000   51.200001
  643.539978    7.000000   51.590000
  644.299988    7.000000   52.000000
  645.059998    7.000000   52.419998
  645.809998    7.000000   52.869999
  646.570007    7.000000   53.290001
  647.330017    7.000000   53.689999
  648.080017    7.000000   54.060001
  648.840027    7.000000   54.450001
  649.599976    7.000000   54.849998
  650.349976    7.000000   55.250000
  651.109985    7.000000   55.660000
  651.869995    7.000000   56.029999
  652.619995    7.000000   56.389999
  653.380005    7.000000   56.730000
  654.140015    7.000000   57.090000
  654.890015    7.000000   57.439999
  655.650024    7.000000   57.750000
  656.409973    7.000000   58.080002
  657.159973    7.000000   58.380001
  657.919983    7.000000   58.689999
  658.669983    7.000000   59.009998
  659.429993    7.000000   59.330002
  660.179993    7.000000   59.650002
  660.940002    7.000000   59.950001
  661.700012    7.000000   60.279999
  662.450012    7.000000   60.599998
  663.210022    7.000000   60.889999
  663.960022    7.000000   61.130001
  664.719971    7.000000   61.380001
  665.469971    7.000000   61.680000
  666.229980    7.000000   61.980000
  666.979980    7.000000   62.299999
  667.739990    7.000000   62.560001
  668.489990    7.000000   62.790001
  669.250000    7.000000   62.980000
  670.000000    7.000000   63.180000
  670.760010    7.000000   63.389999
  671.510010    7.000000   63.630001
  672.270020    7.000000   63.889999
  673.020020    7.000000   64.150002
  673.780029    7.000000   64.410004
  674.530029    7.000000   64.650002
  675.289978    7.000000   64.860001
  676.039978    7.000000   65.010002
  676.789978    7.000000   65.190002
  677.549988    7.000000   65.400002
  678.299988    7.000000   65.669998
  679.059998    7.000000   65.930000
  679.809998    7.000000   66.160004
  680.559998    7.000000   66.339996
  681.320007    7.000000   66.489998
  682.070007    7.000000   66.660004
  682.820007    7.000000   66.839996
  683.580017    7.000000   67.029999
  684.330017    7.000000   67.190002
  685.080017    7.000000   67.370003
  685.840027    7.000000   67.570000
  686.590027    7.000000   67.769997
  687.340027    7.000000   67.940002
  688.099976    7.000000   68.089996
  688.849976    7.000000   68.220001
  689.599976    7.000000   68.349998
  690.359985    7.000000   68.500000
  691.109985    7.000000   68.669998
  691.859985    7.000000   68.839996
  692.609985    7.000000   69.029999
  693.369995    7.000000   69.199997
  694.119995    7.000000   69.410004
  694.869995    7.000000   69.529999
  695.619995    7.000000   69.730003
  696.380005    7.000000   69.849998
  697.130005    7.000000   70.010002
  697.880005    7.000000   70.120003
  698.630005    7.000000   70.269997
  699.390015    7.000000   70.410004
  700.140015    7.000000   70.559998
  700.890015    7.000000   70.709999
  701.640015    7.000000   70.870003
  702.390015    7.000000   71.050003
  703.140015    7.000000   71.279999
  703.900024    7.000000   71.480003
  704.650024    7.000000   71.690002
  705.400024    7.000000   71.809998
  706.150024    7.000000   71.989998
  706.900024    7.000000   72.199997
  707.650024    7.000000   72.449997
  708.400024    7.000000   72.720001
  709.150024    7.000000   72.989998
  709.909973    7.000000   73.269997
  710.659973    7.000000   73.480003
  711.409973    7.000000   73.730003
  712.159973    7.000000   73.910004
  712.909973    7.000000   74.099998
  713.659973    7.000000   74.269997
  714.409973    7.000000   74.540001
  715.159973    7.000000   74.750000
  715.909973    7.000000   74.860001
  716.659973    7.000000   74.919998
  717.409973    7.000000   74.970001
  718.159973    7.000000   75.050003
  718.909973    7.000000   75.070000
  719.659973    7.000000   75.040001
  720.409973    7.000000   74.910004
  721.159973    7.000000   74.709999
  721.909973    7.000000   74.400002
  722.659973    7.000000   73.980003
  723.409973    7.000000   73.440002
  724.159973    7.000000   72.870003
  724.909973    7.000000   72.290001
  725.659973    7.000000   71.529999
  726.409973    7.000000   70.629997
  727.159973    7.000000   69.500000
  727.909973    7.000000   68.169998
  728.650024    7.000000   66.720001
  729.400024    7.000000   65.440002
  730.150024    7.000000   64.849998
  730.900024    7.000000   65.150002
  731.650024    7.000000   66.300003
  732.400024    7.000000   67.900002
  733.150024    7.000000   69.709999
  733.900024    7.000000   71.400002
  734.640015    7.000000   72.919998
  735.390015    7.000000   74.120003
  736.140015    7.000000   75.150002
  736.890015    7.000000   75.910004
  737.640015    7.000000   76.440002
  738.390015    7.000000   76.720001
  739.130005    7.000000   76.919998
  739.880005    7.000000   77.000000
  740.630005    7.000000   76.970001
  741.380005    7.000000   76.760002
  742.130005    7.000000   76.470001
  742.869995    7.000000   76.099998
  743.619995    7.000000   75.739998
  744.369995    7.000000   75.410004
  745.119995    7.000000   75.059998
  745.859985    7.000000   74.739998
  746.609985    7.000000   74.419998
  747.359985    7.000000   74.139999
  748.099976    7.000000   73.889999
  748.849976    7.000000   73.639999
  749.599976    7.000000   73.309998
  750.349976    7.000000   72.870003
  751.090027    7.000000   72.349998
  751.840027    7.000000   71.750000
  752.590027    7.000000   71.029999
  753.330017    7.000000   70.199997
  754.080017    7.000000   69.199997
  754.830017    7.000000   68.070000
  755.570007    7.000000   66.820000
  756.320007    7.000000   65.480003
  757.059998    7.000000   63.990002
  757.809998    7.000000   62.389999
  758.559998    7.000000   60.630001
  759.299988    7.000000   58.860001
  760.049988    7.000000   56.970001
  760.789978    7.000000   55.139999
  761.539978    7.000000   53.290001
  762.289978    7.000000   51.520000
  763.030029    7.000000   49.750000
  763.780029    7.000000   48.160000
  764.520020    7.000000   46.770000
  765.270020    7.000000   45.590000
  766.010010    7.000000   44.590000
  766.760010    7.000000   43.799999
  767.500000    7.000000   43.240002
  768.250000    7.000000   42.980000
  768.989990    7.000000   42.900002
  769.739990    7.000000   43.049999
  770.479980    7.000000   43.349998
  771.229980    7.000000   43.860001
  771.969971    7.000000   44.549999
  772.719971    7.000000   45.310001
  773.460022    7.000000   46.200001
  774.210022    7.000000   47.119999
  774.950012    7.000000   48.119999
  775.700012    7.000000   49.130001
  776.440002    7.000000   50.160000
  777.179993    7.000000   51.209999
  777.929993    7.000000   52.240002
  778.669983    7.000000   53.279999
  779.419983    7.000000   54.279999
  780.159973    7.000000   55.279999
  780.900024    7.000000   56.209999
  781.650024    7.000000   57.150002
  782.390015    7.000000   58.009998
  783.130005    7.000000   58.869999
  783.880005    7.000000   59.660000
  784.619995    7.000000   60.450001
  785.359985    7.000000   61.139999
  786.109985    7.000000   61.869999
  786.849976    7.000000   62.529999
  787.590027    7.000000   63.220001
  788.340027    7.000000   63.820000
  789.080017    7.000000   64.400002
  789.820007    7.000000   64.930000
  790.570007    7.000000   65.440002
  791.309998    7.000000   65.989998
  792.049988    7.000000   66.519997
  792.789978    7.000000   67.010002
  793.539978    7.000000   67.480003
  794.280029    7.000000   67.940002
  795.020020    7.000000   68.389999
  795.760010    7.000000   68.739998
  796.500000    7.000000   69.059998
  797.250000    7.000000   69.360001
  797.989990    7.000000   69.709999
  798.729980    7.000000   70.070000
  799.469971    7.000000   70.370003
  800.210022    7.000000   70.570000
  800.960022    7.000000   70.790001
  801.700012    7.000000   71.089996
  802.440002    7.000000   71.449997
  803.179993    7.000000   71.769997
  803.919983    7.000000   72.050003
  804.659973    7.000000   72.279999
  805.400024    7.000000   72.510002
  806.150024    7.000000   72.730003
  806.890015    7.000000   72.910004
  807.630005    7.000000   73.139999
  808.369995    7.000000   73.370003
  809.109985    7.000000   73.650002
  809.849976    7.000000   73.820000
  810.590027    7.000000   74.019997
  811.330017    7.000000   74.209999
  812.070007    7.000000   74.389999
  812.809998    7.000000   74.500000
  813.549988    7.000000   74.650002
  814.289978    7.000000   74.849998
  815.030029    7.000000   74.989998
  815.770020    7.000000   75.129997
  816.510010    7.000000   75.300003
  817.250000    7.000000   75.480003
  817.989990    7.000000   75.650002
  818.729980    7.000000   75.750000
  819.469971    7.000000   75.839996
  820.210022    7.000000   75.940002
  820.950012    7.000000   76.080002
  821.690002    7.000000   76.250000
  822.429993    7.000000   76.370003
  823.169983    7.000000   76.440002
  823.909973    7.000000   76.470001
  824.650024    7.000000   76.510002
  825.390015    7.000000   76.589996
  826.130005    7.000000   76.660004
  826.869995    7.000000   76.720001
  827.609985    7.000000   76.769997
  828.340027    7.000000   76.820000
  829.080017    7.000000   76.900002
  829.820007    7.000000   77.000000
  830.559998    7.000000   77.129997
  831.299988    7.000000   77.169998
  832.039978    7.000000   77.230003
  832.780029    7.000000   77.269997
  833.510010    7.000000   77.480003
  834.250000    7.000000   77.620003
  834.989990    7.000000   77.889999
  835.729980    7.000000   77.980003
  836.469971    7.000000   78.029999
  837.200012    7.000000   77.930000
  837.940002    7.000000   77.879997
  838.679993    7.000000   77.900002
  839.419983    7.000000   77.910004
  840.150024    7.000000   78.080002
  840.890015    7.000000   78.209999
  841.630005    7.000000   78.290001
  842.369995    7.000000   78.349998
  843.099976    7.000000   78.339996
  843.840027    7.000000   78.419998
  844.580017    7.000000   78.500000
  845.309998    7.000000   78.629997
  846.049988    7.000000   78.669998
  846.789978    7.000000   78.680000
  847.530029    7.000000   78.739998
  848.260010    7.000000   78.879997
  849.000000    7.000000   78.970001
  849.739990    7.000000   78.949997
  850.469971    7.000000   78.970001
  851.210022    7.000000   78.919998
  851.940002    7.000000   78.959999
  852.679993    7.000000   79.080002
  853.419983    7.000000   79.230003
  854.150024    7.000000   79.330002
  854.890015    7.000000   79.360001
  855.619995    7.000000   79.339996
  856.359985    7.000000   79.370003
  857.099976    7.000000   79.349998
  857.830017    7.000000   79.379997
  858.570007    7.000000   79.449997
  859.299988    7.000000   79.510002
  860.039978    7.000000   79.589996
  860.770020    7.000000   79.639999
  861.510010    7.000000   79.699997
  862.239990    7.000000   79.699997
  862.979980    7.000000   79.720001
  863.710022    7.000000   79.779999
  864.450012    7.000000   79.849998
  865.179993    7.000000   79.870003
  865.919983    7.000000   79.940002
  866.650024    7.000000   80.040001
  867.390015    7.000000   80.059998
  868.119995    7.000000   80.040001
  868.859985    7.000000   80.019997
  869.590027    7.000000   80.080002
  870.330017    7.000000   80.110001
  871.059998    7.000000   80.120003
  871.789978    7.000000   80.110001
  872.530029    7.000000   80.139999
  873.260010    7.000000   80.160004
  874.000000    7.000000   80.260002
  874.729980    7.000000   80.389999
  875.460022    7.000000   80.389999
  876.200012    7.000000   80.379997
  876.929993    7.000000   80.360001
  877.659973    7.000000   80.449997
  878.400024    7.000000   80.449997
  879.130005    7.000000   80.410004
  879.859985    7.000000   80.400002
  880.599976    7.000000   80.339996
  881.330017    7.000000   80.379997
  882.059998    7.000000   80.440002
  882.799988    7.000000   80.540001
  883.530029    7.000000   80.660004
  884.260010    7.000000   80.669998
  884.989990    7.000000   80.720001
  885.729980    7.000000   80.690002
  886.460022    7.000000   80.800003
  887.190002    7.000000   80.860001
  887.919983    7.000000   80.910004
  888.659973    7.000000   80.919998
  889.390015    7.000000   80.870003
  890.119995    7.000000   80.940002
  890.849976    7.000000   80.949997
  891.580017    7.000000   81.010002
  892.320007    7.000000   80.919998
  893.049988    7.000000   80.830002
  893.780029    7.000000   80.760002
  894.510010    7.000000   80.629997
  895.239990    7.000000   80.570000
  895.969971    7.000000   80.389999
  896.710022    7.000000   80.239998
  897.440002    7.000000   79.919998
  898.169983    7.000000   79.680000
  898.900024    7.000000   79.470001
  899.630005    7.000000   79.349998
  900.359985    7.000000   79.180000
  901.090027    7.000000   79.029999
  901.820007    7.000000   78.930000
  902.549988    7.000000   78.870003
  903.280029    7.000000   78.870003
  904.020020    7.000000   78.809998
  904.750000    7.000000   78.930000
  905.479980    7.000000   79.029999
  906.210022    7.000000   79.239998
  906.940002    7.000000   79.330002
  907.669983    7.000000   79.610001
  908.400024    7.000000   79.879997
  909.130005    7.000000   80.220001
  909.859985    7.000000   80.410004
  910.590027    7.000000   80.669998
  911.320007    7.000000   80.889999
  912.049988    7.000000   81.190002
  912.780029    7.000000   81.370003
  913.510010    7.000000   81.510002
  914.229980    7.000000   81.599998
  914.960022    7.000000   81.720001
  915.690002    7.000000   81.820000
  916.419983    7.000000   81.849998
  917.150024    7.000000   81.849998
  917.880005    7.000000   81.930000
  918.609985    7.000000   82.000000
  919.340027    7.000000   82.080002
  920.070007    7.000000   82.099998
  920.799988    7.000000   82.129997
  921.520020    7.000000   82.180000
  922.250000    7.000000   82.290001
  922.979980    7.000000   82.320000
  923.710022    7.000000   82.360001
  924.440002    7.000000   82.370003
  925.169983    7.000000   82.360001
  925.890015    7.000000   82.379997
  926.619995    7.000000   82.419998
  927.349976    7.000000   82.470001
  928.080017    7.000000   82.489998
  928.809998    7.000000   82.529999
  929.530029    7.000000   82.580002
  930.260010    7.000000   82.519997
  930.989990    7.000000   82.379997
  931.719971    7.000000   82.370003
  932.440002    7.000000   82.370003
  933.169983    7.000000   82.400002
  933.900024    7.000000   82.419998
  934.630005    7.000000   82.500000
  935.349976    7.000000   82.580002
  936.080017    7.000000   82.690002
  936.809998    7.000000   82.769997
  937.530029    7.000000   82.839996
  938.260010    7.000000   82.790001
  938.989990    7.000000   82.709999
  939.710022    7.000000   82.599998
  940.440002    7.000000   82.529999
  941.169983    7.000000   82.519997
  941.890015    7.000000   82.550003
  942.619995    7.000000   82.639999
  943.340027    7.000000   82.669998
  944.070007    7.000000   82.760002
  944.799988    7.000000   82.739998
  945.520020    7.000000   82.769997
  946.250000    7.000000   82.690002
  946.969971    7.000000   82.720001
  947.700012    7.000000   82.779999
  948.419983    7.000000   82.849998
  949.150024    7.000000   82.800003
  949.880005    7.000000   82.790001
  950.599976    7.000000   82.690002
  951.330017    7.000000   82.750000
  952.049988    7.000000   82.730003
  952.780029    7.000000   82.820000
  953.500000    7.000000   82.779999
  954.229980    7.000000   82.860001
  954.950012    7.000000   82.870003
  955.679993    7.000000   82.889999
  956.400024    7.000000   82.830002
  957.119995    7.000000   82.839996
  957.849976    7.000000   82.860001
  958.570007    7.000000   82.900002
  959.299988    7.000000   82.940002
  960.020020    7.000000   83.000000
  960.750000    7.000000   83.059998
  961.469971    7.000000   83.150002
  962.190002    7.000000   83.169998
  962.919983    7.000000   83.309998
  963.640015    7.000000   83.320000
  964.369995    7.000000   83.370003
  965.090027    7.000000   83.309998
  965.809998    7.000000   83.290001
  966.539978    7.000000   83.260002
  967.260010    7.000000   83.199997
  967.979980    7.000000   83.110001
  968.710022    7.000000   83.129997
  969.429993    7.000000   83.199997
  970.150024    7.000000   83.290001
  970.880005    7.000000   83.300003
  971.599976    7.000000   83.360001
  972.320007    7.000000   83.330002
  973.039978    7.000000   83.320000
  973.770020    7.000000   83.160004
  974.489990    7.000000   83.040001
  975.210022    7.000000   83.070000
  975.929993    7.000000   83.209999
  976.659973    7.000000   83.349998
  977.380005    7.000000   83.370003
  978.099976    7.000000   83.389999
  978.820007    7.000000   83.449997
  979.539978    7.000000   83.489998
  980.270020    7.000000   83.449997
  980.989990    7.000000   83.400002
  981.710022    7.000000   83.370003
  982.429993    7.000000   83.430000
  983.150024    7.000000   83.570000
  983.869995    7.000000   83.610001
  984.599976    7.000000   83.570000
  985.320007    7.000000   83.510002
  986.039978    7.000000   83.510002
  986.760010    7.000000   83.570000
  987.479980    7.000000   83.629997
  988.200012    7.000000   83.720001
  988.919983    7.000000   83.699997
  989.640015    7.000000   83.660004
  990.359985    7.000000   83.540001
  991.080017    7.000000   83.610001
  991.799988    7.000000   83.610001
  992.530029    7.000000   83.680000
  993.250000    7.000000   83.550003
  993.969971    7.000000   83.519997
  994.690002    7.000000   83.540001
  995.409973    7.000000   83.580002
  996.130005    7.000000   83.599998
  996.849976    7.000000   83.650002
  997.570007    7.000000   83.680000
  998.289978    7.000000   83.739998
  999.010010    7.000000   83.699997
  999.719971    7.000000   83.750000
 1000.440002    7.000000   83.779999
 1001.159973    7.000000   83.750000
 1001.880005    7.000000   83.709999
 1002.599976    7.000000   83.550003
 1003.320007    7.000000   83.470001
 1004.039978    7.000000   83.489998
 1004.760010    7.000000   83.519997
 1005.479980    7.000000   83.620003
 1006.200012    7.000000   83.699997
 1006.919983    7.000000   83.830002
 1007.630005    7.000000   83.800003
 1008.349976    7.000000   83.709999
 1009.070007    7.000000   83.620003
 1009.789978    7.000000   83.650002
 1010.510010    7.000000   83.650002
 1011.229980    7.000000   83.629997
 1011.940002    7.000000   83.620003
 1012.659973    7.000000   83.620003
 1013.380005    7.000000   83.720001
 1014.099976    7.000000   83.750000
 1014.820007    7.000000   83.750000
 1015.530029    7.000000   83.680000
 1016.250000    7.000000   83.650002
 1016.969971    7.000000   83.680000
 1017.690002    7.000000   83.730003
 1018.400024    7.000000   83.779999
 1019.119995    7.000000   83.760002
 1019.840027    7.000000   83.800003
 1020.559998    7.000000   83.739998
 1021.270020    7.000000   83.790001
 1021.989990    7.000000   83.800003
 1022.710022    7.000000   83.830002
 1023.419983    7.000000   83.809998
 1024.140015    7.000000   83.870003
 1024.859985    7.000000   84.000000
 1025.569946    7.000000   84.050003
 1026.290039    7.000000   83.800003
 1027.010010    7.000000   83.610001
 1027.719971    7.000000   83.580002
 1028.439941    7.000000   83.760002
 1029.150024    7.000000   83.849998
 1029.869995    7.000000   83.809998
 1030.589966    7.000000   83.690002
 1031.300049    7.000000   83.709999
 1032.020020    7.000000   83.720001
 1032.729980    7.000000   83.820000
 1033.449951    7.000000   83.889999
 1034.160034    7.000000   84.000000
 1034.880005    7.000000   84.029999
 1035.599976    7.000000   83.930000
 1036.310059    7.000000   83.910004
 1037.030029    7.000000   83.910004
 1037.739990    7.000000   83.919998
 1038.459961    7.000000   83.800003
 1039.170044    7.000000   83.800003
 1039.890015    7.000000   83.709999
 1040.599976    7.000000   83.690002
 1041.310059    7.000000   83.629997
 1042.030029    7.000000   83.779999
 1042.739990    7.000000   83.879997
 1043.459961    7.000000   83.910004
 1044.170044    7.000000   83.860001
 1044.890015    7.000000   83.739998
 1045.599976    7.000000   83.769997
 1046.310059    7.000000   83.739998
 1047.030029    7.000000   83.769997
 1047.739990    7.000000   83.800003
 1048.459961    7.000000   83.820000
 1049.170044    7.000000   83.769997
 1049.880005    7.000000   83.620003
 1050.599976    7.000000   83.510002
 1051.310059    7.000000   83.580002
 1052.020020    7.000000   83.739998
 1052.739990    7.000000   83.889999
 1053.449951    7.000000   83.730003
 1054.160034    7.000000   83.610001
 1054.880005    7.000000   83.519997
 1055.589966    7.000000   83.680000
 1056.300049    7.000000   83.639999
 1057.010010    7.000000   83.680000
 1057.729980    7.000000   83.660004
 1058.439941    7.000000   83.489998
 1059.150024    7.000000   83.389999
 1059.859985    7.000000   83.320000
 1060.579956    7.000000   83.430000
 1061.290039    7.000000   83.410004
 1062.000000    7.000000   83.489998
 1062.709961    7.000000   83.500000
 1063.420044    7.000000   83.610001
 1064.140015    7.000000   83.559998
 1064.849976    7.000000   83.699997
 1065.560059    7.000000   83.699997
 1066.270020    7.000000   83.669998
 1066.979980    7.000000   83.639999
 1067.689941    7.000000   83.559998
 1068.400024    7.000000   83.459999
 1069.119995    7.000000   83.419998
 1069.829956    7.000000   83.389999
 1070.540039    7.000000   83.400002
 1071.250000    7.000000   83.309998
 1071.959961    7.000000   83.419998
 1072.670044    7.000000   83.650002
 1073.380005    7.000000   83.559998
 1074.089966    7.000000   83.290001
 1074.800049    7.000000   83.040001
 1075.510010    7.000000   83.029999
 1076.219971    7.000000   83.160004
 1076.930054    7.000000   83.199997
 1077.640015    7.000000   83.349998
 1078.349976    7.000000   83.279999
 1079.060059    7.000000   83.190002
 1079.770020    7.000000   83.209999
 1080.479980    7.000000   83.300003
 1081.189941    7.000000   83.300003
 1081.900024    7.000000   83.169998
 1082.609985    7.000000   82.949997
 1083.319946    7.000000   82.760002
 1084.030029    7.000000   82.599998
 1084.739990    7.000000   82.589996
 1085.449951    7.000000   82.709999
 1086.160034    7.000000   82.730003
 1086.869995    7.000000   82.800003
 1087.579956    7.000000   82.669998
 1088.290039    7.000000   82.620003
 1088.989990    7.000000   82.400002
 1089.699951    7.000000   82.419998
 1090.410034    7.000000   82.110001
 1091.119995    7.000000   81.980003
 1091.829956    7.000000   81.639999
 1092.540039    7.000000   81.589996
 1093.239990    7.000000   81.750000
 1093.949951    7.000000   81.580002
 1094.660034    7.000000   81.440002
 1095.369995    7.000000   81.339996
 1096.079956    7.000000   81.419998
 1096.780029    7.000000   81.629997
 1097.489990    7.000000   81.400002
 1098.199951    7.000000   81.320000
 1098.910034    7.000000   81.110001
 1099.609985    7.000000   81.059998
 1100.319946    7.000000   80.870003
 1101.030029    7.000000   80.910004
 1101.739990    7.000000   80.779999
 1102.439941    7.000000   80.580002
 1103.150024    7.000000   80.099998
 1103.859985    7.000000   79.849998
 1104.560059    7.000000   79.870003
 1105.270020    7.000000   79.730003
 1105.979980    7.000000   79.500000
 1106.680054    7.000000   79.180000
 1107.390015    7.000000   79.220001
 1108.099976    7.000000   79.010002
 1108.800049    7.000000   78.639999
 1109.510010    7.000000   78.089996
 1110.209961    7.000000   77.940002
 1110.920044    7.000000   77.790001
 1111.630005    7.000000   77.650002
 1112.329956    7.000000   77.320000
 1113.040039    7.000000   77.419998
 1113.739990    7.000000   77.360001
 1114.449951    7.000000   77.309998
 1115.150024    7.000000   77.150002
 1115.859985    7.000000   76.949997
 1116.569946    7.000000   76.629997
 1117.270020    7.000000   76.320000
 1117.979980    7.000000   76.320000
 1118.680054    7.000000   76.180000

  347.690002    8.000000   78.760002
  348.480011    8.000000   62.820000
  349.260010    8.000000   88.779999
  350.040009    8.000000   43.660000
  350.820007    8.000000   47.340000
  351.609985    8.000000   48.540001
  352.390015    8.000000   48.509998
  353.170013    8.000000   48.230000
  353.950012    8.000000   47.869999
  354.739990    8.000000   47.630001
  355.519989    8.000000   46.709999
  356.299988    8.000000   46.880001
  357.079987    8.000000   46.590000
  357.869995    8.000000   46.650002
  358.649994    8.000000   46.410000
  359.429993    8.000000   46.490002
  360.209991    8.000000   46.520000
  360.989990    8.000000   45.980000
  361.769989    8.000000   46.060001
  362.559998    8.000000   45.790001
  363.339996    8.000000   46.040001
  364.119995    8.000000   45.709999
  364.899994    8.000000   45.779999
  365.679993    8.000000   45.750000
  366.459991    8.000000   46.020000
  367.250000    8.000000   45.740002
  368.029999    8.000000   45.130001
  368.809998    8.000000   45.119999
  369.589996    8.000000   45.590000
  370.369995    8.000000   45.310001
  371.149994    8.000000   44.919998
  371.929993    8.000000   44.930000
  372.709991    8.000000   44.820000
  373.489990    8.000000   44.709999
  374.279999    8.000000   44.320000
  375.059998    8.000000   44.340000
  375.839996    8.000000   44.259998
  376.619995    8.000000   43.790001
  377.399994    8.000000   43.700001
  378.179993    8.000000   43.689999
  378.959991    8.000000   44.049999
  379.739990    8.000000   43.860001
  380.519989    8.000000   43.369999
  381.299988    8.000000   43.099998
  382.079987    8.000000   42.869999
  382.859985    8.000000   43.000000
  383.640015    8.000000   42.639999
  384.420013    8.000000   42.549999
  385.200012    8.000000   42.250000
  385.980011    8.000000   42.020000
  386.760010    8.000000   41.889999
  387.540009    8.000000   41.610001
  388.320007    8.000000   41.509998
  389.100006    8.000000   41.209999
  389.880005    8.000000   40.919998
  390.660004    8.000000   40.730000
  391.440002    8.000000   40.450001
  392.220001    8.000000   40.340000
  393.000000    8.000000   40.119999
  393.769989    8.000000   40.000000
  394.549988    8.000000   39.849998
  395.329987    8.000000   39.580002
  396.109985    8.000000   39.340000
  396.890015    8.000000   39.070000
  397.670013    8.000000   38.740002
  398.450012    8.000000   38.450001
  399.230011    8.000000   38.459999
  400.010010    8.000000   38.400002
  400.779999    8.000000   38.320000
  401.559998    8.000000   37.990002
  402.339996    8.000000   37.799999
  403.119995    8.000000   37.750000
  403.899994    8.000000   37.580002
  404.679993    8.000000   37.439999
  405.459991    8.000000   37.110001
  406.230011    8.000000   36.980000
  407.010010    8.000000   36.830002
  407.790009    8.000000   36.770000
  408.570007    8.000000   36.639999
  409.350006    8.000000   36.490002
  410.119995    8.000000   36.330002
  410.899994    8.000000   36.200001
  411.679993    8.000000   36.060001
  412.459991    8.000000   36.000000
  413.239990    8.000000   35.810001
  414.010010    8.000000   35.720001
  414.790009    8.000000   35.599998
  415.570007    8.000000   35.490002
  416.350006    8.000000   35.380001
  417.119995    8.000000   35.240002
  417.899994    8.000000   35.189999
  418.679993    8.000000   35.110001
  419.450012    8.000000   35.009998
  420.230011    8.000000   34.849998
  421.010010    8.000000   34.759998
  421.790009    8.000000   34.570000
  422.559998    8.000000   34.480000
  423.339996    8.000000   34.279999
  424.119995    8.000000   34.209999
  424.890015    8.000000   34.180000
  425.670013    8.000000   34.029999
  426.450012    8.000000   33.959999
  427.220001    8.000000   33.840000
  428.000000    8.000000   33.869999
  428.769989    8.000000   33.779999
  429.549988    8.000000   33.720001
  430.329987    8.000000   33.650002
  431.100006    8.000000   33.560001
  431.880005    8.000000   33.480000
  432.660004    8.000000   33.480000
  433.429993    8.000000   33.490002
  434.209991    8.000000   33.480000
  434.980011    8.000000   33.349998
  435.760010    8.000000   33.299999
  436.540009    8.000000   33.209999
  437.309998    8.000000   33.220001
  438.089996    8.000000   33.150002
  438.859985    8.000000   33.169998
  439.640015    8.000000   33.110001
  440.410004    8.000000   33.150002
  441.190002    8.000000   33.150002
  441.959991    8.000000   33.150002
  442.739990    8.000000   33.189999
  443.510010    8.000000   33.139999
  444.290009    8.000000   33.099998
  445.059998    8.000000   33.070000
  445.839996    8.000000   33.110001
  446.609985    8.000000   33.169998
  447.390015    8.000000   33.209999
  448.160004    8.000000   33.259998
  448.940002    8.000000   33.290001
  449.709991    8.000000   33.330002
  450.489990    8.000000   33.299999
  451.260010    8.000000   33.380001
  452.040009    8.000000   33.419998
  452.809998    8.000000   33.500000
  453.579987    8.000000   33.570000
  454.359985    8.000000   33.619999
  455.130005    8.000000   33.700001
  455.910004    8.000000   33.730000
  456.679993    8.000000   33.820000
  457.459991    8.000000   33.849998
  458.230011    8.000000   33.930000
  459.000000    8.000000   33.990002
  459.779999    8.000000   34.070000
  460.549988    8.000000   34.139999
  461.320007    8.000000   34.160000
  462.100006    8.000000   34.299999
  462.869995    8.000000   34.410000
  463.649994    8.000000   34.570000
  464.420013    8.000000   34.590000
  465.190002    8.000000   34.650002
  465.970001    8.000000   34.750000
  466.739990    8.000000   34.889999
  467.510010    8.000000   35.009998
  468.279999    8.000000   35.090000
  469.059998    8.000000   35.180000
  469.829987    8.000000   35.290001
  470.600006    8.000000   35.419998
  471.380005    8.000000   35.529999
  472.149994    8.000000   35.599998
  472.920013    8.000000   35.669998
  473.690002    8.000000   35.770000
  474.470001    8.000000   35.880001
  475.239990    8.000000   36.009998
  476.010010    8.000000   36.119999
  476.779999    8.000000   36.209999
  477.559998    8.000000   36.270000
  478.329987    8.000000   36.369999
  479.100006    8.000000   36.509998
  479.869995    8.000000   36.660000
  480.640015    8.000000   36.750000
  481.420013    8.000000   36.810001
  482.190002    8.000000   36.889999
  482.959991    8.000000   37.000000
  483.730011    8.000000   37.119999
  484.500000    8.000000   37.259998
  485.279999    8.000000   37.389999
  486.049988    8.000000   37.509998
  486.820007    8.000000   37.570000
  487.589996    8.000000   37.639999
  488.359985    8.000000   37.709999
  489.130005    8.000000   37.770000
  489.899994    8.000000   37.750000
  490.679993    8.000000   37.740002
  491.450012    8.000000   37.730000
  492.220001    8.000000   37.709999
  492.989990    8.000000   37.650002
  493.760010    8.000000   37.570000
  494.529999    8.000000   37.490002
  495.299988    8.000000   37.360001
  496.070007    8.000000   37.220001
  496.839996    8.000000   37.060001
  497.609985    8.000000   36.900002
  498.380005    8.000000   36.689999
  499.149994    8.000000   36.529999
  499.920013    8.000000   36.310001
  500.690002    8.000000   36.130001
  501.459991    8.000000   35.930000
  502.230011    8.000000   35.750000
  503.000000    8.000000   35.570000
  503.769989    8.000000   35.380001
  504.540009    8.000000   35.230000
  505.309998    8.000000   35.090000
  506.079987    8.000000   34.980000
  506.850006    8.000000   34.830002
  507.619995    8.000000   34.700001
  508.390015    8.000000   34.560001
  509.160004    8.000000   34.450001
  509.929993    8.000000   34.320000
  510.700012    8.000000   34.209999
  511.470001    8.000000   34.110001
  512.239990    8.000000   34.029999
  513.010010    8.000000   33.939999
  513.780029    8.000000   33.880001
  514.549988    8.000000   33.810001
  515.320007    8.000000   33.759998
  516.090027    8.000000   33.730000
  516.859985    8.000000   33.689999
  517.619995    8.000000   33.669998
  518.390015    8.000000   33.619999
  519.159973    8.000000   33.590000
  519.929993    8.000000   33.549999
  520.700012    8.000000   33.590000
  521.469971    8.000000   33.610001
  522.239990    8.000000   33.619999
  523.000000    8.000000   33.580002
  523.770020    8.000000   33.570000
  524.539978    8.000000   33.610001
  525.309998    8.000000   33.639999
  526.080017    8.000000   33.680000
  526.840027    8.000000   33.680000
  527.609985    8.000000   33.680000
  528.380005    8.000000   33.680000
  529.150024    8.000000   33.689999
  529.919983    8.000000   33.709999
  530.679993    8.000000   33.759998
  531.450012    8.000000   33.790001
  532.219971    8.000000   33.799999
  532.989990    8.000000   33.830002
  533.750000    8.000000   33.889999
  534.520020    8.000000   33.939999
  535.289978    8.000000   33.970001
  536.059998    8.000000   33.990002
  536.820007    8.000000   34.029999
  537.590027    8.000000   34.080002
  538.359985    8.000000   34.119999
  539.119995    8.000000   34.150002
  539.890015    8.000000   34.180000
  540.659973    8.000000   34.200001
  541.419983    8.000000   34.250000
  542.190002    8.000000   34.279999
  542.960022    8.000000   34.310001
  543.719971    8.000000   34.299999
  544.489990    8.000000   34.340000
  545.260010    8.000000   34.380001
  546.020020    8.000000   34.410000
  546.789978    8.000000   34.419998
  547.559998    8.000000   34.439999
  548.320007    8.000000   34.450001
  549.090027    8.000000   34.430000
  549.849976    8.000000   34.419998
  550.619995    8.000000   34.419998
  551.390015    8.000000   34.439999
  552.150024    8.000000   34.439999
  552.919983    8.000000   34.439999
  553.679993    8.000000   34.439999
  554.450012    8.000000   34.419998
  555.210022    8.000000   34.430000
  555.979980    8.000000   34.419998
  556.750000    8.000000   34.430000
  557.510010    8.000000   34.430000
  558.280029    8.000000   34.419998
  559.039978    8.000000   34.380001
  559.809998    8.000000   34.380001
  560.570007    8.000000   34.349998
  561.340027    8.000000   34.349998
  562.099976    8.000000   34.299999
  562.869995    8.000000   34.279999
  563.630005    8.000000   34.259998
  564.390015    8.000000   34.230000
  565.159973    8.000000   34.189999
  565.919983    8.000000   34.150002
  566.690002    8.000000   34.119999
  567.450012    8.000000   34.080002
  568.219971    8.000000   34.040001
  568.979980    8.000000   33.990002
  569.750000    8.000000   33.950001
  570.510010    8.000000   33.900002
  571.270020    8.000000   33.860001
  572.039978    8.000000   33.810001
  572.799988    8.000000   33.770000
  573.570007    8.000000   33.709999
  574.330017    8.000000   33.669998
  575.090027    8.000000   33.599998
  575.859985    8.000000   33.540001
  576.619995    8.000000   33.480000
  577.380005    8.000000   33.439999
  578.150024    8.000000   33.389999
  578.909973    8.000000   33.360001
  579.669983    8.000000   33.320000
  580.440002    8.000000   33.310001
  581.200012    8.000000   33.259998
  581.960022    8.000000   33.230000
  582.729980    8.000000   33.180000
  583.489990    8.000000   33.139999
  584.250000    8.000000   33.080002
  585.020020    8.000000   33.049999
  585.780029    8.000000   33.040001
  586.539978    8.000000   33.029999
  587.299988    8.000000   33.029999
  588.070007    8.000000   33.000000
  588.830017    8.000000   33.009998
  589.590027    8.000000   32.990002
  590.349976    8.000000   33.000000
  591.119995    8.000000   32.990002
  591.880005    8.000000   32.980000
  592.640015    8.000000   33.000000
  593.400024    8.000000   33.029999
  594.159973    8.000000   33.049999
  594.929993    8.000000   33.080002
  595.690002    8.000000   33.130001
  596.450012    8.000000   33.189999
  597.210022    8.000000   33.230000
  597.969971    8.000000   33.279999
  598.729980    8.000000   33.340000
  599.500000    8.000000   33.419998
  600.260010    8.000000   33.500000
  601.020020    8.000000   33.590000
  601.780029    8.000000   33.660000
  602.539978    8.000000   33.750000
  603.299988    8.000000   33.849998
  604.059998    8.000000   33.970001
  604.820007    8.000000   34.090000
  605.580017    8.000000   34.230000
  606.349976    8.000000   34.400002
  607.109985    8.000000   34.590000
  607.869995    8.000000   34.750000
  608.630005    8.000000   34.910000
  609.390015    8.000000   35.080002
  610.150024    8.000000   35.259998
  610.909973    8.000000   35.470001
  611.669983    8.000000   35.669998
  612.429993    8.000000   35.880001
  613.190002    8.000000   36.090000
  613.950012    8.000000   36.340000
  614.710022    8.000000   36.599998
  615.469971    8.000000   36.869999
  616.229980    8.000000   37.130001
  616.989990    8.000000   37.419998
  617.750000    8.000000   37.700001
  618.510010    8.000000   38.009998
  619.270020    8.000000   38.299999
  620.030029    8.000000   38.630001
  620.789978    8.000000   38.950001
  621.549988    8.000000   39.310001
  622.309998    8.000000   39.669998
  623.070007    8.000000   40.009998
  623.830017    8.000000   40.360001
  624.580017    8.000000   40.720001
  625.340027    8.000000   41.099998
  626.099976    8.000000   41.480000
  626.859985    8.000000   41.880001
  627.619995    8.000000   42.310001
  628.380005    8.000000   42.759998
  629.140015    8.000000   43.209999
  629.900024    8.000000   43.650002
  630.659973    8.000000   44.090000
  631.409973    8.000000   44.540001
  632.169983    8.000000   44.980000
  632.929993    8.000000   45.410000
  633.690002    8.000000   45.820000
  634.450012    8.000000   46.279999
  635.210022    8.000000   46.759998
  635.960022    8.000000   47.259998
  636.719971    8.000000   47.730000
  637.479980    8.000000   48.189999
  638.239990    8.000000   48.619999
  639.000000    8.000000   49.049999
  639.750000    8.000000   49.490002
  640.510010    8.000000   49.939999
  641.270020    8.000000   50.389999
  642.030029    8.000000   50.830002
  642.780029    8.000000   51.279999
  643.539978    8.000000   51.669998
  644.299988    8.000000   52.080002
  645.059998    8.000000   52.470001
  645.809998    8.000000   52.910000
  646.570007    8.000000   53.360001
  647.330017    8.000000   53.770000
  648.080017    8.000000   54.160000
  648.840027    8.000000   54.529999
  649.599976    8.000000   54.939999
  650.349976    8.000000   55.340000
  651.109985    8.000000   55.740002
  651.869995    8.000000   56.099998
  652.619995    8.000000   56.480000
  653.380005    8.000000   56.840000
  654.140015    8.000000   57.200001
  654.890015    8.000000   57.560001
  655.650024    8.000000   57.900002
  656.409973    8.000000   58.230000
  657.159973    8.000000   58.529999
  657.919983    8.000000   58.840000
  658.669983    8.000000   59.169998
  659.429993    8.000000   59.490002
  660.179993    8.000000   59.790001
  660.940002    8.000000   60.090000
  661.700012    8.000000   60.419998
  662.450012    8.000000   60.740002
  663.210022    8.000000   61.009998
  663.960022    8.000000   61.279999
  664.719971    8.000000   61.540001
  665.469971    8.000000   61.840000
  666.229980    8.000000   62.139999
  666.979980    8.000000   62.459999
  667.739990    8.000000   62.730000
  668.489990    8.000000   62.959999
  669.250000    8.000000   63.180000
  670.000000    8.000000   63.369999
  670.760010    8.000000   63.599998
  671.510010    8.000000   63.820000
  672.270020    8.000000   64.080002
  673.020020    8.000000   64.349998
  673.780029    8.000000   64.599998
  674.530029    8.000000   64.860001
  675.289978    8.000000   65.070000
  676.039978    8.000000   65.220001
  676.789978    8.000000   65.389999
  677.549988    8.000000   65.589996
  678.299988    8.000000   65.860001
  679.059998    8.000000   66.139999
  679.809998    8.000000   66.370003
  680.559998    8.000000   66.550003
  681.320007    8.000000   66.669998
  682.070007    8.000000   66.849998
  682.820007    8.000000   67.029999
  683.580017    8.000000   67.209999
  684.330017    8.000000   67.379997
  685.080017    8.000000   67.550003
  685.840027    8.000000   67.760002
  686.590027    8.000000   67.930000
  687.340027    8.000000   68.129997
  688.099976    8.000000   68.290001
  688.849976    8.000000   68.449997
  689.599976    8.000000   68.589996
  690.359985    8.000000   68.750000
  691.109985    8.000000   68.919998
  691.859985    8.000000   69.089996
  692.609985    8.000000   69.269997
  693.369995    8.000000   69.430000
  694.119995    8.000000   69.629997
  694.869995    8.000000   69.760002
  695.619995    8.000000   69.980003
  696.380005    8.000000   70.110001
  697.130005    8.000000   70.269997
  697.880005    8.000000   70.400002
  698.630005    8.000000   70.570000
  699.390015    8.000000   70.709999
  700.140015    8.000000   70.830002
  700.890015    8.000000   70.989998
  701.640015    8.000000   71.180000
  702.390015    8.000000   71.410004
  703.140015    8.000000   71.629997
  703.900024    8.000000   71.849998
  704.650024    8.000000   72.040001
  705.400024    8.000000   72.160004
  706.150024    8.000000   72.339996
  706.900024    8.000000   72.570000
  707.650024    8.000000   72.879997
  708.400024    8.000000   73.150002
  709.150024    8.000000   73.430000
  709.909973    8.000000   73.690002
  710.659973    8.000000   73.910004
  711.409973    8.000000   74.180000
  712.159973    8.000000   74.389999
  712.909973    8.000000   74.580002
  713.659973    8.000000   74.730003
  714.409973    8.000000   74.959999
  715.159973    8.000000   75.120003
  715.909973    8.000000   75.190002
  716.659973    8.000000   75.190002
  717.409973    8.000000   75.169998
  718.159973    8.000000   75.129997
  718.909973    8.000000   75.050003
  719.659973    8.000000   74.919998
  720.409973    8.000000   74.709999
  721.159973    8.000000   74.400002
  721.909973    8.000000   73.980003
  722.659973    8.000000   73.430000
  723.409973    8.000000   72.779999
  724.159973    8.000000   72.080002
  724.909973    8.000000   71.330002
  725.659973    8.000000   70.349998
  726.409973    8.000000   69.180000
  727.159973    8.000000   67.830002
  727.909973    8.000000   66.470001
  728.650024    8.000000   65.410004
  729.400024    8.000000   64.989998
  730.150024    8.000000   65.489998
  730.900024    8.000000   66.730003
  731.650024    8.000000   68.459999
  732.400024    8.000000   70.230003
  733.150024    8.000000   71.879997
  733.900024    8.000000   73.269997
  734.640015    8.000000   74.459999
  735.390015    8.000000   75.379997
  736.140015    8.000000   76.150002
  736.890015    8.000000   76.669998
  737.640015    8.000000   77.029999
  738.390015    8.000000   77.120003
  739.130005    8.000000   77.190002
  739.880005    8.000000   77.089996
  740.630005    8.000000   76.919998
  741.380005    8.000000   76.610001
  742.130005    8.000000   76.300003
  742.869995    8.000000   75.980003
  743.619995    8.000000   75.680000
  744.369995    8.000000   75.379997
  745.119995    8.000000   75.080002
  745.859985    8.000000   74.739998
  746.609985    8.000000   74.389999
  747.359985    8.000000   74.070000
  748.099976    8.000000   73.769997
  748.849976    8.000000   73.430000
  749.599976    8.000000   73.000000
  750.349976    8.000000   72.440002
  751.090027    8.000000   71.820000
  751.840027    8.000000   71.080002
  752.590027    8.000000   70.220001
  753.330017    8.000000   69.209999
  754.080017    8.000000   68.050003
  754.830017    8.000000   66.760002
  755.570007    8.000000   65.279999
  756.320007    8.000000   63.740002
  757.059998    8.000000   62.080002
  757.809998    8.000000   60.349998
  758.559998    8.000000   58.520000
  759.299988    8.000000   56.680000
  760.049988    8.000000   54.779999
  760.789978    8.000000   52.930000
  761.539978    8.000000   51.110001
  762.289978    8.000000   49.410000
  763.030029    8.000000   47.759998
  763.780029    8.000000   46.360001
  764.520020    8.000000   45.160000
  765.270020    8.000000   44.200001
  766.010010    8.000000   43.430000
  766.760010    8.000000   42.930000
  767.500000    8.000000   42.680000
  768.250000    8.000000   42.680000
  768.989990    8.000000   42.880001
  769.739990    8.000000   43.250000
  770.479980    8.000000   43.790001
  771.229980    8.000000   44.470001
  771.969971    8.000000   45.279999
  772.719971    8.000000   46.139999
  773.460022    8.000000   47.099998
  774.210022    8.000000   48.099998
  774.950012    8.000000   49.130001
  775.700012    8.000000   50.189999
  776.440002    8.000000   51.250000
  777.179993    8.000000   52.320000
  777.929993    8.000000   53.299999
  778.669983    8.000000   54.330002
  779.419983    8.000000   55.310001
  780.159973    8.000000   56.320000
  780.900024    8.000000   57.200001
  781.650024    8.000000   58.130001
  782.390015    8.000000   58.939999
  783.130005    8.000000   59.779999
  783.880005    8.000000   60.540001
  784.619995    8.000000   61.270000
  785.359985    8.000000   61.939999
  786.109985    8.000000   62.599998
  786.849976    8.000000   63.270000
  787.590027    8.000000   63.919998
  788.340027    8.000000   64.500000
  789.080017    8.000000   65.040001
  789.820007    8.000000   65.580002
  790.570007    8.000000   66.080002
  791.309998    8.000000   66.620003
  792.049988    8.000000   67.099998
  792.789978    8.000000   67.570000
  793.539978    8.000000   68.019997
  794.280029    8.000000   68.449997
  795.020020    8.000000   68.860001
  795.760010    8.000000   69.190002
  796.500000    8.000000   69.500000
  797.250000    8.000000   69.809998
  797.989990    8.000000   70.160004
  798.729980    8.000000   70.510002
  799.469971    8.000000   70.760002
  800.210022    8.000000   70.980003
  800.960022    8.000000   71.209999
  801.700012    8.000000   71.529999
  802.440002    8.000000   71.830002
  803.179993    8.000000   72.120003
  803.919983    8.000000   72.370003
  804.659973    8.000000   72.589996
  805.400024    8.000000   72.790001
  806.150024    8.000000   73.010002
  806.890015    8.000000   73.220001
  807.630005    8.000000   73.470001
  808.369995    8.000000   73.699997
  809.109985    8.000000   73.940002
  809.849976    8.000000   74.110001
  810.590027    8.000000   74.279999
  811.330017    8.000000   74.470001
  812.070007    8.000000   74.639999
  812.809998    8.000000   74.769997
  813.549988    8.000000   74.930000
  814.289978    8.000000   75.160004
  815.030029    8.000000   75.309998
  815.770020    8.000000   75.480003
  816.510010    8.000000   75.610001
  817.250000    8.000000   75.760002
  817.989990    8.000000   75.879997
  818.729980    8.000000   75.970001
  819.469971    8.000000   76.070000
  820.210022    8.000000   76.190002
  820.950012    8.000000   76.349998
  821.690002    8.000000   76.540001
  822.429993    8.000000   76.660004
  823.169983    8.000000   76.709999
  823.909973    8.000000   76.760002
  824.650024    8.000000   76.769997
  825.390015    8.000000   76.820000
  826.130005    8.000000   76.879997
  826.869995    8.000000   77.010002
  827.609985    8.000000   77.089996
  828.340027    8.000000   77.110001
  829.080017    8.000000   77.139999
  829.820007    8.000000   77.239998
  830.559998    8.000000   77.389999
  831.299988    8.000000   77.430000
  832.039978    8.000000   77.500000
  832.780029    8.000000   77.529999
  833.510010    8.000000   77.750000
  834.250000    8.000000   77.879997
  834.989990    8.000000   78.160004
  835.729980    8.000000   78.230003
  836.469971    8.000000   78.279999
  837.200012    8.000000   78.199997
  837.940002    8.000000   78.180000
  838.679993    8.000000   78.150002
  839.419983    8.000000   78.150002
  840.150024    8.000000   78.300003
  840.890015    8.000000   78.480003
  841.630005    8.000000   78.580002
  842.369995    8.000000   78.570000
  843.099976    8.000000   78.559998
  843.840027    8.000000   78.610001
  844.580017    8.000000   78.760002
  845.309998    8.000000   78.849998
  846.049988    8.000000   78.910004
  846.789978    8.000000   78.919998
  847.530029    8.000000   78.980003
  848.260010    8.000000   79.099998
  849.000000    8.000000   79.160004
  849.739990    8.000000   79.169998
  850.469971    8.000000   79.180000
  851.210022    8.000000   79.120003
  851.940002    8.000000   79.139999
  852.679993    8.000000   79.220001
  853.419983    8.000000   79.400002
  854.150024    8.000000   79.489998
  854.890015    8.000000   79.550003
  855.619995    8.000000   79.510002
  856.359985    8.000000   79.529999
  857.099976    8.000000   79.489998
  857.830017    8.000000   79.570000
  858.570007    8.000000   79.680000
  859.299988    8.000000   79.769997
  860.039978    8.000000   79.830002
  860.770020    8.000000   79.849998
  861.510010    8.000000   79.919998
  862.239990    8.000000   79.870003
  862.979980    8.000000   79.879997
  863.710022    8.000000   79.910004
  864.450012    8.000000   80.000000
  865.179993    8.000000   80.040001
  865.919983    8.000000   80.099998
  866.650024    8.000000   80.190002
  867.390015    8.000000   80.190002
  868.119995    8.000000   80.169998
  868.859985    8.000000   80.180000
  869.590027    8.000000   80.260002
  870.330017    8.000000   80.339996
  871.059998    8.000000   80.379997
  871.789978    8.000000   80.400002
  872.530029    8.000000   80.400002
  873.260010    8.000000   80.400002
  874.000000    8.000000   80.500000
  874.729980    8.000000   80.650002
  875.460022    8.000000   80.669998
  876.200012    8.000000   80.650002
  876.929993    8.000000   80.650002
  877.659973    8.000000   80.730003
  878.400024    8.000000   80.750000
  879.130005    8.000000   80.669998
  879.859985    8.000000   80.660004
  880.599976    8.000000   80.629997
  881.330017    8.000000   80.699997
  882.059998    8.000000   80.769997
  882.799988    8.000000   80.860001
  883.530029    8.000000   81.010002
  884.260010    8.000000   81.089996
  884.989990    8.000000   81.110001
  885.729980    8.000000   81.050003
  886.460022    8.000000   81.059998
  887.190002    8.000000   81.070000
  887.919983    8.000000   80.949997
  888.659973    8.000000   80.809998
  889.390015    8.000000   80.589996
  890.119995    8.000000   80.489998
  890.849976    8.000000   80.260002
  891.580017    8.000000   80.080002
  892.320007    8.000000   79.800003
  893.049988    8.000000   79.529999
  893.780029    8.000000   79.349998
  894.510010    8.000000   79.139999
  895.239990    8.000000   79.099998
  895.969971    8.000000   79.040001
  896.710022    8.000000   79.000000
  897.440002    8.000000   78.849998
  898.169983    8.000000   78.790001
  898.900024    8.000000   78.809998
  899.630005    8.000000   78.949997
  900.359985    8.000000   79.099998
  901.090027    8.000000   79.290001
  901.820007    8.000000   79.519997
  902.549988    8.000000   79.800003
  903.280029    8.000000   80.110001
  904.020020    8.000000   80.309998
  904.750000    8.000000   80.570000
  905.479980    8.000000   80.820000
  906.210022    8.000000   81.059998
  906.940002    8.000000   81.180000
  907.669983    8.000000   81.330002
  908.400024    8.000000   81.470001
  909.130005    8.000000   81.650002
  909.859985    8.000000   81.709999
  910.590027    8.000000   81.790001
  911.320007    8.000000   81.830002
  912.049988    8.000000   81.959999
  912.780029    8.000000   82.040001
  913.510010    8.000000   82.080002
  914.229980    8.000000   82.099998
  914.960022    8.000000   82.190002
  915.690002    8.000000   82.260002
  916.419983    8.000000   82.250000
  917.150024    8.000000   82.199997
  917.880005    8.000000   82.250000
  918.609985    8.000000   82.260002
  919.340027    8.000000   82.330002
  920.070007    8.000000   82.320000
  920.799988    8.000000   82.410004
  921.520020    8.000000   82.480003
  922.250000    8.000000   82.599998
  922.979980    8.000000   82.610001
  923.710022    8.000000   82.639999
  924.440002    8.000000   82.620003
  925.169983    8.000000   82.610001
  925.890015    8.000000   82.570000
  926.619995    8.000000   82.610001
  927.349976    8.000000   82.620003
  928.080017    8.000000   82.669998
  928.809998    8.000000   82.690002
  929.530029    8.000000   82.760002
  930.260010    8.000000   82.690002
  930.989990    8.000000   82.559998
  931.719971    8.000000   82.480003
  932.440002    8.000000   82.510002
  933.169983    8.000000   82.570000
  933.900024    8.000000   82.669998
  934.630005    8.000000   82.709999
  935.349976    8.000000   82.800003
  936.080017    8.000000   82.900002
  936.809998    8.000000   82.989998
  937.530029    8.000000   83.010002
  938.260010    8.000000   82.949997
  938.989990    8.000000   82.870003
  939.710022    8.000000   82.790001
  940.440002    8.000000   82.730003
  941.169983    8.000000   82.720001
  941.890015    8.000000   82.739998
  942.619995    8.000000   82.820000
  943.340027    8.000000   82.839996
  944.070007    8.000000   82.900002
  944.799988    8.000000   82.900002
  945.520020    8.000000   82.940002
  946.250000    8.000000   82.930000
  946.969971    8.000000   82.940002
  947.700012    8.000000   82.989998
  948.419983    8.000000   82.970001
  949.150024    8.000000   82.910004
  949.880005    8.000000   82.940002
  950.599976    8.000000   82.919998
  951.330017    8.000000   82.980003
  952.049988    8.000000   82.919998
  952.780029    8.000000   82.989998
  953.500000    8.000000   82.980003
  954.229980    8.000000   83.019997
  954.950012    8.000000   83.010002
  955.679993    8.000000   83.019997
  956.400024    8.000000   82.959999
  957.119995    8.000000   82.989998
  957.849976    8.000000   83.000000
  958.570007    8.000000   83.059998
  959.299988    8.000000   83.070000
  960.020020    8.000000   83.169998
  960.750000    8.000000   83.250000
  961.469971    8.000000   83.320000
  962.190002    8.000000   83.370003
  962.919983    8.000000   83.500000
  963.640015    8.000000   83.540001
  964.369995    8.000000   83.540001
  965.090027    8.000000   83.430000
  965.809998    8.000000   83.400002
  966.539978    8.000000   83.360001
  967.260010    8.000000   83.349998
  967.979980    8.000000   83.300003
  968.710022    8.000000   83.349998
  969.429993    8.000000   83.389999
  970.150024    8.000000   83.449997
  970.880005    8.000000   83.489998
  971.599976    8.000000   83.480003
  972.320007    8.000000   83.470001
  973.039978    8.000000   83.379997
  973.770020    8.000000   83.309998
  974.489990    8.000000   83.199997
  975.210022    8.000000   83.230003
  975.929993    8.000000   83.349998
  976.659973    8.000000   83.500000
  977.380005    8.000000   83.580002
  978.099976    8.000000   83.620003
  978.820007    8.000000   83.599998
  979.539978    8.000000   83.620003
  980.270020    8.000000   83.540001
  980.989990    8.000000   83.599998
  981.710022    8.000000   83.540001
  982.429993    8.000000   83.620003
  983.150024    8.000000   83.709999
  983.869995    8.000000   83.830002
  984.599976    8.000000   83.790001
  985.320007    8.000000   83.730003
  986.039978    8.000000   83.629997
  986.760010    8.000000   83.690002
  987.479980    8.000000   83.760002
  988.200012    8.000000   83.889999
  988.919983    8.000000   83.839996
  989.640015    8.000000   83.769997
  990.359985    8.000000   83.680000
  991.080017    8.000000   83.730003
  991.799988    8.000000   83.790001
  992.530029    8.000000   83.820000
  993.250000    8.000000   83.779999
  993.969971    8.000000   83.720001
  994.690002    8.000000   83.739998
  995.409973    8.000000   83.760002
  996.130005    8.000000   83.769997
  996.849976    8.000000   83.790001
  997.570007    8.000000   83.839996
  998.289978    8.000000   83.900002
  999.010010    8.000000   83.849998
  999.719971    8.000000   83.839996
 1000.440002    8.000000   83.830002
 1001.159973    8.000000   83.870003
 1001.880005    8.000000   83.870003
 1002.599976    8.000000   83.750000
 1003.320007    8.000000   83.680000
 1004.039978    8.000000   83.699997
 1004.760010    8.000000   83.709999
 1005.479980    8.000000   83.750000
 1006.200012    8.000000   83.790001
 1006.919983    8.000000   83.910004
 1007.630005    8.000000   83.900002
 1008.349976    8.000000   83.900002
 1009.070007    8.000000   83.839996
 1009.789978    8.000000   83.860001
 1010.510010    8.000000   83.809998
 1011.229980    8.000000   83.769997
 1011.940002    8.000000   83.769997
 1012.659973    8.000000   83.709999
 1013.380005    8.000000   83.839996
 1014.099976    8.000000   83.849998
 1014.820007    8.000000   83.919998
 1015.530029    8.000000   83.820000
 1016.250000    8.000000   83.849998
 1016.969971    8.000000   83.900002
 1017.690002    8.000000   83.910004
 1018.400024    8.000000   83.919998
 1019.119995    8.000000   83.910004
 1019.840027    8.000000   83.959999
 1020.559998    8.000000   83.959999
 1021.270020    8.000000   84.000000
 1021.989990    8.000000   84.050003
 1022.710022    8.000000   84.000000
 1023.419983    8.000000   83.970001
 1024.140015    8.000000   83.940002
 1024.859985    8.000000   84.029999
 1025.569946    8.000000   84.019997
 1026.290039    8.000000   83.919998
 1027.010010    8.000000   83.910004
 1027.719971    8.000000   83.870003
 1028.439941    8.000000   84.029999
 1029.150024    8.000000   83.930000
 1029.869995    8.000000   83.900002
 1030.589966    8.000000   83.800003
 1031.300049    8.000000   83.889999
 1032.020020    8.000000   83.900002
 1032.729980    8.000000   83.919998
 1033.449951    8.000000   83.989998
 1034.160034    8.000000   84.160004
 1034.880005    8.000000   84.209999
 1035.599976    8.000000   84.099998
 1036.310059    8.000000   84.080002
 1037.030029    8.000000   84.099998
 1037.739990    8.000000   84.099998
 1038.459961    8.000000   83.989998
 1039.170044    8.000000   83.940002
 1039.890015    8.000000   83.849998
 1040.599976    8.000000   83.790001
 1041.310059    8.000000   83.769997
 1042.030029    8.000000   83.910004
 1042.739990    8.000000   83.959999
 1043.459961    8.000000   83.919998
 1044.170044    8.000000   83.870003
 1044.890015    8.000000   83.790001
 1045.599976    8.000000   83.830002
 1046.310059    8.000000   83.769997
 1047.030029    8.000000   83.879997
 1047.739990    8.000000   83.930000
 1048.459961    8.000000   83.989998
 1049.170044    8.000000   83.849998
 1049.880005    8.000000   83.690002
 1050.599976    8.000000   83.610001
 1051.310059    8.000000   83.790001
 1052.020020    8.000000   83.970001
 1052.739990    8.000000   84.110001
 1053.449951    8.000000   83.860001
 1054.160034    8.000000   83.730003
 1054.880005    8.000000   83.559998
 1055.589966    8.000000   83.669998
 1056.300049    8.000000   83.699997
 1057.010010    8.000000   83.879997
 1057.729980    8.000000   83.940002
 1058.439941    8.000000   83.720001
 1059.150024    8.000000   83.570000
 1059.859985    8.000000   83.559998
 1060.579956    8.000000   83.629997
 1061.290039    8.000000   83.580002
 1062.000000    8.000000   83.570000
 1062.709961    8.000000   83.629997
 1063.420044    8.000000   83.750000
 1064.140015    8.000000   83.680000
 1064.849976    8.000000   83.660004
 1065.560059    8.000000   83.550003
 1066.270020    8.000000   83.500000
 1066.979980    8.000000   83.529999
 1067.689941    8.000000   83.580002
 1068.400024    8.000000   83.529999
 1069.119995    8.000000   83.470001
 1069.829956    8.000000   83.510002
 1070.540039    8.000000   83.489998
 1071.250000    8.000000   83.589996
 1071.959961    8.000000   83.599998
 1072.670044    8.000000   83.820000
 1073.380005    8.000000   83.750000
 1074.089966    8.000000   83.480003
 1074.800049    8.000000   83.169998
 1075.510010    8.000000   83.150002
 1076.219971    8.000000   83.309998
 1076.930054    8.000000   83.480003
 1077.640015    8.000000   83.500000
 1078.349976    8.000000   83.540001
 1079.060059    8.000000   83.370003
 1079.770020    8.000000   83.400002
 1080.479980    8.000000   83.230003
 1081.189941    8.000000   83.190002
 1081.900024    8.000000   82.800003
 1082.609985    8.000000   82.660004
 1083.319946    8.000000   82.489998
 1084.030029    8.000000   82.739998
 1084.739990    8.000000   82.769997
 1085.449951    8.000000   82.910004
 1086.160034    8.000000   82.849998
 1086.869995    8.000000   82.900002
 1087.579956    8.000000   82.889999
 1088.290039    8.000000   82.820000
 1088.989990    8.000000   82.639999
 1089.699951    8.000000   82.559998
 1090.410034    8.000000   82.279999
 1091.119995    8.000000   82.169998
 1091.829956    8.000000   81.959999
 1092.540039    8.000000   81.860001
 1093.239990    8.000000   81.949997
 1093.949951    8.000000   81.680000
 1094.660034    8.000000   81.540001
 1095.369995    8.000000   81.480003
 1096.079956    8.000000   81.620003
 1096.780029    8.000000   81.750000
 1097.489990    8.000000   81.419998
 1098.199951    8.000000   81.320000
 1098.910034    8.000000   81.220001
 1099.609985    8.000000   81.290001
 1100.319946    8.000000   81.139999
 1101.030029    8.000000   81.080002
 1101.739990    8.000000   80.900002
 1102.439941    8.000000   80.550003
 1103.150024    8.000000   80.199997
 1103.859985    8.000000   79.970001
 1104.560059    8.000000   79.839996
 1105.270020    8.000000   79.559998
 1105.979980    8.000000   79.260002
 1106.680054    8.000000   79.129997
 1107.390015    8.000000   79.279999
 1108.099976    8.000000   79.169998
 1108.800049    8.000000   78.849998
 1109.510010    8.000000   78.290001
 1110.209961    8.000000   78.089996
 1110.920044    8.000000   77.949997
 1111.630005    8.000000   77.769997
 1112.329956    8.000000   77.559998
 1113.040039    8.000000   77.599998
 1113.739990    8.000000   77.730003
 1114.449951    8.000000   77.559998
 1115.150024    8.000000   77.540001
 1115.859985    8.000000   77.110001
 1116.569946    8.000000   76.930000
 1117.270020    8.000000   76.459999
 1117.979980    8.000000   76.300003
 1118.680054    8.000000   76.190002

  347.690002    9.000000  101.260002
  348.480011    9.000000  106.970001
  349.260010    9.000000  225.649994
  350.040009    9.000000   47.580002
  350.820007    9.000000   49.599998
  351.609985    9.000000   49.360001
  352.390015    9.000000   48.549999
  353.170013    9.000000   48.029999
  353.950012    9.000000   48.070000
  354.739990    9.000000   47.529999
  355.519989    9.000000   46.810001
  356.299988    9.000000   46.970001
  357.079987    9.000000   46.759998
  357.869995    9.000000   46.830002
  358.649994    9.000000   46.330002
  359.429993    9.000000   46.470001
  360.209991    9.000000   46.380001
  360.989990    9.000000   45.610001
  361.769989    9.000000   45.610001
  362.559998    9.000000   45.900002
  363.339996    9.000000   46.410000
  364.119995    9.000000   45.830002
  364.899994    9.000000   45.130001
  365.679993    9.000000   45.230000
  366.459991    9.000000   46.029999
  367.250000    9.000000   45.990002
  368.029999    9.000000   45.660000
  368.809998    9.000000   45.619999
  369.589996    9.000000   45.689999
  370.369995    9.000000   45.430000
  371.149994    9.000000   44.990002
  371.929993    9.000000   45.290001
  372.709991    9.000000   44.980000
  373.489990    9.000000   44.849998
  374.279999    9.000000   44.770000
  375.059998    9.000000   44.750000
  375.839996    9.000000   44.990002
  376.619995    9.000000   44.619999
  377.399994    9.000000   44.360001
  378.179993    9.000000   44.139999
  378.959991    9.000000   44.160000
  379.739990    9.000000   44.139999
  380.519989    9.000000   43.639999
  381.299988    9.000000   43.419998
  382.079987    9.000000   43.200001
  382.859985    9.000000   43.209999
  383.640015    9.000000   42.810001
  384.420013    9.000000   42.660000
  385.200012    9.000000   42.430000
  385.980011    9.000000   42.290001
  386.760010    9.000000   42.270000
  387.540009    9.000000   42.169998
  388.320007    9.000000   42.110001
  389.100006    9.000000   41.830002
  389.880005    9.000000   41.419998
  390.660004    9.000000   41.139999
  391.440002    9.000000   40.919998
  392.220001    9.000000   40.770000
  393.000000    9.000000   40.419998
  393.769989    9.000000   40.070000
  394.549988    9.000000   39.919998
  395.329987    9.000000   39.790001
  396.109985    9.000000   39.650002
  396.890015    9.000000   39.470001
  397.670013    9.000000   39.119999
  398.450012    9.000000   38.759998
  399.230011    9.000000   38.630001
  400.010010    9.000000   38.650002
  400.779999    9.000000   38.590000
  401.559998    9.000000   38.360001
  402.339996    9.000000   38.080002
  403.119995    9.000000   38.020000
  403.899994    9.000000   37.770000
  404.679993    9.000000   37.590000
  405.459991    9.000000   37.299999
  406.230011    9.000000   37.200001
  407.010010    9.000000   37.070000
  407.790009    9.000000   36.980000
  408.570007    9.000000   36.799999
  409.350006    9.000000   36.630001
  410.119995    9.000000   36.430000
  410.899994    9.000000   36.369999
  411.679993    9.000000   36.240002
  412.459991    9.000000   36.169998
  413.239990    9.000000   36.000000
  414.010010    9.000000   35.900002
  414.790009    9.000000   35.869999
  415.570007    9.000000   35.689999
  416.350006    9.000000   35.619999
  417.119995    9.000000   35.430000
  417.899994    9.000000   35.369999
  418.679993    9.000000   35.279999
  419.450012    9.000000   35.180000
  420.230011    9.000000   35.000000
  421.010010    9.000000   34.900002
  421.790009    9.000000   34.770000
  422.559998    9.000000   34.669998
  423.339996    9.000000   34.509998
  424.119995    9.000000   34.419998
  424.890015    9.000000   34.439999
  425.670013    9.000000   34.340000
  426.450012    9.000000   34.240002
  427.220001    9.000000   34.090000
  428.000000    9.000000   34.060001
  428.769989    9.000000   33.990002
  429.549988    9.000000   33.970001
  430.329987    9.000000   33.889999
  431.100006    9.000000   33.799999
  431.880005    9.000000   33.709999
  432.660004    9.000000   33.700001
  433.429993    9.000000   33.720001
  434.209991    9.000000   33.700001
  434.980011    9.000000   33.570000
  435.760010    9.000000   33.470001
  436.540009    9.000000   33.400002
  437.309998    9.000000   33.419998
  438.089996    9.000000   33.400002
  438.859985    9.000000   33.419998
  439.640015    9.000000   33.360001
  440.410004    9.000000   33.389999
  441.190002    9.000000   33.369999
  441.959991    9.000000   33.389999
  442.739990    9.000000   33.410000
  443.510010    9.000000   33.400002
  444.290009    9.000000   33.400002
  445.059998    9.000000   33.369999
  445.839996    9.000000   33.400002
  446.609985    9.000000   33.439999
  447.390015    9.000000   33.520000
  448.160004    9.000000   33.580002
  448.940002    9.000000   33.599998
  449.709991    9.000000   33.580002
  450.489990    9.000000   33.560001
  451.260010    9.000000   33.619999
  452.040009    9.000000   33.709999
  452.809998    9.000000   33.799999
  453.579987    9.000000   33.840000
  454.359985    9.000000   33.840000
  455.130005    9.000000   33.910000
  455.910004    9.000000   33.970001
  456.679993    9.000000   34.049999
  457.459991    9.000000   34.060001
  458.230011    9.000000   34.130001
  459.000000    9.000000   34.189999
  459.779999    9.000000   34.270000
  460.549988    9.000000   34.349998
  461.320007    9.000000   34.430000
  462.100006    9.000000   34.540001
  462.869995    9.000000   34.669998
  463.649994    9.000000   34.810001
  464.420013    9.000000   34.880001
  465.190002    9.000000   34.939999
  465.970001    9.000000   35.000000
  466.739990    9.000000   35.110001
  467.510010    9.000000   35.209999
  468.279999    9.000000   35.330002
  469.059998    9.000000   35.389999
  469.829987    9.000000   35.500000
  470.600006    9.000000   35.630001
  471.380005    9.000000   35.770000
  472.149994    9.000000   35.880001
  472.920013    9.000000   35.950001
  473.690002    9.000000   36.049999
  474.470001    9.000000   36.160000
  475.239990    9.000000   36.290001
  476.010010    9.000000   36.410000
  476.779999    9.000000   36.529999
  477.559998    9.000000   36.639999
  478.329987    9.000000   36.770000
  479.100006    9.000000   36.959999
  479.869995    9.000000   37.110001
  480.640015    9.000000   37.230000
  481.420013    9.000000   37.299999
  482.190002    9.000000   37.400002
  482.959991    9.000000   37.520000
  483.730011    9.000000   37.630001
  484.500000    9.000000   37.759998
  485.279999    9.000000   37.880001
  486.049988    9.000000   38.000000
  486.820007    9.000000   38.029999
  487.589996    9.000000   38.070000
  488.359985    9.000000   38.130001
  489.130005    9.000000   38.209999
  489.899994    9.000000   38.169998
  490.679993    9.000000   38.119999
  491.450012    9.000000   38.040001
  492.220001    9.000000   37.980000
  492.989990    9.000000   37.869999
  493.760010    9.000000   37.759998
  494.529999    9.000000   37.660000
  495.299988    9.000000   37.529999
  496.070007    9.000000   37.380001
  496.839996    9.000000   37.220001
  497.609985    9.000000   37.029999
  498.380005    9.000000   36.849998
  499.149994    9.000000   36.689999
  499.920013    9.000000   36.500000
  500.690002    9.000000   36.310001
  501.459991    9.000000   36.119999
  502.230011    9.000000   35.950001
  503.000000    9.000000   35.770000
  503.769989    9.000000   35.580002
  504.540009    9.000000   35.439999
  505.309998    9.000000   35.299999
  506.079987    9.000000   35.160000
  506.850006    9.000000   35.000000
  507.619995    9.000000   34.880001
  508.390015    9.000000   34.770000
  509.160004    9.000000   34.660000
  509.929993    9.000000   34.520000
  510.700012    9.000000   34.389999
  511.470001    9.000000   34.299999
  512.239990    9.000000   34.220001
  513.010010    9.000000   34.130001
  513.780029    9.000000   34.060001
  514.549988    9.000000   33.980000
  515.320007    9.000000   33.930000
  516.090027    9.000000   33.889999
  516.859985    9.000000   33.860001
  517.619995    9.000000   33.820000
  518.390015    9.000000   33.770000
  519.159973    9.000000   33.740002
  519.929993    9.000000   33.700001
  520.700012    9.000000   33.740002
  521.469971    9.000000   33.759998
  522.239990    9.000000   33.770000
  523.000000    9.000000   33.750000
  523.770020    9.000000   33.730000
  524.539978    9.000000   33.759998
  525.309998    9.000000   33.770000
  526.080017    9.000000   33.830002
  526.840027    9.000000   33.840000
  527.609985    9.000000   33.860001
  528.380005    9.000000   33.860001
  529.150024    9.000000   33.880001
  529.919983    9.000000   33.880001
  530.679993    9.000000   33.930000
  531.450012    9.000000   33.959999
  532.219971    9.000000   34.020000
  532.989990    9.000000   34.060001
  533.750000    9.000000   34.139999
  534.520020    9.000000   34.160000
  535.289978    9.000000   34.200001
  536.059998    9.000000   34.209999
  536.820007    9.000000   34.279999
  537.590027    9.000000   34.330002
  538.359985    9.000000   34.369999
  539.119995    9.000000   34.389999
  539.890015    9.000000   34.430000
  540.659973    9.000000   34.459999
  541.419983    9.000000   34.509998
  542.190002    9.000000   34.529999
  542.960022    9.000000   34.560001
  543.719971    9.000000   34.560001
  544.489990    9.000000   34.599998
  545.260010    9.000000   34.639999
  546.020020    9.000000   34.680000
  546.789978    9.000000   34.700001
  547.559998    9.000000   34.709999
  548.320007    9.000000   34.740002
  549.090027    9.000000   34.720001
  549.849976    9.000000   34.720001
  550.619995    9.000000   34.720001
  551.390015    9.000000   34.730000
  552.150024    9.000000   34.740002
  552.919983    9.000000   34.730000
  553.679993    9.000000   34.740002
  554.450012    9.000000   34.730000
  555.210022    9.000000   34.759998
  555.979980    9.000000   34.740002
  556.750000    9.000000   34.759998
  557.510010    9.000000   34.750000
  558.280029    9.000000   34.759998
  559.039978    9.000000   34.730000
  559.809998    9.000000   34.730000
  560.570007    9.000000   34.700001
  561.340027    9.000000   34.689999
  562.099976    9.000000   34.660000
  562.869995    9.000000   34.619999
  563.630005    9.000000   34.599998
  564.390015    9.000000   34.560001
  565.159973    9.000000   34.529999
  565.919983    9.000000   34.490002
  566.690002    9.000000   34.450001
  567.450012    9.000000   34.410000
  568.219971    9.000000   34.380001
  568.979980    9.000000   34.340000
  569.750000    9.000000   34.310001
  570.510010    9.000000   34.250000
  571.270020    9.000000   34.200001
  572.039978    9.000000   34.150002
  572.799988    9.000000   34.099998
  573.570007    9.000000   34.049999
  574.330017    9.000000   34.020000
  575.090027    9.000000   33.970001
  575.859985    9.000000   33.930000
  576.619995    9.000000   33.869999
  577.380005    9.000000   33.820000
  578.150024    9.000000   33.759998
  578.909973    9.000000   33.700001
  579.669983    9.000000   33.660000
  580.440002    9.000000   33.639999
  581.200012    9.000000   33.590000
  581.960022    9.000000   33.560001
  582.729980    9.000000   33.509998
  583.489990    9.000000   33.459999
  584.250000    9.000000   33.410000
  585.020020    9.000000   33.369999
  585.780029    9.000000   33.369999
  586.539978    9.000000   33.360001
  587.299988    9.000000   33.360001
  588.070007    9.000000   33.330002
  588.830017    9.000000   33.320000
  589.590027    9.000000   33.299999
  590.349976    9.000000   33.299999
  591.119995    9.000000   33.290001
  591.880005    9.000000   33.290001
  592.640015    9.000000   33.299999
  593.400024    9.000000   33.320000
  594.159973    9.000000   33.320000
  594.929993    9.000000   33.349998
  595.690002    9.000000   33.389999
  596.450012    9.000000   33.470001
  597.210022    9.000000   33.520000
  597.969971    9.000000   33.580002
  598.729980    9.000000   33.619999
  599.500000    9.000000   33.680000
  600.260010    9.000000   33.750000
  601.020020    9.000000   33.830002
  601.780029    9.000000   33.900002
  602.539978    9.000000   33.990002
  603.299988    9.000000   34.090000
  604.059998    9.000000   34.200001
  604.820007    9.000000   34.299999
  605.580017    9.000000   34.450001
  606.349976    9.000000   34.610001
  607.109985    9.000000   34.790001
  607.869995    9.000000   34.939999
  608.630005    9.000000   35.099998
  609.390015    9.000000   35.259998
  610.150024    9.000000   35.439999
  610.909973    9.000000   35.619999
  611.669983    9.000000   35.820000
  612.429993    9.000000   36.020000
  613.190002    9.000000   36.230000
  613.950012    9.000000   36.459999
  614.710022    9.000000   36.730000
  615.469971    9.000000   36.990002
  616.229980    9.000000   37.240002
  616.989990    9.000000   37.509998
  617.750000    9.000000   37.790001
  618.510010    9.000000   38.090000
  619.270020    9.000000   38.389999
  620.030029    9.000000   38.720001
  620.789978    9.000000   39.040001
  621.549988    9.000000   39.400002
  622.309998    9.000000   39.750000
  623.070007    9.000000   40.099998
  623.830017    9.000000   40.450001
  624.580017    9.000000   40.790001
  625.340027    9.000000   41.169998
  626.099976    9.000000   41.529999
  626.859985    9.000000   41.950001
  627.619995    9.000000   42.380001
  628.380005    9.000000   42.820000
  629.140015    9.000000   43.250000
  629.900024    9.000000   43.680000
  630.659973    9.000000   44.119999
  631.409973    9.000000   44.570000
  632.169983    9.000000   45.000000
  632.929993    9.000000   45.430000
  633.690002    9.000000   45.849998
  634.450012    9.000000   46.310001
  635.210022    9.000000   46.790001
  635.960022    9.000000   47.270000
  636.719971    9.000000   47.740002
  637.479980    9.000000   48.189999
  638.239990    9.000000   48.650002
  639.000000    9.000000   49.080002
  639.750000    9.000000   49.529999
  640.510010    9.000000   49.950001
  641.270020    9.000000   50.410000
  642.030029    9.000000   50.860001
  642.780029    9.000000   51.310001
  643.539978    9.000000   51.700001
  644.299988    9.000000   52.110001
  645.059998    9.000000   52.560001
  645.809998    9.000000   52.990002
  646.570007    9.000000   53.430000
  647.330017    9.000000   53.820000
  648.080017    9.000000   54.220001
  648.840027    9.000000   54.599998
  649.599976    9.000000   55.009998
  650.349976    9.000000   55.400002
  651.109985    9.000000   55.799999
  651.869995    9.000000   56.180000
  652.619995    9.000000   56.549999
  653.380005    9.000000   56.910000
  654.140015    9.000000   57.279999
  654.890015    9.000000   57.639999
  655.650024    9.000000   57.990002
  656.409973    9.000000   58.320000
  657.159973    9.000000   58.639999
  657.919983    9.000000   58.970001
  658.669983    9.000000   59.290001
  659.429993    9.000000   59.619999
  660.179993    9.000000   59.930000
  660.940002    9.000000   60.250000
  661.700012    9.000000   60.580002
  662.450012    9.000000   60.900002
  663.210022    9.000000   61.189999
  663.960022    9.000000   61.430000
  664.719971    9.000000   61.689999
  665.469971    9.000000   61.980000
  666.229980    9.000000   62.310001
  666.979980    9.000000   62.630001
  667.739990    9.000000   62.919998
  668.489990    9.000000   63.139999
  669.250000    9.000000   63.340000
  670.000000    9.000000   63.529999
  670.760010    9.000000   63.770000
  671.510010    9.000000   64.010002
  672.270020    9.000000   64.290001
  673.020020    9.000000   64.529999
  673.780029    9.000000   64.779999
  674.530029    9.000000   65.019997
  675.289978    9.000000   65.260002
  676.039978    9.000000   65.419998
  676.789978    9.000000   65.589996
  677.549988    9.000000   65.779999
  678.299988    9.000000   66.040001
  679.059998    9.000000   66.300003
  679.809998    9.000000   66.529999
  680.559998    9.000000   66.720001
  681.320007    9.000000   66.879997
  682.070007    9.000000   67.070000
  682.820007    9.000000   67.239998
  683.580017    9.000000   67.419998
  684.330017    9.000000   67.580002
  685.080017    9.000000   67.730003
  685.840027    9.000000   67.930000
  686.590027    9.000000   68.120003
  687.340027    9.000000   68.330002
  688.099976    9.000000   68.500000
  688.849976    9.000000   68.639999
  689.599976    9.000000   68.800003
  690.359985    9.000000   68.959999
  691.109985    9.000000   69.129997
  691.859985    9.000000   69.290001
  692.609985    9.000000   69.489998
  693.369995    9.000000   69.660004
  694.119995    9.000000   69.860001
  694.869995    9.000000   69.989998
  695.619995    9.000000   70.209999
  696.380005    9.000000   70.330002
  697.130005    9.000000   70.519997
  697.880005    9.000000   70.660004
  698.630005    9.000000   70.860001
  699.390015    9.000000   71.000000
  700.140015    9.000000   71.150002
  700.890015    9.000000   71.320000
  701.640015    9.000000   71.519997
  702.390015    9.000000   71.730003
  703.140015    9.000000   71.970001
  703.900024    9.000000   72.160004
  704.650024    9.000000   72.379997
  705.400024    9.000000   72.550003
  706.150024    9.000000   72.769997
  706.900024    9.000000   73.000000
  707.650024    9.000000   73.309998
  708.400024    9.000000   73.610001
  709.150024    9.000000   73.870003
  709.909973    9.000000   74.150002
  710.659973    9.000000   74.339996
  711.409973    9.000000   74.599998
  712.159973    9.000000   74.750000
  712.909973    9.000000   74.900002
  713.659973    9.000000   75.029999
  714.409973    9.000000   75.230003
  715.159973    9.000000   75.360001
  715.909973    9.000000   75.370003
  716.659973    9.000000   75.290001
  717.409973    9.000000   75.180000
  718.159973    9.000000   75.070000
  718.909973    9.000000   74.930000
  719.659973    9.000000   74.669998
  720.409973    9.000000   74.320000
  721.159973    9.000000   73.870003
  721.909973    9.000000   73.330002
  722.659973    9.000000   72.669998
  723.409973    9.000000   71.860001
  724.159973    9.000000   70.980003
  724.909973    9.000000   70.010002
  725.659973    9.000000   68.800003
  726.409973    9.000000   67.480003
  727.159973    9.000000   66.199997
  727.909973    9.000000   65.330002
  728.650024    9.000000   65.169998
  729.400024    9.000000   65.800003
  730.150024    9.000000   67.150002
  730.900024    9.000000   68.860001
  731.650024    9.000000   70.669998
  732.400024    9.000000   72.290001
  733.150024    9.000000   73.680000
  733.900024    9.000000   74.709999
  734.640015    9.000000   75.599998
  735.390015    9.000000   76.230003
  736.140015    9.000000   76.800003
  736.890015    9.000000   77.160004
  737.640015    9.000000   77.349998
  738.390015    9.000000   77.320000
  739.130005    9.000000   77.250000
  739.880005    9.000000   77.080002
  740.630005    9.000000   76.849998
  741.380005    9.000000   76.489998
  742.130005    9.000000   76.160004
  742.869995    9.000000   75.809998
  743.619995    9.000000   75.510002
  744.369995    9.000000   75.199997
  745.119995    9.000000   74.900002
  745.859985    9.000000   74.599998
  746.609985    9.000000   74.230003
  747.359985    9.000000   73.870003
  748.099976    9.000000   73.489998
  748.849976    9.000000   73.080002
  749.599976    9.000000   72.519997
  750.349976    9.000000   71.820000
  751.090027    9.000000   71.019997
  751.840027    9.000000   70.129997
  752.590027    9.000000   69.099998
  753.330017    9.000000   67.919998
  754.080017    9.000000   66.550003
  754.830017    9.000000   65.110001
  755.570007    9.000000   63.500000
  756.320007    9.000000   61.840000
  757.059998    9.000000   60.040001
  757.809998    9.000000   58.200001
  758.559998    9.000000   56.279999
  759.299988    9.000000   54.389999
  760.049988    9.000000   52.480000
  760.789978    9.000000   50.680000
  761.539978    9.000000   48.959999
  762.289978    9.000000   47.400002
  763.030029    9.000000   45.970001
  763.780029    9.000000   44.790001
  764.520020    9.000000   43.840000
  765.270020    9.000000   43.180000
  766.010010    9.000000   42.709999
  766.760010    9.000000   42.490002
  767.500000    9.000000   42.439999
  768.250000    9.000000   42.650002
  768.989990    9.000000   43.020000
  769.739990    9.000000   43.630001
  770.479980    9.000000   44.340000
  771.229980    9.000000   45.169998
  771.969971    9.000000   46.080002
  772.719971    9.000000   47.020000
  773.460022    9.000000   48.070000
  774.210022    9.000000   49.139999
  774.950012    9.000000   50.240002
  775.700012    9.000000   51.310001
  776.440002    9.000000   52.369999
  777.179993    9.000000   53.419998
  777.929993    9.000000   54.380001
  778.669983    9.000000   55.340000
  779.419983    9.000000   56.270000
  780.159973    9.000000   57.240002
  780.900024    9.000000   58.080002
  781.650024    9.000000   58.980000
  782.390015    9.000000   59.770000
  783.130005    9.000000   60.570000
  783.880005    9.000000   61.279999
  784.619995    9.000000   61.990002
  785.359985    9.000000   62.650002
  786.109985    9.000000   63.320000
  786.849976    9.000000   63.970001
  787.590027    9.000000   64.589996
  788.340027    9.000000   65.120003
  789.080017    9.000000   65.629997
  789.820007    9.000000   66.120003
  790.570007    9.000000   66.580002
  791.309998    9.000000   67.059998
  792.049988    9.000000   67.540001
  792.789978    9.000000   68.000000
  793.539978    9.000000   68.459999
  794.280029    9.000000   68.889999
  795.020020    9.000000   69.300003
  795.760010    9.000000   69.620003
  796.500000    9.000000   69.870003
  797.250000    9.000000   70.150002
  797.989990    9.000000   70.480003
  798.729980    9.000000   70.849998
  799.469971    9.000000   71.110001
  800.210022    9.000000   71.320000
  800.960022    9.000000   71.519997
  801.700012    9.000000   71.849998
  802.440002    9.000000   72.180000
  803.179993    9.000000   72.500000
  803.919983    9.000000   72.760002
  804.659973    9.000000   73.000000
  805.400024    9.000000   73.199997
  806.150024    9.000000   73.370003
  806.890015    9.000000   73.529999
  807.630005    9.000000   73.739998
  808.369995    9.000000   73.970001
  809.109985    9.000000   74.199997
  809.849976    9.000000   74.360001
  810.590027    9.000000   74.540001
  811.330017    9.000000   74.709999
  812.070007    9.000000   74.879997
  812.809998    9.000000   75.010002
  813.549988    9.000000   75.150002
  814.289978    9.000000   75.349998
  815.030029    9.000000   75.500000
  815.770020    9.000000   75.669998
  816.510010    9.000000   75.860001
  817.250000    9.000000   76.010002
  817.989990    9.000000   76.180000
  818.729980    9.000000   76.230003
  819.469971    9.000000   76.300003
  820.210022    9.000000   76.379997
  820.950012    9.000000   76.529999
  821.690002    9.000000   76.690002
  822.429993    9.000000   76.830002
  823.169983    9.000000   76.959999
  823.909973    9.000000   77.029999
  824.650024    9.000000   77.010002
  825.390015    9.000000   77.040001
  826.130005    9.000000   77.139999
  826.869995    9.000000   77.279999
  827.609985    9.000000   77.320000
  828.340027    9.000000   77.330002
  829.080017    9.000000   77.360001
  829.820007    9.000000   77.440002
  830.559998    9.000000   77.540001
  831.299988    9.000000   77.550003
  832.039978    9.000000   77.629997
  832.780029    9.000000   77.709999
  833.510010    9.000000   77.940002
  834.250000    9.000000   78.050003
  834.989990    9.000000   78.279999
  835.729980    9.000000   78.360001
  836.469971    9.000000   78.440002
  837.200012    9.000000   78.379997
  837.940002    9.000000   78.339996
  838.679993    9.000000   78.379997
  839.419983    9.000000   78.400002
  840.150024    9.000000   78.540001
  840.890015    9.000000   78.660004
  841.630005    9.000000   78.739998
  842.369995    9.000000   78.739998
  843.099976    9.000000   78.699997
  843.840027    9.000000   78.769997
  844.580017    9.000000   78.900002
  845.309998    9.000000   79.040001
  846.049988    9.000000   79.050003
  846.789978    9.000000   79.070000
  847.530029    9.000000   79.110001
  848.260010    9.000000   79.279999
  849.000000    9.000000   79.370003
  849.739990    9.000000   79.370003
  850.469971    9.000000   79.349998
  851.210022    9.000000   79.290001
  851.940002    9.000000   79.330002
  852.679993    9.000000   79.449997
  853.419983    9.000000   79.580002
  854.150024    9.000000   79.669998
  854.890015    9.000000   79.730003
  855.619995    9.000000   79.730003
  856.359985    9.000000   79.730003
  857.099976    9.000000   79.730003
  857.830017    9.000000   79.779999
  858.570007    9.000000   79.900002
  859.299988    9.000000   79.949997
  860.039978    9.000000   80.059998
  860.770020    9.000000   80.070000
  861.510010    9.000000   80.160004
  862.239990    9.000000   80.080002
  862.979980    9.000000   80.139999
  863.710022    9.000000   80.169998
  864.450012    9.000000   80.290001
  865.179993    9.000000   80.290001
  865.919983    9.000000   80.339996
  866.650024    9.000000   80.360001
  867.390015    9.000000   80.370003
  868.119995    9.000000   80.339996
  868.859985    9.000000   80.379997
  869.590027    9.000000   80.470001
  870.330017    9.000000   80.519997
  871.059998    9.000000   80.550003
  871.789978    9.000000   80.580002
  872.530029    9.000000   80.650002
  873.260010    9.000000   80.699997
  874.000000    9.000000   80.779999
  874.729980    9.000000   80.889999
  875.460022    9.000000   80.900002
  876.200012    9.000000   80.900002
  876.929993    9.000000   80.900002
  877.659973    9.000000   80.980003
  878.400024    9.000000   81.019997
  879.130005    9.000000   80.980003
  879.859985    9.000000   80.949997
  880.599976    9.000000   80.900002
  881.330017    9.000000   80.860001
  882.059998    9.000000   80.849998
  882.799988    9.000000   80.779999
  883.530029    9.000000   80.779999
  884.260010    9.000000   80.669998
  884.989990    9.000000   80.510002
  885.729980    9.000000   80.180000
  886.460022    9.000000   79.970001
  887.190002    9.000000   79.790001
  887.919983    9.000000   79.639999
  888.659973    9.000000   79.440002
  889.390015    9.000000   79.169998
  890.119995    9.000000   79.040001
  890.849976    9.000000   78.900002
  891.580017    9.000000   78.879997
  892.320007    9.000000   78.769997
  893.049988    9.000000   78.720001
  893.780029    9.000000   78.790001
  894.510010    9.000000   78.930000
  895.239990    9.000000   79.209999
  895.969971    9.000000   79.410004
  896.710022    9.000000   79.669998
  897.440002    9.000000   79.820000
  898.169983    9.000000   80.110001
  898.900024    9.000000   80.360001
  899.630005    9.000000   80.669998
  900.359985    9.000000   80.860001
  901.090027    9.000000   81.050003
  901.820007    9.000000   81.199997
  902.549988    9.000000   81.379997
  903.280029    9.000000   81.540001
  904.020020    9.000000   81.620003
  904.750000    9.000000   81.730003
  905.479980    9.000000   81.839996
  906.210022    9.000000   81.919998
  906.940002    9.000000   81.889999
  907.669983    9.000000   81.930000
  908.400024    9.000000   81.970001
  909.130005    9.000000   82.059998
  909.859985    9.000000   82.089996
  910.590027    9.000000   82.160004
  911.320007    9.000000   82.220001
  912.049988    9.000000   82.320000
  912.780029    9.000000   82.320000
  913.510010    9.000000   82.320000
  914.229980    9.000000   82.330002
  914.960022    9.000000   82.440002
  915.690002    9.000000   82.559998
  916.419983    9.000000   82.550003
  917.150024    9.000000   82.519997
  917.880005    9.000000   82.550003
  918.609985    9.000000   82.559998
  919.340027    9.000000   82.610001
  920.070007    9.000000   82.559998
  920.799988    9.000000   82.570000
  921.520020    9.000000   82.629997
  922.250000    9.000000   82.730003
  922.979980    9.000000   82.790001
  923.710022    9.000000   82.839996
  924.440002    9.000000   82.849998
  925.169983    9.000000   82.830002
  925.890015    9.000000   82.839996
  926.619995    9.000000   82.860001
  927.349976    9.000000   82.889999
  928.080017    9.000000   82.919998
  928.809998    9.000000   82.940002
  929.530029    9.000000   82.980003
  930.260010    9.000000   82.870003
  930.989990    9.000000   82.739998
  931.719971    9.000000   82.730003
  932.440002    9.000000   82.709999
  933.169983    9.000000   82.779999
  933.900024    9.000000   82.839996
  934.630005    9.000000   82.919998
  935.349976    9.000000   82.970001
  936.080017    9.000000   82.989998
  936.809998    9.000000   83.059998
  937.530029    9.000000   83.129997
  938.260010    9.000000   83.099998
  938.989990    9.000000   83.050003
  939.710022    9.000000   82.970001
  940.440002    9.000000   82.940002
  941.169983    9.000000   82.879997
  941.890015    9.000000   82.889999
  942.619995    9.000000   82.940002
  943.340027    9.000000   83.000000
  944.070007    9.000000   83.059998
  944.799988    9.000000   83.059998
  945.520020    9.000000   83.129997
  946.250000    9.000000   83.099998
  946.969971    9.000000   83.139999
  947.700012    9.000000   83.209999
  948.419983    9.000000   83.230003
  949.150024    9.000000   83.180000
  949.880005    9.000000   83.129997
  950.599976    9.000000   83.059998
  951.330017    9.000000   83.089996
  952.049988    9.000000   83.059998
  952.780029    9.000000   83.169998
  953.500000    9.000000   83.180000
  954.229980    9.000000   83.250000
  954.950012    9.000000   83.230003
  955.679993    9.000000   83.199997
  956.400024    9.000000   83.150002
  957.119995    9.000000   83.150002
  957.849976    9.000000   83.180000
  958.570007    9.000000   83.230003
  959.299988    9.000000   83.260002
  960.020020    9.000000   83.269997
  960.750000    9.000000   83.330002
  961.469971    9.000000   83.430000
  962.190002    9.000000   83.510002
  962.919983    9.000000   83.610001
  963.640015    9.000000   83.589996
  964.369995    9.000000   83.580002
  965.090027    9.000000   83.489998
  965.809998    9.000000   83.529999
  966.539978    9.000000   83.559998
  967.260010    9.000000   83.550003
  967.979980    9.000000   83.480003
  968.710022    9.000000   83.480003
  969.429993    9.000000   83.519997
  970.150024    9.000000   83.580002
  970.880005    9.000000   83.589996
  971.599976    9.000000   83.650002
  972.320007    9.000000   83.620003
  973.039978    9.000000   83.610001
  973.770020    9.000000   83.480003
  974.489990    9.000000   83.379997
  975.210022    9.000000   83.360001
  975.929993    9.000000   83.419998
  976.659973    9.000000   83.529999
  977.380005    9.000000   83.599998
  978.099976    9.000000   83.639999
  978.820007    9.000000   83.650002
  979.539978    9.000000   83.709999
  980.270020    9.000000   83.650002
  980.989990    9.000000   83.699997
  981.710022    9.000000   83.620003
  982.429993    9.000000   83.730003
  983.150024    9.000000   83.809998
  983.869995    9.000000   83.930000
  984.599976    9.000000   83.910004
  985.320007    9.000000   83.809998
  986.039978    9.000000   83.790001
  986.760010    9.000000   83.769997
  987.479980    9.000000   83.839996
  988.200012    9.000000   83.910004
  988.919983    9.000000   83.930000
  989.640015    9.000000   83.930000
  990.359985    9.000000   83.900002
  991.080017    9.000000   83.930000
  991.799988    9.000000   83.919998
  992.530029    9.000000   83.930000
  993.250000    9.000000   83.879997
  993.969971    9.000000   83.820000
  994.690002    9.000000   83.820000
  995.409973    9.000000   83.870003
  996.130005    9.000000   83.919998
  996.849976    9.000000   83.949997
  997.570007    9.000000   83.989998
  998.289978    9.000000   84.070000
  999.010010    9.000000   84.080002
  999.719971    9.000000   84.050003
 1000.440002    9.000000   84.050003
 1001.159973    9.000000   83.980003
 1001.880005    9.000000   83.980003
 1002.599976    9.000000   83.900002
 1003.320007    9.000000   83.849998
 1004.039978    9.000000   83.940002
 1004.760010    9.000000   83.910004
 1005.479980    9.000000   83.980003
 1006.200012    9.000000   84.010002
 1006.919983    9.000000   84.110001
 1007.630005    9.000000   84.080002
 1008.349976    9.000000   83.959999
 1009.070007    9.000000   83.930000
 1009.789978    9.000000   83.959999
 1010.510010    9.000000   84.019997
 1011.229980    9.000000   83.959999
 1011.940002    9.000000   83.989998
 1012.659973    9.000000   83.919998
 1013.380005    9.000000   84.010002
 1014.099976    9.000000   84.040001
 1014.820007    9.000000   84.070000
 1015.530029    9.000000   83.989998
 1016.250000    9.000000   83.949997
 1016.969971    9.000000   84.000000
 1017.690002    9.000000   84.010002
 1018.400024    9.000000   84.099998
 1019.119995    9.000000   84.089996
 1019.840027    9.000000   84.139999
 1020.559998    9.000000   84.120003
 1021.270020    9.000000   84.150002
 1021.989990    9.000000   84.230003
 1022.710022    9.000000   84.160004
 1023.419983    9.000000   84.110001
 1024.140015    9.000000   84.110001
 1024.859985    9.000000   84.230003
 1025.569946    9.000000   84.330002
 1026.290039    9.000000   84.129997
 1027.010010    9.000000   84.000000
 1027.719971    9.000000   83.959999
 1028.439941    9.000000   84.110001
 1029.150024    9.000000   84.169998
 1029.869995    9.000000   84.110001
 1030.589966    9.000000   84.080002
 1031.300049    9.000000   84.110001
 1032.020020    9.000000   84.139999
 1032.729980    9.000000   84.129997
 1033.449951    9.000000   84.199997
 1034.160034    9.000000   84.260002
 1034.880005    9.000000   84.320000
 1035.599976    9.000000   84.209999
 1036.310059    9.000000   84.190002
 1037.030029    9.000000   84.160004
 1037.739990    9.000000   84.129997
 1038.459961    9.000000   84.099998
 1039.170044    9.000000   84.139999
 1039.890015    9.000000   84.129997
 1040.599976    9.000000   84.070000
 1041.310059    9.000000   83.980003
 1042.030029    9.000000   84.080002
 1042.739990    9.000000   84.139999
 1043.459961    9.000000   84.139999
 1044.170044    9.000000   84.129997
 1044.890015    9.000000   84.070000
 1045.599976    9.000000   84.110001
 1046.310059    9.000000   84.099998
 1047.030029    9.000000   84.089996
 1047.739990    9.000000   84.059998
 1048.459961    9.000000   84.010002
 1049.170044    9.000000   83.910004
 1049.880005    9.000000   83.790001
 1050.599976    9.000000   83.769997
 1051.310059    9.000000   84.000000
 1052.020020    9.000000   84.110001
 1052.739990    9.000000   84.269997
 1053.449951    9.000000   83.959999
 1054.160034    9.000000   83.879997
 1054.880005    9.000000   83.730003
 1055.589966    9.000000   83.900002
 1056.300049    9.000000   83.910004
 1057.010010    9.000000   83.940002
 1057.729980    9.000000   83.970001
 1058.439941    9.000000   83.800003
 1059.150024    9.000000   83.699997
 1059.859985    9.000000   83.680000
 1060.579956    9.000000   83.709999
 1061.290039    9.000000   83.720001
 1062.000000    9.000000   83.779999
 1062.709961    9.000000   83.790001
 1063.420044    9.000000   83.900002
 1064.140015    9.000000   83.769997
 1064.849976    9.000000   83.959999
 1065.560059    9.000000   83.800003
 1066.270020    9.000000   83.709999
 1066.979980    9.000000   83.639999
 1067.689941    9.000000   83.769997
 1068.400024    9.000000   83.739998
 1069.119995    9.000000   83.739998
 1069.829956    9.000000   83.800003
 1070.540039    9.000000   83.809998
 1071.250000    9.000000   83.760002
 1071.959961    9.000000   83.709999
 1072.670044    9.000000   83.970001
 1073.380005    9.000000   83.830002
 1074.089966    9.000000   83.519997
 1074.800049    9.000000   83.169998
 1075.510010    9.000000   83.089996
 1076.219971    9.000000   83.320000
 1076.930054    9.000000   83.459999
 1077.640015    9.000000   83.690002
 1078.349976    9.000000   83.720001
 1079.060059    9.000000   83.489998
 1079.770020    9.000000   83.559998
 1080.479980    9.000000   83.389999
 1081.189941    9.000000   83.540001
 1081.900024    9.000000   83.160004
 1082.609985    9.000000   83.070000
 1083.319946    9.000000   82.930000
 1084.030029    9.000000   83.040001
 1084.739990    9.000000   82.959999
 1085.449951    9.000000   83.000000
 1086.160034    9.000000   83.080002
 1086.869995    9.000000   83.080002
 1087.579956    9.000000   82.949997
 1088.290039    9.000000   82.809998
 1088.989990    9.000000   82.760002
 1089.699951    9.000000   82.750000
 1090.410034    9.000000   82.410004
 1091.119995    9.000000   82.320000
 1091.829956    9.000000   82.139999
 1092.540039    9.000000   82.120003
 1093.239990    9.000000   82.150002
 1093.949951    9.000000   81.959999
 1094.660034    9.000000   81.790001
 1095.369995    9.000000   81.760002
 1096.079956    9.000000   81.750000
 1096.780029    9.000000   81.779999
 1097.489990    9.000000   81.480003
 1098.199951    9.000000   81.370003
 1098.910034    9.000000   81.449997
 1099.609985    9.000000   81.330002
 1100.319946    9.000000   81.190002
 1101.030029    9.000000   81.099998
 1101.739990    9.000000   81.019997
 1102.439941    9.000000   80.760002
 1103.150024    9.000000   80.370003
 1103.859985    9.000000   80.160004
 1104.560059    9.000000   80.120003
 1105.270020    9.000000   79.970001
 1105.979980    9.000000   79.699997
 1106.680054    9.000000   79.300003
 1107.390015    9.000000   79.180000
 1108.099976    9.000000   79.059998
 1108.800049    9.000000   78.790001
 1109.510010    9.000000   78.260002
 1110.209961    9.000000   78.040001
 1110.920044    9.000000   78.000000
 1111.630005    9.000000   77.879997
 1112.329956    9.000000   77.589996
 1113.040039    9.000000   77.500000
 1113.739990    9.000000   77.599998
 1114.449951    9.000000   77.599998
 1115.150024    9.000000   77.529999
 1115.859985    9.000000   77.139999
 1116.569946    9.000000   76.739998
 1117.270020    9.000000   76.570000
 1117.979980    9.000000   76.510002
 1118.680054    9.000000   76.419998

  347.690002   10.000000   82.510002
  348.480011   10.000000  101.879997
  349.260010   10.000000  203.460007
  350.040009   10.000000   47.130001
  350.820007   10.000000   48.840000
  351.609985   10.000000   49.400002
  352.390015   10.000000   48.590000
  353.170013   10.000000   48.639999
  353.950012   10.000000   48.250000
  354.739990   10.000000   48.430000
  355.519989   10.000000   47.540001
  356.299988   10.000000   47.990002
  357.079987   10.000000   47.680000
  357.869995   10.000000   48.430000
  358.649994   10.000000   48.270000
  359.429993   10.000000   48.040001
  360.209991   10.000000   47.630001
  360.989990   10.000000   46.860001
  361.769989   10.000000   46.619999
  362.559998   10.000000   46.270000
  363.339996   10.000000   46.380001
  364.119995   10.000000   45.630001
  364.899994   10.000000   45.070000
  365.679993   10.000000   45.139999
  366.459991   10.000000   45.849998
  367.250000   10.000000   46.110001
  368.029999   10.000000   46.029999
  368.809998   10.000000   45.880001
  369.589996   10.000000   45.790001
  370.369995   10.000000   45.250000
  371.149994   10.000000   45.200001
  371.929993   10.000000   45.250000
  372.709991   10.000000   45.119999
  373.489990   10.000000   45.020000
  374.279999   10.000000   45.099998
  375.059998   10.000000   45.029999
  375.839996   10.000000   45.150002
  376.619995   10.000000   44.980000
  377.399994   10.000000   44.720001
  378.179993   10.000000   44.349998
  378.959991   10.000000   44.189999
  379.739990   10.000000   44.049999
  380.519989   10.000000   43.580002
  381.299988   10.000000   43.509998
  382.079987   10.000000   43.270000
  382.859985   10.000000   43.509998
  383.640015   10.000000   42.869999
  384.420013   10.000000   42.889999
  385.200012   10.000000   42.529999
  385.980011   10.000000   42.540001
  386.760010   10.000000   42.349998
  387.540009   10.000000   42.230000
  388.320007   10.000000   42.099998
  389.100006   10.000000   41.869999
  389.880005   10.000000   41.490002
  390.660004   10.000000   41.360001
  391.440002   10.000000   41.119999
  392.220001   10.000000   40.939999
  393.000000   10.000000   40.549999
  393.769989   10.000000   40.279999
  394.549988   10.000000   40.259998
  395.329987   10.000000   40.139999
  396.109985   10.000000   39.959999
  396.890015   10.000000   39.669998
  397.670013   10.000000   39.340000
  398.450012   10.000000   39.090000
  399.230011   10.000000   39.000000
  400.010010   10.000000   38.980000
  400.779999   10.000000   38.910000
  401.559998   10.000000   38.680000
  402.339996   10.000000   38.330002
  403.119995   10.000000   38.209999
  403.899994   10.000000   37.990002
  404.679993   10.000000   37.900002
  405.459991   10.000000   37.610001
  406.230011   10.000000   37.430000
  407.010010   10.000000   37.279999
  407.790009   10.000000   37.220001
  408.570007   10.000000   37.080002
  409.350006   10.000000   36.900002
  410.119995   10.000000   36.660000
  410.899994   10.000000   36.540001
  411.679993   10.000000   36.389999
  412.459991   10.000000   36.330002
  413.239990   10.000000   36.189999
  414.010010   10.000000   36.060001
  414.790009   10.000000   36.009998
  415.570007   10.000000   35.860001
  416.350006   10.000000   35.770000
  417.119995   10.000000   35.590000
  417.899994   10.000000   35.520000
  418.679993   10.000000   35.419998
  419.450012   10.000000   35.330002
  420.230011   10.000000   35.250000
  421.010010   10.000000   35.259998
  421.790009   10.000000   35.099998
  422.559998   10.000000   34.919998
  423.339996   10.000000   34.720001
  424.119995   10.000000   34.650002
  424.890015   10.000000   34.669998
  425.670013   10.000000   34.560001
  426.450012   10.000000   34.470001
  427.220001   10.000000   34.310001
  428.000000   10.000000   34.279999
  428.769989   10.000000   34.209999
  429.549988   10.000000   34.180000
  430.329987   10.000000   34.090000
  431.100006   10.000000   33.950001
  431.880005   10.000000   33.910000
  432.660004   10.000000   33.939999
  433.429993   10.000000   33.980000
  434.209991   10.000000   33.959999
  434.980011   10.000000   33.840000
  435.760010   10.000000   33.779999
  436.540009   10.000000   33.669998
  437.309998   10.000000   33.650002
  438.089996   10.000000   33.590000
  438.859985   10.000000   33.580002
  439.640015   10.000000   33.560001
  440.410004   10.000000   33.610001
  441.190002   10.000000   33.630001
  441.959991   10.000000   33.619999
  442.739990   10.000000   33.669998
  443.510010   10.000000   33.639999
  444.290009   10.000000   33.689999
  445.059998   10.000000   33.630001
  445.839996   10.000000   33.700001
  446.609985   10.000000   33.720001
  447.390015   10.000000   33.810001
  448.160004   10.000000   33.840000
  448.940002   10.000000   33.849998
  449.709991   10.000000   33.830002
  450.489990   10.000000   33.799999
  451.260010   10.000000   33.900002
  452.040009   10.000000   34.009998
  452.809998   10.000000   34.099998
  453.579987   10.000000   34.139999
  454.359985   10.000000   34.119999
  455.130005   10.000000   34.160000
  455.910004   10.000000   34.189999
  456.679993   10.000000   34.270000
  457.459991   10.000000   34.320000
  458.230011   10.000000   34.389999
  459.000000   10.000000   34.439999
  459.779999   10.000000   34.540001
  460.549988   10.000000   34.599998
  461.320007   10.000000   34.650002
  462.100006   10.000000   34.740002
  462.869995   10.000000   34.849998
  463.649994   10.000000   34.990002
  464.420013   10.000000   35.040001
  465.190002   10.000000   35.110001
  465.970001   10.000000   35.200001
  466.739990   10.000000   35.349998
  467.510010   10.000000   35.480000
  468.279999   10.000000   35.580002
  469.059998   10.000000   35.660000
  469.829987   10.000000   35.770000
  470.600006   10.000000   35.900002
  471.380005   10.000000   36.009998
  472.149994   10.000000   36.119999
  472.920013   10.000000   36.209999
  473.690002   10.000000   36.360001
  474.470001   10.000000   36.480000
  475.239990   10.000000   36.630001
  476.010010   10.000000   36.779999
  476.779999   10.000000   36.930000
  477.559998   10.000000   37.020000
  478.329987   10.000000   37.189999
  479.100006   10.000000   37.380001
  479.869995   10.000000   37.590000
  480.640015   10.000000   37.730000
  481.420013   10.000000   37.799999
  482.190002   10.000000   37.889999
  482.959991   10.000000   37.990002
  483.730011   10.000000   38.099998
  484.500000   10.000000   38.230000
  485.279999   10.000000   38.320000
  486.049988   10.000000   38.410000
  486.820007   10.000000   38.419998
  487.589996   10.000000   38.400002
  488.359985   10.000000   38.400002
  489.130005   10.000000   38.389999
  489.899994   10.000000   38.349998
  490.679993   10.000000   38.270000
  491.450012   10.000000   38.200001
  492.220001   10.000000   38.099998
  492.989990   10.000000   37.990002
  493.760010   10.000000   37.880001
  494.529999   10.000000   37.770000
  495.299988   10.000000   37.660000
  496.070007   10.000000   37.560001
  496.839996   10.000000   37.439999
  497.609985   10.000000   37.310001
  498.380005   10.000000   37.139999
  499.149994   10.000000   37.000000
  499.920013   10.000000   36.799999
  500.690002   10.000000   36.619999
  501.459991   10.000000   36.419998
  502.230011   10.000000   36.259998
  503.000000   10.000000   36.090000
  503.769989   10.000000   35.910000
  504.540009   10.000000   35.750000
  505.309998   10.000000   35.610001
  506.079987   10.000000   35.500000
  506.850006   10.000000   35.360001
  507.619995   10.000000   35.220001
  508.390015   10.000000   35.090000
  509.160004   10.000000   34.959999
  509.929993   10.000000   34.830002
  510.700012   10.000000   34.689999
  511.470001   10.000000   34.570000
  512.239990   10.000000   34.470001
  513.010010   10.000000   34.380001
  513.780029   10.000000   34.310001
  514.549988   10.000000   34.220001
  515.320007   10.000000   34.150002
  516.090027   10.000000   34.090000
  516.859985   10.000000   34.060001
  517.619995   10.000000   34.029999
  518.390015   10.000000   33.980000
  519.159973   10.000000   33.950001
  519.929993   10.000000   33.910000
  520.700012   10.000000   33.939999
  521.469971   10.000000   33.939999
  522.239990   10.000000   33.939999
  523.000000   10.000000   33.919998
  523.770020   10.000000   33.910000
  524.539978   10.000000   33.930000
  525.309998   10.000000   33.970001
  526.080017   10.000000   34.020000
  526.840027   10.000000   34.040001
  527.609985   10.000000   34.020000
  528.380005   10.000000   34.029999
  529.150024   10.000000   34.060001
  529.919983   10.000000   34.080002
  530.679993   10.000000   34.119999
  531.450012   10.000000   34.160000
  532.219971   10.000000   34.200001
  532.989990   10.000000   34.240002
  533.750000   10.000000   34.299999
  534.520020   10.000000   34.349998
  535.289978   10.000000   34.400002
  536.059998   10.000000   34.439999
  536.820007   10.000000   34.500000
  537.590027   10.000000   34.540001
  538.359985   10.000000   34.570000
  539.119995   10.000000   34.610001
  539.890015   10.000000   34.660000
  540.659973   10.000000   34.709999
  541.419983   10.000000   34.759998
  542.190002   10.000000   34.799999
  542.960022   10.000000   34.820000
  543.719971   10.000000   34.830002
  544.489990   10.000000   34.869999
  545.260010   10.000000   34.919998
  546.020020   10.000000   34.950001
  546.789978   10.000000   34.980000
  547.559998   10.000000   34.990002
  548.320007   10.000000   35.029999
  549.090027   10.000000   35.040001
  549.849976   10.000000   35.049999
  550.619995   10.000000   35.070000
  551.390015   10.000000   35.070000
  552.150024   10.000000   35.080002
  552.919983   10.000000   35.070000
  553.679993   10.000000   35.090000
  554.450012   10.000000   35.099998
  555.210022   10.000000   35.099998
  555.979980   10.000000   35.099998
  556.750000   10.000000   35.110001
  557.510010   10.000000   35.119999
  558.280029   10.000000   35.130001
  559.039978   10.000000   35.099998
  559.809998   10.000000   35.090000
  560.570007   10.000000   35.070000
  561.340027   10.000000   35.060001
  562.099976   10.000000   35.009998
  562.869995   10.000000   34.980000
  563.630005   10.000000   34.970001
  564.390015   10.000000   34.939999
  565.159973   10.000000   34.930000
  565.919983   10.000000   34.889999
  566.690002   10.000000   34.849998
  567.450012   10.000000   34.799999
  568.219971   10.000000   34.770000
  568.979980   10.000000   34.740002
  569.750000   10.000000   34.709999
  570.510010   10.000000   34.650002
  571.270020   10.000000   34.599998
  572.039978   10.000000   34.540001
  572.799988   10.000000   34.500000
  573.570007   10.000000   34.450001
  574.330017   10.000000   34.419998
  575.090027   10.000000   34.380001
  575.859985   10.000000   34.330002
  576.619995   10.000000   34.259998
  577.380005   10.000000   34.220001
  578.150024   10.000000   34.169998
  578.909973   10.000000   34.130001
  579.669983   10.000000   34.070000
  580.440002   10.000000   34.029999
  581.200012   10.000000   33.970001
  581.960022   10.000000   33.939999
  582.729980   10.000000   33.900002
  583.489990   10.000000   33.840000
  584.250000   10.000000   33.790001
  585.020020   10.000000   33.750000
  585.780029   10.000000   33.740002
  586.539978   10.000000   33.730000
  587.299988   10.000000   33.709999
  588.070007   10.000000   33.680000
  588.830017   10.000000   33.660000
  589.590027   10.000000   33.650002
  590.349976   10.000000   33.650002
  591.119995   10.000000   33.630001
  591.880005   10.000000   33.619999
  592.640015   10.000000   33.630001
  593.400024   10.000000   33.660000
  594.159973   10.000000   33.669998
  594.929993   10.000000   33.700001
  595.690002   10.000000   33.709999
  596.450012   10.000000   33.750000
  597.210022   10.000000   33.790001
  597.969971   10.000000   33.849998
  598.729980   10.000000   33.910000
  599.500000   10.000000   33.970001
  600.260010   10.000000   34.029999
  601.020020   10.000000   34.119999
  601.780029   10.000000   34.189999
  602.539978   10.000000   34.279999
  603.299988   10.000000   34.349998
  604.059998   10.000000   34.450001
  604.820007   10.000000   34.540001
  605.580017   10.000000   34.680000
  606.349976   10.000000   34.840000
  607.109985   10.000000   35.000000
  607.869995   10.000000   35.139999
  608.630005   10.000000   35.290001
  609.390015   10.000000   35.439999
  610.150024   10.000000   35.610001
  610.909973   10.000000   35.790001
  611.669983   10.000000   36.000000
  612.429993   10.000000   36.200001
  613.190002   10.000000   36.400002
  613.950012   10.000000   36.639999
  614.710022   10.000000   36.900002
  615.469971   10.000000   37.150002
  616.229980   10.000000   37.400002
  616.989990   10.000000   37.660000
  617.750000   10.000000   37.930000
  618.510010   10.000000   38.209999
  619.270020   10.000000   38.490002
  620.030029   10.000000   38.799999
  620.789978   10.000000   39.119999
  621.549988   10.000000   39.470001
  622.309998   10.000000   39.810001
  623.070007   10.000000   40.130001
  623.830017   10.000000   40.459999
  624.580017   10.000000   40.810001
  625.340027   10.000000   41.200001
  626.099976   10.000000   41.570000
  626.859985   10.000000   41.980000
  627.619995   10.000000   42.400002
  628.380005   10.000000   42.840000
  629.140015   10.000000   43.270000
  629.900024   10.000000   43.709999
  630.659973   10.000000   44.150002
  631.409973   10.000000   44.590000
  632.169983   10.000000   45.009998
  632.929993   10.000000   45.439999
  633.690002   10.000000   45.869999
  634.450012   10.000000   46.330002
  635.210022   10.000000   46.799999
  635.960022   10.000000   47.279999
  636.719971   10.000000   47.759998
  637.479980   10.000000   48.220001
  638.239990   10.000000   48.689999
  639.000000   10.000000   49.119999
  639.750000   10.000000   49.570000
  640.510010   10.000000   49.990002
  641.270020   10.000000   50.470001
  642.030029   10.000000   50.900002
  642.780029   10.000000   51.360001
  643.539978   10.000000   51.759998
  644.299988   10.000000   52.189999
  645.059998   10.000000   52.619999
  645.809998   10.000000   53.070000
  646.570007   10.000000   53.520000
  647.330017   10.000000   53.919998
  648.080017   10.000000   54.290001
  648.840027   10.000000   54.680000
  649.599976   10.000000   55.070000
  650.349976   10.000000   55.480000
  651.109985   10.000000   55.889999
  651.869995   10.000000   56.290001
  652.619995   10.000000   56.680000
  653.380005   10.000000   57.040001
  654.140015   10.000000   57.410000
  654.890015   10.000000   57.779999
  655.650024   10.000000   58.130001
  656.409973   10.000000   58.439999
  657.159973   10.000000   58.759998
  657.919983   10.000000   59.090000
  658.669983   10.000000   59.439999
  659.429993   10.000000   59.790001
  660.179993   10.000000   60.119999
  660.940002   10.000000   60.439999
  661.700012   10.000000   60.779999
  662.450012   10.000000   61.090000
  663.210022   10.000000   61.340000
  663.960022   10.000000   61.570000
  664.719971   10.000000   61.830002
  665.469971   10.000000   62.139999
  666.229980   10.000000   62.480000
  666.979980   10.000000   62.790001
  667.739990   10.000000   63.080002
  668.489990   10.000000   63.290001
  669.250000   10.000000   63.500000
  670.000000   10.000000   63.700001
  670.760010   10.000000   63.930000
  671.510010   10.000000   64.180000
  672.270020   10.000000   64.430000
  673.020020   10.000000   64.699997
  673.780029   10.000000   64.949997
  674.530029   10.000000   65.209999
  675.289978   10.000000   65.430000
  676.039978   10.000000   65.589996
  676.789978   10.000000   65.769997
  677.549988   10.000000   65.989998
  678.299988   10.000000   66.250000
  679.059998   10.000000   66.519997
  679.809998   10.000000   66.720001
  680.559998   10.000000   66.930000
  681.320007   10.000000   67.089996
  682.070007   10.000000   67.290001
  682.820007   10.000000   67.459999
  683.580017   10.000000   67.629997
  684.330017   10.000000   67.790001
  685.080017   10.000000   67.949997
  685.840027   10.000000   68.139999
  686.590027   10.000000   68.320000
  687.340027   10.000000   68.529999
  688.099976   10.000000   68.690002
  688.849976   10.000000   68.839996
  689.599976   10.000000   69.000000
  690.359985   10.000000   69.190002
  691.109985   10.000000   69.360001
  691.859985   10.000000   69.529999
  692.609985   10.000000   69.739998
  693.369995   10.000000   69.919998
  694.119995   10.000000   70.120003
  694.869995   10.000000   70.260002
  695.619995   10.000000   70.470001
  696.380005   10.000000   70.599998
  697.130005   10.000000   70.790001
  697.880005   10.000000   70.959999
  698.630005   10.000000   71.180000
  699.390015   10.000000   71.370003
  700.140015   10.000000   71.519997
  700.890015   10.000000   71.709999
  701.640015   10.000000   71.910004
  702.390015   10.000000   72.129997
  703.140015   10.000000   72.379997
  703.900024   10.000000   72.610001
  704.650024   10.000000   72.830002
  705.400024   10.000000   73.000000
  706.150024   10.000000   73.250000
  706.900024   10.000000   73.510002
  707.650024   10.000000   73.809998
  708.400024   10.000000   74.099998
  709.150024   10.000000   74.349998
  709.909973   10.000000   74.599998
  710.659973   10.000000   74.790001
  711.409973   10.000000   75.019997
  712.159973   10.000000   75.150002
  712.909973   10.000000   75.269997
  713.659973   10.000000   75.330002
  714.409973   10.000000   75.489998
  715.159973   10.000000   75.540001
  715.909973   10.000000   75.459999
  716.659973   10.000000   75.279999
  717.409973   10.000000   75.080002
  718.159973   10.000000   74.839996
  718.909973   10.000000   74.540001
  719.659973   10.000000   74.150002
  720.409973   10.000000   73.660004
  721.159973   10.000000   73.089996
  721.909973   10.000000   72.370003
  722.659973   10.000000   71.550003
  723.409973   10.000000   70.570000
  724.159973   10.000000   69.470001
  724.909973   10.000000   68.260002
  725.659973   10.000000   66.940002
  726.409973   10.000000   65.849998
  727.159973   10.000000   65.269997
  727.909973   10.000000   65.459999
  728.650024   10.000000   66.389999
  729.400024   10.000000   67.849998
  730.150024   10.000000   69.620003
  730.900024   10.000000   71.360001
  731.650024   10.000000   72.940002
  732.400024   10.000000   74.190002
  733.150024   10.000000   75.220001
  733.900024   10.000000   75.959999
  734.640015   10.000000   76.599998
  735.390015   10.000000   77.000000
  736.140015   10.000000   77.360001
  736.890015   10.000000   77.559998
  737.640015   10.000000   77.589996
  738.390015   10.000000   77.440002
  739.130005   10.000000   77.230003
  739.880005   10.000000   76.980003
  740.630005   10.000000   76.690002
  741.380005   10.000000   76.330002
  742.130005   10.000000   76.010002
  742.869995   10.000000   75.699997
  743.619995   10.000000   75.400002
  744.369995   10.000000   75.070000
  745.119995   10.000000   74.750000
  745.859985   10.000000   74.379997
  746.609985   10.000000   73.970001
  747.359985   10.000000   73.500000
  748.099976   10.000000   73.029999
  748.849976   10.000000   72.480003
  749.599976   10.000000   71.769997
  750.349976   10.000000   70.889999
  751.090027   10.000000   69.919998
  751.840027   10.000000   68.839996
  752.590027   10.000000   67.599998
  753.330017   10.000000   66.220001
  754.080017   10.000000   64.650002
  754.830017   10.000000   63.000000
  755.570007   10.000000   61.230000
  756.320007   10.000000   59.450001
  757.059998   10.000000   57.560001
  757.809998   10.000000   55.650002
  758.559998   10.000000   53.660000
  759.299988   10.000000   51.799999
  760.049988   10.000000   49.980000
  760.789978   10.000000   48.340000
  761.539978   10.000000   46.810001
  762.289978   10.000000   45.450001
  763.030029   10.000000   44.270000
  763.780029   10.000000   43.330002
  764.520020   10.000000   42.669998
  765.270020   10.000000   42.290001
  766.010010   10.000000   42.139999
  766.760010   10.000000   42.220001
  767.500000   10.000000   42.450001
  768.250000   10.000000   42.939999
  768.989990   10.000000   43.549999
  769.739990   10.000000   44.340000
  770.479980   10.000000   45.189999
  771.229980   10.000000   46.119999
  771.969971   10.000000   47.119999
  772.719971   10.000000   48.160000
  773.460022   10.000000   49.240002
  774.210022   10.000000   50.330002
  774.950012   10.000000   51.430000
  775.700012   10.000000   52.490002
  776.440002   10.000000   53.540001
  777.179993   10.000000   54.549999
  777.929993   10.000000   55.520000
  778.669983   10.000000   56.470001
  779.419983   10.000000   57.360001
  780.159973   10.000000   58.270000
  780.900024   10.000000   59.080002
  781.650024   10.000000   59.930000
  782.390015   10.000000   60.689999
  783.130005   10.000000   61.430000
  783.880005   10.000000   62.110001
  784.619995   10.000000   62.799999
  785.359985   10.000000   63.419998
  786.109985   10.000000   64.070000
  786.849976   10.000000   64.669998
  787.590027   10.000000   65.269997
  788.340027   10.000000   65.779999
  789.080017   10.000000   66.269997
  789.820007   10.000000   66.750000
  790.570007   10.000000   67.190002
  791.309998   10.000000   67.639999
  792.049988   10.000000   68.070000
  792.789978   10.000000   68.529999
  793.539978   10.000000   68.970001
  794.280029   10.000000   69.389999
  795.020020   10.000000   69.779999
  795.760010   10.000000   70.099998
  796.500000   10.000000   70.370003
  797.250000   10.000000   70.669998
  797.989990   10.000000   70.970001
  798.729980   10.000000   71.290001
  799.469971   10.000000   71.550003
  800.210022   10.000000   71.760002
  800.960022   10.000000   71.970001
  801.700012   10.000000   72.239998
  802.440002   10.000000   72.559998
  803.179993   10.000000   72.830002
  803.919983   10.000000   73.089996
  804.659973   10.000000   73.320000
  805.400024   10.000000   73.550003
  806.150024   10.000000   73.750000
  806.890015   10.000000   73.900002
  807.630005   10.000000   74.099998
  808.369995   10.000000   74.279999
  809.109985   10.000000   74.489998
  809.849976   10.000000   74.639999
  810.590027   10.000000   74.809998
  811.330017   10.000000   75.029999
  812.070007   10.000000   75.199997
  812.809998   10.000000   75.339996
  813.549988   10.000000   75.440002
  814.289978   10.000000   75.650002
  815.030029   10.000000   75.779999
  815.770020   10.000000   75.959999
  816.510010   10.000000   76.120003
  817.250000   10.000000   76.300003
  817.989990   10.000000   76.410004
  818.729980   10.000000   76.489998
  819.469971   10.000000   76.570000
  820.210022   10.000000   76.699997
  820.950012   10.000000   76.830002
  821.690002   10.000000   77.029999
  822.429993   10.000000   77.139999
  823.169983   10.000000   77.199997
  823.909973   10.000000   77.230003
  824.650024   10.000000   77.250000
  825.390015   10.000000   77.330002
  826.130005   10.000000   77.379997
  826.869995   10.000000   77.459999
  827.609985   10.000000   77.510002
  828.340027   10.000000   77.550003
  829.080017   10.000000   77.610001
  829.820007   10.000000   77.669998
  830.559998   10.000000   77.809998
  831.299988   10.000000   77.839996
  832.039978   10.000000   77.919998
  832.780029   10.000000   77.940002
  833.510010   10.000000   78.120003
  834.250000   10.000000   78.250000
  834.989990   10.000000   78.519997
  835.729980   10.000000   78.610001
  836.469971   10.000000   78.669998
  837.200012   10.000000   78.559998
  837.940002   10.000000   78.500000
  838.679993   10.000000   78.519997
  839.419983   10.000000   78.570000
  840.150024   10.000000   78.739998
  840.890015   10.000000   78.860001
  841.630005   10.000000   78.949997
  842.369995   10.000000   78.989998
  843.099976   10.000000   79.000000
  843.840027   10.000000   79.029999
  844.580017   10.000000   79.110001
  845.309998   10.000000   79.209999
  846.049988   10.000000   79.250000
  846.789978   10.000000   79.290001
  847.530029   10.000000   79.360001
  848.260010   10.000000   79.489998
  849.000000   10.000000   79.580002
  849.739990   10.000000   79.610001
  850.469971   10.000000   79.610001
  851.210022   10.000000   79.529999
  851.940002   10.000000   79.529999
  852.679993   10.000000   79.599998
  853.419983   10.000000   79.750000
  854.150024   10.000000   79.839996
  854.890015   10.000000   79.930000
  855.619995   10.000000   79.919998
  856.359985   10.000000   79.949997
  857.099976   10.000000   79.959999
  857.830017   10.000000   80.029999
  858.570007   10.000000   80.139999
  859.299988   10.000000   80.190002
  860.039978   10.000000   80.260002
  860.770020   10.000000   80.290001
  861.510010   10.000000   80.330002
  862.239990   10.000000   80.300003
  862.979980   10.000000   80.300003
  863.710022   10.000000   80.379997
  864.450012   10.000000   80.449997
  865.179993   10.000000   80.489998
  865.919983   10.000000   80.540001
  866.650024   10.000000   80.620003
  867.390015   10.000000   80.639999
  868.119995   10.000000   80.660004
  868.859985   10.000000   80.709999
  869.590027   10.000000   80.790001
  870.330017   10.000000   80.870003
  871.059998   10.000000   80.900002
  871.789978   10.000000   80.959999
  872.530029   10.000000   81.040001
  873.260010   10.000000   81.059998
  874.000000   10.000000   81.139999
  874.729980   10.000000   81.209999
  875.460022   10.000000   81.160004
  876.200012   10.000000   81.080002
  876.929993   10.000000   80.900002
  877.659973   10.000000   80.839996
  878.400024   10.000000   80.699997
  879.130005   10.000000   80.459999
  879.859985   10.000000   80.239998
  880.599976   10.000000   79.930000
  881.330017   10.000000   79.739998
  882.059998   10.000000   79.550003
  882.799988   10.000000   79.379997
  883.530029   10.000000   79.320000
  884.260010   10.000000   79.160004
  884.989990   10.000000   79.029999
  885.729980   10.000000   78.800003
  886.460022   10.000000   78.760002
  887.190002   10.000000   78.790001
  887.919983   10.000000   78.820000
  888.659973   10.000000   78.910004
  889.390015   10.000000   78.989998
  890.119995   10.000000   79.239998
  890.849976   10.000000   79.480003
  891.580017   10.000000   79.800003
  892.320007   10.000000   80.019997
  893.049988   10.000000   80.230003
  893.780029   10.000000   80.459999
  894.510010   10.000000   80.699997
  895.239990   10.000000   81.000000
  895.969971   10.000000   81.209999
  896.710022   10.000000   81.400002
  897.440002   10.000000   81.459999
  898.169983   10.000000   81.629997
  898.900024   10.000000   81.720001
  899.630005   10.000000   81.839996
  900.359985   10.000000   81.839996
  901.090027   10.000000   81.900002
  901.820007   10.000000   81.970001
  902.549988   10.000000   82.089996
  903.280029   10.000000   82.169998
  904.020020   10.000000   82.129997
  904.750000   10.000000   82.150002
  905.479980   10.000000   82.160004
  906.210022   10.000000   82.209999
  906.940002   10.000000   82.180000
  907.669983   10.000000   82.269997
  908.400024   10.000000   82.320000
  909.130005   10.000000   82.430000
  909.859985   10.000000   82.410004
  910.590027   10.000000   82.470001
  911.320007   10.000000   82.480003
  912.049988   10.000000   82.570000
  912.780029   10.000000   82.580002
  913.510010   10.000000   82.559998
  914.229980   10.000000   82.550003
  914.960022   10.000000   82.620003
  915.690002   10.000000   82.730003
  916.419983   10.000000   82.730003
  917.150024   10.000000   82.690002
  917.880005   10.000000   82.730003
  918.609985   10.000000   82.730003
  919.340027   10.000000   82.820000
  920.070007   10.000000   82.769997
  920.799988   10.000000   82.820000
  921.520020   10.000000   82.809998
  922.250000   10.000000   82.919998
  922.979980   10.000000   82.959999
  923.710022   10.000000   83.019997
  924.440002   10.000000   83.010002
  925.169983   10.000000   83.000000
  925.890015   10.000000   83.000000
  926.619995   10.000000   83.019997
  927.349976   10.000000   83.050003
  928.080017   10.000000   83.070000
  928.809998   10.000000   83.150002
  929.530029   10.000000   83.209999
  930.260010   10.000000   83.120003
  930.989990   10.000000   82.970001
  931.719971   10.000000   82.919998
  932.440002   10.000000   82.930000
  933.169983   10.000000   82.959999
  933.900024   10.000000   83.019997
  934.630005   10.000000   83.059998
  935.349976   10.000000   83.089996
  936.080017   10.000000   83.160004
  936.809998   10.000000   83.250000
  937.530029   10.000000   83.320000
  938.260010   10.000000   83.279999
  938.989990   10.000000   83.239998
  939.710022   10.000000   83.220001
  940.440002   10.000000   83.150002
  941.169983   10.000000   83.059998
  941.890015   10.000000   83.059998
  942.619995   10.000000   83.120003
  943.340027   10.000000   83.180000
  944.070007   10.000000   83.239998
  944.799988   10.000000   83.209999
  945.520020   10.000000   83.279999
  946.250000   10.000000   83.239998
  946.969971   10.000000   83.330002
  947.700012   10.000000   83.400002
  948.419983   10.000000   83.400002
  949.150024   10.000000   83.330002
  949.880005   10.000000   83.309998
  950.599976   10.000000   83.269997
  951.330017   10.000000   83.300003
  952.049988   10.000000   83.209999
  952.780029   10.000000   83.320000
  953.500000   10.000000   83.300003
  954.229980   10.000000   83.379997
  954.950012   10.000000   83.360001
  955.679993   10.000000   83.410004
  956.400024   10.000000   83.370003
  957.119995   10.000000   83.360001
  957.849976   10.000000   83.349998
  958.570007   10.000000   83.389999
  959.299988   10.000000   83.389999
  960.020020   10.000000   83.419998
  960.750000   10.000000   83.470001
  961.469971   10.000000   83.589996
  962.190002   10.000000   83.639999
  962.919983   10.000000   83.739998
  963.640015   10.000000   83.750000
  964.369995   10.000000   83.790001
  965.090027   10.000000   83.739998
  965.809998   10.000000   83.699997
  966.539978   10.000000   83.699997
  967.260010   10.000000   83.660004
  967.979980   10.000000   83.639999
  968.710022   10.000000   83.650002
  969.429993   10.000000   83.669998
  970.150024   10.000000   83.720001
  970.880005   10.000000   83.699997
  971.599976   10.000000   83.750000
  972.320007   10.000000   83.730003
  973.039978   10.000000   83.739998
  973.770020   10.000000   83.650002
  974.489990   10.000000   83.540001
  975.210022   10.000000   83.529999
  975.929993   10.000000   83.580002
  976.659973   10.000000   83.690002
  977.380005   10.000000   83.769997
  978.099976   10.000000   83.779999
  978.820007   10.000000   83.800003
  979.539978   10.000000   83.849998
  980.270020   10.000000   83.830002
  980.989990   10.000000   83.879997
  981.710022   10.000000   83.800003
  982.429993   10.000000   83.839996
  983.150024   10.000000   83.930000
  983.869995   10.000000   84.050003
  984.599976   10.000000   84.050003
  985.320007   10.000000   83.970001
  986.039978   10.000000   83.930000
  986.760010   10.000000   83.949997
  987.479980   10.000000   84.010002
  988.200012   10.000000   84.129997
  988.919983   10.000000   84.139999
  989.640015   10.000000   84.120003
  990.359985   10.000000   83.989998
  991.080017   10.000000   84.050003
  991.799988   10.000000   84.080002
  992.530029   10.000000   84.150002
  993.250000   10.000000   84.059998
  993.969971   10.000000   84.040001
  994.690002   10.000000   84.070000
  995.409973   10.000000   84.089996
  996.130005   10.000000   84.099998
  996.849976   10.000000   84.099998
  997.570007   10.000000   84.150002
  998.289978   10.000000   84.180000
  999.010010   10.000000   84.150002
  999.719971   10.000000   84.129997
 1000.440002   10.000000   84.120003
 1001.159973   10.000000   84.120003
 1001.880005   10.000000   84.080002
 1002.599976   10.000000   84.029999
 1003.320007   10.000000   84.019997
 1004.039978   10.000000   84.110001
 1004.760010   10.000000   84.099998
 1005.479980   10.000000   84.099998
 1006.200012   10.000000   84.180000
 1006.919983   10.000000   84.250000
 1007.630005   10.000000   84.209999
 1008.349976   10.000000   84.139999
 1009.070007   10.000000   84.139999
 1009.789978   10.000000   84.190002
 1010.510010   10.000000   84.190002
 1011.229980   10.000000   84.070000
 1011.940002   10.000000   84.120003
 1012.659973   10.000000   84.120003
 1013.380005   10.000000   84.250000
 1014.099976   10.000000   84.220001
 1014.820007   10.000000   84.250000
 1015.530029   10.000000   84.169998
 1016.250000   10.000000   84.150002
 1016.969971   10.000000   84.190002
 1017.690002   10.000000   84.250000
 1018.400024   10.000000   84.349998
 1019.119995   10.000000   84.250000
 1019.840027   10.000000   84.309998
 1020.559998   10.000000   84.250000
 1021.270020   10.000000   84.320000
 1021.989990   10.000000   84.300003
 1022.710022   10.000000   84.279999
 1023.419983   10.000000   84.230003
 1024.140015   10.000000   84.269997
 1024.859985   10.000000   84.339996
 1025.569946   10.000000   84.400002
 1026.290039   10.000000   84.199997
 1027.010010   10.000000   84.129997
 1027.719971   10.000000   84.110001
 1028.439941   10.000000   84.339996
 1029.150024   10.000000   84.349998
 1029.869995   10.000000   84.279999
 1030.589966   10.000000   84.150002
 1031.300049   10.000000   84.230003
 1032.020020   10.000000   84.320000
 1032.729980   10.000000   84.379997
 1033.449951   10.000000   84.349998
 1034.160034   10.000000   84.410004
 1034.880005   10.000000   84.500000
 1035.599976   10.000000   84.449997
 1036.310059   10.000000   84.430000
 1037.030029   10.000000   84.330002
 1037.739990   10.000000   84.290001
 1038.459961   10.000000   84.220001
 1039.170044   10.000000   84.239998
 1039.890015   10.000000   84.180000
 1040.599976   10.000000   84.209999
 1041.310059   10.000000   84.180000
 1042.030029   10.000000   84.349998
 1042.739990   10.000000   84.400002
 1043.459961   10.000000   84.320000
 1044.170044   10.000000   84.260002
 1044.890015   10.000000   84.120003
 1045.599976   10.000000   84.150002
 1046.310059   10.000000   84.129997
 1047.030029   10.000000   84.190002
 1047.739990   10.000000   84.300003
 1048.459961   10.000000   84.309998
 1049.170044   10.000000   84.120003
 1049.880005   10.000000   83.959999
 1050.599976   10.000000   83.790001
 1051.310059   10.000000   83.910004
 1052.020020   10.000000   84.080002
 1052.739990   10.000000   84.309998
 1053.449951   10.000000   84.220001
 1054.160034   10.000000   84.059998
 1054.880005   10.000000   83.980003
 1055.589966   10.000000   84.080002
 1056.300049   10.000000   84.110001
 1057.010010   10.000000   84.080002
 1057.729980   10.000000   84.070000
 1058.439941   10.000000   83.860001
 1059.150024   10.000000   83.800003
 1059.859985   10.000000   83.730003
 1060.579956   10.000000   83.769997
 1061.290039   10.000000   83.699997
 1062.000000   10.000000   83.800003
 1062.709961   10.000000   83.919998
 1063.420044   10.000000   84.139999
 1064.140015   10.000000   84.010002
 1064.849976   10.000000   83.980003
 1065.560059   10.000000   83.930000
 1066.270020   10.000000   84.010002
 1066.979980   10.000000   83.949997
 1067.689941   10.000000   83.930000
 1068.400024   10.000000   83.820000
 1069.119995   10.000000   83.919998
 1069.829956   10.000000   83.930000
 1070.540039   10.000000   83.860001
 1071.250000   10.000000   83.870003
 1071.959961   10.000000   83.849998
 1072.670044   10.000000   84.070000
 1073.380005   10.000000   83.949997
 1074.089966   10.000000   83.690002
 1074.800049   10.000000   83.480003
 1075.510010   10.000000   83.379997
 1076.219971   10.000000   83.459999
 1076.930054   10.000000   83.580002
 1077.640015   10.000000   83.739998
 1078.349976   10.000000   83.849998
 1079.060059   10.000000   83.709999
 1079.770020   10.000000   83.800003
 1080.479980   10.000000   83.620003
 1081.189941   10.000000   83.570000
 1081.900024   10.000000   83.230003
 1082.609985   10.000000   82.989998
 1083.319946   10.000000   82.839996
 1084.030029   10.000000   82.830002
 1084.739990   10.000000   82.940002
 1085.449951   10.000000   83.160004
 1086.160034   10.000000   83.150002
 1086.869995   10.000000   83.209999
 1087.579956   10.000000   82.910004
 1088.290039   10.000000   82.919998
 1088.989990   10.000000   82.750000
 1089.699951   10.000000   82.769997
 1090.410034   10.000000   82.510002
 1091.119995   10.000000   82.379997
 1091.829956   10.000000   82.160004
 1092.540039   10.000000   82.050003
 1093.239990   10.000000   82.199997
 1093.949951   10.000000   82.010002
 1094.660034   10.000000   81.779999
 1095.369995   10.000000   81.779999
 1096.079956   10.000000   81.889999
 1096.780029   10.000000   82.019997
 1097.489990   10.000000   81.709999
 1098.199951   10.000000   81.639999
 1098.910034   10.000000   81.540001
 1099.609985   10.000000   81.459999
 1100.319946   10.000000   81.339996
 1101.030029   10.000000   81.410004
 1101.739990   10.000000   81.250000
 1102.439941   10.000000   80.879997
 1103.150024   10.000000   80.459999
 1103.859985   10.000000   80.169998
 1104.560059   10.000000   80.089996
 1105.270020   10.000000   79.910004
 1105.979980   10.000000   79.839996
 1106.680054   10.000000   79.639999
 1107.390015   10.000000   79.540001
 1108.099976   10.000000   79.230003
 1108.800049   10.000000   78.800003
 1109.510010   10.000000   78.279999
 1110.209961   10.000000   78.050003
 1110.920044   10.000000   78.099998
 1111.630005   10.000000   78.190002
 1112.329956   10.000000   77.870003
 1113.040039   10.000000   77.809998
 1113.739990   10.000000   77.910004
 1114.449951   10.000000   77.919998
 1115.150024   10.000000   77.620003
 1115.859985   10.000000   77.209999
 1116.569946   10.000000   76.889999
 1117.270020   10.000000   76.769997
 1117.979980   10.000000   76.559998
 1118.680054   10.000000   76.379997

  347.690002   11.000000   63.759998
  348.480011   11.000000   74.709999
  349.260010   11.000000  155.369995
  350.040009   11.000000   46.740002
  350.820007   11.000000   48.689999
  351.609985   11.000000   49.209999
  352.390015   11.000000   48.630001
  353.170013   11.000000   48.150002
  353.950012   11.000000   48.110001
  354.739990   11.000000   47.860001
  355.519989   11.000000   46.919998
  356.299988   11.000000   47.560001
  357.079987   11.000000   48.220001
  357.869995   11.000000   49.090000
  358.649994   11.000000   47.959999
  359.429993   11.000000   46.990002
  360.209991   11.000000   46.540001
  360.989990   11.000000   46.380001
  361.769989   11.000000   46.950001
  362.559998   11.000000   46.869999
  363.339996   11.000000   47.060001
  364.119995   11.000000   46.220001
  364.899994   11.000000   45.630001
  365.679993   11.000000   45.459999
  366.459991   11.000000   45.919998
  367.250000   11.000000   45.709999
  368.029999   11.000000   45.410000
  368.809998   11.000000   45.310001
  369.589996   11.000000   45.959999
  370.369995   11.000000   45.830002
  371.149994   11.000000   45.570000
  371.929993   11.000000   45.459999
  372.709991   11.000000   45.599998
  373.489990   11.000000   45.650002
  374.279999   11.000000   45.750000
  375.059998   11.000000   45.369999
  375.839996   11.000000   45.410000
  376.619995   11.000000   45.380001
  377.399994   11.000000   45.150002
  378.179993   11.000000   44.799999
  378.959991   11.000000   44.410000
  379.739990   11.000000   44.410000
  380.519989   11.000000   43.980000
  381.299988   11.000000   43.910000
  382.079987   11.000000   43.650002
  382.859985   11.000000   43.830002
  383.640015   11.000000   43.459999
  384.420013   11.000000   43.349998
  385.200012   11.000000   43.029999
  385.980011   11.000000   42.799999
  386.760010   11.000000   42.770000
  387.540009   11.000000   42.720001
  388.320007   11.000000   42.820000
  389.100006   11.000000   42.360001
  389.880005   11.000000   42.080002
  390.660004   11.000000   41.730000
  391.440002   11.000000   41.599998
  392.220001   11.000000   41.299999
  393.000000   11.000000   40.980000
  393.769989   11.000000   40.709999
  394.549988   11.000000   40.560001
  395.329987   11.000000   40.389999
  396.109985   11.000000   40.119999
  396.890015   11.000000   39.930000
  397.670013   11.000000   39.570000
  398.450012   11.000000   39.310001
  399.230011   11.000000   39.189999
  400.010010   11.000000   39.230000
  400.779999   11.000000   39.150002
  401.559998   11.000000   38.919998
  402.339996   11.000000   38.560001
  403.119995   11.000000   38.439999
  403.899994   11.000000   38.240002
  404.679993   11.000000   38.130001
  405.459991   11.000000   37.840000
  406.230011   11.000000   37.669998
  407.010010   11.000000   37.520000
  407.790009   11.000000   37.450001
  408.570007   11.000000   37.290001
  409.350006   11.000000   37.099998
  410.119995   11.000000   36.900002
  410.899994   11.000000   36.790001
  411.679993   11.000000   36.639999
  412.459991   11.000000   36.560001
  413.239990   11.000000   36.349998
  414.010010   11.000000   36.230000
  414.790009   11.000000   36.110001
  415.570007   11.000000   36.000000
  416.350006   11.000000   35.990002
  417.119995   11.000000   35.869999
  417.899994   11.000000   35.779999
  418.679993   11.000000   35.619999
  419.450012   11.000000   35.540001
  420.230011   11.000000   35.419998
  421.010010   11.000000   35.410000
  421.790009   11.000000   35.259998
  422.559998   11.000000   35.130001
  423.339996   11.000000   34.919998
  424.119995   11.000000   34.820000
  424.890015   11.000000   34.820000
  425.670013   11.000000   34.730000
  426.450012   11.000000   34.669998
  427.220001   11.000000   34.529999
  428.000000   11.000000   34.500000
  428.769989   11.000000   34.400002
  429.549988   11.000000   34.349998
  430.329987   11.000000   34.299999
  431.100006   11.000000   34.240002
  431.880005   11.000000   34.220001
  432.660004   11.000000   34.180000
  433.429993   11.000000   34.139999
  434.209991   11.000000   34.119999
  434.980011   11.000000   34.009998
  435.760010   11.000000   33.959999
  436.540009   11.000000   33.860001
  437.309998   11.000000   33.900002
  438.089996   11.000000   33.860001
  438.859985   11.000000   33.880001
  439.640015   11.000000   33.840000
  440.410004   11.000000   33.930000
  441.190002   11.000000   33.910000
  441.959991   11.000000   33.930000
  442.739990   11.000000   33.919998
  443.510010   11.000000   33.869999
  444.290009   11.000000   33.880001
  445.059998   11.000000   33.820000
  445.839996   11.000000   33.889999
  446.609985   11.000000   33.880001
  447.390015   11.000000   33.980000
  448.160004   11.000000   34.029999
  448.940002   11.000000   34.090000
  449.709991   11.000000   34.099998
  450.489990   11.000000   34.060001
  451.260010   11.000000   34.119999
  452.040009   11.000000   34.150002
  452.809998   11.000000   34.240002
  453.579987   11.000000   34.290001
  454.359985   11.000000   34.310001
  455.130005   11.000000   34.380001
  455.910004   11.000000   34.439999
  456.679993   11.000000   34.549999
  457.459991   11.000000   34.590000
  458.230011   11.000000   34.669998
  459.000000   11.000000   34.720001
  459.779999   11.000000   34.799999
  460.549988   11.000000   34.830002
  461.320007   11.000000   34.889999
  462.100006   11.000000   34.990002
  462.869995   11.000000   35.110001
  463.649994   11.000000   35.230000
  464.420013   11.000000   35.290001
  465.190002   11.000000   35.380001
  465.970001   11.000000   35.470001
  466.739990   11.000000   35.610001
  467.510010   11.000000   35.700001
  468.279999   11.000000   35.820000
  469.059998   11.000000   35.869999
  469.829987   11.000000   36.009998
  470.600006   11.000000   36.150002
  471.380005   11.000000   36.310001
  472.149994   11.000000   36.439999
  472.920013   11.000000   36.529999
  473.690002   11.000000   36.669998
  474.470001   11.000000   36.790001
  475.239990   11.000000   36.959999
  476.010010   11.000000   37.139999
  476.779999   11.000000   37.279999
  477.559998   11.000000   37.419998
  478.329987   11.000000   37.570000
  479.100006   11.000000   37.759998
  479.869995   11.000000   37.910000
  480.640015   11.000000   38.009998
  481.420013   11.000000   38.099998
  482.190002   11.000000   38.180000
  482.959991   11.000000   38.259998
  483.730011   11.000000   38.320000
  484.500000   11.000000   38.419998
  485.279999   11.000000   38.490002
  486.049988   11.000000   38.520000
  486.820007   11.000000   38.470001
  487.589996   11.000000   38.439999
  488.359985   11.000000   38.410000
  489.130005   11.000000   38.400002
  489.899994   11.000000   38.310001
  490.679993   11.000000   38.240002
  491.450012   11.000000   38.169998
  492.220001   11.000000   38.110001
  492.989990   11.000000   38.029999
  493.760010   11.000000   37.950001
  494.529999   11.000000   37.880001
  495.299988   11.000000   37.799999
  496.070007   11.000000   37.740002
  496.839996   11.000000   37.639999
  497.609985   11.000000   37.549999
  498.380005   11.000000   37.410000
  499.149994   11.000000   37.340000
  499.920013   11.000000   37.169998
  500.690002   11.000000   37.020000
  501.459991   11.000000   36.840000
  502.230011   11.000000   36.680000
  503.000000   11.000000   36.520000
  503.769989   11.000000   36.360001
  504.540009   11.000000   36.209999
  505.309998   11.000000   36.060001
  506.079987   11.000000   35.900002
  506.850006   11.000000   35.740002
  507.619995   11.000000   35.590000
  508.390015   11.000000   35.459999
  509.160004   11.000000   35.320000
  509.929993   11.000000   35.160000
  510.700012   11.000000   35.020000
  511.470001   11.000000   34.869999
  512.239990   11.000000   34.759998
  513.010010   11.000000   34.660000
  513.780029   11.000000   34.599998
  514.549988   11.000000   34.520000
  515.320007   11.000000   34.439999
  516.090027   11.000000   34.320000
  516.859985   11.000000   34.270000
  517.619995   11.000000   34.230000
  518.390015   11.000000   34.209999
  519.159973   11.000000   34.180000
  519.929993   11.000000   34.130001
  520.700012   11.000000   34.150002
  521.469971   11.000000   34.160000
  522.239990   11.000000   34.150002
  523.000000   11.000000   34.110001
  523.770020   11.000000   34.090000
  524.539978   11.000000   34.119999
  525.309998   11.000000   34.150002
  526.080017   11.000000   34.180000
  526.840027   11.000000   34.180000
  527.609985   11.000000   34.189999
  528.380005   11.000000   34.189999
  529.150024   11.000000   34.220001
  529.919983   11.000000   34.250000
  530.679993   11.000000   34.279999
  531.450012   11.000000   34.340000
  532.219971   11.000000   34.369999
  532.989990   11.000000   34.419998
  533.750000   11.000000   34.470001
  534.520020   11.000000   34.529999
  535.289978   11.000000   34.580002
  536.059998   11.000000   34.619999
  536.820007   11.000000   34.689999
  537.590027   11.000000   34.750000
  538.359985   11.000000   34.799999
  539.119995   11.000000   34.830002
  539.890015   11.000000   34.880001
  540.659973   11.000000   34.919998
  541.419983   11.000000   34.980000
  542.190002   11.000000   35.020000
  542.960022   11.000000   35.049999
  543.719971   11.000000   35.070000
  544.489990   11.000000   35.099998
  545.260010   11.000000   35.160000
  546.020020   11.000000   35.209999
  546.789978   11.000000   35.250000
  547.559998   11.000000   35.279999
  548.320007   11.000000   35.330002
  549.090027   11.000000   35.330002
  549.849976   11.000000   35.349998
  550.619995   11.000000   35.360001
  551.390015   11.000000   35.380001
  552.150024   11.000000   35.389999
  552.919983   11.000000   35.400002
  553.679993   11.000000   35.430000
  554.450012   11.000000   35.410000
  555.210022   11.000000   35.430000
  555.979980   11.000000   35.430000
  556.750000   11.000000   35.459999
  557.510010   11.000000   35.459999
  558.280029   11.000000   35.480000
  559.039978   11.000000   35.450001
  559.809998   11.000000   35.470001
  560.570007   11.000000   35.459999
  561.340027   11.000000   35.450001
  562.099976   11.000000   35.410000
  562.869995   11.000000   35.380001
  563.630005   11.000000   35.349998
  564.390015   11.000000   35.320000
  565.159973   11.000000   35.299999
  565.919983   11.000000   35.270000
  566.690002   11.000000   35.240002
  567.450012   11.000000   35.200001
  568.219971   11.000000   35.180000
  568.979980   11.000000   35.139999
  569.750000   11.000000   35.090000
  570.510010   11.000000   35.040001
  571.270020   11.000000   35.009998
  572.039978   11.000000   34.959999
  572.799988   11.000000   34.910000
  573.570007   11.000000   34.860001
  574.330017   11.000000   34.830002
  575.090027   11.000000   34.799999
  575.859985   11.000000   34.740002
  576.619995   11.000000   34.669998
  577.380005   11.000000   34.630001
  578.150024   11.000000   34.580002
  578.909973   11.000000   34.529999
  579.669983   11.000000   34.480000
  580.440002   11.000000   34.439999
  581.200012   11.000000   34.389999
  581.960022   11.000000   34.349998
  582.729980   11.000000   34.290001
  583.489990   11.000000   34.230000
  584.250000   11.000000   34.160000
  585.020020   11.000000   34.130001
  585.780029   11.000000   34.130001
  586.539978   11.000000   34.110001
  587.299988   11.000000   34.090000
  588.070007   11.000000   34.049999
  588.830017   11.000000   34.040001
  589.590027   11.000000   34.029999
  590.349976   11.000000   34.029999
  591.119995   11.000000   34.000000
  591.880005   11.000000   33.980000
  592.640015   11.000000   33.980000
  593.400024   11.000000   33.980000
  594.159973   11.000000   33.990002
  594.929993   11.000000   34.000000
  595.690002   11.000000   34.029999
  596.450012   11.000000   34.060001
  597.210022   11.000000   34.110001
  597.969971   11.000000   34.160000
  598.729980   11.000000   34.209999
  599.500000   11.000000   34.259998
  600.260010   11.000000   34.310001
  601.020020   11.000000   34.389999
  601.780029   11.000000   34.450001
  602.539978   11.000000   34.529999
  603.299988   11.000000   34.619999
  604.059998   11.000000   34.720001
  604.820007   11.000000   34.810001
  605.580017   11.000000   34.930000
  606.349976   11.000000   35.070000
  607.109985   11.000000   35.230000
  607.869995   11.000000   35.369999
  608.630005   11.000000   35.520000
  609.390015   11.000000   35.660000
  610.150024   11.000000   35.830002
  610.909973   11.000000   36.000000
  611.669983   11.000000   36.189999
  612.429993   11.000000   36.369999
  613.190002   11.000000   36.580002
  613.950012   11.000000   36.810001
  614.710022   11.000000   37.049999
  615.469971   11.000000   37.290001
  616.229980   11.000000   37.529999
  616.989990   11.000000   37.790001
  617.750000   11.000000   38.049999
  618.510010   11.000000   38.320000
  619.270020   11.000000   38.599998
  620.030029   11.000000   38.900002
  620.789978   11.000000   39.200001
  621.549988   11.000000   39.520000
  622.309998   11.000000   39.860001
  623.070007   11.000000   40.180000
  623.830017   11.000000   40.520000
  624.580017   11.000000   40.869999
  625.340027   11.000000   41.259998
  626.099976   11.000000   41.630001
  626.859985   11.000000   42.009998
  627.619995   11.000000   42.419998
  628.380005   11.000000   42.840000
  629.140015   11.000000   43.259998
  629.900024   11.000000   43.689999
  630.659973   11.000000   44.139999
  631.409973   11.000000   44.590000
  632.169983   11.000000   45.029999
  632.929993   11.000000   45.450001
  633.690002   11.000000   45.880001
  634.450012   11.000000   46.330002
  635.210022   11.000000   46.820000
  635.960022   11.000000   47.299999
  636.719971   11.000000   47.779999
  637.479980   11.000000   48.250000
  638.239990   11.000000   48.700001
  639.000000   11.000000   49.130001
  639.750000   11.000000   49.549999
  640.510010   11.000000   49.980000
  641.270020   11.000000   50.459999
  642.030029   11.000000   50.910000
  642.780029   11.000000   51.369999
  643.539978   11.000000   51.779999
  644.299988   11.000000   52.230000
  645.059998   11.000000   52.669998
  645.809998   11.000000   53.119999
  646.570007   11.000000   53.570000
  647.330017   11.000000   53.990002
  648.080017   11.000000   54.389999
  648.840027   11.000000   54.770000
  649.599976   11.000000   55.169998
  650.349976   11.000000   55.570000
  651.109985   11.000000   55.990002
  651.869995   11.000000   56.380001
  652.619995   11.000000   56.790001
  653.380005   11.000000   57.160000
  654.140015   11.000000   57.540001
  654.890015   11.000000   57.910000
  655.650024   11.000000   58.250000
  656.409973   11.000000   58.570000
  657.159973   11.000000   58.869999
  657.919983   11.000000   59.200001
  658.669983   11.000000   59.540001
  659.429993   11.000000   59.900002
  660.179993   11.000000   60.250000
  660.940002   11.000000   60.580002
  661.700012   11.000000   60.889999
  662.450012   11.000000   61.189999
  663.210022   11.000000   61.459999
  663.960022   11.000000   61.700001
  664.719971   11.000000   61.970001
  665.469971   11.000000   62.279999
  666.229980   11.000000   62.610001
  666.979980   11.000000   62.919998
  667.739990   11.000000   63.209999
  668.489990   11.000000   63.430000
  669.250000   11.000000   63.639999
  670.000000   11.000000   63.830002
  670.760010   11.000000   64.059998
  671.510010   11.000000   64.309998
  672.270020   11.000000   64.589996
  673.020020   11.000000   64.870003
  673.780029   11.000000   65.120003
  674.530029   11.000000   65.360001
  675.289978   11.000000   65.589996
  676.039978   11.000000   65.760002
  676.789978   11.000000   65.949997
  677.549988   11.000000   66.160004
  678.299988   11.000000   66.419998
  679.059998   11.000000   66.680000
  679.809998   11.000000   66.900002
  680.559998   11.000000   67.099998
  681.320007   11.000000   67.260002
  682.070007   11.000000   67.449997
  682.820007   11.000000   67.629997
  683.580017   11.000000   67.830002
  684.330017   11.000000   67.980003
  685.080017   11.000000   68.139999
  685.840027   11.000000   68.339996
  686.590027   11.000000   68.550003
  687.340027   11.000000   68.760002
  688.099976   11.000000   68.919998
  688.849976   11.000000   69.080002
  689.599976   11.000000   69.230003
  690.359985   11.000000   69.419998
  691.109985   11.000000   69.620003
  691.859985   11.000000   69.800003
  692.609985   11.000000   70.000000
  693.369995   11.000000   70.160004
  694.119995   11.000000   70.360001
  694.869995   11.000000   70.500000
  695.619995   11.000000   70.720001
  696.380005   11.000000   70.889999
  697.130005   11.000000   71.110001
  697.880005   11.000000   71.290001
  698.630005   11.000000   71.510002
  699.390015   11.000000   71.680000
  700.140015   11.000000   71.870003
  700.890015   11.000000   72.059998
  701.640015   11.000000   72.300003
  702.390015   11.000000   72.550003
  703.140015   11.000000   72.839996
  703.900024   11.000000   73.070000
  704.650024   11.000000   73.320000
  705.400024   11.000000   73.489998
  706.150024   11.000000   73.739998
  706.900024   11.000000   73.989998
  707.650024   11.000000   74.290001
  708.400024   11.000000   74.570000
  709.150024   11.000000   74.820000
  709.909973   11.000000   75.050003
  710.659973   11.000000   75.209999
  711.409973   11.000000   75.379997
  712.159973   11.000000   75.449997
  712.909973   11.000000   75.489998
  713.659973   11.000000   75.489998
  714.409973   11.000000   75.519997
  715.159973   11.000000   75.470001
  715.909973   11.000000   75.279999
  716.659973   11.000000   75.019997
  717.409973   11.000000   74.699997
  718.159973   11.000000   74.339996
  718.909973   11.000000   73.930000
  719.659973   11.000000   73.400002
  720.409973   11.000000   72.739998
  721.159973   11.000000   71.980003
  721.909973   11.000000   71.110001
  722.659973   11.000000   70.099998
  723.409973   11.000000   68.879997
  724.159973   11.000000   67.589996
  724.909973   11.000000   66.410004
  725.659973   11.000000   65.550003
  726.409973   11.000000   65.320000
  727.159973   11.000000   65.860001
  727.909973   11.000000   67.089996
  728.650024   11.000000   68.730003
  729.400024   11.000000   70.470001
  730.150024   11.000000   72.120003
  730.900024   11.000000   73.559998
  731.650024   11.000000   74.769997
  732.400024   11.000000   75.699997
  733.150024   11.000000   76.430000
  733.900024   11.000000   76.910004
  734.640015   11.000000   77.330002
  735.390015   11.000000   77.550003
  736.140015   11.000000   77.750000
  736.890015   11.000000   77.739998
  737.640015   11.000000   77.620003
  738.390015   11.000000   77.349998
  739.130005   11.000000   77.099998
  739.880005   11.000000   76.820000
  740.630005   11.000000   76.519997
  741.380005   11.000000   76.160004
  742.130005   11.000000   75.849998
  742.869995   11.000000   75.510002
  743.619995   11.000000   75.199997
  744.369995   11.000000   74.839996
  745.119995   11.000000   74.489998
  745.859985   11.000000   74.029999
  746.609985   11.000000   73.519997
  747.359985   11.000000   72.959999
  748.099976   11.000000   72.320000
  748.849976   11.000000   71.580002
  749.599976   11.000000   70.650002
  750.349976   11.000000   69.599998
  751.090027   11.000000   68.419998
  751.840027   11.000000   67.129997
  752.590027   11.000000   65.690002
  753.330017   11.000000   64.120003
  754.080017   11.000000   62.389999
  754.830017   11.000000   60.590000
  755.570007   11.000000   58.689999
  756.320007   11.000000   56.799999
  757.059998   11.000000   54.840000
  757.809998   11.000000   52.910000
  758.559998   11.000000   50.970001
  759.299988   11.000000   49.180000
  760.049988   11.000000   47.509998
  760.789978   11.000000   46.029999
  761.539978   11.000000   44.750000
  762.289978   11.000000   43.689999
  763.030029   11.000000   42.830002
  763.780029   11.000000   42.230000
  764.520020   11.000000   41.900002
  765.270020   11.000000   41.849998
  766.010010   11.000000   42.020000
  766.760010   11.000000   42.369999
  767.500000   11.000000   42.869999
  768.250000   11.000000   43.549999
  768.989990   11.000000   44.340000
  769.739990   11.000000   45.270000
  770.479980   11.000000   46.270000
  771.229980   11.000000   47.290001
  771.969971   11.000000   48.360001
  772.719971   11.000000   49.389999
  773.460022   11.000000   50.500000
  774.210022   11.000000   51.580002
  774.950012   11.000000   52.680000
  775.700012   11.000000   53.730000
  776.440002   11.000000   54.759998
  777.179993   11.000000   55.740002
  777.929993   11.000000   56.650002
  778.669983   11.000000   57.570000
  779.419983   11.000000   58.439999
  780.159973   11.000000   59.330002
  780.900024   11.000000   60.110001
  781.650024   11.000000   60.930000
  782.390015   11.000000   61.619999
  783.130005   11.000000   62.330002
  783.880005   11.000000   62.970001
  784.619995   11.000000   63.650002
  785.359985   11.000000   64.230003
  786.109985   11.000000   64.830002
  786.849976   11.000000   65.370003
  787.590027   11.000000   65.930000
  788.340027   11.000000   66.400002
  789.080017   11.000000   66.879997
  789.820007   11.000000   67.339996
  790.570007   11.000000   67.800003
  791.309998   11.000000   68.220001
  792.049988   11.000000   68.650002
  792.789978   11.000000   69.059998
  793.539978   11.000000   69.480003
  794.280029   11.000000   69.860001
  795.020020   11.000000   70.230003
  795.760010   11.000000   70.559998
  796.500000   11.000000   70.820000
  797.250000   11.000000   71.080002
  797.989990   11.000000   71.379997
  798.729980   11.000000   71.709999
  799.469971   11.000000   71.959999
  800.210022   11.000000   72.150002
  800.960022   11.000000   72.370003
  801.700012   11.000000   72.660004
  802.440002   11.000000   72.970001
  803.179993   11.000000   73.239998
  803.919983   11.000000   73.480003
  804.659973   11.000000   73.680000
  805.400024   11.000000   73.870003
  806.150024   11.000000   74.070000
  806.890015   11.000000   74.230003
  807.630005   11.000000   74.430000
  808.369995   11.000000   74.599998
  809.109985   11.000000   74.809998
  809.849976   11.000000   74.930000
  810.590027   11.000000   75.099998
  811.330017   11.000000   75.279999
  812.070007   11.000000   75.489998
  812.809998   11.000000   75.629997
  813.549988   11.000000   75.739998
  814.289978   11.000000   75.910004
  815.030029   11.000000   76.050003
  815.770020   11.000000   76.220001
  816.510010   11.000000   76.410004
  817.250000   11.000000   76.580002
  817.989990   11.000000   76.709999
  818.729980   11.000000   76.750000
  819.469971   11.000000   76.809998
  820.210022   11.000000   76.919998
  820.950012   11.000000   77.080002
  821.690002   11.000000   77.250000
  822.429993   11.000000   77.349998
  823.169983   11.000000   77.419998
  823.909973   11.000000   77.440002
  824.650024   11.000000   77.459999
  825.390015   11.000000   77.480003
  826.130005   11.000000   77.570000
  826.869995   11.000000   77.720001
  827.609985   11.000000   77.800003
  828.340027   11.000000   77.839996
  829.080017   11.000000   77.830002
  829.820007   11.000000   77.879997
  830.559998   11.000000   77.980003
  831.299988   11.000000   78.040001
  832.039978   11.000000   78.169998
  832.780029   11.000000   78.220001
  833.510010   11.000000   78.410004
  834.250000   11.000000   78.480003
  834.989990   11.000000   78.699997
  835.729980   11.000000   78.790001
  836.469971   11.000000   78.849998
  837.200012   11.000000   78.820000
  837.940002   11.000000   78.779999
  838.679993   11.000000   78.820000
  839.419983   11.000000   78.809998
  840.150024   11.000000   78.930000
  840.890015   11.000000   79.050003
  841.630005   11.000000   79.110001
  842.369995   11.000000   79.150002
  843.099976   11.000000   79.160004
  843.840027   11.000000   79.230003
  844.580017   11.000000   79.370003
  845.309998   11.000000   79.470001
  846.049988   11.000000   79.519997
  846.789978   11.000000   79.519997
  847.530029   11.000000   79.570000
  848.260010   11.000000   79.660004
  849.000000   11.000000   79.760002
  849.739990   11.000000   79.790001
  850.469971   11.000000   79.809998
  851.210022   11.000000   79.730003
  851.940002   11.000000   79.750000
  852.679993   11.000000   79.830002
  853.419983   11.000000   80.000000
  854.150024   11.000000   80.089996
  854.890015   11.000000   80.150002
  855.619995   11.000000   80.139999
  856.359985   11.000000   80.160004
  857.099976   11.000000   80.190002
  857.830017   11.000000   80.250000
  858.570007   11.000000   80.339996
  859.299988   11.000000   80.400002
  860.039978   11.000000   80.540001
  860.770020   11.000000   80.620003
  861.510010   11.000000   80.739998
  862.239990   11.000000   80.720001
  862.979980   11.000000   80.769997
  863.710022   11.000000   80.800003
  864.450012   11.000000   80.870003
  865.179993   11.000000   80.870003
  865.919983   11.000000   80.919998
  866.650024   11.000000   81.000000
  867.390015   11.000000   81.010002
  868.119995   11.000000   81.010002
  868.859985   11.000000   81.019997
  869.590027   11.000000   81.059998
  870.330017   11.000000   81.040001
  871.059998   11.000000   80.900002
  871.789978   11.000000   80.769997
  872.530029   11.000000   80.669998
  873.260010   11.000000   80.559998
  874.000000   11.000000   80.459999
  874.729980   11.000000   80.290001
  875.460022   11.000000   79.980003
  876.200012   11.000000   79.699997
  876.929993   11.000000   79.410004
  877.659973   11.000000   79.250000
  878.400024   11.000000   79.059998
  879.130005   11.000000   78.830002
  879.859985   11.000000   78.720001
  880.599976   11.000000   78.620003
  881.330017   11.000000   78.629997
  882.059998   11.000000   78.709999
  882.799988   11.000000   78.809998
  883.530029   11.000000   79.080002
  884.260010   11.000000   79.260002
  884.989990   11.000000   79.489998
  885.729980   11.000000   79.620003
  886.460022   11.000000   79.900002
  887.190002   11.000000   80.220001
  887.919983   11.000000   80.510002
  888.659973   11.000000   80.709999
  889.390015   11.000000   80.830002
  890.119995   11.000000   81.029999
  890.849976   11.000000   81.220001
  891.580017   11.000000   81.430000
  892.320007   11.000000   81.519997
  893.049988   11.000000   81.570000
  893.780029   11.000000   81.720001
  894.510010   11.000000   81.809998
  895.239990   11.000000   81.980003
  895.969971   11.000000   82.019997
  896.710022   11.000000   82.080002
  897.440002   11.000000   82.019997
  898.169983   11.000000   82.080002
  898.900024   11.000000   82.129997
  899.630005   11.000000   82.199997
  900.359985   11.000000   82.190002
  901.090027   11.000000   82.230003
  901.820007   11.000000   82.290001
  902.549988   11.000000   82.370003
  903.280029   11.000000   82.419998
  904.020020   11.000000   82.379997
  904.750000   11.000000   82.400002
  905.479980   11.000000   82.400002
  906.210022   11.000000   82.470001
  906.940002   11.000000   82.480003
  907.669983   11.000000   82.559998
  908.400024   11.000000   82.570000
  909.130005   11.000000   82.629997
  909.859985   11.000000   82.610001
  910.590027   11.000000   82.690002
  911.320007   11.000000   82.669998
  912.049988   11.000000   82.750000
  912.780029   11.000000   82.769997
  913.510010   11.000000   82.739998
  914.229980   11.000000   82.790001
  914.960022   11.000000   82.849998
  915.690002   11.000000   82.919998
  916.419983   11.000000   82.860001
  917.150024   11.000000   82.830002
  917.880005   11.000000   82.919998
  918.609985   11.000000   82.940002
  919.340027   11.000000   82.970001
  920.070007   11.000000   82.919998
  920.799988   11.000000   82.930000
  921.520020   11.000000   82.959999
  922.250000   11.000000   83.080002
  922.979980   11.000000   83.139999
  923.710022   11.000000   83.220001
  924.440002   11.000000   83.180000
  925.169983   11.000000   83.160004
  925.890015   11.000000   83.139999
  926.619995   11.000000   83.199997
  927.349976   11.000000   83.209999
  928.080017   11.000000   83.209999
  928.809998   11.000000   83.209999
  929.530029   11.000000   83.269997
  930.260010   11.000000   83.209999
  930.989990   11.000000   83.099998
  931.719971   11.000000   83.080002
  932.440002   11.000000   83.089996
  933.169983   11.000000   83.139999
  933.900024   11.000000   83.169998
  934.630005   11.000000   83.190002
  935.349976   11.000000   83.209999
  936.080017   11.000000   83.279999
  936.809998   11.000000   83.370003
  937.530029   11.000000   83.419998
  938.260010   11.000000   83.410004
  938.989990   11.000000   83.360001
  939.710022   11.000000   83.339996
  940.440002   11.000000   83.269997
  941.169983   11.000000   83.260002
  941.890015   11.000000   83.260002
  942.619995   11.000000   83.269997
  943.340027   11.000000   83.290001
  944.070007   11.000000   83.349998
  944.799988   11.000000   83.389999
  945.520020   11.000000   83.440002
  946.250000   11.000000   83.410004
  946.969971   11.000000   83.459999
  947.700012   11.000000   83.559998
  948.419983   11.000000   83.559998
  949.150024   11.000000   83.489998
  949.880005   11.000000   83.430000
  950.599976   11.000000   83.400002
  951.330017   11.000000   83.430000
  952.049988   11.000000   83.410004
  952.780029   11.000000   83.500000
  953.500000   11.000000   83.489998
  954.229980   11.000000   83.529999
  954.950012   11.000000   83.470001
  955.679993   11.000000   83.510002
  956.400024   11.000000   83.440002
  957.119995   11.000000   83.480003
  957.849976   11.000000   83.519997
  958.570007   11.000000   83.610001
  959.299988   11.000000   83.599998
  960.020020   11.000000   83.620003
  960.750000   11.000000   83.629997
  961.469971   11.000000   83.709999
  962.190002   11.000000   83.769997
  962.919983   11.000000   83.889999
  963.640015   11.000000   83.910004
  964.369995   11.000000   83.900002
  965.090027   11.000000   83.860001
  965.809998   11.000000   83.839996
  966.539978   11.000000   83.870003
  967.260010   11.000000   83.839996
  967.979980   11.000000   83.809998
  968.710022   11.000000   83.820000
  969.429993   11.000000   83.790001
  970.150024   11.000000   83.860001
  970.880005   11.000000   83.839996
  971.599976   11.000000   83.889999
  972.320007   11.000000   83.889999
  973.039978   11.000000   83.889999
  973.770020   11.000000   83.800003
  974.489990   11.000000   83.680000
  975.210022   11.000000   83.680000
  975.929993   11.000000   83.739998
  976.659973   11.000000   83.830002
  977.380005   11.000000   83.849998
  978.099976   11.000000   83.900002
  978.820007   11.000000   83.919998
  979.539978   11.000000   83.989998
  980.270020   11.000000   83.930000
  980.989990   11.000000   83.930000
  981.710022   11.000000   83.860001
  982.429993   11.000000   83.949997
  983.150024   11.000000   84.099998
  983.869995   11.000000   84.239998
  984.599976   11.000000   84.180000
  985.320007   11.000000   84.070000
  986.039978   11.000000   83.989998
  986.760010   11.000000   84.089996
  987.479980   11.000000   84.169998
  988.200012   11.000000   84.250000
  988.919983   11.000000   84.190002
  989.640015   11.000000   84.169998
  990.359985   11.000000   84.110001
  991.080017   11.000000   84.220001
  991.799988   11.000000   84.230003
  992.530029   11.000000   84.279999
  993.250000   11.000000   84.199997
  993.969971   11.000000   84.190002
  994.690002   11.000000   84.209999
  995.409973   11.000000   84.220001
  996.130005   11.000000   84.260002
  996.849976   11.000000   84.260002
  997.570007   11.000000   84.269997
  998.289978   11.000000   84.300003
  999.010010   11.000000   84.290001
  999.719971   11.000000   84.290001
 1000.440002   11.000000   84.269997
 1001.159973   11.000000   84.199997
 1001.880005   11.000000   84.199997
 1002.599976   11.000000   84.139999
 1003.320007   11.000000   84.180000
 1004.039978   11.000000   84.250000
 1004.760010   11.000000   84.250000
 1005.479980   11.000000   84.239998
 1006.200012   11.000000   84.290001
 1006.919983   11.000000   84.430000
 1007.630005   11.000000   84.370003
 1008.349976   11.000000   84.269997
 1009.070007   11.000000   84.199997
 1009.789978   11.000000   84.260002
 1010.510010   11.000000   84.300003
 1011.229980   11.000000   84.220001
 1011.940002   11.000000   84.269997
 1012.659973   11.000000   84.230003
 1013.380005   11.000000   84.290001
 1014.099976   11.000000   84.320000
 1014.820007   11.000000   84.309998
 1015.530029   11.000000   84.230003
 1016.250000   11.000000   84.209999
 1016.969971   11.000000   84.279999
 1017.690002   11.000000   84.379997
 1018.400024   11.000000   84.389999
 1019.119995   11.000000   84.339996
 1019.840027   11.000000   84.370003
 1020.559998   11.000000   84.410004
 1021.270020   11.000000   84.470001
 1021.989990   11.000000   84.559998
 1022.710022   11.000000   84.470001
 1023.419983   11.000000   84.430000
 1024.140015   11.000000   84.410004
 1024.859985   11.000000   84.510002
 1025.569946   11.000000   84.570000
 1026.290039   11.000000   84.400002
 1027.010010   11.000000   84.290001
 1027.719971   11.000000   84.279999
 1028.439941   11.000000   84.379997
 1029.150024   11.000000   84.400002
 1029.869995   11.000000   84.300003
 1030.589966   11.000000   84.300003
 1031.300049   11.000000   84.279999
 1032.020020   11.000000   84.349998
 1032.729980   11.000000   84.339996
 1033.449951   11.000000   84.449997
 1034.160034   11.000000   84.489998
 1034.880005   11.000000   84.550003
 1035.599976   11.000000   84.480003
 1036.310059   11.000000   84.470001
 1037.030029   11.000000   84.489998
 1037.739990   11.000000   84.449997
 1038.459961   11.000000   84.449997
 1039.170044   11.000000   84.430000
 1039.890015   11.000000   84.349998
 1040.599976   11.000000   84.279999
 1041.310059   11.000000   84.160004
 1042.030029   11.000000   84.349998
 1042.739990   11.000000   84.430000
 1043.459961   11.000000   84.430000
 1044.170044   11.000000   84.400002
 1044.890015   11.000000   84.339996
 1045.599976   11.000000   84.459999
 1046.310059   11.000000   84.430000
 1047.030029   11.000000   84.410004
 1047.739990   11.000000   84.349998
 1048.459961   11.000000   84.330002
 1049.170044   11.000000   84.180000
 1049.880005   11.000000   84.059998
 1050.599976   11.000000   83.930000
 1051.310059   11.000000   84.099998
 1052.020020   11.000000   84.260002
 1052.739990   11.000000   84.500000
 1053.449951   11.000000   84.379997
 1054.160034   11.000000   84.150002
 1054.880005   11.000000   84.050003
 1055.589966   11.000000   84.139999
 1056.300049   11.000000   84.269997
 1057.010010   11.000000   84.269997
 1057.729980   11.000000   84.209999
 1058.439941   11.000000   84.019997
 1059.150024   11.000000   83.919998
 1059.859985   11.000000   83.959999
 1060.579956   11.000000   83.980003
 1061.290039   11.000000   83.879997
 1062.000000   11.000000   83.860001
 1062.709961   11.000000   84.040001
 1063.420044   11.000000   84.239998
 1064.140015   11.000000   84.220001
 1064.849976   11.000000   84.220001
 1065.560059   11.000000   84.099998
 1066.270020   11.000000   84.040001
 1066.979980   11.000000   83.959999
 1067.689941   11.000000   84.080002
 1068.400024   11.000000   84.029999
 1069.119995   11.000000   84.040001
 1069.829956   11.000000   84.029999
 1070.540039   11.000000   84.000000
 1071.250000   11.000000   84.000000
 1071.959961   11.000000   83.930000
 1072.670044   11.000000   84.099998
 1073.380005   11.000000   83.989998
 1074.089966   11.000000   83.699997
 1074.800049   11.000000   83.459999
 1075.510010   11.000000   83.500000
 1076.219971   11.000000   83.660004
 1076.930054   11.000000   83.860001
 1077.640015   11.000000   83.790001
 1078.349976   11.000000   83.830002
 1079.060059   11.000000   83.650002
 1079.770020   11.000000   83.739998
 1080.479980   11.000000   83.760002
 1081.189941   11.000000   83.690002
 1081.900024   11.000000   83.519997
 1082.609985   11.000000   83.150002
 1083.319946   11.000000   82.930000
 1084.030029   11.000000   82.879997
 1084.739990   11.000000   83.029999
 1085.449951   11.000000   83.190002
 1086.160034   11.000000   83.239998
 1086.869995   11.000000   83.209999
 1087.579956   11.000000   83.139999
 1088.290039   11.000000   83.040001
 1088.989990   11.000000   82.900002
 1089.699951   11.000000   82.809998
 1090.410034   11.000000   82.570000
 1091.119995   11.000000   82.459999
 1091.829956   11.000000   82.349998
 1092.540039   11.000000   82.199997
 1093.239990   11.000000   82.199997
 1093.949951   11.000000   81.959999
 1094.660034   11.000000   81.809998
 1095.369995   11.000000   81.800003
 1096.079956   11.000000   81.809998
 1096.780029   11.000000   81.970001
 1097.489990   11.000000   81.739998
 1098.199951   11.000000   81.750000
 1098.910034   11.000000   81.750000
 1099.609985   11.000000   81.730003
 1100.319946   11.000000   81.680000
 1101.030029   11.000000   81.489998
 1101.739990   11.000000   81.419998
 1102.439941   11.000000   80.820000
 1103.150024   11.000000   80.480003
 1103.859985   11.000000   80.059998
 1104.560059   11.000000   80.139999
 1105.270020   11.000000   79.849998
 1105.979980   11.000000   79.709999
 1106.680054   11.000000   79.389999
 1107.390015   11.000000   79.419998
 1108.099976   11.000000   79.250000
 1108.800049   11.000000   79.040001
 1109.510010   11.000000   78.529999
 1110.209961   11.000000   78.320000
 1110.920044   11.000000   78.110001
 1111.630005   11.000000   78.070000
 1112.329956   11.000000   77.809998
 1113.040039   11.000000   77.830002
 1113.739990   11.000000   77.870003
 1114.449951   11.000000   77.820000
 1115.150024   11.000000   77.739998
 1115.859985   11.000000   77.330002
 1116.569946   11.000000   76.989998
 1117.270020   11.000000   76.669998
 1117.979980   11.000000   76.650002
 1118.680054   11.000000   76.519997

  347.690002   12.000000  105.010002
  348.480011   12.000000  101.879997
  349.260010   12.000000  144.270004
  350.040009   12.000000   45.730000
  350.820007   12.000000   48.290001
  351.609985   12.000000   48.650002
  352.390015   12.000000   48.799999
  353.170013   12.000000   48.740002
  353.950012   12.000000   49.009998
  354.739990   12.000000   48.369999
  355.519989   12.000000   47.349998
  356.299988   12.000000   47.669998
  357.079987   12.000000   47.619999
  357.869995   12.000000   47.849998
  358.649994   12.000000   47.509998
  359.429993   12.000000   47.189999
  360.209991   12.000000   47.060001
  360.989990   12.000000   46.410000
  361.769989   12.000000   46.580002
  362.559998   12.000000   46.650002
  363.339996   12.000000   47.169998
  364.119995   12.000000   46.360001
  364.899994   12.000000   45.639999
  365.679993   12.000000   44.950001
  366.459991   12.000000   45.750000
  367.250000   12.000000   45.970001
  368.029999   12.000000   45.590000
  368.809998   12.000000   45.560001
  369.589996   12.000000   45.810001
  370.369995   12.000000   46.360001
  371.149994   12.000000   46.110001
  371.929993   12.000000   46.320000
  372.709991   12.000000   45.939999
  373.489990   12.000000   45.910000
  374.279999   12.000000   45.820000
  375.059998   12.000000   45.840000
  375.839996   12.000000   45.700001
  376.619995   12.000000   45.330002
  377.399994   12.000000   45.110001
  378.179993   12.000000   44.919998
  378.959991   12.000000   44.990002
  379.739990   12.000000   44.790001
  380.519989   12.000000   44.430000
  381.299988   12.000000   44.119999
  382.079987   12.000000   43.860001
  382.859985   12.000000   44.180000
  383.640015   12.000000   43.750000
  384.420013   12.000000   43.790001
  385.200012   12.000000   43.400002
  385.980011   12.000000   43.299999
  386.760010   12.000000   43.200001
  387.540009   12.000000   42.900002
  388.320007   12.000000   42.820000
  389.100006   12.000000   42.500000
  389.880005   12.000000   42.299999
  390.660004   12.000000   42.110001
  391.440002   12.000000   41.869999
  392.220001   12.000000   41.590000
  393.000000   12.000000   41.250000
  393.769989   12.000000   40.990002
  394.549988   12.000000   40.860001
  395.329987   12.000000   40.680000
  396.109985   12.000000   40.500000
  396.890015   12.000000   40.320000
  397.670013   12.000000   40.040001
  398.450012   12.000000   39.790001
  399.230011   12.000000   39.700001
  400.010010   12.000000   39.599998
  400.779999   12.000000   39.410000
  401.559998   12.000000   39.080002
  402.339996   12.000000   38.830002
  403.119995   12.000000   38.810001
  403.899994   12.000000   38.570000
  404.679993   12.000000   38.410000
  405.459991   12.000000   38.090000
  406.230011   12.000000   37.900002
  407.010010   12.000000   37.730000
  407.790009   12.000000   37.639999
  408.570007   12.000000   37.529999
  409.350006   12.000000   37.330002
  410.119995   12.000000   37.160000
  410.899994   12.000000   37.020000
  411.679993   12.000000   36.849998
  412.459991   12.000000   36.759998
  413.239990   12.000000   36.570000
  414.010010   12.000000   36.470001
  414.790009   12.000000   36.320000
  415.570007   12.000000   36.180000
  416.350006   12.000000   36.160000
  417.119995   12.000000   35.990002
  417.899994   12.000000   35.959999
  418.679993   12.000000   35.759998
  419.450012   12.000000   35.639999
  420.230011   12.000000   35.490002
  421.010010   12.000000   35.490002
  421.790009   12.000000   35.360001
  422.559998   12.000000   35.290001
  423.339996   12.000000   35.139999
  424.119995   12.000000   35.090000
  424.890015   12.000000   35.009998
  425.670013   12.000000   34.900002
  426.450012   12.000000   34.790001
  427.220001   12.000000   34.680000
  428.000000   12.000000   34.660000
  428.769989   12.000000   34.590000
  429.549988   12.000000   34.549999
  430.329987   12.000000   34.439999
  431.100006   12.000000   34.389999
  431.880005   12.000000   34.360001
  432.660004   12.000000   34.349998
  433.429993   12.000000   34.330002
  434.209991   12.000000   34.290001
  434.980011   12.000000   34.220001
  435.760010   12.000000   34.189999
  436.540009   12.000000   34.160000
  437.309998   12.000000   34.169998
  438.089996   12.000000   34.110001
  438.859985   12.000000   34.139999
  439.640015   12.000000   34.080002
  440.410004   12.000000   34.139999
  441.190002   12.000000   34.110001
  441.959991   12.000000   34.150002
  442.739990   12.000000   34.189999
  443.510010   12.000000   34.169998
  444.290009   12.000000   34.169998
  445.059998   12.000000   34.110001
  445.839996   12.000000   34.139999
  446.609985   12.000000   34.160000
  447.390015   12.000000   34.230000
  448.160004   12.000000   34.279999
  448.940002   12.000000   34.310001
  449.709991   12.000000   34.320000
  450.489990   12.000000   34.299999
  451.260010   12.000000   34.360001
  452.040009   12.000000   34.410000
  452.809998   12.000000   34.480000
  453.579987   12.000000   34.490002
  454.359985   12.000000   34.520000
  455.130005   12.000000   34.570000
  455.910004   12.000000   34.639999
  456.679993   12.000000   34.730000
  457.459991   12.000000   34.779999
  458.230011   12.000000   34.840000
  459.000000   12.000000   34.889999
  459.779999   12.000000   34.990002
  460.549988   12.000000   35.070000
  461.320007   12.000000   35.160000
  462.100006   12.000000   35.250000
  462.869995   12.000000   35.360001
  463.649994   12.000000   35.490002
  464.420013   12.000000   35.549999
  465.190002   12.000000   35.639999
  465.970001   12.000000   35.730000
  466.739990   12.000000   35.880001
  467.510010   12.000000   36.000000
  468.279999   12.000000   36.090000
  469.059998   12.000000   36.169998
  469.829987   12.000000   36.310001
  470.600006   12.000000   36.459999
  471.380005   12.000000   36.599998
  472.149994   12.000000   36.750000
  472.920013   12.000000   36.849998
  473.690002   12.000000   37.009998
  474.470001   12.000000   37.099998
  475.239990   12.000000   37.250000
  476.010010   12.000000   37.389999
  476.779999   12.000000   37.529999
  477.559998   12.000000   37.639999
  478.329987   12.000000   37.790001
  479.100006   12.000000   37.939999
  479.869995   12.000000   38.070000
  480.640015   12.000000   38.139999
  481.420013   12.000000   38.150002
  482.190002   12.000000   38.189999
  482.959991   12.000000   38.250000
  483.730011   12.000000   38.320000
  484.500000   12.000000   38.360001
  485.279999   12.000000   38.369999
  486.049988   12.000000   38.380001
  486.820007   12.000000   38.349998
  487.589996   12.000000   38.299999
  488.359985   12.000000   38.320000
  489.130005   12.000000   38.299999
  489.899994   12.000000   38.270000
  490.679993   12.000000   38.189999
  491.450012   12.000000   38.150002
  492.220001   12.000000   38.080002
  492.989990   12.000000   38.000000
  493.760010   12.000000   37.939999
  494.529999   12.000000   37.919998
  495.299988   12.000000   37.880001
  496.070007   12.000000   37.840000
  496.839996   12.000000   37.790001
  497.609985   12.000000   37.720001
  498.380005   12.000000   37.630001
  499.149994   12.000000   37.570000
  499.920013   12.000000   37.470001
  500.690002   12.000000   37.349998
  501.459991   12.000000   37.220001
  502.230011   12.000000   37.099998
  503.000000   12.000000   36.980000
  503.769989   12.000000   36.830002
  504.540009   12.000000   36.669998
  505.309998   12.000000   36.540001
  506.079987   12.000000   36.410000
  506.850006   12.000000   36.259998
  507.619995   12.000000   36.110001
  508.390015   12.000000   35.930000
  509.160004   12.000000   35.779999
  509.929993   12.000000   35.619999
  510.700012   12.000000   35.470001
  511.470001   12.000000   35.310001
  512.239990   12.000000   35.169998
  513.010010   12.000000   35.060001
  513.780029   12.000000   34.970001
  514.549988   12.000000   34.860001
  515.320007   12.000000   34.759998
  516.090027   12.000000   34.669998
  516.859985   12.000000   34.630001
  517.619995   12.000000   34.570000
  518.390015   12.000000   34.490002
  519.159973   12.000000   34.430000
  519.929993   12.000000   34.369999
  520.700012   12.000000   34.400002
  521.469971   12.000000   34.400002
  522.239990   12.000000   34.380001
  523.000000   12.000000   34.320000
  523.770020   12.000000   34.299999
  524.539978   12.000000   34.320000
  525.309998   12.000000   34.340000
  526.080017   12.000000   34.380001
  526.840027   12.000000   34.380001
  527.609985   12.000000   34.389999
  528.380005   12.000000   34.389999
  529.150024   12.000000   34.410000
  529.919983   12.000000   34.400002
  530.679993   12.000000   34.419998
  531.450012   12.000000   34.470001
  532.219971   12.000000   34.520000
  532.989990   12.000000   34.570000
  533.750000   12.000000   34.639999
  534.520020   12.000000   34.709999
  535.289978   12.000000   34.759998
  536.059998   12.000000   34.799999
  536.820007   12.000000   34.840000
  537.590027   12.000000   34.910000
  538.359985   12.000000   34.959999
  539.119995   12.000000   35.000000
  539.890015   12.000000   35.060001
  540.659973   12.000000   35.090000
  541.419983   12.000000   35.169998
  542.190002   12.000000   35.220001
  542.960022   12.000000   35.270000
  543.719971   12.000000   35.290001
  544.489990   12.000000   35.340000
  545.260010   12.000000   35.410000
  546.020020   12.000000   35.459999
  546.789978   12.000000   35.500000
  547.559998   12.000000   35.529999
  548.320007   12.000000   35.580002
  549.090027   12.000000   35.599998
  549.849976   12.000000   35.619999
  550.619995   12.000000   35.639999
  551.390015   12.000000   35.669998
  552.150024   12.000000   35.689999
  552.919983   12.000000   35.700001
  553.679993   12.000000   35.730000
  554.450012   12.000000   35.730000
  555.210022   12.000000   35.750000
  555.979980   12.000000   35.759998
  556.750000   12.000000   35.799999
  557.510010   12.000000   35.799999
  558.280029   12.000000   35.820000
  559.039978   12.000000   35.790001
  559.809998   12.000000   35.810001
  560.570007   12.000000   35.799999
  561.340027   12.000000   35.810001
  562.099976   12.000000   35.790001
  562.869995   12.000000   35.779999
  563.630005   12.000000   35.750000
  564.390015   12.000000   35.730000
  565.159973   12.000000   35.700001
  565.919983   12.000000   35.669998
  566.690002   12.000000   35.630001
  567.450012   12.000000   35.599998
  568.219971   12.000000   35.590000
  568.979980   12.000000   35.570000
  569.750000   12.000000   35.540001
  570.510010   12.000000   35.490002
  571.270020   12.000000   35.450001
  572.039978   12.000000   35.389999
  572.799988   12.000000   35.349998
  573.570007   12.000000   35.299999
  574.330017   12.000000   35.270000
  575.090027   12.000000   35.230000
  575.859985   12.000000   35.169998
  576.619995   12.000000   35.110001
  577.380005   12.000000   35.040001
  578.150024   12.000000   34.980000
  578.909973   12.000000   34.939999
  579.669983   12.000000   34.900002
  580.440002   12.000000   34.869999
  581.200012   12.000000   34.820000
  581.960022   12.000000   34.779999
  582.729980   12.000000   34.740002
  583.489990   12.000000   34.689999
  584.250000   12.000000   34.610001
  585.020020   12.000000   34.560001
  585.780029   12.000000   34.520000
  586.539978   12.000000   34.500000
  587.299988   12.000000   34.490002
  588.070007   12.000000   34.450001
  588.830017   12.000000   34.430000
  589.590027   12.000000   34.389999
  590.349976   12.000000   34.380001
  591.119995   12.000000   34.360001
  591.880005   12.000000   34.340000
  592.640015   12.000000   34.349998
  593.400024   12.000000   34.349998
  594.159973   12.000000   34.340000
  594.929993   12.000000   34.340000
  595.690002   12.000000   34.369999
  596.450012   12.000000   34.419998
  597.210022   12.000000   34.450001
  597.969971   12.000000   34.500000
  598.729980   12.000000   34.529999
  599.500000   12.000000   34.560001
  600.260010   12.000000   34.610001
  601.020020   12.000000   34.669998
  601.780029   12.000000   34.730000
  602.539978   12.000000   34.799999
  603.299988   12.000000   34.860001
  604.059998   12.000000   34.970001
  604.820007   12.000000   35.060001
  605.580017   12.000000   35.189999
  606.349976   12.000000   35.320000
  607.109985   12.000000   35.470001
  607.869995   12.000000   35.599998
  608.630005   12.000000   35.730000
  609.390015   12.000000   35.860001
  610.150024   12.000000   36.009998
  610.909973   12.000000   36.189999
  611.669983   12.000000   36.389999
  612.429993   12.000000   36.570000
  613.190002   12.000000   36.759998
  613.950012   12.000000   36.970001
  614.710022   12.000000   37.180000
  615.469971   12.000000   37.410000
  616.229980   12.000000   37.639999
  616.989990   12.000000   37.889999
  617.750000   12.000000   38.160000
  618.510010   12.000000   38.450001
  619.270020   12.000000   38.720001
  620.030029   12.000000   39.009998
  620.789978   12.000000   39.279999
  621.549988   12.000000   39.590000
  622.309998   12.000000   39.919998
  623.070007   12.000000   40.250000
  623.830017   12.000000   40.570000
  624.580017   12.000000   40.900002
  625.340027   12.000000   41.270000
  626.099976   12.000000   41.650002
  626.859985   12.000000   42.040001
  627.619995   12.000000   42.430000
  628.380005   12.000000   42.840000
  629.140015   12.000000   43.259998
  629.900024   12.000000   43.689999
  630.659973   12.000000   44.130001
  631.409973   12.000000   44.590000
  632.169983   12.000000   45.029999
  632.929993   12.000000   45.470001
  633.690002   12.000000   45.889999
  634.450012   12.000000   46.330002
  635.210022   12.000000   46.820000
  635.960022   12.000000   47.310001
  636.719971   12.000000   47.799999
  637.479980   12.000000   48.259998
  638.239990   12.000000   48.720001
  639.000000   12.000000   49.160000
  639.750000   12.000000   49.590000
  640.510010   12.000000   50.009998
  641.270020   12.000000   50.480000
  642.030029   12.000000   50.939999
  642.780029   12.000000   51.410000
  643.539978   12.000000   51.840000
  644.299988   12.000000   52.270000
  645.059998   12.000000   52.709999
  645.809998   12.000000   53.169998
  646.570007   12.000000   53.630001
  647.330017   12.000000   54.060001
  648.080017   12.000000   54.450001
  648.840027   12.000000   54.860001
  649.599976   12.000000   55.270000
  650.349976   12.000000   55.689999
  651.109985   12.000000   56.099998
  651.869995   12.000000   56.470001
  652.619995   12.000000   56.860001
  653.380005   12.000000   57.220001
  654.140015   12.000000   57.599998
  654.890015   12.000000   57.970001
  655.650024   12.000000   58.349998
  656.409973   12.000000   58.680000
  657.159973   12.000000   58.980000
  657.919983   12.000000   59.299999
  658.669983   12.000000   59.630001
  659.429993   12.000000   59.980000
  660.179993   12.000000   60.310001
  660.940002   12.000000   60.639999
  661.700012   12.000000   60.970001
  662.450012   12.000000   61.290001
  663.210022   12.000000   61.580002
  663.960022   12.000000   61.820000
  664.719971   12.000000   62.090000
  665.469971   12.000000   62.400002
  666.229980   12.000000   62.730000
  666.979980   12.000000   63.049999
  667.739990   12.000000   63.340000
  668.489990   12.000000   63.570000
  669.250000   12.000000   63.770000
  670.000000   12.000000   63.990002
  670.760010   12.000000   64.220001
  671.510010   12.000000   64.470001
  672.270020   12.000000   64.730003
  673.020020   12.000000   64.989998
  673.780029   12.000000   65.269997
  674.530029   12.000000   65.529999
  675.289978   12.000000   65.750000
  676.039978   12.000000   65.910004
  676.789978   12.000000   66.089996
  677.549988   12.000000   66.320000
  678.299988   12.000000   66.599998
  679.059998   12.000000   66.870003
  679.809998   12.000000   67.089996
  680.559998   12.000000   67.269997
  681.320007   12.000000   67.440002
  682.070007   12.000000   67.650002
  682.820007   12.000000   67.830002
  683.580017   12.000000   68.019997
  684.330017   12.000000   68.209999
  685.080017   12.000000   68.410004
  685.840027   12.000000   68.610001
  686.590027   12.000000   68.790001
  687.340027   12.000000   68.970001
  688.099976   12.000000   69.150002
  688.849976   12.000000   69.290001
  689.599976   12.000000   69.459999
  690.359985   12.000000   69.650002
  691.109985   12.000000   69.860001
  691.859985   12.000000   70.050003
  692.609985   12.000000   70.250000
  693.369995   12.000000   70.459999
  694.119995   12.000000   70.680000
  694.869995   12.000000   70.849998
  695.619995   12.000000   71.040001
  696.380005   12.000000   71.209999
  697.130005   12.000000   71.430000
  697.880005   12.000000   71.629997
  698.630005   12.000000   71.879997
  699.390015   12.000000   72.080002
  700.140015   12.000000   72.279999
  700.890015   12.000000   72.500000
  701.640015   12.000000   72.769997
  702.390015   12.000000   73.040001
  703.140015   12.000000   73.290001
  703.900024   12.000000   73.519997
  704.650024   12.000000   73.779999
  705.400024   12.000000   74.000000
  706.150024   12.000000   74.239998
  706.900024   12.000000   74.500000
  707.650024   12.000000   74.790001
[truncated: 3,043,331 more chars]
