# Supplementary material for: Chiral plasmonic superlattices from template-assisted assembly of achiral nanoparticles
Source: Nat Commun. 2025 Feb 16;16:1687. doi: 10.1038/s41467-025-56999-0 (PMC11830766; doi:10.1038/s41467-025-56999-0)
Supplement: Supplementary file 3 — Source Data [file 41467_2025_56999_MOESM3_ESM.zip › source data/Fig.4/fig4aRCP.txt]

  347.693481    2.000000   63.043476
  348.476318    2.000000   76.229507
  349.259064    2.000000   59.130436
  350.041779    2.000000   46.163071
  350.824432    2.000000   45.972309
  351.606995    2.000000   46.373440
  352.389526    2.000000   46.349140
  353.171997    2.000000   46.166599
  353.954376    2.000000   46.185230
  354.736725    2.000000   46.692139
  355.519012    2.000000   46.370571
  356.301208    2.000000   45.459805
  357.083374    2.000000   45.125454
  357.865448    2.000000   45.156994
  358.647491    2.000000   45.925648
  359.429443    2.000000   45.639427
  360.211365    2.000000   45.294857
  360.993195    2.000000   45.327023
  361.774994    2.000000   45.587227
  362.556702    2.000000   45.854397
  363.338379    2.000000   44.950497
  364.119965    2.000000   44.048763
  364.901520    2.000000   43.605740
  365.682983    2.000000   43.920856
  366.464386    2.000000   43.856583
  367.245758    2.000000   43.455204
  368.027039    2.000000   43.304462
  368.808258    2.000000   43.068745
  369.589447    2.000000   43.109245
  370.370544    2.000000   42.789597
  371.151581    2.000000   42.785023
  371.932556    2.000000   42.577332
  372.713470    2.000000   42.403080
  373.494324    2.000000   42.405479
  374.275116    2.000000   42.282898
  375.055847    2.000000   41.883297
  375.836517    2.000000   41.972736
  376.617126    2.000000   41.921497
  377.397675    2.000000   41.804924
  378.178162    2.000000   41.209530
  378.958588    2.000000   41.027996
  379.738953    2.000000   40.779221
  380.519226    2.000000   40.597057
  381.299469    2.000000   40.171196
  382.079651    2.000000   40.037769
  382.859741    2.000000   39.891827
  383.639801    2.000000   39.766190
  384.419769    2.000000   39.583729
  385.199707    2.000000   39.310768
  385.979553    2.000000   39.032074
  386.759369    2.000000   38.697384
  387.539093    2.000000   38.495102
  388.318756    2.000000   38.226547
  389.098358    2.000000   38.124352
  389.877930    2.000000   37.904617
  390.657410    2.000000   37.761406
  391.436829    2.000000   37.453415
  392.216187    2.000000   37.244438
  392.995483    2.000000   37.056286
  393.774719    2.000000   36.913589
  394.553864    2.000000   36.720387
  395.332977    2.000000   36.540104
  396.112030    2.000000   36.368469
  396.891022    2.000000   36.201000
  397.669922    2.000000   35.991604
  398.448792    2.000000   35.835762
  399.227570    2.000000   35.700348
  400.006317    2.000000   35.535789
  400.784973    2.000000   35.322102
  401.563568    2.000000   35.126339
  402.342102    2.000000   34.932980
  403.120605    2.000000   34.784885
  403.899017    2.000000   34.629349
  404.677368    2.000000   34.562733
  405.455658    2.000000   34.476349
  406.233856    2.000000   34.350372
  407.012024    2.000000   34.156776
  407.790131    2.000000   34.009617
  408.568176    2.000000   33.910610
  409.346130    2.000000   33.799854
  410.124054    2.000000   33.639622
  410.901886    2.000000   33.501179
  411.679657    2.000000   33.454147
  412.457397    2.000000   33.345882
  413.235046    2.000000   33.180958
  414.012634    2.000000   33.029346
  414.790161    2.000000   33.000679
  415.567627    2.000000   32.900814
  416.345032    2.000000   32.830280
  417.122345    2.000000   32.673409
  417.899628    2.000000   32.608261
  418.676849    2.000000   32.529385
  419.453979    2.000000   32.455612
  420.231079    2.000000   32.372456
  421.008087    2.000000   32.213757
  421.785034    2.000000   32.131973
  422.561920    2.000000   32.026878
  423.338745    2.000000   31.986143
  424.115509    2.000000   31.886511
  424.892212    2.000000   31.828655
  425.668854    2.000000   31.747601
  426.445435    2.000000   31.689852
  427.221924    2.000000   31.605944
  427.998383    2.000000   31.530048
  428.774750    2.000000   31.445545
  429.551086    2.000000   31.417650
  430.327332    2.000000   31.355394
  431.103516    2.000000   31.294935
  431.879639    2.000000   31.259424
  432.655701    2.000000   31.220831
  433.431702    2.000000   31.210360
  434.207611    2.000000   31.181417
  434.983490    2.000000   31.178068
  435.759277    2.000000   31.168911
  436.535034    2.000000   31.126989
  437.310699    2.000000   31.068666
  438.086304    2.000000   31.030336
  438.861847    2.000000   30.998701
  439.637329    2.000000   31.032059
  440.412750    2.000000   30.992977
  441.188110    2.000000   30.988525
  441.963379    2.000000   30.991934
  442.738617    2.000000   31.040728
  443.513763    2.000000   31.060026
  444.288849    2.000000   31.060522
  445.063873    2.000000   31.079210
  445.838867    2.000000   31.118837
  446.613739    2.000000   31.176502
  447.388580    2.000000   31.239779
  448.163361    2.000000   31.320499
  448.938049    2.000000   31.354069
  449.712708    2.000000   31.421564
  450.487274    2.000000   31.472109
  451.261780    2.000000   31.541437
  452.036224    2.000000   31.606009
  452.810608    2.000000   31.696953
  453.584930    2.000000   31.788509
  454.359192    2.000000   31.871943
  455.133362    2.000000   31.945677
  455.907501    2.000000   32.019630
  456.681549    2.000000   32.094296
  457.455536    2.000000   32.200802
  458.229462    2.000000   32.296364
  459.003326    2.000000   32.412952
  459.777130    2.000000   32.491959
  460.550842    2.000000   32.600964
  461.324524    2.000000   32.731129
  462.098114    2.000000   32.836136
  462.871643    2.000000   32.926079
  463.645142    2.000000   32.974277
  464.418518    2.000000   33.072342
  465.191864    2.000000   33.156658
  465.965149    2.000000   33.244137
  466.738342    2.000000   33.304729
  467.511505    2.000000   33.336964
  468.284576    2.000000   33.378826
  469.057587    2.000000   33.445408
  469.830536    2.000000   33.526325
  470.603424    2.000000   33.604237
  471.376221    2.000000   33.662533
  472.148987    2.000000   33.731686
  472.921661    2.000000   33.780899
  473.694275    2.000000   33.862770
  474.466858    2.000000   33.965378
  475.239319    2.000000   34.078289
  476.011749    2.000000   34.141376
  476.784119    2.000000   34.220322
  477.556396    2.000000   34.312218
  478.328613    2.000000   34.415440
  479.100800    2.000000   34.502731
  479.872864    2.000000   34.568249
  480.644897    2.000000   34.642933
  481.416870    2.000000   34.725826
  482.188751    2.000000   34.857491
  482.960602    2.000000   34.970177
  483.732361    2.000000   35.064869
  484.504059    2.000000   35.153564
  485.275696    2.000000   35.275421
  486.047241    2.000000   35.391724
  486.818756    2.000000   35.502941
  487.590179    2.000000   35.611828
  488.361542    2.000000   35.736935
  489.132843    2.000000   35.834900
  489.904083    2.000000   35.942410
  490.675262    2.000000   36.053848
  491.446350    2.000000   36.161121
  492.217407    2.000000   36.275810
  492.988373    2.000000   36.420830
  493.759277    2.000000   36.598953
  494.530121    2.000000   36.754189
  495.300873    2.000000   36.870251
  496.071594    2.000000   36.998280
  496.842224    2.000000   37.117489
  497.612793    2.000000   37.265812
  498.383301    2.000000   37.377743
  499.153748    2.000000   37.508072
  499.924103    2.000000   37.601158
  500.694427    2.000000   37.684563
  501.464661    2.000000   37.725616
  502.234833    2.000000   37.741322
  503.004944    2.000000   37.711506
  503.774963    2.000000   37.662434
  504.544952    2.000000   37.600296
  505.314850    2.000000   37.530216
  506.084686    2.000000   37.456951
  506.854462    2.000000   37.382816
  507.624176    2.000000   37.318607
  508.393799    2.000000   37.270100
  509.163391    2.000000   37.226280
  509.932892    2.000000   37.185585
  510.702332    2.000000   37.149708
  511.471680    2.000000   37.139889
  512.240967    2.000000   37.146381
  513.010254    2.000000   37.147736
  513.779419    2.000000   37.130672
  514.548523    2.000000   37.106842
  515.317566    2.000000   37.079788
  516.086487    2.000000   37.086643
  516.855408    2.000000   37.093586
  517.624268    2.000000   37.117264
  518.393005    2.000000   37.135384
  519.161682    2.000000   37.137348
  519.930359    2.000000   37.146881
  520.698914    2.000000   37.136421
  521.467407    2.000000   37.129379
  522.235840    2.000000   37.098545
  523.004211    2.000000   37.080921
  523.772461    2.000000   37.084286
  524.540710    2.000000   37.073940
  525.308899    2.000000   37.033104
  526.076965    2.000000   36.999687
  526.844971    2.000000   36.982101
  527.612976    2.000000   36.984909
  528.380859    2.000000   36.940163
  529.148682    2.000000   36.882652
  529.916443    2.000000   36.831451
  530.684082    2.000000   36.795300
  531.451721    2.000000   36.768417
  532.219299    2.000000   36.713425
  532.986755    2.000000   36.681702
  533.754211    2.000000   36.640453
  534.521545    2.000000   36.610268
  535.288818    2.000000   36.563038
  536.056030    2.000000   36.505878
  536.823181    2.000000   36.452408
  537.590271    2.000000   36.400803
  538.357239    2.000000   36.359955
  539.124207    2.000000   36.302048
  539.891052    2.000000   36.236877
  540.657898    2.000000   36.182415
  541.424622    2.000000   36.112404
  542.191284    2.000000   36.051010
  542.957886    2.000000   35.998219
  543.724426    2.000000   35.935944
  544.490906    2.000000   35.866547
  545.257263    2.000000   35.776096
  546.023621    2.000000   35.701981
  546.789856    2.000000   35.631367
  547.556091    2.000000   35.556915
  548.322205    2.000000   35.482578
  549.088257    2.000000   35.387360
  549.854248    2.000000   35.288078
  550.620178    2.000000   35.195206
  551.385986    2.000000   35.105289
  552.151794    2.000000   35.012932
  552.917480    2.000000   34.914783
  553.683167    2.000000   34.825977
  554.448730    2.000000   34.741306
  555.214233    2.000000   34.650822
  555.979675    2.000000   34.556198
  556.745056    2.000000   34.450909
  557.510315    2.000000   34.355213
  558.275574    2.000000   34.251564
  559.040710    2.000000   34.146133
  559.805847    2.000000   34.030518
  560.570862    2.000000   33.899857
  561.335815    2.000000   33.766975
  562.100708    2.000000   33.641766
  562.865540    2.000000   33.533485
  563.630310    2.000000   33.416233
  564.394958    2.000000   33.277134
  565.159607    2.000000   33.146893
  565.924133    2.000000   33.017254
  566.688599    2.000000   32.897469
  567.453003    2.000000   32.756783
  568.217346    2.000000   32.608608
  568.981628    2.000000   32.474804
  569.745850    2.000000   32.343109
  570.509949    2.000000   32.223351
  571.273987    2.000000   32.071289
  572.038025    2.000000   31.914497
  572.801941    2.000000   31.772144
  573.565796    2.000000   31.649582
  574.329590    2.000000   31.533710
  575.093262    2.000000   31.399857
  575.856934    2.000000   31.264269
  576.620483    2.000000   31.133463
  577.384033    2.000000   31.011539
  578.147461    2.000000   30.897898
  578.910828    2.000000   30.798599
  579.674133    2.000000   30.682131
  580.437378    2.000000   30.556631
  581.200500    2.000000   30.425770
  581.963623    2.000000   30.325972
  582.726624    2.000000   30.238165
  583.489563    2.000000   30.142954
  584.252502    2.000000   30.047268
  585.015259    2.000000   29.951542
  585.778015    2.000000   29.856958
  586.540710    2.000000   29.773432
  587.303284    2.000000   29.680466
  588.065857    2.000000   29.610115
  588.828308    2.000000   29.515020
  589.590698    2.000000   29.461102
  590.353027    2.000000   29.393217
  591.115295    2.000000   29.355125
  591.877502    2.000000   29.299662
  592.639587    2.000000   29.266087
  593.401611    2.000000   29.227770
  594.163635    2.000000   29.196074
  594.925537    2.000000   29.166256
  595.687378    2.000000   29.125362
  596.449097    2.000000   29.085611
  597.210815    2.000000   29.044277
  597.972412    2.000000   29.022049
  598.734009    2.000000   28.995686
  599.495483    2.000000   28.986338
  600.256897    2.000000   28.976528
  601.018250    2.000000   28.988255
  601.779541    2.000000   29.001608
  602.540710    2.000000   29.029045
  603.301880    2.000000   29.053946
  604.062927    2.000000   29.082668
  604.823914    2.000000   29.117706
  605.584839    2.000000   29.167101
  606.345703    2.000000   29.231850
  607.106506    2.000000   29.303141
  607.867188    2.000000   29.400145
  608.627808    2.000000   29.501074
  609.388428    2.000000   29.614723
  610.148926    2.000000   29.737158
  610.909363    2.000000   29.865532
  611.669678    2.000000   30.016405
  612.429993    2.000000   30.174847
  613.190186    2.000000   30.354395
  613.950378    2.000000   30.538836
  614.710449    2.000000   30.731796
  615.470459    2.000000   30.933563
  616.230347    2.000000   31.160089
  616.990234    2.000000   31.401285
  617.750000    2.000000   31.659098
  618.509766    2.000000   31.916361
  619.269409    2.000000   32.189453
  620.028992    2.000000   32.464191
  620.788513    2.000000   32.781784
  621.547913    2.000000   33.106777
  622.307312    2.000000   33.447369
  623.066589    2.000000   33.777958
  623.825806    2.000000   34.114948
  624.584961    2.000000   34.469109
  625.344055    2.000000   34.839394
  626.103088    2.000000   35.216194
  626.862000    2.000000   35.590252
  627.620911    2.000000   35.962250
  628.379700    2.000000   36.350971
  629.138428    2.000000   36.770237
  629.897095    2.000000   37.201080
  630.655640    2.000000   37.639915
  631.414185    2.000000   38.091812
  632.172607    2.000000   38.541153
  632.931030    2.000000   38.990795
  633.689331    2.000000   39.418076
  634.447510    2.000000   39.856823
  635.205688    2.000000   40.305359
  635.963806    2.000000   40.763988
  636.721802    2.000000   41.225281
  637.479736    2.000000   41.676605
  638.237610    2.000000   42.127907
  638.995422    2.000000   42.579609
  639.753113    2.000000   43.039272
  640.510803    2.000000   43.507111
  641.268372    2.000000   43.967350
  642.025879    2.000000   44.412098
  642.783325    2.000000   44.845943
  643.540710    2.000000   45.274075
  644.298035    2.000000   45.716366
  645.055237    2.000000   46.169746
  645.812378    2.000000   46.606728
  646.569458    2.000000   47.040306
  647.326477    2.000000   47.449947
  648.083435    2.000000   47.876644
  648.840271    2.000000   48.284115
  649.597107    2.000000   48.687817
  650.353821    2.000000   49.091450
  651.110474    2.000000   49.489990
  651.867065    2.000000   49.905132
  652.623535    2.000000   50.301903
  653.380005    2.000000   50.693462
  654.136353    2.000000   51.053822
  654.892639    2.000000   51.441074
  655.648865    2.000000   51.821205
  656.405029    2.000000   52.209473
  657.161072    2.000000   52.547783
  657.917053    2.000000   52.879074
  658.673035    2.000000   53.206234
  659.428894    2.000000   53.544827
  660.184631    2.000000   53.907192
  660.940369    2.000000   54.257893
  661.695984    2.000000   54.603359
  662.451599    2.000000   54.930248
  663.207092    2.000000   55.248856
  663.962524    2.000000   55.559700
  664.717834    2.000000   55.866871
  665.473145    2.000000   56.175156
  666.228333    2.000000   56.494499
  666.983459    2.000000   56.785934
  667.738525    2.000000   57.077675
  668.493530    2.000000   57.371140
  669.248413    2.000000   57.655331
  670.003296    2.000000   57.922947
  670.758057    2.000000   58.160885
  671.512756    2.000000   58.413853
  672.267334    2.000000   58.667542
  673.021912    2.000000   58.935577
  673.776367    2.000000   59.238873
  674.530823    2.000000   59.533039
  675.285156    2.000000   59.793667
  676.039368    2.000000   59.963589
  676.793579    2.000000   60.150795
  677.547668    2.000000   60.357113
  678.301758    2.000000   60.622063
  679.055725    2.000000   60.880291
  679.809570    2.000000   61.165192
  680.563416    2.000000   61.426899
  681.317139    2.000000   61.646492
  682.070862    2.000000   61.823009
  682.824463    2.000000   61.990669
  683.577942    2.000000   62.191467
  684.331421    2.000000   62.403008
  685.084839    2.000000   62.644955
  685.838135    2.000000   62.853825
  686.591370    2.000000   63.045410
  687.344543    2.000000   63.264931
  688.097595    2.000000   63.486099
  688.850647    2.000000   63.695438
  689.603577    2.000000   63.827927
  690.356445    2.000000   63.970142
  691.109253    2.000000   64.125977
  691.861938    2.000000   64.319176
  692.614624    2.000000   64.532066
  693.367188    2.000000   64.752708
  694.119690    2.000000   64.926498
  694.872131    2.000000   65.085915
  695.624451    2.000000   65.206406
  696.376770    2.000000   65.364799
  697.128967    2.000000   65.523048
  697.881104    2.000000   65.694473
  698.633118    2.000000   65.852348
  699.385132    2.000000   65.994629
  700.137024    2.000000   66.145782
  700.888855    2.000000   66.292976
  701.640625    2.000000   66.490334
  702.392334    2.000000   66.666733
  703.143921    2.000000   66.833504
  703.895508    2.000000   66.967148
  704.646973    2.000000   67.142891
  705.398376    2.000000   67.322716
  706.149658    2.000000   67.476990
  706.900940    2.000000   67.628876
  707.652100    2.000000   67.807281
  708.403198    2.000000   68.016350
  709.154236    2.000000   68.186790
  709.905151    2.000000   68.351349
  710.656006    2.000000   68.522034
  711.406860    2.000000   68.731422
  712.157593    2.000000   68.924713
  712.908203    2.000000   69.096581
  713.658813    2.000000   69.252518
  714.409302    2.000000   69.447083
  715.159729    2.000000   69.609489
  715.910095    2.000000   69.778511
  716.660339    2.000000   69.874413
  717.410583    2.000000   69.990967
  718.160706    2.000000   70.071068
  718.910767    2.000000   70.152977
  719.660767    2.000000   70.172447
  720.410645    2.000000   70.172508
  721.160461    2.000000   70.120132
  721.910278    2.000000   70.023155
  722.659912    2.000000   69.843742
  723.409546    2.000000   69.601219
  724.159058    2.000000   69.290176
  724.908569    2.000000   68.952019
  725.657898    2.000000   68.528961
  726.407227    2.000000   68.031952
  727.156494    2.000000   67.434998
  727.905640    2.000000   66.775826
  728.654724    2.000000   66.007668
  729.403748    2.000000   65.049095
  730.152649    2.000000   63.866943
  730.901550    2.000000   62.278446
  731.650330    2.000000   60.251251
  732.399048    2.000000   58.025230
  733.147644    2.000000   56.409470
  733.896240    2.000000   55.954708
  734.644714    2.000000   56.836132
  735.393127    2.000000   58.591286
  736.141479    2.000000   60.702740
  736.889709    2.000000   62.743259
  737.637939    2.000000   64.522995
  738.386047    2.000000   66.033005
  739.134033    2.000000   67.234657
  739.882019    2.000000   68.179008
  740.629883    2.000000   68.914902
  741.377686    2.000000   69.564362
  742.125427    2.000000   70.064514
  742.873108    2.000000   70.466560
  743.620667    2.000000   70.740486
  744.368225    2.000000   71.016762
  745.115662    2.000000   71.188477
  745.862976    2.000000   71.332031
  746.610291    2.000000   71.424057
  747.357483    2.000000   71.583031
  748.104614    2.000000   71.716156
  748.851685    2.000000   71.888474
  749.598633    2.000000   72.001328
  750.345581    2.000000   72.109642
  751.092407    2.000000   72.195747
  751.839111    2.000000   72.276558
  752.585815    2.000000   72.378288
  753.332397    2.000000   72.395149
  754.078918    2.000000   72.365036
  754.825378    2.000000   72.286758
  755.571777    2.000000   72.213081
  756.318054    2.000000   72.135918
  757.064270    2.000000   72.010193
  757.810425    2.000000   71.839111
  758.556519    2.000000   71.632835
  759.302490    2.000000   71.405891
  760.048401    2.000000   71.135445
  760.794250    2.000000   70.836914
  761.540039    2.000000   70.575233
  762.285706    2.000000   70.308113
  763.031311    2.000000   70.069397
  763.776855    2.000000   69.777260
  764.522339    2.000000   69.483513
  765.267700    2.000000   69.193764
  766.013000    2.000000   68.892090
  766.758240    2.000000   68.627129
  767.503418    2.000000   68.381699
  768.248474    2.000000   68.209213
  768.993469    2.000000   68.118439
  769.738403    2.000000   68.099518
  770.483276    2.000000   68.147614
  771.228027    2.000000   68.241776
  771.972717    2.000000   68.312134
  772.717346    2.000000   68.372360
  773.461914    2.000000   68.429268
  774.206360    2.000000   68.592041
  774.950745    2.000000   68.822807
  775.695068    2.000000   69.069832
  776.439331    2.000000   69.329559
  777.183472    2.000000   69.570709
  777.927551    2.000000   69.814041
  778.671570    2.000000   70.059975
  779.415527    2.000000   70.332123
  780.159363    2.000000   70.592072
  780.903137    2.000000   70.811630
  781.646851    2.000000   71.025352
  782.390442    2.000000   71.263222
  783.134033    2.000000   71.531258
  783.877502    2.000000   71.775375
  784.620850    2.000000   72.008766
  785.364197    2.000000   72.212570
  786.107422    2.000000   72.408813
  786.850586    2.000000   72.633484
  787.593689    2.000000   72.810600
  788.336670    2.000000   72.986916
  789.079651    2.000000   73.134903
  789.822449    2.000000   73.342331
  790.565247    2.000000   73.499725
  791.307983    2.000000   73.670662
  792.050598    2.000000   73.789185
  792.793152    2.000000   73.951195
  793.535583    2.000000   74.126137
  794.278015    2.000000   74.272469
  795.020325    2.000000   74.438194
  795.762512    2.000000   74.502892
  796.504700    2.000000   74.596199
  797.246765    2.000000   74.662109
  797.988770    2.000000   74.780212
  798.730713    2.000000   74.884773
  799.472534    2.000000   74.984268
  800.214355    2.000000   75.047554
  800.956055    2.000000   75.158272
  801.697632    2.000000   75.237526
  802.439209    2.000000   75.376602
  803.180664    2.000000   75.490738
  803.922058    2.000000   75.609070
  804.663330    2.000000   75.656448
  805.404541    2.000000   75.702553
  806.145691    2.000000   75.755226
  806.886780    2.000000   75.863113
  807.627808    2.000000   75.964264
  808.368713    2.000000   76.042427
  809.109558    2.000000   76.114044
  809.850281    2.000000   76.191322
  810.591003    2.000000   76.277481
  811.331604    2.000000   76.297485
  812.072144    2.000000   76.344002
  812.812561    2.000000   76.392830
  813.552979    2.000000   76.505264
  814.293274    2.000000   76.532211
  815.033447    2.000000   76.580116
  815.773621    2.000000   76.621574
  816.513672    2.000000   76.727150
  817.253662    2.000000   76.799576
  817.993530    2.000000   76.842033
  818.733398    2.000000   76.822739
  819.473145    2.000000   76.822060
  820.212769    2.000000   76.851212
  820.952393    2.000000   76.902504
  821.691895    2.000000   76.982964
  822.431335    2.000000   77.014801
  823.170715    2.000000   77.060692
  823.909973    2.000000   77.068268
  824.649170    2.000000   77.091743
  825.388306    2.000000   77.090965
  826.127319    2.000000   77.097305
  826.866272    2.000000   77.121002
  827.605164    2.000000   77.154236
  828.343994    2.000000   77.206512
  829.082703    2.000000   77.215164
  829.821350    2.000000   77.218132
  830.559937    2.000000   77.246231
  831.298401    2.000000   77.270683
  832.036865    2.000000   77.304863
  832.775146    2.000000   77.321991
  833.513428    2.000000   77.352890
  834.251587    2.000000   77.442398
  834.989685    2.000000   77.485550
  835.727722    2.000000   77.582283
  836.465637    2.000000   77.637062
  837.203552    2.000000   77.670601
  837.941284    2.000000   77.666046
  838.679016    2.000000   77.653755
  839.416626    2.000000   77.674110
  840.154175    2.000000   77.746796
  840.891663    2.000000   77.778702
  841.629028    2.000000   77.787590
  842.366333    2.000000   77.749504
  843.103577    2.000000   77.712257
  843.840759    2.000000   77.765923
  844.577820    2.000000   77.831512
  845.314819    2.000000   77.893982
  846.051697    2.000000   77.868301
  846.788513    2.000000   77.891182
  847.525269    2.000000   77.974693
  848.261963    2.000000   78.090378
  848.998596    2.000000   78.138557
  849.735107    2.000000   78.164391
  850.471497    2.000000   78.165146
  851.207886    2.000000   78.167130
  851.944153    2.000000   78.179871
  852.680359    2.000000   78.248657
  853.416504    2.000000   78.307594
  854.152527    2.000000   78.294579
  854.888489    2.000000   78.263908
  855.624390    2.000000   78.265823
  856.360168    2.000000   78.323174
  857.095886    2.000000   78.357727
  857.831543    2.000000   78.388176
  858.567078    2.000000   78.425606
  859.302551    2.000000   78.462387
  860.037964    2.000000   78.439835
  860.773315    2.000000   78.484283
  861.508545    2.000000   78.506660
  862.243713    2.000000   78.528465
  862.978760    2.000000   78.503990
  863.713806    2.000000   78.485680
  864.448730    2.000000   78.538002
  865.183533    2.000000   78.596176
  865.918335    2.000000   78.641815
  866.653015    2.000000   78.723412
  867.387634    2.000000   78.777000
  868.122131    2.000000   78.744705
  868.856567    2.000000   78.646530
  869.590942    2.000000   78.592369
  870.325256    2.000000   78.693001
  871.059448    2.000000   78.763802
  871.793579    2.000000   78.743553
  872.527588    2.000000   78.733139
  873.261536    2.000000   78.750771
  873.995422    2.000000   78.824364
  874.729248    2.000000   78.850548
  875.462952    2.000000   78.892044
  876.196594    2.000000   78.932007
  876.930176    2.000000   78.936920
  877.663635    2.000000   78.922157
  878.397034    2.000000   78.881187
  879.130371    2.000000   78.868988
  879.863647    2.000000   78.849144
  880.596802    2.000000   78.858124
  881.329834    2.000000   78.905411
  882.062866    2.000000   78.958862
  882.795776    2.000000   79.032860
  883.528625    2.000000   79.051514
  884.261353    2.000000   79.063034
  884.994019    2.000000   79.027664
  885.726624    2.000000   79.009972
  886.459167    2.000000   78.978523
  887.191589    2.000000   78.974144
  887.923950    2.000000   79.019104
  888.656189    2.000000   79.045235
  889.388428    2.000000   79.080856
  890.120483    2.000000   79.055313
  890.852539    2.000000   79.110970
  891.584473    2.000000   79.128441
  892.316345    2.000000   79.156738
  893.048157    2.000000   79.141243
  893.779846    2.000000   79.153168
  894.511475    2.000000   79.184830
  895.243042    2.000000   79.196335
  895.974487    2.000000   79.221786
  896.705872    2.000000   79.202278
  897.437134    2.000000   79.164848
  898.168396    2.000000   79.079910
  898.899536    2.000000   79.014664
  899.630554    2.000000   79.033325
  900.361572    2.000000   79.063965
  901.092468    2.000000   79.080986
  901.823242    2.000000   79.045128
  902.553955    2.000000   79.056931
  903.284607    2.000000   79.169548
  904.015198    2.000000   79.242088
  904.745667    2.000000   79.326134
  905.476074    2.000000   79.402985
  906.206421    2.000000   79.480270
  906.936646    2.000000   79.510216
  907.666809    2.000000   79.534279
  908.396912    2.000000   79.627129
  909.126892    2.000000   79.686394
  909.856812    2.000000   79.719452
  910.586670    2.000000   79.753265
  911.316406    2.000000   79.837204
  912.046082    2.000000   79.897232
  912.775635    2.000000   79.916222
  913.505188    2.000000   79.918732
  914.234619    2.000000   79.859734
  914.963928    2.000000   79.754417
  915.693176    2.000000   79.518143
  916.422363    2.000000   79.171288
  917.151489    2.000000   78.671318
  917.880493    2.000000   78.024918
  918.609436    2.000000   77.186668
  919.338318    2.000000   76.214790
  920.067078    2.000000   75.217682
  920.795776    2.000000   74.239014
  921.524353    2.000000   73.288116
  922.252869    2.000000   72.350357
  922.981323    2.000000   71.495743
  923.709656    2.000000   70.781502
  924.437988    2.000000   70.169083
  925.166138    2.000000   69.710655
  925.894287    2.000000   69.447029
  926.622314    2.000000   69.394142
  927.350281    2.000000   69.557961
  928.078125    2.000000   69.856339
  928.805908    2.000000   70.390800
  929.533630    2.000000   70.984482
  930.261230    2.000000   71.759735
  930.988770    2.000000   72.598877
  931.716248    2.000000   73.582657
  932.443604    2.000000   74.512650
  933.170898    2.000000   75.353165
  933.898071    2.000000   76.134804
  934.625244    2.000000   76.830894
  935.352234    2.000000   77.464935
  936.079224    2.000000   78.033920
  936.806091    2.000000   78.513260
  937.532898    2.000000   78.943405
  938.259583    2.000000   79.190041
  938.986206    2.000000   79.378731
  939.712769    2.000000   79.470650
  940.439270    2.000000   79.606911
  941.165649    2.000000   79.744865
  941.891907    2.000000   79.944458
  942.618164    2.000000   80.121689
  943.344238    2.000000   80.278496
  944.070312    2.000000   80.368256
  944.796265    2.000000   80.464226
  945.522156    2.000000   80.559036
  946.247986    2.000000   80.670502
  946.973694    2.000000   80.722221
  947.699341    2.000000   80.823593
  948.424866    2.000000   80.822365
  949.150330    2.000000   80.862839
  949.875732    2.000000   80.872581
  950.601013    2.000000   80.908623
  951.326233    2.000000   80.933556
  952.051392    2.000000   80.940643
  952.776428    2.000000   81.016022
  953.501404    2.000000   81.062668
  954.226318    2.000000   81.156258
  954.951111    2.000000   81.148834
  955.675781    2.000000   81.163498
  956.400452    2.000000   81.168549
  957.125000    2.000000   81.234505
  957.849487    2.000000   81.302383
  958.573853    2.000000   81.396606
  959.298157    2.000000   81.435936
  960.022400    2.000000   81.476761
  960.746521    2.000000   81.448441
  961.470581    2.000000   81.505920
  962.194519    2.000000   81.583572
  962.918396    2.000000   81.706543
  963.642212    2.000000   81.755424
  964.365906    2.000000   81.780746
  965.089539    2.000000   81.822632
  965.813110    2.000000   81.847450
  966.536560    2.000000   81.849648
  967.259949    2.000000   81.812279
  967.983276    2.000000   81.794167
  968.706482    2.000000   81.796951
  969.429626    2.000000   81.746033
  970.152649    2.000000   81.774414
  970.875610    2.000000   81.855774
  971.598511    2.000000   81.922119
  972.321289    2.000000   81.976204
  973.044006    2.000000   81.923355
  973.766602    2.000000   81.905983
  974.489136    2.000000   81.850075
  975.211609    2.000000   81.863686
  975.934021    2.000000   81.935913
  976.656311    2.000000   82.026085
  977.378479    2.000000   82.096527
  978.100586    2.000000   82.110847
  978.822632    2.000000   82.125076
  979.544617    2.000000   82.190475
  980.266479    2.000000   82.264526
  980.988281    2.000000   82.328133
  981.709961    2.000000   82.305504
  982.431580    2.000000   82.237419
  983.153076    2.000000   82.271782
  983.874573    2.000000   82.359062
  984.595886    2.000000   82.367447
  985.317200    2.000000   82.316414
  986.038391    2.000000   82.252380
  986.759521    2.000000   82.286667
  987.480530    2.000000   82.369835
  988.201477    2.000000   82.410675
  988.922302    2.000000   82.424706
  989.643066    2.000000   82.370239
  990.363770    2.000000   82.352722
  991.084351    2.000000   82.457703
  991.804871    2.000000   82.462830
  992.525330    2.000000   82.458954
  993.245667    2.000000   82.434052
  993.965942    2.000000   82.500175
  994.686096    2.000000   82.552048
  995.406189    2.000000   82.635887
  996.126221    2.000000   82.679932
  996.846130    2.000000   82.732361
  997.565979    2.000000   82.713058
  998.285706    2.000000   82.704010
  999.005371    2.000000   82.694336
  999.724976    2.000000   82.606468
 1000.444458    2.000000   82.540199
 1001.163879    2.000000   82.470200
 1001.883179    2.000000   82.458214
 1002.602478    2.000000   82.513321
 1003.321594    2.000000   82.543602
 1004.040649    2.000000   82.564713
 1004.759644    2.000000   82.579666
 1005.478577    2.000000   82.672256
 1006.197388    2.000000   82.746887
 1006.916138    2.000000   82.737480
 1007.634766    2.000000   82.681252
 1008.353333    2.000000   82.651634
 1009.071777    2.000000   82.599136
 1009.790161    2.000000   82.631699
 1010.508484    2.000000   82.676033
 1011.226685    2.000000   82.703735
 1011.944824    2.000000   82.660622
 1012.662903    2.000000   82.604408
 1013.380859    2.000000   82.568855
 1014.098694    2.000000   82.601845
 1014.816528    2.000000   82.654289
 1015.534241    2.000000   82.690697
 1016.251831    2.000000   82.689026
 1016.969360    2.000000   82.681641
 1017.686829    2.000000   82.781860
 1018.404175    2.000000   82.812943
 1019.121460    2.000000   82.778595
 1019.838623    2.000000   82.770798
 1020.555725    2.000000   82.853180
 1021.272766    2.000000   82.971786
 1021.989685    2.000000   82.973351
 1022.706543    2.000000   82.979721
 1023.423340    2.000000   82.946106
 1024.140015    2.000000   82.974091
 1024.856567    2.000000   82.919189
 1025.573120    2.000000   82.950592
 1026.289551    2.000000   82.921532
 1027.005859    2.000000   82.818192
 1027.722046    2.000000   82.740562
 1028.438232    2.000000   82.727661
 1029.154297    2.000000   82.838104
 1029.870239    2.000000   82.878029
 1030.586182    2.000000   82.918083
 1031.302002    2.000000   82.889870
 1032.017700    2.000000   82.871719
 1032.733398    2.000000   82.836807
 1033.448975    2.000000   82.888802
 1034.164429    2.000000   82.897888
 1034.879761    2.000000   82.960243
 1035.595093    2.000000   82.983521
 1036.310303    2.000000   82.993057
 1037.025391    2.000000   82.911636
 1037.740479    2.000000   82.834000
 1038.455444    2.000000   82.857613
 1039.170288    2.000000   82.906136
 1039.885010    2.000000   82.863228
 1040.599731    2.000000   82.855362
 1041.314331    2.000000   82.784081
 1042.028809    2.000000   82.862556
 1042.743286    2.000000   82.837700
 1043.457642    2.000000   82.848755
 1044.171875    2.000000   82.753990
 1044.885986    2.000000   82.755119
 1045.600098    2.000000   82.820107
 1046.314087    2.000000   82.948280
 1047.028076    2.000000   82.948807
 1047.741821    2.000000   82.875938
 1048.455566    2.000000   82.799850
 1049.169189    2.000000   82.745399
 1049.882812    2.000000   82.667526
 1050.596313    2.000000   82.618416
 1051.309692    2.000000   82.605179
 1052.022949    2.000000   82.667496
 1052.736206    2.000000   82.714630
 1053.449341    2.000000   82.815865
 1054.162354    2.000000   82.930153
 1054.875244    2.000000   82.839249
 1055.588135    2.000000   82.710785
 1056.300903    2.000000   82.586617
 1057.013672    2.000000   82.641785
 1057.726196    2.000000   82.560890
 1058.438721    2.000000   82.516678
 1059.151123    2.000000   82.612061
 1059.863525    2.000000   82.650757
 1060.575806    2.000000   82.610886
 1061.287964    2.000000   82.413696
 1062.000000    2.000000   82.402916
 1062.712036    2.000000   82.621681
 1063.423950    2.000000   82.715683
 1064.135742    2.000000   82.730949
 1064.847412    2.000000   82.435684
 1065.559082    2.000000   82.376656
 1066.270630    2.000000   82.320419
 1066.982178    2.000000   82.414322
 1067.693481    2.000000   82.479004
 1068.404785    2.000000   82.531425
 1069.115967    2.000000   82.584412
 1069.827148    2.000000   82.507202
 1070.538086    2.000000   82.557495
 1071.249146    2.000000   82.510872
 1071.959961    2.000000   82.420876
 1072.670654    2.000000   82.373779
 1073.381348    2.000000   82.246979
 1074.091919    2.000000   82.212463
 1074.802490    2.000000   82.156227
 1075.512939    2.000000   82.240349
 1076.223145    2.000000   82.378288
 1076.933472    2.000000   82.196609
 1077.643555    2.000000   82.121994
 1078.353638    2.000000   81.862999
 1079.063599    2.000000   82.005348
 1079.773560    2.000000   82.042580
 1080.483276    2.000000   82.158981
 1081.192993    2.000000   82.193817
 1081.902588    2.000000   82.035049
 1082.612183    2.000000   82.042526
 1083.321655    2.000000   81.801376
 1084.031006    2.000000   81.827621
 1084.740234    2.000000   81.675194
 1085.449463    2.000000   81.866478
 1086.158447    2.000000   81.800186
 1086.867554    2.000000   81.628242
 1087.576416    2.000000   81.289688
 1088.285278    2.000000   81.075104
 1088.994019    2.000000   81.070763
 1089.702637    2.000000   81.062500
 1090.411133    2.000000   80.899445
 1091.119629    2.000000   80.601807
 1091.828003    2.000000   80.373672
 1092.536377    2.000000   80.230354
 1093.244507    2.000000   80.394684
 1093.952637    2.000000   80.406319
 1094.660645    2.000000   80.419907
 1095.368652    2.000000   80.228416
 1096.076416    2.000000   80.049355
 1096.784180    2.000000   80.013985
 1097.491943    2.000000   79.923286
 1098.199463    2.000000   79.879646
 1098.906982    2.000000   79.706482
 1099.614380    2.000000   79.504677
 1100.321655    2.000000   79.260056
 1101.028931    2.000000   78.955338
 1101.736084    2.000000   78.721451
 1102.443115    2.000000   78.549004
 1103.150024    2.000000   78.392632
 1103.856934    2.000000   78.258316
 1104.563721    2.000000   77.976250
 1105.270386    2.000000   77.939445
 1105.977051    2.000000   77.646469
 1106.683594    2.000000   77.389114
 1107.390015    2.000000   77.013245
 1108.096313    2.000000   76.962189
 1108.802612    2.000000   76.603546
 1109.508667    2.000000   76.576889
 1110.214844    2.000000   76.214821
 1110.920776    2.000000   76.300018
 1111.626709    2.000000   75.885254
 1112.332397    2.000000   75.743004
 1113.038208    2.000000   75.424202
 1113.743774    2.000000   75.301262
 1114.449341    2.000000   75.100807
 1115.154785    2.000000   74.915878
 1115.860107    2.000000   74.740707
 1116.565430    2.000000   74.527580
 1117.270508    2.000000   74.364967
 1117.975586    2.000000   73.991035
 1118.680664    2.000000   73.855949

  347.693481    3.000000   52.173912
  348.476318    3.000000   63.934425
  349.259064    3.000000   61.739128
  350.041779    3.000000   49.340527
  350.824432    3.000000   47.828823
  351.606995    3.000000   47.451893
  352.389526    3.000000   46.412086
  353.171997    3.000000   46.643185
  353.954376    3.000000   46.552429
  354.736725    3.000000   47.174744
  355.519012    3.000000   45.979259
  356.301208    3.000000   45.459805
  357.083374    3.000000   45.259529
  357.865448    3.000000   45.499523
  358.647491    3.000000   45.869320
  359.429443    3.000000   45.492855
  360.211365    3.000000   45.312778
  360.993195    3.000000   44.730843
  361.774994    3.000000   44.076237
  362.556702    3.000000   43.849007
  363.338379    3.000000   43.531353
  364.119965    3.000000   43.391083
  364.901520    3.000000   43.247036
  365.682983    3.000000   43.180786
  366.464386    3.000000   43.069523
  367.245758    3.000000   43.204018
  368.027039    3.000000   43.597603
  368.808258    3.000000   43.372578
  369.589447    3.000000   43.145260
  370.370544    3.000000   42.564449
  371.151581    3.000000   42.890198
  371.932556    3.000000   42.693687
  372.713470    3.000000   42.600056
  373.494324    3.000000   42.463264
  374.275116    3.000000   42.464924
  375.055847    3.000000   42.318859
  375.836517    3.000000   41.878075
  376.617126    3.000000   41.401237
  377.397675    3.000000   41.281834
  378.178162    3.000000   41.228745
  378.958588    3.000000   41.338585
  379.738953    3.000000   41.178822
  380.519226    3.000000   40.965656
  381.299469    3.000000   40.507595
  382.079651    3.000000   40.110878
  382.859741    3.000000   40.029144
  383.639801    3.000000   39.915871
  384.419769    3.000000   39.726616
  385.199707    3.000000   39.449318
  385.979553    3.000000   39.198750
  386.759369    3.000000   39.097378
  387.539093    3.000000   38.814026
  388.318756    3.000000   38.623516
  389.098358    3.000000   38.417088
  389.877930    3.000000   38.251282
  390.657410    3.000000   38.068943
  391.436829    3.000000   37.768379
  392.216187    3.000000   37.569805
  392.995483    3.000000   37.421764
  393.774719    3.000000   37.253139
  394.553864    3.000000   37.045902
  395.332977    3.000000   36.862049
  396.112030    3.000000   36.635983
  396.891022    3.000000   36.477085
  397.669922    3.000000   36.266373
  398.448792    3.000000   36.184994
  399.227570    3.000000   36.028255
  400.006317    3.000000   35.853493
  400.784973    3.000000   35.679543
  401.563568    3.000000   35.545128
  402.342102    3.000000   35.385296
  403.120605    3.000000   35.224052
  403.899017    3.000000   34.995792
  404.677368    3.000000   34.811436
  405.455658    3.000000   34.640877
  406.233856    3.000000   34.534054
  407.012024    3.000000   34.399300
  407.790131    3.000000   34.308083
  408.568176    3.000000   34.111935
  409.346130    3.000000   33.984802
  410.124054    3.000000   33.801426
  410.901886    3.000000   33.743340
  411.679657    3.000000   33.629230
  412.457397    3.000000   33.517963
  413.235046    3.000000   33.369164
  414.012634    3.000000   33.304451
  414.790161    3.000000   33.243683
  415.567627    3.000000   33.097187
  416.345032    3.000000   32.982719
  417.122345    3.000000   32.905983
  417.899628    3.000000   32.875736
  418.676849    3.000000   32.812130
  419.453979    3.000000   32.685741
  420.231079    3.000000   32.603989
  421.008087    3.000000   32.428066
  421.785034    3.000000   32.331913
  422.561920    3.000000   32.218060
  423.338745    3.000000   32.181450
  424.115509    3.000000   32.127537
  424.892212    3.000000   32.077648
  425.668854    3.000000   32.000675
  426.445435    3.000000   31.936880
  427.221924    3.000000   31.842953
  427.998383    3.000000   31.810505
  428.774750    3.000000   31.745108
  429.551086    3.000000   31.711403
  430.327332    3.000000   31.644701
  431.103516    3.000000   31.540405
  431.879639    3.000000   31.518478
  432.655701    3.000000   31.451542
  433.431702    3.000000   31.418255
  434.207611    3.000000   31.370127
  434.983490    3.000000   31.375671
  435.759277    3.000000   31.355413
  436.535034    3.000000   31.319412
  437.310699    3.000000   31.239283
  438.086304    3.000000   31.255346
  438.861847    3.000000   31.207455
  439.637329    3.000000   31.249029
  440.412750    3.000000   31.187304
  441.188110    3.000000   31.207317
  441.963379    3.000000   31.198151
  442.738617    3.000000   31.242313
  443.513763    3.000000   31.228413
  444.288849    3.000000   31.235645
  445.063873    3.000000   31.246410
  445.838867    3.000000   31.296391
  446.613739    3.000000   31.318468
  447.388580    3.000000   31.372505
  448.163361    3.000000   31.438589
  448.938049    3.000000   31.490698
  449.712708    3.000000   31.529762
  450.487274    3.000000   31.568333
  451.261780    3.000000   31.648201
  452.036224    3.000000   31.750881
  452.810608    3.000000   31.837513
  453.584930    3.000000   31.915594
  454.359192    3.000000   31.988602
  455.133362    3.000000   32.085159
  455.907501    3.000000   32.192230
  456.681549    3.000000   32.298374
  457.455536    3.000000   32.421871
  458.229462    3.000000   32.533752
  459.003326    3.000000   32.651814
  459.777130    3.000000   32.745098
  460.550842    3.000000   32.843014
  461.324524    3.000000   32.937855
  462.098114    3.000000   33.020721
  462.871643    3.000000   33.097618
  463.645142    3.000000   33.151165
  464.418518    3.000000   33.227158
  465.191864    3.000000   33.300907
  465.965149    3.000000   33.377499
  466.738342    3.000000   33.452663
  467.511505    3.000000   33.493935
  468.284576    3.000000   33.559448
  469.057587    3.000000   33.611126
  469.830536    3.000000   33.676552
  470.603424    3.000000   33.752148
  471.376221    3.000000   33.834366
  472.148987    3.000000   33.939182
  472.921661    3.000000   34.019108
  473.694275    3.000000   34.096371
  474.466858    3.000000   34.165497
  475.239319    3.000000   34.244034
  476.011749    3.000000   34.328125
  476.784119    3.000000   34.417423
  477.556396    3.000000   34.539932
  478.328613    3.000000   34.679111
  479.100800    3.000000   34.792477
  479.872864    3.000000   34.852360
  480.644897    3.000000   34.904358
  481.416870    3.000000   35.001144
  482.188751    3.000000   35.137169
  482.960602    3.000000   35.245251
  483.732361    3.000000   35.343681
  484.504059    3.000000   35.449162
  485.275696    3.000000   35.571823
  486.047241    3.000000   35.700294
  486.818756    3.000000   35.813492
  487.590179    3.000000   35.966087
  488.361542    3.000000   36.068272
  489.132843    3.000000   36.184673
  489.904083    3.000000   36.288403
  490.675262    3.000000   36.439594
  491.446350    3.000000   36.587154
  492.217407    3.000000   36.706024
  492.988373    3.000000   36.836681
  493.759277    3.000000   36.970806
  494.530121    3.000000   37.153538
  495.300873    3.000000   37.322098
  496.071594    3.000000   37.476212
  496.842224    3.000000   37.600994
  497.612793    3.000000   37.691135
  498.383301    3.000000   37.769543
  499.153748    3.000000   37.820217
  499.924103    3.000000   37.879608
  500.694427    3.000000   37.909092
  501.464661    3.000000   37.906345
  502.234833    3.000000   37.873550
  503.004944    3.000000   37.838757
  503.774963    3.000000   37.791546
  504.544952    3.000000   37.721401
  505.314850    3.000000   37.656727
  506.084686    3.000000   37.587776
  506.854462    3.000000   37.543308
  507.624176    3.000000   37.474697
  508.393799    3.000000   37.458717
  509.163391    3.000000   37.461166
  509.932892    3.000000   37.469044
  510.702332    3.000000   37.447826
  511.471680    3.000000   37.442707
  512.240967    3.000000   37.455666
  513.010254    3.000000   37.476803
  513.779419    3.000000   37.465225
  514.548523    3.000000   37.437469
  515.317566    3.000000   37.413666
  516.086487    3.000000   37.425198
  516.855408    3.000000   37.427322
  517.624268    3.000000   37.442768
  518.393005    3.000000   37.432468
  519.161682    3.000000   37.453056
  519.930359    3.000000   37.452442
  520.698914    3.000000   37.448792
  521.467407    3.000000   37.435104
  522.235840    3.000000   37.407146
  523.004211    3.000000   37.395138
  523.772461    3.000000   37.373489
  524.540710    3.000000   37.358414
  525.308899    3.000000   37.316235
  526.076965    3.000000   37.289642
  526.844971    3.000000   37.270039
  527.612976    3.000000   37.258415
  528.380859    3.000000   37.220963
  529.148682    3.000000   37.162144
  529.916443    3.000000   37.117912
  530.684082    3.000000   37.078930
  531.451721    3.000000   37.053307
  532.219299    3.000000   37.001785
  532.986755    3.000000   36.965977
  533.754211    3.000000   36.933056
  534.521545    3.000000   36.906273
  535.288818    3.000000   36.852077
  536.056030    3.000000   36.782661
  536.823181    3.000000   36.725323
  537.590271    3.000000   36.676338
  538.357239    3.000000   36.627274
  539.124207    3.000000   36.565769
  539.891052    3.000000   36.491776
  540.657898    3.000000   36.442596
  541.424622    3.000000   36.384964
  542.191284    3.000000   36.332867
  542.957886    3.000000   36.270515
  543.724426    3.000000   36.222382
  544.490906    3.000000   36.177776
  545.257263    3.000000   36.109196
  546.023621    3.000000   36.026585
  546.789856    3.000000   35.932861
  547.556091    3.000000   35.859516
  548.322205    3.000000   35.780823
  549.088257    3.000000   35.703945
  549.854248    3.000000   35.601936
  550.620178    3.000000   35.519695
  551.385986    3.000000   35.428177
  552.151794    3.000000   35.339256
  552.917480    3.000000   35.224182
  553.683167    3.000000   35.130104
  554.448730    3.000000   35.044132
  555.214233    3.000000   34.966465
  555.979675    3.000000   34.881470
  556.745056    3.000000   34.789291
  557.510315    3.000000   34.696476
  558.275574    3.000000   34.582043
  559.040710    3.000000   34.469616
  559.805847    3.000000   34.346333
  560.570862    3.000000   34.222919
  561.335815    3.000000   34.094452
  562.100708    3.000000   33.968697
  562.865540    3.000000   33.852032
  563.630310    3.000000   33.735718
  564.394958    3.000000   33.613785
  565.159607    3.000000   33.499290
  565.924133    3.000000   33.360077
  566.688599    3.000000   33.231285
  567.453003    3.000000   33.080372
  568.217346    3.000000   32.947445
  568.981628    3.000000   32.811291
  569.745850    3.000000   32.675934
  570.509949    3.000000   32.537025
  571.273987    3.000000   32.383682
  572.038025    3.000000   32.233551
  572.801941    3.000000   32.096523
  573.565796    3.000000   31.980268
  574.329590    3.000000   31.868023
  575.093262    3.000000   31.722452
  575.856934    3.000000   31.578375
  576.620483    3.000000   31.448336
  577.384033    3.000000   31.329073
  578.147461    3.000000   31.213167
  578.910828    3.000000   31.088278
  579.674133    3.000000   30.984236
  580.437378    3.000000   30.857937
  581.200500    3.000000   30.740334
  581.963623    3.000000   30.627672
  582.726624    3.000000   30.528406
  583.489563    3.000000   30.419718
  584.252502    3.000000   30.318357
  585.015259    3.000000   30.221561
  585.778015    3.000000   30.135736
  586.540710    3.000000   30.044531
  587.303284    3.000000   29.952410
  588.065857    3.000000   29.875448
  588.828308    3.000000   29.785425
  589.590698    3.000000   29.726543
  590.353027    3.000000   29.661884
  591.115295    3.000000   29.624695
  591.877502    3.000000   29.564028
  592.639587    3.000000   29.507801
  593.401611    3.000000   29.462202
  594.163635    3.000000   29.426262
  594.925537    3.000000   29.402893
  595.687378    3.000000   29.361559
  596.449097    3.000000   29.319614
  597.210815    3.000000   29.274599
  597.972412    3.000000   29.250105
  598.734009    3.000000   29.224255
  599.495483    3.000000   29.209188
  600.256897    3.000000   29.201006
  601.018250    3.000000   29.216307
  601.779541    3.000000   29.220015
  602.540710    3.000000   29.229420
  603.301880    3.000000   29.243761
  604.062927    3.000000   29.271851
  604.823914    3.000000   29.295486
  605.584839    3.000000   29.349154
  606.345703    3.000000   29.411581
  607.106506    3.000000   29.492628
  607.867188    3.000000   29.556435
  608.627808    3.000000   29.657948
  609.388428    3.000000   29.746540
  610.148926    3.000000   29.862106
  610.909363    3.000000   29.971066
  611.669678    3.000000   30.122072
  612.429993    3.000000   30.278456
  613.190186    3.000000   30.447287
  613.950378    3.000000   30.624935
  614.710449    3.000000   30.806021
  615.470459    3.000000   31.007744
  616.230347    3.000000   31.230806
  616.990234    3.000000   31.476233
  617.750000    3.000000   31.719208
  618.509766    3.000000   31.966982
  619.269409    3.000000   32.226814
  620.028992    3.000000   32.513844
  620.788513    3.000000   32.819839
  621.547913    3.000000   33.141571
  622.307312    3.000000   33.468910
  623.066589    3.000000   33.794682
  623.825806    3.000000   34.123108
  624.584961    3.000000   34.470963
  625.344055    3.000000   34.829048
  626.103088    3.000000   35.198151
  626.862000    3.000000   35.567440
  627.620911    3.000000   35.952679
  628.379700    3.000000   36.351093
  629.138428    3.000000   36.772083
  629.897095    3.000000   37.191502
  630.655640    3.000000   37.642544
  631.414185    3.000000   38.081387
  632.172607    3.000000   38.541748
  632.931030    3.000000   38.969276
  633.689331    3.000000   39.423115
  634.447510    3.000000   39.843128
  635.205688    3.000000   40.297874
  635.963806    3.000000   40.734241
  636.721802    3.000000   41.215183
  637.479736    3.000000   41.670704
  638.237610    3.000000   42.136181
  638.995422    3.000000   42.572834
  639.753113    3.000000   43.024025
  640.510803    3.000000   43.478474
  641.268372    3.000000   43.957684
  642.025879    3.000000   44.415905
  642.783325    3.000000   44.855827
  643.540710    3.000000   45.277634
  644.298035    3.000000   45.696190
  645.055237    3.000000   46.140686
  645.812378    3.000000   46.587124
  646.569458    3.000000   47.037209
  647.326477    3.000000   47.457195
  648.083435    3.000000   47.862835
  648.840271    3.000000   48.257809
  649.597107    3.000000   48.664345
  650.353821    3.000000   49.071613
  651.110474    3.000000   49.495464
  651.867065    3.000000   49.911976
  652.623535    3.000000   50.339069
  653.380005    3.000000   50.714752
  654.136353    3.000000   51.083344
  654.892639    3.000000   51.463295
  655.648865    3.000000   51.864742
  656.405029    3.000000   52.248203
  657.161072    3.000000   52.583649
  657.917053    3.000000   52.925858
  658.673035    3.000000   53.259285
  659.428894    3.000000   53.610119
  660.184631    3.000000   53.954475
  660.940369    3.000000   54.307751
  661.695984    3.000000   54.646114
  662.451599    3.000000   54.977535
  663.207092    3.000000   55.293060
  663.962524    3.000000   55.610329
  664.717834    3.000000   55.935352
  665.473145    3.000000   56.251289
  666.228333    3.000000   56.573669
  666.983459    3.000000   56.863148
  667.738525    3.000000   57.158859
  668.493530    3.000000   57.441395
  669.248413    3.000000   57.734837
  670.003296    3.000000   58.002289
  670.758057    3.000000   58.237274
  671.512756    3.000000   58.475925
  672.267334    3.000000   58.736519
  673.021912    3.000000   59.030659
  673.776367    3.000000   59.328941
  674.530823    3.000000   59.623356
  675.285156    3.000000   59.873405
  676.039368    3.000000   60.060047
  676.793579    3.000000   60.233967
  677.547668    3.000000   60.458786
  678.301758    3.000000   60.715668
  679.055725    3.000000   60.998623
  679.809570    3.000000   61.271206
  680.563416    3.000000   61.538288
  681.317139    3.000000   61.739647
  682.070862    3.000000   61.920776
  682.824463    3.000000   62.093086
  683.577942    3.000000   62.299713
  684.331421    3.000000   62.522655
  685.084839    3.000000   62.765404
  685.838135    3.000000   62.984734
  686.591370    3.000000   63.178944
  687.344543    3.000000   63.411861
  688.097595    3.000000   63.636047
  688.850647    3.000000   63.858414
  689.603577    3.000000   63.978371
  690.356445    3.000000   64.132683
  691.109253    3.000000   64.286545
  691.861938    3.000000   64.506088
  692.614624    3.000000   64.737526
  693.367188    3.000000   64.956757
  694.119690    3.000000   65.114532
  694.872131    3.000000   65.259163
  695.624451    3.000000   65.393616
  696.376770    3.000000   65.555756
  697.128967    3.000000   65.704193
  697.881104    3.000000   65.870667
  698.633118    3.000000   66.029915
  699.385132    3.000000   66.182213
  700.137024    3.000000   66.331032
  700.888855    3.000000   66.469757
  701.640625    3.000000   66.630112
  702.392334    3.000000   66.797920
  703.143921    3.000000   66.980827
  703.895508    3.000000   67.146812
  704.646973    3.000000   67.318390
  705.398376    3.000000   67.493958
  706.149658    3.000000   67.648369
  706.900940    3.000000   67.801224
  707.652100    3.000000   67.978065
  708.403198    3.000000   68.196167
  709.154236    3.000000   68.372009
  709.905151    3.000000   68.549370
  710.656006    3.000000   68.728653
  711.406860    3.000000   68.952652
  712.157593    3.000000   69.152771
  712.908203    3.000000   69.330696
  713.658813    3.000000   69.479111
  714.409302    3.000000   69.661858
  715.159729    3.000000   69.806961
  715.910095    3.000000   69.953789
  716.660339    3.000000   70.022118
  717.410583    3.000000   70.121284
  718.160706    3.000000   70.180138
  718.910767    3.000000   70.235420
  719.660767    3.000000   70.212616
  720.410645    3.000000   70.162590
  721.160461    3.000000   70.084633
  721.910278    3.000000   69.928253
  722.659912    3.000000   69.679115
  723.409546    3.000000   69.350044
  724.159058    3.000000   68.963127
  724.908569    3.000000   68.575783
  725.657898    3.000000   68.076576
  726.407227    3.000000   67.529404
  727.156494    3.000000   66.861763
  727.905640    3.000000   66.102982
  728.654724    3.000000   65.191513
  729.403748    3.000000   64.025284
  730.152649    3.000000   62.543114
  730.901550    3.000000   60.609432
  731.650330    3.000000   58.450958
  732.399048    3.000000   56.645981
  733.147644    3.000000   55.954582
  733.896240    3.000000   56.571827
  734.644714    3.000000   58.193020
  735.393127    3.000000   60.237392
  736.141479    3.000000   62.324871
  736.889709    3.000000   64.191788
  737.637939    3.000000   65.759941
  738.386047    3.000000   67.007416
  739.134033    3.000000   67.983521
  739.882019    3.000000   68.760025
  740.629883    3.000000   69.419350
  741.377686    3.000000   69.992302
  742.125427    3.000000   70.440292
  742.873108    3.000000   70.755318
  743.620667    3.000000   71.002815
  744.368225    3.000000   71.237167
  745.115662    3.000000   71.435326
  745.862976    3.000000   71.558968
  746.610291    3.000000   71.663506
  747.357483    3.000000   71.804810
  748.104614    3.000000   71.942413
  748.851685    3.000000   72.094910
  749.598633    3.000000   72.182861
  750.345581    3.000000   72.289528
  751.092407    3.000000   72.367798
  751.839111    3.000000   72.450882
  752.585815    3.000000   72.499306
  753.332397    3.000000   72.503059
  754.078918    3.000000   72.459114
  754.825378    3.000000   72.402557
  755.571777    3.000000   72.287506
  756.318054    3.000000   72.183777
  757.064270    3.000000   71.993736
  757.810425    3.000000   71.800423
  758.556519    3.000000   71.562355
  759.302490    3.000000   71.332520
  760.048401    3.000000   71.071053
  760.794250    3.000000   70.752884
  761.540039    3.000000   70.456123
  762.285706    3.000000   70.183250
  763.031311    3.000000   69.975433
  763.776855    3.000000   69.746239
  764.522339    3.000000   69.466820
  765.267700    3.000000   69.147278
  766.013000    3.000000   68.863762
  766.758240    3.000000   68.658432
  767.503418    3.000000   68.514404
  768.248474    3.000000   68.388100
  768.993469    3.000000   68.297455
  769.738403    3.000000   68.291603
  770.483276    3.000000   68.372055
  771.228027    3.000000   68.497177
  771.972717    3.000000   68.587738
  772.717346    3.000000   68.676743
  773.461914    3.000000   68.772171
  774.206360    3.000000   68.941124
  774.950745    3.000000   69.170303
  775.695068    3.000000   69.449455
  776.439331    3.000000   69.770599
  777.183472    3.000000   70.030266
  777.927551    3.000000   70.242516
  778.671570    3.000000   70.437004
  779.415527    3.000000   70.690475
  780.159363    3.000000   70.954414
  780.903137    3.000000   71.214035
  781.646851    3.000000   71.405037
  782.390442    3.000000   71.644722
  783.134033    3.000000   71.858780
  783.877502    3.000000   72.120262
  784.620850    3.000000   72.323013
  785.364197    3.000000   72.517509
  786.107422    3.000000   72.718994
  786.850586    3.000000   72.949394
  787.593689    3.000000   73.137177
  788.336670    3.000000   73.280426
  789.079651    3.000000   73.413338
  789.822449    3.000000   73.589706
  790.565247    3.000000   73.775604
  791.307983    3.000000   73.955116
  792.050598    3.000000   74.107193
  792.793152    3.000000   74.232079
  793.535583    3.000000   74.392258
  794.278015    3.000000   74.508316
  795.020325    3.000000   74.683395
  795.762512    3.000000   74.763603
  796.504700    3.000000   74.851234
  797.246765    3.000000   74.917755
  797.988770    3.000000   75.017525
  798.730713    3.000000   75.137970
  799.472534    3.000000   75.227478
  800.214355    3.000000   75.336815
  800.956055    3.000000   75.443741
  801.697632    3.000000   75.544785
  802.439209    3.000000   75.635483
  803.180664    3.000000   75.703781
  803.922058    3.000000   75.812103
  804.663330    3.000000   75.836044
  805.404541    3.000000   75.913879
  806.145691    3.000000   75.969223
  806.886780    3.000000   76.098297
  807.627808    3.000000   76.222351
  808.368713    3.000000   76.266533
  809.109558    3.000000   76.346222
  809.850281    3.000000   76.399681
  810.591003    3.000000   76.491379
  811.331604    3.000000   76.472832
  812.072144    3.000000   76.512535
  812.812561    3.000000   76.545990
  813.552979    3.000000   76.663132
  814.293274    3.000000   76.677292
  815.033447    3.000000   76.765518
  815.773621    3.000000   76.783073
  816.513672    3.000000   76.898003
  817.253662    3.000000   76.935356
  817.993530    3.000000   76.991310
  818.733398    3.000000   76.978500
  819.473145    3.000000   76.970078
  820.212769    3.000000   77.007492
  820.952393    3.000000   77.069344
  821.691895    3.000000   77.146294
  822.431335    3.000000   77.156776
  823.170715    3.000000   77.146835
  823.909973    3.000000   77.162537
  824.649170    3.000000   77.193298
  825.388306    3.000000   77.206276
  826.127319    3.000000   77.247704
  826.866272    3.000000   77.291733
  827.605164    3.000000   77.353447
  828.343994    3.000000   77.352837
  829.082703    3.000000   77.367638
  829.821350    3.000000   77.352661
  830.559937    3.000000   77.369286
  831.298401    3.000000   77.387901
  832.036865    3.000000   77.414024
  832.775146    3.000000   77.440285
  833.513428    3.000000   77.455658
  834.251587    3.000000   77.537918
  834.989685    3.000000   77.635574
  835.727722    3.000000   77.734756
  836.465637    3.000000   77.807747
  837.203552    3.000000   77.810066
  837.941284    3.000000   77.810486
  838.679016    3.000000   77.766876
  839.416626    3.000000   77.782692
  840.154175    3.000000   77.856285
  840.891663    3.000000   77.956329
  841.629028    3.000000   77.964279
  842.366333    3.000000   77.902733
  843.103577    3.000000   77.824066
  843.840759    3.000000   77.860184
  844.577820    3.000000   77.906693
  845.314819    3.000000   77.994888
  846.051697    3.000000   77.989510
  846.788513    3.000000   78.028786
  847.525269    3.000000   78.084618
  848.261963    3.000000   78.208008
  848.998596    3.000000   78.305359
  849.735107    3.000000   78.333168
  850.471497    3.000000   78.326408
  851.207886    3.000000   78.303398
  851.944153    3.000000   78.295303
  852.680359    3.000000   78.386734
  853.416504    3.000000   78.418533
  854.152527    3.000000   78.432213
  854.888489    3.000000   78.375710
  855.624390    3.000000   78.391304
  856.360168    3.000000   78.439934
  857.095886    3.000000   78.483276
  857.831543    3.000000   78.532112
  858.567078    3.000000   78.571732
  859.302551    3.000000   78.591812
  860.037964    3.000000   78.571251
  860.773315    3.000000   78.607765
  861.508545    3.000000   78.635696
  862.243713    3.000000   78.628075
  862.978760    3.000000   78.567863
  863.713806    3.000000   78.544250
  864.448730    3.000000   78.606415
  865.183533    3.000000   78.672073
  865.918335    3.000000   78.709610
  866.653015    3.000000   78.793510
  867.387634    3.000000   78.857109
  868.122131    3.000000   78.865677
  868.856567    3.000000   78.780594
  869.590942    3.000000   78.787537
  870.325256    3.000000   78.852264
  871.059448    3.000000   78.914261
  871.793579    3.000000   78.887909
  872.527588    3.000000   78.901848
  873.261536    3.000000   78.865265
  873.995422    3.000000   78.869843
  874.729248    3.000000   78.868759
  875.462952    3.000000   78.971123
  876.196594    3.000000   79.024864
  876.930176    3.000000   79.049011
  877.663635    3.000000   79.008980
  878.397034    3.000000   78.992653
  879.130371    3.000000   78.955215
  879.863647    3.000000   78.937309
  880.596802    3.000000   78.969772
  881.329834    3.000000   79.039032
  882.062866    3.000000   79.117287
  882.795776    3.000000   79.165886
  883.528625    3.000000   79.169884
  884.261353    3.000000   79.159477
  884.994019    3.000000   79.128059
  885.726624    3.000000   79.110329
  886.459167    3.000000   79.088051
  887.191589    3.000000   79.079079
  887.923950    3.000000   79.125916
  888.656189    3.000000   79.172226
  889.388428    3.000000   79.187447
  890.120483    3.000000   79.163902
  890.852539    3.000000   79.204330
  891.584473    3.000000   79.272827
  892.316345    3.000000   79.338554
  893.048157    3.000000   79.337143
  893.779846    3.000000   79.360748
  894.511475    3.000000   79.347374
  895.243042    3.000000   79.367142
  895.974487    3.000000   79.384659
  896.705872    3.000000   79.411278
  897.437134    3.000000   79.362953
  898.168396    3.000000   79.265854
  898.899536    3.000000   79.197563
  899.630554    3.000000   79.224159
  900.361572    3.000000   79.286255
  901.092468    3.000000   79.346024
  901.823242    3.000000   79.376144
  902.553955    3.000000   79.397270
  903.284607    3.000000   79.542488
  904.015198    3.000000   79.646278
  904.745667    3.000000   79.775612
  905.476074    3.000000   79.858620
  906.206421    3.000000   80.007973
  906.936646    3.000000   80.125328
  907.666809    3.000000   80.255554
  908.396912    3.000000   80.366348
  909.126892    3.000000   80.383522
  909.856812    3.000000   80.295601
  910.586670    3.000000   80.139603
  911.316406    3.000000   79.896805
  912.046082    3.000000   79.480980
  912.775635    3.000000   78.841728
  913.505188    3.000000   78.062157
  914.234619    3.000000   77.101685
  914.963928    3.000000   76.001747
  915.693176    3.000000   74.862862
  916.422363    3.000000   73.706444
  917.151489    3.000000   72.593231
  917.880493    3.000000   71.519737
  918.609436    3.000000   70.524567
  919.338318    3.000000   69.744461
  920.067078    3.000000   69.139328
  920.795776    3.000000   68.772209
  921.524353    3.000000   68.590637
  922.252869    3.000000   68.625687
  922.981323    3.000000   68.825218
  923.709656    3.000000   69.332520
  924.437988    3.000000   70.012024
  925.166138    3.000000   70.919189
  925.894287    3.000000   71.882668
  926.622314    3.000000   72.908203
  927.350281    3.000000   73.938339
  928.078125    3.000000   74.875641
  928.805908    3.000000   75.755295
  929.533630    3.000000   76.475533
  930.261230    3.000000   77.057297
  930.988770    3.000000   77.526344
  931.716248    3.000000   77.967468
  932.443604    3.000000   78.322418
  933.170898    3.000000   78.666672
  933.898071    3.000000   78.919846
  934.625244    3.000000   79.172638
  935.352234    3.000000   79.410500
  936.079224    3.000000   79.671219
  936.806091    3.000000   79.908394
  937.532898    3.000000   80.129562
  938.259583    3.000000   80.257713
  938.986206    3.000000   80.330078
  939.712769    3.000000   80.323151
  940.439270    3.000000   80.358650
  941.165649    3.000000   80.443909
  941.891907    3.000000   80.603729
  942.618164    3.000000   80.748688
  943.344238    3.000000   80.852539
  944.070312    3.000000   80.878906
  944.796265    3.000000   80.909523
  945.522156    3.000000   80.995964
  946.247986    3.000000   81.052315
  946.973694    3.000000   81.123924
  947.699341    3.000000   81.141289
  948.424866    3.000000   81.159195
  949.150330    3.000000   81.156807
  949.875732    3.000000   81.172081
  950.601013    3.000000   81.211731
  951.326233    3.000000   81.285667
  952.051392    3.000000   81.307373
  952.776428    3.000000   81.400261
  953.501404    3.000000   81.456680
  954.226318    3.000000   81.558334
  954.951111    3.000000   81.505272
  955.675781    3.000000   81.476143
  956.400452    3.000000   81.481750
  957.125000    3.000000   81.551109
  957.849487    3.000000   81.648384
  958.573853    3.000000   81.686951
  959.298157    3.000000   81.712776
  960.022400    3.000000   81.678940
  960.746521    3.000000   81.691132
  961.470581    3.000000   81.772041
  962.194519    3.000000   81.900650
  962.918396    3.000000   82.023598
  963.642212    3.000000   82.041367
  964.365906    3.000000   82.007927
  965.089539    3.000000   82.005592
  965.813110    3.000000   82.047028
  966.536560    3.000000   82.069054
  967.259949    3.000000   82.052406
  967.983276    3.000000   81.976776
  968.706482    3.000000   81.965012
  969.429626    3.000000   81.937889
  970.152649    3.000000   82.009125
  970.875610    3.000000   82.066055
  971.598511    3.000000   82.124870
  972.321289    3.000000   82.121948
  973.044006    3.000000   82.135567
  973.766602    3.000000   82.108353
  974.489136    3.000000   82.083633
  975.211609    3.000000   82.059563
  975.934021    3.000000   82.134537
  976.656311    3.000000   82.222519
  977.378479    3.000000   82.282852
  978.100586    3.000000   82.281174
  978.822632    3.000000   82.316071
  979.544617    3.000000   82.391479
  980.266479    3.000000   82.461395
  980.988281    3.000000   82.491379
  981.709961    3.000000   82.511864
  982.431580    3.000000   82.460632
  983.153076    3.000000   82.492157
  983.874573    3.000000   82.520027
  984.595886    3.000000   82.542175
  985.317200    3.000000   82.564941
  986.038391    3.000000   82.491562
  986.759521    3.000000   82.507263
  987.480530    3.000000   82.510979
  988.201477    3.000000   82.519539
  988.922302    3.000000   82.570915
  989.643066    3.000000   82.547287
  990.363770    3.000000   82.575829
  991.084351    3.000000   82.619698
  991.804871    3.000000   82.625946
  992.525330    3.000000   82.606651
  993.245667    3.000000   82.583672
  993.965942    3.000000   82.634979
  994.686096    3.000000   82.681770
  995.406189    3.000000   82.715599
  996.126221    3.000000   82.723961
  996.846130    3.000000   82.741356
  997.565979    3.000000   82.782921
  998.285706    3.000000   82.815445
  999.005371    3.000000   82.869072
  999.724976    3.000000   82.818069
 1000.444458    3.000000   82.728294
 1001.163879    3.000000   82.621178
 1001.883179    3.000000   82.557976
 1002.602478    3.000000   82.611137
 1003.321594    3.000000   82.663002
 1004.040649    3.000000   82.701805
 1004.759644    3.000000   82.689240
 1005.478577    3.000000   82.714630
 1006.197388    3.000000   82.768219
 1006.916138    3.000000   82.808800
 1007.634766    3.000000   82.827271
 1008.353333    3.000000   82.777199
 1009.071777    3.000000   82.744881
 1009.790161    3.000000   82.742516
 1010.508484    3.000000   82.778999
 1011.226685    3.000000   82.775391
 1011.944824    3.000000   82.717537
 1012.662903    3.000000   82.729454
 1013.380859    3.000000   82.702370
 1014.098694    3.000000   82.781219
 1014.816528    3.000000   82.753128
 1015.534241    3.000000   82.753448
 1016.251831    3.000000   82.749321
 1016.969360    3.000000   82.792778
 1017.686829    3.000000   82.901649
 1018.404175    3.000000   82.931168
 1019.121460    3.000000   82.944633
 1019.838623    3.000000   82.933609
 1020.555725    3.000000   82.934891
 1021.272766    3.000000   82.943138
 1021.989685    3.000000   82.951241
 1022.706543    3.000000   82.985298
 1023.423340    3.000000   83.074837
 1024.140015    3.000000   83.187592
 1024.856567    3.000000   83.169182
 1025.573120    3.000000   83.124763
 1026.289551    3.000000   82.976616
 1027.005859    3.000000   82.876595
 1027.722046    3.000000   82.820618
 1028.438232    3.000000   82.846642
 1029.154297    3.000000   82.951576
 1029.870239    3.000000   83.010529
 1030.586182    3.000000   83.078453
 1031.302002    3.000000   83.045135
 1032.017700    3.000000   83.031326
 1032.733398    3.000000   82.949402
 1033.448975    3.000000   83.056931
 1034.164429    3.000000   83.069229
 1034.879761    3.000000   83.200043
 1035.595093    3.000000   83.137741
 1036.310303    3.000000   83.154999
 1037.025391    3.000000   83.055016
 1037.740479    3.000000   83.117577
 1038.455444    3.000000   83.153107
 1039.170288    3.000000   83.132942
 1039.885010    3.000000   83.014694
 1040.599731    3.000000   82.901154
 1041.314331    3.000000   82.906990
 1042.028809    3.000000   82.927132
 1042.743286    3.000000   82.979630
 1043.457642    3.000000   82.963684
 1044.171875    3.000000   82.949394
 1044.885986    3.000000   82.976959
 1045.600098    3.000000   83.064217
 1046.314087    3.000000   83.143005
 1047.028076    3.000000   83.073288
 1047.741821    3.000000   82.966782
 1048.455566    3.000000   82.878075
 1049.169189    3.000000   82.832191
 1049.882812    3.000000   82.829575
 1050.596313    3.000000   82.765800
 1051.309692    3.000000   82.691528
 1052.022949    3.000000   82.673805
 1052.736206    3.000000   82.762062
 1053.449341    3.000000   82.971161
 1054.162354    3.000000   83.063316
 1054.875244    3.000000   82.964371
 1055.588135    3.000000   82.832161
 1056.300903    3.000000   82.669373
 1057.013672    3.000000   82.623322
 1057.726196    3.000000   82.454941
 1058.438721    3.000000   82.437149
 1059.151123    3.000000   82.479187
 1059.863525    3.000000   82.572975
 1060.575806    3.000000   82.619377
 1061.287964    3.000000   82.623322
 1062.000000    3.000000   82.697189
 1062.712036    3.000000   82.756401
 1063.423950    3.000000   82.785110
 1064.135742    3.000000   82.740044
 1064.847412    3.000000   82.588928
 1065.559082    3.000000   82.552109
 1066.270630    3.000000   82.525993
 1066.982178    3.000000   82.583076
 1067.693481    3.000000   82.543297
 1068.404785    3.000000   82.519394
 1069.115967    3.000000   82.479332
 1069.827148    3.000000   82.503098
 1070.538086    3.000000   82.532021
 1071.249146    3.000000   82.571953
 1071.959961    3.000000   82.479141
 1072.670654    3.000000   82.499290
 1073.381348    3.000000   82.480515
 1074.091919    3.000000   82.487648
 1074.802490    3.000000   82.419617
 1075.512939    3.000000   82.383278
 1076.223145    3.000000   82.432579
 1076.933472    3.000000   82.206383
 1077.643555    3.000000   82.162308
 1078.353638    3.000000   81.926498
 1079.063599    3.000000   82.146645
 1079.773560    3.000000   82.057152
 1080.483276    3.000000   82.173019
 1081.192993    3.000000   82.065399
 1081.902588    3.000000   82.042702
 1082.612183    3.000000   82.139610
 1083.321655    3.000000   82.031891
 1084.031006    3.000000   81.983780
 1084.740234    3.000000   81.671867
 1085.449463    3.000000   81.759041
 1086.158447    3.000000   81.780479
 1086.867554    3.000000   81.681854
 1087.576416    3.000000   81.517906
 1088.285278    3.000000   81.323593
 1088.994019    3.000000   81.322105
 1089.702637    3.000000   81.121964
 1090.411133    3.000000   80.977341
 1091.119629    3.000000   80.881470
 1091.828003    3.000000   80.691422
 1092.536377    3.000000   80.516586
 1093.244507    3.000000   80.325302
 1093.952637    3.000000   80.301567
 1094.660645    3.000000   80.369942
 1095.368652    3.000000   80.353027
 1096.076416    3.000000   80.253632
 1096.784180    3.000000   80.181984
 1097.491943    3.000000   79.988441
 1098.199463    3.000000   79.843437
 1098.906982    3.000000   79.692390
 1099.614380    3.000000   79.506889
 1100.321655    3.000000   79.370590
 1101.028931    3.000000   78.950752
 1101.736084    3.000000   78.773781
 1102.443115    3.000000   78.559586
 1103.150024    3.000000   78.624298
 1103.856934    3.000000   78.515961
 1104.563721    3.000000   78.305069
 1105.270386    3.000000   78.007347
 1105.977051    3.000000   77.648918
 1106.683594    3.000000   77.395317
 1107.390015    3.000000   77.087616
 1108.096313    3.000000   76.998138
 1108.802612    3.000000   76.654442
 1109.508667    3.000000   76.685684
 1110.214844    3.000000   76.307419
 1110.920776    3.000000   76.358444
 1111.626709    3.000000   75.879776
 1112.332397    3.000000   75.827522
 1113.038208    3.000000   75.543404
 1113.743774    3.000000   75.398010
 1114.449341    3.000000   75.148499
 1115.154785    3.000000   74.829193
 1115.860107    3.000000   74.524879
 1116.565430    3.000000   74.334946
 1117.270508    3.000000   74.159264
 1117.975586    3.000000   73.965706
 1118.680664    3.000000   73.764328

  347.693481    4.000000   63.043476
  348.476318    4.000000   55.737705
  349.259064    4.000000   38.260872
  350.041779    4.000000   46.882496
  350.824432    4.000000   46.507236
  351.606995    4.000000   46.542610
  352.389526    4.000000   46.349140
  353.171997    4.000000   46.643185
  353.954376    4.000000   46.817623
  354.736725    4.000000   46.712246
  355.519012    4.000000   45.822735
  356.301208    4.000000   45.382687
  357.083374    4.000000   45.719212
  357.865448    4.000000   46.355850
  358.647491    4.000000   46.733009
  359.429443    4.000000   46.060829
  360.211365    4.000000   45.474098
  360.993195    4.000000   45.081535
  361.774994    4.000000   44.951923
  362.556702    4.000000   44.691608
  363.338379    4.000000   44.603958
  364.119965    4.000000   44.385628
  364.901520    4.000000   44.104801
  365.682983    4.000000   44.011478
  366.464386    4.000000   44.046059
  367.245758    4.000000   44.013397
  368.027039    4.000000   44.223850
  368.808258    4.000000   43.992908
  369.589447    4.000000   44.081635
  370.370544    4.000000   43.239895
  371.151581    4.000000   43.058475
  371.932556    4.000000   42.829437
  372.713470    4.000000   42.483662
  373.494324    4.000000   42.273403
  374.275116    4.000000   42.404247
  375.055847    4.000000   42.443310
  375.836517    4.000000   42.515461
  376.617126    4.000000   42.210533
  377.397675    4.000000   42.354431
  378.178162    4.000000   41.930061
  378.958588    4.000000   41.876640
  379.738953    4.000000   41.550449
  380.519226    4.000000   41.268566
  381.299469    4.000000   40.857315
  382.079651    4.000000   40.686588
  382.859741    4.000000   40.628853
  383.639801    4.000000   40.437172
  384.419769    4.000000   40.295773
  385.199707    4.000000   40.054100
  385.979553    4.000000   39.857311
  386.759369    4.000000   39.597366
  387.539093    4.000000   39.434349
  388.318756    4.000000   39.316170
  389.098358    4.000000   39.034580
  389.877930    4.000000   38.713497
  390.657410    4.000000   38.349735
  391.436829    4.000000   38.187500
  392.216187    4.000000   38.075012
  392.995483    4.000000   37.845360
  393.774719    4.000000   37.629711
  394.553864    4.000000   37.406475
  395.332977    4.000000   37.222927
  396.112030    4.000000   36.938625
  396.891022    4.000000   36.753166
  397.669922    4.000000   36.519257
  398.448792    4.000000   36.465611
  399.227570    4.000000   36.218987
  400.006317    4.000000   36.113811
  400.784973    4.000000   35.882652
  401.563568    4.000000   35.768269
  402.342102    4.000000   35.616356
  403.120605    4.000000   35.473915
  403.899017    4.000000   35.308033
  404.677368    4.000000   35.144306
  405.455658    4.000000   34.963150
  406.233856    4.000000   34.902424
  407.012024    4.000000   34.740768
  407.790131    4.000000   34.675430
  408.568176    4.000000   34.461651
  409.346130    4.000000   34.289551
  410.124054    4.000000   34.160519
  410.901886    4.000000   34.084076
  411.679657    4.000000   34.034851
  412.457397    4.000000   33.868279
  413.235046    4.000000   33.698345
  414.012634    4.000000   33.643456
  414.790161    4.000000   33.549103
  415.567627    4.000000   33.454136
  416.345032    4.000000   33.289257
  417.122345    4.000000   33.151764
  417.899628    4.000000   33.105946
  418.676849    4.000000   33.039116
  419.453979    4.000000   33.011665
  420.231079    4.000000   32.875652
  421.008087    4.000000   32.757256
  421.785034    4.000000   32.641254
  422.561920    4.000000   32.565495
  423.338745    4.000000   32.494556
  424.115509    4.000000   32.400021
  424.892212    4.000000   32.278870
  425.668854    4.000000   32.203960
  426.445435    4.000000   32.161495
  427.221924    4.000000   32.153206
  427.998383    4.000000   32.114574
  428.774750    4.000000   32.024467
  429.551086    4.000000   31.987331
  430.327332    4.000000   31.899391
  431.103516    4.000000   31.851496
  431.879639    4.000000   31.794376
  432.655701    4.000000   31.792116
  433.431702    4.000000   31.767818
  434.207611    4.000000   31.746044
  434.983490    4.000000   31.695950
  435.759277    4.000000   31.691765
  436.535034    4.000000   31.630102
  437.310699    4.000000   31.634003
  438.086304    4.000000   31.584442
  438.861847    4.000000   31.576941
  439.637329    4.000000   31.511110
  440.412750    4.000000   31.503103
  441.188110    4.000000   31.506544
  441.963379    4.000000   31.524078
  442.738617    4.000000   31.547157
  443.513763    4.000000   31.531946
  444.288849    4.000000   31.517708
  445.063873    4.000000   31.500311
  445.838867    4.000000   31.500591
  446.613739    4.000000   31.542522
  447.388580    4.000000   31.593451
  448.163361    4.000000   31.653002
  448.938049    4.000000   31.700689
  449.712708    4.000000   31.754930
  450.487274    4.000000   31.820089
  451.261780    4.000000   31.872112
  452.036224    4.000000   31.930609
  452.810608    4.000000   31.982145
  453.584930    4.000000   32.069305
  454.359192    4.000000   32.150059
  455.133362    4.000000   32.275185
  455.907501    4.000000   32.379570
  456.681549    4.000000   32.487106
  457.455536    4.000000   32.553886
  458.229462    4.000000   32.645283
  459.003326    4.000000   32.752228
  459.777130    4.000000   32.855301
  460.550842    4.000000   32.923172
  461.324524    4.000000   32.974968
  462.098114    4.000000   33.064610
  462.871643    4.000000   33.149109
  463.645142    4.000000   33.247574
  464.418518    4.000000   33.325241
  465.191864    4.000000   33.403484
  465.965149    4.000000   33.486061
  466.738342    4.000000   33.552193
  467.511505    4.000000   33.643791
  468.284576    4.000000   33.707703
  469.057587    4.000000   33.801952
  469.830536    4.000000   33.872917
  470.603424    4.000000   33.971027
  471.376221    4.000000   34.039776
  472.148987    4.000000   34.144398
  472.921661    4.000000   34.219170
  473.694275    4.000000   34.327984
  474.466858    4.000000   34.431763
  475.239319    4.000000   34.530792
  476.011749    4.000000   34.627918
  476.784119    4.000000   34.727009
  477.556396    4.000000   34.860710
  478.328613    4.000000   34.962135
  479.100800    4.000000   35.063541
  479.872864    4.000000   35.138702
  480.644897    4.000000   35.258785
  481.416870    4.000000   35.364109
  482.188751    4.000000   35.513451
  482.960602    4.000000   35.610279
  483.732361    4.000000   35.722710
  484.504059    4.000000   35.838387
  485.275696    4.000000   35.987965
  486.047241    4.000000   36.115643
  486.818756    4.000000   36.226704
  487.590179    4.000000   36.362904
  488.361542    4.000000   36.505623
  489.132843    4.000000   36.643551
  489.904083    4.000000   36.787361
  490.675262    4.000000   36.941677
  491.446350    4.000000   37.082909
  492.217407    4.000000   37.229698
  492.988373    4.000000   37.410736
  493.759277    4.000000   37.576660
  494.530121    4.000000   37.714851
  495.300873    4.000000   37.823429
  496.071594    4.000000   37.928604
  496.842224    4.000000   38.013062
  497.612793    4.000000   38.050026
  498.383301    4.000000   38.071667
  499.153748    4.000000   38.067604
  499.924103    4.000000   38.064835
  500.694427    4.000000   38.043041
  501.464661    4.000000   38.012413
  502.234833    4.000000   37.971592
  503.004944    4.000000   37.947201
  503.774963    4.000000   37.904846
  504.544952    4.000000   37.865631
  505.314850    4.000000   37.834728
  506.084686    4.000000   37.810608
  506.854462    4.000000   37.814247
  507.624176    4.000000   37.812077
  508.393799    4.000000   37.823364
  509.163391    4.000000   37.807270
  509.932892    4.000000   37.789974
  510.702332    4.000000   37.784348
  511.471680    4.000000   37.773663
  512.240967    4.000000   37.800140
  513.010254    4.000000   37.801212
  513.779419    4.000000   37.819832
  514.548523    4.000000   37.800117
  515.317566    4.000000   37.799061
  516.086487    4.000000   37.807468
  516.855408    4.000000   37.805065
  517.624268    4.000000   37.829197
  518.393005    4.000000   37.807476
  519.161682    4.000000   37.814037
  519.930359    4.000000   37.806591
  520.698914    4.000000   37.811050
  521.467407    4.000000   37.786037
  522.235840    4.000000   37.745621
  523.004211    4.000000   37.709187
  523.772461    4.000000   37.704391
  524.540710    4.000000   37.683754
  525.308899    4.000000   37.667515
  526.076965    4.000000   37.624901
  526.844971    4.000000   37.601601
  527.612976    4.000000   37.577194
  528.380859    4.000000   37.547546
  529.148682    4.000000   37.500641
  529.916443    4.000000   37.456268
  530.684082    4.000000   37.421864
  531.451721    4.000000   37.384747
  532.219299    4.000000   37.335255
  532.986755    4.000000   37.285965
  533.754211    4.000000   37.249603
  534.521545    4.000000   37.229176
  535.288818    4.000000   37.188442
  536.056030    4.000000   37.138008
  536.823181    4.000000   37.093700
  537.590271    4.000000   37.038830
  538.357239    4.000000   36.988976
  539.124207    4.000000   36.914562
  539.891052    4.000000   36.856178
  540.657898    4.000000   36.791908
  541.424622    4.000000   36.727081
  542.191284    4.000000   36.691536
  542.957886    4.000000   36.646633
  543.724426    4.000000   36.602264
  544.490906    4.000000   36.516411
  545.257263    4.000000   36.446796
  546.023621    4.000000   36.370811
  546.789856    4.000000   36.326984
  547.556091    4.000000   36.262470
  548.322205    4.000000   36.186539
  549.088257    4.000000   36.078224
  549.854248    4.000000   35.971493
  550.620178    4.000000   35.881882
  551.385986    4.000000   35.798134
  552.151794    4.000000   35.709499
  552.917480    4.000000   35.624229
  553.683167    4.000000   35.545338
  554.448730    4.000000   35.474144
  555.214233    4.000000   35.380093
  555.979675    4.000000   35.291161
  556.745056    4.000000   35.187504
  557.510315    4.000000   35.111973
  558.275574    4.000000   35.005020
  559.040710    4.000000   34.890572
  559.805847    4.000000   34.752380
  560.570862    4.000000   34.635616
  561.335815    4.000000   34.522217
  562.100708    4.000000   34.401550
  562.865540    4.000000   34.288956
  563.630310    4.000000   34.164623
  564.394958    4.000000   34.041412
  565.159607    4.000000   33.910370
  565.924133    4.000000   33.787178
  566.688599    4.000000   33.664143
  567.453003    4.000000   33.517075
  568.217346    4.000000   33.362827
  568.981628    4.000000   33.239532
  569.745850    4.000000   33.108685
  570.509949    4.000000   32.976833
  571.273987    4.000000   32.803436
  572.038025    4.000000   32.640820
  572.801941    4.000000   32.495491
  573.565796    4.000000   32.375565
  574.329590    4.000000   32.256313
  575.093262    4.000000   32.131752
  575.856934    4.000000   31.990816
  576.620483    4.000000   31.861019
  577.384033    4.000000   31.730919
  578.147461    4.000000   31.616270
  578.910828    4.000000   31.493422
  579.674133    4.000000   31.383881
  580.437378    4.000000   31.251566
  581.200500    4.000000   31.128941
  581.963623    4.000000   31.018248
  582.726624    4.000000   30.916187
  583.489563    4.000000   30.811253
  584.252502    4.000000   30.703621
  585.015259    4.000000   30.607166
  585.778015    4.000000   30.525175
  586.540710    4.000000   30.432911
  587.303284    4.000000   30.345457
  588.065857    4.000000   30.254389
  588.828308    4.000000   30.151388
  589.590698    4.000000   30.079710
  590.353027    4.000000   30.021706
  591.115295    4.000000   29.975365
  591.877502    4.000000   29.911392
  592.639587    4.000000   29.854673
  593.401611    4.000000   29.805729
  594.163635    4.000000   29.762510
  594.925537    4.000000   29.704468
  595.687378    4.000000   29.664476
  596.449097    4.000000   29.625111
  597.210815    4.000000   29.584669
  597.972412    4.000000   29.541763
  598.734009    4.000000   29.502668
  599.495483    4.000000   29.486868
  600.256897    4.000000   29.477034
  601.018250    4.000000   29.474113
  601.779541    4.000000   29.469406
  602.540710    4.000000   29.471806
  603.301880    4.000000   29.482157
  604.062927    4.000000   29.499247
  604.823914    4.000000   29.521435
  605.584839    4.000000   29.571121
  606.345703    4.000000   29.631893
  607.106506    4.000000   29.702789
  607.867188    4.000000   29.769552
  608.627808    4.000000   29.842505
  609.388428    4.000000   29.937784
  610.148926    4.000000   30.039879
  610.909363    4.000000   30.147568
  611.669678    4.000000   30.270018
  612.429993    4.000000   30.404036
  613.190186    4.000000   30.570892
  613.950378    4.000000   30.751877
  614.710449    4.000000   30.943832
  615.470459    4.000000   31.141109
  616.230347    4.000000   31.329370
  616.990234    4.000000   31.550459
  617.750000    4.000000   31.790474
  618.509766    4.000000   32.030758
  619.269409    4.000000   32.284695
  620.028992    4.000000   32.552563
  620.788513    4.000000   32.860790
  621.547913    4.000000   33.172539
  622.307312    4.000000   33.484791
  623.066589    4.000000   33.811195
  623.825806    4.000000   34.135464
  624.584961    4.000000   34.477879
  625.344055    4.000000   34.837894
  626.103088    4.000000   35.208946
  626.862000    4.000000   35.582962
  627.620911    4.000000   35.961563
  628.379700    4.000000   36.349880
  629.138428    4.000000   36.762791
  629.897095    4.000000   37.178612
  630.655640    4.000000   37.600365
  631.414185    4.000000   38.031719
  632.172607    4.000000   38.486465
  632.931030    4.000000   38.945999
  633.689331    4.000000   39.386780
  634.447510    4.000000   39.804962
  635.205688    4.000000   40.245445
  635.963806    4.000000   40.704514
  636.721802    4.000000   41.177116
  637.479736    4.000000   41.630512
  638.237610    4.000000   42.093601
  638.995422    4.000000   42.540939
  639.753113    4.000000   42.998486
  640.510803    4.000000   43.448959
  641.268372    4.000000   43.923557
  642.025879    4.000000   44.377579
  642.783325    4.000000   44.826946
  643.540710    4.000000   45.267235
  644.298035    4.000000   45.721710
  645.055237    4.000000   46.156277
  645.812378    4.000000   46.591103
  646.569458    4.000000   47.014118
  647.326477    4.000000   47.449242
  648.083435    4.000000   47.872776
  648.840271    4.000000   48.289062
  649.597107    4.000000   48.703434
  650.353821    4.000000   49.105869
  651.110474    4.000000   49.504742
  651.867065    4.000000   49.914711
  652.623535    4.000000   50.320988
  653.380005    4.000000   50.728905
  654.136353    4.000000   51.097252
  654.892639    4.000000   51.482872
  655.648865    4.000000   51.858498
  656.405029    4.000000   52.265297
  657.161072    4.000000   52.603565
  657.917053    4.000000   52.958279
  658.673035    4.000000   53.274197
  659.428894    4.000000   53.640400
  660.184631    4.000000   54.025059
  660.940369    4.000000   54.393505
  661.695984    4.000000   54.737762
  662.451599    4.000000   55.052456
  663.207092    4.000000   55.384293
  663.962524    4.000000   55.702320
  664.717834    4.000000   56.009209
  665.473145    4.000000   56.315681
  666.228333    4.000000   56.645607
  666.983459    4.000000   56.958454
  667.738525    4.000000   57.259235
  668.493530    4.000000   57.526245
  669.248413    4.000000   57.804688
  670.003296    4.000000   58.059067
  670.758057    4.000000   58.323162
  671.512756    4.000000   58.579456
  672.267334    4.000000   58.854870
  673.021912    4.000000   59.153767
  673.776367    4.000000   59.452801
  674.530823    4.000000   59.740215
  675.285156    4.000000   59.975746
  676.039368    4.000000   60.164433
  676.793579    4.000000   60.361691
  677.547668    4.000000   60.587654
  678.301758    4.000000   60.867771
  679.055725    4.000000   61.145374
  679.809570    4.000000   61.436626
  680.563416    4.000000   61.693207
  681.317139    4.000000   61.930187
  682.070862    4.000000   62.117710
  682.824463    4.000000   62.287743
  683.577942    4.000000   62.481236
  684.331421    4.000000   62.707958
  685.084839    4.000000   62.964306
  685.838135    4.000000   63.191750
  686.591370    4.000000   63.410362
  687.344543    4.000000   63.644012
  688.097595    4.000000   63.860493
  688.850647    4.000000   64.074776
  689.603577    4.000000   64.207306
  690.356445    4.000000   64.355339
  691.109253    4.000000   64.509064
  691.861938    4.000000   64.723564
  692.614624    4.000000   64.967728
  693.367188    4.000000   65.168892
  694.119690    4.000000   65.316887
  694.872131    4.000000   65.439606
  695.624451    4.000000   65.598030
  696.376770    4.000000   65.755646
  697.128967    4.000000   65.915253
  697.881104    4.000000   66.059456
  698.633118    4.000000   66.220284
  699.385132    4.000000   66.364838
  700.137024    4.000000   66.510330
  700.888855    4.000000   66.664291
  701.640625    4.000000   66.839432
  702.392334    4.000000   67.004761
  703.143921    4.000000   67.209618
  703.895508    4.000000   67.381401
  704.646973    4.000000   67.566376
  705.398376    4.000000   67.700203
  706.149658    4.000000   67.858009
  706.900940    4.000000   68.023987
  707.652100    4.000000   68.216934
  708.403198    4.000000   68.442574
  709.154236    4.000000   68.625526
  709.905151    4.000000   68.827011
  710.656006    4.000000   69.003777
  711.406860    4.000000   69.215881
  712.157593    4.000000   69.411644
  712.908203    4.000000   69.588226
  713.658813    4.000000   69.764656
  714.409302    4.000000   69.917305
  715.159729    4.000000   70.037270
  715.910095    4.000000   70.123665
  716.660339    4.000000   70.178093
  717.410583    4.000000   70.241554
  718.160706    4.000000   70.289711
  718.910767    4.000000   70.303108
  719.660767    4.000000   70.241196
  720.410645    4.000000   70.117683
  721.160461    4.000000   69.939499
  721.910278    4.000000   69.682762
  722.659912    4.000000   69.336784
  723.409546    4.000000   68.909981
  724.159058    4.000000   68.454071
  724.908569    4.000000   67.956818
  725.657898    4.000000   67.391472
  726.407227    4.000000   66.745049
  727.156494    4.000000   65.990082
  727.905640    4.000000   65.067825
  728.654724    4.000000   63.906616
  729.403748    4.000000   62.356392
  730.152649    4.000000   60.420620
  730.901550    4.000000   58.301975
  731.650330    4.000000   56.615772
  732.399048    4.000000   56.015430
  733.147644    4.000000   56.682102
  733.896240    4.000000   58.305817
  734.644714    4.000000   60.312496
  735.393127    4.000000   62.350441
  736.141479    4.000000   64.147087
  736.889709    4.000000   65.687180
  737.637939    4.000000   66.962242
  738.386047    4.000000   68.019112
  739.134033    4.000000   68.844933
  739.882019    4.000000   69.456886
  740.629883    4.000000   69.974258
  741.377686    4.000000   70.427818
  742.125427    4.000000   70.800285
  742.873108    4.000000   71.071724
  743.620667    4.000000   71.297134
  744.368225    4.000000   71.513412
  745.115662    4.000000   71.685860
  745.862976    4.000000   71.821808
  746.610291    4.000000   71.942154
  747.357483    4.000000   72.072990
  748.104614    4.000000   72.193512
  748.851685    4.000000   72.330849
  749.598633    4.000000   72.422409
  750.345581    4.000000   72.495247
  751.092407    4.000000   72.538544
  751.839111    4.000000   72.580452
  752.585815    4.000000   72.619583
  753.332397    4.000000   72.608398
  754.078918    4.000000   72.549652
  754.825378    4.000000   72.439194
  755.571777    4.000000   72.278809
  756.318054    4.000000   72.155495
  757.064270    4.000000   71.964081
  757.810425    4.000000   71.769165
  758.556519    4.000000   71.519829
  759.302490    4.000000   71.267212
  760.048401    4.000000   70.981796
  760.794250    4.000000   70.667931
  761.540039    4.000000   70.407883
  762.285706    4.000000   70.172707
  763.031311    4.000000   69.947357
  763.776855    4.000000   69.687988
  764.522339    4.000000   69.409416
  765.267700    4.000000   69.155403
  766.013000    4.000000   68.938347
  766.758240    4.000000   68.765106
  767.503418    4.000000   68.668915
  768.248474    4.000000   68.579086
  768.993469    4.000000   68.568741
  769.738403    4.000000   68.586815
  770.483276    4.000000   68.709564
  771.228027    4.000000   68.861259
  771.972717    4.000000   68.988602
  772.717346    4.000000   69.082802
  773.461914    4.000000   69.200485
  774.206360    4.000000   69.402252
  774.950745    4.000000   69.666298
  775.695068    4.000000   69.944221
  776.439331    4.000000   70.216743
  777.183472    4.000000   70.471962
  777.927551    4.000000   70.686806
  778.671570    4.000000   70.936203
  779.415527    4.000000   71.214600
  780.159363    4.000000   71.473511
  780.903137    4.000000   71.691376
  781.646851    4.000000   71.871353
  782.390442    4.000000   72.091454
  783.134033    4.000000   72.324203
  783.877502    4.000000   72.541786
  784.620850    4.000000   72.734940
  785.364197    4.000000   72.913857
  786.107422    4.000000   73.107742
  786.850586    4.000000   73.317192
  787.593689    4.000000   73.507683
  788.336670    4.000000   73.677620
  789.079651    4.000000   73.831543
  789.822449    4.000000   74.001343
  790.565247    4.000000   74.125542
  791.307983    4.000000   74.277214
  792.050598    4.000000   74.375366
  792.793152    4.000000   74.522850
  793.535583    4.000000   74.663872
  794.278015    4.000000   74.800346
  795.020325    4.000000   74.957954
  795.762512    4.000000   75.036797
  796.504700    4.000000   75.120560
  797.246765    4.000000   75.193779
  797.988770    4.000000   75.293114
  798.730713    4.000000   75.423370
  799.472534    4.000000   75.485420
  800.214355    4.000000   75.570869
  800.956055    4.000000   75.661140
  801.697632    4.000000   75.751717
  802.439209    4.000000   75.848633
  803.180664    4.000000   75.936562
  803.922058    4.000000   76.068329
  804.663330    4.000000   76.136497
  805.404541    4.000000   76.167206
  806.145691    4.000000   76.187973
  806.886780    4.000000   76.289314
  807.627808    4.000000   76.425484
  808.368713    4.000000   76.513710
  809.109558    4.000000   76.573601
  809.850281    4.000000   76.666473
  810.591003    4.000000   76.769157
  811.331604    4.000000   76.802444
  812.072144    4.000000   76.773018
  812.812561    4.000000   76.771233
  813.552979    4.000000   76.846535
  814.293274    4.000000   76.917847
  815.033447    4.000000   76.979805
  815.773621    4.000000   77.056313
  816.513672    4.000000   77.109581
  817.253662    4.000000   77.181786
  817.993530    4.000000   77.174271
  818.733398    4.000000   77.183662
  819.473145    4.000000   77.174133
  820.212769    4.000000   77.217018
  820.952393    4.000000   77.280724
  821.691895    4.000000   77.365105
  822.431335    4.000000   77.370468
  823.170715    4.000000   77.366417
  823.909973    4.000000   77.373917
  824.649170    4.000000   77.414780
  825.388306    4.000000   77.400398
  826.127319    4.000000   77.430710
  826.866272    4.000000   77.484459
  827.605164    4.000000   77.553528
  828.343994    4.000000   77.566391
  829.082703    4.000000   77.581589
  829.821350    4.000000   77.573601
  830.559937    4.000000   77.589203
  831.298401    4.000000   77.583755
  832.036865    4.000000   77.618446
  832.775146    4.000000   77.620613
  833.513428    4.000000   77.630775
  834.251587    4.000000   77.721703
  834.989685    4.000000   77.805199
  835.727722    4.000000   77.898270
  836.465637    4.000000   77.949326
  837.203552    4.000000   77.999321
  837.941284    4.000000   78.026054
  838.679016    4.000000   78.014778
  839.416626    4.000000   78.003265
  840.154175    4.000000   78.083588
  840.891663    4.000000   78.172310
  841.629028    4.000000   78.188034
  842.366333    4.000000   78.105057
  843.103577    4.000000   77.993324
  843.840759    4.000000   78.015938
  844.577820    4.000000   78.061562
  845.314819    4.000000   78.166962
  846.051697    4.000000   78.189735
  846.788513    4.000000   78.242226
  847.525269    4.000000   78.311928
  848.261963    4.000000   78.400848
  848.998596    4.000000   78.464401
  849.735107    4.000000   78.480270
  850.471497    4.000000   78.469872
  851.207886    4.000000   78.486206
  851.944153    4.000000   78.492607
  852.680359    4.000000   78.595314
  853.416504    4.000000   78.610855
  854.152527    4.000000   78.612244
  854.888489    4.000000   78.561691
  855.624390    4.000000   78.590782
  856.360168    4.000000   78.626297
  857.095886    4.000000   78.625092
  857.831543    4.000000   78.657509
  858.567078    4.000000   78.719833
  859.302551    4.000000   78.775787
  860.037964    4.000000   78.725304
  860.773315    4.000000   78.716606
  861.508545    4.000000   78.759575
  862.243713    4.000000   78.796837
  862.978760    4.000000   78.760849
  863.713806    4.000000   78.724945
  864.448730    4.000000   78.775703
  865.183533    4.000000   78.864815
  865.918335    4.000000   78.944427
  866.653015    4.000000   78.996178
  867.387634    4.000000   79.034798
  868.122131    4.000000   78.993935
  868.856567    4.000000   78.946594
  869.590942    4.000000   78.943756
  870.325256    4.000000   79.011772
  871.059448    4.000000   79.068962
  871.793579    4.000000   79.043350
  872.527588    4.000000   79.014091
  873.261536    4.000000   78.999008
  873.995422    4.000000   79.016884
  874.729248    4.000000   79.047752
  875.462952    4.000000   79.126259
  876.196594    4.000000   79.179161
  876.930176    4.000000   79.204292
  877.663635    4.000000   79.176888
  878.397034    4.000000   79.179375
  879.130371    4.000000   79.176544
  879.863647    4.000000   79.149193
  880.596802    4.000000   79.168007
  881.329834    4.000000   79.201805
  882.062866    4.000000   79.260872
  882.795776    4.000000   79.331055
  883.528625    4.000000   79.385368
  884.261353    4.000000   79.421036
  884.994019    4.000000   79.363022
  885.726624    4.000000   79.305420
  886.459167    4.000000   79.269241
  887.191589    4.000000   79.291870
  887.923950    4.000000   79.380287
  888.656189    4.000000   79.435028
  889.388428    4.000000   79.441711
  890.120483    4.000000   79.398285
  890.852539    4.000000   79.410515
  891.584473    4.000000   79.459724
  892.316345    4.000000   79.553108
  893.048157    4.000000   79.581039
  893.779846    4.000000   79.602402
  894.511475    4.000000   79.611931
  895.243042    4.000000   79.672180
  895.974487    4.000000   79.802155
  896.705872    4.000000   79.839836
  897.437134    4.000000   79.844360
  898.168396    4.000000   79.794220
  898.899536    4.000000   79.830032
  899.630554    4.000000   79.944466
  900.361572    4.000000   80.076157
  901.092468    4.000000   80.230064
  901.823242    4.000000   80.282463
  902.553955    4.000000   80.411568
  903.284607    4.000000   80.510597
  904.015198    4.000000   80.597733
  904.745667    4.000000   80.482712
  905.476074    4.000000   80.220512
  906.206421    4.000000   79.774933
  906.936646    4.000000   79.144402
  907.666809    4.000000   78.329720
  908.396912    4.000000   77.379105
  909.126892    4.000000   76.213905
  909.856812    4.000000   75.004158
  910.586670    4.000000   73.817902
  911.316406    4.000000   72.704414
  912.046082    4.000000   71.644165
  912.775635    4.000000   70.700294
  913.505188    4.000000   69.887634
  914.234619    4.000000   69.185257
  914.963928    4.000000   68.653915
  915.693176    4.000000   68.341316
  916.422363    4.000000   68.226906
  917.151489    4.000000   68.329803
  917.880493    4.000000   68.717300
  918.609436    4.000000   69.344109
  919.338318    4.000000   70.112564
  920.067078    4.000000   71.006126
  920.795776    4.000000   72.078407
  921.524353    4.000000   73.215767
  922.252869    4.000000   74.314552
  922.981323    4.000000   75.241470
  923.709656    4.000000   76.066505
  924.437988    4.000000   76.777824
  925.166138    4.000000   77.387039
  925.894287    4.000000   77.905708
  926.622314    4.000000   78.352638
  927.350281    4.000000   78.729996
  928.078125    4.000000   79.040222
  928.805908    4.000000   79.302284
  929.533630    4.000000   79.451256
  930.261230    4.000000   79.580528
  930.988770    4.000000   79.676735
  931.716248    4.000000   79.877373
  932.443604    4.000000   79.986336
  933.170898    4.000000   80.100159
  933.898071    4.000000   80.175049
  934.625244    4.000000   80.326080
  935.352234    4.000000   80.474663
  936.079224    4.000000   80.664963
  936.806091    4.000000   80.805443
  937.532898    4.000000   80.955605
  938.259583    4.000000   80.996971
  938.986206    4.000000   80.993492
  939.712769    4.000000   80.968864
  940.439270    4.000000   80.954224
  941.165649    4.000000   81.005531
  941.891907    4.000000   81.079750
  942.618164    4.000000   81.194267
  943.344238    4.000000   81.303963
  944.070312    4.000000   81.371964
  944.796265    4.000000   81.469200
  945.522156    4.000000   81.483826
  946.247986    4.000000   81.547783
  946.973694    4.000000   81.526123
  947.699341    4.000000   81.563461
  948.424866    4.000000   81.536972
  949.150330    4.000000   81.539040
  949.875732    4.000000   81.564919
  950.601013    4.000000   81.568932
  951.326233    4.000000   81.598892
  952.051392    4.000000   81.594910
  952.776428    4.000000   81.664192
  953.501404    4.000000   81.660736
  954.226318    4.000000   81.745544
  954.951111    4.000000   81.723793
  955.675781    4.000000   81.814545
  956.400452    4.000000   81.842422
  957.125000    4.000000   81.948753
  957.849487    4.000000   81.984337
  958.573853    4.000000   81.996849
  959.298157    4.000000   82.003822
  960.022400    4.000000   81.975838
  960.746521    4.000000   81.934441
  961.470581    4.000000   81.979645
  962.194519    4.000000   82.073753
  962.918396    4.000000   82.250626
  963.642212    4.000000   82.248077
  964.365906    4.000000   82.268867
  965.089539    4.000000   82.247124
  965.813110    4.000000   82.280342
  966.536560    4.000000   82.314194
  967.259949    4.000000   82.303864
  967.983276    4.000000   82.283897
  968.706482    4.000000   82.275665
  969.429626    4.000000   82.280205
  970.152649    4.000000   82.299393
  970.875610    4.000000   82.288994
  971.598511    4.000000   82.275162
  972.321289    4.000000   82.295181
  973.044006    4.000000   82.317055
  973.766602    4.000000   82.271027
  974.489136    4.000000   82.244637
  975.211609    4.000000   82.226852
  975.934021    4.000000   82.341118
  976.656311    4.000000   82.453453
  977.378479    4.000000   82.522537
  978.100586    4.000000   82.546379
  978.822632    4.000000   82.539268
  979.544617    4.000000   82.622154
  980.266479    4.000000   82.692459
  980.988281    4.000000   82.739746
  981.709961    4.000000   82.738281
  982.431580    4.000000   82.703979
  983.153076    4.000000   82.735733
  983.874573    4.000000   82.761475
  984.595886    4.000000   82.785927
  985.317200    4.000000   82.770889
  986.038391    4.000000   82.727875
  986.759521    4.000000   82.696564
  987.480530    4.000000   82.713310
  988.201477    4.000000   82.725098
  988.922302    4.000000   82.758934
  989.643066    4.000000   82.764084
  990.363770    4.000000   82.796188
  991.084351    4.000000   82.894394
  991.804871    4.000000   82.903091
  992.525330    4.000000   82.927147
  993.245667    4.000000   82.856110
  993.965942    4.000000   82.838486
  994.686096    4.000000   82.835861
  995.406189    4.000000   82.911789
  996.126221    4.000000   83.022041
  996.846130    4.000000   83.050430
  997.565979    4.000000   83.060593
  998.285706    4.000000   83.048988
  999.005371    4.000000   83.040871
  999.724976    4.000000   83.047386
 1000.444458    4.000000   82.983803
 1001.163879    4.000000   82.925659
 1001.883179    4.000000   82.814331
 1002.602478    4.000000   82.854980
 1003.321594    4.000000   82.914360
 1004.040649    4.000000   82.972015
 1004.759644    4.000000   83.013039
 1005.478577    4.000000   83.066841
 1006.197388    4.000000   83.129448
 1006.916138    4.000000   83.114677
 1007.634766    4.000000   83.043098
 1008.353333    4.000000   82.998116
 1009.071777    4.000000   82.947365
 1009.790161    4.000000   82.985237
 1010.508484    4.000000   83.027100
 1011.226685    4.000000   83.023766
 1011.944824    4.000000   82.965515
 1012.662903    4.000000   82.895164
 1013.380859    4.000000   82.873390
 1014.098694    4.000000   82.957191
 1014.816528    4.000000   83.009621
 1015.534241    4.000000   83.032532
 1016.251831    4.000000   83.017815
 1016.969360    4.000000   83.015717
 1017.686829    4.000000   83.036682
 1018.404175    4.000000   83.058205
 1019.121460    4.000000   83.096321
 1019.838623    4.000000   83.185654
 1020.555725    4.000000   83.213249
 1021.272766    4.000000   83.221588
 1021.989685    4.000000   83.169174
 1022.706543    4.000000   83.235527
 1023.423340    4.000000   83.318153
 1024.140015    4.000000   83.368294
 1024.856567    4.000000   83.347565
 1025.573120    4.000000   83.333298
 1026.289551    4.000000   83.255760
 1027.005859    4.000000   83.118935
 1027.722046    4.000000   82.998955
 1028.438232    4.000000   83.027725
 1029.154297    4.000000   83.104156
 1029.870239    4.000000   83.205040
 1030.586182    4.000000   83.223434
 1031.302002    4.000000   83.248848
 1032.017700    4.000000   83.224617
 1032.733398    4.000000   83.184929
 1033.448975    4.000000   83.194366
 1034.164429    4.000000   83.156525
 1034.879761    4.000000   83.240448
 1035.595093    4.000000   83.239128
 1036.310303    4.000000   83.289383
 1037.025391    4.000000   83.204002
 1037.740479    4.000000   83.164459
 1038.455444    4.000000   83.164001
 1039.170288    4.000000   83.231407
 1039.885010    4.000000   83.189323
 1040.599731    4.000000   83.165863
 1041.314331    4.000000   83.096802
 1042.028809    4.000000   83.180008
 1042.743286    4.000000   83.169533
 1043.457642    4.000000   83.202919
 1044.171875    4.000000   83.117226
 1044.885986    4.000000   83.090431
 1045.600098    4.000000   83.113220
 1046.314087    4.000000   83.252457
 1047.028076    4.000000   83.185097
 1047.741821    4.000000   83.129646
 1048.455566    4.000000   83.020882
 1049.169189    4.000000   83.097679
 1049.882812    4.000000   82.974472
 1050.596313    4.000000   82.950027
 1051.309692    4.000000   82.862045
 1052.022949    4.000000   83.079498
 1052.736206    4.000000   83.044403
 1053.449341    4.000000   83.098152
 1054.162354    4.000000   83.032166
 1054.875244    4.000000   82.934181
 1055.588135    4.000000   82.861481
 1056.300903    4.000000   82.748375
 1057.013672    4.000000   82.814034
 1057.726196    4.000000   82.767517
 1058.438721    4.000000   82.674393
 1059.151123    4.000000   82.708740
 1059.863525    4.000000   82.691742
 1060.575806    4.000000   82.714165
 1061.287964    4.000000   82.700500
 1062.000000    4.000000   82.754982
 1062.712036    4.000000   82.883797
 1063.423950    4.000000   82.818832
 1064.135742    4.000000   82.827469
 1064.847412    4.000000   82.767464
 1065.559082    4.000000   82.788322
 1066.270630    4.000000   82.812721
 1066.982178    4.000000   82.816566
 1067.693481    4.000000   82.923416
 1068.404785    4.000000   82.935913
 1069.115967    4.000000   83.038986
 1069.827148    4.000000   83.021004
 1070.538086    4.000000   82.909966
 1071.249146    4.000000   82.833069
 1071.959961    4.000000   82.644211
 1072.670654    4.000000   82.609962
 1073.381348    4.000000   82.554359
 1074.091919    4.000000   82.625885
 1074.802490    4.000000   82.622269
 1075.512939    4.000000   82.501266
 1076.223145    4.000000   82.354233
 1076.933472    4.000000   82.368340
 1077.643555    4.000000   82.340546
 1078.353638    4.000000   82.231865
 1079.063599    4.000000   82.204315
 1079.773560    4.000000   82.230545
 1080.483276    4.000000   82.355553
 1081.192993    4.000000   82.345520
 1081.902588    4.000000   82.288452
 1082.612183    4.000000   82.217125
 1083.321655    4.000000   81.954247
 1084.031006    4.000000   81.806366
 1084.740234    4.000000   81.738441
 1085.449463    4.000000   81.807259
 1086.158447    4.000000   81.754768
 1086.867554    4.000000   81.622185
 1087.576416    4.000000   81.591072
 1088.285278    4.000000   81.538719
 1088.994019    4.000000   81.419807
 1089.702637    4.000000   81.157997
 1090.411133    4.000000   80.933350
 1091.119629    4.000000   80.970329
 1091.828003    4.000000   80.841240
 1092.536377    4.000000   80.696701
 1093.244507    4.000000   80.417480
 1093.952637    4.000000   80.480850
 1094.660645    4.000000   80.499443
 1095.368652    4.000000   80.412750
 1096.076416    4.000000   80.255707
 1096.784180    4.000000   80.146507
 1097.491943    4.000000   80.009460
 1098.199463    4.000000   79.929703
 1098.906982    4.000000   79.788857
 1099.614380    4.000000   79.718163
 1100.321655    4.000000   79.416840
 1101.028931    4.000000   79.176750
 1101.736084    4.000000   78.858681
 1102.443115    4.000000   78.832428
 1103.150024    4.000000   78.791801
 1103.856934    4.000000   78.700508
 1104.563721    4.000000   78.282181
 1105.270386    4.000000   77.949150
 1105.977051    4.000000   77.669716
 1106.683594    4.000000   77.441193
 1107.390015    4.000000   77.274162
 1108.096313    4.000000   77.121399
 1108.802612    4.000000   76.790169
 1109.508667    4.000000   76.560966
 1110.214844    4.000000   76.306076
 1110.920776    4.000000   76.295944
 1111.626709    4.000000   76.052307
 1112.332397    4.000000   75.925903
 1113.038208    4.000000   75.843498
 1113.743774    4.000000   75.587234
 1114.449341    4.000000   75.412987
 1115.154785    4.000000   75.148033
 1115.860107    4.000000   75.047958
 1116.565430    4.000000   74.743149
 1117.270508    4.000000   74.294846
 1117.975586    4.000000   73.954620
 1118.680664    4.000000   73.773972

  347.693481    5.000000   47.826088
  348.476318    5.000000   50.819672
  349.259064    5.000000   46.956524
  350.041779    5.000000   46.342926
  350.824432    5.000000   47.168030
  351.606995    5.000000   47.409599
  352.389526    5.000000   47.629040
  353.171997    5.000000   47.244095
  353.954376    5.000000   46.878826
  354.736725    5.000000   46.410618
  355.519012    5.000000   45.470554
  356.301208    5.000000   45.247734
  357.083374    5.000000   45.585136
  357.865448    5.000000   46.127499
  358.647491    5.000000   46.451370
  359.429443    5.000000   45.914253
  360.211365    5.000000   45.115612
  360.993195    5.000000   44.362617
  361.774994    5.000000   44.350964
  362.556702    5.000000   44.657906
  363.338379    5.000000   43.894390
  364.119965    5.000000   43.551491
  364.901520    5.000000   43.512165
  365.682983    5.000000   44.328651
  366.464386    5.000000   44.410435
  367.245758    5.000000   44.445995
  368.027039    5.000000   44.250500
  368.808258    5.000000   43.473858
  369.589447    5.000000   43.001202
  370.370544    5.000000   42.710796
  371.151581    5.000000   42.827091
  371.932556    5.000000   42.945797
  372.713470    5.000000   42.841793
  373.494324    5.000000   42.942051
  374.275116    5.000000   42.722790
  375.055847    5.000000   42.574669
  375.836517    5.000000   42.805756
  376.617126    5.000000   42.788601
  377.397675    5.000000   42.650322
  378.178162    5.000000   42.304737
  378.958588    5.000000   42.112862
  379.738953    5.000000   41.954044
  380.519226    5.000000   41.775848
  381.299469    5.000000   41.483479
  382.079651    5.000000   41.225746
  382.859741    5.000000   41.029594
  383.639801    5.000000   40.715889
  384.419769    5.000000   40.550583
  385.199707    5.000000   40.333401
  385.979553    5.000000   40.227245
  386.759369    5.000000   40.018112
  387.539093    5.000000   39.739254
  388.318756    5.000000   39.474628
  389.098358    5.000000   39.249557
  389.877930    5.000000   38.928913
  390.657410    5.000000   38.666630
  391.436829    5.000000   38.335571
  392.216187    5.000000   38.222904
  392.995483    5.000000   38.063305
  393.774719    5.000000   37.985126
  394.553864    5.000000   37.737003
  395.332977    5.000000   37.484093
  396.112030    5.000000   37.261986
  396.891022    5.000000   37.059166
  397.669922    5.000000   36.913986
  398.448792    5.000000   36.770897
  399.227570    5.000000   36.662804
  400.006317    5.000000   36.587566
  400.784973    5.000000   36.342983
  401.563568    5.000000   36.169151
  402.342102    5.000000   35.937511
  403.120605    5.000000   35.790211
  403.899017    5.000000   35.629311
  404.677368    5.000000   35.471207
  405.455658    5.000000   35.317806
  406.233856    5.000000   35.208893
  407.012024    5.000000   35.030338
  407.790131    5.000000   34.929390
  408.568176    5.000000   34.744408
  409.346130    5.000000   34.627964
  410.124054    5.000000   34.452442
  410.901886    5.000000   34.361820
  411.679657    5.000000   34.267368
  412.457397    5.000000   34.158287
  413.235046    5.000000   33.979542
  414.012634    5.000000   33.892567
  414.790161    5.000000   33.833481
  415.567627    5.000000   33.752785
  416.345032    5.000000   33.632248
  417.122345    5.000000   33.515762
  417.899628    5.000000   33.448280
  418.676849    5.000000   33.387058
  419.453979    5.000000   33.295471
  420.231079    5.000000   33.172722
  421.008087    5.000000   33.035324
  421.785034    5.000000   32.955250
  422.561920    5.000000   32.887863
  423.338745    5.000000   32.798306
  424.115509    5.000000   32.736691
  424.892212    5.000000   32.658051
  425.668854    5.000000   32.611248
  426.445435    5.000000   32.495354
  427.221924    5.000000   32.416470
  427.998383    5.000000   32.317215
  428.774750    5.000000   32.231129
  429.551086    5.000000   32.201633
  430.327332    5.000000   32.172543
  431.103516    5.000000   32.148438
  431.879639    5.000000   32.057240
  432.655701    5.000000   32.048920
  433.431702    5.000000   32.012379
  434.207611    5.000000   32.016434
  434.983490    5.000000   31.949013
  435.759277    5.000000   31.942051
  436.535034    5.000000   31.898619
  437.310699    5.000000   31.877542
  438.086304    5.000000   31.843981
  438.861847    5.000000   31.827116
  439.637329    5.000000   31.803909
  440.412750    5.000000   31.780891
  441.188110    5.000000   31.789623
  441.963379    5.000000   31.778423
  442.738617    5.000000   31.793274
  443.513763    5.000000   31.790821
  444.288849    5.000000   31.821875
  445.063873    5.000000   31.842594
  445.838867    5.000000   31.835264
  446.613739    5.000000   31.866007
  447.388580    5.000000   31.895573
  448.163361    5.000000   31.950834
  448.938049    5.000000   31.969856
  449.712708    5.000000   32.037773
  450.487274    5.000000   32.119957
  451.261780    5.000000   32.213291
  452.036224    5.000000   32.271332
  452.810608    5.000000   32.325054
  453.584930    5.000000   32.376961
  454.359192    5.000000   32.437832
  455.133362    5.000000   32.498753
  455.907501    5.000000   32.555637
  456.681549    5.000000   32.628845
  457.455536    5.000000   32.697426
  458.229462    5.000000   32.757126
  459.003326    5.000000   32.804359
  459.777130    5.000000   32.874763
  460.550842    5.000000   32.947239
  461.324524    5.000000   33.033245
  462.098114    5.000000   33.092541
  462.871643    5.000000   33.170654
  463.645142    5.000000   33.237045
  464.418518    5.000000   33.338905
  465.191864    5.000000   33.443298
  465.965149    5.000000   33.555260
  466.738342    5.000000   33.660500
  467.511505    5.000000   33.735680
  468.284576    5.000000   33.845909
  469.057587    5.000000   33.932926
  469.830536    5.000000   34.028801
  470.603424    5.000000   34.110310
  471.376221    5.000000   34.217857
  472.148987    5.000000   34.340042
  472.921661    5.000000   34.424316
  473.694275    5.000000   34.530296
  474.466858    5.000000   34.647327
  475.239319    5.000000   34.745758
  476.011749    5.000000   34.840431
  476.784119    5.000000   34.933819
  477.556396    5.000000   35.091637
  478.328613    5.000000   35.221359
  479.100800    5.000000   35.337734
  479.872864    5.000000   35.430481
  480.644897    5.000000   35.533653
  481.416870    5.000000   35.660526
  482.188751    5.000000   35.814262
  482.960602    5.000000   35.935940
  483.732361    5.000000   36.078991
  484.504059    5.000000   36.205284
  485.275696    5.000000   36.358376
  486.047241    5.000000   36.501095
  486.818756    5.000000   36.642063
  487.590179    5.000000   36.809700
  488.361542    5.000000   36.963093
  489.132843    5.000000   37.116444
  489.904083    5.000000   37.271282
  490.675262    5.000000   37.412170
  491.446350    5.000000   37.565929
  492.217407    5.000000   37.706245
  492.988373    5.000000   37.839218
  493.759277    5.000000   37.935509
  494.530121    5.000000   38.026592
  495.300873    5.000000   38.113625
  496.071594    5.000000   38.168095
  496.842224    5.000000   38.190453
  497.612793    5.000000   38.182556
  498.383301    5.000000   38.176117
  499.153748    5.000000   38.139050
  499.924103    5.000000   38.105000
  500.694427    5.000000   38.086685
  501.464661    5.000000   38.075218
  502.234833    5.000000   38.082836
  503.004944    5.000000   38.076420
  503.774963    5.000000   38.061287
  504.544952    5.000000   38.059464
  505.314850    5.000000   38.058403
  506.084686    5.000000   38.060551
  506.854462    5.000000   38.043293
  507.624176    5.000000   38.062263
  508.393799    5.000000   38.078541
  509.163391    5.000000   38.086880
  509.932892    5.000000   38.075771
  510.702332    5.000000   38.064007
  511.471680    5.000000   38.084747
  512.240967    5.000000   38.107712
  513.010254    5.000000   38.160793
  513.779419    5.000000   38.151035
  514.548523    5.000000   38.119652
  515.317566    5.000000   38.092617
  516.086487    5.000000   38.100456
  516.855408    5.000000   38.118607
  517.624268    5.000000   38.125725
  518.393005    5.000000   38.129723
  519.161682    5.000000   38.113373
  519.930359    5.000000   38.098492
  520.698914    5.000000   38.084476
  521.467407    5.000000   38.065697
  522.235840    5.000000   38.040516
  523.004211    5.000000   38.010521
  523.772461    5.000000   37.989902
  524.540710    5.000000   37.976452
  525.308899    5.000000   37.952679
  526.076965    5.000000   37.953671
  526.844971    5.000000   37.921345
  527.612976    5.000000   37.907265
  528.380859    5.000000   37.853745
  529.148682    5.000000   37.800674
  529.916443    5.000000   37.759933
  530.684082    5.000000   37.727264
  531.451721    5.000000   37.695705
  532.219299    5.000000   37.649509
  532.986755    5.000000   37.605713
  533.754211    5.000000   37.584274
  534.521545    5.000000   37.559723
  535.288818    5.000000   37.525013
  536.056030    5.000000   37.466019
  536.823181    5.000000   37.403019
  537.590271    5.000000   37.352219
  538.357239    5.000000   37.306004
  539.124207    5.000000   37.259338
  539.891052    5.000000   37.204609
  540.657898    5.000000   37.165985
  541.424622    5.000000   37.109241
  542.191284    5.000000   37.061932
  542.957886    5.000000   37.011738
  543.724426    5.000000   36.961002
  544.490906    5.000000   36.900169
  545.257263    5.000000   36.821388
  546.023621    5.000000   36.751019
  546.789856    5.000000   36.688240
  547.556091    5.000000   36.638767
  548.322205    5.000000   36.573555
  549.088257    5.000000   36.480392
  549.854248    5.000000   36.368389
  550.620178    5.000000   36.269646
  551.385986    5.000000   36.194160
  552.151794    5.000000   36.120613
  552.917480    5.000000   36.041748
  553.683167    5.000000   35.944664
  554.448730    5.000000   35.856457
  555.214233    5.000000   35.761715
  555.979675    5.000000   35.695480
  556.745056    5.000000   35.609001
  557.510315    5.000000   35.541164
  558.275574    5.000000   35.421680
  559.040710    5.000000   35.316471
  559.805847    5.000000   35.182919
  560.570862    5.000000   35.063744
  561.335815    5.000000   34.944927
  562.100708    5.000000   34.826385
  562.865540    5.000000   34.720043
  563.630310    5.000000   34.592464
  564.394958    5.000000   34.464615
  565.159607    5.000000   34.349712
  565.924133    5.000000   34.226082
  566.688599    5.000000   34.090981
  567.453003    5.000000   33.942333
  568.217346    5.000000   33.802147
  568.981628    5.000000   33.682419
  569.745850    5.000000   33.558720
  570.509949    5.000000   33.424850
  571.273987    5.000000   33.273018
  572.038025    5.000000   33.106354
  572.801941    5.000000   32.969772
  573.565796    5.000000   32.836082
  574.329590    5.000000   32.713047
  575.093262    5.000000   32.570179
  575.856934    5.000000   32.436737
  576.620483    5.000000   32.314770
  577.384033    5.000000   32.180626
  578.147461    5.000000   32.053024
  578.910828    5.000000   31.917147
  579.674133    5.000000   31.806141
  580.437378    5.000000   31.687469
  581.200500    5.000000   31.564960
  581.963623    5.000000   31.451975
  582.726624    5.000000   31.334490
  583.489563    5.000000   31.225990
  584.252502    5.000000   31.106836
  585.015259    5.000000   31.007021
  585.778015    5.000000   30.907904
  586.540710    5.000000   30.818197
  587.303284    5.000000   30.720419
  588.065857    5.000000   30.629116
  588.828308    5.000000   30.539257
  589.590698    5.000000   30.462547
  590.353027    5.000000   30.398773
  591.115295    5.000000   30.334524
  591.877502    5.000000   30.258627
  592.639587    5.000000   30.197874
  593.401611    5.000000   30.144665
  594.163635    5.000000   30.096601
  594.925537    5.000000   30.043724
  595.687378    5.000000   29.988773
  596.449097    5.000000   29.950001
  597.210815    5.000000   29.904606
  597.972412    5.000000   29.870422
  598.734009    5.000000   29.837082
  599.495483    5.000000   29.807631
  600.256897    5.000000   29.788193
  601.018250    5.000000   29.770863
  601.779541    5.000000   29.771223
  602.540710    5.000000   29.761381
  603.301880    5.000000   29.758436
  604.062927    5.000000   29.755159
  604.823914    5.000000   29.768927
  605.584839    5.000000   29.821236
  606.345703    5.000000   29.869638
  607.106506    5.000000   29.922153
  607.867188    5.000000   29.972624
  608.627808    5.000000   30.046049
  609.388428    5.000000   30.130878
  610.148926    5.000000   30.217773
  610.909363    5.000000   30.311401
  611.669678    5.000000   30.441908
  612.429993    5.000000   30.568022
  613.190186    5.000000   30.722015
  613.950378    5.000000   30.874357
  614.710449    5.000000   31.067560
  615.470459    5.000000   31.254843
  616.230347    5.000000   31.457241
  616.990234    5.000000   31.655685
  617.750000    5.000000   31.880571
  618.509766    5.000000   32.100460
  619.269409    5.000000   32.345768
  620.028992    5.000000   32.606739
  620.788513    5.000000   32.893478
  621.547913    5.000000   33.201485
  622.307312    5.000000   33.510799
  623.066589    5.000000   33.844715
  623.825806    5.000000   34.160336
  624.584961    5.000000   34.497326
  625.344055    5.000000   34.837910
  626.103088    5.000000   35.194836
  626.862000    5.000000   35.561611
  627.620911    5.000000   35.928223
  628.379700    5.000000   36.331898
  629.138428    5.000000   36.745987
  629.897095    5.000000   37.181976
  630.655640    5.000000   37.607903
  631.414185    5.000000   38.037785
  632.172607    5.000000   38.474831
  632.931030    5.000000   38.905636
  633.689331    5.000000   39.347977
  634.447510    5.000000   39.779305
  635.205688    5.000000   40.233936
  635.963806    5.000000   40.683403
  636.721802    5.000000   41.141098
  637.479736    5.000000   41.595745
  638.237610    5.000000   42.070675
  638.995422    5.000000   42.527779
  639.753113    5.000000   42.979290
  640.510803    5.000000   43.413723
  641.268372    5.000000   43.882298
  642.025879    5.000000   44.350052
  642.783325    5.000000   44.802525
  643.540710    5.000000   45.240986
  644.298035    5.000000   45.683769
  645.055237    5.000000   46.137913
  645.812378    5.000000   46.586540
  646.569458    5.000000   47.021320
  647.326477    5.000000   47.443146
  648.083435    5.000000   47.860172
  648.840271    5.000000   48.283939
  649.597107    5.000000   48.703503
  650.353821    5.000000   49.108669
  651.110474    5.000000   49.509953
  651.867065    5.000000   49.923378
  652.623535    5.000000   50.352642
  653.380005    5.000000   50.759125
  654.136353    5.000000   51.135578
  654.892639    5.000000   51.513992
  655.648865    5.000000   51.900734
  656.405029    5.000000   52.288219
  657.161072    5.000000   52.638981
  657.917053    5.000000   53.001595
  658.673035    5.000000   53.357105
  659.428894    5.000000   53.723999
  660.184631    5.000000   54.073715
  660.940369    5.000000   54.443676
  661.695984    5.000000   54.799458
  662.451599    5.000000   55.150143
  663.207092    5.000000   55.473511
  663.962524    5.000000   55.786957
  664.717834    5.000000   56.102203
  665.473145    5.000000   56.404301
  666.228333    5.000000   56.742779
  666.983459    5.000000   57.043270
  667.738525    5.000000   57.360813
  668.493530    5.000000   57.650719
  669.248413    5.000000   57.927410
  670.003296    5.000000   58.192657
  670.758057    5.000000   58.421238
  671.512756    5.000000   58.693508
  672.267334    5.000000   58.969032
  673.021912    5.000000   59.282330
  673.776367    5.000000   59.577530
  674.530823    5.000000   59.849106
  675.285156    5.000000   60.096699
  676.039368    5.000000   60.304684
  676.793579    5.000000   60.537434
  677.547668    5.000000   60.785637
  678.301758    5.000000   61.072159
  679.055725    5.000000   61.349972
  679.809570    5.000000   61.645363
  680.563416    5.000000   61.926979
  681.317139    5.000000   62.165802
  682.070862    5.000000   62.353157
  682.824463    5.000000   62.534016
  683.577942    5.000000   62.738995
  684.331421    5.000000   62.966854
  685.084839    5.000000   63.200535
  685.838135    5.000000   63.411682
  686.591370    5.000000   63.612835
  687.344543    5.000000   63.816044
  688.097595    5.000000   64.046120
  688.850647    5.000000   64.247246
  689.603577    5.000000   64.408302
  690.356445    5.000000   64.548759
  691.109253    5.000000   64.712112
  691.861938    5.000000   64.906715
  692.614624    5.000000   65.114685
  693.367188    5.000000   65.301033
  694.119690    5.000000   65.443481
  694.872131    5.000000   65.609215
  695.624451    5.000000   65.779381
  696.376770    5.000000   65.960159
  697.128967    5.000000   66.115440
  697.881104    5.000000   66.254547
  698.633118    5.000000   66.415100
  699.385132    5.000000   66.561249
  700.137024    5.000000   66.723328
  700.888855    5.000000   66.889313
  701.640625    5.000000   67.062347
  702.392334    5.000000   67.242722
  703.143921    5.000000   67.419083
  703.895508    5.000000   67.571663
  704.646973    5.000000   67.754372
  705.398376    5.000000   67.943901
  706.149658    5.000000   68.139084
  706.900940    5.000000   68.324791
  707.652100    5.000000   68.493950
  708.403198    5.000000   68.704910
  709.154236    5.000000   68.885986
  709.905151    5.000000   69.095909
  710.656006    5.000000   69.295807
  711.406860    5.000000   69.504700
  712.157593    5.000000   69.690117
  712.908203    5.000000   69.855080
  713.658813    5.000000   70.016846
  714.409302    5.000000   70.157555
  715.159729    5.000000   70.268730
  715.910095    5.000000   70.356773
  716.660339    5.000000   70.425453
  717.410583    5.000000   70.454659
  718.160706    5.000000   70.413857
  718.910767    5.000000   70.305389
  719.660767    5.000000   70.120476
  720.410645    5.000000   69.917435
  721.160461    5.000000   69.670837
  721.910278    5.000000   69.347099
  722.659912    5.000000   68.919106
  723.409546    5.000000   68.397881
  724.159058    5.000000   67.848824
  724.908569    5.000000   67.259941
  725.657898    5.000000   66.594772
  726.407227    5.000000   65.835815
  727.156494    5.000000   64.923378
  727.905640    5.000000   63.746040
  728.654724    5.000000   62.153786
  729.403748    5.000000   60.159790
  730.152649    5.000000   58.103695
  730.901550    5.000000   56.587753
  731.650330    5.000000   56.106823
  732.399048    5.000000   56.838207
  733.147644    5.000000   58.430157
  733.896240    5.000000   60.417164
  734.644714    5.000000   62.378620
  735.393127    5.000000   64.156715
  736.141479    5.000000   65.666283
  736.889709    5.000000   66.923073
  737.637939    5.000000   67.970108
  738.386047    5.000000   68.806793
  739.134033    5.000000   69.476707
  739.882019    5.000000   70.002892
  740.629883    5.000000   70.459000
  741.377686    5.000000   70.849258
  742.125427    5.000000   71.131958
  742.873108    5.000000   71.350342
  743.620667    5.000000   71.549202
  744.368225    5.000000   71.755150
  745.115662    5.000000   71.927086
  745.862976    5.000000   72.067909
  746.610291    5.000000   72.180733
  747.357483    5.000000   72.325546
  748.104614    5.000000   72.442612
  748.851685    5.000000   72.576439
  749.598633    5.000000   72.647850
  750.345581    5.000000   72.699730
  751.092407    5.000000   72.716362
  751.839111    5.000000   72.719803
  752.585815    5.000000   72.703056
  753.332397    5.000000   72.645729
  754.078918    5.000000   72.560753
  754.825378    5.000000   72.453850
  755.571777    5.000000   72.311234
  756.318054    5.000000   72.169487
  757.064270    5.000000   71.957329
  757.810425    5.000000   71.745972
  758.556519    5.000000   71.476532
  759.302490    5.000000   71.220016
  760.048401    5.000000   70.925339
  760.794250    5.000000   70.635727
  761.540039    5.000000   70.333397
  762.285706    5.000000   70.082298
  763.031311    5.000000   69.813927
  763.776855    5.000000   69.606979
  764.522339    5.000000   69.382782
  765.267700    5.000000   69.192490
  766.013000    5.000000   69.025002
  766.758240    5.000000   68.890701
  767.503418    5.000000   68.846718
  768.248474    5.000000   68.792160
  768.993469    5.000000   68.818985
  769.738403    5.000000   68.882385
  770.483276    5.000000   69.076889
  771.228027    5.000000   69.288254
  771.972717    5.000000   69.443565
  772.717346    5.000000   69.554596
  773.461914    5.000000   69.662186
  774.206360    5.000000   69.870689
  774.950745    5.000000   70.104950
  775.695068    5.000000   70.388893
  776.439331    5.000000   70.688942
  777.183472    5.000000   70.986702
  777.927551    5.000000   71.239998
  778.671570    5.000000   71.435364
  779.415527    5.000000   71.656006
  780.159363    5.000000   71.859985
  780.903137    5.000000   72.075233
  781.646851    5.000000   72.260796
  782.390442    5.000000   72.512222
  783.134033    5.000000   72.770981
  783.877502    5.000000   72.984520
  784.620850    5.000000   73.155159
  785.364197    5.000000   73.318291
  786.107422    5.000000   73.492271
  786.850586    5.000000   73.686409
  787.593689    5.000000   73.844948
  788.336670    5.000000   74.000671
  789.079651    5.000000   74.146767
  789.822449    5.000000   74.301071
  790.565247    5.000000   74.420441
  791.307983    5.000000   74.542221
  792.050598    5.000000   74.647789
  792.793152    5.000000   74.827698
  793.535583    5.000000   74.972878
  794.278015    5.000000   75.111328
  795.020325    5.000000   75.246292
  795.762512    5.000000   75.301926
  796.504700    5.000000   75.391273
  797.246765    5.000000   75.434746
  797.988770    5.000000   75.548630
  798.730713    5.000000   75.633186
  799.472534    5.000000   75.715408
  800.214355    5.000000   75.802673
  800.956055    5.000000   75.940170
  801.697632    5.000000   76.030258
  802.439209    5.000000   76.125214
  803.180664    5.000000   76.161827
  803.922058    5.000000   76.292412
  804.663330    5.000000   76.330666
  805.404541    5.000000   76.406746
  806.145691    5.000000   76.409630
  806.886780    5.000000   76.518974
  807.627808    5.000000   76.615623
  808.368713    5.000000   76.719055
  809.109558    5.000000   76.800926
  809.850281    5.000000   76.888664
  810.591003    5.000000   76.962471
  811.331604    5.000000   76.959511
  812.072144    5.000000   76.982094
  812.812561    5.000000   76.982071
  813.552979    5.000000   77.090515
  814.293274    5.000000   77.111237
  815.033447    5.000000   77.198204
  815.773621    5.000000   77.225159
  816.513672    5.000000   77.320244
  817.253662    5.000000   77.379219
  817.993530    5.000000   77.394714
  818.733398    5.000000   77.362228
  819.473145    5.000000   77.352142
  820.212769    5.000000   77.394333
  820.952393    5.000000   77.465408
  821.691895    5.000000   77.541290
  822.431335    5.000000   77.620377
  823.170715    5.000000   77.634949
  823.909973    5.000000   77.656120
  824.649170    5.000000   77.607605
  825.388306    5.000000   77.610138
  826.127319    5.000000   77.611641
  826.866272    5.000000   77.666306
  827.605164    5.000000   77.722488
  828.343994    5.000000   77.752762
  829.082703    5.000000   77.774147
  829.821350    5.000000   77.734299
  830.559937    5.000000   77.746910
  831.298401    5.000000   77.765953
  832.036865    5.000000   77.833389
  832.775146    5.000000   77.826797
  833.513428    5.000000   77.835472
  834.251587    5.000000   77.894890
  834.989685    5.000000   77.987846
  835.727722    5.000000   78.102226
  836.465637    5.000000   78.167480
  837.203552    5.000000   78.200340
  837.941284    5.000000   78.227882
  838.679016    5.000000   78.200050
  839.416626    5.000000   78.199890
  840.154175    5.000000   78.220589
  840.891663    5.000000   78.295494
  841.629028    5.000000   78.337875
  842.366333    5.000000   78.307114
  843.103577    5.000000   78.224312
  843.840759    5.000000   78.241257
  844.577820    5.000000   78.263031
  845.314819    5.000000   78.333931
  846.051697    5.000000   78.332008
  846.788513    5.000000   78.408371
  847.525269    5.000000   78.500435
  848.261963    5.000000   78.596657
  848.998596    5.000000   78.661583
  849.735107    5.000000   78.689445
  850.471497    5.000000   78.700233
  851.207886    5.000000   78.674011
  851.944153    5.000000   78.655121
  852.680359    5.000000   78.750862
  853.416504    5.000000   78.790848
  854.152527    5.000000   78.782387
  854.888489    5.000000   78.732849
  855.624390    5.000000   78.738441
  856.360168    5.000000   78.801598
  857.095886    5.000000   78.788193
  857.831543    5.000000   78.844803
  858.567078    5.000000   78.873276
  859.302551    5.000000   78.959518
  860.037964    5.000000   78.944603
  860.773315    5.000000   78.982452
  861.508545    5.000000   78.988220
  862.243713    5.000000   79.008072
  862.978760    5.000000   78.997215
  863.713806    5.000000   78.978226
  864.448730    5.000000   78.986237
  865.183533    5.000000   79.035553
  865.918335    5.000000   79.092735
  866.653015    5.000000   79.192421
  867.387634    5.000000   79.238960
  868.122131    5.000000   79.216553
  868.856567    5.000000   79.143417
  869.590942    5.000000   79.097229
  870.325256    5.000000   79.158279
  871.059448    5.000000   79.206284
  871.793579    5.000000   79.218628
  872.527588    5.000000   79.208977
  873.261536    5.000000   79.178764
  873.995422    5.000000   79.199753
  874.729248    5.000000   79.218071
  875.462952    5.000000   79.286354
  876.196594    5.000000   79.326416
  876.930176    5.000000   79.346115
  877.663635    5.000000   79.338341
  878.397034    5.000000   79.340424
  879.130371    5.000000   79.331085
  879.863647    5.000000   79.301491
  880.596802    5.000000   79.307083
  881.329834    5.000000   79.337517
  882.062866    5.000000   79.411903
  882.795776    5.000000   79.486122
  883.528625    5.000000   79.521988
  884.261353    5.000000   79.568863
  884.994019    5.000000   79.521568
  885.726624    5.000000   79.520943
  886.459167    5.000000   79.466148
  887.191589    5.000000   79.476707
  887.923950    5.000000   79.540741
  888.656189    5.000000   79.628906
  889.388428    5.000000   79.701820
  890.120483    5.000000   79.741890
  890.852539    5.000000   79.822502
  891.584473    5.000000   79.944687
  892.316345    5.000000   80.086609
  893.048157    5.000000   80.201660
  893.779846    5.000000   80.346313
  894.511475    5.000000   80.452881
  895.243042    5.000000   80.587044
  895.974487    5.000000   80.674927
  896.705872    5.000000   80.769646
  897.437134    5.000000   80.731483
  898.168396    5.000000   80.696220
  898.899536    5.000000   80.564354
  899.630554    5.000000   80.423683
  900.361572    5.000000   80.079842
  901.092468    5.000000   79.560455
  901.823242    5.000000   78.828979
  902.553955    5.000000   77.864494
  903.284607    5.000000   76.854752
  904.015198    5.000000   75.670135
  904.745667    5.000000   74.516685
  905.476074    5.000000   73.292458
  906.206421    5.000000   72.179031
  906.936646    5.000000   71.150429
  907.666809    5.000000   70.217766
  908.396912    5.000000   69.425034
  909.126892    5.000000   68.717308
  909.856812    5.000000   68.201607
  910.586670    5.000000   67.889297
  911.316406    5.000000   67.842407
  912.046082    5.000000   68.060661
  912.775635    5.000000   68.532433
  913.505188    5.000000   69.241020
  914.234619    5.000000   70.100166
  914.963928    5.000000   71.108192
  915.693176    5.000000   72.209450
  916.422363    5.000000   73.288528
  917.151489    5.000000   74.341690
  917.880493    5.000000   75.291672
  918.609436    5.000000   76.160431
  919.338318    5.000000   76.874664
  920.067078    5.000000   77.431702
  920.795776    5.000000   77.941544
  921.524353    5.000000   78.386627
  922.252869    5.000000   78.801514
  922.981323    5.000000   79.097519
  923.709656    5.000000   79.383476
  924.437988    5.000000   79.605324
  925.166138    5.000000   79.804825
  925.894287    5.000000   79.961945
  926.622314    5.000000   80.138657
  927.350281    5.000000   80.291237
  928.078125    5.000000   80.419533
  928.805908    5.000000   80.528305
  929.533630    5.000000   80.592697
  930.261230    5.000000   80.588051
  930.988770    5.000000   80.611115
  931.716248    5.000000   80.713661
  932.443604    5.000000   80.778679
  933.170898    5.000000   80.825256
  933.898071    5.000000   80.863297
  934.625244    5.000000   80.983704
  935.352234    5.000000   81.127541
  936.079224    5.000000   81.258736
  936.806091    5.000000   81.345367
  937.532898    5.000000   81.438690
  938.259583    5.000000   81.489090
  938.986206    5.000000   81.523254
  939.712769    5.000000   81.467308
  940.439270    5.000000   81.426987
  941.165649    5.000000   81.472694
  941.891907    5.000000   81.587303
  942.618164    5.000000   81.727448
  943.344238    5.000000   81.783554
  944.070312    5.000000   81.825615
  944.796265    5.000000   81.851952
  945.522156    5.000000   81.876244
  946.247986    5.000000   81.899422
  946.973694    5.000000   81.920502
  947.699341    5.000000   81.966156
  948.424866    5.000000   81.980721
  949.150330    5.000000   81.945511
  949.875732    5.000000   81.958916
  950.601013    5.000000   81.932297
  951.326233    5.000000   81.964348
  952.051392    5.000000   81.943108
  952.776428    5.000000   81.995354
  953.501404    5.000000   82.029228
  954.226318    5.000000   82.092384
  954.951111    5.000000   82.049110
  955.675781    5.000000   82.015984
  956.400452    5.000000   82.048378
  957.125000    5.000000   82.158394
  957.849487    5.000000   82.191917
  958.573853    5.000000   82.209869
  959.298157    5.000000   82.186668
  960.022400    5.000000   82.189079
  960.746521    5.000000   82.159431
  961.470581    5.000000   82.220551
  962.194519    5.000000   82.367714
  962.918396    5.000000   82.468452
  963.642212    5.000000   82.519981
  964.365906    5.000000   82.487221
  965.089539    5.000000   82.511818
  965.813110    5.000000   82.520668
  966.536560    5.000000   82.521881
  967.259949    5.000000   82.483490
  967.983276    5.000000   82.473305
  968.706482    5.000000   82.495308
  969.429626    5.000000   82.481712
  970.152649    5.000000   82.473839
  970.875610    5.000000   82.509514
  971.598511    5.000000   82.586540
  972.321289    5.000000   82.645493
  973.044006    5.000000   82.609055
  973.766602    5.000000   82.574173
  974.489136    5.000000   82.492599
  975.211609    5.000000   82.496536
  975.934021    5.000000   82.522934
  976.656311    5.000000   82.625214
  977.378479    5.000000   82.684143
  978.100586    5.000000   82.729385
  978.822632    5.000000   82.764679
  979.544617    5.000000   82.811203
  980.266479    5.000000   82.871468
  980.988281    5.000000   82.937019
  981.709961    5.000000   82.945526
  982.431580    5.000000   82.911919
  983.153076    5.000000   82.906036
  983.874573    5.000000   82.963463
  984.595886    5.000000   82.946518
  985.317200    5.000000   82.916107
  986.038391    5.000000   82.845978
  986.759521    5.000000   82.888298
  987.480530    5.000000   82.924675
  988.201477    5.000000   82.999451
  988.922302    5.000000   83.013458
  989.643066    5.000000   83.023354
  990.363770    5.000000   83.011070
  991.084351    5.000000   83.084618
  991.804871    5.000000   83.066086
  992.525330    5.000000   83.040405
  993.245667    5.000000   82.983086
  993.965942    5.000000   82.998291
  994.686096    5.000000   83.036438
  995.406189    5.000000   83.160500
  996.126221    5.000000   83.253075
  996.846130    5.000000   83.306786
  997.565979    5.000000   83.264847
  998.285706    5.000000   83.169701
  999.005371    5.000000   83.164696
  999.724976    5.000000   83.139420
 1000.444458    5.000000   83.177261
 1001.163879    5.000000   83.124359
 1001.883179    5.000000   83.082222
 1002.602478    5.000000   83.119965
 1003.321594    5.000000   83.195465
 1004.040649    5.000000   83.278389
 1004.759644    5.000000   83.237953
 1005.478577    5.000000   83.233452
 1006.197388    5.000000   83.223633
 1006.916138    5.000000   83.258156
 1007.634766    5.000000   83.203758
 1008.353333    5.000000   83.167747
 1009.071777    5.000000   83.151176
 1009.790161    5.000000   83.213852
 1010.508484    5.000000   83.283005
 1011.226685    5.000000   83.329124
 1011.944824    5.000000   83.309402
 1012.662903    5.000000   83.293152
 1013.380859    5.000000   83.209465
 1014.098694    5.000000   83.183723
 1014.816528    5.000000   83.157082
 1015.534241    5.000000   83.185326
 1016.251831    5.000000   83.240799
 1016.969360    5.000000   83.254837
 1017.686829    5.000000   83.347794
 1018.404175    5.000000   83.358177
 1019.121460    5.000000   83.404991
 1019.838623    5.000000   83.366341
 1020.555725    5.000000   83.424271
 1021.272766    5.000000   83.454971
 1021.989685    5.000000   83.447784
 1022.706543    5.000000   83.502129
 1023.423340    5.000000   83.477730
 1024.140015    5.000000   83.558929
 1024.856567    5.000000   83.535294
 1025.573120    5.000000   83.583389
 1026.289551    5.000000   83.496941
 1027.005859    5.000000   83.296516
 1027.722046    5.000000   83.172081
 1028.438232    5.000000   83.141052
 1029.154297    5.000000   83.235954
 1029.870239    5.000000   83.367714
 1030.586182    5.000000   83.438385
 1031.302002    5.000000   83.434044
 1032.017700    5.000000   83.408005
 1032.733398    5.000000   83.433495
 1033.448975    5.000000   83.485046
 1034.164429    5.000000   83.432152
 1034.879761    5.000000   83.450241
 1035.595093    5.000000   83.421082
 1036.310303    5.000000   83.424736
 1037.025391    5.000000   83.376930
 1037.740479    5.000000   83.389732
 1038.455444    5.000000   83.445053
 1039.170288    5.000000   83.441582
 1039.885010    5.000000   83.382317
 1040.599731    5.000000   83.311981
 1041.314331    5.000000   83.324783
 1042.028809    5.000000   83.391930
 1042.743286    5.000000   83.368690
 1043.457642    5.000000   83.302597
 1044.171875    5.000000   83.230194
 1044.885986    5.000000   83.300560
 1045.600098    5.000000   83.324150
 1046.314087    5.000000   83.437569
 1047.028076    5.000000   83.345688
 1047.741821    5.000000   83.267204
 1048.455566    5.000000   83.188309
 1049.169189    5.000000   83.205658
 1049.882812    5.000000   83.164871
 1050.596313    5.000000   83.175400
 1051.309692    5.000000   83.105064
 1052.022949    5.000000   83.228569
 1052.736206    5.000000   83.151314
 1053.449341    5.000000   83.225914
 1054.162354    5.000000   83.293816
 1054.875244    5.000000   83.224159
 1055.588135    5.000000   83.204834
 1056.300903    5.000000   83.054749
 1057.013672    5.000000   83.109550
 1057.726196    5.000000   83.040977
 1058.438721    5.000000   82.979935
 1059.151123    5.000000   82.963036
 1059.863525    5.000000   82.898544
 1060.575806    5.000000   82.870728
 1061.287964    5.000000   82.857239
 1062.000000    5.000000   82.912956
 1062.712036    5.000000   83.139069
 1063.423950    5.000000   83.091576
 1064.135742    5.000000   83.069031
 1064.847412    5.000000   82.753014
 1065.559082    5.000000   82.836945
 1066.270630    5.000000   82.795410
 1066.982178    5.000000   82.878532
 1067.693481    5.000000   82.914391
 1068.404785    5.000000   82.960548
 1069.115967    5.000000   83.016350
 1069.827148    5.000000   82.889030
 1070.538086    5.000000   82.891014
 1071.249146    5.000000   82.937271
 1071.959961    5.000000   82.916100
 1072.670654    5.000000   82.853554
 1073.381348    5.000000   82.727936
 1074.091919    5.000000   82.715027
 1074.802490    5.000000   82.662537
 1075.512939    5.000000   82.694084
 1076.223145    5.000000   82.647690
 1076.933472    5.000000   82.588242
 1077.643555    5.000000   82.421883
 1078.353638    5.000000   82.303207
 1079.063599    5.000000   82.383095
 1079.773560    5.000000   82.409042
 1080.483276    5.000000   82.406540
 1081.192993    5.000000   82.439392
 1081.902588    5.000000   82.415535
 1082.612183    5.000000   82.453575
 1083.321655    5.000000   82.364052
 1084.031006    5.000000   82.371315
 1084.740234    5.000000   82.231102
 1085.449463    5.000000   82.099953
 1086.158447    5.000000   81.965569
 1086.867554    5.000000   81.763145
 1087.576416    5.000000   81.575394
 1088.285278    5.000000   81.456177
 1088.994019    5.000000   81.481972
 1089.702637    5.000000   81.460693
 1090.411133    5.000000   81.317360
 1091.119629    5.000000   81.242516
 1091.828003    5.000000   80.981506
 1092.536377    5.000000   80.820343
 1093.244507    5.000000   80.650406
 1093.952637    5.000000   80.560425
 1094.660645    5.000000   80.514740
 1095.368652    5.000000   80.451889
 1096.076416    5.000000   80.368736
 1096.784180    5.000000   80.212250
 1097.491943    5.000000   80.130318
 1098.199463    5.000000   80.048996
 1098.906982    5.000000   79.975288
 1099.614380    5.000000   79.647369
 1100.321655    5.000000   79.402176
 1101.028931    5.000000   79.032204
 1101.736084    5.000000   78.907524
 1102.443115    5.000000   78.748924
 1103.150024    5.000000   78.639740
 1103.856934    5.000000   78.586662
 1104.563721    5.000000   78.296638
 1105.270386    5.000000   78.208626
 1105.977051    5.000000   78.058746
 1106.683594    5.000000   77.837982
 1107.390015    5.000000   77.576668
 1108.096313    5.000000   77.225395
 1108.802612    5.000000   76.936325
 1109.508667    5.000000   76.900627
 1110.214844    5.000000   76.689880
 1110.920776    5.000000   76.615257
 1111.626709    5.000000   76.164589
 1112.332397    5.000000   75.971626
 1113.038208    5.000000   75.721497
 1113.743774    5.000000   75.601463
 1114.449341    5.000000   75.401428
 1115.154785    5.000000   75.197990
 1115.860107    5.000000   75.008995
 1116.565430    5.000000   74.746208
 1117.270508    5.000000   74.491196
 1117.975586    5.000000   74.272865
 1118.680664    5.000000   74.145271

  347.693481    6.000000   67.391304
  348.476318    6.000000   69.672134
  349.259064    6.000000   61.739128
  350.041779    6.000000   48.381294
  350.824432    6.000000   47.734425
  351.606995    6.000000   47.663353
  352.389526    6.000000   47.356274
  353.171997    6.000000   47.347698
  353.954376    6.000000   46.899223
  354.736725    6.000000   47.315502
  355.519012    6.000000   46.390141
  356.301208    6.000000   46.076729
  357.083374    6.000000   46.083126
  357.865448    6.000000   46.641293
  358.647491    6.000000   46.883213
  359.429443    6.000000   46.317333
  360.211365    6.000000   46.155224
  360.993195    6.000000   46.098545
  361.774994    6.000000   45.621567
  362.556702    6.000000   45.449947
  363.338379    6.000000   44.818481
  364.119965    6.000000   44.754574
  364.901520    6.000000   44.323143
  365.682983    6.000000   44.902584
  366.464386    6.000000   44.803963
  367.245758    6.000000   45.004185
  368.027039    6.000000   44.916721
  368.808258    6.000000   44.727180
  369.589447    6.000000   44.549820
  370.370544    6.000000   44.174267
  371.151581    6.000000   44.005047
  371.932556    6.000000   43.508194
  372.713470    6.000000   43.567017
  373.494324    6.000000   43.495129
  374.275116    6.000000   43.837692
  375.055847    6.000000   43.362831
  375.836517    6.000000   43.121292
  376.617126    6.000000   42.730793
  377.397675    6.000000   42.666176
  378.178162    6.000000   42.463253
  378.958588    6.000000   42.274715
  379.738953    6.000000   42.089909
  380.519226    6.000000   41.961971
  381.299469    6.000000   41.653343
  382.079651    6.000000   41.484661
  382.859741    6.000000   41.253784
  383.639801    6.000000   41.061707
  384.419769    6.000000   41.057819
  385.199707    6.000000   40.975567
  385.979553    6.000000   40.743526
  386.759369    6.000000   40.338863
  387.539093    6.000000   40.103737
  388.318756    6.000000   40.020256
  389.098358    6.000000   39.795387
  389.877930    6.000000   39.472446
  390.657410    6.000000   39.045033
  391.436829    6.000000   38.812412
  392.216187    6.000000   38.704449
  392.995483    6.000000   38.572960
  393.774719    6.000000   38.313042
  394.553864    6.000000   38.058514
  395.332977    6.000000   37.890556
  396.112030    6.000000   37.732162
  396.891022    6.000000   37.536114
  397.669922    6.000000   37.329788
  398.448792    6.000000   37.147106
  399.227570    6.000000   36.903416
  400.006317    6.000000   36.736622
  400.784973    6.000000   36.564800
  401.563568    6.000000   36.411472
  402.342102    6.000000   36.205956
  403.120605    6.000000   36.037132
  403.899017    6.000000   35.865322
  404.677368    6.000000   35.719368
  405.455658    6.000000   35.502186
  406.233856    6.000000   35.403141
  407.012024    6.000000   35.287899
  407.790131    6.000000   35.207710
  408.568176    6.000000   35.024002
  409.346130    6.000000   34.893360
  410.124054    6.000000   34.710991
  410.901886    6.000000   34.650200
  411.679657    6.000000   34.527615
  412.457397    6.000000   34.487473
  413.235046    6.000000   34.301655
  414.012634    6.000000   34.181389
  414.790161    6.000000   34.076134
  415.567627    6.000000   33.983589
  416.345032    6.000000   33.897362
  417.122345    6.000000   33.723209
  417.899628    6.000000   33.658131
  418.676849    6.000000   33.526604
  419.453979    6.000000   33.524418
  420.231079    6.000000   33.427643
  421.008087    6.000000   33.359455
  421.785034    6.000000   33.246811
  422.561920    6.000000   33.143841
  423.338745    6.000000   33.027939
  424.115509    6.000000   32.912258
  424.892212    6.000000   32.859772
  425.668854    6.000000   32.816223
  426.445435    6.000000   32.757011
  427.221924    6.000000   32.656937
  427.998383    6.000000   32.624886
  428.774750    6.000000   32.529373
  429.551086    6.000000   32.469616
  430.327332    6.000000   32.373104
  431.103516    6.000000   32.339561
  431.879639    6.000000   32.352787
  432.655701    6.000000   32.320045
  433.431702    6.000000   32.280167
  434.207611    6.000000   32.207771
  434.983490    6.000000   32.174164
  435.759277    6.000000   32.187668
  436.535034    6.000000   32.137611
  437.310699    6.000000   32.087887
  438.086304    6.000000   32.021160
  438.861847    6.000000   32.034878
  439.637329    6.000000   32.072132
  440.412750    6.000000   32.091465
  441.188110    6.000000   32.071304
  441.963379    6.000000   32.056225
  442.738617    6.000000   32.073013
  443.513763    6.000000   32.100796
  444.288849    6.000000   32.136665
  445.063873    6.000000   32.138577
  445.838867    6.000000   32.159306
  446.613739    6.000000   32.154133
  447.388580    6.000000   32.201813
  448.163361    6.000000   32.238892
  448.938049    6.000000   32.282864
  449.712708    6.000000   32.309956
  450.487274    6.000000   32.370605
  451.261780    6.000000   32.450611
  452.036224    6.000000   32.494686
  452.810608    6.000000   32.530308
  453.584930    6.000000   32.538559
  454.359192    6.000000   32.602547
  455.133362    6.000000   32.646294
  455.907501    6.000000   32.693649
  456.681549    6.000000   32.726673
  457.455536    6.000000   32.771713
  458.229462    6.000000   32.820724
  459.003326    6.000000   32.862579
  459.777130    6.000000   32.916988
  460.550842    6.000000   32.989876
  461.324524    6.000000   33.067265
  462.098114    6.000000   33.142414
  462.871643    6.000000   33.201626
  463.645142    6.000000   33.287037
  464.418518    6.000000   33.374241
  465.191864    6.000000   33.472694
  465.965149    6.000000   33.587776
  466.738342    6.000000   33.721260
  467.511505    6.000000   33.828739
  468.284576    6.000000   33.932800
  469.057587    6.000000   34.021778
  469.830536    6.000000   34.124596
  470.603424    6.000000   34.210930
  471.376221    6.000000   34.332565
  472.148987    6.000000   34.467609
  472.921661    6.000000   34.574196
  473.694275    6.000000   34.686668
  474.466858    6.000000   34.808640
  475.239319    6.000000   34.943077
  476.011749    6.000000   35.039143
  476.784119    6.000000   35.150822
  477.556396    6.000000   35.303482
  478.328613    6.000000   35.436085
  479.100800    6.000000   35.576431
  479.872864    6.000000   35.669056
  480.644897    6.000000   35.804382
  481.416870    6.000000   35.927174
  482.188751    6.000000   36.091423
  482.960602    6.000000   36.209713
  483.732361    6.000000   36.369606
  484.504059    6.000000   36.508060
  485.275696    6.000000   36.693123
  486.047241    6.000000   36.829754
  486.818756    6.000000   36.998936
  487.590179    6.000000   37.180470
  488.361542    6.000000   37.333656
  489.132843    6.000000   37.476006
  489.904083    6.000000   37.615135
  490.675262    6.000000   37.787189
  491.446350    6.000000   37.899715
  492.217407    6.000000   37.964329
  492.988373    6.000000   38.008022
  493.759277    6.000000   38.075314
  494.530121    6.000000   38.152908
  495.300873    6.000000   38.184372
  496.071594    6.000000   38.200050
  496.842224    6.000000   38.178112
  497.612793    6.000000   38.183723
  498.383301    6.000000   38.174438
  499.153748    6.000000   38.172142
  499.924103    6.000000   38.188145
  500.694427    6.000000   38.197792
  501.464661    6.000000   38.222992
  502.234833    6.000000   38.220535
  503.004944    6.000000   38.251614
  503.774963    6.000000   38.245941
  504.544952    6.000000   38.253819
  505.314850    6.000000   38.254845
  506.084686    6.000000   38.262657
  506.854462    6.000000   38.280331
  507.624176    6.000000   38.288460
  508.393799    6.000000   38.311504
  509.163391    6.000000   38.321194
  509.932892    6.000000   38.330372
  510.702332    6.000000   38.350826
  511.471680    6.000000   38.366077
  512.240967    6.000000   38.363899
  513.010254    6.000000   38.375256
  513.779419    6.000000   38.354923
  514.548523    6.000000   38.356503
  515.317566    6.000000   38.342342
  516.086487    6.000000   38.379700
  516.855408    6.000000   38.389931
  517.624268    6.000000   38.379120
  518.393005    6.000000   38.356602
  519.161682    6.000000   38.342495
  519.930359    6.000000   38.361176
  520.698914    6.000000   38.356083
  521.467407    6.000000   38.358578
  522.235840    6.000000   38.315025
  523.004211    6.000000   38.299236
  523.772461    6.000000   38.263710
  524.540710    6.000000   38.259800
  525.308899    6.000000   38.221870
  526.076965    6.000000   38.207863
  526.844971    6.000000   38.194981
  527.612976    6.000000   38.184433
  528.380859    6.000000   38.145855
  529.148682    6.000000   38.081909
  529.916443    6.000000   38.038162
  530.684082    6.000000   37.992950
  531.451721    6.000000   37.963390
  532.219299    6.000000   37.930309
  532.986755    6.000000   37.912308
  533.754211    6.000000   37.877289
  534.521545    6.000000   37.860123
  535.288818    6.000000   37.822647
  536.056030    6.000000   37.782993
  536.823181    6.000000   37.731308
  537.590271    6.000000   37.698559
  538.357239    6.000000   37.650650
  539.124207    6.000000   37.593395
  539.891052    6.000000   37.537952
  540.657898    6.000000   37.507069
  541.424622    6.000000   37.458599
  542.191284    6.000000   37.407932
  542.957886    6.000000   37.357483
  543.724426    6.000000   37.304188
  544.490906    6.000000   37.255760
  545.257263    6.000000   37.188759
  546.023621    6.000000   37.133354
  546.789856    6.000000   37.057507
  547.556091    6.000000   36.994488
  548.322205    6.000000   36.918594
  549.088257    6.000000   36.843712
  549.854248    6.000000   36.743744
  550.620178    6.000000   36.656715
  551.385986    6.000000   36.583225
  552.151794    6.000000   36.518265
  552.917480    6.000000   36.452469
  553.683167    6.000000   36.358810
  554.448730    6.000000   36.256474
  555.214233    6.000000   36.162308
  555.979675    6.000000   36.083179
  556.745056    6.000000   36.012695
  557.510315    6.000000   35.934902
  558.275574    6.000000   35.837276
  559.040710    6.000000   35.735977
  559.805847    6.000000   35.620106
  560.570862    6.000000   35.502468
  561.335815    6.000000   35.392353
  562.100708    6.000000   35.280602
  562.865540    6.000000   35.171955
  563.630310    6.000000   35.038902
  564.394958    6.000000   34.896248
  565.159607    6.000000   34.772289
  565.924133    6.000000   34.649357
  566.688599    6.000000   34.541775
  567.453003    6.000000   34.401512
  568.217346    6.000000   34.269142
  568.981628    6.000000   34.128262
  569.745850    6.000000   34.001499
  570.509949    6.000000   33.868488
  571.273987    6.000000   33.712837
  572.038025    6.000000   33.539505
  572.801941    6.000000   33.394604
  573.565796    6.000000   33.269180
  574.329590    6.000000   33.161808
  575.093262    6.000000   33.027840
  575.856934    6.000000   32.886765
  576.620483    6.000000   32.755764
  577.384033    6.000000   32.621262
  578.147461    6.000000   32.492928
  578.910828    6.000000   32.362209
  579.674133    6.000000   32.234871
  580.437378    6.000000   32.108624
  581.200500    6.000000   31.981340
  581.963623    6.000000   31.871002
  582.726624    6.000000   31.763750
  583.489563    6.000000   31.652834
  584.252502    6.000000   31.533560
  585.015259    6.000000   31.424414
  585.778015    6.000000   31.321983
  586.540710    6.000000   31.227428
  587.303284    6.000000   31.121803
  588.065857    6.000000   31.030081
  588.828308    6.000000   30.932535
  589.590698    6.000000   30.848753
  590.353027    6.000000   30.777388
  591.115295    6.000000   30.705545
  591.877502    6.000000   30.639011
  592.639587    6.000000   30.567871
  593.401611    6.000000   30.516680
  594.163635    6.000000   30.466221
  594.925537    6.000000   30.399851
  595.687378    6.000000   30.331211
  596.449097    6.000000   30.277435
  597.210815    6.000000   30.229750
  597.972412    6.000000   30.182701
  598.734009    6.000000   30.126867
  599.495483    6.000000   30.090805
  600.256897    6.000000   30.073057
  601.018250    6.000000   30.059393
  601.779541    6.000000   30.039984
  602.540710    6.000000   30.024685
  603.301880    6.000000   30.015293
  604.062927    6.000000   30.016588
  604.823914    6.000000   30.024670
  605.584839    6.000000   30.047312
  606.345703    6.000000   30.089233
  607.106506    6.000000   30.140570
  607.867188    6.000000   30.199800
  608.627808    6.000000   30.260691
  609.388428    6.000000   30.318762
  610.148926    6.000000   30.397711
  610.909363    6.000000   30.483618
  611.669678    6.000000   30.598753
  612.429993    6.000000   30.720995
  613.190186    6.000000   30.865299
  613.950378    6.000000   31.022379
  614.710449    6.000000   31.185690
  615.470459    6.000000   31.353811
  616.230347    6.000000   31.537880
  616.990234    6.000000   31.737034
  617.750000    6.000000   31.961464
  618.509766    6.000000   32.175514
  619.269409    6.000000   32.422455
  620.028992    6.000000   32.677197
  620.788513    6.000000   32.966152
  621.547913    6.000000   33.264420
  622.307312    6.000000   33.562389
  623.066589    6.000000   33.863377
  623.825806    6.000000   34.164795
  624.584961    6.000000   34.500130
  625.344055    6.000000   34.841511
  626.103088    6.000000   35.198044
  626.862000    6.000000   35.554035
  627.620911    6.000000   35.920815
  628.379700    6.000000   36.302856
  629.138428    6.000000   36.704735
  629.897095    6.000000   37.136562
  630.655640    6.000000   37.574669
  631.414185    6.000000   38.006832
  632.172607    6.000000   38.438683
  632.931030    6.000000   38.872208
  633.689331    6.000000   39.319626
  634.447510    6.000000   39.751648
  635.205688    6.000000   40.188869
  635.963806    6.000000   40.629608
  636.721802    6.000000   41.094685
  637.479736    6.000000   41.559319
  638.237610    6.000000   42.023628
  638.995422    6.000000   42.484634
  639.753113    6.000000   42.943371
  640.510803    6.000000   43.384541
  641.268372    6.000000   43.835121
  642.025879    6.000000   44.271915
  642.783325    6.000000   44.729271
  643.540710    6.000000   45.191330
  644.298035    6.000000   45.652924
  645.055237    6.000000   46.108288
  645.812378    6.000000   46.548260
  646.569458    6.000000   47.000050
  647.326477    6.000000   47.428173
  648.083435    6.000000   47.851368
  648.840271    6.000000   48.269192
  649.597107    6.000000   48.699818
  650.353821    6.000000   49.112373
  651.110474    6.000000   49.515518
  651.867065    6.000000   49.937874
  652.623535    6.000000   50.360538
  653.380005    6.000000   50.779625
  654.136353    6.000000   51.166233
  654.892639    6.000000   51.560726
  655.648865    6.000000   51.946201
  656.405029    6.000000   52.331707
  657.161072    6.000000   52.689224
  657.917053    6.000000   53.052429
  658.673035    6.000000   53.412704
  659.428894    6.000000   53.769669
  660.184631    6.000000   54.124935
  660.940369    6.000000   54.480366
  661.695984    6.000000   54.834450
  662.451599    6.000000   55.186180
  663.207092    6.000000   55.524422
  663.962524    6.000000   55.851849
  664.717834    6.000000   56.183231
  665.473145    6.000000   56.496315
  666.228333    6.000000   56.823742
  666.983459    6.000000   57.114994
  667.738525    6.000000   57.427914
  668.493530    6.000000   57.740597
  669.248413    6.000000   58.036179
  670.003296    6.000000   58.310551
  670.758057    6.000000   58.554707
  671.512756    6.000000   58.831497
  672.267334    6.000000   59.105434
  673.021912    6.000000   59.441357
  673.776367    6.000000   59.747845
  674.530823    6.000000   60.061726
  675.285156    6.000000   60.303486
  676.039368    6.000000   60.537189
  676.793579    6.000000   60.755989
  677.547668    6.000000   60.995266
  678.301758    6.000000   61.249271
  679.055725    6.000000   61.529285
  679.809570    6.000000   61.833942
  680.563416    6.000000   62.121948
  681.317139    6.000000   62.365543
  682.070862    6.000000   62.556320
  682.824463    6.000000   62.740017
  683.577942    6.000000   62.935764
  684.331421    6.000000   63.142529
  685.084839    6.000000   63.362862
  685.838135    6.000000   63.564236
  686.591370    6.000000   63.760422
  687.344543    6.000000   63.967953
  688.097595    6.000000   64.169235
  688.850647    6.000000   64.376617
  689.603577    6.000000   64.532951
  690.356445    6.000000   64.709656
  691.109253    6.000000   64.873100
  691.861938    6.000000   65.060883
  692.614624    6.000000   65.264465
  693.367188    6.000000   65.456039
  694.119690    6.000000   65.600525
  694.872131    6.000000   65.756271
  695.624451    6.000000   65.900772
  696.376770    6.000000   66.090179
  697.128967    6.000000   66.249901
  697.881104    6.000000   66.411987
  698.633118    6.000000   66.591827
  699.385132    6.000000   66.738327
  700.137024    6.000000   66.919090
  700.888855    6.000000   67.070641
  701.640625    6.000000   67.272240
  702.392334    6.000000   67.463089
  703.143921    6.000000   67.656250
  703.895508    6.000000   67.818581
  704.646973    6.000000   67.970375
  705.398376    6.000000   68.158356
  706.149658    6.000000   68.345581
  706.900940    6.000000   68.557854
  707.652100    6.000000   68.761360
  708.403198    6.000000   69.009308
  709.154236    6.000000   69.181557
  709.905151    6.000000   69.372086
  710.656006    6.000000   69.550575
  711.406860    6.000000   69.774994
  712.157593    6.000000   69.973259
  712.908203    6.000000   70.113602
  713.658813    6.000000   70.256729
  714.409302    6.000000   70.353928
  715.159729    6.000000   70.431274
  715.910095    6.000000   70.463577
  716.660339    6.000000   70.442352
  717.410583    6.000000   70.377403
  718.160706    6.000000   70.271339
  718.910767    6.000000   70.134468
  719.660767    6.000000   69.889107
  720.410645    6.000000   69.590363
  721.160461    6.000000   69.238480
  721.910278    6.000000   68.842255
  722.659912    6.000000   68.340424
  723.409546    6.000000   67.741478
  724.159058    6.000000   67.098625
  724.908569    6.000000   66.431335
  725.657898    6.000000   65.660645
  726.407227    6.000000   64.726768
  727.156494    6.000000   63.523594
  727.905640    6.000000   61.925072
  728.654724    6.000000   59.948627
  729.403748    6.000000   57.922771
  730.152649    6.000000   56.493279
  730.901550    6.000000   56.142376
  731.650330    6.000000   56.939034
  732.399048    6.000000   58.571629
  733.147644    6.000000   60.540623
  733.896240    6.000000   62.465439
  734.644714    6.000000   64.164520
  735.393127    6.000000   65.663818
  736.141479    6.000000   66.910217
  736.889709    6.000000   67.951340
  737.637939    6.000000   68.784317
  738.386047    6.000000   69.477982
  739.134033    6.000000   70.037514
  739.882019    6.000000   70.493599
  740.629883    6.000000   70.871956
  741.377686    6.000000   71.195885
  742.125427    6.000000   71.418732
  742.873108    6.000000   71.626266
  743.620667    6.000000   71.817627
  744.368225    6.000000   72.041008
  745.115662    6.000000   72.220764
  745.862976    6.000000   72.370201
  746.610291    6.000000   72.470680
  747.357483    6.000000   72.579124
  748.104614    6.000000   72.670174
  748.851685    6.000000   72.753136
  749.598633    6.000000   72.777901
  750.345581    6.000000   72.787186
  751.092407    6.000000   72.786186
  751.839111    6.000000   72.805519
  752.585815    6.000000   72.773102
  753.332397    6.000000   72.711281
  754.078918    6.000000   72.589363
  754.825378    6.000000   72.431183
  755.571777    6.000000   72.260735
  756.318054    6.000000   72.075272
  757.064270    6.000000   71.852013
  757.810425    6.000000   71.610916
  758.556519    6.000000   71.332237
  759.302490    6.000000   71.073082
  760.048401    6.000000   70.794914
  760.794250    6.000000   70.530602
  761.540039    6.000000   70.268188
  762.285706    6.000000   70.020233
  763.031311    6.000000   69.784325
  763.776855    6.000000   69.578918
  764.522339    6.000000   69.381340
  765.267700    6.000000   69.221771
  766.013000    6.000000   69.097183
  766.758240    6.000000   69.050865
  767.503418    6.000000   69.038544
  768.248474    6.000000   69.067703
  768.993469    6.000000   69.096489
  769.738403    6.000000   69.228104
  770.483276    6.000000   69.419785
  771.228027    6.000000   69.685982
  771.972717    6.000000   69.880791
  772.717346    6.000000   70.034492
  773.461914    6.000000   70.152168
  774.206360    6.000000   70.337524
  774.950745    6.000000   70.603981
  775.695068    6.000000   70.896423
  776.439331    6.000000   71.202477
  777.183472    6.000000   71.435585
  777.927551    6.000000   71.664627
  778.671570    6.000000   71.876701
  779.415527    6.000000   72.127861
  780.159363    6.000000   72.365646
  780.903137    6.000000   72.557419
  781.646851    6.000000   72.717918
  782.390442    6.000000   72.901169
  783.134033    6.000000   73.130699
  783.877502    6.000000   73.327644
  784.620850    6.000000   73.505898
  785.364197    6.000000   73.658516
  786.107422    6.000000   73.795319
  786.850586    6.000000   73.980759
  787.593689    6.000000   74.124413
  788.336670    6.000000   74.326195
  789.079651    6.000000   74.469688
  789.822449    6.000000   74.640335
  790.565247    6.000000   74.755707
  791.307983    6.000000   74.890297
  792.050598    6.000000   74.976784
  792.793152    6.000000   75.098877
  793.535583    6.000000   75.220200
  794.278015    6.000000   75.340096
  795.020325    6.000000   75.493111
  795.762512    6.000000   75.572197
  796.504700    6.000000   75.661125
  797.246765    6.000000   75.694962
  797.988770    6.000000   75.786728
  798.730713    6.000000   75.870766
  799.472534    6.000000   75.963165
  800.214355    6.000000   76.007774
  800.956055    6.000000   76.105019
  801.697632    6.000000   76.187721
  802.439209    6.000000   76.287430
  803.180664    6.000000   76.374100
  803.922058    6.000000   76.498749
  804.663330    6.000000   76.595596
  805.404541    6.000000   76.631676
  806.145691    6.000000   76.655472
  806.886780    6.000000   76.703552
  807.627808    6.000000   76.808273
  808.368713    6.000000   76.876099
  809.109558    6.000000   76.980316
  809.850281    6.000000   77.069969
  810.591003    6.000000   77.146538
  811.331604    6.000000   77.144806
  812.072144    6.000000   77.191513
  812.812561    6.000000   77.208031
  813.552979    6.000000   77.304047
  814.293274    6.000000   77.302277
  815.033447    6.000000   77.396011
  815.773621    6.000000   77.444344
  816.513672    6.000000   77.553459
  817.253662    6.000000   77.590141
  817.993530    6.000000   77.571213
  818.733398    6.000000   77.528076
  819.473145    6.000000   77.515778
  820.212769    6.000000   77.591972
  820.952393    6.000000   77.682648
  821.691895    6.000000   77.754349
  822.431335    6.000000   77.799973
  823.170715    6.000000   77.807884
  823.909973    6.000000   77.816208
  824.649170    6.000000   77.793182
  825.388306    6.000000   77.808006
  826.127319    6.000000   77.843330
  826.866272    6.000000   77.899437
  827.605164    6.000000   77.920380
  828.343994    6.000000   77.947266
  829.082703    6.000000   77.954407
  829.821350    6.000000   77.937599
  830.559937    6.000000   77.936836
  831.298401    6.000000   77.953583
  832.036865    6.000000   77.998528
  832.775146    6.000000   77.995171
  833.513428    6.000000   78.014381
  834.251587    6.000000   78.078514
  834.989685    6.000000   78.160118
  835.727722    6.000000   78.214050
  836.465637    6.000000   78.284058
  837.203552    6.000000   78.327675
  837.941284    6.000000   78.357147
  838.679016    6.000000   78.333542
  839.416626    6.000000   78.345497
  840.154175    6.000000   78.428467
  840.891663    6.000000   78.492378
  841.629028    6.000000   78.512459
  842.366333    6.000000   78.454254
  843.103577    6.000000   78.398788
  843.840759    6.000000   78.423859
  844.577820    6.000000   78.476807
  845.314819    6.000000   78.563339
  846.051697    6.000000   78.604576
  846.788513    6.000000   78.648933
  847.525269    6.000000   78.714409
  848.261963    6.000000   78.780914
  848.998596    6.000000   78.832947
  849.735107    6.000000   78.832008
  850.471497    6.000000   78.813377
  851.207886    6.000000   78.820885
  851.944153    6.000000   78.805908
  852.680359    6.000000   78.877739
  853.416504    6.000000   78.914627
  854.152527    6.000000   78.912704
  854.888489    6.000000   78.853844
  855.624390    6.000000   78.836830
  856.360168    6.000000   78.909882
  857.095886    6.000000   78.977341
  857.831543    6.000000   79.021896
  858.567078    6.000000   79.071251
  859.302551    6.000000   79.098068
  860.037964    6.000000   79.067535
  860.773315    6.000000   79.084122
  861.508545    6.000000   79.110550
  862.243713    6.000000   79.154938
  862.978760    6.000000   79.144188
  863.713806    6.000000   79.106125
  864.448730    6.000000   79.124298
  865.183533    6.000000   79.162537
  865.918335    6.000000   79.230354
  866.653015    6.000000   79.327316
  867.387634    6.000000   79.386902
  868.122131    6.000000   79.393410
  868.856567    6.000000   79.329247
  869.590942    6.000000   79.292641
  870.325256    6.000000   79.340698
  871.059448    6.000000   79.355034
  871.793579    6.000000   79.331764
  872.527588    6.000000   79.357819
  873.261536    6.000000   79.374382
  873.995422    6.000000   79.429726
  874.729248    6.000000   79.427963
  875.462952    6.000000   79.519592
  876.196594    6.000000   79.539627
  876.930176    6.000000   79.548340
  877.663635    6.000000   79.527534
  878.397034    6.000000   79.552696
  879.130371    6.000000   79.561012
  879.863647    6.000000   79.546509
  880.596802    6.000000   79.559784
  881.329834    6.000000   79.590454
  882.062866    6.000000   79.652000
  882.795776    6.000000   79.727028
  883.528625    6.000000   79.805595
  884.261353    6.000000   79.887535
  884.994019    6.000000   79.926880
  885.726624    6.000000   79.920067
  886.459167    6.000000   79.956268
  887.191589    6.000000   80.015350
  887.923950    6.000000   80.203354
  888.656189    6.000000   80.339073
  889.388428    6.000000   80.538948
  890.120483    6.000000   80.650665
  890.852539    6.000000   80.807785
  891.584473    6.000000   80.919456
  892.316345    6.000000   81.039566
  893.048157    6.000000   81.051491
  893.779846    6.000000   80.971687
  894.511475    6.000000   80.711006
  895.243042    6.000000   80.322510
  895.974487    6.000000   79.746048
  896.705872    6.000000   78.957413
  897.437134    6.000000   77.880470
  898.168396    6.000000   76.658348
  898.899536    6.000000   75.396118
  899.630554    6.000000   74.238068
  900.361572    6.000000   73.088524
  901.092468    6.000000   71.964836
  901.823242    6.000000   70.844040
  902.553955    6.000000   69.862831
  903.284607    6.000000   69.089188
  904.015198    6.000000   68.459877
  904.745667    6.000000   68.010040
  905.476074    6.000000   67.733612
  906.206421    6.000000   67.732048
  906.936646    6.000000   67.917259
  907.666809    6.000000   68.388344
  908.396912    6.000000   69.087265
  909.126892    6.000000   69.974335
  909.856812    6.000000   70.942154
  910.586670    6.000000   72.001221
  911.316406    6.000000   73.074875
  912.046082    6.000000   74.109627
  912.775635    6.000000   75.087761
  913.505188    6.000000   75.936211
  914.234619    6.000000   76.653946
  914.963928    6.000000   77.249016
  915.693176    6.000000   77.805862
  916.422363    6.000000   78.271248
  917.151489    6.000000   78.633018
  917.880493    6.000000   78.951385
  918.609436    6.000000   79.230896
  919.338318    6.000000   79.464447
  920.067078    6.000000   79.629822
  920.795776    6.000000   79.837051
  921.524353    6.000000   80.038612
  922.252869    6.000000   80.261475
  922.981323    6.000000   80.397972
  923.709656    6.000000   80.551086
  924.437988    6.000000   80.664261
  925.166138    6.000000   80.782722
  925.894287    6.000000   80.881470
  926.622314    6.000000   80.972633
  927.350281    6.000000   81.059280
  928.078125    6.000000   81.124390
  928.805908    6.000000   81.211578
  929.533630    6.000000   81.223000
  930.261230    6.000000   81.197998
  930.988770    6.000000   81.152016
  931.716248    6.000000   81.227203
  932.443604    6.000000   81.271988
  933.170898    6.000000   81.316513
  933.898071    6.000000   81.363846
  934.625244    6.000000   81.440079
  935.352234    6.000000   81.544670
  936.079224    6.000000   81.594398
  936.806091    6.000000   81.718109
  937.532898    6.000000   81.796341
  938.259583    6.000000   81.853394
  938.986206    6.000000   81.822517
  939.712769    6.000000   81.806503
  940.439270    6.000000   81.793747
  941.165649    6.000000   81.793159
  941.891907    6.000000   81.872337
  942.618164    6.000000   81.972504
  943.344238    6.000000   82.075111
  944.070312    6.000000   82.119026
  944.796265    6.000000   82.141655
  945.522156    6.000000   82.179070
  946.247986    6.000000   82.204788
  946.973694    6.000000   82.212151
  947.699341    6.000000   82.247688
  948.424866    6.000000   82.247566
  949.150330    6.000000   82.270546
  949.875732    6.000000   82.258080
  950.601013    6.000000   82.237541
  951.326233    6.000000   82.231354
  952.051392    6.000000   82.218315
  952.776428    6.000000   82.248291
  953.501404    6.000000   82.214729
  954.226318    6.000000   82.252182
  954.951111    6.000000   82.243401
  955.675781    6.000000   82.322403
  956.400452    6.000000   82.347153
  957.125000    6.000000   82.389175
  957.849487    6.000000   82.358948
  958.573853    6.000000   82.370659
  959.298157    6.000000   82.446243
  960.022400    6.000000   82.485626
  960.746521    6.000000   82.509888
  961.470581    6.000000   82.511696
  962.194519    6.000000   82.636772
  962.918396    6.000000   82.726303
  963.642212    6.000000   82.799576
  964.365906    6.000000   82.763084
  965.089539    6.000000   82.780624
  965.813110    6.000000   82.760429
  966.536560    6.000000   82.759308
  967.259949    6.000000   82.686714
  967.983276    6.000000   82.642052
  968.706482    6.000000   82.653488
  969.429626    6.000000   82.669640
  970.152649    6.000000   82.717110
  970.875610    6.000000   82.771301
  971.598511    6.000000   82.811867
  972.321289    6.000000   82.842392
  973.044006    6.000000   82.778648
  973.766602    6.000000   82.755547
  974.489136    6.000000   82.698250
  975.211609    6.000000   82.705803
  975.934021    6.000000   82.763145
  976.656311    6.000000   82.812744
  977.378479    6.000000   82.863770
  978.100586    6.000000   82.846603
  978.822632    6.000000   82.907158
  979.544617    6.000000   82.974739
  980.266479    6.000000   83.052643
  980.988281    6.000000   83.067551
  981.709961    6.000000   83.094231
  982.431580    6.000000   83.078697
  983.153076    6.000000   83.121529
  983.874573    6.000000   83.159546
  984.595886    6.000000   83.143921
  985.317200    6.000000   83.095543
  986.038391    6.000000   83.010475
  986.759521    6.000000   83.066002
  987.480530    6.000000   83.125252
  988.201477    6.000000   83.220131
  988.922302    6.000000   83.198746
  989.643066    6.000000   83.161972
  990.363770    6.000000   83.075073
  991.084351    6.000000   83.200912
  991.804871    6.000000   83.224510
  992.525330    6.000000   83.282806
  993.245667    6.000000   83.244865
  993.965942    6.000000   83.292274
  994.686096    6.000000   83.281136
  995.406189    6.000000   83.337051
  996.126221    6.000000   83.359734
  996.846130    6.000000   83.415009
  997.565979    6.000000   83.411034
  998.285706    6.000000   83.435135
  999.005371    6.000000   83.453918
  999.724976    6.000000   83.395874
 1000.444458    6.000000   83.340225
 1001.163879    6.000000   83.221916
 1001.883179    6.000000   83.182648
 1002.602478    6.000000   83.244331
 1003.321594    6.000000   83.345978
 1004.040649    6.000000   83.431915
 1004.759644    6.000000   83.424736
 1005.478577    6.000000   83.456055
 1006.197388    6.000000   83.469353
 1006.916138    6.000000   83.473244
 1007.634766    6.000000   83.444901
 1008.353333    6.000000   83.382896
 1009.071777    6.000000   83.336365
 1009.790161    6.000000   83.411568
 1010.508484    6.000000   83.458755
 1011.226685    6.000000   83.505089
 1011.944824    6.000000   83.456917
 1012.662903    6.000000   83.458862
 1013.380859    6.000000   83.394424
 1014.098694    6.000000   83.419235
 1014.816528    6.000000   83.423141
 1015.534241    6.000000   83.488365
 1016.251831    6.000000   83.502792
 1016.969360    6.000000   83.519386
 1017.686829    6.000000   83.577827
 1018.404175    6.000000   83.574982
 1019.121460    6.000000   83.601097
 1019.838623    6.000000   83.598267
 1020.555725    6.000000   83.634605
 1021.272766    6.000000   83.713509
 1021.989685    6.000000   83.683586
 1022.706543    6.000000   83.725708
 1023.423340    6.000000   83.683586
 1024.140015    6.000000   83.688263
 1024.856567    6.000000   83.658859
 1025.573120    6.000000   83.598145
 1026.289551    6.000000   83.546318
 1027.005859    6.000000   83.386902
 1027.722046    6.000000   83.340408
 1028.438232    6.000000   83.334442
 1029.154297    6.000000   83.493454
 1029.870239    6.000000   83.594681
 1030.586182    6.000000   83.690628
 1031.302002    6.000000   83.657997
 1032.017700    6.000000   83.627052
 1032.733398    6.000000   83.629021
 1033.448975    6.000000   83.601868
 1034.164429    6.000000   83.486397
 1034.879761    6.000000   83.487572
 1035.595093    6.000000   83.515770
 1036.310303    6.000000   83.632362
 1037.025391    6.000000   83.569397
 1037.740479    6.000000   83.584488
 1038.455444    6.000000   83.598122
 1039.170288    6.000000   83.616692
 1039.885010    6.000000   83.576103
 1040.599731    6.000000   83.520523
 1041.314331    6.000000   83.482819
 1042.028809    6.000000   83.521362
 1042.743286    6.000000   83.531433
 1043.457642    6.000000   83.507240
 1044.171875    6.000000   83.450508
 1044.885986    6.000000   83.490883
 1045.600098    6.000000   83.574959
 1046.314087    6.000000   83.698647
 1047.028076    6.000000   83.599396
 1047.741821    6.000000   83.409630
 1048.455566    6.000000   83.259544
 1049.169189    6.000000   83.210442
 1049.882812    6.000000   83.183769
 1050.596313    6.000000   83.171104
 1051.309692    6.000000   83.177208
 1052.022949    6.000000   83.389885
 1052.736206    6.000000   83.391495
 1053.449341    6.000000   83.531151
 1054.162354    6.000000   83.494720
 1054.875244    6.000000   83.352066
 1055.588135    6.000000   83.295662
 1056.300903    6.000000   83.203133
 1057.013672    6.000000   83.314003
 1057.726196    6.000000   83.229141
 1058.438721    6.000000   83.140350
 1059.151123    6.000000   83.109200
 1059.863525    6.000000   83.035942
 1060.575806    6.000000   83.050865
 1061.287964    6.000000   83.039703
 1062.000000    6.000000   83.130653
 1062.712036    6.000000   83.282570
 1063.423950    6.000000   83.306305
 1064.135742    6.000000   83.365677
 1064.847412    6.000000   83.185417
 1065.559082    6.000000   83.199455
 1066.270630    6.000000   83.121086
 1066.982178    6.000000   83.198334
 1067.693481    6.000000   83.204842
 1068.404785    6.000000   83.153053
 1069.115967    6.000000   83.173683
 1069.827148    6.000000   83.145348
 1070.538086    6.000000   83.257706
 1071.249146    6.000000   83.283424
 1071.959961    6.000000   83.170387
 1072.670654    6.000000   83.087883
 1073.381348    6.000000   83.030899
 1074.091919    6.000000   83.058044
 1074.802490    6.000000   82.886978
 1075.512939    6.000000   82.774315
 1076.223145    6.000000   82.761772
 1076.933472    6.000000   82.667824
 1077.643555    6.000000   82.643257
 1078.353638    6.000000   82.403809
 1079.063599    6.000000   82.480408
 1079.773560    6.000000   82.518326
 1080.483276    6.000000   82.624535
 1081.192993    6.000000   82.537025
 1081.902588    6.000000   82.467598
 1082.612183    6.000000   82.606247
 1083.321655    6.000000   82.648193
 1084.031006    6.000000   82.468605
 1084.740234    6.000000   82.165359
 1085.449463    6.000000   82.187088
 1086.158447    6.000000   82.167801
 1086.867554    6.000000   82.003563
 1087.576416    6.000000   81.770508
 1088.285278    6.000000   81.689743
 1088.994019    6.000000   81.694244
 1089.702637    6.000000   81.476913
 1090.411133    6.000000   81.177139
 1091.119629    6.000000   81.160210
 1091.828003    6.000000   80.979599
 1092.536377    6.000000   80.983910
 1093.244507    6.000000   80.768356
 1093.952637    6.000000   80.800148
 1094.660645    6.000000   80.645264
 1095.368652    6.000000   80.597092
 1096.076416    6.000000   80.328293
 1096.784180    6.000000   80.334335
 1097.491943    6.000000   80.158691
 1098.199463    6.000000   80.242836
 1098.906982    6.000000   80.048988
 1099.614380    6.000000   79.906204
 1100.321655    6.000000   79.624390
 1101.028931    6.000000   79.289185
 1101.736084    6.000000   79.034286
 1102.443115    6.000000   78.960617
 1103.150024    6.000000   78.885658
 1103.856934    6.000000   78.736458
 1104.563721    6.000000   78.488152
 1105.270386    6.000000   78.253487
 1105.977051    6.000000   78.052628
 1106.683594    6.000000   77.716469
 1107.390015    6.000000   77.465744
 1108.096313    6.000000   77.328110
 1108.802612    6.000000   77.065521
 1109.508667    6.000000   76.988190
 1110.214844    6.000000   76.534210
 1110.920776    6.000000   76.441338
 1111.626709    6.000000   76.090645
 1112.332397    6.000000   76.000717
 1113.038208    6.000000   75.770576
 1113.743774    6.000000   75.510406
 1114.449341    6.000000   75.323380
 1115.154785    6.000000   75.127464
 1115.860107    6.000000   75.106415
 1116.565430    6.000000   74.821121
 1117.270508    6.000000   74.537949
 1117.975586    6.000000   74.146202
 1118.680664    6.000000   74.011864

  347.693481    7.000000   41.304348
  348.476318    7.000000   45.081966
  349.259064    7.000000   41.739128
  350.041779    7.000000   47.901680
  350.824432    7.000000   48.049088
  351.606995    7.000000   47.980545
  352.389526    7.000000   47.650021
  353.171997    7.000000   47.575630
  353.954376    7.000000   47.409222
  354.736725    7.000000   47.757893
  355.519012    7.000000   47.133633
  356.301208    7.000000   46.886448
  357.083374    7.000000   46.178894
  357.865448    7.000000   45.651760
  358.647491    7.000000   45.381149
  359.429443    7.000000   45.474533
  360.211365    7.000000   45.725040
  360.993195    7.000000   45.817989
  361.774994    7.000000   45.930634
  362.556702    7.000000   45.736435
  363.338379    7.000000   45.165016
  364.119965    7.000000   44.321465
  364.901520    7.000000   44.338741
  365.682983    7.000000   44.736446
  366.464386    7.000000   45.037167
  367.245758    7.000000   45.325146
  368.027039    7.000000   45.782810
  368.808258    7.000000   45.727306
  369.589447    7.000000   45.318127
  370.370544    7.000000   44.804684
  371.151581    7.000000   44.709717
  371.932556    7.000000   44.235432
  372.713470    7.000000   43.763988
  373.494324    7.000000   43.462109
  374.275116    7.000000   43.723930
  375.055847    7.000000   43.272953
  375.836517    7.000000   43.184399
  376.617126    7.000000   42.846409
  377.397675    7.000000   42.956779
  378.178162    7.000000   42.693825
  378.958588    7.000000   42.860893
  379.738953    7.000000   42.797203
  380.519226    7.000000   42.582390
  381.299469    7.000000   42.056355
  382.079651    7.000000   41.877609
  382.859741    7.000000   41.766617
  383.639801    7.000000   41.657848
  384.419769    7.000000   41.434082
  385.199707    7.000000   41.397816
  385.979553    7.000000   41.219154
  386.759369    7.000000   40.965263
  387.539093    7.000000   40.632938
  388.318756    7.000000   40.361683
  389.098358    7.000000   40.231445
  389.877930    7.000000   39.970325
  390.657410    7.000000   39.743008
  391.436829    7.000000   39.364548
  392.216187    7.000000   39.122101
  392.995483    7.000000   38.929497
  393.774719    7.000000   38.793278
  394.553864    7.000000   38.552299
  395.332977    7.000000   38.347359
  396.112030    7.000000   38.077137
  396.891022    7.000000   38.010494
  397.669922    7.000000   37.739105
  398.448792    7.000000   37.541824
  399.227570    7.000000   37.276073
  400.006317    7.000000   37.069019
  400.784973    7.000000   36.925587
  401.563568    7.000000   36.754814
  402.342102    7.000000   36.650913
  403.120605    7.000000   36.420448
  403.899017    7.000000   36.182648
  404.677368    7.000000   36.013142
  405.455658    7.000000   35.856842
  406.233856    7.000000   35.820827
  407.012024    7.000000   35.672539
  407.790131    7.000000   35.537106
  408.568176    7.000000   35.300426
  409.346130    7.000000   35.093609
  410.124054    7.000000   34.960247
  410.901886    7.000000   34.906265
  411.679657    7.000000   34.846485
  412.457397    7.000000   34.791309
  413.235046    7.000000   34.611492
  414.012634    7.000000   34.523281
  414.790161    7.000000   34.400139
  415.567627    7.000000   34.327579
  416.345032    7.000000   34.161148
  417.122345    7.000000   34.028584
  417.899628    7.000000   33.904938
  418.676849    7.000000   33.814220
  419.453979    7.000000   33.735271
  420.231079    7.000000   33.664085
  421.008087    7.000000   33.570393
  421.785034    7.000000   33.484222
  422.561920    7.000000   33.393951
  423.338745    7.000000   33.332726
  424.115509    7.000000   33.237770
  424.892212    7.000000   33.177074
  425.668854    7.000000   33.113049
  426.445435    7.000000   33.076710
  427.221924    7.000000   32.968800
  427.998383    7.000000   32.899940
  428.774750    7.000000   32.792919
  429.551086    7.000000   32.765301
  430.327332    7.000000   32.711292
  431.103516    7.000000   32.680389
  431.879639    7.000000   32.655952
  432.655701    7.000000   32.596664
  433.431702    7.000000   32.548145
  434.207611    7.000000   32.499943
  434.983490    7.000000   32.476994
  435.759277    7.000000   32.419628
  436.535034    7.000000   32.359734
  437.310699    7.000000   32.339684
  438.086304    7.000000   32.386467
  438.861847    7.000000   32.400406
  439.637329    7.000000   32.391609
  440.412750    7.000000   32.358959
  441.188110    7.000000   32.342274
  441.963379    7.000000   32.340267
  442.738617    7.000000   32.363663
  443.513763    7.000000   32.363480
  444.288849    7.000000   32.413845
  445.063873    7.000000   32.458763
  445.838867    7.000000   32.502403
  446.613739    7.000000   32.503761
  447.388580    7.000000   32.512573
  448.163361    7.000000   32.545719
  448.938049    7.000000   32.570690
  449.712708    7.000000   32.614738
  450.487274    7.000000   32.686592
  451.261780    7.000000   32.742516
  452.036224    7.000000   32.808971
  452.810608    7.000000   32.777802
  453.584930    7.000000   32.800499
  454.359192    7.000000   32.791286
  455.133362    7.000000   32.834328
  455.907501    7.000000   32.844021
  456.681549    7.000000   32.874912
  457.455536    7.000000   32.911480
  458.229462    7.000000   32.964417
  459.003326    7.000000   32.996765
  459.777130    7.000000   33.032677
  460.550842    7.000000   33.084866
  461.324524    7.000000   33.166039
  462.098114    7.000000   33.248627
  462.871643    7.000000   33.322979
  463.645142    7.000000   33.386650
  464.418518    7.000000   33.472057
  465.191864    7.000000   33.563004
  465.965149    7.000000   33.654629
  466.738342    7.000000   33.772472
  467.511505    7.000000   33.867271
  468.284576    7.000000   33.974396
  469.057587    7.000000   34.081066
  469.830536    7.000000   34.199108
  470.603424    7.000000   34.319702
  471.376221    7.000000   34.424965
  472.148987    7.000000   34.529457
  472.921661    7.000000   34.640682
  473.694275    7.000000   34.795921
  474.466858    7.000000   34.930492
  475.239319    7.000000   35.063095
  476.011749    7.000000   35.177814
  476.784119    7.000000   35.296738
  477.556396    7.000000   35.452282
  478.328613    7.000000   35.585552
  479.100800    7.000000   35.736626
  479.872864    7.000000   35.851345
  480.644897    7.000000   36.009583
  481.416870    7.000000   36.173103
  482.188751    7.000000   36.350037
  482.960602    7.000000   36.467861
  483.732361    7.000000   36.631725
  484.504059    7.000000   36.790207
  485.275696    7.000000   36.989941
  486.047241    7.000000   37.155125
  486.818756    7.000000   37.310814
  487.590179    7.000000   37.472183
  488.361542    7.000000   37.601364
  489.132843    7.000000   37.715065
  489.904083    7.000000   37.820240
  490.675262    7.000000   37.911385
  491.446350    7.000000   37.977943
  492.217407    7.000000   37.993652
  492.988373    7.000000   38.012356
  493.759277    7.000000   38.064377
  494.530121    7.000000   38.112011
  495.300873    7.000000   38.170967
  496.071594    7.000000   38.183823
  496.842224    7.000000   38.217644
  497.612793    7.000000   38.220680
  498.383301    7.000000   38.232876
  499.153748    7.000000   38.236523
  499.924103    7.000000   38.265339
  500.694427    7.000000   38.303108
  501.464661    7.000000   38.331802
  502.234833    7.000000   38.359459
  503.004944    7.000000   38.378063
  503.774963    7.000000   38.403004
  504.544952    7.000000   38.428673
  505.314850    7.000000   38.452236
  506.084686    7.000000   38.459232
  506.854462    7.000000   38.480064
  507.624176    7.000000   38.520393
  508.393799    7.000000   38.557220
  509.163391    7.000000   38.580864
  509.932892    7.000000   38.570328
  510.702332    7.000000   38.578560
  511.471680    7.000000   38.592239
  512.240967    7.000000   38.609535
  513.010254    7.000000   38.612213
  513.779419    7.000000   38.605659
  514.548523    7.000000   38.605686
  515.317566    7.000000   38.613762
  516.086487    7.000000   38.622684
  516.855408    7.000000   38.627201
  517.624268    7.000000   38.638161
  518.393005    7.000000   38.622711
  519.161682    7.000000   38.628166
  519.930359    7.000000   38.624035
  520.698914    7.000000   38.621815
  521.467407    7.000000   38.587040
  522.235840    7.000000   38.557327
  523.004211    7.000000   38.556690
  523.772461    7.000000   38.551704
  524.540710    7.000000   38.543808
  525.308899    7.000000   38.507854
  526.076965    7.000000   38.480297
  526.844971    7.000000   38.463253
  527.612976    7.000000   38.440727
  528.380859    7.000000   38.433147
  529.148682    7.000000   38.391716
  529.916443    7.000000   38.357857
  530.684082    7.000000   38.324539
  531.451721    7.000000   38.297203
  532.219299    7.000000   38.281063
  532.986755    7.000000   38.264400
  533.754211    7.000000   38.248856
  534.521545    7.000000   38.197147
  535.288818    7.000000   38.153004
  536.056030    7.000000   38.092503
  536.823181    7.000000   38.080143
  537.590271    7.000000   38.037960
  538.357239    7.000000   38.008556
  539.124207    7.000000   37.957531
  539.891052    7.000000   37.926060
  540.657898    7.000000   37.888496
  541.424622    7.000000   37.859573
  542.191284    7.000000   37.803886
  542.957886    7.000000   37.770409
  543.724426    7.000000   37.700130
  544.490906    7.000000   37.647167
  545.257263    7.000000   37.593437
  546.023621    7.000000   37.541183
  546.789856    7.000000   37.477207
  547.556091    7.000000   37.402096
  548.322205    7.000000   37.347351
  549.088257    7.000000   37.289989
  549.854248    7.000000   37.209930
  550.620178    7.000000   37.121189
  551.385986    7.000000   37.042751
  552.151794    7.000000   36.972836
  552.917480    7.000000   36.901527
  553.683167    7.000000   36.829292
  554.448730    7.000000   36.741787
  555.214233    7.000000   36.669384
  555.979675    7.000000   36.573452
  556.745056    7.000000   36.498848
  557.510315    7.000000   36.414242
  558.275574    7.000000   36.323547
  559.040710    7.000000   36.225426
  559.805847    7.000000   36.105328
  560.570862    7.000000   35.990772
  561.335815    7.000000   35.870132
  562.100708    7.000000   35.760315
  562.865540    7.000000   35.671921
  563.630310    7.000000   35.563808
  564.394958    7.000000   35.439354
  565.159607    7.000000   35.314499
  565.924133    7.000000   35.181168
  566.688599    7.000000   35.065166
  567.453003    7.000000   34.908855
  568.217346    7.000000   34.782570
  568.981628    7.000000   34.646664
  569.745850    7.000000   34.528427
  570.509949    7.000000   34.390007
  571.273987    7.000000   34.231579
  572.038025    7.000000   34.059162
  572.801941    7.000000   33.917587
  573.565796    7.000000   33.796722
  574.329590    7.000000   33.684788
  575.093262    7.000000   33.546696
  575.856934    7.000000   33.413731
  576.620483    7.000000   33.280674
  577.384033    7.000000   33.142338
  578.147461    7.000000   33.007923
  578.910828    7.000000   32.877544
  579.674133    7.000000   32.748024
  580.437378    7.000000   32.608356
  581.200500    7.000000   32.483467
  581.963623    7.000000   32.380299
  582.726624    7.000000   32.279980
  583.489563    7.000000   32.157463
  584.252502    7.000000   32.025578
  585.015259    7.000000   31.909998
  585.778015    7.000000   31.799503
  586.540710    7.000000   31.691595
  587.303284    7.000000   31.576036
  588.065857    7.000000   31.485703
  588.828308    7.000000   31.390450
  589.590698    7.000000   31.311857
  590.353027    7.000000   31.233400
  591.115295    7.000000   31.168400
  591.877502    7.000000   31.087202
  592.639587    7.000000   31.002317
  593.401611    7.000000   30.927261
  594.163635    7.000000   30.869471
  594.925537    7.000000   30.822411
  595.687378    7.000000   30.756443
  596.449097    7.000000   30.698799
  597.210815    7.000000   30.622770
  597.972412    7.000000   30.566832
  598.734009    7.000000   30.512075
  599.495483    7.000000   30.475454
  600.256897    7.000000   30.443220
  601.018250    7.000000   30.413254
  601.779541    7.000000   30.394442
  602.540710    7.000000   30.370436
  603.301880    7.000000   30.348318
  604.062927    7.000000   30.326834
  604.823914    7.000000   30.325996
  605.584839    7.000000   30.344896
  606.345703    7.000000   30.374487
  607.106506    7.000000   30.412500
  607.867188    7.000000   30.451633
  608.627808    7.000000   30.507538
  609.388428    7.000000   30.575125
  610.148926    7.000000   30.656250
  610.909363    7.000000   30.731213
  611.669678    7.000000   30.816282
  612.429993    7.000000   30.915701
  613.190186    7.000000   31.030596
  613.950378    7.000000   31.169956
  614.710449    7.000000   31.325386
  615.470459    7.000000   31.498615
  616.230347    7.000000   31.676868
  616.990234    7.000000   31.859619
  617.750000    7.000000   32.067581
  618.509766    7.000000   32.277718
  619.269409    7.000000   32.505291
  620.028992    7.000000   32.749565
  620.788513    7.000000   33.024666
  621.547913    7.000000   33.302341
  622.307312    7.000000   33.594467
  623.066589    7.000000   33.886578
  623.825806    7.000000   34.195694
  624.584961    7.000000   34.513699
  625.344055    7.000000   34.851677
  626.103088    7.000000   35.194466
  626.862000    7.000000   35.553455
  627.620911    7.000000   35.911911
  628.379700    7.000000   36.300167
  629.138428    7.000000   36.686398
  629.897095    7.000000   37.099148
  630.655640    7.000000   37.529491
  631.414185    7.000000   37.969173
  632.172607    7.000000   38.415218
  632.931030    7.000000   38.844433
  633.689331    7.000000   39.277496
  634.447510    7.000000   39.711594
  635.205688    7.000000   40.151077
  635.963806    7.000000   40.607643
  636.721802    7.000000   41.061295
  637.479736    7.000000   41.521767
  638.237610    7.000000   41.973511
  638.995422    7.000000   42.429474
  639.753113    7.000000   42.898140
  640.510803    7.000000   43.362186
  641.268372    7.000000   43.826000
  642.025879    7.000000   44.273872
  642.783325    7.000000   44.715122
  643.540710    7.000000   45.171906
  644.298035    7.000000   45.619850
  645.055237    7.000000   46.087894
  645.812378    7.000000   46.540340
  646.569458    7.000000   46.988018
  647.326477    7.000000   47.412102
  648.083435    7.000000   47.840824
  648.840271    7.000000   48.273941
  649.597107    7.000000   48.708012
  650.353821    7.000000   49.129074
  651.110474    7.000000   49.534893
  651.867065    7.000000   49.961128
  652.623535    7.000000   50.380699
  653.380005    7.000000   50.793758
  654.136353    7.000000   51.177429
  654.892639    7.000000   51.581741
  655.648865    7.000000   51.975929
  656.405029    7.000000   52.368645
  657.161072    7.000000   52.711151
  657.917053    7.000000   53.089531
  658.673035    7.000000   53.456451
  659.428894    7.000000   53.835617
  660.184631    7.000000   54.211491
  660.940369    7.000000   54.570599
  661.695984    7.000000   54.939468
  662.451599    7.000000   55.289509
  663.207092    7.000000   55.631512
  663.962524    7.000000   55.961548
  664.717834    7.000000   56.296967
  665.473145    7.000000   56.636059
  666.228333    7.000000   56.965897
  666.983459    7.000000   57.282829
  667.738525    7.000000   57.597588
  668.493530    7.000000   57.940693
  669.248413    7.000000   58.259998
  670.003296    7.000000   58.572281
  670.758057    7.000000   58.821323
  671.512756    7.000000   59.081322
  672.267334    7.000000   59.350220
  673.021912    7.000000   59.649113
  673.776367    7.000000   59.960167
  674.530823    7.000000   60.247238
  675.285156    7.000000   60.501450
  676.039368    7.000000   60.701267
  676.793579    7.000000   60.914402
  677.547668    7.000000   61.154980
  678.301758    7.000000   61.427547
  679.055725    7.000000   61.714272
  679.809570    7.000000   62.000572
  680.563416    7.000000   62.274582
  681.317139    7.000000   62.510696
  682.070862    7.000000   62.706013
  682.824463    7.000000   62.868088
  683.577942    7.000000   63.050804
  684.331421    7.000000   63.253502
  685.084839    7.000000   63.499142
  685.838135    7.000000   63.696987
  686.591370    7.000000   63.903336
  687.344543    7.000000   64.117485
  688.097595    7.000000   64.348106
  688.850647    7.000000   64.571136
  689.603577    7.000000   64.738976
  690.356445    7.000000   64.893166
  691.109253    7.000000   65.057739
  691.861938    7.000000   65.220840
  692.614624    7.000000   65.427383
  693.367188    7.000000   65.590630
  694.119690    7.000000   65.749352
  694.872131    7.000000   65.912704
  695.624451    7.000000   66.093719
  696.376770    7.000000   66.281487
  697.128967    7.000000   66.440140
  697.881104    7.000000   66.590858
  698.633118    7.000000   66.757675
  699.385132    7.000000   66.922684
  700.137024    7.000000   67.118759
  700.888855    7.000000   67.297668
  701.640625    7.000000   67.507980
  702.392334    7.000000   67.686142
  703.143921    7.000000   67.889366
  703.895508    7.000000   68.048256
  704.646973    7.000000   68.247871
  705.398376    7.000000   68.405777
  706.149658    7.000000   68.611511
  706.900940    7.000000   68.805489
  707.652100    7.000000   69.047684
  708.403198    7.000000   69.296524
  709.154236    7.000000   69.496513
  709.905151    7.000000   69.701653
  710.656006    7.000000   69.878532
  711.406860    7.000000   70.084831
  712.157593    7.000000   70.252029
  712.908203    7.000000   70.393684
  713.658813    7.000000   70.472328
  714.409302    7.000000   70.541695
  715.159729    7.000000   70.533325
  715.910095    7.000000   70.528481
  716.660339    7.000000   70.423134
  717.410583    7.000000   70.294449
  718.160706    7.000000   70.072701
  718.910767    7.000000   69.829819
  719.660767    7.000000   69.496086
  720.410645    7.000000   69.116074
  721.160461    7.000000   68.661034
  721.910278    7.000000   68.148613
  722.659912    7.000000   67.560387
  723.409546    7.000000   66.880943
  724.159058    7.000000   66.145187
  724.908569    7.000000   65.326752
  725.657898    7.000000   64.361542
  726.407227    7.000000   63.099789
  727.156494    7.000000   61.452812
  727.905640    7.000000   59.474266
  728.654724    7.000000   57.594421
  729.403748    7.000000   56.373852
  730.152649    7.000000   56.297359
  730.901550    7.000000   57.297779
  731.650330    7.000000   58.990536
  732.399048    7.000000   60.940468
  733.147644    7.000000   62.818798
  733.896240    7.000000   64.486549
  734.644714    7.000000   65.873085
  735.393127    7.000000   67.052956
  736.141479    7.000000   68.042473
  736.889709    7.000000   68.863792
  737.637939    7.000000   69.548332
  738.386047    7.000000   70.090515
  739.134033    7.000000   70.548599
  739.882019    7.000000   70.912270
  740.629883    7.000000   71.242638
  741.377686    7.000000   71.534599
  742.125427    7.000000   71.744827
  742.873108    7.000000   71.920929
  743.620667    7.000000   72.098862
  744.368225    7.000000   72.303619
  745.115662    7.000000   72.465622
  745.862976    7.000000   72.581123
  746.610291    7.000000   72.672928
  747.357483    7.000000   72.767700
  748.104614    7.000000   72.839172
  748.851685    7.000000   72.902298
  749.598633    7.000000   72.909409
  750.345581    7.000000   72.893204
  751.092407    7.000000   72.860924
  751.839111    7.000000   72.833878
  752.585815    7.000000   72.789352
  753.332397    7.000000   72.677246
  754.078918    7.000000   72.544754
  754.825378    7.000000   72.370605
  755.571777    7.000000   72.180328
  756.318054    7.000000   71.968620
  757.064270    7.000000   71.730743
  757.810425    7.000000   71.474991
  758.556519    7.000000   71.210335
  759.302490    7.000000   70.933357
  760.048401    7.000000   70.659523
  760.794250    7.000000   70.393684
  761.540039    7.000000   70.161293
  762.285706    7.000000   69.960686
  763.031311    7.000000   69.762245
  763.776855    7.000000   69.605064
  764.522339    7.000000   69.455864
  765.267700    7.000000   69.357651
  766.013000    7.000000   69.295158
  766.758240    7.000000   69.270973
  767.503418    7.000000   69.312057
  768.248474    7.000000   69.369934
  768.993469    7.000000   69.489677
  769.738403    7.000000   69.658936
  770.483276    7.000000   69.888008
  771.228027    7.000000   70.146797
  771.972717    7.000000   70.348831
  772.717346    7.000000   70.513245
  773.461914    7.000000   70.679802
  774.206360    7.000000   70.892441
  774.950745    7.000000   71.152901
  775.695068    7.000000   71.421455
  776.439331    7.000000   71.704918
  777.183472    7.000000   71.955780
  777.927551    7.000000   72.173317
  778.671570    7.000000   72.361115
  779.415527    7.000000   72.592354
  780.159363    7.000000   72.802925
  780.903137    7.000000   73.015144
  781.646851    7.000000   73.172462
  782.390442    7.000000   73.391357
  783.134033    7.000000   73.612495
  783.877502    7.000000   73.782784
  784.620850    7.000000   73.913513
  785.364197    7.000000   74.022446
  786.107422    7.000000   74.198456
  786.850586    7.000000   74.391472
  787.593689    7.000000   74.572495
  788.336670    7.000000   74.717842
  789.079651    7.000000   74.838806
  789.822449    7.000000   74.965614
  790.565247    7.000000   75.093178
  791.307983    7.000000   75.231895
  792.050598    7.000000   75.340302
  792.793152    7.000000   75.455330
  793.535583    7.000000   75.562073
  794.278015    7.000000   75.663376
  795.020325    7.000000   75.802307
  795.762512    7.000000   75.872101
  796.504700    7.000000   75.938011
  797.246765    7.000000   75.987534
  797.988770    7.000000   76.076622
  798.730713    7.000000   76.205315
  799.472534    7.000000   76.265999
  800.214355    7.000000   76.352104
  800.956055    7.000000   76.422775
  801.697632    7.000000   76.508469
  802.439209    7.000000   76.583298
  803.180664    7.000000   76.670830
  803.922058    7.000000   76.775711
  804.663330    7.000000   76.831284
  805.404541    7.000000   76.879181
  806.145691    7.000000   76.899147
  806.886780    7.000000   76.998947
  807.627808    7.000000   77.070305
  808.368713    7.000000   77.170555
  809.109558    7.000000   77.227509
  809.850281    7.000000   77.312485
  810.591003    7.000000   77.372810
  811.331604    7.000000   77.379646
  812.072144    7.000000   77.405640
  812.812561    7.000000   77.412590
  813.552979    7.000000   77.476898
  814.293274    7.000000   77.515091
  815.033447    7.000000   77.598228
  815.773621    7.000000   77.675217
  816.513672    7.000000   77.758430
  817.253662    7.000000   77.814842
  817.993530    7.000000   77.812546
  818.733398    7.000000   77.783722
  819.473145    7.000000   77.764107
  820.212769    7.000000   77.822327
  820.952393    7.000000   77.894478
  821.691895    7.000000   77.980309
  822.431335    7.000000   78.009483
  823.170715    7.000000   78.012260
  823.909973    7.000000   78.012360
  824.649170    7.000000   78.008469
  825.388306    7.000000   78.027382
  826.127319    7.000000   78.061066
  826.866272    7.000000   78.096458
  827.605164    7.000000   78.116791
  828.343994    7.000000   78.132095
  829.082703    7.000000   78.177544
  829.821350    7.000000   78.192039
  830.559937    7.000000   78.206085
  831.298401    7.000000   78.183525
  832.036865    7.000000   78.173256
  832.775146    7.000000   78.171539
  833.513428    7.000000   78.179268
  834.251587    7.000000   78.250160
  834.989685    7.000000   78.338425
  835.727722    7.000000   78.438644
  836.465637    7.000000   78.529381
  837.203552    7.000000   78.538857
  837.941284    7.000000   78.571114
  838.679016    7.000000   78.561882
  839.416626    7.000000   78.603745
  840.154175    7.000000   78.658951
  840.891663    7.000000   78.700508
  841.629028    7.000000   78.682297
  842.366333    7.000000   78.630264
  843.103577    7.000000   78.555138
  843.840759    7.000000   78.603867
  844.577820    7.000000   78.668297
  845.314819    7.000000   78.736679
  846.051697    7.000000   78.723320
  846.788513    7.000000   78.778229
  847.525269    7.000000   78.889862
  848.261963    7.000000   78.988731
  848.998596    7.000000   78.995140
  849.735107    7.000000   78.996758
  850.471497    7.000000   78.984268
  851.207886    7.000000   79.001640
  851.944153    7.000000   78.976517
  852.680359    7.000000   79.066139
  853.416504    7.000000   79.079887
  854.152527    7.000000   79.079933
  854.888489    7.000000   79.051697
  855.624390    7.000000   79.044151
  856.360168    7.000000   79.097717
  857.095886    7.000000   79.135429
  857.831543    7.000000   79.217369
  858.567078    7.000000   79.293137
  859.302551    7.000000   79.305855
  860.037964    7.000000   79.280373
  860.773315    7.000000   79.280334
  861.508545    7.000000   79.304314
  862.243713    7.000000   79.339767
  862.978760    7.000000   79.316963
  863.713806    7.000000   79.322731
  864.448730    7.000000   79.336952
  865.183533    7.000000   79.420265
  865.918335    7.000000   79.460861
  866.653015    7.000000   79.520767
  867.387634    7.000000   79.535080
  868.122131    7.000000   79.503769
  868.856567    7.000000   79.492867
  869.590942    7.000000   79.466240
  870.325256    7.000000   79.527504
  871.059448    7.000000   79.565681
  871.793579    7.000000   79.603683
  872.527588    7.000000   79.649261
  873.261536    7.000000   79.637878
  873.995422    7.000000   79.686409
  874.729248    7.000000   79.705353
  875.462952    7.000000   79.789070
  876.196594    7.000000   79.832932
  876.930176    7.000000   79.836349
  877.663635    7.000000   79.854256
  878.397034    7.000000   79.894257
  879.130371    7.000000   79.968079
  879.863647    7.000000   80.005432
  880.596802    7.000000   80.087685
  881.329834    7.000000   80.186813
  882.062866    7.000000   80.365044
  882.795776    7.000000   80.521904
  883.528625    7.000000   80.708687
  884.261353    7.000000   80.888237
  884.994019    7.000000   80.999794
  885.726624    7.000000   81.058617
  886.459167    7.000000   81.049767
  887.191589    7.000000   81.007835
  887.923950    7.000000   80.948097
  888.656189    7.000000   80.766998
  889.388428    7.000000   80.474808
  890.120483    7.000000   79.950645
  890.852539    7.000000   79.227028
  891.584473    7.000000   78.284889
  892.316345    7.000000   77.172829
  893.048157    7.000000   75.914520
  893.779846    7.000000   74.669418
  894.511475    7.000000   73.423973
  895.243042    7.000000   72.269524
  895.974487    7.000000   71.164299
  896.705872    7.000000   70.169479
  897.437134    7.000000   69.262665
  898.168396    7.000000   68.514290
  898.899536    7.000000   67.901245
  899.630554    7.000000   67.514519
  900.361572    7.000000   67.325546
  901.092468    7.000000   67.437523
  901.823242    7.000000   67.781097
  902.553955    7.000000   68.415848
  903.284607    7.000000   69.274857
  904.015198    7.000000   70.236893
  904.745667    7.000000   71.312828
  905.476074    7.000000   72.426804
  906.206421    7.000000   73.604904
  906.936646    7.000000   74.604324
  907.666809    7.000000   75.506470
  908.396912    7.000000   76.281815
  909.126892    7.000000   76.922089
  909.856812    7.000000   77.454224
  910.586670    7.000000   77.909691
  911.316406    7.000000   78.332527
  912.046082    7.000000   78.699722
  912.775635    7.000000   79.024078
  913.505188    7.000000   79.296509
  914.234619    7.000000   79.502502
  914.963928    7.000000   79.700943
  915.693176    7.000000   79.925339
  916.422363    7.000000   80.151123
  917.151489    7.000000   80.331551
  917.880493    7.000000   80.469643
  918.609436    7.000000   80.602867
  919.338318    7.000000   80.694412
  920.067078    7.000000   80.771881
  920.795776    7.000000   80.843109
  921.524353    7.000000   80.932770
  922.252869    7.000000   81.086296
  922.981323    7.000000   81.208656
  923.709656    7.000000   81.327652
  924.437988    7.000000   81.358360
  925.166138    7.000000   81.393974
  925.894287    7.000000   81.476547
  926.622314    7.000000   81.565331
  927.350281    7.000000   81.635178
  928.078125    7.000000   81.661377
  928.805908    7.000000   81.730431
  929.533630    7.000000   81.697136
  930.261230    7.000000   81.624588
  930.988770    7.000000   81.568298
  931.716248    7.000000   81.620026
  932.443604    7.000000   81.693863
  933.170898    7.000000   81.762894
  933.898071    7.000000   81.790298
  934.625244    7.000000   81.849785
  935.352234    7.000000   81.927025
  936.079224    7.000000   82.015221
  936.806091    7.000000   82.104843
  937.532898    7.000000   82.173309
  938.259583    7.000000   82.218468
  938.986206    7.000000   82.175804
  939.712769    7.000000   82.117081
  940.439270    7.000000   82.103477
  941.165649    7.000000   82.145622
  941.891907    7.000000   82.241638
  942.618164    7.000000   82.295593
  943.344238    7.000000   82.367546
  944.070312    7.000000   82.378372
  944.796265    7.000000   82.465622
  945.522156    7.000000   82.494431
  946.247986    7.000000   82.543732
  946.973694    7.000000   82.519356
  947.699341    7.000000   82.532898
  948.424866    7.000000   82.494141
  949.150330    7.000000   82.469101
  949.875732    7.000000   82.449036
  950.601013    7.000000   82.475945
  951.326233    7.000000   82.502975
  952.051392    7.000000   82.492699
  952.776428    7.000000   82.517136
  953.501404    7.000000   82.516159
  954.226318    7.000000   82.598938
  954.951111    7.000000   82.532242
  955.675781    7.000000   82.559151
  956.400452    7.000000   82.527573
  957.125000    7.000000   82.582909
  957.849487    7.000000   82.575645
  958.573853    7.000000   82.646561
  959.298157    7.000000   82.664841
  960.022400    7.000000   82.676910
  960.746521    7.000000   82.680382
  961.470581    7.000000   82.783775
  962.194519    7.000000   82.911743
  962.918396    7.000000   82.985588
  963.642212    7.000000   82.984467
  964.365906    7.000000   82.936020
  965.089539    7.000000   82.921852
  965.813110    7.000000   82.890411
  966.536560    7.000000   82.914124
  967.259949    7.000000   82.907356
  967.983276    7.000000   82.910507
  968.706482    7.000000   82.928230
  969.429626    7.000000   82.935867
  970.152649    7.000000   82.961143
  970.875610    7.000000   83.007187
  971.598511    7.000000   83.049568
  972.321289    7.000000   83.061203
  973.044006    7.000000   83.043594
  973.766602    7.000000   82.997803
  974.489136    7.000000   82.966156
  975.211609    7.000000   82.964943
  975.934021    7.000000   82.979202
  976.656311    7.000000   83.098236
  977.378479    7.000000   83.117767
  978.100586    7.000000   83.126251
  978.822632    7.000000   83.097839
  979.544617    7.000000   83.151299
  980.266479    7.000000   83.248970
  980.988281    7.000000   83.315483
  981.709961    7.000000   83.332344
  982.431580    7.000000   83.336655
  983.153076    7.000000   83.321693
  983.874573    7.000000   83.380264
  984.595886    7.000000   83.337280
  985.317200    7.000000   83.344193
  986.038391    7.000000   83.309792
  986.759521    7.000000   83.331230
  987.480530    7.000000   83.353264
  988.201477    7.000000   83.379593
  988.922302    7.000000   83.366570
  989.643066    7.000000   83.325813
  990.363770    7.000000   83.276367
  991.084351    7.000000   83.404778
  991.804871    7.000000   83.459679
  992.525330    7.000000   83.474403
  993.245667    7.000000   83.419838
  993.965942    7.000000   83.403564
  994.686096    7.000000   83.414108
  995.406189    7.000000   83.494202
  996.126221    7.000000   83.630875
  996.846130    7.000000   83.701012
  997.565979    7.000000   83.727371
  998.285706    7.000000   83.678970
  999.005371    7.000000   83.669205
  999.724976    7.000000   83.604507
 1000.444458    7.000000   83.557777
 1001.163879    7.000000   83.459061
 1001.883179    7.000000   83.394226
 1002.602478    7.000000   83.431686
 1003.321594    7.000000   83.516144
 1004.040649    7.000000   83.564354
 1004.759644    7.000000   83.518547
 1005.478577    7.000000   83.537506
 1006.197388    7.000000   83.569077
 1006.916138    7.000000   83.614761
 1007.634766    7.000000   83.619492
 1008.353333    7.000000   83.565819
 1009.071777    7.000000   83.521698
 1009.790161    7.000000   83.559372
 1010.508484    7.000000   83.641418
 1011.226685    7.000000   83.690422
 1011.944824    7.000000   83.612778
 1012.662903    7.000000   83.567764
 1013.380859    7.000000   83.508492
 1014.098694    7.000000   83.582985
 1014.816528    7.000000   83.622063
 1015.534241    7.000000   83.639725
 1016.251831    7.000000   83.639801
 1016.969360    7.000000   83.661575
 1017.686829    7.000000   83.758926
 1018.404175    7.000000   83.762825
 1019.121460    7.000000   83.728867
 1019.838623    7.000000   83.730133
 1020.555725    7.000000   83.768250
 1021.272766    7.000000   83.780067
 1021.989685    7.000000   83.786888
 1022.706543    7.000000   83.824181
 1023.423340    7.000000   83.905052
 1024.140015    7.000000   83.936073
 1024.856567    7.000000   83.904083
 1025.573120    7.000000   83.896004
 1026.289551    7.000000   83.804016
 1027.005859    7.000000   83.668175
 1027.722046    7.000000   83.569374
 1028.438232    7.000000   83.548195
 1029.154297    7.000000   83.640129
 1029.870239    7.000000   83.701340
 1030.586182    7.000000   83.833717
 1031.302002    7.000000   83.870972
 1032.017700    7.000000   83.847420
 1032.733398    7.000000   83.762733
 1033.448975    7.000000   83.707695
 1034.164429    7.000000   83.666115
 1034.879761    7.000000   83.708702
 1035.595093    7.000000   83.776398
 1036.310303    7.000000   83.876236
 1037.025391    7.000000   83.803391
 1037.740479    7.000000   83.796608
 1038.455444    7.000000   83.758034
 1039.170288    7.000000   83.803230
 1039.885010    7.000000   83.753662
 1040.599731    7.000000   83.731522
 1041.314331    7.000000   83.675964
 1042.028809    7.000000   83.697159
 1042.743286    7.000000   83.675095
 1043.457642    7.000000   83.659691
 1044.171875    7.000000   83.553398
 1044.885986    7.000000   83.563225
 1045.600098    7.000000   83.696709
 1046.314087    7.000000   83.813995
 1047.028076    7.000000   83.748581
 1047.741821    7.000000   83.599419
 1048.455566    7.000000   83.557137
 1049.169189    7.000000   83.521034
 1049.882812    7.000000   83.463066
 1050.596313    7.000000   83.386810
 1051.309692    7.000000   83.378693
 1052.022949    7.000000   83.494835
 1052.736206    7.000000   83.523254
 1053.449341    7.000000   83.618362
 1054.162354    7.000000   83.582329
 1054.875244    7.000000   83.468460
 1055.588135    7.000000   83.382004
 1056.300903    7.000000   83.332291
 1057.013672    7.000000   83.370705
 1057.726196    7.000000   83.375977
 1058.438721    7.000000   83.383881
 1059.151123    7.000000   83.420769
 1059.863525    7.000000   83.417870
 1060.575806    7.000000   83.366341
 1061.287964    7.000000   83.282196
 1062.000000    7.000000   83.291992
 1062.712036    7.000000   83.365059
 1063.423950    7.000000   83.518059
 1064.135742    7.000000   83.564789
 1064.847412    7.000000   83.542480
 1065.559082    7.000000   83.433563
 1066.270630    7.000000   83.354256
 1066.982178    7.000000   83.313965
 1067.693481    7.000000   83.324402
 1068.404785    7.000000   83.316338
 1069.115967    7.000000   83.244507
 1069.827148    7.000000   83.193443
 1070.538086    7.000000   83.187210
 1071.249146    7.000000   83.243301
 1071.959961    7.000000   83.194656
 1072.670654    7.000000   83.239975
 1073.381348    7.000000   83.167862
 1074.091919    7.000000   83.211784
 1074.802490    7.000000   83.110764
 1075.512939    7.000000   82.970505
 1076.223145    7.000000   82.915718
 1076.933472    7.000000   82.754387
 1077.643555    7.000000   82.853325
 1078.353638    7.000000   82.733429
 1079.063599    7.000000   82.855270
 1079.773560    7.000000   82.843987
 1080.483276    7.000000   82.844009
 1081.192993    7.000000   82.805130
 1081.902588    7.000000   82.734016
 1082.612183    7.000000   82.806679
 1083.321655    7.000000   82.569756
 1084.031006    7.000000   82.489044
 1084.740234    7.000000   82.260223
 1085.449463    7.000000   82.410416
 1086.158447    7.000000   82.238068
 1086.867554    7.000000   82.265594
 1087.576416    7.000000   82.057961
 1088.285278    7.000000   82.036583
 1088.994019    7.000000   81.891411
 1089.702637    7.000000   81.618347
 1090.411133    7.000000   81.387932
 1091.119629    7.000000   81.245323
 1091.828003    7.000000   81.119865
 1092.536377    7.000000   81.184464
 1093.244507    7.000000   81.137070
 1093.952637    7.000000   81.208076
 1094.660645    7.000000   81.005211
 1095.368652    7.000000   80.744354
 1096.076416    7.000000   80.522202
 1096.784180    7.000000   80.548248
 1097.491943    7.000000   80.375175
 1098.199463    7.000000   80.377037
 1098.906982    7.000000   80.141121
 1099.614380    7.000000   80.077652
 1100.321655    7.000000   79.919914
 1101.028931    7.000000   79.757248
 1101.736084    7.000000   79.440155
 1102.443115    7.000000   79.060577
 1103.150024    7.000000   78.769234
 1103.856934    7.000000   78.676544
 1104.563721    7.000000   78.520668
 1105.270386    7.000000   78.335938
 1105.977051    7.000000   78.081993
 1106.683594    7.000000   77.908661
 1107.390015    7.000000   77.702713
 1108.096313    7.000000   77.575912
 1108.802612    7.000000   77.198639
 1109.508667    7.000000   77.039932
 1110.214844    7.000000   76.767715
 1110.920776    7.000000   76.589439
 1111.626709    7.000000   76.275505
 1112.332397    7.000000   76.137894
 1113.038208    7.000000   75.972511
 1113.743774    7.000000   75.560204
 1114.449341    7.000000   75.293030
 1115.154785    7.000000   75.031960
 1115.860107    7.000000   74.959534
 1116.565430    7.000000   74.727859
 1117.270508    7.000000   74.636124
 1117.975586    7.000000   74.428032
 1118.680664    7.000000   74.225647

  347.693481    8.000000   58.695652
  348.476318    8.000000   55.737705
  349.259064    8.000000   46.956524
  350.041779    8.000000   48.141487
  350.824432    8.000000   48.521084
  351.606995    8.000000   48.720661
  352.389526    8.000000   48.384388
  353.171997    8.000000   48.321590
  353.954376    8.000000   48.143616
  354.736725    8.000000   47.757893
  355.519012    8.000000   46.840149
  356.301208    8.000000   46.192406
  357.083374    8.000000   46.715191
  357.865448    8.000000   47.136063
  358.647491    8.000000   46.883213
  359.429443    8.000000   46.262367
  360.211365    8.000000   46.047680
  360.993195    8.000000   46.379101
  361.774994    8.000000   46.703297
  362.556702    8.000000   46.798115
  363.338379    8.000000   46.864685
  364.119965    8.000000   45.957653
  364.901520    8.000000   45.024952
  365.682983    8.000000   44.434376
  366.464386    8.000000   44.891415
  367.245758    8.000000   45.283283
  368.027039    8.000000   45.742840
  368.808258    8.000000   45.132294
  369.589447    8.000000   44.921970
  370.370544    8.000000   44.275581
  371.151581    8.000000   44.436264
  371.932556    8.000000   44.206341
  372.713470    8.000000   44.086311
  373.494324    8.000000   43.998680
  374.275116    8.000000   44.178989
  375.055847    8.000000   44.012722
  375.836517    8.000000   43.771297
  376.617126    8.000000   43.401352
  377.397675    8.000000   43.379478
  378.178162    8.000000   43.054089
  378.958588    8.000000   42.917759
  379.738953    8.000000   42.689312
  380.519226    8.000000   42.626183
  381.299469    8.000000   42.436050
  382.079651    8.000000   42.130432
  382.859741    8.000000   42.158951
  383.639801    8.000000   42.104313
  384.419769    8.000000   42.069920
  385.199707    8.000000   41.732094
  385.979553    8.000000   41.355339
  386.759369    8.000000   41.257713
  387.539093    8.000000   41.079784
  388.318756    8.000000   40.879536
  389.098358    8.000000   40.569920
  389.877930    8.000000   40.294163
  390.657410    8.000000   40.205647
  391.436829    8.000000   39.904129
  392.216187    8.000000   39.801231
  392.995483    8.000000   39.464863
  393.774719    8.000000   39.260818
  394.553864    8.000000   38.957943
  395.332977    8.000000   38.733879
  396.112030    8.000000   38.550018
  396.891022    8.000000   38.365215
  397.669922    8.000000   38.195435
  398.448792    8.000000   38.028278
  399.227570    8.000000   37.873207
  400.006317    8.000000   37.700226
  400.784973    8.000000   37.424671
  401.563568    8.000000   37.157616
  402.342102    8.000000   36.914459
  403.120605    8.000000   36.807297
  403.899017    8.000000   36.607250
  404.677368    8.000000   36.515980
  405.455658    8.000000   36.252239
  406.233856    8.000000   36.141388
  407.012024    8.000000   35.898567
  407.790131    8.000000   35.866032
  408.568176    8.000000   35.724789
  409.346130    8.000000   35.567127
  410.124054    8.000000   35.322300
  410.901886    8.000000   35.202419
  411.679657    8.000000   35.099602
  412.457397    8.000000   35.004494
  413.235046    8.000000   34.825367
  414.012634    8.000000   34.709930
  414.790161    8.000000   34.658920
  415.567627    8.000000   34.543385
  416.345032    8.000000   34.461060
  417.122345    8.000000   34.345234
  417.899628    8.000000   34.271385
  418.676849    8.000000   34.180748
  419.453979    8.000000   34.084915
  420.231079    8.000000   34.008209
  421.008087    8.000000   33.864471
  421.785034    8.000000   33.767307
  422.561920    8.000000   33.645393
  423.338745    8.000000   33.592266
  424.115509    8.000000   33.522179
  424.892212    8.000000   33.448341
  425.668854    8.000000   33.363224
  426.445435    8.000000   33.256260
  427.221924    8.000000   33.183697
  427.998383    8.000000   33.110455
  428.774750    8.000000   33.060417
  429.551086    8.000000   32.991409
  430.327332    8.000000   32.928848
  431.103516    8.000000   32.872952
  431.879639    8.000000   32.881927
  432.655701    8.000000   32.899178
  433.431702    8.000000   32.852211
  434.207611    8.000000   32.826290
  434.983490    8.000000   32.742729
  435.759277    8.000000   32.731903
  436.535034    8.000000   32.689400
  437.310699    8.000000   32.690887
  438.086304    8.000000   32.668404
  438.861847    8.000000   32.631107
  439.637329    8.000000   32.611172
  440.412750    8.000000   32.597473
  441.188110    8.000000   32.628304
  441.963379    8.000000   32.642742
  442.738617    8.000000   32.687183
  443.513763    8.000000   32.695858
  444.288849    8.000000   32.704807
  445.063873    8.000000   32.722370
  445.838867    8.000000   32.739048
  446.613739    8.000000   32.763985
  447.388580    8.000000   32.781612
  448.163361    8.000000   32.796627
  448.938049    8.000000   32.835644
  449.712708    8.000000   32.846050
  450.487274    8.000000   32.861198
  451.261780    8.000000   32.869205
  452.036224    8.000000   32.920055
  452.810608    8.000000   32.925575
  453.584930    8.000000   32.943012
  454.359192    8.000000   32.944660
  455.133362    8.000000   33.014530
  455.907501    8.000000   33.039383
  456.681549    8.000000   33.092419
  457.455536    8.000000   33.094833
  458.229462    8.000000   33.134083
  459.003326    8.000000   33.164425
  459.777130    8.000000   33.249084
  460.550842    8.000000   33.312965
  461.324524    8.000000   33.363777
  462.098114    8.000000   33.403095
  462.871643    8.000000   33.462524
  463.645142    8.000000   33.541565
  464.418518    8.000000   33.627590
  465.191864    8.000000   33.699039
  465.965149    8.000000   33.784523
  466.738342    8.000000   33.860073
  467.511505    8.000000   33.967705
  468.284576    8.000000   34.071007
  469.057587    8.000000   34.174538
  469.830536    8.000000   34.270515
  470.603424    8.000000   34.374523
  471.376221    8.000000   34.497219
  472.148987    8.000000   34.633469
  472.921661    8.000000   34.777176
  473.694275    8.000000   34.902229
  474.466858    8.000000   35.049011
  475.239319    8.000000   35.152039
  476.011749    8.000000   35.291004
  476.784119    8.000000   35.417896
  477.556396    8.000000   35.587814
  478.328613    8.000000   35.747421
  479.100800    8.000000   35.912441
  479.872864    8.000000   36.068623
  480.644897    8.000000   36.250065
  481.416870    8.000000   36.410423
  482.188751    8.000000   36.588329
  482.960602    8.000000   36.738285
  483.732361    8.000000   36.908279
  484.504059    8.000000   37.052082
  485.275696    8.000000   37.189823
  486.047241    8.000000   37.303478
  486.818756    8.000000   37.402191
  487.590179    8.000000   37.499428
  488.361542    8.000000   37.582878
  489.132843    8.000000   37.650059
  489.904083    8.000000   37.725235
  490.675262    8.000000   37.768169
  491.446350    8.000000   37.812710
  492.217407    8.000000   37.830345
  492.988373    8.000000   37.880089
  493.759277    8.000000   37.940926
  494.530121    8.000000   38.023075
  495.300873    8.000000   38.092560
  496.071594    8.000000   38.131207
  496.842224    8.000000   38.160168
  497.612793    8.000000   38.209167
  498.383301    8.000000   38.263920
  499.153748    8.000000   38.312096
  499.924103    8.000000   38.351856
  500.694427    8.000000   38.403049
  501.464661    8.000000   38.444920
  502.234833    8.000000   38.477261
  503.004944    8.000000   38.489902
  503.774963    8.000000   38.521561
  504.544952    8.000000   38.543060
  505.314850    8.000000   38.579224
  506.084686    8.000000   38.599548
  506.854462    8.000000   38.632229
  507.624176    8.000000   38.654156
  508.393799    8.000000   38.687466
  509.163391    8.000000   38.716904
  509.932892    8.000000   38.733166
  510.702332    8.000000   38.737087
  511.471680    8.000000   38.743114
  512.240967    8.000000   38.777237
  513.010254    8.000000   38.806374
  513.779419    8.000000   38.799030
  514.548523    8.000000   38.775471
  515.317566    8.000000   38.753426
  516.086487    8.000000   38.776791
  516.855408    8.000000   38.777367
  517.624268    8.000000   38.781700
  518.393005    8.000000   38.770592
  519.161682    8.000000   38.775574
  519.930359    8.000000   38.784981
  520.698914    8.000000   38.794727
  521.467407    8.000000   38.790962
  522.235840    8.000000   38.777153
  523.004211    8.000000   38.754696
  523.772461    8.000000   38.760532
  524.540710    8.000000   38.751259
  525.308899    8.000000   38.728638
  526.076965    8.000000   38.714661
  526.844971    8.000000   38.724232
  527.612976    8.000000   38.744583
  528.380859    8.000000   38.717411
  529.148682    8.000000   38.655441
  529.916443    8.000000   38.611702
  530.684082    8.000000   38.583790
  531.451721    8.000000   38.587315
  532.219299    8.000000   38.562737
  532.986755    8.000000   38.546108
  533.754211    8.000000   38.518131
  534.521545    8.000000   38.504696
  535.288818    8.000000   38.472137
  536.056030    8.000000   38.423943
  536.823181    8.000000   38.377747
  537.590271    8.000000   38.331062
  538.357239    8.000000   38.311115
  539.124207    8.000000   38.273453
  539.891052    8.000000   38.243958
  540.657898    8.000000   38.214851
  541.424622    8.000000   38.186527
  542.191284    8.000000   38.157234
  542.957886    8.000000   38.112831
  543.724426    8.000000   38.075493
  544.490906    8.000000   38.024883
  545.257263    8.000000   37.971588
  546.023621    8.000000   37.907040
  546.789856    8.000000   37.856056
  547.556091    8.000000   37.813896
  548.322205    8.000000   37.754971
  549.088257    8.000000   37.690697
  549.854248    8.000000   37.598705
  550.620178    8.000000   37.535301
  551.385986    8.000000   37.476578
  552.151794    8.000000   37.409424
  552.917480    8.000000   37.341805
  553.683167    8.000000   37.248669
  554.448730    8.000000   37.176819
  555.214233    8.000000   37.089516
  555.979675    8.000000   37.020939
  556.745056    8.000000   36.941429
  557.510315    8.000000   36.866184
  558.275574    8.000000   36.774029
  559.040710    8.000000   36.677013
  559.805847    8.000000   36.582310
  560.570862    8.000000   36.478626
  561.335815    8.000000   36.381218
  562.100708    8.000000   36.277161
  562.865540    8.000000   36.176697
  563.630310    8.000000   36.057064
  564.394958    8.000000   35.911743
  565.159607    8.000000   35.792629
  565.924133    8.000000   35.672546
  566.688599    8.000000   35.558208
  567.453003    8.000000   35.430885
  568.217346    8.000000   35.290524
  568.981628    8.000000   35.152031
  569.745850    8.000000   35.017490
  570.509949    8.000000   34.890350
  571.273987    8.000000   34.759094
  572.038025    8.000000   34.605495
  572.801941    8.000000   34.459194
  573.565796    8.000000   34.322922
  574.329590    8.000000   34.193386
  575.093262    8.000000   34.054634
  575.856934    8.000000   33.914078
  576.620483    8.000000   33.775311
  577.384033    8.000000   33.638939
  578.147461    8.000000   33.497734
  578.910828    8.000000   33.368244
  579.674133    8.000000   33.249493
  580.437378    8.000000   33.122292
  581.200500    8.000000   32.996075
  581.963623    8.000000   32.869911
  582.726624    8.000000   32.758919
  583.489563    8.000000   32.638077
  584.252502    8.000000   32.512001
  585.015259    8.000000   32.387272
  585.778015    8.000000   32.267246
  586.540710    8.000000   32.157066
  587.303284    8.000000   32.058891
  588.065857    8.000000   31.967081
  588.828308    8.000000   31.873343
  589.590698    8.000000   31.786203
  590.353027    8.000000   31.688074
  591.115295    8.000000   31.603409
  591.877502    8.000000   31.506393
  592.639587    8.000000   31.433899
  593.401611    8.000000   31.361370
  594.163635    8.000000   31.302946
  594.925537    8.000000   31.235926
  595.687378    8.000000   31.164625
  596.449097    8.000000   31.102655
  597.210815    8.000000   31.032927
  597.972412    8.000000   30.972134
  598.734009    8.000000   30.896643
  599.495483    8.000000   30.848761
  600.256897    8.000000   30.803780
  601.018250    8.000000   30.771608
  601.779541    8.000000   30.734179
  602.540710    8.000000   30.702478
  603.301880    8.000000   30.678993
  604.062927    8.000000   30.646503
  604.823914    8.000000   30.638542
  605.584839    8.000000   30.645870
  606.345703    8.000000   30.670246
  607.106506    8.000000   30.703924
  607.867188    8.000000   30.720592
  608.627808    8.000000   30.770630
  609.388428    8.000000   30.809088
  610.148926    8.000000   30.872347
  610.909363    8.000000   30.933491
  611.669678    8.000000   31.007301
  612.429993    8.000000   31.092817
  613.190186    8.000000   31.201080
  613.950378    8.000000   31.331444
  614.710449    8.000000   31.474730
  615.470459    8.000000   31.627373
  616.230347    8.000000   31.782009
  616.990234    8.000000   31.969069
  617.750000    8.000000   32.153637
  618.509766    8.000000   32.360928
  619.269409    8.000000   32.571095
  620.028992    8.000000   32.806023
  620.788513    8.000000   33.061775
  621.547913    8.000000   33.341373
  622.307312    8.000000   33.628845
  623.066589    8.000000   33.917511
  623.825806    8.000000   34.210045
  624.584961    8.000000   34.512077
  625.344055    8.000000   34.835598
  626.103088    8.000000   35.165451
  626.862000    8.000000   35.523243
  627.620911    8.000000   35.878113
  628.379700    8.000000   36.256428
  629.138428    8.000000   36.633804
  629.897095    8.000000   37.044598
  630.655640    8.000000   37.460705
  631.414185    8.000000   37.890499
  632.172607    8.000000   38.327465
  632.931030    8.000000   38.753792
  633.689331    8.000000   39.202324
  634.447510    8.000000   39.626431
  635.205688    8.000000   40.087193
  635.963806    8.000000   40.515919
  636.721802    8.000000   40.979473
  637.479736    8.000000   41.426144
  638.237610    8.000000   41.907131
  638.995422    8.000000   42.372223
  639.753113    8.000000   42.836506
  640.510803    8.000000   43.302555
  641.268372    8.000000   43.769508
  642.025879    8.000000   44.231758
  642.783325    8.000000   44.674538
  643.540710    8.000000   45.116116
  644.298035    8.000000   45.552013
  645.055237    8.000000   46.016613
  645.812378    8.000000   46.478321
  646.569458    8.000000   46.943855
  647.326477    8.000000   47.360985
  648.083435    8.000000   47.794369
  648.840271    8.000000   48.211174
  649.597107    8.000000   48.652752
  650.353821    8.000000   49.076069
  651.110474    8.000000   49.508987
  651.867065    8.000000   49.947544
  652.623535    8.000000   50.370369
  653.380005    8.000000   50.773743
  654.136353    8.000000   51.161598
  654.892639    8.000000   51.569370
  655.648865    8.000000   51.990658
  656.405029    8.000000   52.399471
  657.161072    8.000000   52.777126
  657.917053    8.000000   53.150684
  658.673035    8.000000   53.524616
  659.428894    8.000000   53.913448
  660.184631    8.000000   54.302475
  660.940369    8.000000   54.678257
  661.695984    8.000000   55.050758
  662.451599    8.000000   55.417782
  663.207092    8.000000   55.781639
  663.962524    8.000000   56.126099
  664.717834    8.000000   56.471901
  665.473145    8.000000   56.791027
  666.228333    8.000000   57.120148
  666.983459    8.000000   57.443604
  667.738525    8.000000   57.774055
  668.493530    8.000000   58.091393
  669.248413    8.000000   58.394733
  670.003296    8.000000   58.684143
  670.758057    8.000000   58.940193
  671.512756    8.000000   59.192520
  672.267334    8.000000   59.464039
  673.021912    8.000000   59.767384
  673.776367    8.000000   60.068195
  674.530823    8.000000   60.343525
  675.285156    8.000000   60.586269
  676.039368    8.000000   60.798779
  676.793579    8.000000   61.027557
  677.547668    8.000000   61.264370
  678.301758    8.000000   61.536678
  679.055725    8.000000   61.814590
  679.809570    8.000000   62.096420
  680.563416    8.000000   62.353634
  681.317139    8.000000   62.557522
  682.070862    8.000000   62.763870
  682.824463    8.000000   62.943508
  683.577942    8.000000   63.153648
  684.331421    8.000000   63.362144
  685.084839    8.000000   63.586235
  685.838135    8.000000   63.793629
  686.591370    8.000000   64.001488
  687.344543    8.000000   64.239952
  688.097595    8.000000   64.470871
  688.850647    8.000000   64.686890
  689.603577    8.000000   64.835754
  690.356445    8.000000   65.000717
  691.109253    8.000000   65.167213
  691.861938    8.000000   65.350449
  692.614624    8.000000   65.564423
  693.367188    8.000000   65.770546
  694.119690    8.000000   65.941826
  694.872131    8.000000   66.098137
  695.624451    8.000000   66.246834
  696.376770    8.000000   66.447090
  697.128967    8.000000   66.630669
  697.881104    8.000000   66.779053
  698.633118    8.000000   66.945053
  699.385132    8.000000   67.106331
  700.137024    8.000000   67.309273
  700.888855    8.000000   67.488464
  701.640625    8.000000   67.690460
  702.392334    8.000000   67.912262
  703.143921    8.000000   68.144379
  703.895508    8.000000   68.323616
  704.646973    8.000000   68.508453
  705.398376    8.000000   68.688255
  706.149658    8.000000   68.880859
  706.900940    8.000000   69.089149
  707.652100    8.000000   69.299316
  708.403198    8.000000   69.564720
  709.154236    8.000000   69.746368
  709.905151    8.000000   69.937645
  710.656006    8.000000   70.098373
  711.406860    8.000000   70.302727
  712.157593    8.000000   70.462029
  712.908203    8.000000   70.551369
  713.658813    8.000000   70.583992
  714.409302    8.000000   70.567924
  715.159729    8.000000   70.516106
  715.910095    8.000000   70.411903
  716.660339    8.000000   70.231201
  717.410583    8.000000   70.011688
  718.160706    8.000000   69.709213
  718.910767    8.000000   69.387817
  719.660767    8.000000   68.960266
  720.410645    8.000000   68.483704
  721.160461    8.000000   67.937935
  721.910278    8.000000   67.348663
  722.659912    8.000000   66.686089
  723.409546    8.000000   65.871902
  724.159058    8.000000   64.966385
  724.908569    8.000000   63.942371
  725.657898    8.000000   62.657314
  726.407227    8.000000   60.985786
  727.156494    8.000000   59.030140
  727.905640    8.000000   57.304688
  728.654724    8.000000   56.336571
  729.403748    8.000000   56.439743
  730.152649    8.000000   57.531925
  730.901550    8.000000   59.249619
  731.650330    8.000000   61.197407
  732.399048    8.000000   63.055637
  733.147644    8.000000   64.675720
  733.896240    8.000000   66.021164
  734.644714    8.000000   67.141762
  735.393127    8.000000   68.081635
  736.141479    8.000000   68.891045
  736.889709    8.000000   69.551720
  737.637939    8.000000   70.167786
  738.386047    8.000000   70.618752
  739.134033    8.000000   71.015480
  739.882019    8.000000   71.281395
  740.629883    8.000000   71.567986
  741.377686    8.000000   71.818817
  742.125427    8.000000   72.006447
  742.873108    8.000000   72.141068
  743.620667    8.000000   72.306404
  744.368225    8.000000   72.508820
  745.115662    8.000000   72.682953
  745.862976    8.000000   72.766090
  746.610291    8.000000   72.851501
  747.357483    8.000000   72.939842
  748.104614    8.000000   73.006081
  748.851685    8.000000   73.016930
  749.598633    8.000000   72.989372
  750.345581    8.000000   72.945374
  751.092407    8.000000   72.890640
  751.839111    8.000000   72.813255
  752.585815    8.000000   72.722542
  753.332397    8.000000   72.592422
  754.078918    8.000000   72.422554
  754.825378    8.000000   72.245483
  755.571777    8.000000   72.038612
  756.318054    8.000000   71.831596
  757.064270    8.000000   71.574905
  757.810425    8.000000   71.317116
  758.556519    8.000000   71.037270
  759.302490    8.000000   70.749451
  760.048401    8.000000   70.483475
  760.794250    8.000000   70.264313
  761.540039    8.000000   70.093567
  762.285706    8.000000   69.908432
  763.031311    8.000000   69.766609
  763.776855    8.000000   69.639534
  764.522339    8.000000   69.555962
  765.267700    8.000000   69.487312
  766.013000    8.000000   69.469719
  766.758240    8.000000   69.496613
  767.503418    8.000000   69.582756
  768.248474    8.000000   69.720375
  768.993469    8.000000   69.856339
  769.738403    8.000000   70.030853
  770.483276    8.000000   70.258492
  771.228027    8.000000   70.570786
  771.972717    8.000000   70.809021
  772.717346    8.000000   71.002769
  773.461914    8.000000   71.122543
  774.206360    8.000000   71.309921
  774.950745    8.000000   71.550468
  775.695068    8.000000   71.822868
  776.439331    8.000000   72.130280
  777.183472    8.000000   72.373245
  777.927551    8.000000   72.610703
  778.671570    8.000000   72.782997
  779.415527    8.000000   73.007339
  780.159363    8.000000   73.189201
  780.903137    8.000000   73.380264
  781.646851    8.000000   73.515907
  782.390442    8.000000   73.721527
  783.134033    8.000000   73.902573
  783.877502    8.000000   74.075966
  784.620850    8.000000   74.204514
  785.364197    8.000000   74.346725
  786.107422    8.000000   74.479362
  786.850586    8.000000   74.654594
  787.593689    8.000000   74.789070
  788.336670    8.000000   74.926857
  789.079651    8.000000   75.039810
  789.822449    8.000000   75.204872
  790.565247    8.000000   75.359802
  791.307983    8.000000   75.507561
  792.050598    8.000000   75.588058
  792.793152    8.000000   75.678764
  793.535583    8.000000   75.795959
  794.278015    8.000000   75.892654
  795.020325    8.000000   76.018478
  795.762512    8.000000   76.055084
  796.504700    8.000000   76.143890
  797.246765    8.000000   76.211304
  797.988770    8.000000   76.322044
  798.730713    8.000000   76.420845
  799.472534    8.000000   76.492455
  800.214355    8.000000   76.560402
  800.956055    8.000000   76.649963
  801.697632    8.000000   76.727753
  802.439209    8.000000   76.795769
  803.180664    8.000000   76.870880
  803.922058    8.000000   76.961044
  804.663330    8.000000   77.022316
  805.404541    8.000000   77.087166
  806.145691    8.000000   77.111115
  806.886780    8.000000   77.180779
  807.627808    8.000000   77.240623
  808.368713    8.000000   77.318176
  809.109558    8.000000   77.385544
  809.850281    8.000000   77.440582
  810.591003    8.000000   77.500954
  811.331604    8.000000   77.492737
  812.072144    8.000000   77.523476
  812.812561    8.000000   77.531700
  813.552979    8.000000   77.619820
  814.293274    8.000000   77.667191
  815.033447    8.000000   77.758858
  815.773621    8.000000   77.830048
  816.513672    8.000000   77.933662
  817.253662    8.000000   77.975502
  817.993530    8.000000   77.976990
  818.733398    8.000000   77.919647
  819.473145    8.000000   77.912819
  820.212769    8.000000   77.963455
  820.952393    8.000000   78.069069
  821.691895    8.000000   78.169052
  822.431335    8.000000   78.201408
  823.170715    8.000000   78.156799
  823.909973    8.000000   78.147934
  824.649170    8.000000   78.144257
  825.388306    8.000000   78.173424
  826.127319    8.000000   78.185730
  826.866272    8.000000   78.222534
  827.605164    8.000000   78.249908
  828.343994    8.000000   78.268684
  829.082703    8.000000   78.300171
  829.821350    8.000000   78.313568
  830.559937    8.000000   78.327377
  831.298401    8.000000   78.329514
  832.036865    8.000000   78.345078
  832.775146    8.000000   78.350777
  833.513428    8.000000   78.354958
  834.251587    8.000000   78.421806
  834.989685    8.000000   78.507683
  835.727722    8.000000   78.585365
  836.465637    8.000000   78.665520
  837.203552    8.000000   78.676476
  837.941284    8.000000   78.703743
  838.679016    8.000000   78.695320
  839.416626    8.000000   78.707787
  840.154175    8.000000   78.773079
  840.891663    8.000000   78.802010
  841.629028    8.000000   78.813370
  842.366333    8.000000   78.764893
  843.103577    8.000000   78.718468
  843.840759    8.000000   78.746529
  844.577820    8.000000   78.815170
  845.314819    8.000000   78.879890
  846.051697    8.000000   78.891098
  846.788513    8.000000   78.918854
  847.525269    8.000000   78.961441
  848.261963    8.000000   79.049347
  848.998596    8.000000   79.130608
  849.735107    8.000000   79.197189
  850.471497    8.000000   79.193436
  851.207886    8.000000   79.155624
  851.944153    8.000000   79.122726
  852.680359    8.000000   79.180069
  853.416504    8.000000   79.204124
  854.152527    8.000000   79.204430
  854.888489    8.000000   79.176163
  855.624390    8.000000   79.181267
  856.360168    8.000000   79.223618
  857.095886    8.000000   79.259781
  857.831543    8.000000   79.297974
  858.567078    8.000000   79.372971
  859.302551    8.000000   79.417091
  860.037964    8.000000   79.444412
  860.773315    8.000000   79.448074
  861.508545    8.000000   79.482529
  862.243713    8.000000   79.459023
  862.978760    8.000000   79.450157
  863.713806    8.000000   79.455872
  864.448730    8.000000   79.515549
  865.183533    8.000000   79.586082
  865.918335    8.000000   79.615288
  866.653015    8.000000   79.700043
  867.387634    8.000000   79.735901
  868.122131    8.000000   79.763138
  868.856567    8.000000   79.730171
  869.590942    8.000000   79.711708
  870.325256    8.000000   79.787453
  871.059448    8.000000   79.853172
  871.793579    8.000000   79.909760
  872.527588    8.000000   79.948547
  873.261536    8.000000   79.989059
  873.995422    8.000000   80.090508
  874.729248    8.000000   80.187042
  875.462952    8.000000   80.350204
  876.196594    8.000000   80.465408
  876.930176    8.000000   80.594437
  877.663635    8.000000   80.692528
  878.397034    8.000000   80.853401
  879.130371    8.000000   80.982346
  879.863647    8.000000   81.094650
  880.596802    8.000000   81.164986
  881.329834    8.000000   81.228905
  882.062866    8.000000   81.255669
  882.795776    8.000000   81.184662
  883.528625    8.000000   80.939011
  884.261353    8.000000   80.469124
  884.994019    8.000000   79.782684
  885.726624    8.000000   78.872307
  886.459167    8.000000   77.785164
  887.191589    8.000000   76.537804
  887.923950    8.000000   75.325768
  888.656189    8.000000   74.100601
  889.388428    8.000000   72.929955
  890.120483    8.000000   71.712273
  890.852539    8.000000   70.649033
  891.584473    8.000000   69.665230
  892.316345    8.000000   68.855827
  893.048157    8.000000   68.067429
  893.779846    8.000000   67.538857
  894.511475    8.000000   67.199776
  895.243042    8.000000   67.180061
  895.974487    8.000000   67.360237
  896.705872    8.000000   67.759239
  897.437134    8.000000   68.378403
  898.168396    8.000000   69.205055
  898.899536    8.000000   70.185905
  899.630554    8.000000   71.265556
  900.361572    8.000000   72.331772
  901.092468    8.000000   73.408691
  901.823242    8.000000   74.391022
  902.553955    8.000000   75.327278
  903.284607    8.000000   76.169945
  904.015198    8.000000   76.834869
  904.745667    8.000000   77.409584
  905.476074    8.000000   77.872208
  906.206421    8.000000   78.316200
  906.936646    8.000000   78.636070
  907.666809    8.000000   78.956253
  908.396912    8.000000   79.271072
  909.126892    8.000000   79.528267
  909.856812    8.000000   79.717010
  910.586670    8.000000   79.835693
  911.316406    8.000000   79.971085
  912.046082    8.000000   80.120613
  912.775635    8.000000   80.307037
  913.505188    8.000000   80.493935
  914.234619    8.000000   80.616287
  914.963928    8.000000   80.741653
  915.693176    8.000000   80.879295
  916.422363    8.000000   80.984192
  917.151489    8.000000   81.073120
  917.880493    8.000000   81.158295
  918.609436    8.000000   81.231804
  919.338318    8.000000   81.272041
  920.067078    8.000000   81.305260
  920.795776    8.000000   81.377914
  921.524353    8.000000   81.509483
  922.252869    8.000000   81.587296
  922.981323    8.000000   81.636940
  923.709656    8.000000   81.718987
  924.437988    8.000000   81.786346
  925.166138    8.000000   81.889587
  925.894287    8.000000   81.927917
  926.622314    8.000000   81.960068
  927.350281    8.000000   81.974266
  928.078125    8.000000   82.000374
  928.805908    8.000000   82.053062
  929.533630    8.000000   82.043526
  930.261230    8.000000   81.981659
  930.988770    8.000000   81.927406
  931.716248    8.000000   81.971497
  932.443604    8.000000   81.996323
  933.170898    8.000000   82.056870
  933.898071    8.000000   82.091148
  934.625244    8.000000   82.165344
  935.352234    8.000000   82.245544
  936.079224    8.000000   82.304108
  936.806091    8.000000   82.388298
  937.532898    8.000000   82.468483
  938.259583    8.000000   82.498482
  938.986206    8.000000   82.463120
  939.712769    8.000000   82.406624
  940.439270    8.000000   82.393021
  941.165649    8.000000   82.420998
  941.891907    8.000000   82.456268
  942.618164    8.000000   82.492546
  943.344238    8.000000   82.575394
  944.070312    8.000000   82.629753
  944.796265    8.000000   82.733765
  945.522156    8.000000   82.734108
  946.247986    8.000000   82.786568
  946.973694    8.000000   82.726112
  947.699341    8.000000   82.763947
  948.424866    8.000000   82.725937
  949.150330    8.000000   82.744987
  949.875732    8.000000   82.716492
  950.601013    8.000000   82.696098
  951.326233    8.000000   82.707367
  952.051392    8.000000   82.711891
  952.776428    8.000000   82.769241
  953.501404    8.000000   82.778549
  954.226318    8.000000   82.810089
  954.951111    8.000000   82.744896
  955.675781    8.000000   82.717522
  956.400452    8.000000   82.713036
  957.125000    8.000000   82.747368
  957.849487    8.000000   82.760803
  958.573853    8.000000   82.809853
  959.298157    8.000000   82.848206
  960.022400    8.000000   82.880577
  960.746521    8.000000   82.876801
  961.470581    8.000000   82.910515
  962.194519    8.000000   82.971947
  962.918396    8.000000   83.002892
  963.642212    8.000000   83.049026
  964.365906    8.000000   83.064079
  965.089539    8.000000   83.056946
  965.813110    8.000000   83.018639
  966.536560    8.000000   83.009651
  967.259949    8.000000   83.022171
  967.983276    8.000000   83.023315
  968.706482    8.000000   83.068169
  969.429626    8.000000   83.097794
  970.152649    8.000000   83.152702
  970.875610    8.000000   83.184029
  971.598511    8.000000   83.236450
  972.321289    8.000000   83.262917
  973.044006    8.000000   83.236183
  973.766602    8.000000   83.164978
  974.489136    8.000000   83.117599
  975.211609    8.000000   83.102730
  975.934021    8.000000   83.178032
  976.656311    8.000000   83.263351
  977.378479    8.000000   83.295547
  978.100586    8.000000   83.252625
  978.822632    8.000000   83.252319
  979.544617    8.000000   83.329880
  980.266479    8.000000   83.431984
  980.988281    8.000000   83.459030
  981.709961    8.000000   83.454590
  982.431580    8.000000   83.404930
  983.153076    8.000000   83.452362
  983.874573    8.000000   83.499428
  984.595886    8.000000   83.476997
  985.317200    8.000000   83.450668
  986.038391    8.000000   83.399834
  986.759521    8.000000   83.444252
  987.480530    8.000000   83.470840
  988.201477    8.000000   83.515404
  988.922302    8.000000   83.571213
  989.643066    8.000000   83.571884
  990.363770    8.000000   83.564781
  991.084351    8.000000   83.578255
  991.804871    8.000000   83.563126
  992.525330    8.000000   83.569595
  993.245667    8.000000   83.594810
  993.965942    8.000000   83.623405
  994.686096    8.000000   83.621559
  995.406189    8.000000   83.664078
  996.126221    8.000000   83.731461
  996.846130    8.000000   83.789970
  997.565979    8.000000   83.783539
  998.285706    8.000000   83.757492
  999.005371    8.000000   83.742889
  999.724976    8.000000   83.695763
 1000.444458    8.000000   83.693642
 1001.163879    8.000000   83.647690
 1001.883179    8.000000   83.570679
 1002.602478    8.000000   83.602921
 1003.321594    8.000000   83.666115
 1004.040649    8.000000   83.783211
 1004.759644    8.000000   83.760193
 1005.478577    8.000000   83.767403
 1006.197388    8.000000   83.793320
 1006.916138    8.000000   83.821297
 1007.634766    8.000000   83.810295
 1008.353333    8.000000   83.746284
 1009.071777    8.000000   83.680489
 1009.790161    8.000000   83.685486
 1010.508484    8.000000   83.768097
 1011.226685    8.000000   83.792763
 1011.944824    8.000000   83.759682
 1012.662903    8.000000   83.704231
 1013.380859    8.000000   83.693298
 1014.098694    8.000000   83.726334
 1014.816528    8.000000   83.776115
 1015.534241    8.000000   83.821419
 1016.251831    8.000000   83.823296
 1016.969360    8.000000   83.763298
 1017.686829    8.000000   83.781380
 1018.404175    8.000000   83.792801
 1019.121460    8.000000   83.864670
 1019.838623    8.000000   83.836212
 1020.555725    8.000000   83.920235
 1021.272766    8.000000   83.927330
 1021.989685    8.000000   83.992973
 1022.706543    8.000000   83.985298
 1023.423340    8.000000   84.068855
 1024.140015    8.000000   84.081535
 1024.856567    8.000000   84.085320
 1025.573120    8.000000   84.019302
 1026.289551    8.000000   83.973785
 1027.005859    8.000000   83.916077
 1027.722046    8.000000   83.788940
 1028.438232    8.000000   83.725250
 1029.154297    8.000000   83.738319
 1029.870239    8.000000   83.890686
 1030.586182    8.000000   84.002930
 1031.302002    8.000000   84.011162
 1032.017700    8.000000   83.940979
 1032.733398    8.000000   83.891510
 1033.448975    8.000000   83.867584
 1034.164429    8.000000   83.911949
 1034.879761    8.000000   83.949684
 1035.595093    8.000000   83.988487
 1036.310303    8.000000   83.978966
 1037.025391    8.000000   83.895958
 1037.740479    8.000000   83.848213
 1038.455444    8.000000   83.814034
 1039.170288    8.000000   83.818817
 1039.885010    8.000000   83.784004
 1040.599731    8.000000   83.792862
 1041.314331    8.000000   83.777420
 1042.028809    8.000000   83.856453
 1042.743286    8.000000   83.820488
 1043.457642    8.000000   83.798950
 1044.171875    8.000000   83.666672
 1044.885986    8.000000   83.667992
 1045.600098    8.000000   83.768539
 1046.314087    8.000000   83.871979
 1047.028076    8.000000   83.846458
 1047.741821    8.000000   83.614990
 1048.455566    8.000000   83.578102
 1049.169189    8.000000   83.571266
 1049.882812    8.000000   83.700363
 1050.596313    8.000000   83.719139
 1051.309692    8.000000   83.717545
 1052.022949    8.000000   83.691376
 1052.736206    8.000000   83.648239
 1053.449341    8.000000   83.647057
 1054.162354    8.000000   83.731842
 1054.875244    8.000000   83.600342
 1055.588135    8.000000   83.579132
 1056.300903    8.000000   83.520378
 1057.013672    8.000000   83.567001
 1057.726196    8.000000   83.465668
 1058.438721    8.000000   83.404549
 1059.151123    8.000000   83.408859
 1059.863525    8.000000   83.373619
 1060.575806    8.000000   83.360687
 1061.287964    8.000000   83.354614
 1062.000000    8.000000   83.502464
 1062.712036    8.000000   83.599838
 1063.423950    8.000000   83.625175
 1064.135742    8.000000   83.535980
 1064.847412    8.000000   83.434639
 1065.559082    8.000000   83.398155
 1066.270630    8.000000   83.407806
 1066.982178    8.000000   83.446754
 1067.693481    8.000000   83.462578
 1068.404785    8.000000   83.399414
 1069.115967    8.000000   83.394295
 1069.827148    8.000000   83.358261
 1070.538086    8.000000   83.363747
 1071.249146    8.000000   83.360085
 1071.959961    8.000000   83.289940
 1072.670654    8.000000   83.394539
 1073.381348    8.000000   83.338905
 1074.091919    8.000000   83.441101
 1074.802490    8.000000   83.275131
 1075.512939    8.000000   83.185570
 1076.223145    8.000000   83.071037
 1076.933472    8.000000   83.026642
 1077.643555    8.000000   82.974266
 1078.353638    8.000000   82.806198
 1079.063599    8.000000   82.814896
 1079.773560    8.000000   82.900085
 1080.483276    8.000000   82.951164
 1081.192993    8.000000   82.892250
 1081.902588    8.000000   82.634491
 1082.612183    8.000000   82.648521
 1083.321655    8.000000   82.578560
 1084.031006    8.000000   82.656647
 1084.740234    8.000000   82.607246
 1085.449463    8.000000   82.620209
 1086.158447    8.000000   82.472000
 1086.867554    8.000000   82.277702
 1087.576416    8.000000   81.981308
 1088.285278    8.000000   81.947021
 1088.994019    8.000000   81.988220
 1089.702637    8.000000   81.830956
 1090.411133    8.000000   81.678459
 1091.119629    8.000000   81.415558
 1091.828003    8.000000   81.372734
 1092.536377    8.000000   81.148445
 1093.244507    8.000000   81.102379
 1093.952637    8.000000   81.062027
 1094.660645    8.000000   80.958305
 1095.368652    8.000000   80.825714
 1096.076416    8.000000   80.585457
 1096.784180    8.000000   80.493988
 1097.491943    8.000000   80.426674
 1098.199463    8.000000   80.535736
 1098.906982    8.000000   80.382828
 1099.614380    8.000000   80.187157
 1100.321655    8.000000   79.965034
 1101.028931    8.000000   79.810020
 1101.736084    8.000000   79.572731
 1102.443115    8.000000   79.294609
 1103.150024    8.000000   79.073357
 1103.856934    8.000000   78.892242
 1104.563721    8.000000   78.684479
 1105.270386    8.000000   78.648773
 1105.977051    8.000000   78.429428
 1106.683594    8.000000   78.270737
 1107.390015    8.000000   77.929588
 1108.096313    8.000000   77.665787
 1108.802612    8.000000   77.235176
 1109.508667    8.000000   77.187210
 1110.214844    8.000000   76.940834
 1110.920776    8.000000   76.857124
 1111.626709    8.000000   76.442558
 1112.332397    8.000000   76.290298
 1113.038208    8.000000   76.227737
 1113.743774    8.000000   75.851868
 1114.449341    8.000000   75.579193
 1115.154785    8.000000   75.125992
 1115.860107    8.000000   74.953537
 1116.565430    8.000000   74.819595
 1117.270508    8.000000   74.611191
 1117.975586    8.000000   74.504028
 1118.680664    8.000000   74.220825

  347.693481    9.000000   39.130436
  348.476318    9.000000   47.540985
  349.259064    9.000000   53.043476
  350.041779    9.000000   48.441246
  350.824432    9.000000   48.678413
  351.606995    9.000000   48.805244
  352.389526    9.000000   49.013847
  353.171997    9.000000   48.445919
  353.954376    9.000000   47.613220
  354.736725    9.000000   46.933441
  355.519012    9.000000   46.214046
  356.301208    9.000000   45.941776
  357.083374    9.000000   46.332119
  357.865448    9.000000   46.793530
  358.647491    9.000000   47.070972
  359.429443    9.000000   46.647121
  360.211365    9.000000   46.800503
  360.993195    9.000000   46.554443
  361.774994    9.000000   46.308380
  362.556702    9.000000   45.972363
  363.338379    9.000000   45.693069
  364.119965    9.000000   45.781200
  364.901520    9.000000   45.180912
  365.682983    9.000000   45.038513
  366.464386    9.000000   44.920567
  367.245758    9.000000   45.283283
  368.027039    9.000000   45.729515
  368.808258    9.000000   45.347511
  369.589447    9.000000   45.198078
  370.370544    9.000000   44.759651
  371.151581    9.000000   44.678165
  371.932556    9.000000   44.245129
  372.713470    9.000000   43.835617
  373.494324    9.000000   43.808815
  374.275116    9.000000   43.989384
  375.055847    9.000000   44.068031
  375.836517    9.000000   44.074215
  376.617126    9.000000   43.840683
  377.397675    9.000000   43.611961
  378.178162    9.000000   43.284657
  378.958588    9.000000   43.140858
  379.738953    9.000000   43.088909
  380.519226    9.000000   42.888947
  381.299469    9.000000   42.745804
  382.079651    9.000000   42.502056
  382.859741    9.000000   42.503643
  383.639801    9.000000   42.287544
  384.419769    9.000000   42.031815
  385.199707    9.000000   41.897034
  385.979553    9.000000   41.652100
  386.759369    9.000000   41.586006
  387.539093    9.000000   41.276043
  388.318756    9.000000   41.083740
  389.098358    9.000000   40.912971
  389.877930    9.000000   40.660797
  390.657410    9.000000   40.474407
  391.436829    9.000000   40.219097
  392.216187    9.000000   40.104118
  392.995483    9.000000   39.955517
  393.774719    9.000000   39.737881
  394.553864    9.000000   39.398643
  395.332977    9.000000   39.081463
  396.112030    9.000000   38.896793
  396.891022    9.000000   38.778057
  397.669922    9.000000   38.655815
  398.448792    9.000000   38.445351
  399.227570    9.000000   38.232662
  400.006317    9.000000   38.087906
  400.784973    9.000000   37.876320
  401.563568    9.000000   37.706196
  402.342102    9.000000   37.470963
  403.120605    9.000000   37.281151
  403.899017    9.000000   37.041451
  404.677368    9.000000   36.874916
  405.455658    9.000000   36.690468
  406.233856    9.000000   36.541462
  407.012024    9.000000   36.348202
  407.790131    9.000000   36.165436
  408.568176    9.000000   36.022476
  409.346130    9.000000   35.805855
  410.124054    9.000000   35.647598
  410.901886    9.000000   35.535793
  411.679657    9.000000   35.426792
  412.457397    9.000000   35.331375
  413.235046    9.000000   35.116238
  414.012634    9.000000   35.023304
  414.790161    9.000000   34.880180
  415.567627    9.000000   34.761917
  416.345032    9.000000   34.603558
  417.122345    9.000000   34.518215
  417.899628    9.000000   34.479984
  418.676849    9.000000   34.424187
  419.453979    9.000000   34.302593
  420.231079    9.000000   34.155155
  421.008087    9.000000   34.042545
  421.785034    9.000000   33.954662
  422.561920    9.000000   33.890968
  423.338745    9.000000   33.772484
  424.115509    9.000000   33.678211
  424.892212    9.000000   33.612686
  425.668854    9.000000   33.587296
  426.445435    9.000000   33.529476
  427.221924    9.000000   33.457787
  427.998383    9.000000   33.372692
  428.774750    9.000000   33.335163
  429.551086    9.000000   33.266052
  430.327332    9.000000   33.236198
  431.103516    9.000000   33.141594
  431.879639    9.000000   33.121330
  432.655701    9.000000   33.085159
  433.431702    9.000000   33.098118
  434.207611    9.000000   33.069454
  434.983490    9.000000   33.038948
  435.759277    9.000000   33.013813
  436.535034    9.000000   32.980232
  437.310699    9.000000   32.942513
  438.086304    9.000000   32.911438
  438.861847    9.000000   32.907024
  439.637329    9.000000   32.921268
  440.412750    9.000000   32.903610
  441.188110    9.000000   32.887001
  441.963379    9.000000   32.902416
  442.738617    9.000000   32.953922
  443.513763    9.000000   32.973915
  444.288849    9.000000   32.988735
  445.063873    9.000000   32.960930
  445.838867    9.000000   32.975281
  446.613739    9.000000   32.954853
  447.388580    9.000000   32.965359
  448.163361    9.000000   32.961250
  448.938049    9.000000   32.989525
  449.712708    9.000000   33.026840
  450.487274    9.000000   33.058937
  451.261780    9.000000   33.070412
  452.036224    9.000000   33.094803
  452.810608    9.000000   33.096741
  453.584930    9.000000   33.117641
  454.359192    9.000000   33.138119
  455.133362    9.000000   33.178181
  455.907501    9.000000   33.208729
  456.681549    9.000000   33.229038
  457.455536    9.000000   33.279026
  458.229462    9.000000   33.313026
  459.003326    9.000000   33.379650
  459.777130    9.000000   33.443035
  460.550842    9.000000   33.511791
  461.324524    9.000000   33.565769
  462.098114    9.000000   33.612854
  462.871643    9.000000   33.703835
  463.645142    9.000000   33.783825
  464.418518    9.000000   33.874916
  465.191864    9.000000   33.937305
  465.965149    9.000000   33.998528
  466.738342    9.000000   34.090752
  467.511505    9.000000   34.172173
  468.284576    9.000000   34.282269
  469.057587    9.000000   34.366581
  469.830536    9.000000   34.477322
  470.603424    9.000000   34.576542
  471.376221    9.000000   34.684872
  472.148987    9.000000   34.788616
  472.921661    9.000000   34.885620
  473.694275    9.000000   34.989399
  474.466858    9.000000   35.122196
  475.239319    9.000000   35.261486
  476.011749    9.000000   35.413414
  476.784119    9.000000   35.548416
  477.556396    9.000000   35.738869
  478.328613    9.000000   35.924530
  479.100800    9.000000   36.123154
  479.872864    9.000000   36.281380
  480.644897    9.000000   36.465088
  481.416870    9.000000   36.614285
  482.188751    9.000000   36.780212
  482.960602    9.000000   36.894390
  483.732361    9.000000   37.016136
  484.504059    9.000000   37.112469
  485.275696    9.000000   37.205662
  486.047241    9.000000   37.271000
  486.818756    9.000000   37.302303
  487.590179    9.000000   37.340233
  488.361542    9.000000   37.386578
  489.132843    9.000000   37.444252
  489.904083    9.000000   37.501141
  490.675262    9.000000   37.550671
  491.446350    9.000000   37.606434
  492.217407    9.000000   37.661232
  492.988373    9.000000   37.721779
  493.759277    9.000000   37.800140
  494.530121    9.000000   37.888443
  495.300873    9.000000   37.968399
  496.071594    9.000000   38.037571
  496.842224    9.000000   38.098804
  497.612793    9.000000   38.168423
  498.383301    9.000000   38.225822
  499.153748    9.000000   38.280285
  499.924103    9.000000   38.344639
  500.694427    9.000000   38.397720
  501.464661    9.000000   38.450371
  502.234833    9.000000   38.487347
  503.004944    9.000000   38.536236
  503.774963    9.000000   38.563816
  504.544952    9.000000   38.619404
  505.314850    9.000000   38.649113
  506.084686    9.000000   38.670662
  506.854462    9.000000   38.695568
  507.624176    9.000000   38.738358
  508.393799    9.000000   38.784962
  509.163391    9.000000   38.813915
  509.932892    9.000000   38.820141
  510.702332    9.000000   38.829964
  511.471680    9.000000   38.845001
  512.240967    9.000000   38.878216
  513.010254    9.000000   38.918900
  513.779419    9.000000   38.914257
  514.548523    9.000000   38.899948
  515.317566    9.000000   38.904030
  516.086487    9.000000   38.922359
  516.855408    9.000000   38.937412
  517.624268    9.000000   38.943783
  518.393005    9.000000   38.962078
  519.161682    9.000000   38.980991
  519.930359    9.000000   38.991524
  520.698914    9.000000   38.984947
  521.467407    9.000000   38.981693
  522.235840    9.000000   38.968716
  523.004211    9.000000   38.962299
  523.772461    9.000000   38.953594
  524.540710    9.000000   38.945473
  525.308899    9.000000   38.938141
  526.076965    9.000000   38.937668
  526.844971    9.000000   38.927605
  527.612976    9.000000   38.938622
  528.380859    9.000000   38.906609
  529.148682    9.000000   38.874767
  529.916443    9.000000   38.835159
  530.684082    9.000000   38.836567
  531.451721    9.000000   38.843788
  532.219299    9.000000   38.815502
  532.986755    9.000000   38.792305
  533.754211    9.000000   38.769783
  534.521545    9.000000   38.773563
  535.288818    9.000000   38.746124
  536.056030    9.000000   38.719307
  536.823181    9.000000   38.685005
  537.590271    9.000000   38.671764
  538.357239    9.000000   38.648201
  539.124207    9.000000   38.618401
  539.891052    9.000000   38.580147
  540.657898    9.000000   38.533340
  541.424622    9.000000   38.501038
  542.191284    9.000000   38.482079
  542.957886    9.000000   38.465683
  543.724426    9.000000   38.430882
  544.490906    9.000000   38.393848
  545.257263    9.000000   38.345947
  546.023621    9.000000   38.304119
  546.789856    9.000000   38.247501
  547.556091    9.000000   38.194717
  548.322205    9.000000   38.139675
  549.088257    9.000000   38.081554
  549.854248    9.000000   37.998775
  550.620178    9.000000   37.929832
  551.385986    9.000000   37.870762
  552.151794    9.000000   37.836071
  552.917480    9.000000   37.776592
  553.683167    9.000000   37.704643
  554.448730    9.000000   37.628475
  555.214233    9.000000   37.557678
  555.979675    9.000000   37.498814
  556.745056    9.000000   37.430229
  557.510315    9.000000   37.364506
  558.275574    9.000000   37.273167
  559.040710    9.000000   37.188679
  559.805847    9.000000   37.088913
  560.570862    9.000000   36.987129
  561.335815    9.000000   36.883690
  562.100708    9.000000   36.788315
  562.865540    9.000000   36.691097
  563.630310    9.000000   36.573250
  564.394958    9.000000   36.434040
  565.159607    9.000000   36.326988
  565.924133    9.000000   36.209377
  566.688599    9.000000   36.097504
  567.453003    9.000000   35.943432
  568.217346    9.000000   35.812359
  568.981628    9.000000   35.684269
  569.745850    9.000000   35.577183
  570.509949    9.000000   35.443508
  571.273987    9.000000   35.297085
  572.038025    9.000000   35.140114
  572.801941    9.000000   35.001282
  573.565796    9.000000   34.873608
  574.329590    9.000000   34.752342
  575.093262    9.000000   34.620193
  575.856934    9.000000   34.486481
  576.620483    9.000000   34.346333
  577.384033    9.000000   34.202454
  578.147461    9.000000   34.059765
  578.910828    9.000000   33.929817
  579.674133    9.000000   33.808292
  580.437378    9.000000   33.681156
  581.200500    9.000000   33.543068
  581.963623    9.000000   33.431458
  582.726624    9.000000   33.307983
  583.489563    9.000000   33.186420
  584.252502    9.000000   33.049946
  585.015259    9.000000   32.926155
  585.778015    9.000000   32.813560
  586.540710    9.000000   32.694042
  587.303284    9.000000   32.584232
  588.065857    9.000000   32.473209
  588.828308    9.000000   32.369087
  589.590698    9.000000   32.272831
  590.353027    9.000000   32.184822
  591.115295    9.000000   32.097439
  591.877502    9.000000   32.011890
  592.639587    9.000000   31.920942
  593.401611    9.000000   31.848522
  594.163635    9.000000   31.784388
  594.925537    9.000000   31.712095
  595.687378    9.000000   31.625013
  596.449097    9.000000   31.534611
  597.210815    9.000000   31.448936
  597.972412    9.000000   31.382504
  598.734009    9.000000   31.318623
  599.495483    9.000000   31.264366
  600.256897    9.000000   31.214523
  601.018250    9.000000   31.170633
  601.779541    9.000000   31.122725
  602.540710    9.000000   31.085966
  603.301880    9.000000   31.046503
  604.062927    9.000000   31.021297
  604.823914    9.000000   30.997568
  605.584839    9.000000   30.990133
  606.345703    9.000000   30.987968
  607.106506    9.000000   30.988810
  607.867188    9.000000   30.998137
  608.627808    9.000000   31.033972
  609.388428    9.000000   31.073074
  610.148926    9.000000   31.125441
  610.909363    9.000000   31.167570
  611.669678    9.000000   31.231787
  612.429993    9.000000   31.304613
  613.190186    9.000000   31.408964
  613.950378    9.000000   31.521273
  614.710449    9.000000   31.649582
  615.470459    9.000000   31.787712
  616.230347    9.000000   31.933399
  616.990234    9.000000   32.094341
  617.750000    9.000000   32.263901
  618.509766    9.000000   32.451786
  619.269409    9.000000   32.655457
  620.028992    9.000000   32.869503
  620.788513    9.000000   33.121761
  621.547913    9.000000   33.379841
  622.307312    9.000000   33.653023
  623.066589    9.000000   33.921066
  623.825806    9.000000   34.211121
  624.584961    9.000000   34.515236
  625.344055    9.000000   34.834892
  626.103088    9.000000   35.152382
  626.862000    9.000000   35.504219
  627.620911    9.000000   35.850048
  628.379700    9.000000   36.228245
  629.138428    9.000000   36.598522
  629.897095    9.000000   36.996883
  630.655640    9.000000   37.399578
  631.414185    9.000000   37.811604
  632.172607    9.000000   38.244740
  632.931030    9.000000   38.680431
  633.689331    9.000000   39.127132
  634.447510    9.000000   39.545444
  635.205688    9.000000   39.986671
  635.963806    9.000000   40.421589
  636.721802    9.000000   40.888153
  637.479736    9.000000   41.342880
  638.237610    9.000000   41.814877
  638.995422    9.000000   42.272091
  639.753113    9.000000   42.721577
  640.510803    9.000000   43.177380
  641.268372    9.000000   43.641239
  642.025879    9.000000   44.122749
  642.783325    9.000000   44.579433
  643.540710    9.000000   45.041603
  644.298035    9.000000   45.484585
  645.055237    9.000000   45.956352
  645.812378    9.000000   46.419147
  646.569458    9.000000   46.887127
  647.326477    9.000000   47.314735
  648.083435    9.000000   47.741184
  648.840271    9.000000   48.169716
  649.597107    9.000000   48.616119
  650.353821    9.000000   49.057625
  651.110474    9.000000   49.502708
  651.867065    9.000000   49.941109
  652.623535    9.000000   50.368916
  653.380005    9.000000   50.803230
  654.136353    9.000000   51.209934
  654.892639    9.000000   51.646557
  655.648865    9.000000   52.047150
  656.405029    9.000000   52.475864
  657.161072    9.000000   52.844749
  657.917053    9.000000   53.252827
  658.673035    9.000000   53.631592
  659.428894    9.000000   54.030834
  660.184631    9.000000   54.415363
  660.940369    9.000000   54.810040
  661.695984    9.000000   55.193436
  662.451599    9.000000   55.550308
  663.207092    9.000000   55.895267
  663.962524    9.000000   56.231613
  664.717834    9.000000   56.552799
  665.473145    9.000000   56.883842
  666.228333    9.000000   57.209915
  666.983459    9.000000   57.529209
  667.738525    9.000000   57.842243
  668.493530    9.000000   58.181217
  669.248413    9.000000   58.483269
  670.003296    9.000000   58.756432
  670.758057    9.000000   58.980957
  671.512756    9.000000   59.241360
  672.267334    9.000000   59.511490
  673.021912    9.000000   59.811550
  673.776367    9.000000   60.125420
  674.530823    9.000000   60.410156
  675.285156    9.000000   60.670818
  676.039368    9.000000   60.855797
  676.793579    9.000000   61.076866
  677.547668    9.000000   61.302795
  678.301758    9.000000   61.574688
  679.055725    9.000000   61.865631
  679.809570    9.000000   62.153370
  680.563416    9.000000   62.428883
  681.317139    9.000000   62.644909
  682.070862    9.000000   62.851185
  682.824463    9.000000   63.037472
  683.577942    9.000000   63.234585
  684.331421    9.000000   63.437099
  685.084839    9.000000   63.673000
  685.838135    9.000000   63.894135
  686.591370    9.000000   64.100746
  687.344543    9.000000   64.309021
  688.097595    9.000000   64.515053
  688.850647    9.000000   64.737289
  689.603577    9.000000   64.910103
  690.356445    9.000000   65.087631
  691.109253    9.000000   65.262215
  691.861938    9.000000   65.463135
  692.614624    9.000000   65.696281
  693.367188    9.000000   65.892441
  694.119690    9.000000   66.063957
  694.872131    9.000000   66.238441
  695.624451    9.000000   66.420830
  696.376770    9.000000   66.625351
  697.128967    9.000000   66.773178
  697.881104    9.000000   66.935547
  698.633118    9.000000   67.106804
  699.385132    9.000000   67.287323
  700.137024    9.000000   67.489502
  700.888855    9.000000   67.658615
  701.640625    9.000000   67.880630
  702.392334    9.000000   68.080536
  703.143921    9.000000   68.338150
  703.895508    9.000000   68.550247
  704.646973    9.000000   68.773857
  705.398376    9.000000   68.961433
  706.149658    9.000000   69.153259
  706.900940    9.000000   69.370972
  707.652100    9.000000   69.572739
  708.403198    9.000000   69.810791
  709.154236    9.000000   69.984261
  709.905151    9.000000   70.168846
  710.656006    9.000000   70.310822
  711.406860    9.000000   70.458817
  712.157593    9.000000   70.574249
  712.908203    9.000000   70.610054
  713.658813    9.000000   70.580429
  714.409302    9.000000   70.503235
  715.159729    9.000000   70.337387
  715.910095    9.000000   70.141800
  716.660339    9.000000   69.843582
  717.410583    9.000000   69.542641
  718.160706    9.000000   69.158058
  718.910767    9.000000   68.721512
  719.660767    9.000000   68.188072
  720.410645    9.000000   67.604691
  721.160461    9.000000   66.970184
  721.910278    9.000000   66.271645
  722.659912    9.000000   65.479607
  723.409546    9.000000   64.555069
  724.159058    9.000000   63.442337
  724.908569    9.000000   62.011429
  725.657898    9.000000   60.256477
  726.407227    9.000000   58.404922
  727.156494    9.000000   56.914822
  727.905640    9.000000   56.266697
  728.654724    9.000000   56.649979
  729.403748    9.000000   57.927757
  730.152649    9.000000   59.721264
  730.901550    9.000000   61.654716
  731.650330    9.000000   63.447845
  732.399048    9.000000   64.980125
  733.147644    9.000000   66.256294
  733.896240    9.000000   67.295593
  734.644714    9.000000   68.183434
  735.393127    9.000000   68.946548
  736.141479    9.000000   69.613686
  736.889709    9.000000   70.167343
  737.637939    9.000000   70.637283
  738.386047    9.000000   71.026428
  739.134033    9.000000   71.330925
  739.882019    9.000000   71.601173
  740.629883    9.000000   71.849266
  741.377686    9.000000   72.096565
  742.125427    9.000000   72.249176
  742.873108    9.000000   72.400452
  743.620667    9.000000   72.545929
  744.368225    9.000000   72.732025
  745.115662    9.000000   72.838913
  745.862976    9.000000   72.919052
  746.610291    9.000000   72.961388
  747.357483    9.000000   73.034393
  748.104614    9.000000   73.052940
  748.851685    9.000000   73.060318
  749.598633    9.000000   73.020882
  750.345581    9.000000   72.951462
  751.092407    9.000000   72.851807
  751.839111    9.000000   72.744728
  752.585815    9.000000   72.662178
  753.332397    9.000000   72.516388
  754.078918    9.000000   72.326431
  754.825378    9.000000   72.093483
  755.571777    9.000000   71.878532
  756.318054    9.000000   71.661797
  757.064270    9.000000   71.402382
  757.810425    9.000000   71.131905
  758.556519    9.000000   70.860405
  759.302490    9.000000   70.581558
  760.048401    9.000000   70.343513
  760.794250    9.000000   70.100334
  761.540039    9.000000   69.950317
  762.285706    9.000000   69.812080
  763.031311    9.000000   69.761070
  763.776855    9.000000   69.721138
  764.522339    9.000000   69.699661
  765.267700    9.000000   69.687836
  766.013000    9.000000   69.723892
  766.758240    9.000000   69.787231
  767.503418    9.000000   69.915390
  768.248474    9.000000   70.058922
  768.993469    9.000000   70.230919
  769.738403    9.000000   70.435928
  770.483276    9.000000   70.683472
  771.228027    9.000000   70.978432
  771.972717    9.000000   71.214630
  772.717346    9.000000   71.428459
  773.461914    9.000000   71.601448
  774.206360    9.000000   71.799538
  774.950745    9.000000   72.007660
  775.695068    9.000000   72.268379
  776.439331    9.000000   72.551865
  777.183472    9.000000   72.777840
  777.927551    9.000000   72.988472
  778.671570    9.000000   73.151085
  779.415527    9.000000   73.356117
  780.159363    9.000000   73.509048
  780.903137    9.000000   73.673080
  781.646851    9.000000   73.819504
  782.390442    9.000000   74.032265
  783.134033    9.000000   74.220352
  783.877502    9.000000   74.394562
  784.620850    9.000000   74.510498
  785.364197    9.000000   74.635193
  786.107422    9.000000   74.798660
  786.850586    9.000000   74.970741
  787.593689    9.000000   75.099503
  788.336670    9.000000   75.206802
  789.079651    9.000000   75.302048
  789.822449    9.000000   75.464851
  790.565247    9.000000   75.610374
  791.307983    9.000000   75.742653
  792.050598    9.000000   75.842293
  792.793152    9.000000   75.920090
  793.535583    9.000000   76.028152
  794.278015    9.000000   76.097382
  795.020325    9.000000   76.244614
  795.762512    9.000000   76.327072
  796.504700    9.000000   76.388908
  797.246765    9.000000   76.410324
  797.988770    9.000000   76.491943
  798.730713    9.000000   76.617554
  799.472534    9.000000   76.703430
  800.214355    9.000000   76.794022
  800.956055    9.000000   76.859497
  801.697632    9.000000   76.937119
  802.439209    9.000000   76.966637
  803.180664    9.000000   77.018524
  803.922058    9.000000   77.110748
  804.663330    9.000000   77.154671
  805.404541    9.000000   77.223625
  806.145691    9.000000   77.241257
  806.886780    9.000000   77.358864
  807.627808    9.000000   77.464691
  808.368713    9.000000   77.551659
  809.109558    9.000000   77.574776
  809.850281    9.000000   77.617378
  810.591003    9.000000   77.670891
  811.331604    9.000000   77.662659
  812.072144    9.000000   77.691055
  812.812561    9.000000   77.681480
  813.552979    9.000000   77.774391
  814.293274    9.000000   77.784103
  815.033447    9.000000   77.891907
  815.773621    9.000000   77.947037
  816.513672    9.000000   78.057510
  817.253662    9.000000   78.098427
  817.993530    9.000000   78.131714
  818.733398    9.000000   78.112808
  819.473145    9.000000   78.105751
  820.212769    9.000000   78.135742
  820.952393    9.000000   78.209953
  821.691895    9.000000   78.272774
  822.431335    9.000000   78.320923
  823.170715    9.000000   78.301590
  823.909973    9.000000   78.300354
  824.649170    9.000000   78.271675
  825.388306    9.000000   78.290970
  826.127319    9.000000   78.319801
  826.866272    9.000000   78.356598
  827.605164    9.000000   78.372070
  828.343994    9.000000   78.399864
  829.082703    9.000000   78.442734
  829.821350    9.000000   78.476028
  830.559937    9.000000   78.514503
  831.298401    9.000000   78.503532
  832.036865    9.000000   78.479324
  832.775146    9.000000   78.453239
  833.513428    9.000000   78.433632
  834.251587    9.000000   78.516960
  834.989685    9.000000   78.600540
  835.727722    9.000000   78.743126
  836.465637    9.000000   78.820755
  837.203552    9.000000   78.837502
  837.941284    9.000000   78.825523
  838.679016    9.000000   78.815392
  839.416626    9.000000   78.834579
  840.154175    9.000000   78.899193
  840.891663    9.000000   78.912506
  841.629028    9.000000   78.915222
  842.366333    9.000000   78.861954
  843.103577    9.000000   78.822922
  843.840759    9.000000   78.849190
  844.577820    9.000000   78.923653
  845.314819    9.000000   78.989960
  846.051697    9.000000   78.991402
  846.788513    9.000000   79.037537
  847.525269    9.000000   79.112495
  848.261963    9.000000   79.209579
  848.998596    9.000000   79.262306
  849.735107    9.000000   79.276337
  850.471497    9.000000   79.274765
  851.207886    9.000000   79.223648
  851.944153    9.000000   79.238159
  852.680359    9.000000   79.279068
  853.416504    9.000000   79.361572
  854.152527    9.000000   79.345261
  854.888489    9.000000   79.328178
  855.624390    9.000000   79.309906
  856.360168    9.000000   79.365891
  857.095886    9.000000   79.426064
  857.831543    9.000000   79.510765
  858.567078    9.000000   79.570473
  859.302551    9.000000   79.618721
  860.037964    9.000000   79.584435
  860.773315    9.000000   79.627296
  861.508545    9.000000   79.654716
  862.243713    9.000000   79.701515
  862.978760    9.000000   79.694344
  863.713806    9.000000   79.693314
  864.448730    9.000000   79.739990
  865.183533    9.000000   79.833595
  865.918335    9.000000   79.923508
  866.653015    9.000000   80.034103
  867.387634    9.000000   80.086708
  868.122131    9.000000   80.148209
  868.856567    9.000000   80.177795
  869.590942    9.000000   80.240044
  870.325256    9.000000   80.419472
  871.059448    9.000000   80.594276
  871.793579    9.000000   80.728760
  872.527588    9.000000   80.837502
  873.261536    9.000000   80.966110
  873.995422    9.000000   81.162254
  874.729248    9.000000   81.284393
  875.462952    9.000000   81.408600
  876.196594    9.000000   81.429398
  876.930176    9.000000   81.329071
  877.663635    9.000000   81.105835
  878.397034    9.000000   80.733078
  879.130371    9.000000   80.151566
  879.863647    9.000000   79.318581
  880.596802    9.000000   78.281113
  881.329834    9.000000   77.169495
  882.062866    9.000000   75.898354
  882.795776    9.000000   74.617722
  883.528625    9.000000   73.264999
  884.261353    9.000000   72.048965
  884.994019    9.000000   70.882874
  885.726624    9.000000   69.844414
  886.459167    9.000000   68.865936
  887.191589    9.000000   68.063927
  887.923950    9.000000   67.434906
  888.656189    9.000000   67.011147
  889.388428    9.000000   66.777939
  890.120483    9.000000   66.790581
  890.852539    9.000000   67.080467
  891.584473    9.000000   67.633415
  892.316345    9.000000   68.445465
  893.048157    9.000000   69.399353
  893.779846    9.000000   70.502426
  894.511475    9.000000   71.618973
  895.243042    9.000000   72.742195
  895.974487    9.000000   73.832428
  896.705872    9.000000   74.818314
  897.437134    9.000000   75.683746
  898.168396    9.000000   76.365273
  898.899536    9.000000   76.924889
  899.630554    9.000000   77.435791
  900.361572    9.000000   77.886162
  901.092468    9.000000   78.290749
  901.823242    9.000000   78.624947
  902.553955    9.000000   78.903191
  903.284607    9.000000   79.198326
  904.015198    9.000000   79.430817
  904.745667    9.000000   79.654465
  905.476074    9.000000   79.872192
  906.206421    9.000000   80.070122
  906.936646    9.000000   80.227539
  907.666809    9.000000   80.323776
  908.396912    9.000000   80.482445
  909.126892    9.000000   80.560837
  909.856812    9.000000   80.633987
  910.586670    9.000000   80.683632
  911.316406    9.000000   80.779350
  912.046082    9.000000   80.901398
  912.775635    9.000000   81.026634
  913.505188    9.000000   81.180206
  914.234619    9.000000   81.275391
  914.963928    9.000000   81.355888
  915.693176    9.000000   81.420647
  916.422363    9.000000   81.503334
  917.151489    9.000000   81.529572
  917.880493    9.000000   81.582367
  918.609436    9.000000   81.643036
  919.338318    9.000000   81.721756
  920.067078    9.000000   81.755714
  920.795776    9.000000   81.818840
  921.524353    9.000000   81.907143
  922.252869    9.000000   82.002045
  922.981323    9.000000   82.062775
  923.709656    9.000000   82.098969
  924.437988    9.000000   82.117630
  925.166138    9.000000   82.134041
  925.894287    9.000000   82.176567
  926.622314    9.000000   82.254883
  927.350281    9.000000   82.309097
  928.078125    9.000000   82.369110
  928.805908    9.000000   82.377762
  929.533630    9.000000   82.345093
  930.261230    9.000000   82.254929
  930.988770    9.000000   82.209114
  931.716248    9.000000   82.238869
  932.443604    9.000000   82.244019
  933.170898    9.000000   82.280022
  933.898071    9.000000   82.284691
  934.625244    9.000000   82.381386
  935.352234    9.000000   82.460068
  936.079224    9.000000   82.519829
  936.806091    9.000000   82.559555
  937.532898    9.000000   82.603302
  938.259583    9.000000   82.631088
  938.986206    9.000000   82.649071
  939.712769    9.000000   82.602615
  940.439270    9.000000   82.596909
  941.165649    9.000000   82.591507
  941.891907    9.000000   82.670906
  942.618164    9.000000   82.734726
  943.344238    9.000000   82.800987
  944.070312    9.000000   82.818176
  944.796265    9.000000   82.882164
  945.522156    9.000000   82.923164
  946.247986    9.000000   82.940186
  946.973694    9.000000   82.903236
  947.699341    9.000000   82.927338
  948.424866    9.000000   82.926315
  949.150330    9.000000   82.909103
  949.875732    9.000000   82.840073
  950.601013    9.000000   82.826401
  951.326233    9.000000   82.833412
  952.051392    9.000000   82.883087
  952.776428    9.000000   82.961441
  953.501404    9.000000   83.005272
  954.226318    9.000000   83.031303
  954.951111    9.000000   82.982887
  955.675781    9.000000   82.958702
  956.400452    9.000000   82.949387
  957.125000    9.000000   82.982941
  957.849487    9.000000   83.055168
  958.573853    9.000000   83.109283
  959.298157    9.000000   83.131668
  960.022400    9.000000   83.123085
  960.746521    9.000000   83.081001
  961.470581    9.000000   83.108231
  962.194519    9.000000   83.160103
  962.918396    9.000000   83.228836
  963.642212    9.000000   83.272667
  964.365906    9.000000   83.250298
  965.089539    9.000000   83.242096
  965.813110    9.000000   83.227615
  966.536560    9.000000   83.232681
  967.259949    9.000000   83.254524
  967.983276    9.000000   83.271019
  968.706482    9.000000   83.330849
  969.429626    9.000000   83.314117
  970.152649    9.000000   83.318695
  970.875610    9.000000   83.349663
  971.598511    9.000000   83.415260
  972.321289    9.000000   83.458649
  973.044006    9.000000   83.414894
  973.766602    9.000000   83.390541
  974.489136    9.000000   83.345909
  975.211609    9.000000   83.352951
  975.934021    9.000000   83.386551
  976.656311    9.000000   83.441772
  977.378479    9.000000   83.485069
  978.100586    9.000000   83.453400
  978.822632    9.000000   83.468048
  979.544617    9.000000   83.526932
  980.266479    9.000000   83.606880
  980.988281    9.000000   83.646126
  981.709961    9.000000   83.656876
  982.431580    9.000000   83.604240
  983.153076    9.000000   83.619225
  983.874573    9.000000   83.620491
  984.595886    9.000000   83.636467
  985.317200    9.000000   83.579697
  986.038391    9.000000   83.567528
  986.759521    9.000000   83.602943
  987.480530    9.000000   83.710571
  988.201477    9.000000   83.735977
  988.922302    9.000000   83.740700
  989.643066    9.000000   83.675758
  990.363770    9.000000   83.677521
  991.084351    9.000000   83.783562
  991.804871    9.000000   83.802383
  992.525330    9.000000   83.742149
  993.245667    9.000000   83.694359
  993.965942    9.000000   83.696930
  994.686096    9.000000   83.768158
  995.406189    9.000000   83.820107
  996.126221    9.000000   83.869370
  996.846130    9.000000   83.911369
  997.565979    9.000000   83.901581
  998.285706    9.000000   83.916451
  999.005371    9.000000   83.894600
  999.724976    9.000000   83.848038
 1000.444458    9.000000   83.827156
 1001.163879    9.000000   83.793236
 1001.883179    9.000000   83.791107
 1002.602478    9.000000   83.790146
 1003.321594    9.000000   83.849785
 1004.040649    9.000000   83.876205
 1004.759644    9.000000   83.880058
 1005.478577    9.000000   83.867699
 1006.197388    9.000000   83.917702
 1006.916138    9.000000   83.936752
 1007.634766    9.000000   83.915649
 1008.353333    9.000000   83.868523
 1009.071777    9.000000   83.782982
 1009.790161    9.000000   83.839081
 1010.508484    9.000000   83.853798
 1011.226685    9.000000   83.949074
 1011.944824    9.000000   83.882156
 1012.662903    9.000000   83.925385
 1013.380859    9.000000   83.907806
 1014.098694    9.000000   83.969261
 1014.816528    9.000000   83.913231
 1015.534241    9.000000   83.932701
 1016.251831    9.000000   83.964043
 1016.969360    9.000000   83.950729
 1017.686829    9.000000   84.025482
 1018.404175    9.000000   84.070587
 1019.121460    9.000000   84.130295
 1019.838623    9.000000   84.079140
 1020.555725    9.000000   84.049377
 1021.272766    9.000000   84.106209
 1021.989685    9.000000   84.108665
 1022.706543    9.000000   84.128593
 1023.423340    9.000000   84.156448
 1024.140015    9.000000   84.159325
 1024.856567    9.000000   84.156754
 1025.573120    9.000000   84.103767
 1026.289551    9.000000   84.067032
 1027.005859    9.000000   83.972893
 1027.722046    9.000000   83.932243
 1028.438232    9.000000   83.932350
 1029.154297    9.000000   83.995605
 1029.870239    9.000000   84.101524
 1030.586182    9.000000   84.203758
 1031.302002    9.000000   84.208633
 1032.017700    9.000000   84.116219
 1032.733398    9.000000   84.009056
 1033.448975    9.000000   84.009605
 1034.164429    9.000000   84.010422
 1034.879761    9.000000   84.120262
 1035.595093    9.000000   84.184555
 1036.310303    9.000000   84.212448
 1037.025391    9.000000   84.137276
 1037.740479    9.000000   84.036270
 1038.455444    9.000000   84.084442
 1039.170288    9.000000   84.068741
 1039.885010    9.000000   84.040359
 1040.599731    9.000000   83.938705
 1041.314331    9.000000   83.953842
 1042.028809    9.000000   84.016029
 1042.743286    9.000000   84.023399
 1043.457642    9.000000   84.035255
 1044.171875    9.000000   83.952209
 1044.885986    9.000000   83.973579
 1045.600098    9.000000   83.940819
 1046.314087    9.000000   83.991356
 1047.028076    9.000000   83.872429
 1047.741821    9.000000   83.736008
 1048.455566    9.000000   83.747536
 1049.169189    9.000000   83.800194
 1049.882812    9.000000   83.814812
 1050.596313    9.000000   83.788544
 1051.309692    9.000000   83.761261
 1052.022949    9.000000   83.902756
 1052.736206    9.000000   83.870346
 1053.449341    9.000000   83.883827
 1054.162354    9.000000   83.925354
 1054.875244    9.000000   83.818817
 1055.588135    9.000000   83.801926
 1056.300903    9.000000   83.654129
 1057.013672    9.000000   83.657631
 1057.726196    9.000000   83.559746
 1058.438721    9.000000   83.482285
 1059.151123    9.000000   83.642998
 1059.863525    9.000000   83.598587
 1060.575806    9.000000   83.628532
 1061.287964    9.000000   83.496582
 1062.000000    9.000000   83.658028
 1062.712036    9.000000   83.755051
 1063.423950    9.000000   83.779404
 1064.135742    9.000000   83.661308
 1064.847412    9.000000   83.488815
 1065.559082    9.000000   83.459457
 1066.270630    9.000000   83.516548
 1066.982178    9.000000   83.575676
 1067.693481    9.000000   83.506004
 1068.404785    9.000000   83.431496
 1069.115967    9.000000   83.442474
 1069.827148    9.000000   83.443893
 1070.538086    9.000000   83.470970
 1071.249146    9.000000   83.415779
 1071.959961    9.000000   83.385826
 1072.670654    9.000000   83.419273
 1073.381348    9.000000   83.358475
 1074.091919    9.000000   83.368752
 1074.802490    9.000000   83.292953
 1075.512939    9.000000   83.299515
 1076.223145    9.000000   83.320503
 1076.933472    9.000000   83.228386
 1077.643555    9.000000   83.148972
 1078.353638    9.000000   82.997414
 1079.063599    9.000000   83.077301
 1079.773560    9.000000   83.142693
 1080.483276    9.000000   83.243057
 1081.192993    9.000000   83.055962
 1081.902588    9.000000   82.969810
 1082.612183    9.000000   82.899849
 1083.321655    9.000000   82.908325
 1084.031006    9.000000   82.746582
 1084.740234    9.000000   82.551491
 1085.449463    9.000000   82.557610
 1086.158447    9.000000   82.565407
 1086.867554    9.000000   82.461906
 1087.576416    9.000000   82.275726
 1088.285278    9.000000   82.172684
 1088.994019    9.000000   82.042404
 1089.702637    9.000000   81.858887
 1090.411133    9.000000   81.545570
 1091.119629    9.000000   81.388435
 1091.828003    9.000000   81.326935
 1092.536377    9.000000   81.333427
 1093.244507    9.000000   81.367020
 1093.952637    9.000000   81.236275
 1094.660645    9.000000   81.283585
 1095.368652    9.000000   81.125389
 1096.076416    9.000000   80.944237
 1096.784180    9.000000   80.721474
 1097.491943    9.000000   80.655769
 1098.199463    9.000000   80.531471
 1098.906982    9.000000   80.390411
 1099.614380    9.000000   80.198219
 1100.321655    9.000000   80.101517
 1101.028931    9.000000   79.860497
 1101.736084    9.000000   79.612274
 1102.443115    9.000000   79.320480
 1103.150024    9.000000   79.050789
 1103.856934    9.000000   78.850304
 1104.563721    9.000000   78.700134
 1105.270386    9.000000   78.565109
 1105.977051    9.000000   78.463684
 1106.683594    9.000000   78.047539
 1107.390015    9.000000   77.848923
 1108.096313    9.000000   77.638824
 1108.802612    9.000000   77.476608
 1109.508667    9.000000   77.399498
 1110.214844    9.000000   76.916679
 1110.920776    9.000000   76.853050
 1111.626709    9.000000   76.367249
 1112.332397    9.000000   76.301384
 1113.038208    9.000000   75.983734
 1113.743774    9.000000   75.748009
 1114.449341    9.000000   75.514153
 1115.154785    9.000000   75.303780
 1115.860107    9.000000   75.116905
 1116.565430    9.000000   74.925087
 1117.270508    9.000000   74.781052
 1117.975586    9.000000   74.557861
 1118.680664    9.000000   74.252968

  347.693481   10.000000   43.478260
  348.476318   10.000000   50.819672
  349.259064   10.000000   60.000000
  350.041779   10.000000   49.820145
  350.824432   10.000000   49.307739
  351.606995   10.000000   48.953266
  352.389526   10.000000   48.405373
  353.171997   10.000000   48.508080
  353.954376   10.000000   48.245613
  354.736725   10.000000   48.421474
  355.519012   10.000000   47.192329
  356.301208   10.000000   46.577984
  357.083374   10.000000   46.198048
  357.865448   10.000000   46.470028
  358.647491   10.000000   46.845661
  359.429443   10.000000   46.866985
  360.211365   10.000000   47.123138
  360.993195   10.000000   46.466770
  361.774994   10.000000   46.325550
  362.556702   10.000000   45.938660
  363.338379   10.000000   46.369637
  364.119965   10.000000   46.069939
  364.901520   10.000000   46.023083
  365.682983   10.000000   45.657757
  366.464386   10.000000   45.343243
  367.245758   10.000000   45.032097
  368.027039   10.000000   45.516323
  368.808258   10.000000   45.461452
  369.589447   10.000000   45.270107
  370.370544   10.000000   44.568275
  371.151581   10.000000   44.678165
  371.932556   10.000000   44.885098
  372.713470   10.000000   44.739906
  373.494324   10.000000   44.543503
  374.275116   10.000000   44.323093
  375.055847   10.000000   43.964325
  375.836517   10.000000   44.061592
  376.617126   10.000000   44.077690
  377.397675   10.000000   44.135052
  378.178162   10.000000   43.774616
  378.958588   10.000000   43.495190
  379.738953   10.000000   43.440559
  380.519226   10.000000   43.392578
  381.299469   10.000000   43.248734
  382.079651   10.000000   43.135643
  382.859741   10.000000   42.881966
  383.639801   10.000000   42.535290
  384.419769   10.000000   42.339016
  385.199707   10.000000   42.178532
  385.979553   10.000000   41.995609
  386.759369   10.000000   41.765251
  387.539093   10.000000   41.526627
  388.318756   10.000000   41.335316
  389.098358   10.000000   41.155396
  389.877930   10.000000   40.937557
  390.657410   10.000000   40.737820
  391.436829   10.000000   40.472576
  392.216187   10.000000   40.354946
  392.995483   10.000000   40.230461
  393.774719   10.000000   39.948380
  394.553864   10.000000   39.675083
  395.332977   10.000000   39.500275
  396.112030   10.000000   39.435429
  396.891022   10.000000   39.362701
  397.669922   10.000000   39.005966
  398.448792   10.000000   38.775307
  399.227570   10.000000   38.519489
  400.006317   10.000000   38.418903
  400.784973   10.000000   38.221066
  401.563568   10.000000   38.079590
  402.342102   10.000000   37.917763
  403.120605   10.000000   37.803215
  403.899017   10.000000   37.541714
  404.677368   10.000000   37.390244
  405.455658   10.000000   37.176746
  406.233856   10.000000   37.005444
  407.012024   10.000000   36.802204
  407.790131   10.000000   36.593227
  408.568176   10.000000   36.453175
  409.346130   10.000000   36.248329
  410.124054   10.000000   36.086117
  410.901886   10.000000   35.908028
  411.679657   10.000000   35.823303
  412.457397   10.000000   35.732395
  413.235046   10.000000   35.569279
  414.012634   10.000000   35.452206
  414.790161   10.000000   35.246265
  415.567627   10.000000   35.145115
  416.345032   10.000000   34.957813
  417.122345   10.000000   34.888981
  417.899628   10.000000   34.777843
  418.676849   10.000000   34.723381
  419.453979   10.000000   34.616356
  420.231079   10.000000   34.500729
  421.008087   10.000000   34.333817
  421.785034   10.000000   34.257713
  422.561920   10.000000   34.208008
  423.338745   10.000000   34.153992
  424.115509   10.000000   34.035435
  424.892212   10.000000   33.889648
  425.668854   10.000000   33.850525
  426.445435   10.000000   33.773205
  427.221924   10.000000   33.750767
  427.998383   10.000000   33.619186
  428.774750   10.000000   33.571037
  429.551086   10.000000   33.505260
  430.327332   10.000000   33.482498
  431.103516   10.000000   33.421307
  431.879639   10.000000   33.384998
  432.655701   10.000000   33.323719
  433.431702   10.000000   33.281822
  434.207611   10.000000   33.280884
  434.983490   10.000000   33.262447
  435.759277   10.000000   33.236607
  436.535034   10.000000   33.155262
  437.310699   10.000000   33.153545
  438.086304   10.000000   33.144871
  438.861847   10.000000   33.191525
  439.637329   10.000000   33.185936
  440.412750   10.000000   33.217033
  441.188110   10.000000   33.189178
  441.963379   10.000000   33.230476
  442.738617   10.000000   33.249653
  443.513763   10.000000   33.267933
  444.288849   10.000000   33.259888
  445.063873   10.000000   33.248886
  445.838867   10.000000   33.249065
  446.613739   10.000000   33.230381
  447.388580   10.000000   33.197460
  448.163361   10.000000   33.175011
  448.938049   10.000000   33.184177
  449.712708   10.000000   33.204994
  450.487274   10.000000   33.220253
  451.261780   10.000000   33.206642
  452.036224   10.000000   33.209328
  452.810608   10.000000   33.233810
  453.584930   10.000000   33.282780
  454.359192   10.000000   33.330002
  455.133362   10.000000   33.385971
  455.907501   10.000000   33.399323
  456.681549   10.000000   33.432262
  457.455536   10.000000   33.458397
  458.229462   10.000000   33.495991
  459.003326   10.000000   33.515160
  459.777130   10.000000   33.590569
  460.550842   10.000000   33.691757
  461.324524   10.000000   33.833576
  462.098114   10.000000   33.898140
  462.871643   10.000000   33.967907
  463.645142   10.000000   34.020775
  464.418518   10.000000   34.079720
  465.191864   10.000000   34.130722
  465.965149   10.000000   34.210106
  466.738342   10.000000   34.334549
  467.511505   10.000000   34.458393
  468.284576   10.000000   34.549538
  469.057587   10.000000   34.618156
  469.830536   10.000000   34.712582
  470.603424   10.000000   34.806484
  471.376221   10.000000   34.913979
  472.148987   10.000000   34.998924
  472.921661   10.000000   35.095703
  473.694275   10.000000   35.235661
  474.466858   10.000000   35.373302
  475.239319   10.000000   35.532173
  476.011749   10.000000   35.655560
  476.784119   10.000000   35.833035
  477.556396   10.000000   36.013012
  478.328613   10.000000   36.181866
  479.100800   10.000000   36.312859
  479.872864   10.000000   36.437263
  480.644897   10.000000   36.590984
  481.416870   10.000000   36.708435
  482.188751   10.000000   36.836185
  482.960602   10.000000   36.878643
  483.732361   10.000000   36.923809
  484.504059   10.000000   36.943253
  485.275696   10.000000   36.993332
  486.047241   10.000000   37.031437
  486.818756   10.000000   37.045376
  487.590179   10.000000   37.078793
  488.361542   10.000000   37.117741
  489.132843   10.000000   37.165157
  489.904083   10.000000   37.223804
  490.675262   10.000000   37.284889
  491.446350   10.000000   37.351360
  492.217407   10.000000   37.404411
  492.988373   10.000000   37.496601
  493.759277   10.000000   37.585430
  494.530121   10.000000   37.710365
  495.300873   10.000000   37.793598
  496.071594   10.000000   37.889229
  496.842224   10.000000   37.953026
  497.612793   10.000000   38.023411
  498.383301   10.000000   38.091579
  499.153748   10.000000   38.160622
  499.924103   10.000000   38.253014
  500.694427   10.000000   38.330490
  501.464661   10.000000   38.399281
  502.234833   10.000000   38.441219
  503.004944   10.000000   38.490482
  503.774963   10.000000   38.536793
  504.544952   10.000000   38.591789
  505.314850   10.000000   38.635368
  506.084686   10.000000   38.664192
  506.854462   10.000000   38.710709
  507.624176   10.000000   38.747169
  508.393799   10.000000   38.791664
  509.163391   10.000000   38.820835
  509.932892   10.000000   38.855316
  510.702332   10.000000   38.878628
  511.471680   10.000000   38.904934
  512.240967   10.000000   38.944977
  513.010254   10.000000   38.977421
  513.779419   10.000000   38.976997
  514.548523   10.000000   38.938351
  515.317566   10.000000   38.935352
  516.086487   10.000000   38.965858
  516.855408   10.000000   39.015331
  517.624268   10.000000   39.049946
  518.393005   10.000000   39.073563
  519.161682   10.000000   39.087048
  519.930359   10.000000   39.109383
  520.698914   10.000000   39.121677
  521.467407   10.000000   39.128498
  522.235840   10.000000   39.105625
  523.004211   10.000000   39.099060
  523.772461   10.000000   39.095997
  524.540710   10.000000   39.117596
  525.308899   10.000000   39.091694
  526.076965   10.000000   39.097687
  526.844971   10.000000   39.087090
  527.612976   10.000000   39.108570
  528.380859   10.000000   39.092873
  529.148682   10.000000   39.084007
  529.916443   10.000000   39.067463
  530.684082   10.000000   39.063770
  531.451721   10.000000   39.058784
  532.219299   10.000000   39.055984
  532.986755   10.000000   39.057930
  533.754211   10.000000   39.049229
  534.521545   10.000000   39.042641
  535.288818   10.000000   39.011627
  536.056030   10.000000   38.977188
  536.823181   10.000000   38.947601
  537.590271   10.000000   38.948662
  538.357239   10.000000   38.939182
  539.124207   10.000000   38.918056
  539.891052   10.000000   38.896053
  540.657898   10.000000   38.869789
  541.424622   10.000000   38.863327
  542.191284   10.000000   38.829857
  542.957886   10.000000   38.819767
  543.724426   10.000000   38.776222
  544.490906   10.000000   38.764973
  545.257263   10.000000   38.725800
  546.023621   10.000000   38.697361
  546.789856   10.000000   38.647984
  547.556091   10.000000   38.606747
  548.322205   10.000000   38.564831
  549.088257   10.000000   38.502289
  549.854248   10.000000   38.428902
  550.620178   10.000000   38.372395
  551.385986   10.000000   38.345978
  552.151794   10.000000   38.308350
  552.917480   10.000000   38.243923
  553.683167   10.000000   38.166908
  554.448730   10.000000   38.089798
  555.214233   10.000000   38.032795
  555.979675   10.000000   37.968342
  556.745056   10.000000   37.927322
  557.510315   10.000000   37.865108
  558.275574   10.000000   37.789692
  559.040710   10.000000   37.697880
  559.805847   10.000000   37.609821
  560.570862   10.000000   37.512691
  561.335815   10.000000   37.421070
  562.100708   10.000000   37.327034
  562.865540   10.000000   37.226212
  563.630310   10.000000   37.120293
  564.394958   10.000000   37.002026
  565.159607   10.000000   36.908833
  565.924133   10.000000   36.793835
  566.688599   10.000000   36.681236
  567.453003   10.000000   36.553154
  568.217346   10.000000   36.420795
  568.981628   10.000000   36.290108
  569.745850   10.000000   36.161880
  570.509949   10.000000   36.044216
  571.273987   10.000000   35.901028
  572.038025   10.000000   35.738125
  572.801941   10.000000   35.599243
  573.565796   10.000000   35.477978
  574.329590   10.000000   35.369556
  575.093262   10.000000   35.226734
  575.856934   10.000000   35.079853
  576.620483   10.000000   34.937180
  577.384033   10.000000   34.805038
  578.147461   10.000000   34.668633
  578.910828   10.000000   34.538181
  579.674133   10.000000   34.406528
  580.437378   10.000000   34.275536
  581.200500   10.000000   34.130943
  581.963623   10.000000   34.007427
  582.726624   10.000000   33.891697
  583.489563   10.000000   33.774006
  584.252502   10.000000   33.642792
  585.015259   10.000000   33.514252
  585.778015   10.000000   33.400681
  586.540710   10.000000   33.278809
  587.303284   10.000000   33.161121
  588.065857   10.000000   33.047031
  588.828308   10.000000   32.940842
  589.590698   10.000000   32.838741
  590.353027   10.000000   32.748898
  591.115295   10.000000   32.667751
  591.877502   10.000000   32.572361
  592.639587   10.000000   32.474178
  593.401611   10.000000   32.383606
  594.163635   10.000000   32.310371
  594.925537   10.000000   32.224689
  595.687378   10.000000   32.135109
  596.449097   10.000000   32.045326
  597.210815   10.000000   31.958334
  597.972412   10.000000   31.877153
  598.734009   10.000000   31.800682
  599.495483   10.000000   31.732004
  600.256897   10.000000   31.676706
  601.018250   10.000000   31.626736
  601.779541   10.000000   31.580687
  602.540710   10.000000   31.531046
  603.301880   10.000000   31.471174
  604.062927   10.000000   31.431152
  604.823914   10.000000   31.383675
  605.584839   10.000000   31.371046
  606.345703   10.000000   31.339720
  607.106506   10.000000   31.333231
  607.867188   10.000000   31.334234
  608.627808   10.000000   31.356895
  609.388428   10.000000   31.374146
  610.148926   10.000000   31.400215
  610.909363   10.000000   31.440020
  611.669678   10.000000   31.505751
  612.429993   10.000000   31.560701
  613.190186   10.000000   31.635595
  613.950378   10.000000   31.723740
  614.710449   10.000000   31.842234
  615.470459   10.000000   31.962391
  616.230347   10.000000   32.098106
  616.990234   10.000000   32.236164
  617.750000   10.000000   32.402164
  618.509766   10.000000   32.564919
  619.269409   10.000000   32.748528
  620.028992   10.000000   32.941311
  620.788513   10.000000   33.170559
  621.547913   10.000000   33.413197
  622.307312   10.000000   33.683022
  623.066589   10.000000   33.933567
  623.825806   10.000000   34.207169
  624.584961   10.000000   34.491539
  625.344055   10.000000   34.816273
  626.103088   10.000000   35.140194
  626.862000   10.000000   35.466488
  627.620911   10.000000   35.793266
  628.379700   10.000000   36.160229
  629.138428   10.000000   36.536861
  629.897095   10.000000   36.933350
  630.655640   10.000000   37.327003
  631.414185   10.000000   37.741749
  632.172607   10.000000   38.173283
  632.931030   10.000000   38.604675
  633.689331   10.000000   39.030067
  634.447510   10.000000   39.439640
  635.205688   10.000000   39.881214
  635.963806   10.000000   40.327290
  636.721802   10.000000   40.783932
  637.479736   10.000000   41.227077
  638.237610   10.000000   41.688648
  638.995422   10.000000   42.153839
  639.753113   10.000000   42.627834
  640.510803   10.000000   43.086140
  641.268372   10.000000   43.566208
  642.025879   10.000000   44.041073
  642.783325   10.000000   44.516720
  643.540710   10.000000   44.977314
  644.298035   10.000000   45.427666
  645.055237   10.000000   45.897839
  645.812378   10.000000   46.368633
  646.569458   10.000000   46.842274
  647.326477   10.000000   47.283710
  648.083435   10.000000   47.723595
  648.840271   10.000000   48.174446
  649.597107   10.000000   48.643047
  650.353821   10.000000   49.111073
  651.110474   10.000000   49.558300
  651.867065   10.000000   50.023628
  652.623535   10.000000   50.461178
  653.380005   10.000000   50.886845
  654.136353   10.000000   51.285564
  654.892639   10.000000   51.710632
  655.648865   10.000000   52.142147
  656.405029   10.000000   52.553539
  657.161072   10.000000   52.938198
  657.917053   10.000000   53.333355
  658.673035   10.000000   53.726170
  659.428894   10.000000   54.111477
  660.184631   10.000000   54.475109
  660.940369   10.000000   54.848248
  661.695984   10.000000   55.211384
  662.451599   10.000000   55.573463
  663.207092   10.000000   55.906040
  663.962524   10.000000   56.252750
  664.717834   10.000000   56.583389
  665.473145   10.000000   56.911484
  666.228333   10.000000   57.225574
  666.983459   10.000000   57.527374
  667.738525   10.000000   57.839466
  668.493530   10.000000   58.160973
  669.248413   10.000000   58.459335
  670.003296   10.000000   58.739174
  670.758057   10.000000   58.985279
  671.512756   10.000000   59.247231
  672.267334   10.000000   59.517231
  673.021912   10.000000   59.824928
  673.776367   10.000000   60.141193
  674.530823   10.000000   60.436512
  675.285156   10.000000   60.690792
  676.039368   10.000000   60.894436
  676.793579   10.000000   61.121517
  677.547668   10.000000   61.345367
  678.301758   10.000000   61.623657
  679.055725   10.000000   61.909260
  679.809570   10.000000   62.213413
  680.563416   10.000000   62.496181
  681.317139   10.000000   62.726608
  682.070862   10.000000   62.929665
  682.824463   10.000000   63.117233
  683.577942   10.000000   63.321999
  684.331421   10.000000   63.546329
  685.084839   10.000000   63.763882
  685.838135   10.000000   63.966572
  686.591370   10.000000   64.160980
  687.344543   10.000000   64.387650
  688.097595   10.000000   64.609398
  688.850647   10.000000   64.846542
  689.603577   10.000000   65.028206
  690.356445   10.000000   65.204140
  691.109253   10.000000   65.366470
  691.861938   10.000000   65.564011
  692.614624   10.000000   65.801460
  693.367188   10.000000   66.013580
  694.119690   10.000000   66.182266
  694.872131   10.000000   66.365730
  695.624451   10.000000   66.540466
  696.376770   10.000000   66.749084
  697.128967   10.000000   66.914703
  697.881104   10.000000   67.090553
  698.633118   10.000000   67.278343
  699.385132   10.000000   67.481361
  700.137024   10.000000   67.694618
  700.888855   10.000000   67.900810
  701.640625   10.000000   68.114990
  702.392334   10.000000   68.352509
  703.143921   10.000000   68.594070
  703.895508   10.000000   68.790154
  704.646973   10.000000   68.991943
  705.398376   10.000000   69.192131
  706.149658   10.000000   69.403275
  706.900940   10.000000   69.608200
  707.652100   10.000000   69.806786
  708.403198   10.000000   70.054771
  709.154236   10.000000   70.212280
  709.905151   10.000000   70.352539
  710.656006   10.000000   70.450905
  711.406860   10.000000   70.546707
  712.157593   10.000000   70.585442
  712.908203   10.000000   70.526115
  713.658813   10.000000   70.399940
  714.409302   10.000000   70.218201
  715.159729   10.000000   69.958008
  715.910095   10.000000   69.669968
  716.660339   10.000000   69.290817
  717.410583   10.000000   68.875168
  718.160706   10.000000   68.373787
  718.910767   10.000000   67.828842
  719.660767   10.000000   67.197357
  720.410645   10.000000   66.549835
  721.160461   10.000000   65.831917
  721.910278   10.000000   65.032707
  722.659912   10.000000   64.014351
  723.409546   10.000000   62.731678
  724.159058   10.000000   61.141815
  724.908569   10.000000   59.369347
  725.657898   10.000000   57.663033
  726.407227   10.000000   56.529980
  727.156494   10.000000   56.306133
  727.905640   10.000000   57.072044
  728.654724   10.000000   58.541592
  729.403748   10.000000   60.332752
  730.152649   10.000000   62.188305
  730.901550   10.000000   63.864204
  731.650330   10.000000   65.323647
  732.399048   10.000000   66.536324
  733.147644   10.000000   67.566818
  733.896240   10.000000   68.408234
  734.644714   10.000000   69.121376
  735.393127   10.000000   69.726845
  736.141479   10.000000   70.260834
  736.889709   10.000000   70.690430
  737.637939   10.000000   71.076530
  738.386047   10.000000   71.389923
  739.134033   10.000000   71.657677
  739.882019   10.000000   71.870789
  740.629883   10.000000   72.091751
  741.377686   10.000000   72.317215
  742.125427   10.000000   72.468010
  742.873108   10.000000   72.594391
  743.620667   10.000000   72.702019
  744.368225   10.000000   72.860886
  745.115662   10.000000   72.956955
  745.862976   10.000000   72.998276
  746.610291   10.000000   73.019325
  747.357483   10.000000   73.044220
  748.104614   10.000000   73.038399
  748.851685   10.000000   73.004929
  749.598633   10.000000   72.945717
  750.345581   10.000000   72.883942
  751.092407   10.000000   72.778152
  751.839111   10.000000   72.644638
  752.585815   10.000000   72.492607
  753.332397   10.000000   72.314537
  754.078918   10.000000   72.110252
  754.825378   10.000000   71.885941
  755.571777   10.000000   71.658920
  756.318054   10.000000   71.418190
  757.064270   10.000000   71.158577
  757.810425   10.000000   70.906975
  758.556519   10.000000   70.661339
  759.302490   10.000000   70.435501
  760.048401   10.000000   70.208534
  760.794250   10.000000   70.032532
  761.540039   10.000000   69.906906
  762.285706   10.000000   69.832642
  763.031311   10.000000   69.808762
  763.776855   10.000000   69.819931
  764.522339   10.000000   69.856354
  765.267700   10.000000   69.907288
  766.013000   10.000000   70.005516
  766.758240   10.000000   70.115395
  767.503418   10.000000   70.280411
  768.248474   10.000000   70.456017
  768.993469   10.000000   70.668961
  769.738403   10.000000   70.898552
  770.483276   10.000000   71.155151
  771.228027   10.000000   71.452003
  771.972717   10.000000   71.666542
  772.717346   10.000000   71.848969
  773.461914   10.000000   71.986237
  774.206360   10.000000   72.212395
  774.950745   10.000000   72.447998
  775.695068   10.000000   72.715202
  776.439331   10.000000   72.977341
  777.183472   10.000000   73.209671
  777.927551   10.000000   73.408539
  778.671570   10.000000   73.572929
  779.415527   10.000000   73.737045
  780.159363   10.000000   73.873550
  780.903137   10.000000   73.996651
  781.646851   10.000000   74.155365
  782.390442   10.000000   74.361053
  783.134033   10.000000   74.573235
  783.877502   10.000000   74.713715
  784.620850   10.000000   74.831749
  785.364197   10.000000   74.930222
  786.107422   10.000000   75.101707
  786.850586   10.000000   75.257050
  787.593689   10.000000   75.396423
  788.336670   10.000000   75.483917
  789.079651   10.000000   75.597504
  789.822449   10.000000   75.735115
  790.565247   10.000000   75.865112
  791.307983   10.000000   75.960052
  792.050598   10.000000   76.033775
  792.793152   10.000000   76.119431
  793.535583   10.000000   76.240990
  794.278015   10.000000   76.340363
  795.020325   10.000000   76.479935
  795.762512   10.000000   76.546585
  796.504700   10.000000   76.621956
  797.246765   10.000000   76.654213
  797.988770   10.000000   76.738945
  798.730713   10.000000   76.850426
  799.472534   10.000000   76.922745
  800.214355   10.000000   76.976334
  800.956055   10.000000   77.038475
  801.697632   10.000000   77.130028
  802.439209   10.000000   77.188622
  803.180664   10.000000   77.215088
  803.922058   10.000000   77.264168
  804.663330   10.000000   77.311592
  805.404541   10.000000   77.381699
  806.145691   10.000000   77.424477
  806.886780   10.000000   77.529800
  807.627808   10.000000   77.618355
  808.368713   10.000000   77.677086
  809.109558   10.000000   77.707863
  809.850281   10.000000   77.755310
  810.591003   10.000000   77.816109
  811.331604   10.000000   77.848717
  812.072144   10.000000   77.862061
  812.812561   10.000000   77.858559
  813.552979   10.000000   77.892731
  814.293274   10.000000   77.934708
  815.033447   10.000000   78.041779
  815.773621   10.000000   78.111946
  816.513672   10.000000   78.220535
  817.253662   10.000000   78.248955
  817.993530   10.000000   78.264992
  818.733398   10.000000   78.211617
  819.473145   10.000000   78.209587
  820.212769   10.000000   78.236801
  820.952393   10.000000   78.337761
  821.691895   10.000000   78.398834
  822.431335   10.000000   78.464989
  823.170715   10.000000   78.425980
  823.909973   10.000000   78.444809
  824.649170   10.000000   78.427490
  825.388306   10.000000   78.447563
  826.127319   10.000000   78.454582
  826.866272   10.000000   78.493393
  827.605164   10.000000   78.521996
  828.343994   10.000000   78.563942
  829.082703   10.000000   78.589455
  829.821350   10.000000   78.623360
  830.559937   10.000000   78.646271
  831.298401   10.000000   78.633125
  832.036865   10.000000   78.661148
  832.775146   10.000000   78.677811
  833.513428   10.000000   78.682831
  834.251587   10.000000   78.726189
  834.989685   10.000000   78.780441
  835.727722   10.000000   78.849457
  836.465637   10.000000   78.885689
  837.203552   10.000000   78.878601
  837.941284   10.000000   78.919044
  838.679016   10.000000   78.895042
  839.416626   10.000000   78.923386
  840.154175   10.000000   78.992180
  840.891663   10.000000   79.064743
  841.629028   10.000000   79.080750
  842.366333   10.000000   79.018768
  843.103577   10.000000   78.950386
  843.840759   10.000000   79.005882
  844.577820   10.000000   79.088181
  845.314819   10.000000   79.189468
  846.051697   10.000000   79.147141
  846.788513   10.000000   79.174591
  847.525269   10.000000   79.219757
  848.261963   10.000000   79.310097
  848.998596   10.000000   79.381630
  849.735107   10.000000   79.426079
  850.471497   10.000000   79.427742
  851.207886   10.000000   79.384857
  851.944153   10.000000   79.356003
  852.680359   10.000000   79.418732
  853.416504   10.000000   79.476280
  854.152527   10.000000   79.533630
  854.888489   10.000000   79.558525
  855.624390   10.000000   79.622330
  856.360168   10.000000   79.675789
  857.095886   10.000000   79.714310
  857.831543   10.000000   79.746941
  858.567078   10.000000   79.841827
  859.302551   10.000000   79.926079
  860.037964   10.000000   79.950859
  860.773315   10.000000   79.970413
  861.508545   10.000000   80.049812
  862.243713   10.000000   80.126694
  862.978760   10.000000   80.202759
  863.713806   10.000000   80.283211
  864.448730   10.000000   80.441895
  865.183533   10.000000   80.626541
  865.918335   10.000000   80.800362
  866.653015   10.000000   81.021881
  867.387634   10.000000   81.210213
  868.122131   10.000000   81.321213
  868.856567   10.000000   81.394714
  869.590942   10.000000   81.422226
  870.325256   10.000000   81.498550
  871.059448   10.000000   81.420296
  871.793579   10.000000   81.183296
  872.527588   10.000000   80.790459
  873.261536   10.000000   80.215012
  873.995422   10.000000   79.498116
  874.729248   10.000000   78.526550
  875.462952   10.000000   77.413345
  876.196594   10.000000   76.143471
  876.930176   10.000000   74.768951
  877.663635   10.000000   73.340652
  878.397034   10.000000   72.037285
  879.130371   10.000000   70.846397
  879.863647   10.000000   69.794800
  880.596802   10.000000   68.806732
  881.329834   10.000000   67.972504
  882.062866   10.000000   67.290718
  882.795776   10.000000   66.790787
  883.528625   10.000000   66.516113
  884.261353   10.000000   66.467636
  884.994019   10.000000   66.679420
  885.726624   10.000000   67.123192
  886.459167   10.000000   67.794640
  887.191589   10.000000   68.616882
  887.923950   10.000000   69.691475
  888.656189   10.000000   70.833916
  889.388428   10.000000   72.038628
  890.120483   10.000000   73.145775
  890.852539   10.000000   74.228302
  891.584473   10.000000   75.180504
  892.316345   10.000000   76.010788
  893.048157   10.000000   76.680969
  893.779846   10.000000   77.330803
  894.511475   10.000000   77.844933
  895.243042   10.000000   78.289726
  895.974487   10.000000   78.623398
  896.705872   10.000000   78.897415
  897.437134   10.000000   79.124718
  898.168396   10.000000   79.324562
  898.899536   10.000000   79.510948
  899.630554   10.000000   79.710609
  900.361572   10.000000   79.882629
  901.092468   10.000000   80.028427
  901.823242   10.000000   80.114296
  902.553955   10.000000   80.238647
  903.284607   10.000000   80.399086
  904.015198   10.000000   80.539536
  904.745667   10.000000   80.641991
  905.476074   10.000000   80.729874
  906.206421   10.000000   80.850327
  906.936646   10.000000   80.928619
  907.666809   10.000000   81.040581
  908.396912   10.000000   81.175720
  909.126892   10.000000   81.281166
  909.856812   10.000000   81.308586
  910.586670   10.000000   81.306107
  911.316406   10.000000   81.329826
  912.046082   10.000000   81.434021
  912.775635   10.000000   81.556038
  913.505188   10.000000   81.670914
  914.234619   10.000000   81.714340
  914.963928   10.000000   81.774277
  915.693176   10.000000   81.841423
  916.422363   10.000000   81.928322
  917.151489   10.000000   81.990395
  917.880493   10.000000   82.018341
  918.609436   10.000000   82.027237
  919.338318   10.000000   82.013603
  920.067078   10.000000   82.044548
  920.795776   10.000000   82.097496
  921.524353   10.000000   82.186234
  922.252869   10.000000   82.274185
  922.981323   10.000000   82.352898
  923.709656   10.000000   82.424759
  924.437988   10.000000   82.459541
  925.166138   10.000000   82.448921
  925.894287   10.000000   82.466797
  926.622314   10.000000   82.503311
  927.350281   10.000000   82.528015
  928.078125   10.000000   82.570633
  928.805908   10.000000   82.598839
  929.533630   10.000000   82.557533
  930.261230   10.000000   82.433655
  930.988770   10.000000   82.362663
  931.716248   10.000000   82.443100
  932.443604   10.000000   82.492531
  933.170898   10.000000   82.535805
  933.898071   10.000000   82.562820
  934.625244   10.000000   82.623093
  935.352234   10.000000   82.718361
  936.079224   10.000000   82.759399
  936.806091   10.000000   82.801796
  937.532898   10.000000   82.805984
  938.259583   10.000000   82.817329
  938.986206   10.000000   82.835876
  939.712769   10.000000   82.800575
  940.439270   10.000000   82.794647
  941.165649   10.000000   82.779488
  941.891907   10.000000   82.861481
  942.618164   10.000000   82.922592
  943.344238   10.000000   83.020134
  944.070312   10.000000   82.999107
  944.796265   10.000000   83.034325
  945.522156   10.000000   83.024162
  946.247986   10.000000   83.080292
  946.973694   10.000000   83.065628
  947.699341   10.000000   83.090965
  948.424866   10.000000   83.059494
  949.150330   10.000000   83.049225
  949.875732   10.000000   82.999557
  950.601013   10.000000   83.038422
  951.326233   10.000000   83.061699
  952.051392   10.000000   83.121475
  952.776428   10.000000   83.155144
  953.501404   10.000000   83.184059
  954.226318   10.000000   83.167412
  954.951111   10.000000   83.112816
  955.675781   10.000000   83.104195
  956.400452   10.000000   83.101891
  957.125000   10.000000   83.115578
  957.849487   10.000000   83.150452
  958.573853   10.000000   83.248444
  959.298157   10.000000   83.327072
  960.022400   10.000000   83.288712
  960.746521   10.000000   83.266090
  961.470581   10.000000   83.305588
  962.194519   10.000000   83.404785
  962.918396   10.000000   83.476135
  963.642212   10.000000   83.510078
  964.365906   10.000000   83.459175
  965.089539   10.000000   83.463867
  965.813110   10.000000   83.392532
  966.536560   10.000000   83.424576
  967.259949   10.000000   83.359138
  967.983276   10.000000   83.363266
  968.706482   10.000000   83.389366
  969.429626   10.000000   83.385338
  970.152649   10.000000   83.417015
  970.875610   10.000000   83.438858
  971.598511   10.000000   83.521942
  972.321289   10.000000   83.599472
  973.044006   10.000000   83.586266
  973.766602   10.000000   83.532715
  974.489136   10.000000   83.402534
  975.211609   10.000000   83.408615
  975.934021   10.000000   83.468491
  976.656311   10.000000   83.611488
  977.378479   10.000000   83.656563
  978.100586   10.000000   83.651466
  978.822632   10.000000   83.651466
  979.544617   10.000000   83.684601
  980.266479   10.000000   83.753853
  980.988281   10.000000   83.770317
  981.709961   10.000000   83.765015
  982.431580   10.000000   83.754852
  983.153076   10.000000   83.767998
  983.874573   10.000000   83.843437
  984.595886   10.000000   83.815575
  985.317200   10.000000   83.781334
  986.038391   10.000000   83.715874
  986.759521   10.000000   83.753525
  987.480530   10.000000   83.819122
  988.201477   10.000000   83.843895
  988.922302   10.000000   83.850922
  989.643066   10.000000   83.836868
  990.363770   10.000000   83.847595
  991.084351   10.000000   83.917084
  991.804871   10.000000   83.875526
  992.525330   10.000000   83.877113
  993.245667   10.000000   83.836143
  993.965942   10.000000   83.890778
  994.686096   10.000000   83.899628
  995.406189   10.000000   83.958496
  996.126221   10.000000   84.012466
  996.846130   10.000000   84.054184
  997.565979   10.000000   84.057404
  998.285706   10.000000   84.057739
  999.005371   10.000000   84.021500
  999.724976   10.000000   83.936317
 1000.444458   10.000000   83.889595
 1001.163879   10.000000   83.881912
 1001.883179   10.000000   83.914589
 1002.602478   10.000000   83.936180
 1003.321594   10.000000   83.997978
 1004.040649   10.000000   84.023163
 1004.759644   10.000000   84.017059
 1005.478577   10.000000   84.022888
 1006.197388   10.000000   84.074631
 1006.916138   10.000000   84.142029
 1007.634766   10.000000   84.065933
 1008.353333   10.000000   83.945679
 1009.071777   10.000000   83.877701
 1009.790161   10.000000   83.916176
 1010.508484   10.000000   83.970871
 1011.226685   10.000000   83.976738
 1011.944824   10.000000   83.991875
 1012.662903   10.000000   84.033066
 1013.380859   10.000000   84.035347
 1014.098694   10.000000   84.040543
 1014.816528   10.000000   84.070892
 1015.534241   10.000000   84.045097
 1016.251831   10.000000   84.052780
 1016.969360   10.000000   83.989540
 1017.686829   10.000000   84.078087
 1018.404175   10.000000   84.060928
 1019.121460   10.000000   84.150620
 1019.838623   10.000000   84.180916
 1020.555725   10.000000   84.275978
 1021.272766   10.000000   84.250153
 1021.989685   10.000000   84.199585
 1022.706543   10.000000   84.238045
 1023.423340   10.000000   84.264793
 1024.140015   10.000000   84.265793
 1024.856567   10.000000   84.262550
 1025.573120   10.000000   84.247063
 1026.289551   10.000000   84.236412
 1027.005859   10.000000   84.130211
 1027.722046   10.000000   84.130997
 1028.438232   10.000000   84.130173
 1029.154297   10.000000   84.160416
 1029.870239   10.000000   84.194130
 1030.586182   10.000000   84.181213
 1031.302002   10.000000   84.201530
 1032.017700   10.000000   84.170380
 1032.733398   10.000000   84.179405
 1033.448975   10.000000   84.117950
 1034.164429   10.000000   84.082123
 1034.879761   10.000000   84.161133
 1035.595093   10.000000   84.230698
 1036.310303   10.000000   84.272629
 1037.025391   10.000000   84.200539
 1037.740479   10.000000   84.217384
 1038.455444   10.000000   84.262344
 1039.170288   10.000000   84.261772
 1039.885010   10.000000   84.161476
 1040.599731   10.000000   84.110451
 1041.314331   10.000000   84.132225
 1042.028809   10.000000   84.239616
 1042.743286   10.000000   84.169952
 1043.457642   10.000000   84.137276
 1044.171875   10.000000   84.030792
 1044.885986   10.000000   84.199326
 1045.600098   10.000000   84.195274
 1046.314087   10.000000   84.308868
 1047.028076   10.000000   84.111885
 1047.741821   10.000000   84.105858
 1048.455566   10.000000   84.023819
 1049.169189   10.000000   84.010330
 1049.882812   10.000000   83.940109
 1050.596313   10.000000   83.892281
 1051.309692   10.000000   83.829033
 1052.022949   10.000000   83.912766
 1052.736206   10.000000   83.887665
 1053.449341   10.000000   84.077377
 1054.162354   10.000000   84.155464
 1054.875244   10.000000   84.055962
 1055.588135   10.000000   84.033272
 1056.300903   10.000000   83.846397
 1057.013672   10.000000   83.873680
 1057.726196   10.000000   83.594917
 1058.438721   10.000000   83.554176
 1059.151123   10.000000   83.552277
 1059.863525   10.000000   83.569244
 1060.575806   10.000000   83.585152
 1061.287964   10.000000   83.610924
 1062.000000   10.000000   83.723526
 1062.712036   10.000000   83.796051
 1063.423950   10.000000   83.808662
 1064.135742   10.000000   83.795227
 1064.847412   10.000000   83.614723
 1065.559082   10.000000   83.585228
 1066.270630   10.000000   83.640976
 1066.982178   10.000000   83.778732
 1067.693481   10.000000   83.820137
 1068.404785   10.000000   83.766083
 1069.115967   10.000000   83.719406
 1069.827148   10.000000   83.665604
 1070.538086   10.000000   83.612549
 1071.249146   10.000000   83.685272
 1071.959961   10.000000   83.549080
 1072.670654   10.000000   83.510155
 1073.381348   10.000000   83.340805
 1074.091919   10.000000   83.340332
 1074.802490   10.000000   83.427620
 1075.512939   10.000000   83.448509
 1076.223145   10.000000   83.521179
 1076.933472   10.000000   83.332405
 1077.643555   10.000000   83.226768
 1078.353638   10.000000   83.167931
 1079.063599   10.000000   83.166687
 1079.773560   10.000000   83.157997
 1080.483276   10.000000   83.090088
 1081.192993   10.000000   83.098770
 1081.902588   10.000000   83.117569
 1082.612183   10.000000   83.122200
 1083.321655   10.000000   82.923531
 1084.031006   10.000000   82.824249
 1084.740234   10.000000   82.627220
 1085.449463   10.000000   82.684502
 1086.158447   10.000000   82.545692
 1086.867554   10.000000   82.437691
 1087.576416   10.000000   82.321022
 1088.285278   10.000000   82.284195
 1088.994019   10.000000   82.226250
 1089.702637   10.000000   81.974197
 1090.411133   10.000000   81.729782
 1091.119629   10.000000   81.561470
 1091.828003   10.000000   81.433807
 1092.536377   10.000000   81.394760
 1093.244507   10.000000   81.259972
 1093.952637   10.000000   81.255417
 1094.660645   10.000000   81.117378
 1095.368652   10.000000   81.139809
 1096.076416   10.000000   81.059334
 1096.784180   10.000000   81.033478
 1097.491943   10.000000   80.832329
 1098.199463   10.000000   80.716797
 1098.906982   10.000000   80.370903
 1099.614380   10.000000   80.226974
 1100.321655   10.000000   79.939087
 1101.028931   10.000000   79.780190
 1101.736084   10.000000   79.486671
 1102.443115   10.000000   79.322838
 1103.150024   10.000000   79.232552
 1103.856934   10.000000   79.278114
 1104.563721   10.000000   79.057861
 1105.270386   10.000000   78.842773
 1105.977051   10.000000   78.347466
 1106.683594   10.000000   78.066139
 1107.390015   10.000000   77.898079
 1108.096313   10.000000   77.745392
 1108.802612   10.000000   77.472694
 1109.508667   10.000000   77.313255
 1110.214844   10.000000   77.003906
 1110.920776   10.000000   76.820435
 1111.626709   10.000000   76.419281
 1112.332397   10.000000   76.408073
 1113.038208   10.000000   76.320290
 1113.743774   10.000000   75.981331
 1114.449341   10.000000   75.728058
 1115.154785   10.000000   75.397820
 1115.860107   10.000000   75.368706
 1116.565430   10.000000   75.204865
 1117.270508   10.000000   75.000778
 1117.975586   10.000000   74.692444
 1118.680664   10.000000   74.352631

  347.693481   11.000000   65.217392
  348.476318   11.000000   65.573769
  349.259064   11.000000   62.608696
  350.041779   11.000000   49.700241
  350.824432   11.000000   48.646950
  351.606995   11.000000   48.403469
  352.389526   11.000000   48.279480
  353.171997   11.000000   48.694572
  353.954376   11.000000   48.266014
  354.736725   11.000000   48.039413
  355.519012   11.000000   47.290157
  356.301208   11.000000   47.561211
  357.083374   11.000000   47.634552
  357.865448   11.000000   47.383446
  358.647491   11.000000   46.977093
  359.429443   11.000000   46.482227
  360.211365   11.000000   47.069366
  360.993195   11.000000   47.098019
  361.774994   11.000000   46.789146
  362.556702   11.000000   45.955509
  363.338379   11.000000   46.089108
  364.119965   11.000000   45.717037
  364.901520   11.000000   45.913910
  365.682983   11.000000   45.823895
  366.464386   11.000000   45.824223
  367.245758   11.000000   45.297237
  368.027039   11.000000   45.396400
  368.808258   11.000000   45.524750
  369.589447   11.000000   46.230492
  370.370544   11.000000   45.626476
  371.151581   11.000000   45.645771
  371.932556   11.000000   44.923882
  372.713470   11.000000   44.927925
  373.494324   11.000000   44.692093
  374.275116   11.000000   44.922260
  375.055847   11.000000   44.558907
  375.836517   11.000000   44.459171
  376.617126   11.000000   44.297359
  377.397675   11.000000   44.156185
  378.178162   11.000000   43.985973
  378.958588   11.000000   43.705162
  379.738953   11.000000   43.752247
  380.519226   11.000000   43.644394
  381.299469   11.000000   43.441914
  382.079651   11.000000   43.269669
  382.859741   11.000000   43.094944
  383.639801   11.000000   42.971432
  384.419769   11.000000   42.867687
  385.199707   11.000000   42.523808
  385.979553   11.000000   42.184643
  386.759369   11.000000   42.014301
  387.539093   11.000000   41.842045
  388.318756   11.000000   41.735550
  389.098358   11.000000   41.463379
  389.877930   11.000000   41.371243
  390.657410   11.000000   41.189762
  391.436829   11.000000   40.999611
  392.216187   11.000000   40.805725
  392.995483   11.000000   40.680882
  393.774719   11.000000   40.410633
  394.553864   11.000000   40.056690
  395.332977   11.000000   39.815571
  396.112030   11.000000   39.658806
  396.891022   11.000000   39.620834
  397.669922   11.000000   39.363407
  398.448792   11.000000   39.250198
  399.227570   11.000000   38.939831
  400.006317   11.000000   38.849274
  400.784973   11.000000   38.596550
  401.563568   11.000000   38.523312
  402.342102   11.000000   38.344948
  403.120605   11.000000   38.115395
  403.899017   11.000000   37.950504
  404.677368   11.000000   37.769272
  405.455658   11.000000   37.607140
  406.233856   11.000000   37.422123
  407.012024   11.000000   37.219341
  407.790131   11.000000   37.128788
  408.568176   11.000000   37.010094
  409.346130   11.000000   36.838146
  410.124054   11.000000   36.615887
  410.901886   11.000000   36.407070
  411.679657   11.000000   36.300617
  412.457397   11.000000   36.115356
  413.235046   11.000000   35.973965
  414.012634   11.000000   35.842476
  414.790161   11.000000   35.778557
  415.567627   11.000000   35.554905
  416.345032   11.000000   35.369404
  417.122345   11.000000   35.256203
  417.899628   11.000000   35.205055
  418.676849   11.000000   35.128605
  419.453979   11.000000   34.961845
  420.231079   11.000000   34.871124
  421.008087   11.000000   34.673676
  421.785034   11.000000   34.567604
  422.561920   11.000000   34.459450
  423.338745   11.000000   34.393246
  424.115509   11.000000   34.298531
  424.892212   11.000000   34.179726
  425.668854   11.000000   34.107708
  426.445435   11.000000   34.008202
  427.221924   11.000000   33.925587
  427.998383   11.000000   33.879402
  428.774750   11.000000   33.810425
  429.551086   11.000000   33.774963
  430.327332   11.000000   33.710121
  431.103516   11.000000   33.692616
  431.879639   11.000000   33.653675
  432.655701   11.000000   33.625648
  433.431702   11.000000   33.578022
  434.207611   11.000000   33.558220
  434.983490   11.000000   33.559402
  435.759277   11.000000   33.570984
  436.535034   11.000000   33.539932
  437.310699   11.000000   33.471043
  438.086304   11.000000   33.466217
  438.861847   11.000000   33.462822
  439.637329   11.000000   33.495712
  440.412750   11.000000   33.475342
  441.188110   11.000000   33.466667
  441.963379   11.000000   33.444614
  442.738617   11.000000   33.462742
  443.513763   11.000000   33.454765
  444.288849   11.000000   33.474628
  445.063873   11.000000   33.402718
  445.838867   11.000000   33.374706
  446.613739   11.000000   33.349453
  447.388580   11.000000   33.371510
  448.163361   11.000000   33.363747
  448.938049   11.000000   33.336655
  449.712708   11.000000   33.382271
  450.487274   11.000000   33.444691
  451.261780   11.000000   33.492390
  452.036224   11.000000   33.458408
  452.810608   11.000000   33.446510
  453.584930   11.000000   33.465065
  454.359192   11.000000   33.519753
  455.133362   11.000000   33.566284
  455.907501   11.000000   33.602165
  456.681549   11.000000   33.638474
  457.455536   11.000000   33.720333
  458.229462   11.000000   33.771416
  459.003326   11.000000   33.822582
  459.777130   11.000000   33.858284
  460.550842   11.000000   33.925159
  461.324524   11.000000   34.026382
  462.098114   11.000000   34.121674
  462.871643   11.000000   34.201385
  463.645142   11.000000   34.267521
  464.418518   11.000000   34.352577
  465.191864   11.000000   34.417980
  465.965149   11.000000   34.509697
  466.738342   11.000000   34.580479
  467.511505   11.000000   34.671318
  468.284576   11.000000   34.766811
  469.057587   11.000000   34.870220
  469.830536   11.000000   34.997009
  470.603424   11.000000   35.113514
  471.376221   11.000000   35.234486
  472.148987   11.000000   35.357769
  472.921661   11.000000   35.497250
  473.694275   11.000000   35.627846
  474.466858   11.000000   35.775131
  475.239319   11.000000   35.875874
  476.011749   11.000000   35.999985
  476.784119   11.000000   36.143250
  477.556396   11.000000   36.308010
  478.328613   11.000000   36.441223
  479.100800   11.000000   36.525032
  479.872864   11.000000   36.582924
  480.644897   11.000000   36.633961
  481.416870   11.000000   36.685806
  482.188751   11.000000   36.745121
  482.960602   11.000000   36.748638
  483.732361   11.000000   36.746861
  484.504059   11.000000   36.724751
  485.275696   11.000000   36.754745
  486.047241   11.000000   36.737900
  486.818756   11.000000   36.752026
  487.590179   11.000000   36.776569
  488.361542   11.000000   36.835098
  489.132843   11.000000   36.897514
  489.904083   11.000000   36.957615
  490.675262   11.000000   37.027618
  491.446350   11.000000   37.100834
  492.217407   11.000000   37.166878
  492.988373   11.000000   37.253990
  493.759277   11.000000   37.340179
  494.530121   11.000000   37.446102
  495.300873   11.000000   37.538219
  496.071594   11.000000   37.648647
  496.842224   11.000000   37.726318
  497.612793   11.000000   37.812401
  498.383301   11.000000   37.867035
  499.153748   11.000000   37.962494
  499.924103   11.000000   38.041916
  500.694427   11.000000   38.136909
  501.464661   11.000000   38.200191
  502.234833   11.000000   38.271233
  503.004944   11.000000   38.317699
  503.774963   11.000000   38.399338
  504.544952   11.000000   38.466015
  505.314850   11.000000   38.544750
  506.084686   11.000000   38.557499
  506.854462   11.000000   38.598164
  507.624176   11.000000   38.643223
  508.393799   11.000000   38.708321
  509.163391   11.000000   38.751736
  509.932892   11.000000   38.771481
  510.702332   11.000000   38.785515
  511.471680   11.000000   38.823788
  512.240967   11.000000   38.875450
  513.010254   11.000000   38.934464
  513.779419   11.000000   38.957371
  514.548523   11.000000   38.967243
  515.317566   11.000000   38.982731
  516.086487   11.000000   39.008690
  516.855408   11.000000   39.038452
  517.624268   11.000000   39.078449
  518.393005   11.000000   39.103104
  519.161682   11.000000   39.140751
  519.930359   11.000000   39.153915
  520.698914   11.000000   39.182053
  521.467407   11.000000   39.174709
  522.235840   11.000000   39.190529
  523.004211   11.000000   39.202522
  523.772461   11.000000   39.237797
  524.540710   11.000000   39.238071
  525.308899   11.000000   39.247215
  526.076965   11.000000   39.251736
  526.844971   11.000000   39.283268
  527.612976   11.000000   39.299076
  528.380859   11.000000   39.309448
  529.148682   11.000000   39.292377
  529.916443   11.000000   39.297512
  530.684082   11.000000   39.278370
  531.451721   11.000000   39.297146
  532.219299   11.000000   39.290863
  532.986755   11.000000   39.308964
  533.754211   11.000000   39.316490
  534.521545   11.000000   39.323933
  535.288818   11.000000   39.312809
  536.056030   11.000000   39.274460
  536.823181   11.000000   39.248978
  537.590271   11.000000   39.247486
  538.357239   11.000000   39.262951
  539.124207   11.000000   39.240246
  539.891052   11.000000   39.232521
  540.657898   11.000000   39.220253
  541.424622   11.000000   39.227356
  542.191284   11.000000   39.197174
  542.957886   11.000000   39.184601
  543.724426   11.000000   39.161659
  544.490906   11.000000   39.155010
  545.257263   11.000000   39.118916
  546.023621   11.000000   39.092392
  546.789856   11.000000   39.052204
  547.556091   11.000000   39.024273
  548.322205   11.000000   38.987724
  549.088257   11.000000   38.949780
  549.854248   11.000000   38.910358
  550.620178   11.000000   38.874668
  551.385986   11.000000   38.838924
  552.151794   11.000000   38.785683
  552.917480   11.000000   38.743858
  553.683167   11.000000   38.689724
  554.448730   11.000000   38.641109
  555.214233   11.000000   38.574532
  555.979675   11.000000   38.531532
  556.745056   11.000000   38.486305
  557.510315   11.000000   38.448299
  558.275574   11.000000   38.360203
  559.040710   11.000000   38.281254
  559.805847   11.000000   38.185692
  560.570862   11.000000   38.113323
  561.335815   11.000000   38.024094
  562.100708   11.000000   37.928879
  562.865540   11.000000   37.847404
  563.630310   11.000000   37.747601
  564.394958   11.000000   37.645039
  565.159607   11.000000   37.544434
  565.924133   11.000000   37.431072
  566.688599   11.000000   37.321198
  567.453003   11.000000   37.182495
  568.217346   11.000000   37.064201
  568.981628   11.000000   36.957726
  569.745850   11.000000   36.859512
  570.509949   11.000000   36.739712
  571.273987   11.000000   36.585651
  572.038025   11.000000   36.424957
  572.801941   11.000000   36.278824
  573.565796   11.000000   36.159176
  574.329590   11.000000   36.048164
  575.093262   11.000000   35.928768
  575.856934   11.000000   35.803146
  576.620483   11.000000   35.674335
  577.384033   11.000000   35.541111
  578.147461   11.000000   35.407753
  578.910828   11.000000   35.257057
  579.674133   11.000000   35.106922
  580.437378   11.000000   34.955223
  581.200500   11.000000   34.828960
  581.963623   11.000000   34.725895
  582.726624   11.000000   34.612591
  583.489563   11.000000   34.484028
  584.252502   11.000000   34.345695
  585.015259   11.000000   34.215008
  585.778015   11.000000   34.094677
  586.540710   11.000000   33.972713
  587.303284   11.000000   33.854141
  588.065857   11.000000   33.744781
  588.828308   11.000000   33.627396
  589.590698   11.000000   33.519642
  590.353027   11.000000   33.410915
  591.115295   11.000000   33.322308
  591.877502   11.000000   33.228008
  592.639587   11.000000   33.130863
  593.401611   11.000000   33.028473
  594.163635   11.000000   32.946262
  594.925537   11.000000   32.852951
  595.687378   11.000000   32.768208
  596.449097   11.000000   32.672764
  597.210815   11.000000   32.569290
  597.972412   11.000000   32.475475
  598.734009   11.000000   32.386848
  599.495483   11.000000   32.327431
  600.256897   11.000000   32.262455
  601.018250   11.000000   32.190861
  601.779541   11.000000   32.113235
  602.540710   11.000000   32.039921
  603.301880   11.000000   31.972225
  604.062927   11.000000   31.918753
  604.823914   11.000000   31.879448
  605.584839   11.000000   31.841265
  606.345703   11.000000   31.805510
  607.106506   11.000000   31.775459
  607.867188   11.000000   31.766142
  608.627808   11.000000   31.768705
  609.388428   11.000000   31.762447
  610.148926   11.000000   31.774637
  610.909363   11.000000   31.784487
  611.669678   11.000000   31.815248
  612.429993   11.000000   31.853643
  613.190186   11.000000   31.915653
  613.950378   11.000000   31.990238
  614.710449   11.000000   32.076275
  615.470459   11.000000   32.178436
  616.230347   11.000000   32.295200
  616.990234   11.000000   32.430901
  617.750000   11.000000   32.575176
  618.509766   11.000000   32.719971
  619.269409   11.000000   32.881641
  620.028992   11.000000   33.060635
  620.788513   11.000000   33.281357
  621.547913   11.000000   33.501579
  622.307312   11.000000   33.738995
  623.066589   11.000000   33.973038
  623.825806   11.000000   34.226929
  624.584961   11.000000   34.499989
  625.344055   11.000000   34.807022
  626.103088   11.000000   35.125027
  626.862000   11.000000   35.444714
  627.620911   11.000000   35.765781
  628.379700   11.000000   36.115398
  629.138428   11.000000   36.491661
  629.897095   11.000000   36.884392
  630.655640   11.000000   37.276131
  631.414185   11.000000   37.671349
  632.172607   11.000000   38.083237
  632.931030   11.000000   38.499184
  633.689331   11.000000   38.936184
  634.447510   11.000000   39.353409
  635.205688   11.000000   39.799038
  635.963806   11.000000   40.249851
  636.721802   11.000000   40.709061
  637.479736   11.000000   41.153484
  638.237610   11.000000   41.608246
  638.995422   11.000000   42.087902
  639.753113   11.000000   42.576633
  640.510803   11.000000   43.044346
  641.268372   11.000000   43.512726
  642.025879   11.000000   43.991077
  642.783325   11.000000   44.478271
  643.540710   11.000000   44.966316
  644.298035   11.000000   45.441509
  645.055237   11.000000   45.932003
  645.812378   11.000000   46.424820
  646.569458   11.000000   46.916019
  647.326477   11.000000   47.383415
  648.083435   11.000000   47.815777
  648.840271   11.000000   48.263966
  649.597107   11.000000   48.715721
  650.353821   11.000000   49.173527
  651.110474   11.000000   49.609306
  651.867065   11.000000   50.060749
  652.623535   11.000000   50.488251
  653.380005   11.000000   50.908653
  654.136353   11.000000   51.305923
  654.892639   11.000000   51.749283
  655.648865   11.000000   52.164654
  656.405029   11.000000   52.553776
  657.161072   11.000000   52.904449
  657.917053   11.000000   53.274273
  658.673035   11.000000   53.650108
  659.428894   11.000000   54.029392
  660.184631   11.000000   54.400433
  660.940369   11.000000   54.779148
  661.695984   11.000000   55.147484
  662.451599   11.000000   55.517883
  663.207092   11.000000   55.874222
  663.962524   11.000000   56.211811
  664.717834   11.000000   56.551720
  665.473145   11.000000   56.878830
  666.228333   11.000000   57.209560
  666.983459   11.000000   57.511639
  667.738525   11.000000   57.815823
  668.493530   11.000000   58.141087
  669.248413   11.000000   58.447098
  670.003296   11.000000   58.735950
  670.758057   11.000000   58.988380
  671.512756   11.000000   59.247955
  672.267334   11.000000   59.517174
  673.021912   11.000000   59.812359
  673.776367   11.000000   60.146683
  674.530823   11.000000   60.452454
  675.285156   11.000000   60.727020
  676.039368   11.000000   60.937897
  676.793579   11.000000   61.158981
  677.547668   11.000000   61.389626
  678.301758   11.000000   61.656879
  679.055725   11.000000   61.949429
  679.809570   11.000000   62.255302
  680.563416   11.000000   62.529968
  681.317139   11.000000   62.763077
  682.070862   11.000000   62.970337
  682.824463   11.000000   63.170341
  683.577942   11.000000   63.399971
  684.331421   11.000000   63.638920
  685.084839   11.000000   63.891727
  685.838135   11.000000   64.097588
  686.591370   11.000000   64.299744
  687.344543   11.000000   64.525406
  688.097595   11.000000   64.745544
  688.850647   11.000000   64.951096
  689.603577   11.000000   65.117981
  690.356445   11.000000   65.304695
  691.109253   11.000000   65.510635
  691.861938   11.000000   65.716255
  692.614624   11.000000   65.944725
  693.367188   11.000000   66.150391
  694.119690   11.000000   66.334145
  694.872131   11.000000   66.523392
  695.624451   11.000000   66.722229
  696.376770   11.000000   66.937889
  697.128967   11.000000   67.112625
  697.881104   11.000000   67.287483
  698.633118   11.000000   67.495087
  699.385132   11.000000   67.725014
  700.137024   11.000000   67.950035
  700.888855   11.000000   68.157356
  701.640625   11.000000   68.369911
  702.392334   11.000000   68.591820
  703.143921   11.000000   68.834953
  703.895508   11.000000   69.074821
  704.646973   11.000000   69.312462
  705.398376   11.000000   69.519341
  706.149658   11.000000   69.692123
  706.900940   11.000000   69.881157
  707.652100   11.000000   70.039291
  708.403198   11.000000   70.234192
  709.154236   11.000000   70.338593
  709.905151   11.000000   70.432785
  710.656006   11.000000   70.461739
  711.406860   11.000000   70.462158
  712.157593   11.000000   70.392174
  712.908203   11.000000   70.209999
  713.658813   11.000000   69.976357
  714.409302   11.000000   69.699287
  715.159729   11.000000   69.351799
  715.910095   11.000000   68.933327
  716.660339   11.000000   68.430290
  717.410583   11.000000   67.893250
  718.160706   11.000000   67.292847
  718.910767   11.000000   66.629471
  719.660767   11.000000   65.903625
  720.410645   11.000000   65.101585
  721.160461   11.000000   64.213394
  721.910278   11.000000   63.090942
  722.659912   11.000000   61.682270
  723.409546   11.000000   59.952225
  724.159058   11.000000   58.197613
  724.908569   11.000000   56.831772
  725.657898   11.000000   56.250015
  726.407227   11.000000   56.643970
  727.156494   11.000000   57.813869
  727.905640   11.000000   59.463772
  728.654724   11.000000   61.255211
  729.403748   11.000000   62.952724
  730.152649   11.000000   64.506966
  730.901550   11.000000   65.849106
  731.650330   11.000000   66.978722
  732.399048   11.000000   67.894669
  733.147644   11.000000   68.683884
  733.896240   11.000000   69.343895
  734.644714   11.000000   69.891426
  735.393127   11.000000   70.366829
  736.141479   11.000000   70.796562
  736.889709   11.000000   71.170753
  737.637939   11.000000   71.481499
  738.386047   11.000000   71.762177
  739.134033   11.000000   71.964981
  739.882019   11.000000   72.140434
  740.629883   11.000000   72.312447
  741.377686   11.000000   72.534531
  742.125427   11.000000   72.677711
  742.873108   11.000000   72.778427
  743.620667   11.000000   72.850113
  744.368225   11.000000   72.955208
  745.115662   11.000000   73.007271
  745.862976   11.000000   73.026573
  746.610291   11.000000   73.017288
  747.357483   11.000000   73.023758
  748.104614   11.000000   72.998116
  748.851685   11.000000   72.958252
  749.598633   11.000000   72.871307
  750.345581   11.000000   72.746666
  751.092407   11.000000   72.572495
  751.839111   11.000000   72.419411
  752.585815   11.000000   72.278694
  753.332397   11.000000   72.084175
  754.078918   11.000000   71.853065
  754.825378   11.000000   71.598679
  755.571777   11.000000   71.359138
  756.318054   11.000000   71.137398
  757.064270   11.000000   70.889061
  757.810425   11.000000   70.697166
  758.556519   11.000000   70.464241
  759.302490   11.000000   70.294830
  760.048401   11.000000   70.115570
  760.794250   11.000000   70.002724
  761.540039   11.000000   69.936287
  762.285706   11.000000   69.917725
  763.031311   11.000000   69.946007
  763.776855   11.000000   70.025978
  764.522339   11.000000   70.136200
  765.267700   11.000000   70.249657
  766.013000   11.000000   70.363602
  766.758240   11.000000   70.490974
  767.503418   11.000000   70.691032
  768.248474   11.000000   70.927681
  768.993469   11.000000   71.165916
  769.738403   11.000000   71.409798
  770.483276   11.000000   71.640160
  771.228027   11.000000   71.926865
  771.972717   11.000000   72.151436
  772.717346   11.000000   72.367119
  773.461914   11.000000   72.508446
  774.206360   11.000000   72.698723
  774.950745   11.000000   72.879425
  775.695068   11.000000   73.151833
  776.439331   11.000000   73.395493
  777.183472   11.000000   73.641342
  777.927551   11.000000   73.804588
  778.671570   11.000000   73.957809
  779.415527   11.000000   74.140388
  780.159363   11.000000   74.300682
  780.903137   11.000000   74.463234
  781.646851   11.000000   74.552628
  782.390442   11.000000   74.704597
  783.134033   11.000000   74.868004
  783.877502   11.000000   75.023499
  784.620850   11.000000   75.143700
  785.364197   11.000000   75.246933
  786.107422   11.000000   75.375076
  786.850586   11.000000   75.530403
  787.593689   11.000000   75.679604
  788.336670   11.000000   75.780548
  789.079651   11.000000   75.855804
  789.822449   11.000000   75.953148
  790.565247   11.000000   76.092834
  791.307983   11.000000   76.196144
  792.050598   11.000000   76.277832
  792.793152   11.000000   76.362961
  793.535583   11.000000   76.498924
  794.278015   11.000000   76.583771
  795.020325   11.000000   76.708801
  795.762512   11.000000   76.757523
  796.504700   11.000000   76.836655
  797.246765   11.000000   76.869743
  797.988770   11.000000   76.956039
  798.730713   11.000000   77.051971
  799.472534   11.000000   77.127457
  800.214355   11.000000   77.183929
  800.956055   11.000000   77.264816
  801.697632   11.000000   77.308952
  802.439209   11.000000   77.392487
  803.180664   11.000000   77.438950
  803.922058   11.000000   77.523567
  804.663330   11.000000   77.541603
  805.404541   11.000000   77.588684
  806.145691   11.000000   77.621445
  806.886780   11.000000   77.723091
  807.627808   11.000000   77.790207
  808.368713   11.000000   77.869797
  809.109558   11.000000   77.895042
  809.850281   11.000000   77.957130
  810.591003   11.000000   77.977028
  811.331604   11.000000   77.989120
  812.072144   11.000000   78.003365
  812.812561   11.000000   78.037636
  813.552979   11.000000   78.097862
  814.293274   11.000000   78.151031
  815.033447   11.000000   78.252670
  815.773621   11.000000   78.327293
  816.513672   11.000000   78.409325
  817.253662   11.000000   78.446632
  817.993530   11.000000   78.451309
  818.733398   11.000000   78.437347
  819.473145   11.000000   78.405731
  820.212769   11.000000   78.423012
  820.952393   11.000000   78.453049
  821.691895   11.000000   78.549706
  822.431335   11.000000   78.605072
  823.170715   11.000000   78.600311
  823.909973   11.000000   78.583412
  824.649170   11.000000   78.574074
  825.388306   11.000000   78.583115
  826.127319   11.000000   78.613220
  826.866272   11.000000   78.673119
  827.605164   11.000000   78.681381
  828.343994   11.000000   78.707588
  829.082703   11.000000   78.721062
  829.821350   11.000000   78.781555
  830.559937   11.000000   78.811302
  831.298401   11.000000   78.799072
  832.036865   11.000000   78.803116
  832.775146   11.000000   78.780792
  833.513428   11.000000   78.786705
  834.251587   11.000000   78.838249
  834.989685   11.000000   78.903336
  835.727722   11.000000   78.985298
  836.465637   11.000000   79.070251
  837.203552   11.000000   79.088249
  837.941284   11.000000   79.133217
  838.679016   11.000000   79.103653
  839.416626   11.000000   79.118881
  840.154175   11.000000   79.162300
  840.891663   11.000000   79.219017
  841.629028   11.000000   79.240456
  842.366333   11.000000   79.193527
  843.103577   11.000000   79.146942
  843.840759   11.000000   79.237274
  844.577820   11.000000   79.323959
  845.314819   11.000000   79.410484
  846.051697   11.000000   79.382278
  846.788513   11.000000   79.417351
  847.525269   11.000000   79.450401
  848.261963   11.000000   79.539299
  848.998596   11.000000   79.614479
  849.735107   11.000000   79.694344
  850.471497   11.000000   79.715729
  851.207886   11.000000   79.703102
  851.944153   11.000000   79.679626
  852.680359   11.000000   79.772736
  853.416504   11.000000   79.846024
  854.152527   11.000000   79.941910
  854.888489   11.000000   79.992638
  855.624390   11.000000   80.114258
  856.360168   11.000000   80.218399
  857.095886   11.000000   80.343147
  857.831543   11.000000   80.498512
  858.567078   11.000000   80.713432
  859.302551   11.000000   80.866722
  860.037964   11.000000   80.991417
  860.773315   11.000000   81.135300
  861.508545   11.000000   81.319969
  862.243713   11.000000   81.428932
  862.978760   11.000000   81.486778
  863.713806   11.000000   81.474129
  864.448730   11.000000   81.433998
  865.183533   11.000000   81.302002
  865.918335   11.000000   81.027313
  866.653015   11.000000   80.611244
  867.387634   11.000000   79.926918
  868.122131   11.000000   78.976807
  868.856567   11.000000   77.784851
  869.590942   11.000000   76.468994
  870.325256   11.000000   75.097298
  871.059448   11.000000   73.730774
  871.793579   11.000000   72.321899
  872.527588   11.000000   71.012939
  873.261536   11.000000   69.819885
  873.995422   11.000000   68.826012
  874.729248   11.000000   67.975098
  875.462952   11.000000   67.266884
  876.196594   11.000000   66.700386
  876.930176   11.000000   66.286591
  877.663635   11.000000   66.060715
  878.397034   11.000000   66.112335
  879.130371   11.000000   66.401276
  879.863647   11.000000   66.945076
  880.596802   11.000000   67.738914
  881.329834   11.000000   68.766068
  882.062866   11.000000   69.913765
  882.795776   11.000000   71.126106
  883.528625   11.000000   72.297684
  884.261353   11.000000   73.413757
  884.994019   11.000000   74.390633
  885.726624   11.000000   75.295609
  886.459167   11.000000   76.085785
  887.191589   11.000000   76.765968
  887.923950   11.000000   77.372360
  888.656189   11.000000   77.860672
  889.388428   11.000000   78.259262
  890.120483   11.000000   78.602875
  890.852539   11.000000   78.944023
  891.584473   11.000000   79.258385
  892.316345   11.000000   79.527298
  893.048157   11.000000   79.702538
  893.779846   11.000000   79.907616
  894.511475   11.000000   80.051094
  895.243042   11.000000   80.225677
  895.974487   11.000000   80.371117
  896.705872   11.000000   80.501221
  897.437134   11.000000   80.585991
  898.168396   11.000000   80.644402
  898.899536   11.000000   80.677994
  899.630554   11.000000   80.795921
  900.361572   11.000000   80.860504
  901.092468   11.000000   80.942345
  901.823242   11.000000   80.954399
  902.553955   11.000000   81.063278
  903.284607   11.000000   81.201454
  904.015198   11.000000   81.315331
  904.745667   11.000000   81.369377
  905.476074   11.000000   81.420509
  906.206421   11.000000   81.470856
  906.936646   11.000000   81.518806
  907.666809   11.000000   81.600235
  908.396912   11.000000   81.711220
  909.126892   11.000000   81.759872
  909.856812   11.000000   81.726295
  910.586670   11.000000   81.727440
  911.316406   11.000000   81.744125
  912.046082   11.000000   81.841187
  912.775635   11.000000   81.909172
  913.505188   11.000000   82.036568
  914.234619   11.000000   82.058792
  914.963928   11.000000   82.131935
  915.693176   11.000000   82.172737
  916.422363   11.000000   82.260620
  917.151489   11.000000   82.288048
  917.880493   11.000000   82.337242
  918.609436   11.000000   82.326523
  919.338318   11.000000   82.316597
  920.067078   11.000000   82.335075
  920.795776   11.000000   82.410461
  921.524353   11.000000   82.499382
  922.252869   11.000000   82.537766
  922.981323   11.000000   82.561462
  923.709656   11.000000   82.625351
  924.437988   11.000000   82.663803
  925.166138   11.000000   82.757896
  925.894287   11.000000   82.776634
  926.622314   11.000000   82.801331
  927.350281   11.000000   82.803268
  928.078125   11.000000   82.810013
  928.805908   11.000000   82.823982
  929.533630   11.000000   82.785851
  930.261230   11.000000   82.712158
  930.988770   11.000000   82.687042
  931.716248   11.000000   82.683960
  932.443604   11.000000   82.689255
  933.170898   11.000000   82.693764
  933.898071   11.000000   82.738663
  934.625244   11.000000   82.844421
  935.352234   11.000000   82.962883
  936.079224   11.000000   83.002663
  936.806091   11.000000   83.058411
  937.532898   11.000000   83.100075
  938.259583   11.000000   83.097961
  938.986206   11.000000   83.055511
  939.712769   11.000000   82.961685
  940.439270   11.000000   82.934013
  941.165649   11.000000   82.973015
  941.891907   11.000000   83.079865
  942.618164   11.000000   83.162704
  943.344238   11.000000   83.235931
  944.070312   11.000000   83.242935
  944.796265   11.000000   83.299667
  945.522156   11.000000   83.284966
  946.247986   11.000000   83.322723
  946.973694   11.000000   83.306160
  947.699341   11.000000   83.324959
  948.424866   11.000000   83.299828
  949.150330   11.000000   83.292572
  949.875732   11.000000   83.256248
  950.601013   11.000000   83.255943
  951.326233   11.000000   83.300858
  952.051392   11.000000   83.324615
  952.776428   11.000000   83.378334
  953.501404   11.000000   83.358826
  954.226318   11.000000   83.414177
  954.951111   11.000000   83.330147
  955.675781   11.000000   83.319870
  956.400452   11.000000   83.312881
  957.125000   11.000000   83.340706
  957.849487   11.000000   83.402802
  958.573853   11.000000   83.451866
  959.298157   11.000000   83.516800
  960.022400   11.000000   83.511711
  960.746521   11.000000   83.479317
  961.470581   11.000000   83.515060
  962.194519   11.000000   83.584244
  962.918396   11.000000   83.646652
  963.642212   11.000000   83.692245
  964.365906   11.000000   83.645393
  965.089539   11.000000   83.619270
  965.813110   11.000000   83.582245
  966.536560   11.000000   83.591469
  967.259949   11.000000   83.620895
  967.983276   11.000000   83.598328
  968.706482   11.000000   83.653854
  969.429626   11.000000   83.614944
  970.152649   11.000000   83.682487
  970.875610   11.000000   83.686050
  971.598511   11.000000   83.729462
  972.321289   11.000000   83.737846
  973.044006   11.000000   83.692619
  973.766602   11.000000   83.719986
  974.489136   11.000000   83.674881
  975.211609   11.000000   83.739235
  975.934021   11.000000   83.749870
  976.656311   11.000000   83.793495
  977.378479   11.000000   83.793655
  978.100586   11.000000   83.792068
  978.822632   11.000000   83.811211
  979.544617   11.000000   83.885071
  980.266479   11.000000   83.928749
  980.988281   11.000000   83.991219
  981.709961   11.000000   83.964981
  982.431580   11.000000   83.935905
  983.153076   11.000000   83.945404
  983.874573   11.000000   84.002281
  984.595886   11.000000   84.008377
  985.317200   11.000000   83.960197
  986.038391   11.000000   83.933746
  986.759521   11.000000   83.954643
  987.480530   11.000000   84.042564
  988.201477   11.000000   84.018478
  988.922302   11.000000   84.021835
  989.643066   11.000000   83.930389
  990.363770   11.000000   83.903610
  991.084351   11.000000   83.976898
  991.804871   11.000000   83.972595
  992.525330   11.000000   84.026627
  993.245667   11.000000   83.965935
  993.965942   11.000000   83.999092
  994.686096   11.000000   84.011353
  995.406189   11.000000   84.109741
  996.126221   11.000000   84.179726
  996.846130   11.000000   84.199028
  997.565979   11.000000   84.202324
  998.285706   11.000000   84.175018
  999.005371   11.000000   84.149162
  999.724976   11.000000   84.081093
 1000.444458   11.000000   84.042999
 1001.163879   11.000000   84.002670
 1001.883179   11.000000   84.003220
 1002.602478   11.000000   84.055801
 1003.321594   11.000000   84.119293
 1004.040649   11.000000   84.133553
 1004.759644   11.000000   84.147896
 1005.478577   11.000000   84.189636
 1006.197388   11.000000   84.196243
 1006.916138   11.000000   84.212372
 1007.634766   11.000000   84.150818
 1008.353333   11.000000   84.162987
 1009.071777   11.000000   84.130486
 1009.790161   11.000000   84.225304
 1010.508484   11.000000   84.257393
 1011.226685   11.000000   84.252167
 1011.944824   11.000000   84.195236
 1012.662903   11.000000   84.211571
 1013.380859   11.000000   84.252457
 1014.098694   11.000000   84.255173
 1014.816528   11.000000   84.227455
 1015.534241   11.000000   84.202522
 1016.251831   11.000000   84.206367
 1016.969360   11.000000   84.185722
 1017.686829   11.000000   84.250145
 1018.404175   11.000000   84.275024
 1019.121460   11.000000   84.277031
 1019.838623   11.000000   84.263443
 1020.555725   11.000000   84.330338
 1021.272766   11.000000   84.438469
 1021.989685   11.000000   84.428314
 1022.706543   11.000000   84.430298
 1023.423340   11.000000   84.362671
 1024.140015   11.000000   84.411255
 1024.856567   11.000000   84.388603
 1025.573120   11.000000   84.451134
 1026.289551   11.000000   84.440407
 1027.005859   11.000000   84.304222
 1027.722046   11.000000   84.208855
 1028.438232   11.000000   84.095688
 1029.154297   11.000000   84.213585
 1029.870239   11.000000   84.271645
 1030.586182   11.000000   84.379089
 1031.302002   11.000000   84.422035
 1032.017700   11.000000   84.461853
 1032.733398   11.000000   84.347961
 1033.448975   11.000000   84.305779
 1034.164429   11.000000   84.215981
 1034.879761   11.000000   84.313049
 1035.595093   11.000000   84.360298
 1036.310303   11.000000   84.397110
 1037.025391   11.000000   84.351730
 1037.740479   11.000000   84.283127
 1038.455444   11.000000   84.332542
 1039.170288   11.000000   84.336334
 1039.885010   11.000000   84.302025
 1040.599731   11.000000   84.286285
 1041.314331   11.000000   84.266563
 1042.028809   11.000000   84.226250
 1042.743286   11.000000   84.102600
 1043.457642   11.000000   84.105026
 1044.171875   11.000000   84.081200
 1044.885986   11.000000   84.168106
 1045.600098   11.000000   84.202278
 1046.314087   11.000000   84.323753
 1047.028076   11.000000   84.281975
 1047.741821   11.000000   84.091583
 1048.455566   11.000000   84.065430
 1049.169189   11.000000   84.096100
 1049.882812   11.000000   84.112305
 1050.596313   11.000000   84.129814
 1051.309692   11.000000   83.998817
 1052.022949   11.000000   84.165306
 1052.736206   11.000000   84.052551
 1053.449341   11.000000   84.153877
 1054.162354   11.000000   84.271492
 1054.875244   11.000000   84.100052
 1055.588135   11.000000   84.100876
 1056.300903   11.000000   83.917877
 1057.013672   11.000000   84.015862
 1057.726196   11.000000   83.835838
 1058.438721   11.000000   83.717285
 1059.151123   11.000000   83.816650
 1059.863525   11.000000   83.895744
 1060.575806   11.000000   83.928452
 1061.287964   11.000000   83.959183
 1062.000000   11.000000   83.938812
 1062.712036   11.000000   83.998611
 1063.423950   11.000000   83.874123
 1064.135742   11.000000   83.789162
 1064.847412   11.000000   83.682831
 1065.559082   11.000000   83.730026
 1066.270630   11.000000   83.796242
 1066.982178   11.000000   83.919815
 1067.693481   11.000000   83.941956
 1068.404785   11.000000   83.830826
 1069.115967   11.000000   83.753075
 1069.827148   11.000000   83.640968
 1070.538086   11.000000   83.728661
 1071.249146   11.000000   83.715820
 1071.959961   11.000000   83.680168
 1072.670654   11.000000   83.670288
 1073.381348   11.000000   83.612839
 1074.091919   11.000000   83.584511
 1074.802490   11.000000   83.456009
 1075.512939   11.000000   83.302879
 1076.223145   11.000000   83.268959
 1076.933472   11.000000   83.189293
 1077.643555   11.000000   83.289719
 1078.353638   11.000000   83.210739
 1079.063599   11.000000   83.414673
 1079.773560   11.000000   83.490219
 1080.483276   11.000000   83.481003
 1081.192993   11.000000   83.239960
 1081.902588   11.000000   83.001968
 1082.612183   11.000000   83.047035
 1083.321655   11.000000   82.961952
 1084.031006   11.000000   82.859406
 1084.740234   11.000000   82.648026
 1085.449463   11.000000   82.776703
 1086.158447   11.000000   82.794197
 1086.867554   11.000000   82.633133
 1087.576416   11.000000   82.420319
 1088.285278   11.000000   82.275414
 1088.994019   11.000000   82.293747
 1089.702637   11.000000   82.185905
 1090.411133   11.000000   81.946075
 1091.119629   11.000000   81.824303
 1091.828003   11.000000   81.531136
 1092.536377   11.000000   81.408386
 1093.244507   11.000000   81.364044
 1093.952637   11.000000   81.386353
 1094.660645   11.000000   81.423286
 1095.368652   11.000000   81.325180
 1096.076416   11.000000   81.178581
 1096.784180   11.000000   81.089821
 1097.491943   11.000000   80.808151
 1098.199463   11.000000   80.896797
 1098.906982   11.000000   80.709076
 1099.614380   11.000000   80.655045
 1100.321655   11.000000   80.268456
 1101.028931   11.000000   80.018814
 1101.736084   11.000000   79.719261
 1102.443115   11.000000   79.502769
 1103.150024   11.000000   79.407188
 1103.856934   11.000000   79.372780
 1104.563721   11.000000   79.010887
 1105.270386   11.000000   78.721519
 1105.977051   11.000000   78.274063
 1106.683594   11.000000   78.218658
 1107.390015   11.000000   78.070763
 1108.096313   11.000000   77.890480
 1108.802612   11.000000   77.497490
 1109.508667   11.000000   77.387558
 1110.214844   11.000000   77.134079
 1110.920776   11.000000   77.060944
 1111.626709   11.000000   76.539780
 1112.332397   11.000000   76.395607
 1113.038208   11.000000   76.065071
 1113.743774   11.000000   75.873207
 1114.449341   11.000000   75.759850
 1115.154785   11.000000   75.587357
 1115.860107   11.000000   75.418167
 1116.565430   11.000000   75.068802
 1117.270508   11.000000   74.751442
 1117.975586   11.000000   74.546776
 1118.680664   11.000000   74.404060

  347.693481   12.000000   63.043476
  348.476318   12.000000   76.229507
  349.259064   12.000000   80.000000
  350.041779   12.000000   51.438850
  350.824432   12.000000   49.905602
  351.606995   12.000000   49.312752
  352.389526   12.000000   48.887955
  353.171997   12.000000   48.984665
  353.954376   12.000000   49.000408
  354.736725   12.000000   49.085060
  355.519012   12.000000   48.248875
  356.301208   12.000000   47.734722
  357.083374   12.000000   47.423866
  357.865448   12.000000   47.592770
  358.647491   12.000000   47.784454
  359.429443   12.000000   47.361671
  360.211365   12.000000   47.176914
  360.993195   12.000000   46.905136
  361.774994   12.000000   46.960854
  362.556702   12.000000   46.916077
  363.338379   12.000000   46.864685
  364.119965   12.000000   46.166183
  364.901520   12.000000   45.851528
  365.682983   12.000000   45.249962
  366.464386   12.000000   45.678474
  367.245758   12.000000   45.827518
  368.027039   12.000000   46.115925
  368.808258   12.000000   45.739967
  369.589447   12.000000   45.762306
  370.370544   12.000000   45.660252
  371.151581   12.000000   45.530079
  371.932556   12.000000   45.408707
  372.713470   12.000000   45.160713
  373.494324   12.000000   45.113091
  374.275116   12.000000   45.013271
  375.055847   12.000000   44.766315
  375.836517   12.000000   44.743153
  376.617126   12.000000   44.534367
  377.397675   12.000000   44.784950
  378.178162   12.000000   44.475933
  378.958588   12.000000   44.435696
  379.738953   12.000000   44.115883
  380.519226   12.000000   44.023941
  381.299469   12.000000   43.821609
  382.079651   12.000000   43.571232
  382.859741   12.000000   43.448044
  383.639801   12.000000   43.219181
  384.419769   12.000000   43.136787
  385.199707   12.000000   42.976841
  385.979553   12.000000   42.727348
  386.759369   12.000000   42.408634
  387.539093   12.000000   42.224052
  388.318756   12.000000   41.970791
  389.098358   12.000000   41.893333
  389.877930   12.000000   41.599499
  390.657410   12.000000   41.415733
  391.436829   12.000000   41.112549
  392.216187   12.000000   40.997398
  392.995483   12.000000   40.775887
  393.774719   12.000000   40.574589
  394.553864   12.000000   40.309090
  395.332977   12.000000   40.173603
  396.112030   12.000000   40.049721
  396.891022   12.000000   39.911449
  397.669922   12.000000   39.678707
  398.448792   12.000000   39.524647
  399.227570   12.000000   39.372643
  400.006317   12.000000   39.271244
  400.784973   12.000000   38.976707
  401.563568   12.000000   38.712566
  402.342102   12.000000   38.510429
  403.120605   12.000000   38.375252
  403.899017   12.000000   38.194988
  404.677368   12.000000   38.051640
  405.455658   12.000000   37.885017
  406.233856   12.000000   37.807602
  407.012024   12.000000   37.608833
  407.790131   12.000000   37.403358
  408.568176   12.000000   37.165722
  409.346130   12.000000   36.986366
  410.124054   12.000000   36.860916
  410.901886   12.000000   36.758446
  411.679657   12.000000   36.592949
  412.457397   12.000000   36.495247
  413.235046   12.000000   36.294586
  414.012634   12.000000   36.221195
  414.790161   12.000000   36.105717
  415.567627   12.000000   36.004581
  416.345032   12.000000   35.816116
  417.122345   12.000000   35.646938
  417.899628   12.000000   35.526405
  418.676849   12.000000   35.436333
  419.453979   12.000000   35.357162
  420.231079   12.000000   35.243256
  421.008087   12.000000   35.085724
  421.785034   12.000000   34.919617
  422.561920   12.000000   34.798885
  423.338745   12.000000   34.685551
  424.115509   12.000000   34.616177
  424.892212   12.000000   34.473763
  425.668854   12.000000   34.411060
  426.445435   12.000000   34.332382
  427.221924   12.000000   34.274303
  427.998383   12.000000   34.174477
  428.774750   12.000000   34.052666
  429.551086   12.000000   34.010094
  430.327332   12.000000   33.962086
  431.103516   12.000000   33.935009
  431.879639   12.000000   33.893284
  432.655701   12.000000   33.868717
  433.431702   12.000000   33.847729
  434.207611   12.000000   33.828423
  434.983490   12.000000   33.847542
  435.759277   12.000000   33.856308
  436.535034   12.000000   33.836388
  437.310699   12.000000   33.797997
  438.086304   12.000000   33.749165
  438.861847   12.000000   33.723061
  439.637329   12.000000   33.694252
  440.412750   12.000000   33.673153
  441.188110   12.000000   33.633907
  441.963379   12.000000   33.614586
  442.738617   12.000000   33.580795
  443.513763   12.000000   33.572784
  444.288849   12.000000   33.567928
  445.063873   12.000000   33.558804
  445.838867   12.000000   33.525337
  446.613739   12.000000   33.500492
  447.388580   12.000000   33.531872
  448.163361   12.000000   33.549614
  448.938049   12.000000   33.563774
  449.712708   12.000000   33.544754
  450.487274   12.000000   33.568848
  451.261780   12.000000   33.591061
  452.036224   12.000000   33.623672
  452.810608   12.000000   33.646065
  453.584930   12.000000   33.659805
  454.359192   12.000000   33.692776
  455.133362   12.000000   33.757629
  455.907501   12.000000   33.798073
  456.681549   12.000000   33.857048
  457.455536   12.000000   33.901695
  458.229462   12.000000   33.970669
  459.003326   12.000000   34.009308
  459.777130   12.000000   34.051533
  460.550842   12.000000   34.125362
  461.324524   12.000000   34.222961
  462.098114   12.000000   34.316521
  462.871643   12.000000   34.397366
  463.645142   12.000000   34.496048
  464.418518   12.000000   34.585430
  465.191864   12.000000   34.669395
  465.965149   12.000000   34.735321
  466.738342   12.000000   34.855213
  467.511505   12.000000   34.943134
  468.284576   12.000000   35.058296
  469.057587   12.000000   35.156219
  469.830536   12.000000   35.293636
  470.603424   12.000000   35.440937
  471.376221   12.000000   35.582699
  472.148987   12.000000   35.734241
  472.921661   12.000000   35.834850
  473.694275   12.000000   35.952881
  474.466858   12.000000   36.074181
  475.239319   12.000000   36.200428
  476.011749   12.000000   36.296680
  476.784119   12.000000   36.380222
  477.556396   12.000000   36.475750
  478.328613   12.000000   36.543362
  479.100800   12.000000   36.578873
  479.872864   12.000000   36.579514
  480.644897   12.000000   36.590401
  481.416870   12.000000   36.590759
  482.188751   12.000000   36.604305
  482.960602   12.000000   36.595387
  483.732361   12.000000   36.588989
  484.504059   12.000000   36.589684
  485.275696   12.000000   36.580708
  486.047241   12.000000   36.606987
  486.818756   12.000000   36.622894
  487.590179   12.000000   36.695801
  488.361542   12.000000   36.717533
  489.132843   12.000000   36.765110
  489.904083   12.000000   36.814693
  490.675262   12.000000   36.861103
  491.446350   12.000000   36.905155
  492.217407   12.000000   36.943504
  492.988373   12.000000   37.035652
  493.759277   12.000000   37.135010
  494.530121   12.000000   37.221264
  495.300873   12.000000   37.312828
  496.071594   12.000000   37.400597
  496.842224   12.000000   37.476357
  497.612793   12.000000   37.552826
  498.383301   12.000000   37.610970
  499.153748   12.000000   37.709846
  499.924103   12.000000   37.779823
  500.694427   12.000000   37.879299
  501.464661   12.000000   37.945621
  502.234833   12.000000   38.011295
  503.004944   12.000000   38.080353
  503.774963   12.000000   38.145535
  504.544952   12.000000   38.222885
  505.314850   12.000000   38.287422
  506.084686   12.000000   38.329601
  506.854462   12.000000   38.394814
  507.624176   12.000000   38.443260
  508.393799   12.000000   38.513615
  509.163391   12.000000   38.577934
  509.932892   12.000000   38.628643
  510.702332   12.000000   38.664391
  511.471680   12.000000   38.685501
  512.240967   12.000000   38.738659
  513.010254   12.000000   38.798206
  513.779419   12.000000   38.855022
  514.548523   12.000000   38.874264
  515.317566   12.000000   38.900631
  516.086487   12.000000   38.942097
  516.855408   12.000000   38.991261
  517.624268   12.000000   39.032776
  518.393005   12.000000   39.062328
  519.161682   12.000000   39.088825
  519.930359   12.000000   39.146824
  520.698914   12.000000   39.174362
  521.467407   12.000000   39.217079
  522.235840   12.000000   39.230957
  523.004211   12.000000   39.262035
  523.772461   12.000000   39.281712
  524.540710   12.000000   39.314133
  525.308899   12.000000   39.321037
  526.076965   12.000000   39.352238
  526.844971   12.000000   39.369339
  527.612976   12.000000   39.398685
  528.380859   12.000000   39.401054
  529.148682   12.000000   39.387413
  529.916443   12.000000   39.399971
  530.684082   12.000000   39.408207
  531.451721   12.000000   39.435501
  532.219299   12.000000   39.437481
  532.986755   12.000000   39.438641
  533.754211   12.000000   39.452164
  534.521545   12.000000   39.456112
  535.288818   12.000000   39.468483
  536.056030   12.000000   39.475929
  536.823181   12.000000   39.488514
  537.590271   12.000000   39.495880
  538.357239   12.000000   39.489983
  539.124207   12.000000   39.477699
  539.891052   12.000000   39.462994
  540.657898   12.000000   39.465076
  541.424622   12.000000   39.472095
  542.191284   12.000000   39.484081
  542.957886   12.000000   39.489361
  543.724426   12.000000   39.482590
  544.490906   12.000000   39.464897
  545.257263   12.000000   39.426899
  546.023621   12.000000   39.408840
  546.789856   12.000000   39.387703
  547.556091   12.000000   39.379330
  548.322205   12.000000   39.356365
  549.088257   12.000000   39.325848
  549.854248   12.000000   39.261951
  550.620178   12.000000   39.220222
  551.385986   12.000000   39.186699
  552.151794   12.000000   39.177109
  552.917480   12.000000   39.148445
  553.683167   12.000000   39.116180
  554.448730   12.000000   39.067364
  555.214233   12.000000   39.028069
  555.979675   12.000000   38.980503
  556.745056   12.000000   38.943832
  557.510315   12.000000   38.892632
  558.275574   12.000000   38.834923
  559.040710   12.000000   38.772034
  559.805847   12.000000   38.703285
  560.570862   12.000000   38.634895
  561.335815   12.000000   38.556221
  562.100708   12.000000   38.483307
  562.865540   12.000000   38.406399
  563.630310   12.000000   38.317066
  564.394958   12.000000   38.210690
  565.159607   12.000000   38.108616
  565.924133   12.000000   38.006077
  566.688599   12.000000   37.901707
  567.453003   12.000000   37.787682
  568.217346   12.000000   37.683994
  568.981628   12.000000   37.591072
  569.745850   12.000000   37.474731
  570.509949   12.000000   37.343872
  571.273987   12.000000   37.190536
  572.038025   12.000000   37.053520
  572.801941   12.000000   36.921925
  573.565796   12.000000   36.815060
  574.329590   12.000000   36.698273
  575.093262   12.000000   36.574249
  575.856934   12.000000   36.443356
  576.620483   12.000000   36.314472
  577.384033   12.000000   36.175308
  578.147461   12.000000   36.032272
  578.910828   12.000000   35.905582
  579.674133   12.000000   35.778217
  580.437378   12.000000   35.633480
  581.200500   12.000000   35.489456
  581.963623   12.000000   35.369556
  582.726624   12.000000   35.250011
  583.489563   12.000000   35.122906
  584.252502   12.000000   34.994881
  585.015259   12.000000   34.874310
  585.778015   12.000000   34.750439
  586.540710   12.000000   34.625454
  587.303284   12.000000   34.503933
  588.065857   12.000000   34.388271
  588.828308   12.000000   34.263687
  589.590698   12.000000   34.144306
  590.353027   12.000000   34.037987
  591.115295   12.000000   33.934357
  591.877502   12.000000   33.834553
  592.639587   12.000000   33.730087
  593.401611   12.000000   33.638653
  594.163635   12.000000   33.558304
  594.925537   12.000000   33.470886
  595.687378   12.000000   33.367924
  596.449097   12.000000   33.258759
  597.210815   12.000000   33.147705
  597.972412   12.000000   33.052898
  598.734009   12.000000   32.956055
  599.495483   12.000000   32.869164
  600.256897   12.000000   32.786518
  601.018250   12.000000   32.713058
  601.779541   12.000000   32.641880
  602.540710   12.000000   32.557613
  603.301880   12.000000   32.465855
  604.062927   12.000000   32.394958
  604.823914   12.000000   32.347889
  605.584839   12.000000   32.315376
  606.345703   12.000000   32.263905
  607.106506   12.000000   32.208542
  607.867188   12.000000   32.169895
  608.627808   12.000000   32.148239
  609.388428   12.000000   32.147640
  610.148926   12.000000   32.144978
  610.909363   12.000000   32.156391
  611.669678   12.000000   32.160496
  612.429993   12.000000   32.189568
  613.190186   12.000000   32.225399
  613.950378   12.000000   32.284428
  614.710449   12.000000   32.341866
  615.470459   12.000000   32.421417
  616.230347   12.000000   32.515739
  616.990234   12.000000   32.628857
  617.750000   12.000000   32.754299
  618.509766   12.000000   32.885689
  619.269409   12.000000   33.036732
  620.028992   12.000000   33.204620
  620.788513   12.000000   33.398895
  621.547913   12.000000   33.603264
  622.307312   12.000000   33.819672
  623.066589   12.000000   34.041115
  623.825806   12.000000   34.273163
  624.584961   12.000000   34.527058
  625.344055   12.000000   34.813927
  626.103088   12.000000   35.103756
  626.862000   12.000000   35.406471
  627.620911   12.000000   35.715427
  628.379700   12.000000   36.071167
  629.138428   12.000000   36.438519
  629.897095   12.000000   36.820751
  630.655640   12.000000   37.197964
  631.414185   12.000000   37.608150
  632.172607   12.000000   38.024239
  632.931030   12.000000   38.458923
  633.689331   12.000000   38.884678
  634.447510   12.000000   39.313164
  635.205688   12.000000   39.758381
  635.963806   12.000000   40.213722
  636.721802   12.000000   40.690422
  637.479736   12.000000   41.146114
  638.237610   12.000000   41.617641
  638.995422   12.000000   42.078568
  639.753113   12.000000   42.562668
  640.510803   12.000000   43.046562
  641.268372   12.000000   43.559322
  642.025879   12.000000   44.034092
  642.783325   12.000000   44.506676
  643.540710   12.000000   44.966263
  644.298035   12.000000   45.437878
  645.055237   12.000000   45.925205
  645.812378   12.000000   46.389790
  646.569458   12.000000   46.880348
  647.326477   12.000000   47.315090
  648.083435   12.000000   47.763622
  648.840271   12.000000   48.190704
  649.597107   12.000000   48.638344
  650.353821   12.000000   49.080116
  651.110474   12.000000   49.513145
  651.867065   12.000000   49.950279
  652.623535   12.000000   50.374271
  653.380005   12.000000   50.785275
  654.136353   12.000000   51.186142
  654.892639   12.000000   51.610828
  655.648865   12.000000   52.020744
  656.405029   12.000000   52.419857
  657.161072   12.000000   52.785389
  657.917053   12.000000   53.173637
  658.673035   12.000000   53.550011
  659.428894   12.000000   53.934711
  660.184631   12.000000   54.316109
  660.940369   12.000000   54.709991
  661.695984   12.000000   55.078102
  662.451599   12.000000   55.461323
  663.207092   12.000000   55.820225
  663.962524   12.000000   56.173687
  664.717834   12.000000   56.497826
  665.473145   12.000000   56.813934
  666.228333   12.000000   57.136909
  666.983459   12.000000   57.449375
  667.738525   12.000000   57.772724
  668.493530   12.000000   58.087101
  669.248413   12.000000   58.391186
  670.003296   12.000000   58.661728
  670.758057   12.000000   58.924084
  671.512756   12.000000   59.194622
  672.267334   12.000000   59.490330
  673.021912   12.000000   59.815830
  673.776367   12.000000   60.147495
  674.530823   12.000000   60.446133
  675.285156   12.000000   60.692562
  676.039368   12.000000   60.909435
  676.793579   12.000000   61.119209
  677.547668   12.000000   61.391430
  678.301758   12.000000   61.673199
  679.055725   12.000000   61.992878
  679.809570   12.000000   62.290070
  680.563416   12.000000   62.568172
  681.317139   12.000000   62.792496
  682.070862   12.000000   63.000397
  682.824463   12.000000   63.198803
  683.577942   12.000000   63.447750
  684.331421   12.000000   63.661743
  685.084839   12.000000   63.900551
  685.838135   12.000000   64.100639
  686.591370   12.000000   64.326180
  687.344543   12.000000   64.558006
  688.097595   12.000000   64.791237
  688.850647   12.000000   65.041351
  689.603577   12.000000   65.229446
  690.356445   12.000000   65.408409
  691.109253   12.000000   65.578957
  691.861938   12.000000   65.793716
  692.614624   12.000000   66.049286
  693.367188   12.000000   66.261818
  694.119690   12.000000   66.438728
  694.872131   12.000000   66.626801
  695.624451   12.000000   66.841148
  696.376770   12.000000   67.088905
  697.128967   12.000000   67.290001
  697.881104   12.000000   67.481133
  698.633118   12.000000   67.682991
  699.385132   12.000000   67.894051
  700.137024   12.000000   68.146660
  700.888855   12.000000   68.382202
  701.640625   12.000000   68.643875
  702.392334   12.000000   68.872223
  703.143921   12.000000   69.123169
  703.895508   12.000000   69.343910
  704.646973   12.000000   69.543739
  705.398376   12.000000   69.741531
  706.149658   12.000000   69.894478
  706.900940   12.000000   70.069054
  707.652100   12.000000   70.187607
[truncated: 3,043,331 more chars]
