# Supplementary material for: Chiral plasmonic superlattices from template-assisted assembly of achiral nanoparticles
Source: Nat Commun. 2025 Feb 16;16:1687. doi: 10.1038/s41467-025-56999-0 (PMC11830766; doi:10.1038/s41467-025-56999-0)
Supplement: Supplementary file 3 — Source Data [file 41467_2025_56999_MOESM3_ESM.zip › source data/Fig.4/fig4aspolarized.txt]

  347.693481    2.000000  103.846153
  348.476318    2.000000   61.702129
  349.259064    2.000000   41.860466
  350.041779    2.000000   43.374271
  350.824432    2.000000   43.535622
  351.606995    2.000000   43.118660
  352.389526    2.000000   42.672226
  353.171997    2.000000   42.708557
  353.954376    2.000000   42.832691
  354.736725    2.000000   43.303101
  355.519012    2.000000   42.800583
  356.301208    2.000000   42.718845
  357.083374    2.000000   42.067844
  357.865448    2.000000   41.991951
  358.647491    2.000000   41.932308
  359.429443    2.000000   41.974594
  360.211365    2.000000   42.236027
  360.993195    2.000000   41.847523
  361.774994    2.000000   41.767067
  362.556702    2.000000   41.760803
  363.338379    2.000000   41.630455
  364.119965    2.000000   41.598915
  364.901520    2.000000   40.485165
  365.682983    2.000000   40.438820
  366.464386    2.000000   40.190212
  367.245758    2.000000   40.433052
  368.027039    2.000000   40.283627
  368.808258    2.000000   39.662109
  369.589447    2.000000   39.559326
  370.370544    2.000000   39.511444
  371.151581    2.000000   39.730713
  371.932556    2.000000   39.531300
  372.713470    2.000000   39.341454
  373.494324    2.000000   39.072208
  374.275116    2.000000   38.778786
  375.055847    2.000000   38.389046
  375.836517    2.000000   38.065300
  376.617126    2.000000   37.925076
  377.397675    2.000000   37.897694
  378.178162    2.000000   37.811764
  378.958588    2.000000   37.529858
  379.738953    2.000000   37.271870
  380.519226    2.000000   37.118484
  381.299469    2.000000   37.082870
  382.079651    2.000000   37.043839
  382.859741    2.000000   36.838623
  383.639801    2.000000   36.613293
  384.419769    2.000000   36.341866
  385.199707    2.000000   36.128742
  385.979553    2.000000   35.795975
  386.759369    2.000000   35.600365
  387.539093    2.000000   35.459316
  388.318756    2.000000   35.361530
  389.098358    2.000000   35.079346
  389.877930    2.000000   34.819687
  390.657410    2.000000   34.694752
  391.436829    2.000000   34.638844
  392.216187    2.000000   34.468811
  392.995483    2.000000   34.312759
  393.774719    2.000000   34.136536
  394.553864    2.000000   34.081146
  395.332977    2.000000   33.999077
  396.112030    2.000000   33.777233
  396.891022    2.000000   33.563492
  397.669922    2.000000   33.356567
  398.448792    2.000000   33.270729
  399.227570    2.000000   33.151455
  400.006317    2.000000   33.040497
  400.784973    2.000000   32.942741
  401.563568    2.000000   32.763729
  402.342102    2.000000   32.612804
  403.120605    2.000000   32.387077
  403.899017    2.000000   32.319534
  404.677368    2.000000   32.207172
  405.455658    2.000000   32.107746
  406.233856    2.000000   31.917498
  407.012024    2.000000   31.754442
  407.790131    2.000000   31.657261
  408.568176    2.000000   31.582392
  409.346130    2.000000   31.472050
  410.124054    2.000000   31.324183
  410.901886    2.000000   31.235769
  411.679657    2.000000   31.118032
  412.457397    2.000000   31.080088
  413.235046    2.000000   30.953747
  414.012634    2.000000   30.893539
  414.790161    2.000000   30.724863
  415.567627    2.000000   30.652369
  416.345032    2.000000   30.533928
  417.122345    2.000000   30.446186
  417.899628    2.000000   30.311119
  418.676849    2.000000   30.159405
  419.453979    2.000000   30.062887
  420.231079    2.000000   29.970089
  421.008087    2.000000   29.924877
  421.785034    2.000000   29.835629
  422.561920    2.000000   29.769613
  423.338745    2.000000   29.687914
  424.115509    2.000000   29.642914
  424.892212    2.000000   29.540459
  425.668854    2.000000   29.458994
  426.445435    2.000000   29.355507
  427.221924    2.000000   29.331800
  427.998383    2.000000   29.226915
  428.774750    2.000000   29.168076
  429.551086    2.000000   29.069206
  430.327332    2.000000   29.034525
  431.103516    2.000000   28.986395
  431.879639    2.000000   28.919806
  432.655701    2.000000   28.865608
  433.431702    2.000000   28.847740
  434.207611    2.000000   28.832584
  434.983490    2.000000   28.807446
  435.759277    2.000000   28.756554
  436.535034    2.000000   28.691994
  437.310699    2.000000   28.681622
  438.086304    2.000000   28.682465
  438.861847    2.000000   28.662392
  439.637329    2.000000   28.633789
  440.412750    2.000000   28.601427
  441.188110    2.000000   28.636820
  441.963379    2.000000   28.641413
  442.738617    2.000000   28.620920
  443.513763    2.000000   28.607334
  444.288849    2.000000   28.605391
  445.063873    2.000000   28.628113
  445.838867    2.000000   28.630081
  446.613739    2.000000   28.656647
  447.388580    2.000000   28.653687
  448.163361    2.000000   28.699236
  448.938049    2.000000   28.751991
  449.712708    2.000000   28.790609
  450.487274    2.000000   28.838926
  451.261780    2.000000   28.863310
  452.036224    2.000000   28.933098
  452.810608    2.000000   28.974022
  453.584930    2.000000   29.033922
  454.359192    2.000000   29.098185
  455.133362    2.000000   29.163128
  455.907501    2.000000   29.244308
  456.681549    2.000000   29.328165
  457.455536    2.000000   29.408691
  458.229462    2.000000   29.481310
  459.003326    2.000000   29.565060
  459.777130    2.000000   29.673185
  460.550842    2.000000   29.787180
  461.324524    2.000000   29.880686
  462.098114    2.000000   29.965528
  462.871643    2.000000   30.031704
  463.645142    2.000000   30.099951
  464.418518    2.000000   30.183010
  465.191864    2.000000   30.279282
  465.965149    2.000000   30.431225
  466.738342    2.000000   30.539026
  467.511505    2.000000   30.650232
  468.284576    2.000000   30.706606
  469.057587    2.000000   30.788387
  469.830536    2.000000   30.876842
  470.603424    2.000000   30.971600
  471.376221    2.000000   31.077913
  472.148987    2.000000   31.193518
  472.921661    2.000000   31.289310
  473.694275    2.000000   31.391155
  474.466858    2.000000   31.499250
  475.239319    2.000000   31.619404
  476.011749    2.000000   31.735649
  476.784119    2.000000   31.828171
  477.556396    2.000000   31.900745
  478.328613    2.000000   31.996172
  479.100800    2.000000   32.073154
  479.872864    2.000000   32.184738
  480.644897    2.000000   32.281136
  481.416870    2.000000   32.387192
  482.188751    2.000000   32.506512
  482.960602    2.000000   32.644257
  483.732361    2.000000   32.759846
  484.504059    2.000000   32.881409
  485.275696    2.000000   32.964413
  486.047241    2.000000   33.086208
  486.818756    2.000000   33.169422
  487.590179    2.000000   33.275574
  488.361542    2.000000   33.378876
  489.132843    2.000000   33.516052
  489.904083    2.000000   33.647846
  490.675262    2.000000   33.798050
  491.446350    2.000000   33.908672
  492.217407    2.000000   34.028770
  492.988373    2.000000   34.147148
  493.759277    2.000000   34.304356
  494.530121    2.000000   34.462070
  495.300873    2.000000   34.611889
  496.071594    2.000000   34.757996
  496.842224    2.000000   34.890079
  497.612793    2.000000   35.036850
  498.383301    2.000000   35.207653
  499.153748    2.000000   35.377571
  499.924103    2.000000   35.545654
  500.694427    2.000000   35.694389
  501.464661    2.000000   35.848717
  502.234833    2.000000   35.992161
  503.004944    2.000000   36.106098
  503.774963    2.000000   36.203003
  504.544952    2.000000   36.262241
  505.314850    2.000000   36.324238
  506.084686    2.000000   36.345570
  506.854462    2.000000   36.355049
  507.624176    2.000000   36.319836
  508.393799    2.000000   36.301487
  509.163391    2.000000   36.267769
  509.932892    2.000000   36.234531
  510.702332    2.000000   36.203869
  511.471680    2.000000   36.169365
  512.240967    2.000000   36.153713
  513.010254    2.000000   36.128292
  513.779419    2.000000   36.099457
  514.548523    2.000000   36.062626
  515.317566    2.000000   36.023331
  516.086487    2.000000   35.960705
  516.855408    2.000000   35.901047
  517.624268    2.000000   35.842796
  518.393005    2.000000   35.798229
  519.161682    2.000000   35.755913
  519.930359    2.000000   35.682030
  520.698914    2.000000   35.629787
  521.467407    2.000000   35.559151
  522.235840    2.000000   35.533192
  523.004211    2.000000   35.468498
  523.772461    2.000000   35.402557
  524.540710    2.000000   35.322521
  525.308899    2.000000   35.268837
  526.076965    2.000000   35.217297
  526.844971    2.000000   35.142593
  527.612976    2.000000   35.060848
  528.380859    2.000000   35.005039
  529.148682    2.000000   34.956135
  529.916443    2.000000   34.877850
  530.684082    2.000000   34.786266
  531.451721    2.000000   34.685638
  532.219299    2.000000   34.625786
  532.986755    2.000000   34.551025
  533.754211    2.000000   34.511166
  534.521545    2.000000   34.444832
  535.288818    2.000000   34.398708
  536.056030    2.000000   34.315086
  536.823181    2.000000   34.258244
  537.590271    2.000000   34.186241
  538.357239    2.000000   34.117336
  539.124207    2.000000   34.053120
  539.891052    2.000000   33.975986
  540.657898    2.000000   33.915154
  541.424622    2.000000   33.830784
  542.191284    2.000000   33.759529
  542.957886    2.000000   33.671604
  543.724426    2.000000   33.581966
  544.490906    2.000000   33.500519
  545.257263    2.000000   33.430412
  546.023621    2.000000   33.365192
  546.789856    2.000000   33.288532
  547.556091    2.000000   33.205395
  548.322205    2.000000   33.135143
  549.088257    2.000000   33.057434
  549.854248    2.000000   32.973419
  550.620178    2.000000   32.885712
  551.385986    2.000000   32.787804
  552.151794    2.000000   32.712746
  552.917480    2.000000   32.636395
  553.683167    2.000000   32.556431
  554.448730    2.000000   32.464600
  555.214233    2.000000   32.382504
  555.979675    2.000000   32.310158
  556.745056    2.000000   32.227684
  557.510315    2.000000   32.127167
  558.275574    2.000000   32.046051
  559.040710    2.000000   31.947781
  559.805847    2.000000   31.857449
  560.570862    2.000000   31.762976
  561.335815    2.000000   31.665649
  562.100708    2.000000   31.566309
  562.865540    2.000000   31.452335
  563.630310    2.000000   31.372799
  564.394958    2.000000   31.264065
  565.159607    2.000000   31.149578
  565.924133    2.000000   31.013878
  566.688599    2.000000   30.905481
  567.453003    2.000000   30.797735
  568.217346    2.000000   30.708973
  568.981628    2.000000   30.605183
  569.745850    2.000000   30.496702
  570.509949    2.000000   30.370407
  571.273987    2.000000   30.244827
  572.038025    2.000000   30.136063
  572.801941    2.000000   30.024223
  573.565796    2.000000   29.924244
  574.329590    2.000000   29.805370
  575.093262    2.000000   29.695477
  575.856934    2.000000   29.561293
  576.620483    2.000000   29.455742
  577.384033    2.000000   29.327137
  578.147461    2.000000   29.239227
  578.910828    2.000000   29.136972
  579.674133    2.000000   29.045179
  580.437378    2.000000   28.924067
  581.200500    2.000000   28.802956
  581.963623    2.000000   28.685020
  582.726624    2.000000   28.584904
  583.489563    2.000000   28.487675
  584.252502    2.000000   28.403728
  585.015259    2.000000   28.321190
  585.778015    2.000000   28.223036
  586.540710    2.000000   28.123890
  587.303284    2.000000   28.024076
  588.065857    2.000000   27.930878
  588.828308    2.000000   27.869759
  589.590698    2.000000   27.789614
  590.353027    2.000000   27.734867
  591.115295    2.000000   27.647308
  591.877502    2.000000   27.571676
  592.639587    2.000000   27.504599
  593.401611    2.000000   27.435549
  594.163635    2.000000   27.385271
  594.925537    2.000000   27.328638
  595.687378    2.000000   27.285757
  596.449097    2.000000   27.257923
  597.210815    2.000000   27.229025
  597.972412    2.000000   27.216362
  598.734009    2.000000   27.191723
  599.495483    2.000000   27.170971
  600.256897    2.000000   27.150278
  601.018250    2.000000   27.153669
  601.779541    2.000000   27.170729
  602.540710    2.000000   27.189631
  603.301880    2.000000   27.208899
  604.062927    2.000000   27.245752
  604.823914    2.000000   27.291943
  605.584839    2.000000   27.355309
  606.345703    2.000000   27.427534
  607.106506    2.000000   27.510740
  607.867188    2.000000   27.587461
  608.627808    2.000000   27.682199
  609.388428    2.000000   27.789705
  610.148926    2.000000   27.915876
  610.909363    2.000000   28.045877
  611.669678    2.000000   28.207270
  612.429993    2.000000   28.368649
  613.190186    2.000000   28.538546
  613.950378    2.000000   28.717764
  614.710449    2.000000   28.927101
  615.470459    2.000000   29.123169
  616.230347    2.000000   29.339865
  616.990234    2.000000   29.554079
  617.750000    2.000000   29.801138
  618.509766    2.000000   30.033516
  619.269409    2.000000   30.279524
  620.028992    2.000000   30.544733
  620.788513    2.000000   30.816723
  621.547913    2.000000   31.095924
  622.307312    2.000000   31.375082
  623.066589    2.000000   31.666128
  623.825806    2.000000   31.968031
  624.584961    2.000000   32.267994
  625.344055    2.000000   32.581448
  626.103088    2.000000   32.911709
  626.862000    2.000000   33.247925
  627.620911    2.000000   33.595207
  628.379700    2.000000   33.946712
  629.138428    2.000000   34.314278
  629.897095    2.000000   34.684448
  630.655640    2.000000   35.058605
  631.414185    2.000000   35.443043
  632.172607    2.000000   35.812801
  632.931030    2.000000   36.178699
  633.689331    2.000000   36.531868
  634.447510    2.000000   36.902061
  635.205688    2.000000   37.279552
  635.963806    2.000000   37.654774
  636.721802    2.000000   38.041874
  637.479736    2.000000   38.414825
  638.237610    2.000000   38.801601
  638.995422    2.000000   39.163944
  639.753113    2.000000   39.531322
  640.510803    2.000000   39.905128
  641.268372    2.000000   40.279697
  642.025879    2.000000   40.672543
  642.783325    2.000000   41.044102
  643.540710    2.000000   41.417248
  644.298035    2.000000   41.784378
  645.055237    2.000000   42.160847
  645.812378    2.000000   42.545761
  646.569458    2.000000   42.919491
  647.326477    2.000000   43.279633
  648.083435    2.000000   43.644997
  648.840271    2.000000   44.001102
  649.597107    2.000000   44.367374
  650.353821    2.000000   44.708191
  651.110474    2.000000   45.035839
  651.867065    2.000000   45.363106
  652.623535    2.000000   45.705521
  653.380005    2.000000   46.064026
  654.136353    2.000000   46.418709
  654.892639    2.000000   46.752804
  655.648865    2.000000   47.078686
  656.405029    2.000000   47.392033
  657.161072    2.000000   47.685272
  657.917053    2.000000   47.982861
  658.673035    2.000000   48.293427
  659.428894    2.000000   48.643173
  660.184631    2.000000   48.971798
  660.940369    2.000000   49.294876
  661.695984    2.000000   49.599579
  662.451599    2.000000   49.917725
  663.207092    2.000000   50.212753
  663.962524    2.000000   50.499603
  664.717834    2.000000   50.781845
  665.473145    2.000000   51.084682
  666.228333    2.000000   51.389004
  666.983459    2.000000   51.658058
  667.738525    2.000000   51.899185
  668.493530    2.000000   52.126865
  669.248413    2.000000   52.368877
  670.003296    2.000000   52.593292
  670.758057    2.000000   52.811237
  671.512756    2.000000   53.035152
  672.267334    2.000000   53.287560
  673.021912    2.000000   53.566772
  673.776367    2.000000   53.864605
  674.530823    2.000000   54.138336
  675.285156    2.000000   54.364552
  676.039368    2.000000   54.561298
  676.793579    2.000000   54.762409
  677.547668    2.000000   55.018318
  678.301758    2.000000   55.241184
  679.055725    2.000000   55.501968
  679.809570    2.000000   55.708851
  680.563416    2.000000   55.968613
  681.317139    2.000000   56.189007
  682.070862    2.000000   56.389690
  682.824463    2.000000   56.575142
  683.577942    2.000000   56.755642
  684.331421    2.000000   56.973076
  685.084839    2.000000   57.184818
  685.838135    2.000000   57.415047
  686.591370    2.000000   57.597836
  687.344543    2.000000   57.751278
  688.097595    2.000000   57.890354
  688.850647    2.000000   58.064964
  689.603577    2.000000   58.253639
  690.356445    2.000000   58.424564
  691.109253    2.000000   58.619774
  691.861938    2.000000   58.819927
  692.614624    2.000000   59.038700
  693.367188    2.000000   59.243336
  694.119690    2.000000   59.441788
  694.872131    2.000000   59.626705
  695.624451    2.000000   59.786148
  696.376770    2.000000   59.960396
  697.128967    2.000000   60.136967
  697.881104    2.000000   60.323902
  698.633118    2.000000   60.488998
  699.385132    2.000000   60.663818
  700.137024    2.000000   60.830189
  700.888855    2.000000   61.000515
  701.640625    2.000000   61.160255
  702.392334    2.000000   61.335110
  703.143921    2.000000   61.533615
  703.895508    2.000000   61.683327
  704.646973    2.000000   61.842800
  705.398376    2.000000   61.977879
  706.149658    2.000000   62.142757
  706.900940    2.000000   62.285954
  707.652100    2.000000   62.422432
  708.403198    2.000000   62.582016
  709.154236    2.000000   62.715897
  709.905151    2.000000   62.882053
  710.656006    2.000000   63.019352
  711.406860    2.000000   63.187546
  712.157593    2.000000   63.304958
  712.908203    2.000000   63.436165
  713.658813    2.000000   63.544971
  714.409302    2.000000   63.687031
  715.159729    2.000000   63.840496
  715.910095    2.000000   64.017166
  716.660339    2.000000   64.193436
  717.410583    2.000000   64.371857
  718.160706    2.000000   64.570396
  718.910767    2.000000   64.748718
  719.660767    2.000000   64.899521
  720.410645    2.000000   65.013954
  721.160461    2.000000   65.143738
  721.910278    2.000000   65.292961
  722.659912    2.000000   65.472038
  723.409546    2.000000   65.672043
  724.159058    2.000000   65.854195
  724.908569    2.000000   66.004906
  725.657898    2.000000   66.131271
  726.407227    2.000000   66.246429
  727.156494    2.000000   66.360214
  727.905640    2.000000   66.429123
  728.654724    2.000000   66.479256
  729.403748    2.000000   66.457275
  730.152649    2.000000   66.371658
  730.901550    2.000000   66.169113
  731.650330    2.000000   65.803658
  732.399048    2.000000   65.376610
  733.147644    2.000000   65.028275
  733.896240    2.000000   64.962257
  734.644714    2.000000   65.104607
  735.393127    2.000000   65.399841
  736.141479    2.000000   65.725632
  736.889709    2.000000   66.053474
  737.637939    2.000000   66.395950
  738.386047    2.000000   66.679031
  739.134033    2.000000   66.923264
  739.882019    2.000000   67.088799
  740.629883    2.000000   67.241714
  741.377686    2.000000   67.341820
  742.125427    2.000000   67.364136
  742.873108    2.000000   67.362579
  743.620667    2.000000   67.321175
  744.368225    2.000000   67.266876
  745.115662    2.000000   67.163818
  745.862976    2.000000   67.116699
  746.610291    2.000000   67.073959
  747.357483    2.000000   67.098885
  748.104614    2.000000   67.129791
  748.851685    2.000000   67.231560
  749.598633    2.000000   67.334526
  750.345581    2.000000   67.445862
  751.092407    2.000000   67.530350
  751.839111    2.000000   67.582893
  752.585815    2.000000   67.618713
  753.332397    2.000000   67.664299
  754.078918    2.000000   67.705704
  754.825378    2.000000   67.687477
  755.571777    2.000000   67.655792
  756.318054    2.000000   67.589035
  757.064270    2.000000   67.493423
  757.810425    2.000000   67.400269
  758.556519    2.000000   67.292480
  759.302490    2.000000   67.215714
  760.048401    2.000000   67.084274
  760.794250    2.000000   66.943192
  761.540039    2.000000   66.775864
  762.285706    2.000000   66.553619
  763.031311    2.000000   66.312439
  763.776855    2.000000   66.084412
  764.522339    2.000000   65.878410
  765.267700    2.000000   65.683792
  766.013000    2.000000   65.537582
  766.758240    2.000000   65.443459
  767.503418    2.000000   65.356598
  768.248474    2.000000   65.241318
  768.993469    2.000000   65.122932
  769.738403    2.000000   65.073067
  770.483276    2.000000   65.050133
  771.228027    2.000000   65.067680
  771.972717    2.000000   65.074173
  772.717346    2.000000   65.088676
  773.461914    2.000000   65.088821
  774.206360    2.000000   65.169380
  774.950745    2.000000   65.309952
  775.695068    2.000000   65.535400
  776.439331    2.000000   65.732422
  777.183472    2.000000   65.940468
  777.927551    2.000000   66.093071
  778.671570    2.000000   66.257561
  779.415527    2.000000   66.385002
  780.159363    2.000000   66.504562
  780.903137    2.000000   66.628662
  781.646851    2.000000   66.765800
  782.390442    2.000000   66.947441
  783.134033    2.000000   67.113411
  783.877502    2.000000   67.248398
  784.620850    2.000000   67.336243
  785.364197    2.000000   67.433357
  786.107422    2.000000   67.536926
  786.850586    2.000000   67.689728
  787.593689    2.000000   67.833389
  788.336670    2.000000   68.000015
  789.079651    2.000000   68.174553
  789.822449    2.000000   68.327278
  790.565247    2.000000   68.477150
  791.307983    2.000000   68.553375
  792.050598    2.000000   68.662315
  792.793152    2.000000   68.753487
  793.535583    2.000000   68.861015
  794.278015    2.000000   68.914345
  795.020325    2.000000   68.969963
  795.762512    2.000000   69.040985
  796.504700    2.000000   69.091057
  797.246765    2.000000   69.137779
  797.988770    2.000000   69.203804
  798.730713    2.000000   69.321632
  799.472534    2.000000   69.415237
  800.214355    2.000000   69.474167
  800.956055    2.000000   69.483398
  801.697632    2.000000   69.566917
  802.439209    2.000000   69.723961
  803.180664    2.000000   69.908905
  803.922058    2.000000   69.996635
  804.663330    2.000000   70.022148
  805.404541    2.000000   70.026642
  806.145691    2.000000   70.093025
  806.886780    2.000000   70.169594
  807.627808    2.000000   70.251450
  808.368713    2.000000   70.307556
  809.109558    2.000000   70.335373
  809.850281    2.000000   70.407486
  810.591003    2.000000   70.446770
  811.331604    2.000000   70.510719
  812.072144    2.000000   70.550697
  812.812561    2.000000   70.634995
  813.552979    2.000000   70.686913
  814.293274    2.000000   70.733421
  815.033447    2.000000   70.752571
  815.773621    2.000000   70.820679
  816.513672    2.000000   70.901550
  817.253662    2.000000   70.952560
  817.993530    2.000000   70.960152
  818.733398    2.000000   70.998070
  819.473145    2.000000   71.056206
  820.212769    2.000000   71.131348
  820.952393    2.000000   71.186523
  821.691895    2.000000   71.277443
  822.431335    2.000000   71.285034
  823.170715    2.000000   71.266083
  823.909973    2.000000   71.222069
  824.649170    2.000000   71.237595
  825.388306    2.000000   71.267258
  826.127319    2.000000   71.284920
  826.866272    2.000000   71.282593
  827.605164    2.000000   71.253174
  828.343994    2.000000   71.256790
  829.082703    2.000000   71.267036
  829.821350    2.000000   71.313148
  830.559937    2.000000   71.338295
  831.298401    2.000000   71.350685
  832.036865    2.000000   71.302094
  832.775146    2.000000   71.329071
  833.513428    2.000000   71.399643
  834.251587    2.000000   71.486946
  834.989685    2.000000   71.552734
  835.727722    2.000000   71.623207
  836.465637    2.000000   71.716324
  837.203552    2.000000   71.735237
  837.941284    2.000000   71.701996
  838.679016    2.000000   71.686234
  839.416626    2.000000   71.687035
  840.154175    2.000000   71.768486
  840.891663    2.000000   71.779793
  841.629028    2.000000   71.778908
  842.366333    2.000000   71.684280
  843.103577    2.000000   71.638954
  843.840759    2.000000   71.635246
  844.577820    2.000000   71.770325
  845.314819    2.000000   71.911552
  846.051697    2.000000   71.961594
  846.788513    2.000000   71.985771
  847.525269    2.000000   72.013153
  848.261963    2.000000   72.144958
  848.998596    2.000000   72.177490
  849.735107    2.000000   72.179810
  850.471497    2.000000   72.164291
  851.207886    2.000000   72.172112
  851.944153    2.000000   72.229538
  852.680359    2.000000   72.268845
  853.416504    2.000000   72.287796
  854.152527    2.000000   72.267670
  854.888489    2.000000   72.228737
  855.624390    2.000000   72.226791
  856.360168    2.000000   72.228966
  857.095886    2.000000   72.225273
  857.831543    2.000000   72.262878
  858.567078    2.000000   72.303391
  859.302551    2.000000   72.325287
  860.037964    2.000000   72.303787
  860.773315    2.000000   72.348251
  861.508545    2.000000   72.436028
  862.243713    2.000000   72.525604
  862.978760    2.000000   72.560036
  863.713806    2.000000   72.596352
  864.448730    2.000000   72.637482
  865.183533    2.000000   72.660294
  865.918335    2.000000   72.683304
  866.653015    2.000000   72.678680
  867.387634    2.000000   72.718735
  868.122131    2.000000   72.765434
  868.856567    2.000000   72.814552
  869.590942    2.000000   72.813713
  870.325256    2.000000   72.786980
  871.059448    2.000000   72.774971
  871.793579    2.000000   72.744560
  872.527588    2.000000   72.734924
  873.261536    2.000000   72.692482
  873.995422    2.000000   72.703133
  874.729248    2.000000   72.755119
  875.462952    2.000000   72.757950
  876.196594    2.000000   72.792534
  876.930176    2.000000   72.746208
  877.663635    2.000000   72.793587
  878.397034    2.000000   72.773712
  879.130371    2.000000   72.757767
  879.863647    2.000000   72.721619
  880.596802    2.000000   72.726151
  881.329834    2.000000   72.791061
  882.062866    2.000000   72.888420
  882.795776    2.000000   72.906853
  883.528625    2.000000   72.925415
  884.261353    2.000000   72.883873
  884.994019    2.000000   72.827126
  885.726624    2.000000   72.780869
  886.459167    2.000000   72.763885
  887.191589    2.000000   72.795174
  887.923950    2.000000   72.808914
  888.656189    2.000000   72.824295
  889.388428    2.000000   72.840889
  890.120483    2.000000   72.812531
  890.852539    2.000000   72.792488
  891.584473    2.000000   72.837646
  892.316345    2.000000   72.933266
  893.048157    2.000000   72.971031
  893.779846    2.000000   72.974518
  894.511475    2.000000   72.939011
  895.243042    2.000000   72.986893
  895.974487    2.000000   72.965996
  896.705872    2.000000   72.967857
  897.437134    2.000000   72.892464
  898.168396    2.000000   72.872284
  898.899536    2.000000   72.921013
  899.630554    2.000000   72.980316
  900.361572    2.000000   73.006348
  901.092468    2.000000   72.994194
  901.823242    2.000000   72.970146
  902.553955    2.000000   72.985825
  903.284607    2.000000   72.984322
  904.015198    2.000000   73.100250
  904.745667    2.000000   73.211899
  905.476074    2.000000   73.290909
  906.206421    2.000000   73.327957
  906.936646    2.000000   73.418480
  907.666809    2.000000   73.552948
  908.396912    2.000000   73.638382
  909.126892    2.000000   73.647827
  909.856812    2.000000   73.661682
  910.586670    2.000000   73.666718
  911.316406    2.000000   73.715569
  912.046082    2.000000   73.720879
  912.775635    2.000000   73.664993
  913.505188    2.000000   73.547989
  914.234619    2.000000   73.357498
  914.963928    2.000000   73.074623
  915.693176    2.000000   72.694168
  916.422363    2.000000   72.145233
  917.151489    2.000000   71.502594
  917.880493    2.000000   70.678703
  918.609436    2.000000   69.720680
  919.338318    2.000000   68.677559
  920.067078    2.000000   67.601830
  920.795776    2.000000   66.583511
  921.524353    2.000000   65.640556
  922.252869    2.000000   64.744476
  922.981323    2.000000   63.922157
  923.709656    2.000000   63.218403
  924.437988    2.000000   62.663124
  925.166138    2.000000   62.284588
  925.894287    2.000000   62.091171
  926.622314    2.000000   62.099461
  927.350281    2.000000   62.383915
  928.078125    2.000000   62.900700
  928.805908    2.000000   63.663273
  929.533630    2.000000   64.597664
  930.261230    2.000000   65.676231
  930.988770    2.000000   66.763847
  931.716248    2.000000   67.812363
  932.443604    2.000000   68.745033
  933.170898    2.000000   69.625420
  933.898071    2.000000   70.433090
  934.625244    2.000000   71.173843
  935.352234    2.000000   71.798714
  936.079224    2.000000   72.288277
  936.806091    2.000000   72.647209
  937.532898    2.000000   72.957245
  938.259583    2.000000   73.202583
  938.986206    2.000000   73.426994
  939.712769    2.000000   73.612946
  940.439270    2.000000   73.748459
  941.165649    2.000000   73.868248
  941.891907    2.000000   73.967461
  942.618164    2.000000   74.131042
  943.344238    2.000000   74.288521
  944.070312    2.000000   74.463394
  944.796265    2.000000   74.580650
  945.522156    2.000000   74.691040
  946.247986    2.000000   74.724716
  946.973694    2.000000   74.741066
  947.699341    2.000000   74.777069
  948.424866    2.000000   74.814362
  949.150330    2.000000   74.879906
  949.875732    2.000000   74.918961
  950.601013    2.000000   74.980095
  951.326233    2.000000   75.050735
  952.051392    2.000000   75.136238
  952.776428    2.000000   75.206123
  953.501404    2.000000   75.232590
  954.226318    2.000000   75.214592
  954.951111    2.000000   75.189812
  955.675781    2.000000   75.235451
  956.400452    2.000000   75.258835
  957.125000    2.000000   75.312317
  957.849487    2.000000   75.300903
  958.573853    2.000000   75.332542
  959.298157    2.000000   75.353020
  960.022400    2.000000   75.330513
  960.746521    2.000000   75.345360
  961.470581    2.000000   75.337967
  962.194519    2.000000   75.462563
  962.918396    2.000000   75.516602
  963.642212    2.000000   75.649872
  964.365906    2.000000   75.657837
  965.089539    2.000000   75.667427
  965.813110    2.000000   75.616112
  966.536560    2.000000   75.601570
  967.259949    2.000000   75.589157
  967.983276    2.000000   75.600815
  968.706482    2.000000   75.605156
  969.429626    2.000000   75.637840
  970.152649    2.000000   75.779404
  970.875610    2.000000   75.908371
  971.598511    2.000000   76.015747
  972.321289    2.000000   75.939049
  973.044006    2.000000   75.910439
  973.766602    2.000000   75.832100
  974.489136    2.000000   75.875763
  975.211609    2.000000   75.862053
  975.934021    2.000000   75.912224
  976.656311    2.000000   75.900154
  977.378479    2.000000   75.930061
  978.100586    2.000000   76.005379
  978.822632    2.000000   76.094414
  979.544617    2.000000   76.168571
  980.266479    2.000000   76.140480
  980.988281    2.000000   76.139992
  981.709961    2.000000   76.155922
  982.431580    2.000000   76.190590
  983.153076    2.000000   76.194595
  983.874573    2.000000   76.149773
  984.595886    2.000000   76.196213
  985.317200    2.000000   76.171341
  986.038391    2.000000   76.195442
  986.759521    2.000000   76.178169
  987.480530    2.000000   76.268578
  988.201477    2.000000   76.337227
  988.922302    2.000000   76.344894
  989.643066    2.000000   76.328857
  990.363770    2.000000   76.320404
  991.084351    2.000000   76.411873
  991.804871    2.000000   76.462395
  992.525330    2.000000   76.469627
  993.245667    2.000000   76.371086
  993.965942    2.000000   76.311188
  994.686096    2.000000   76.296806
  995.406189    2.000000   76.394257
  996.126221    2.000000   76.409767
  996.846130    2.000000   76.463531
  997.565979    2.000000   76.420555
  998.285706    2.000000   76.454422
  999.005371    2.000000   76.467300
  999.724976    2.000000   76.466515
 1000.444458    2.000000   76.430672
 1001.163879    2.000000   76.356880
 1001.883179    2.000000   76.402145
 1002.602478    2.000000   76.392029
 1003.321594    2.000000   76.418221
 1004.040649    2.000000   76.391830
 1004.759644    2.000000   76.500000
 1005.478577    2.000000   76.520599
 1006.197388    2.000000   76.509308
 1006.916138    2.000000   76.384476
 1007.634766    2.000000   76.373360
 1008.353333    2.000000   76.324318
 1009.071777    2.000000   76.354851
 1009.790161    2.000000   76.364647
 1010.508484    2.000000   76.447189
 1011.226685    2.000000   76.507500
 1011.944824    2.000000   76.533470
 1012.662903    2.000000   76.551506
 1013.380859    2.000000   76.573730
 1014.098694    2.000000   76.616760
 1014.816528    2.000000   76.611221
 1015.534241    2.000000   76.593857
 1016.251831    2.000000   76.519409
 1016.969360    2.000000   76.512939
 1017.686829    2.000000   76.474091
 1018.404175    2.000000   76.506897
 1019.121460    2.000000   76.569824
 1019.838623    2.000000   76.646065
 1020.555725    2.000000   76.754074
 1021.272766    2.000000   76.800545
 1021.989685    2.000000   76.862259
 1022.706543    2.000000   76.910866
 1023.423340    2.000000   76.921608
 1024.140015    2.000000   76.876144
 1024.856567    2.000000   76.813721
 1025.573120    2.000000   76.709290
 1026.289551    2.000000   76.672981
 1027.005859    2.000000   76.634674
 1027.722046    2.000000   76.653404
 1028.438232    2.000000   76.702286
 1029.154297    2.000000   76.589462
 1029.870239    2.000000   76.609299
 1030.586182    2.000000   76.607162
 1031.302002    2.000000   76.741371
 1032.017700    2.000000   76.764755
 1032.733398    2.000000   76.724594
 1033.448975    2.000000   76.654373
 1034.164429    2.000000   76.552933
 1034.879761    2.000000   76.558479
 1035.595093    2.000000   76.598129
 1036.310303    2.000000   76.686378
 1037.025391    2.000000   76.754036
 1037.740479    2.000000   76.751419
 1038.455444    2.000000   76.674202
 1039.170288    2.000000   76.631660
 1039.885010    2.000000   76.607674
 1040.599731    2.000000   76.632385
 1041.314331    2.000000   76.580780
 1042.028809    2.000000   76.588112
 1042.743286    2.000000   76.628586
 1043.457642    2.000000   76.742371
 1044.171875    2.000000   76.760307
 1044.885986    2.000000   76.756836
 1045.600098    2.000000   76.717415
 1046.314087    2.000000   76.697449
 1047.028076    2.000000   76.721939
 1047.741821    2.000000   76.681297
 1048.455566    2.000000   76.711243
 1049.169189    2.000000   76.537949
 1049.882812    2.000000   76.438446
 1050.596313    2.000000   76.348717
 1051.309692    2.000000   76.422714
 1052.022949    2.000000   76.479248
 1052.736206    2.000000   76.519775
 1053.449341    2.000000   76.516525
 1054.162354    2.000000   76.469597
 1054.875244    2.000000   76.436218
 1055.588135    2.000000   76.379364
 1056.300903    2.000000   76.367142
 1057.013672    2.000000   76.384018
 1057.726196    2.000000   76.332542
 1058.438721    2.000000   76.330132
 1059.151123    2.000000   76.161171
 1059.863525    2.000000   76.259842
 1060.575806    2.000000   76.213020
 1061.287964    2.000000   76.264000
 1062.000000    2.000000   76.254021
 1062.712036    2.000000   76.321457
 1063.423950    2.000000   76.416878
 1064.135742    2.000000   76.444000
 1064.847412    2.000000   76.387024
 1065.559082    2.000000   76.308952
 1066.270630    2.000000   76.145531
 1066.982178    2.000000   76.148552
 1067.693481    2.000000   76.123352
 1068.404785    2.000000   76.186684
 1069.115967    2.000000   76.221397
 1069.827148    2.000000   76.224823
 1070.538086    2.000000   76.241577
 1071.249146    2.000000   76.246620
 1071.959961    2.000000   76.275398
 1072.670654    2.000000   76.224220
 1073.381348    2.000000   76.077942
 1074.091919    2.000000   76.025337
 1074.802490    2.000000   75.951157
 1075.512939    2.000000   75.938103
 1076.223145    2.000000   75.949966
 1076.933472    2.000000   76.021042
 1077.643555    2.000000   75.965790
 1078.353638    2.000000   75.872620
 1079.063599    2.000000   75.737648
 1079.773560    2.000000   75.803894
 1080.483276    2.000000   75.842438
 1081.192993    2.000000   75.895447
 1081.902588    2.000000   75.991814
 1082.612183    2.000000   76.015709
 1083.321655    2.000000   75.992645
 1084.031006    2.000000   75.721687
 1084.740234    2.000000   75.635139
 1085.449463    2.000000   75.404724
 1086.158447    2.000000   75.402710
 1086.867554    2.000000   75.174713
 1087.576416    2.000000   75.195580
 1088.285278    2.000000   75.060326
 1088.994019    2.000000   74.942551
 1089.702637    2.000000   74.970863
 1090.411133    2.000000   74.855934
 1091.119629    2.000000   74.721870
 1091.828003    2.000000   74.504250
 1092.536377    2.000000   74.532539
 1093.244507    2.000000   74.615471
 1093.952637    2.000000   74.498009
 1094.660645    2.000000   74.282715
 1095.368652    2.000000   74.178596
 1096.076416    2.000000   74.131706
 1096.784180    2.000000   74.041405
 1097.491943    2.000000   73.974792
 1098.199463    2.000000   73.744766
 1098.906982    2.000000   73.609978
 1099.614380    2.000000   73.455521
 1100.321655    2.000000   73.404602
 1101.028931    2.000000   73.408546
 1101.736084    2.000000   73.005936
 1102.443115    2.000000   72.927063
 1103.150024    2.000000   72.688469
 1103.856934    2.000000   72.719154
 1104.563721    2.000000   72.334030
 1105.270386    2.000000   72.083344
 1105.977051    2.000000   71.753372
 1106.683594    2.000000   71.719620
 1107.390015    2.000000   71.462578
 1108.096313    2.000000   71.342255
 1108.802612    2.000000   71.057579
 1109.508667    2.000000   71.035889
 1110.214844    2.000000   70.855339
 1110.920776    2.000000   70.826462
 1111.626709    2.000000   70.541153
 1112.332397    2.000000   70.390350
 1113.038208    2.000000   70.112854
 1113.743774    2.000000   69.904465
 1114.449341    2.000000   69.686943
 1115.154785    2.000000   69.344421
 1115.860107    2.000000   69.115181
 1116.565430    2.000000   68.952103
 1117.270508    2.000000   68.855179
 1117.975586    2.000000   68.788750
 1118.680664    2.000000   68.494370

  347.693481    3.000000   80.769234
  348.476318    3.000000   57.446808
  349.259064    3.000000   48.837208
  350.041779    3.000000   45.119587
  350.824432    3.000000   44.030342
  351.606995    3.000000   43.625938
  352.389526    3.000000   43.111015
  353.171997    3.000000   43.596966
  353.954376    3.000000   43.881042
  354.736725    3.000000   43.746044
  355.519012    3.000000   42.508858
  356.301208    3.000000   42.121525
  357.083374    3.000000   42.758480
  357.865448    3.000000   43.279678
  358.647491    3.000000   43.742622
  359.429443    3.000000   42.956120
  360.211365    3.000000   42.932430
  360.993195    3.000000   42.107216
  361.774994    3.000000   42.205185
  362.556702    3.000000   42.191143
  363.338379    3.000000   42.012863
  364.119965    3.000000   41.429539
  364.901520    3.000000   40.763809
  365.682983    3.000000   40.871235
  366.464386    3.000000   40.865162
  367.245758    3.000000   40.712917
  368.027039    3.000000   40.466160
  368.808258    3.000000   39.916866
  369.589447    3.000000   40.116501
  370.370544    3.000000   40.056919
  371.151581    3.000000   40.161129
  371.932556    3.000000   39.808819
  372.713470    3.000000   39.360489
  373.494324    3.000000   39.308533
  374.275116    3.000000   39.131828
  375.055847    3.000000   39.117950
  375.836517    3.000000   38.788616
  376.617126    3.000000   38.486698
  377.397675    3.000000   38.319279
  378.178162    3.000000   38.237709
  378.958588    3.000000   37.956066
  379.738953    3.000000   37.807384
  380.519226    3.000000   37.818909
  381.299469    3.000000   37.869740
  382.079651    3.000000   37.676643
  382.859741    3.000000   37.214619
  383.639801    3.000000   37.080669
  384.419769    3.000000   36.708698
  385.199707    3.000000   36.551933
  385.979553    3.000000   36.152542
  386.759369    3.000000   36.082268
  387.539093    3.000000   35.828648
  388.318756    3.000000   35.667244
  389.098358    3.000000   35.524128
  389.877930    3.000000   35.416668
  390.657410    3.000000   35.233803
  391.436829    3.000000   34.947834
  392.216187    3.000000   34.713745
  392.995483    3.000000   34.676495
  393.774719    3.000000   34.622490
  394.553864    3.000000   34.518166
  395.332977    3.000000   34.334793
  396.112030    3.000000   34.167786
  396.891022    3.000000   34.028633
  397.669922    3.000000   33.915005
  398.448792    3.000000   33.698025
  399.227570    3.000000   33.529022
  400.006317    3.000000   33.310921
  400.784973    3.000000   33.203533
  401.563568    3.000000   33.044994
  402.342102    3.000000   32.961365
  403.120605    3.000000   32.869438
  403.899017    3.000000   32.794563
  404.677368    3.000000   32.624542
  405.455658    3.000000   32.459698
  406.233856    3.000000   32.327206
  407.012024    3.000000   32.193794
  407.790131    3.000000   32.061604
  408.568176    3.000000   31.942949
  409.346130    3.000000   31.820162
  410.124054    3.000000   31.736731
  410.901886    3.000000   31.608837
  411.679657    3.000000   31.562532
  412.457397    3.000000   31.472980
  413.235046    3.000000   31.387701
  414.012634    3.000000   31.235277
  414.790161    3.000000   31.104382
  415.567627    3.000000   31.019161
  416.345032    3.000000   30.947441
  417.122345    3.000000   30.805992
  417.899628    3.000000   30.682064
  418.676849    3.000000   30.570381
  419.453979    3.000000   30.506910
  420.231079    3.000000   30.439899
  421.008087    3.000000   30.330158
  421.785034    3.000000   30.245176
  422.561920    3.000000   30.157221
  423.338745    3.000000   30.092154
  424.115509    3.000000   29.998629
  424.892212    3.000000   29.872688
  425.668854    3.000000   29.789701
  426.445435    3.000000   29.725573
  427.221924    3.000000   29.702496
  427.998383    3.000000   29.624907
  428.774750    3.000000   29.603237
  429.551086    3.000000   29.534977
  430.327332    3.000000   29.498726
  431.103516    3.000000   29.428585
  431.879639    3.000000   29.360168
  432.655701    3.000000   29.286188
  433.431702    3.000000   29.252247
  434.207611    3.000000   29.161495
  434.983490    3.000000   29.106693
  435.759277    3.000000   29.087706
  436.535034    3.000000   29.071798
  437.310699    3.000000   29.082047
  438.086304    3.000000   29.035967
  438.861847    3.000000   29.033962
  439.637329    3.000000   29.016567
  440.412750    3.000000   28.985937
  441.188110    3.000000   28.972115
  441.963379    3.000000   28.950146
  442.738617    3.000000   28.965500
  443.513763    3.000000   28.974693
  444.288849    3.000000   28.998781
  445.063873    3.000000   28.987968
  445.838867    3.000000   28.968508
  446.613739    3.000000   28.979692
  447.388580    3.000000   28.999718
  448.163361    3.000000   29.049864
  448.938049    3.000000   29.088636
  449.712708    3.000000   29.143665
  450.487274    3.000000   29.198509
  451.261780    3.000000   29.220015
  452.036224    3.000000   29.251530
  452.810608    3.000000   29.300575
  453.584930    3.000000   29.390890
  454.359192    3.000000   29.466820
  455.133362    3.000000   29.559208
  455.907501    3.000000   29.634478
  456.681549    3.000000   29.700096
  457.455536    3.000000   29.768911
  458.229462    3.000000   29.867439
  459.003326    3.000000   30.001484
  459.777130    3.000000   30.132807
  460.550842    3.000000   30.243830
  461.324524    3.000000   30.362186
  462.098114    3.000000   30.480268
  462.871643    3.000000   30.592478
  463.645142    3.000000   30.695545
  464.418518    3.000000   30.772266
  465.191864    3.000000   30.826700
  465.965149    3.000000   30.896589
  466.738342    3.000000   30.995428
  467.511505    3.000000   31.102200
  468.284576    3.000000   31.209986
  469.057587    3.000000   31.302450
  469.830536    3.000000   31.389128
  470.603424    3.000000   31.459534
  471.376221    3.000000   31.540154
  472.148987    3.000000   31.647011
  472.921661    3.000000   31.733419
  473.694275    3.000000   31.832687
  474.466858    3.000000   31.921829
  475.239319    3.000000   32.058132
  476.011749    3.000000   32.167179
  476.784119    3.000000   32.281185
  477.556396    3.000000   32.332413
  478.328613    3.000000   32.442299
  479.100800    3.000000   32.540691
  479.872864    3.000000   32.667652
  480.644897    3.000000   32.757256
  481.416870    3.000000   32.853584
  482.188751    3.000000   32.966122
  482.960602    3.000000   33.082638
  483.732361    3.000000   33.208652
  484.504059    3.000000   33.324677
  485.275696    3.000000   33.449745
  486.047241    3.000000   33.576195
  486.818756    3.000000   33.680843
  487.590179    3.000000   33.776123
  488.361542    3.000000   33.879192
  489.132843    3.000000   34.004711
  489.904083    3.000000   34.137184
  490.675262    3.000000   34.273373
  491.446350    3.000000   34.413582
  492.217407    3.000000   34.549202
  492.988373    3.000000   34.691998
  493.759277    3.000000   34.848007
  494.530121    3.000000   35.037079
  495.300873    3.000000   35.206791
  496.071594    3.000000   35.346485
  496.842224    3.000000   35.491158
  497.612793    3.000000   35.646400
  498.383301    3.000000   35.858795
  499.153748    3.000000   36.013397
  499.924103    3.000000   36.175442
  500.694427    3.000000   36.320786
  501.464661    3.000000   36.445366
  502.234833    3.000000   36.535568
  503.004944    3.000000   36.576141
  503.774963    3.000000   36.618206
  504.544952    3.000000   36.642155
  505.314850    3.000000   36.659966
  506.084686    3.000000   36.665878
  506.854462    3.000000   36.635551
  507.624176    3.000000   36.620396
  508.393799    3.000000   36.582668
  509.163391    3.000000   36.562660
  509.932892    3.000000   36.517803
  510.702332    3.000000   36.471889
  511.471680    3.000000   36.435043
  512.240967    3.000000   36.411789
  513.010254    3.000000   36.393055
  513.779419    3.000000   36.354374
  514.548523    3.000000   36.281048
  515.317566    3.000000   36.238003
  516.086487    3.000000   36.176258
  516.855408    3.000000   36.150894
  517.624268    3.000000   36.090870
  518.393005    3.000000   36.055790
  519.161682    3.000000   35.985409
  519.930359    3.000000   35.930119
  520.698914    3.000000   35.877556
  521.467407    3.000000   35.839314
  522.235840    3.000000   35.794559
  523.004211    3.000000   35.744312
  523.772461    3.000000   35.684380
  524.540710    3.000000   35.626572
  525.308899    3.000000   35.553238
  526.076965    3.000000   35.485889
  526.844971    3.000000   35.389153
  527.612976    3.000000   35.326420
  528.380859    3.000000   35.279533
  529.148682    3.000000   35.241203
  529.916443    3.000000   35.183842
  530.684082    3.000000   35.079811
  531.451721    3.000000   34.997246
  532.219299    3.000000   34.934532
  532.986755    3.000000   34.881157
  533.754211    3.000000   34.840115
  534.521545    3.000000   34.762405
  535.288818    3.000000   34.714653
  536.056030    3.000000   34.634876
  536.823181    3.000000   34.574570
  537.590271    3.000000   34.514446
  538.357239    3.000000   34.450451
  539.124207    3.000000   34.397621
  539.891052    3.000000   34.312561
  540.657898    3.000000   34.259392
  541.424622    3.000000   34.190582
  542.191284    3.000000   34.126205
  542.957886    3.000000   34.028667
  543.724426    3.000000   33.926926
  544.490906    3.000000   33.850384
  545.257263    3.000000   33.789078
  546.023621    3.000000   33.711605
  546.789856    3.000000   33.611465
  547.556091    3.000000   33.520988
  548.322205    3.000000   33.446964
  549.088257    3.000000   33.389511
  549.854248    3.000000   33.313702
  550.620178    3.000000   33.252880
  551.385986    3.000000   33.162586
  552.151794    3.000000   33.085785
  552.917480    3.000000   32.993916
  553.683167    3.000000   32.910168
  554.448730    3.000000   32.815052
  555.214233    3.000000   32.731361
  555.979675    3.000000   32.642071
  556.745056    3.000000   32.573254
  557.510315    3.000000   32.487514
  558.275574    3.000000   32.426430
  559.040710    3.000000   32.333187
  559.805847    3.000000   32.235691
  560.570862    3.000000   32.129528
  561.335815    3.000000   32.027248
  562.100708    3.000000   31.943357
  562.865540    3.000000   31.858255
  563.630310    3.000000   31.768021
  564.394958    3.000000   31.665049
  565.159607    3.000000   31.549183
  565.924133    3.000000   31.441051
  566.688599    3.000000   31.314167
  567.453003    3.000000   31.194441
  568.217346    3.000000   31.080799
  568.981628    3.000000   30.988420
  569.745850    3.000000   30.894346
  570.509949    3.000000   30.785427
  571.273987    3.000000   30.663509
  572.038025    3.000000   30.540447
  572.801941    3.000000   30.422359
  573.565796    3.000000   30.312971
  574.329590    3.000000   30.197369
  575.093262    3.000000   30.078243
  575.856934    3.000000   29.965349
  576.620483    3.000000   29.846172
  577.384033    3.000000   29.739267
  578.147461    3.000000   29.638144
  578.910828    3.000000   29.556372
  579.674133    3.000000   29.458567
  580.437378    3.000000   29.336121
  581.200500    3.000000   29.215290
  581.963623    3.000000   29.108562
  582.726624    3.000000   29.013859
  583.489563    3.000000   28.907139
  584.252502    3.000000   28.810604
  585.015259    3.000000   28.727152
  585.778015    3.000000   28.645437
  586.540710    3.000000   28.539022
  587.303284    3.000000   28.432646
  588.065857    3.000000   28.324919
  588.828308    3.000000   28.251474
  589.590698    3.000000   28.175901
  590.353027    3.000000   28.103394
  591.115295    3.000000   28.031464
  591.877502    3.000000   27.961832
  592.639587    3.000000   27.911547
  593.401611    3.000000   27.845179
  594.163635    3.000000   27.780807
  594.925537    3.000000   27.715887
  595.687378    3.000000   27.669844
  596.449097    3.000000   27.632977
  597.210815    3.000000   27.602049
  597.972412    3.000000   27.582664
  598.734009    3.000000   27.560543
  599.495483    3.000000   27.541231
  600.256897    3.000000   27.523247
  601.018250    3.000000   27.522465
  601.779541    3.000000   27.525934
  602.540710    3.000000   27.540297
  603.301880    3.000000   27.554295
  604.062927    3.000000   27.582708
  604.823914    3.000000   27.611107
  605.584839    3.000000   27.666336
  606.345703    3.000000   27.745481
  607.106506    3.000000   27.826298
  607.867188    3.000000   27.908819
  608.627808    3.000000   28.003407
  609.388428    3.000000   28.104036
  610.148926    3.000000   28.219215
  610.909363    3.000000   28.350603
  611.669678    3.000000   28.505428
  612.429993    3.000000   28.659998
  613.190186    3.000000   28.821362
  613.950378    3.000000   29.004326
  614.710449    3.000000   29.205399
  615.470459    3.000000   29.392864
  616.230347    3.000000   29.590015
  616.990234    3.000000   29.811310
  617.750000    3.000000   30.052420
  618.509766    3.000000   30.302753
  619.269409    3.000000   30.553759
  620.028992    3.000000   30.816992
  620.788513    3.000000   31.084438
  621.547913    3.000000   31.355595
  622.307312    3.000000   31.639414
  623.066589    3.000000   31.924994
  623.825806    3.000000   32.216763
  624.584961    3.000000   32.517498
  625.344055    3.000000   32.831024
  626.103088    3.000000   33.163700
  626.862000    3.000000   33.495007
  627.620911    3.000000   33.843212
  628.379700    3.000000   34.194576
  629.138428    3.000000   34.564259
  629.897095    3.000000   34.936066
  630.655640    3.000000   35.317795
  631.414185    3.000000   35.697392
  632.172607    3.000000   36.069241
  632.931030    3.000000   36.426750
  633.689331    3.000000   36.782452
  634.447510    3.000000   37.159718
  635.205688    3.000000   37.550709
  635.963806    3.000000   37.949291
  636.721802    3.000000   38.320824
  637.479736    3.000000   38.708534
  638.237610    3.000000   39.083553
  638.995422    3.000000   39.483273
  639.753113    3.000000   39.839779
  640.510803    3.000000   40.211884
  641.268372    3.000000   40.570732
  642.025879    3.000000   40.964584
  642.783325    3.000000   41.335510
  643.540710    3.000000   41.700497
  644.298035    3.000000   42.055649
  645.055237    3.000000   42.432465
  645.812378    3.000000   42.816086
  646.569458    3.000000   43.221962
  647.326477    3.000000   43.597240
  648.083435    3.000000   43.970196
  648.840271    3.000000   44.322639
  649.597107    3.000000   44.692184
  650.353821    3.000000   45.051525
  651.110474    3.000000   45.366386
  651.867065    3.000000   45.691216
  652.623535    3.000000   46.028942
  653.380005    3.000000   46.395924
  654.136353    3.000000   46.756615
  654.892639    3.000000   47.096470
  655.648865    3.000000   47.416237
  656.405029    3.000000   47.716335
  657.161072    3.000000   48.001472
  657.917053    3.000000   48.314957
  658.673035    3.000000   48.634418
  659.428894    3.000000   48.982555
  660.184631    3.000000   49.308517
  660.940369    3.000000   49.642776
  661.695984    3.000000   49.955204
  662.451599    3.000000   50.271263
  663.207092    3.000000   50.548347
  663.962524    3.000000   50.831245
  664.717834    3.000000   51.128773
  665.473145    3.000000   51.452305
  666.228333    3.000000   51.759739
  666.983459    3.000000   52.031654
  667.738525    3.000000   52.292072
  668.493530    3.000000   52.531475
  669.248413    3.000000   52.777431
  670.003296    3.000000   52.990974
  670.758057    3.000000   53.224274
  671.512756    3.000000   53.458290
  672.267334    3.000000   53.711857
  673.021912    3.000000   53.971272
  673.776367    3.000000   54.238045
  674.530823    3.000000   54.498886
  675.285156    3.000000   54.751572
  676.039368    3.000000   54.982834
  676.793579    3.000000   55.202682
  677.547668    3.000000   55.419609
  678.301758    3.000000   55.622868
  679.055725    3.000000   55.863434
  679.809570    3.000000   56.103573
  680.563416    3.000000   56.362495
  681.317139    3.000000   56.580589
  682.070862    3.000000   56.766113
  682.824463    3.000000   56.962391
  683.577942    3.000000   57.162476
  684.331421    3.000000   57.395454
  685.084839    3.000000   57.588203
  685.838135    3.000000   57.813942
  686.591370    3.000000   57.998623
  687.344543    3.000000   58.192543
  688.097595    3.000000   58.349632
  688.850647    3.000000   58.542385
  689.603577    3.000000   58.725353
  690.356445    3.000000   58.910027
  691.109253    3.000000   59.100014
  691.861938    3.000000   59.305283
  692.614624    3.000000   59.527962
  693.367188    3.000000   59.743633
  694.119690    3.000000   59.926922
  694.872131    3.000000   60.080917
  695.624451    3.000000   60.227020
  696.376770    3.000000   60.409378
  697.128967    3.000000   60.587845
  697.881104    3.000000   60.778656
  698.633118    3.000000   60.933323
  699.385132    3.000000   61.111038
  700.137024    3.000000   61.269665
  700.888855    3.000000   61.454414
  701.640625    3.000000   61.622063
  702.392334    3.000000   61.796078
  703.143921    3.000000   61.958836
  703.895508    3.000000   62.120483
  704.646973    3.000000   62.271561
  705.398376    3.000000   62.409386
  706.149658    3.000000   62.546333
  706.900940    3.000000   62.684029
  707.652100    3.000000   62.846394
  708.403198    3.000000   62.990181
  709.154236    3.000000   63.129982
  709.905151    3.000000   63.288784
  710.656006    3.000000   63.457832
  711.406860    3.000000   63.613419
  712.157593    3.000000   63.735481
  712.908203    3.000000   63.866783
  713.658813    3.000000   63.992626
  714.409302    3.000000   64.134918
  715.159729    3.000000   64.274338
  715.910095    3.000000   64.446266
  716.660339    3.000000   64.605103
  717.410583    3.000000   64.786476
  718.160706    3.000000   64.975845
  718.910767    3.000000   65.177902
  719.660767    3.000000   65.341599
  720.410645    3.000000   65.493881
  721.160461    3.000000   65.600304
  721.910278    3.000000   65.758553
  722.659912    3.000000   65.912247
  723.409546    3.000000   66.149246
  724.159058    3.000000   66.331535
  724.908569    3.000000   66.484505
  725.657898    3.000000   66.577759
  726.407227    3.000000   66.680367
  727.156494    3.000000   66.787964
  727.905640    3.000000   66.864059
  728.654724    3.000000   66.877045
  729.403748    3.000000   66.814522
  730.152649    3.000000   66.633018
  730.901550    3.000000   66.325943
  731.650330    3.000000   65.923553
  732.399048    3.000000   65.542900
  733.147644    3.000000   65.362679
  733.896240    3.000000   65.445091
  734.644714    3.000000   65.721764
  735.393127    3.000000   66.054993
  736.141479    3.000000   66.382614
  736.889709    3.000000   66.691925
  737.637939    3.000000   66.993576
  738.386047    3.000000   67.247025
  739.134033    3.000000   67.451607
  739.882019    3.000000   67.578102
  740.629883    3.000000   67.660187
  741.377686    3.000000   67.727783
  742.125427    3.000000   67.725548
  742.873108    3.000000   67.709328
  743.620667    3.000000   67.627975
  744.368225    3.000000   67.571609
  745.115662    3.000000   67.482025
  745.862976    3.000000   67.459801
  746.610291    3.000000   67.451225
  747.357483    3.000000   67.504578
  748.104614    3.000000   67.550430
  748.851685    3.000000   67.656906
  749.598633    3.000000   67.781830
  750.345581    3.000000   67.899170
  751.092407    3.000000   67.992043
  751.839111    3.000000   68.017212
  752.585815    3.000000   68.060005
  753.332397    3.000000   68.063217
  754.078918    3.000000   68.098717
  754.825378    3.000000   68.038208
  755.571777    3.000000   67.978874
  756.318054    3.000000   67.867973
  757.064270    3.000000   67.749710
  757.810425    3.000000   67.609230
  758.556519    3.000000   67.474785
  759.302490    3.000000   67.374634
  760.048401    3.000000   67.228081
  760.794250    3.000000   67.033234
  761.540039    3.000000   66.819366
  762.285706    3.000000   66.596481
  763.031311    3.000000   66.358635
  763.776855    3.000000   66.125076
  764.522339    3.000000   65.952461
  765.267700    3.000000   65.774406
  766.013000    3.000000   65.645500
  766.758240    3.000000   65.517883
  767.503418    3.000000   65.466545
  768.248474    3.000000   65.380997
  768.993469    3.000000   65.312424
  769.738403    3.000000   65.278519
  770.483276    3.000000   65.293449
  771.228027    3.000000   65.327126
  771.972717    3.000000   65.374947
  772.717346    3.000000   65.421021
  773.461914    3.000000   65.475395
  774.206360    3.000000   65.571877
  774.950745    3.000000   65.690819
  775.695068    3.000000   65.902466
  776.439331    3.000000   66.106110
  777.183472    3.000000   66.356796
  777.927551    3.000000   66.535835
  778.671570    3.000000   66.704109
  779.415527    3.000000   66.838402
  780.159363    3.000000   66.934563
  780.903137    3.000000   67.065338
  781.646851    3.000000   67.189285
  782.390442    3.000000   67.378395
  783.134033    3.000000   67.513351
  783.877502    3.000000   67.645020
  784.620850    3.000000   67.757729
  785.364197    3.000000   67.883606
  786.107422    3.000000   67.995354
  786.850586    3.000000   68.106506
  787.593689    3.000000   68.245804
  788.336670    3.000000   68.421204
  789.079651    3.000000   68.605606
  789.822449    3.000000   68.773941
  790.565247    3.000000   68.947197
  791.307983    3.000000   69.058014
  792.050598    3.000000   69.142365
  792.793152    3.000000   69.183243
  793.535583    3.000000   69.277367
  794.278015    3.000000   69.368507
  795.020325    3.000000   69.445053
  795.762512    3.000000   69.475311
  796.504700    3.000000   69.506020
  797.246765    3.000000   69.565750
  797.988770    3.000000   69.674400
  798.730713    3.000000   69.781715
  799.472534    3.000000   69.838608
  800.214355    3.000000   69.900101
  800.956055    3.000000   69.948471
  801.697632    3.000000   70.066566
  802.439209    3.000000   70.199265
  803.180664    3.000000   70.355164
  803.922058    3.000000   70.421638
  804.663330    3.000000   70.437401
  805.404541    3.000000   70.425140
  806.145691    3.000000   70.455025
  806.886780    3.000000   70.582390
  807.627808    3.000000   70.659378
  808.368713    3.000000   70.757767
  809.109558    3.000000   70.732574
  809.850281    3.000000   70.805168
  810.591003    3.000000   70.839081
  811.331604    3.000000   70.911095
  812.072144    3.000000   70.956734
  812.812561    3.000000   71.029694
  813.552979    3.000000   71.081322
  814.293274    3.000000   71.090752
  815.033447    3.000000   71.115135
  815.773621    3.000000   71.186150
  816.513672    3.000000   71.288521
  817.253662    3.000000   71.340775
  817.993530    3.000000   71.356728
  818.733398    3.000000   71.394157
  819.473145    3.000000   71.459801
  820.212769    3.000000   71.553276
  820.952393    3.000000   71.620827
  821.691895    3.000000   71.700935
  822.431335    3.000000   71.702110
  823.170715    3.000000   71.673843
  823.909973    3.000000   71.642845
  824.649170    3.000000   71.665504
  825.388306    3.000000   71.719398
  826.127319    3.000000   71.738770
  826.866272    3.000000   71.717789
  827.605164    3.000000   71.684654
  828.343994    3.000000   71.697815
  829.082703    3.000000   71.692680
  829.821350    3.000000   71.714745
  830.559937    3.000000   71.716644
  831.298401    3.000000   71.752907
  832.036865    3.000000   71.748390
  832.775146    3.000000   71.768669
  833.513428    3.000000   71.810425
  834.251587    3.000000   71.883255
  834.989685    3.000000   71.914825
  835.727722    3.000000   71.998276
  836.465637    3.000000   72.051270
  837.203552    3.000000   72.089249
  837.941284    3.000000   72.050972
  838.679016    3.000000   72.036636
  839.416626    3.000000   72.095207
  840.154175    3.000000   72.173836
  840.891663    3.000000   72.207237
  841.629028    3.000000   72.194336
  842.366333    3.000000   72.135918
  843.103577    3.000000   72.114479
  843.840759    3.000000   72.085587
  844.577820    3.000000   72.192528
  845.314819    3.000000   72.325203
  846.051697    3.000000   72.413101
  846.788513    3.000000   72.435669
  847.525269    3.000000   72.457275
  848.261963    3.000000   72.525291
  848.998596    3.000000   72.564293
  849.735107    3.000000   72.549530
  850.471497    3.000000   72.539200
  851.207886    3.000000   72.538452
  851.944153    3.000000   72.594223
  852.680359    3.000000   72.672112
  853.416504    3.000000   72.714767
  854.152527    3.000000   72.692787
  854.888489    3.000000   72.630783
  855.624390    3.000000   72.616333
  856.360168    3.000000   72.634018
  857.095886    3.000000   72.652145
  857.831543    3.000000   72.711540
  858.567078    3.000000   72.744308
  859.302551    3.000000   72.746147
  860.037964    3.000000   72.694656
  860.773315    3.000000   72.751846
  861.508545    3.000000   72.828308
  862.243713    3.000000   72.898689
  862.978760    3.000000   72.899208
  863.713806    3.000000   72.953636
  864.448730    3.000000   72.998306
  865.183533    3.000000   73.062546
  865.918335    3.000000   73.082214
  866.653015    3.000000   73.126450
  867.387634    3.000000   73.145088
  868.122131    3.000000   73.172852
  868.856567    3.000000   73.161957
  869.590942    3.000000   73.147606
  870.325256    3.000000   73.118034
  871.059448    3.000000   73.130684
  871.793579    3.000000   73.104362
  872.527588    3.000000   73.109642
  873.261536    3.000000   73.095253
  873.995422    3.000000   73.098267
  874.729248    3.000000   73.111015
  875.462952    3.000000   73.096413
  876.196594    3.000000   73.128632
  876.930176    3.000000   73.145920
  877.663635    3.000000   73.193573
  878.397034    3.000000   73.192284
  879.130371    3.000000   73.212067
  879.863647    3.000000   73.161995
  880.596802    3.000000   73.201782
  881.329834    3.000000   73.220650
  882.062866    3.000000   73.344559
  882.795776    3.000000   73.359833
  883.528625    3.000000   73.408035
  884.261353    3.000000   73.331139
  884.994019    3.000000   73.269073
  885.726624    3.000000   73.198868
  886.459167    3.000000   73.193657
  887.191589    3.000000   73.233124
  887.923950    3.000000   73.246017
  888.656189    3.000000   73.271095
  889.388428    3.000000   73.256775
  890.120483    3.000000   73.229416
  890.852539    3.000000   73.234909
  891.584473    3.000000   73.286682
  892.316345    3.000000   73.381920
  893.048157    3.000000   73.395844
  893.779846    3.000000   73.400337
  894.511475    3.000000   73.402306
  895.243042    3.000000   73.401833
  895.974487    3.000000   73.385437
  896.705872    3.000000   73.340111
  897.437134    3.000000   73.345215
  898.168396    3.000000   73.328598
  898.899536    3.000000   73.394966
  899.630554    3.000000   73.479752
  900.361572    3.000000   73.570457
  901.092468    3.000000   73.563850
  901.823242    3.000000   73.536911
  902.553955    3.000000   73.581047
  903.284607    3.000000   73.685516
  904.015198    3.000000   73.859131
  904.745667    3.000000   74.008812
  905.476074    3.000000   74.160179
  906.206421    3.000000   74.294037
  906.936646    3.000000   74.422684
  907.666809    3.000000   74.554947
  908.396912    3.000000   74.641273
  909.126892    3.000000   74.623230
  909.856812    3.000000   74.446152
  910.586670    3.000000   74.089981
  911.316406    3.000000   73.598770
  912.046082    3.000000   72.919685
  912.775635    3.000000   72.047340
  913.505188    3.000000   71.005440
  914.234619    3.000000   69.834679
  914.963928    3.000000   68.603279
  915.693176    3.000000   67.433746
  916.422363    3.000000   66.309105
  917.151489    3.000000   65.292740
  917.880493    3.000000   64.247612
  918.609436    3.000000   63.270302
  919.338318    3.000000   62.412560
  920.067078    3.000000   61.774246
  920.795776    3.000000   61.374901
  921.524353    3.000000   61.264904
  922.252869    3.000000   61.442375
  922.981323    3.000000   61.945271
  923.709656    3.000000   62.718872
  924.437988    3.000000   63.778355
  925.166138    3.000000   65.001335
  925.894287    3.000000   66.274261
  926.622314    3.000000   67.466614
  927.350281    3.000000   68.546898
  928.078125    3.000000   69.539948
  928.805908    3.000000   70.367897
  929.533630    3.000000   71.025040
  930.261230    3.000000   71.548569
  930.988770    3.000000   71.972443
  931.716248    3.000000   72.365143
  932.443604    3.000000   72.689896
  933.170898    3.000000   72.999123
  933.898071    3.000000   73.315094
  934.625244    3.000000   73.613335
  935.352234    3.000000   73.928673
  936.079224    3.000000   74.162514
  936.806091    3.000000   74.325485
  937.532898    3.000000   74.450638
  938.259583    3.000000   74.572884
  938.986206    3.000000   74.692635
  939.712769    3.000000   74.783653
  940.439270    3.000000   74.844246
  941.165649    3.000000   74.897720
  941.891907    3.000000   74.933792
  942.618164    3.000000   75.009567
  943.344238    3.000000   75.088432
  944.070312    3.000000   75.179947
  944.796265    3.000000   75.303886
  945.522156    3.000000   75.393738
  946.247986    3.000000   75.446678
  946.973694    3.000000   75.419029
  947.699341    3.000000   75.426697
  948.424866    3.000000   75.401482
  949.150330    3.000000   75.448853
  949.875732    3.000000   75.527374
  950.601013    3.000000   75.620239
  951.326233    3.000000   75.646568
  952.051392    3.000000   75.636818
  952.776428    3.000000   75.682304
  953.501404    3.000000   75.720871
  954.226318    3.000000   75.751701
  954.951111    3.000000   75.714737
  955.675781    3.000000   75.759750
  956.400452    3.000000   75.795959
  957.125000    3.000000   75.912895
  957.849487    3.000000   75.940781
  958.573853    3.000000   75.980995
  959.298157    3.000000   75.914566
  960.022400    3.000000   75.861664
  960.746521    3.000000   75.854881
  961.470581    3.000000   75.899391
  962.194519    3.000000   75.990746
  962.918396    3.000000   76.097137
  963.642212    3.000000   76.165558
  964.365906    3.000000   76.184372
  965.089539    3.000000   76.117340
  965.813110    3.000000   76.089684
  966.536560    3.000000   76.059418
  967.259949    3.000000   76.071953
  967.983276    3.000000   76.098579
  968.706482    3.000000   76.112488
  969.429626    3.000000   76.135559
  970.152649    3.000000   76.244843
  970.875610    3.000000   76.368538
  971.598511    3.000000   76.436707
  972.321289    3.000000   76.369431
  973.044006    3.000000   76.360168
  973.766602    3.000000   76.302216
  974.489136    3.000000   76.294060
  975.211609    3.000000   76.265755
  975.934021    3.000000   76.336678
  976.656311    3.000000   76.392578
  977.378479    3.000000   76.409698
  978.100586    3.000000   76.447990
  978.822632    3.000000   76.524323
  979.544617    3.000000   76.644882
  980.266479    3.000000   76.667236
  980.988281    3.000000   76.653816
  981.709961    3.000000   76.661156
  982.431580    3.000000   76.646416
  983.153076    3.000000   76.680275
  983.874573    3.000000   76.613617
  984.595886    3.000000   76.693436
  985.317200    3.000000   76.680969
  986.038391    3.000000   76.720604
  986.759521    3.000000   76.724083
  987.480530    3.000000   76.771408
  988.201477    3.000000   76.813751
  988.922302    3.000000   76.760391
  989.643066    3.000000   76.745193
  990.363770    3.000000   76.721680
  991.084351    3.000000   76.806190
  991.804871    3.000000   76.872284
  992.525330    3.000000   76.887245
  993.245667    3.000000   76.883209
  993.965942    3.000000   76.815704
  994.686096    3.000000   76.828506
  995.406189    3.000000   76.860901
  996.126221    3.000000   76.922661
  996.846130    3.000000   76.953262
  997.565979    3.000000   76.927727
  998.285706    3.000000   76.940735
  999.005371    3.000000   76.984673
  999.724976    3.000000   76.985481
 1000.444458    3.000000   76.944962
 1001.163879    3.000000   76.838486
 1001.883179    3.000000   76.816246
 1002.602478    3.000000   76.748909
 1003.321594    3.000000   76.757484
 1004.040649    3.000000   76.774612
 1004.759644    3.000000   76.862473
 1005.478577    3.000000   76.921173
 1006.197388    3.000000   76.923935
 1006.916138    3.000000   76.886215
 1007.634766    3.000000   76.857704
 1008.353333    3.000000   76.759972
 1009.071777    3.000000   76.775383
 1009.790161    3.000000   76.772461
 1010.508484    3.000000   76.892647
 1011.226685    3.000000   76.988136
 1011.944824    3.000000   77.026901
 1012.662903    3.000000   77.090622
 1013.380859    3.000000   77.036079
 1014.098694    3.000000   77.073799
 1014.816528    3.000000   76.999420
 1015.534241    3.000000   76.943436
 1016.251831    3.000000   76.908043
 1016.969360    3.000000   76.944679
 1017.686829    3.000000   76.956543
 1018.404175    3.000000   76.977203
 1019.121460    3.000000   77.011086
 1019.838623    3.000000   77.086380
 1020.555725    3.000000   77.161720
 1021.272766    3.000000   77.142815
 1021.989685    3.000000   77.164261
 1022.706543    3.000000   77.200508
 1023.423340    3.000000   77.268631
 1024.140015    3.000000   77.312698
 1024.856567    3.000000   77.302956
 1025.573120    3.000000   77.208389
 1026.289551    3.000000   77.145111
 1027.005859    3.000000   77.033958
 1027.722046    3.000000   77.075340
 1028.438232    3.000000   77.123901
 1029.154297    3.000000   77.131798
 1029.870239    3.000000   77.164909
 1030.586182    3.000000   77.131210
 1031.302002    3.000000   77.192589
 1032.017700    3.000000   77.196175
 1032.733398    3.000000   77.194153
 1033.448975    3.000000   77.138626
 1034.164429    3.000000   77.053749
 1034.879761    3.000000   77.036186
 1035.595093    3.000000   77.072105
 1036.310303    3.000000   77.057259
 1037.025391    3.000000   77.001259
 1037.740479    3.000000   76.967293
 1038.455444    3.000000   77.000359
 1039.170288    3.000000   77.141060
 1039.885010    3.000000   77.141457
 1040.599731    3.000000   77.210709
 1041.314331    3.000000   77.173164
 1042.028809    3.000000   77.106514
 1042.743286    3.000000   77.069672
 1043.457642    3.000000   77.072838
 1044.171875    3.000000   77.174225
 1044.885986    3.000000   77.160446
 1045.600098    3.000000   77.189255
 1046.314087    3.000000   77.169968
 1047.028076    3.000000   77.203087
 1047.741821    3.000000   77.097870
 1048.455566    3.000000   77.106316
 1049.169189    3.000000   76.957214
 1049.882812    3.000000   76.939392
 1050.596313    3.000000   76.781624
 1051.309692    3.000000   76.828278
 1052.022949    3.000000   76.904831
 1052.736206    3.000000   76.935638
 1053.449341    3.000000   76.924911
 1054.162354    3.000000   76.778313
 1054.875244    3.000000   76.837708
 1055.588135    3.000000   76.769028
 1056.300903    3.000000   76.755333
 1057.013672    3.000000   76.753136
 1057.726196    3.000000   76.793785
 1058.438721    3.000000   76.747368
 1059.151123    3.000000   76.649597
 1059.863525    3.000000   76.599686
 1060.575806    3.000000   76.710243
 1061.287964    3.000000   76.694443
 1062.000000    3.000000   76.763748
 1062.712036    3.000000   76.725639
 1063.423950    3.000000   76.818764
 1064.135742    3.000000   76.817291
 1064.847412    3.000000   76.856590
 1065.559082    3.000000   76.798164
 1066.270630    3.000000   76.613235
 1066.982178    3.000000   76.541748
 1067.693481    3.000000   76.572021
 1068.404785    3.000000   76.769684
 1069.115967    3.000000   76.790642
 1069.827148    3.000000   76.739136
 1070.538086    3.000000   76.609856
 1071.249146    3.000000   76.617447
 1071.959961    3.000000   76.544853
 1072.670654    3.000000   76.517754
 1073.381348    3.000000   76.455894
 1074.091919    3.000000   76.449753
 1074.802490    3.000000   76.483543
 1075.512939    3.000000   76.407310
 1076.223145    3.000000   76.461304
 1076.933472    3.000000   76.507790
 1077.643555    3.000000   76.556160
 1078.353638    3.000000   76.465240
 1079.063599    3.000000   76.352768
 1079.773560    3.000000   76.341385
 1080.483276    3.000000   76.301369
 1081.192993    3.000000   76.296501
 1081.902588    3.000000   76.294441
 1082.612183    3.000000   76.417732
 1083.321655    3.000000   76.281372
 1084.031006    3.000000   76.091576
 1084.740234    3.000000   75.916061
 1085.449463    3.000000   75.790367
 1086.158447    3.000000   75.855392
 1086.867554    3.000000   75.758690
 1087.576416    3.000000   75.784531
 1088.285278    3.000000   75.614433
 1088.994019    3.000000   75.503082
 1089.702637    3.000000   75.482002
 1090.411133    3.000000   75.436424
 1091.119629    3.000000   75.316589
 1091.828003    3.000000   75.089973
 1092.536377    3.000000   74.965569
 1093.244507    3.000000   74.906738
 1093.952637    3.000000   74.852905
 1094.660645    3.000000   74.679077
 1095.368652    3.000000   74.553413
 1096.076416    3.000000   74.440819
 1096.784180    3.000000   74.439995
 1097.491943    3.000000   74.404663
 1098.199463    3.000000   74.191162
 1098.906982    3.000000   73.939705
 1099.614380    3.000000   73.755859
 1100.321655    3.000000   73.801422
 1101.028931    3.000000   73.803474
 1101.736084    3.000000   73.641739
 1102.443115    3.000000   73.406296
 1103.150024    3.000000   73.155212
 1103.856934    3.000000   72.921272
 1104.563721    3.000000   72.560516
 1105.270386    3.000000   72.252556
 1105.977051    3.000000   71.976753
 1106.683594    3.000000   72.009506
 1107.390015    3.000000   71.734825
 1108.096313    3.000000   71.577698
 1108.802612    3.000000   71.217522
 1109.508667    3.000000   71.208618
 1110.214844    3.000000   71.054520
 1110.920776    3.000000   71.018219
 1111.626709    3.000000   70.864418
 1112.332397    3.000000   70.813309
 1113.038208    3.000000   70.493019
 1113.743774    3.000000   70.193352
 1114.449341    3.000000   70.032806
 1115.154785    3.000000   69.780266
 1115.860107    3.000000   69.501862
 1116.565430    3.000000   69.185776
 1117.270508    3.000000   68.929176
 1117.975586    3.000000   68.873230
 1118.680664    3.000000   68.670601

  347.693481    4.000000   57.692307
  348.476318    4.000000   58.510639
  349.259064    4.000000   62.790699
  350.041779    4.000000   45.636715
  350.824432    4.000000   43.568604
  351.606995    4.000000   43.074547
  352.389526    4.000000   42.277313
  353.171997    4.000000   43.055256
  353.954376    4.000000   43.602909
  354.736725    4.000000   43.893692
  355.519012    4.000000   43.050636
  356.301208    4.000000   42.595264
  357.083374    4.000000   42.880360
  357.865448    4.000000   43.782696
  358.647491    4.000000   43.191658
  359.429443    4.000000   42.705929
  360.211365    4.000000   42.386600
  360.993195    4.000000   42.997589
  361.774994    4.000000   43.026653
  362.556702    4.000000   42.603550
  363.338379    4.000000   41.995480
  364.119965    4.000000   41.429539
  364.901520    4.000000   41.042454
  365.682983    4.000000   41.335682
  366.464386    4.000000   41.570793
  367.245758    4.000000   41.523052
  368.027039    4.000000   41.420948
  368.808258    4.000000   40.855457
  369.589447    4.000000   40.825630
  370.370544    4.000000   40.033203
  371.151581    4.000000   40.083878
  371.932556    4.000000   39.891048
  372.713470    4.000000   40.340694
  373.494324    4.000000   39.912472
  374.275116    4.000000   39.733612
  375.055847    4.000000   39.279930
  375.836517    4.000000   39.275333
  376.617126    4.000000   39.042152
  377.397675    4.000000   38.695896
  378.178162    4.000000   38.540489
  378.958588    4.000000   38.490002
  379.738953    4.000000   38.612801
  380.519226    4.000000   38.421505
  381.299469    4.000000   38.205944
  382.079651    4.000000   37.932392
  382.859741    4.000000   37.641750
  383.639801    4.000000   37.296387
  384.419769    4.000000   37.106102
  385.199707    4.000000   36.963371
  385.979553    4.000000   36.848286
  386.759369    4.000000   36.644821
  387.539093    4.000000   36.411697
  388.318756    4.000000   36.262951
  389.098358    4.000000   35.970543
  389.877930    4.000000   35.888767
  390.657410    4.000000   35.744335
  391.436829    4.000000   35.626003
  392.216187    4.000000   35.366894
  392.995483    4.000000   35.170551
  393.774719    4.000000   35.093887
  394.553864    4.000000   34.961548
  395.332977    4.000000   34.911747
  396.112030    4.000000   34.685032
  396.891022    4.000000   34.561646
  397.669922    4.000000   34.371048
  398.448792    4.000000   34.211433
  399.227570    4.000000   34.070744
  400.006317    4.000000   33.963829
  400.784973    4.000000   33.842297
  401.563568    4.000000   33.673225
  402.342102    4.000000   33.508816
  403.120605    4.000000   33.366287
  403.899017    4.000000   33.254463
  404.677368    4.000000   33.088997
  405.455658    4.000000   33.010288
  406.233856    4.000000   32.876003
  407.012024    4.000000   32.737133
  407.790131    4.000000   32.512104
  408.568176    4.000000   32.417881
  409.346130    4.000000   32.330853
  410.124054    4.000000   32.281509
  410.901886    4.000000   32.139980
  411.679657    4.000000   31.997711
  412.457397    4.000000   31.897930
  413.235046    4.000000   31.774677
  414.012634    4.000000   31.691317
  414.790161    4.000000   31.590570
  415.567627    4.000000   31.560255
  416.345032    4.000000   31.440830
  417.122345    4.000000   31.300726
  417.899628    4.000000   31.147661
  418.676849    4.000000   31.070744
  419.453979    4.000000   30.987463
  420.231079    4.000000   30.901741
  421.008087    4.000000   30.784348
  421.785034    4.000000   30.697130
  422.561920    4.000000   30.609335
  423.338745    4.000000   30.542168
  424.115509    4.000000   30.439575
  424.892212    4.000000   30.366318
  425.668854    4.000000   30.272865
  426.445435    4.000000   30.191952
  427.221924    4.000000   30.095297
  427.998383    4.000000   30.027164
  428.774750    4.000000   29.983511
  429.551086    4.000000   29.932463
  430.327332    4.000000   29.913435
  431.103516    4.000000   29.858042
  431.879639    4.000000   29.818439
  432.655701    4.000000   29.768320
  433.431702    4.000000   29.738661
  434.207611    4.000000   29.677286
  434.983490    4.000000   29.596985
  435.759277    4.000000   29.559359
  436.535034    4.000000   29.555607
  437.310699    4.000000   29.576550
  438.086304    4.000000   29.564987
  438.861847    4.000000   29.507812
  439.637329    4.000000   29.427483
  440.412750    4.000000   29.377871
  441.188110    4.000000   29.382299
  441.963379    4.000000   29.404371
  442.738617    4.000000   29.391605
  443.513763    4.000000   29.403938
  444.288849    4.000000   29.430454
  445.063873    4.000000   29.488699
  445.838867    4.000000   29.497761
  446.613739    4.000000   29.483562
  447.388580    4.000000   29.475767
  448.163361    4.000000   29.518492
  448.938049    4.000000   29.594929
  449.712708    4.000000   29.651718
  450.487274    4.000000   29.691187
  451.261780    4.000000   29.724068
  452.036224    4.000000   29.755665
  452.810608    4.000000   29.780148
  453.584930    4.000000   29.852039
  454.359192    4.000000   29.909275
  455.133362    4.000000   30.017019
  455.907501    4.000000   30.098124
  456.681549    4.000000   30.239157
  457.455536    4.000000   30.320463
  458.229462    4.000000   30.428745
  459.003326    4.000000   30.529877
  459.777130    4.000000   30.666361
  460.550842    4.000000   30.775625
  461.324524    4.000000   30.877077
  462.098114    4.000000   30.983061
  462.871643    4.000000   31.078449
  463.645142    4.000000   31.188759
  464.418518    4.000000   31.297173
  465.191864    4.000000   31.414419
  465.965149    4.000000   31.503170
  466.738342    4.000000   31.574730
  467.511505    4.000000   31.657669
  468.284576    4.000000   31.733086
  469.057587    4.000000   31.830109
  469.830536    4.000000   31.927759
  470.603424    4.000000   32.033272
  471.376221    4.000000   32.125332
  472.148987    4.000000   32.215317
  472.921661    4.000000   32.317921
  473.694275    4.000000   32.402496
  474.466858    4.000000   32.483170
  475.239319    4.000000   32.594265
  476.011749    4.000000   32.713314
  476.784119    4.000000   32.814480
  477.556396    4.000000   32.896141
  478.328613    4.000000   33.015121
  479.100800    4.000000   33.115337
  479.872864    4.000000   33.231937
  480.644897    4.000000   33.317745
  481.416870    4.000000   33.444725
  482.188751    4.000000   33.568645
  482.960602    4.000000   33.685951
  483.732361    4.000000   33.776535
  484.504059    4.000000   33.858879
  485.275696    4.000000   33.972694
  486.047241    4.000000   34.115414
  486.818756    4.000000   34.245125
  487.590179    4.000000   34.359097
  488.361542    4.000000   34.478794
  489.132843    4.000000   34.627312
  489.904083    4.000000   34.786655
  490.675262    4.000000   34.931561
  491.446350    4.000000   35.077877
  492.217407    4.000000   35.235939
  492.988373    4.000000   35.402653
  493.759277    4.000000   35.576641
  494.530121    4.000000   35.758179
  495.300873    4.000000   35.951725
  496.071594    4.000000   36.132198
  496.842224    4.000000   36.302410
  497.612793    4.000000   36.475464
  498.383301    4.000000   36.622959
  499.153748    4.000000   36.740765
  499.924103    4.000000   36.821163
  500.694427    4.000000   36.903175
  501.464661    4.000000   36.940990
  502.234833    4.000000   36.969189
  503.004944    4.000000   36.961124
  503.774963    4.000000   36.982311
  504.544952    4.000000   36.955475
  505.314850    4.000000   36.940910
  506.084686    4.000000   36.909824
  506.854462    4.000000   36.890186
  507.624176    4.000000   36.861893
  508.393799    4.000000   36.818134
  509.163391    4.000000   36.788021
  509.932892    4.000000   36.746212
  510.702332    4.000000   36.711075
  511.471680    4.000000   36.678860
  512.240967    4.000000   36.664616
  513.010254    4.000000   36.650787
  513.779419    4.000000   36.615013
  514.548523    4.000000   36.557297
  515.317566    4.000000   36.503605
  516.086487    4.000000   36.440205
  516.855408    4.000000   36.407074
  517.624268    4.000000   36.380844
  518.393005    4.000000   36.339470
  519.161682    4.000000   36.285336
  519.930359    4.000000   36.225845
  520.698914    4.000000   36.196190
  521.467407    4.000000   36.154907
  522.235840    4.000000   36.112465
  523.004211    4.000000   36.067383
  523.772461    4.000000   36.016769
  524.540710    4.000000   35.944187
  525.308899    4.000000   35.878315
  526.076965    4.000000   35.822582
  526.844971    4.000000   35.747070
  527.612976    4.000000   35.676376
  528.380859    4.000000   35.613758
  529.148682    4.000000   35.587147
  529.916443    4.000000   35.524509
  530.684082    4.000000   35.448963
  531.451721    4.000000   35.357620
  532.219299    4.000000   35.295677
  532.986755    4.000000   35.232685
  533.754211    4.000000   35.181835
  534.521545    4.000000   35.121681
  535.288818    4.000000   35.074379
  536.056030    4.000000   34.998154
  536.823181    4.000000   34.948662
  537.590271    4.000000   34.891354
  538.357239    4.000000   34.851402
  539.124207    4.000000   34.778000
  539.891052    4.000000   34.701805
  540.657898    4.000000   34.630341
  541.424622    4.000000   34.571369
  542.191284    4.000000   34.513149
  542.957886    4.000000   34.432522
  543.724426    4.000000   34.361553
  544.490906    4.000000   34.265549
  545.257263    4.000000   34.194115
  546.023621    4.000000   34.119320
  546.789856    4.000000   34.051147
  547.556091    4.000000   33.978077
  548.322205    4.000000   33.887535
  549.088257    4.000000   33.816998
  549.854248    4.000000   33.742943
  550.620178    4.000000   33.682449
  551.385986    4.000000   33.609760
  552.151794    4.000000   33.525394
  552.917480    4.000000   33.447762
  553.683167    4.000000   33.360138
  554.448730    4.000000   33.268929
  555.214233    4.000000   33.180752
  555.979675    4.000000   33.086483
  556.745056    4.000000   33.006489
  557.510315    4.000000   32.924046
  558.275574    4.000000   32.865547
  559.040710    4.000000   32.799614
  559.805847    4.000000   32.706573
  560.570862    4.000000   32.605469
  561.335815    4.000000   32.499317
  562.100708    4.000000   32.423443
  562.865540    4.000000   32.342926
  563.630310    4.000000   32.260952
  564.394958    4.000000   32.142666
  565.159607    4.000000   32.019951
  565.924133    4.000000   31.883068
  566.688599    4.000000   31.781782
  567.453003    4.000000   31.678726
  568.217346    4.000000   31.596397
  568.981628    4.000000   31.488005
  569.745850    4.000000   31.372204
  570.509949    4.000000   31.264875
  571.273987    4.000000   31.140907
  572.038025    4.000000   31.028275
  572.801941    4.000000   30.925756
  573.565796    4.000000   30.823837
  574.329590    4.000000   30.708656
  575.093262    4.000000   30.578272
  575.856934    4.000000   30.464411
  576.620483    4.000000   30.365971
  577.384033    4.000000   30.265734
  578.147461    4.000000   30.163492
  578.910828    4.000000   30.066151
  579.674133    4.000000   29.953583
  580.437378    4.000000   29.847492
  581.200500    4.000000   29.736059
  581.963623    4.000000   29.645748
  582.726624    4.000000   29.535414
  583.489563    4.000000   29.424973
  584.252502    4.000000   29.326048
  585.015259    4.000000   29.250937
  585.778015    4.000000   29.157478
  586.540710    4.000000   29.056305
  587.303284    4.000000   28.953663
  588.065857    4.000000   28.874672
  588.828308    4.000000   28.787756
  589.590698    4.000000   28.694355
  590.353027    4.000000   28.612221
  591.115295    4.000000   28.542751
  591.877502    4.000000   28.482758
  592.639587    4.000000   28.411358
  593.401611    4.000000   28.331820
  594.163635    4.000000   28.272520
  594.925537    4.000000   28.208105
  595.687378    4.000000   28.165754
  596.449097    4.000000   28.109106
  597.210815    4.000000   28.080681
  597.972412    4.000000   28.061836
  598.734009    4.000000   28.033958
  599.495483    4.000000   28.002779
  600.256897    4.000000   27.961235
  601.018250    4.000000   27.955456
  601.779541    4.000000   27.959627
  602.540710    4.000000   27.969242
  603.301880    4.000000   27.984280
  604.062927    4.000000   27.994738
  604.823914    4.000000   28.029253
  605.584839    4.000000   28.070032
  606.345703    4.000000   28.152479
  607.106506    4.000000   28.237080
  607.867188    4.000000   28.330242
  608.627808    4.000000   28.411961
  609.388428    4.000000   28.499773
  610.148926    4.000000   28.602436
  610.909363    4.000000   28.729256
  611.669678    4.000000   28.858185
  612.429993    4.000000   29.007069
  613.190186    4.000000   29.165844
  613.950378    4.000000   29.352947
  614.710449    4.000000   29.541239
  615.470459    4.000000   29.732033
  616.230347    4.000000   29.934916
  616.990234    4.000000   30.150242
  617.750000    4.000000   30.371712
  618.509766    4.000000   30.603472
  619.269409    4.000000   30.855328
  620.028992    4.000000   31.119478
  620.788513    4.000000   31.390232
  621.547913    4.000000   31.675257
  622.307312    4.000000   31.967964
  623.066589    4.000000   32.262718
  623.825806    4.000000   32.532295
  624.584961    4.000000   32.826458
  625.344055    4.000000   33.134567
  626.103088    4.000000   33.477886
  626.862000    4.000000   33.810341
  627.620911    4.000000   34.160236
  628.379700    4.000000   34.501907
  629.138428    4.000000   34.868931
  629.897095    4.000000   35.238003
  630.655640    4.000000   35.623981
  631.414185    4.000000   36.008751
  632.172607    4.000000   36.393650
  632.931030    4.000000   36.754532
  633.689331    4.000000   37.119732
  634.447510    4.000000   37.484177
  635.205688    4.000000   37.882057
  635.963806    4.000000   38.273895
  636.721802    4.000000   38.664860
  637.479736    4.000000   39.039284
  638.237610    4.000000   39.422737
  638.995422    4.000000   39.793205
  639.753113    4.000000   40.167446
  640.510803    4.000000   40.526573
  641.268372    4.000000   40.894257
  642.025879    4.000000   41.280708
  642.783325    4.000000   41.661747
  643.540710    4.000000   42.040672
  644.298035    4.000000   42.411510
  645.055237    4.000000   42.781719
  645.812378    4.000000   43.163967
  646.569458    4.000000   43.546947
  647.326477    4.000000   43.924610
  648.083435    4.000000   44.318321
  648.840271    4.000000   44.687756
  649.597107    4.000000   45.052502
  650.353821    4.000000   45.400475
  651.110474    4.000000   45.728661
  651.867065    4.000000   46.087219
  652.623535    4.000000   46.428379
  653.380005    4.000000   46.786835
  654.136353    4.000000   47.145405
  654.892639    4.000000   47.495289
  655.648865    4.000000   47.835773
  656.405029    4.000000   48.139736
  657.161072    4.000000   48.421223
  657.917053    4.000000   48.714302
  658.673035    4.000000   49.025356
  659.428894    4.000000   49.371841
  660.184631    4.000000   49.714394
  660.940369    4.000000   50.054684
  661.695984    4.000000   50.377422
  662.451599    4.000000   50.695049
  663.207092    4.000000   50.980263
  663.962524    4.000000   51.260513
  664.717834    4.000000   51.556293
  665.473145    4.000000   51.890125
  666.228333    4.000000   52.200756
  666.983459    4.000000   52.461369
  667.738525    4.000000   52.693825
  668.493530    4.000000   52.946533
  669.248413    4.000000   53.213966
  670.003296    4.000000   53.436924
  670.758057    4.000000   53.663872
  671.512756    4.000000   53.885357
  672.267334    4.000000   54.168640
  673.021912    4.000000   54.438946
  673.776367    4.000000   54.723572
  674.530823    4.000000   54.986919
  675.285156    4.000000   55.225529
  676.039368    4.000000   55.436199
  676.793579    4.000000   55.628544
  677.547668    4.000000   55.860779
  678.301758    4.000000   56.104748
  679.055725    4.000000   56.356300
  679.809570    4.000000   56.603199
  680.563416    4.000000   56.839088
  681.317139    4.000000   57.084778
  682.070862    4.000000   57.266350
  682.824463    4.000000   57.474239
  683.577942    4.000000   57.674110
  684.331421    4.000000   57.901653
  685.084839    4.000000   58.127380
  685.838135    4.000000   58.348640
  686.591370    4.000000   58.572704
  687.344543    4.000000   58.756935
  688.097595    4.000000   58.921413
  688.850647    4.000000   59.095222
  689.603577    4.000000   59.291363
  690.356445    4.000000   59.489159
  691.109253    4.000000   59.694866
  691.861938    4.000000   59.903275
  692.614624    4.000000   60.124611
  693.367188    4.000000   60.319862
  694.119690    4.000000   60.486599
  694.872131    4.000000   60.623604
  695.624451    4.000000   60.766460
  696.376770    4.000000   60.926380
  697.128967    4.000000   61.113148
  697.881104    4.000000   61.282120
  698.633118    4.000000   61.418461
  699.385132    4.000000   61.563877
  700.137024    4.000000   61.726727
  700.888855    4.000000   61.912090
  701.640625    4.000000   62.062248
  702.392334    4.000000   62.222179
  703.143921    4.000000   62.396179
  703.895508    4.000000   62.574978
  704.646973    4.000000   62.735798
  705.398376    4.000000   62.884937
  706.149658    4.000000   63.044403
  706.900940    4.000000   63.188892
  707.652100    4.000000   63.338387
  708.403198    4.000000   63.481728
  709.154236    4.000000   63.647503
  709.905151    4.000000   63.816204
  710.656006    4.000000   63.983028
  711.406860    4.000000   64.152428
  712.157593    4.000000   64.303299
  712.908203    4.000000   64.430992
  713.658813    4.000000   64.538506
  714.409302    4.000000   64.662674
  715.159729    4.000000   64.819199
  715.910095    4.000000   65.000748
  716.660339    4.000000   65.173119
  717.410583    4.000000   65.349236
  718.160706    4.000000   65.553467
  718.910767    4.000000   65.750313
  719.660767    4.000000   65.921494
  720.410645    4.000000   66.043030
  721.160461    4.000000   66.153091
  721.910278    4.000000   66.310661
  722.659912    4.000000   66.489731
  723.409546    4.000000   66.693985
  724.159058    4.000000   66.850967
  724.908569    4.000000   66.991608
  725.657898    4.000000   67.126015
  726.407227    4.000000   67.232925
  727.156494    4.000000   67.295570
  727.905640    4.000000   67.322044
  728.654724    4.000000   67.261391
  729.403748    4.000000   67.094048
  730.152649    4.000000   66.782372
  730.901550    4.000000   66.418045
  731.650330    4.000000   66.072983
  732.399048    4.000000   65.883560
  733.147644    4.000000   65.936119
  733.896240    4.000000   66.236992
  734.644714    4.000000   66.576828
  735.393127    4.000000   66.904419
  736.141479    4.000000   67.165092
  736.889709    4.000000   67.443489
  737.637939    4.000000   67.701355
  738.386047    4.000000   67.896149
  739.134033    4.000000   68.018097
  739.882019    4.000000   68.098167
  740.629883    4.000000   68.130188
  741.377686    4.000000   68.151718
  742.125427    4.000000   68.100197
  742.873108    4.000000   68.046532
  743.620667    4.000000   67.977325
  744.368225    4.000000   67.891975
  745.115662    4.000000   67.826347
  745.862976    4.000000   67.811363
  746.610291    4.000000   67.858765
  747.357483    4.000000   67.953011
  748.104614    4.000000   68.046272
  748.851685    4.000000   68.166809
  749.598633    4.000000   68.301529
  750.345581    4.000000   68.423248
  751.092407    4.000000   68.503403
  751.839111    4.000000   68.482689
  752.585815    4.000000   68.475174
  753.332397    4.000000   68.451828
  754.078918    4.000000   68.469139
  754.825378    4.000000   68.369316
  755.571777    4.000000   68.284492
  756.318054    4.000000   68.140549
  757.064270    4.000000   67.998466
  757.810425    4.000000   67.816589
  758.556519    4.000000   67.644966
  759.302490    4.000000   67.500816
  760.048401    4.000000   67.325165
  760.794250    4.000000   67.129890
  761.540039    4.000000   66.881104
  762.285706    4.000000   66.628113
  763.031311    4.000000   66.377220
  763.776855    4.000000   66.173393
  764.522339    4.000000   65.985046
  765.267700    4.000000   65.812126
  766.013000    4.000000   65.697495
  766.758240    4.000000   65.646584
  767.503418    4.000000   65.631531
  768.248474    4.000000   65.578682
  768.993469    4.000000   65.541084
  769.738403    4.000000   65.531845
  770.483276    4.000000   65.580666
  771.228027    4.000000   65.649368
  771.972717    4.000000   65.748596
  772.717346    4.000000   65.833794
  773.461914    4.000000   65.923500
  774.206360    4.000000   65.999924
  774.950745    4.000000   66.148483
  775.695068    4.000000   66.349808
  776.439331    4.000000   66.591080
  777.183472    4.000000   66.810921
  777.927551    4.000000   67.010849
  778.671570    4.000000   67.182724
  779.415527    4.000000   67.341560
  780.159363    4.000000   67.437508
  780.903137    4.000000   67.561722
  781.646851    4.000000   67.687927
  782.390442    4.000000   67.847260
  783.134033    4.000000   68.024025
  783.877502    4.000000   68.169632
  784.620850    4.000000   68.306160
  785.364197    4.000000   68.391060
  786.107422    4.000000   68.509094
  786.850586    4.000000   68.647369
  787.593689    4.000000   68.769348
  788.336670    4.000000   68.917778
  789.079651    4.000000   69.070190
  789.822449    4.000000   69.233994
  790.565247    4.000000   69.366791
  791.307983    4.000000   69.472282
  792.050598    4.000000   69.575356
  792.793152    4.000000   69.655769
  793.535583    4.000000   69.721939
  794.278015    4.000000   69.846603
  795.020325    4.000000   69.935005
  795.762512    4.000000   70.016426
  796.504700    4.000000   70.006027
  797.246765    4.000000   70.038429
  797.988770    4.000000   70.142113
  798.730713    4.000000   70.257492
  799.472534    4.000000   70.378716
  800.214355    4.000000   70.426178
  800.956055    4.000000   70.485397
  801.697632    4.000000   70.556602
  802.439209    4.000000   70.688683
  803.180664    4.000000   70.821365
  803.922058    4.000000   70.900520
  804.663330    4.000000   70.929878
  805.404541    4.000000   70.961182
  806.145691    4.000000   70.985687
  806.886780    4.000000   71.077911
  807.627808    4.000000   71.127182
  808.368713    4.000000   71.212029
  809.109558    4.000000   71.216652
  809.850281    4.000000   71.266304
  810.591003    4.000000   71.303940
  811.331604    4.000000   71.362114
  812.072144    4.000000   71.426476
  812.812561    4.000000   71.512962
  813.552979    4.000000   71.561073
  814.293274    4.000000   71.602135
  815.033447    4.000000   71.614243
  815.773621    4.000000   71.698639
  816.513672    4.000000   71.781326
  817.253662    4.000000   71.814407
  817.993530    4.000000   71.840248
  818.733398    4.000000   71.882904
  819.473145    4.000000   71.952751
  820.212769    4.000000   72.017616
  820.952393    4.000000   72.085121
  821.691895    4.000000   72.175194
  822.431335    4.000000   72.207443
  823.170715    4.000000   72.168976
  823.909973    4.000000   72.147377
  824.649170    4.000000   72.164215
  825.388306    4.000000   72.211609
  826.127319    4.000000   72.217636
  826.866272    4.000000   72.179848
  827.605164    4.000000   72.140488
  828.343994    4.000000   72.163406
  829.082703    4.000000   72.160851
  829.821350    4.000000   72.218437
  830.559937    4.000000   72.216347
  831.298401    4.000000   72.262489
  832.036865    4.000000   72.229698
  832.775146    4.000000   72.247856
  833.513428    4.000000   72.306389
  834.251587    4.000000   72.399277
  834.989685    4.000000   72.462395
  835.727722    4.000000   72.519974
  836.465637    4.000000   72.570145
  837.203552    4.000000   72.611412
  837.941284    4.000000   72.582146
  838.679016    4.000000   72.553246
  839.416626    4.000000   72.569427
  840.154175    4.000000   72.625763
  840.891663    4.000000   72.676659
  841.629028    4.000000   72.665260
  842.366333    4.000000   72.611824
  843.103577    4.000000   72.563095
  843.840759    4.000000   72.570221
  844.577820    4.000000   72.698982
  845.314819    4.000000   72.840141
  846.051697    4.000000   72.889793
  846.788513    4.000000   72.910889
  847.525269    4.000000   72.898712
  848.261963    4.000000   72.956970
  848.998596    4.000000   72.940842
  849.735107    4.000000   72.919968
  850.471497    4.000000   72.975471
  851.207886    4.000000   73.014992
  851.944153    4.000000   73.065681
  852.680359    4.000000   73.096451
  853.416504    4.000000   73.129005
  854.152527    4.000000   73.156357
  854.888489    4.000000   73.111198
  855.624390    4.000000   73.118279
  856.360168    4.000000   73.130577
  857.095886    4.000000   73.123970
  857.831543    4.000000   73.170326
  858.567078    4.000000   73.244759
  859.302551    4.000000   73.274666
  860.037964    4.000000   73.222816
  860.773315    4.000000   73.180122
  861.508545    4.000000   73.240471
  862.243713    4.000000   73.322182
  862.978760    4.000000   73.408615
  863.713806    4.000000   73.464554
  864.448730    4.000000   73.504707
  865.183533    4.000000   73.533180
  865.918335    4.000000   73.566635
  866.653015    4.000000   73.569519
  867.387634    4.000000   73.560745
  868.122131    4.000000   73.585213
  868.856567    4.000000   73.599907
  869.590942    4.000000   73.615547
  870.325256    4.000000   73.587631
  871.059448    4.000000   73.585312
  871.793579    4.000000   73.561424
  872.527588    4.000000   73.515671
  873.261536    4.000000   73.490433
  873.995422    4.000000   73.497299
  874.729248    4.000000   73.548080
  875.462952    4.000000   73.533600
  876.196594    4.000000   73.586266
  876.930176    4.000000   73.548027
  877.663635    4.000000   73.598763
  878.397034    4.000000   73.544991
  879.130371    4.000000   73.577888
  879.863647    4.000000   73.581100
  880.596802    4.000000   73.600525
  881.329834    4.000000   73.643150
  882.062866    4.000000   73.722206
  882.795776    4.000000   73.769157
  883.528625    4.000000   73.818748
  884.261353    4.000000   73.780029
  884.994019    4.000000   73.746452
  885.726624    4.000000   73.668884
  886.459167    4.000000   73.632263
  887.191589    4.000000   73.647331
  887.923950    4.000000   73.689377
  888.656189    4.000000   73.710854
  889.388428    4.000000   73.709549
  890.120483    4.000000   73.717339
  890.852539    4.000000   73.774826
  891.584473    4.000000   73.847214
  892.316345    4.000000   73.922264
  893.048157    4.000000   73.959801
  893.779846    4.000000   73.968948
  894.511475    4.000000   73.972099
  895.243042    4.000000   73.998375
  895.974487    4.000000   74.067238
  896.705872    4.000000   74.096428
  897.437134    4.000000   74.157295
  898.168396    4.000000   74.195259
  898.899536    4.000000   74.361771
  899.630554    4.000000   74.517563
  900.361572    4.000000   74.689774
  901.092468    4.000000   74.779922
  901.823242    4.000000   74.840263
  902.553955    4.000000   74.878365
  903.284607    4.000000   74.897308
  904.015198    4.000000   74.863708
  904.745667    4.000000   74.670158
  905.476074    4.000000   74.278496
  906.206421    4.000000   73.635269
  906.936646    4.000000   72.822868
  907.666809    4.000000   71.829689
  908.396912    4.000000   70.710587
  909.126892    4.000000   69.484756
  909.856812    4.000000   68.193153
  910.586670    4.000000   66.917229
  911.316406    4.000000   65.794960
  912.046082    4.000000   64.780983
  912.775635    4.000000   63.838772
  913.505188    4.000000   62.966949
  914.234619    4.000000   62.238808
  914.963928    4.000000   61.702114
  915.693176    4.000000   61.408127
  916.422363    4.000000   61.378727
  917.151489    4.000000   61.786575
  917.880493    4.000000   62.489986
  918.609436    4.000000   63.440971
  919.338318    4.000000   64.527092
  920.067078    4.000000   65.733757
  920.795776    4.000000   66.979668
  921.524353    4.000000   68.216293
  922.252869    4.000000   69.330109
  922.981323    4.000000   70.298027
  923.709656    4.000000   71.125015
  924.437988    4.000000   71.807373
  925.166138    4.000000   72.380577
  925.894287    4.000000   72.833359
  926.622314    4.000000   73.168518
  927.350281    4.000000   73.492371
  928.078125    4.000000   73.737762
  928.805908    4.000000   73.969460
  929.533630    4.000000   74.108788
  930.261230    4.000000   74.217499
  930.988770    4.000000   74.334763
  931.716248    4.000000   74.460480
  932.443604    4.000000   74.588142
  933.170898    4.000000   74.699852
  933.898071    4.000000   74.886833
  934.625244    4.000000   75.070221
  935.352234    4.000000   75.268433
  936.079224    4.000000   75.433975
  936.806091    4.000000   75.518265
  937.532898    4.000000   75.599937
  938.259583    4.000000   75.547256
  938.986206    4.000000   75.595009
  939.712769    4.000000   75.622330
  940.439270    4.000000   75.731956
  941.165649    4.000000   75.758179
  941.891907    4.000000   75.798645
  942.618164    4.000000   75.844215
  943.344238    4.000000   75.946159
  944.070312    4.000000   76.036980
  944.796265    4.000000   76.125397
  945.522156    4.000000   76.176949
  946.247986    4.000000   76.176903
  946.973694    4.000000   76.153084
  947.699341    4.000000   76.196625
  948.424866    4.000000   76.158150
  949.150330    4.000000   76.164108
  949.875732    4.000000   76.153435
  950.601013    4.000000   76.237579
  951.326233    4.000000   76.330307
  952.051392    4.000000   76.355972
  952.776428    4.000000   76.371323
  953.501404    4.000000   76.330009
  954.226318    4.000000   76.337982
  954.951111    4.000000   76.349983
  955.675781    4.000000   76.411331
  956.400452    4.000000   76.485100
  957.125000    4.000000   76.538628
  957.849487    4.000000   76.536903
  958.573853    4.000000   76.474754
  959.298157    4.000000   76.479523
  960.022400    4.000000   76.431198
  960.746521    4.000000   76.487602
  961.470581    4.000000   76.479683
  962.194519    4.000000   76.606613
  962.918396    4.000000   76.683632
  963.642212    4.000000   76.815254
  964.365906    4.000000   76.825394
  965.089539    4.000000   76.787041
  965.813110    4.000000   76.704102
  966.536560    4.000000   76.670174
  967.259949    4.000000   76.673653
  967.983276    4.000000   76.698784
  968.706482    4.000000   76.690742
  969.429626    4.000000   76.695053
  970.152649    4.000000   76.804123
  970.875610    4.000000   76.928497
  971.598511    4.000000   77.033432
  972.321289    4.000000   76.960648
  973.044006    4.000000   76.943810
  973.766602    4.000000   76.885910
  974.489136    4.000000   76.925209
  975.211609    4.000000   76.914612
  975.934021    4.000000   76.952286
  976.656311    4.000000   76.916420
  977.378479    4.000000   76.950539
  978.100586    4.000000   76.997414
  978.822632    4.000000   77.110321
  979.544617    4.000000   77.177483
  980.266479    4.000000   77.202103
  980.988281    4.000000   77.137077
  981.709961    4.000000   77.144058
  982.431580    4.000000   77.135765
  983.153076    4.000000   77.210434
  983.874573    4.000000   77.206108
  984.595886    4.000000   77.200706
  985.317200    4.000000   77.143761
  986.038391    4.000000   77.137184
  986.759521    4.000000   77.176689
  987.480530    4.000000   77.274124
  988.201477    4.000000   77.324203
  988.922302    4.000000   77.296486
  989.643066    4.000000   77.345062
  990.363770    4.000000   77.344940
  991.084351    4.000000   77.444702
  991.804871    4.000000   77.448509
  992.525330    4.000000   77.452080
  993.245667    4.000000   77.398476
  993.965942    4.000000   77.375916
  994.686096    4.000000   77.402100
  995.406189    4.000000   77.488419
  996.126221    4.000000   77.496719
  996.846130    4.000000   77.542671
  997.565979    4.000000   77.484024
  998.285706    4.000000   77.504471
  999.005371    4.000000   77.466789
  999.724976    4.000000   77.447159
 1000.444458    4.000000   77.419502
 1001.163879    4.000000   77.357964
 1001.883179    4.000000   77.380768
 1002.602478    4.000000   77.330719
 1003.321594    4.000000   77.352997
 1004.040649    4.000000   77.385826
 1004.759644    4.000000   77.418442
 1005.478577    4.000000   77.446815
 1006.197388    4.000000   77.410362
 1006.916138    4.000000   77.372238
 1007.634766    4.000000   77.350159
 1008.353333    4.000000   77.285194
 1009.071777    4.000000   77.330231
 1009.790161    4.000000   77.331268
 1010.508484    4.000000   77.421120
 1011.226685    4.000000   77.472572
 1011.944824    4.000000   77.519196
 1012.662903    4.000000   77.559891
 1013.380859    4.000000   77.568977
 1014.098694    4.000000   77.583862
 1014.816528    4.000000   77.522575
 1015.534241    4.000000   77.483421
 1016.251831    4.000000   77.425720
 1016.969360    4.000000   77.470863
 1017.686829    4.000000   77.446793
 1018.404175    4.000000   77.474892
 1019.121460    4.000000   77.515099
 1019.838623    4.000000   77.639641
 1020.555725    4.000000   77.773666
 1021.272766    4.000000   77.782082
 1021.989685    4.000000   77.789955
 1022.706543    4.000000   77.711945
 1023.423340    4.000000   77.713486
 1024.140015    4.000000   77.687683
 1024.856567    4.000000   77.770752
 1025.573120    4.000000   77.781258
 1026.289551    4.000000   77.723358
 1027.005859    4.000000   77.665649
 1027.722046    4.000000   77.567780
 1028.438232    4.000000   77.559326
 1029.154297    4.000000   77.474319
 1029.870239    4.000000   77.494911
 1030.586182    4.000000   77.517387
 1031.302002    4.000000   77.574142
 1032.017700    4.000000   77.631866
 1032.733398    4.000000   77.641243
 1033.448975    4.000000   77.633263
 1034.164429    4.000000   77.599335
 1034.879761    4.000000   77.578423
 1035.595093    4.000000   77.634735
 1036.310303    4.000000   77.661797
 1037.025391    4.000000   77.692444
 1037.740479    4.000000   77.602554
 1038.455444    4.000000   77.540276
 1039.170288    4.000000   77.559250
 1039.885010    4.000000   77.543022
 1040.599731    4.000000   77.594421
 1041.314331    4.000000   77.552406
 1042.028809    4.000000   77.548920
 1042.743286    4.000000   77.537376
 1043.457642    4.000000   77.558159
 1044.171875    4.000000   77.618446
 1044.885986    4.000000   77.656593
 1045.600098    4.000000   77.689117
 1046.314087    4.000000   77.669289
 1047.028076    4.000000   77.654785
 1047.741821    4.000000   77.600204
 1048.455566    4.000000   77.582130
 1049.169189    4.000000   77.443527
 1049.882812    4.000000   77.393272
 1050.596313    4.000000   77.284271
 1051.309692    4.000000   77.397728
 1052.022949    4.000000   77.474899
 1052.736206    4.000000   77.505806
 1053.449341    4.000000   77.432770
 1054.162354    4.000000   77.308807
 1054.875244    4.000000   77.337196
 1055.588135    4.000000   77.244865
 1056.300903    4.000000   77.283188
 1057.013672    4.000000   77.207230
 1057.726196    4.000000   77.248940
 1058.438721    4.000000   77.186981
 1059.151123    4.000000   77.187370
 1059.863525    4.000000   77.146515
 1060.575806    4.000000   77.134140
 1061.287964    4.000000   77.107330
 1062.000000    4.000000   77.166115
 1062.712036    4.000000   77.226028
 1063.423950    4.000000   77.368782
 1064.135742    4.000000   77.416138
 1064.847412    4.000000   77.370972
 1065.559082    4.000000   77.244408
 1066.270630    4.000000   77.062454
 1066.982178    4.000000   77.007957
 1067.693481    4.000000   77.041527
 1068.404785    4.000000   77.128288
 1069.115967    4.000000   77.068001
 1069.827148    4.000000   77.067711
 1070.538086    4.000000   77.069656
 1071.249146    4.000000   77.197243
 1071.959961    4.000000   77.141571
 1072.670654    4.000000   77.185898
 1073.381348    4.000000   77.068535
 1074.091919    4.000000   77.083107
 1074.802490    4.000000   76.980034
 1075.512939    4.000000   76.950470
 1076.223145    4.000000   76.874435
 1076.933472    4.000000   76.895897
 1077.643555    4.000000   76.860802
 1078.353638    4.000000   76.902290
 1079.063599    4.000000   76.910034
 1079.773560    4.000000   77.024193
 1080.483276    4.000000   76.934601
 1081.192993    4.000000   76.776382
 1081.902588    4.000000   76.813629
 1082.612183    4.000000   76.787994
 1083.321655    4.000000   76.771698
 1084.031006    4.000000   76.530769
 1084.740234    4.000000   76.513206
 1085.449463    4.000000   76.338837
 1086.158447    4.000000   76.306496
 1086.867554    4.000000   76.207039
 1087.576416    4.000000   76.207512
 1088.285278    4.000000   76.187225
 1088.994019    4.000000   76.051308
 1089.702637    4.000000   76.092201
 1090.411133    4.000000   75.867767
 1091.119629    4.000000   75.715088
 1091.828003    4.000000   75.484283
 1092.536377    4.000000   75.514725
 1093.244507    4.000000   75.492950
 1093.952637    4.000000   75.372169
 1094.660645    4.000000   75.222069
 1095.368652    4.000000   75.189552
 1096.076416    4.000000   75.097435
 1096.784180    4.000000   74.887810
 1097.491943    4.000000   74.799438
 1098.199463    4.000000   74.643478
 1098.906982    4.000000   74.562965
 1099.614380    4.000000   74.311424
 1100.321655    4.000000   74.221275
 1101.028931    4.000000   73.984932
 1101.736084    4.000000   73.752220
 1102.443115    4.000000   73.575180
 1103.150024    4.000000   73.558762
 1103.856934    4.000000   73.229485
 1104.563721    4.000000   72.892395
 1105.270386    4.000000   72.673332
 1105.977051    4.000000   72.500999
 1106.683594    4.000000   72.546379
 1107.390015    4.000000   72.162643
 1108.096313    4.000000   72.085815
 1108.802612    4.000000   71.859741
 1109.508667    4.000000   71.865990
 1110.214844    4.000000   71.590294
 1110.920776    4.000000   71.428574
 1111.626709    4.000000   71.240707
 1112.332397    4.000000   71.329239
 1113.038208    4.000000   71.065247
 1113.743774    4.000000   70.759041
 1114.449341    4.000000   70.447029
 1115.154785    4.000000   70.214722
 1115.860107    4.000000   69.948250
 1116.565430    4.000000   69.804062
 1117.270508    4.000000   69.467918
 1117.975586    4.000000   69.232277
 1118.680664    4.000000   68.843765

  347.693481    5.000000   61.538464
  348.476318    5.000000   37.234043
  349.259064    5.000000   18.604650
  350.041779    5.000000   44.085327
  350.824432    5.000000   44.689976
  351.606995    5.000000   44.728718
  352.389526    5.000000   44.032471
  353.171997    5.000000   43.683640
  353.954376    5.000000   43.709885
  354.736725    5.000000   43.893692
  355.519012    5.000000   43.946655
  356.301208    5.000000   43.522141
  357.083374    5.000000   43.428802
  357.865448    5.000000   43.158955
  358.647491    5.000000   43.073593
  359.429443    5.000000   43.264050
  360.211365    5.000000   42.913609
  360.993195    5.000000   43.220181
  361.774994    5.000000   42.497261
  362.556702    5.000000   42.729065
  363.338379    5.000000   42.482182
  364.119965    5.000000   42.530487
  364.901520    5.000000   42.615967
  365.682983    5.000000   42.120438
  366.464386    5.000000   41.831570
  367.245758    5.000000   41.361027
  368.027039    5.000000   41.224377
  368.808258    5.000000   41.190666
  369.589447    5.000000   41.294163
  370.370544    5.000000   41.136013
  371.151581    5.000000   40.856419
  371.932556    5.000000   40.538597
  372.713470    5.000000   40.635708
  373.494324    5.000000   40.227570
  374.275116    5.000000   39.749660
  375.055847    5.000000   39.559711
  375.836517    5.000000   39.687691
  376.617126    5.000000   39.474171
  377.397675    5.000000   39.168072
  378.178162    5.000000   38.992096
  378.958588    5.000000   39.014565
  379.738953    5.000000   39.006939
  380.519226    5.000000   38.898888
  381.299469    5.000000   38.688793
  382.079651    5.000000   38.522575
  382.859741    5.000000   38.243343
  383.639801    5.000000   37.993305
  384.419769    5.000000   37.689465
  385.199707    5.000000   37.424179
  385.979553    5.000000   37.170067
  386.759369    5.000000   37.023895
  387.539093    5.000000   36.878513
  388.318756    5.000000   36.752090
  389.098358    5.000000   36.612469
  389.877930    5.000000   36.464424
  390.657410    5.000000   36.340431
  391.436829    5.000000   36.040665
  392.216187    5.000000   35.821590
  392.995483    5.000000   35.658684
  393.774719    5.000000   35.610073
  394.553864    5.000000   35.467514
  395.332977    5.000000   35.339939
  396.112030    5.000000   35.151791
  396.891022    5.000000   34.958012
  397.669922    5.000000   34.728996
  398.448792    5.000000   34.505863
  399.227570    5.000000   34.381084
  400.006317    5.000000   34.262642
  400.784973    5.000000   34.221695
  401.563568    5.000000   34.112576
  402.342102    5.000000   33.972248
  403.120605    5.000000   33.776237
  403.899017    5.000000   33.650826
  404.677368    5.000000   33.541245
  405.455658    5.000000   33.426590
  406.233856    5.000000   33.279243
  407.012024    5.000000   33.163486
  407.790131    5.000000   33.013771
  408.568176    5.000000   32.958237
  409.346130    5.000000   32.813896
  410.124054    5.000000   32.692699
  410.901886    5.000000   32.534504
  411.679657    5.000000   32.430771
  412.457397    5.000000   32.320004
  413.235046    5.000000   32.211819
  414.012634    5.000000   32.122639
  414.790161    5.000000   31.999281
  415.567627    5.000000   31.899031
  416.345032    5.000000   31.797794
  417.122345    5.000000   31.755978
  417.899628    5.000000   31.647253
  418.676849    5.000000   31.556210
  419.453979    5.000000   31.435266
  420.231079    5.000000   31.347954
  421.008087    5.000000   31.207521
  421.785034    5.000000   31.137756
  422.561920    5.000000   31.020424
  423.338745    5.000000   30.981977
  424.115509    5.000000   30.955000
  424.892212    5.000000   30.887196
  425.668854    5.000000   30.787952
  426.445435    5.000000   30.646385
  427.221924    5.000000   30.601784
  427.998383    5.000000   30.543915
  428.774750    5.000000   30.489307
  429.551086    5.000000   30.431471
  430.327332    5.000000   30.332121
  431.103516    5.000000   30.274118
  431.879639    5.000000   30.185268
  432.655701    5.000000   30.193842
  433.431702    5.000000   30.182611
  434.207611    5.000000   30.150192
  434.983490    5.000000   30.075745
  435.759277    5.000000   30.034767
  436.535034    5.000000   30.003033
  437.310699    5.000000   29.990286
  438.086304    5.000000   29.930637
  438.861847    5.000000   29.915545
  439.637329    5.000000   29.906967
  440.412750    5.000000   29.898140
  441.188110    5.000000   29.892117
  441.963379    5.000000   29.882687
  442.738617    5.000000   29.890694
  443.513763    5.000000   29.894461
  444.288849    5.000000   29.882832
  445.063873    5.000000   29.907387
  445.838867    5.000000   29.889153
  446.613739    5.000000   29.918221
  447.388580    5.000000   29.903799
  448.163361    5.000000   29.966892
  448.938049    5.000000   30.022808
  449.712708    5.000000   30.093231
  450.487274    5.000000   30.122915
  451.261780    5.000000   30.139414
  452.036224    5.000000   30.174776
  452.810608    5.000000   30.257919
  453.584930    5.000000   30.376944
  454.359192    5.000000   30.474609
  455.133362    5.000000   30.553272
  455.907501    5.000000   30.642506
  456.681549    5.000000   30.737370
  457.455536    5.000000   30.827879
  458.229462    5.000000   30.885794
  459.003326    5.000000   30.983023
  459.777130    5.000000   31.102640
  460.550842    5.000000   31.226112
  461.324524    5.000000   31.319445
  462.098114    5.000000   31.414925
  462.871643    5.000000   31.492765
  463.645142    5.000000   31.580429
  464.418518    5.000000   31.681810
  465.191864    5.000000   31.786488
  465.965149    5.000000   31.918304
  466.738342    5.000000   32.027561
  467.511505    5.000000   32.123432
  468.284576    5.000000   32.219025
  469.057587    5.000000   32.305206
  469.830536    5.000000   32.451710
  470.603424    5.000000   32.551548
  471.376221    5.000000   32.670876
  472.148987    5.000000   32.759850
  472.921661    5.000000   32.849842
  473.694275    5.000000   32.923134
  474.466858    5.000000   33.011929
  475.239319    5.000000   33.133610
  476.011749    5.000000   33.262611
  476.784119    5.000000   33.366817
  477.556396    5.000000   33.453667
  478.328613    5.000000   33.567265
  479.100800    5.000000   33.674065
  479.872864    5.000000   33.784664
  480.644897    5.000000   33.859795
  481.416870    5.000000   33.951576
  482.188751    5.000000   34.077106
  482.960602    5.000000   34.175838
  483.732361    5.000000   34.282860
  484.504059    5.000000   34.397011
  485.275696    5.000000   34.554272
  486.047241    5.000000   34.699989
  486.818756    5.000000   34.815598
  487.590179    5.000000   34.935272
  488.361542    5.000000   35.085163
  489.132843    5.000000   35.243969
  489.904083    5.000000   35.413891
  490.675262    5.000000   35.604469
  491.446350    5.000000   35.792122
  492.217407    5.000000   35.974880
  492.988373    5.000000   36.149517
  493.759277    5.000000   36.336388
  494.530121    5.000000   36.515125
  495.300873    5.000000   36.693371
  496.071594    5.000000   36.849518
  496.842224    5.000000   36.985973
  497.612793    5.000000   37.066124
  498.383301    5.000000   37.135639
  499.153748    5.000000   37.179016
  499.924103    5.000000   37.224049
  500.694427    5.000000   37.237995
  501.464661    5.000000   37.255257
  502.234833    5.000000   37.247833
  503.004944    5.000000   37.220406
  503.774963    5.000000   37.188992
  504.544952    5.000000   37.166969
  505.314850    5.000000   37.146290
  506.084686    5.000000   37.124550
  506.854462    5.000000   37.096203
  507.624176    5.000000   37.103767
  508.393799    5.000000   37.078693
  509.163391    5.000000   37.017670
  509.932892    5.000000   36.963326
  510.702332    5.000000   36.915096
  511.471680    5.000000   36.911907
  512.240967    5.000000   36.879425
  513.010254    5.000000   36.868584
  513.779419    5.000000   36.836067
  514.548523    5.000000   36.784855
  515.317566    5.000000   36.744781
  516.086487    5.000000   36.700302
  516.855408    5.000000   36.673363
  517.624268    5.000000   36.627270
  518.393005    5.000000   36.583187
  519.161682    5.000000   36.544575
  519.930359    5.000000   36.499130
  520.698914    5.000000   36.449963
  521.467407    5.000000   36.396870
  522.235840    5.000000   36.361576
  523.004211    5.000000   36.325649
  523.772461    5.000000   36.293438
  524.540710    5.000000   36.231045
  525.308899    5.000000   36.180901
  526.076965    5.000000   36.133572
  526.844971    5.000000   36.073570
  527.612976    5.000000   36.017693
  528.380859    5.000000   35.946449
  529.148682    5.000000   35.925140
  529.916443    5.000000   35.862080
  530.684082    5.000000   35.806877
  531.451721    5.000000   35.704262
  532.219299    5.000000   35.648495
  532.986755    5.000000   35.586292
  533.754211    5.000000   35.556095
  534.521545    5.000000   35.486603
  535.288818    5.000000   35.433868
  536.056030    5.000000   35.367008
  536.823181    5.000000   35.318958
  537.590271    5.000000   35.250443
  538.357239    5.000000   35.183212
  539.124207    5.000000   35.128628
  539.891052    5.000000   35.072144
  540.657898    5.000000   35.018589
  541.424622    5.000000   34.961281
  542.191284    5.000000   34.903797
  542.957886    5.000000   34.828388
  543.724426    5.000000   34.750111
  544.490906    5.000000   34.673225
  545.257263    5.000000   34.618118
  546.023621    5.000000   34.553894
  546.789856    5.000000   34.472816
  547.556091    5.000000   34.392639
  548.322205    5.000000   34.311607
  549.088257    5.000000   34.248871
  549.854248    5.000000   34.169846
  550.620178    5.000000   34.095848
  551.385986    5.000000   34.018661
  552.151794    5.000000   33.934799
  552.917480    5.000000   33.856148
  553.683167    5.000000   33.772259
  554.448730    5.000000   33.703671
  555.214233    5.000000   33.627975
  555.979675    5.000000   33.546635
  556.745056    5.000000   33.466949
  557.510315    5.000000   33.387955
  558.275574    5.000000   33.325569
  559.040710    5.000000   33.246475
  559.805847    5.000000   33.152073
  560.570862    5.000000   33.054623
  561.335815    5.000000   32.968544
  562.100708    5.000000   32.895245
  562.865540    5.000000   32.811260
  563.630310    5.000000   32.728737
  564.394958    5.000000   32.626827
  565.159607    5.000000   32.519711
  565.924133    5.000000   32.385353
  566.688599    5.000000   32.267204
  567.453003    5.000000   32.158203
  568.217346    5.000000   32.076241
  568.981628    5.000000   31.988100
  569.745850    5.000000   31.877003
  570.509949    5.000000   31.763935
  571.273987    5.000000   31.641863
  572.038025    5.000000   31.534439
  572.801941    5.000000   31.425426
  573.565796    5.000000   31.309759
  574.329590    5.000000   31.201363
  575.093262    5.000000   31.073400
  575.856934    5.000000   30.965734
  576.620483    5.000000   30.858517
  577.384033    5.000000   30.767885
  578.147461    5.000000   30.689243
  578.910828    5.000000   30.593876
  579.674133    5.000000   30.485708
  580.437378    5.000000   30.363230
  581.200500    5.000000   30.251177
  581.963623    5.000000   30.158443
  582.726624    5.000000   30.065037
  583.489563    5.000000   29.964237
  584.252502    5.000000   29.860638
  585.015259    5.000000   29.766731
  585.778015    5.000000   29.673260
  586.540710    5.000000   29.577314
  587.303284    5.000000   29.474701
  588.065857    5.000000   29.392517
  588.828308    5.000000   29.316669
  589.590698    5.000000   29.236811
  590.353027    5.000000   29.155127
  591.115295    5.000000   29.065594
  591.877502    5.000000   28.985565
  592.639587    5.000000   28.918280
  593.401611    5.000000   28.848640
  594.163635    5.000000   28.782234
  594.925537    5.000000   28.715275
  595.687378    5.000000   28.655020
  596.449097    5.000000   28.603430
  597.210815    5.000000   28.549973
  597.972412    5.000000   28.527256
  598.734009    5.000000   28.489798
  599.495483    5.000000   28.450163
  600.256897    5.000000   28.411932
  601.018250    5.000000   28.401182
  601.779541    5.000000   28.410511
  602.540710    5.000000   28.407751
  603.301880    5.000000   28.412853
  604.062927    5.000000   28.418903
  604.823914    5.000000   28.453930
  605.584839    5.000000   28.495340
  606.345703    5.000000   28.573370
  607.106506    5.000000   28.639803
  607.867188    5.000000   28.721653
  608.627808    5.000000   28.790218
  609.388428    5.000000   28.882647
  610.148926    5.000000   28.981527
  610.909363    5.000000   29.108173
  611.669678    5.000000   29.242634
  612.429993    5.000000   29.378382
  613.190186    5.000000   29.524557
  613.950378    5.000000   29.695881
  614.710449    5.000000   29.889540
  615.470459    5.000000   30.063641
  616.230347    5.000000   30.251877
  616.990234    5.000000   30.460522
  617.750000    5.000000   30.696411
  618.509766    5.000000   30.924742
  619.269409    5.000000   31.170185
  620.028992    5.000000   31.435255
  620.788513    5.000000   31.694988
  621.547913    5.000000   31.971224
  622.307312    5.000000   32.246281
  623.066589    5.000000   32.542580
  623.825806    5.000000   32.830486
  624.584961    5.000000   33.116474
  625.344055    5.000000   33.433262
  626.103088    5.000000   33.754307
  626.862000    5.000000   34.093437
  627.620911    5.000000   34.433723
  628.379700    5.000000   34.794830
  629.138428    5.000000   35.165440
  629.897095    5.000000   35.540028
  630.655640    5.000000   35.905865
  631.414185    5.000000   36.287018
  632.172607    5.000000   36.641781
  632.931030    5.000000   37.004124
  633.689331    5.000000   37.376579
  634.447510    5.000000   37.773434
  635.205688    5.000000   38.175186
  635.963806    5.000000   38.555397
  636.721802    5.000000   38.942791
  637.479736    5.000000   39.337059
  638.237610    5.000000   39.733631
  638.995422    5.000000   40.127483
  639.753113    5.000000   40.504894
  640.510803    5.000000   40.869781
  641.268372    5.000000   41.234463
  642.025879    5.000000   41.616440
  642.783325    5.000000   41.997776
  643.540710    5.000000   42.375832
  644.298035    5.000000   42.732819
  645.055237    5.000000   43.104630
  645.812378    5.000000   43.482903
  646.569458    5.000000   43.875286
  647.326477    5.000000   44.256775
  648.083435    5.000000   44.638062
  648.840271    5.000000   45.017986
  649.597107    5.000000   45.408024
  650.353821    5.000000   45.777157
  651.110474    5.000000   46.109215
  651.867065    5.000000   46.431908
  652.623535    5.000000   46.782738
  653.380005    5.000000   47.154182
  654.136353    5.000000   47.521442
  654.892639    5.000000   47.873142
  655.648865    5.000000   48.206776
  656.405029    5.000000   48.535419
  657.161072    5.000000   48.831543
  657.917053    5.000000   49.130230
  658.673035    5.000000   49.435581
  659.428894    5.000000   49.773064
  660.184631    5.000000   50.104191
  660.940369    5.000000   50.442291
  661.695984    5.000000   50.768196
  662.451599    5.000000   51.102577
  663.207092    5.000000   51.381966
  663.962524    5.000000   51.662346
  664.717834    5.000000   51.949261
  665.473145    5.000000   52.280964
  666.228333    5.000000   52.604202
  666.983459    5.000000   52.864506
  667.738525    5.000000   53.128178
  668.493530    5.000000   53.364704
  669.248413    5.000000   53.639008
  670.003296    5.000000   53.887939
  670.758057    5.000000   54.141670
  671.512756    5.000000   54.388428
  672.267334    5.000000   54.639717
  673.021912    5.000000   54.911880
  673.776367    5.000000   55.202656
  674.530823    5.000000   55.483154
  675.285156    5.000000   55.733227
  676.039368    5.000000   55.950588
  676.793579    5.000000   56.175743
  677.547668    5.000000   56.417191
  678.301758    5.000000   56.638073
  679.055725    5.000000   56.887924
  679.809570    5.000000   57.116596
  680.563416    5.000000   57.385731
  681.317139    5.000000   57.621273
  682.070862    5.000000   57.826614
  682.824463    5.000000   58.029758
  683.577942    5.000000   58.233967
  684.331421    5.000000   58.461704
  685.084839    5.000000   58.681641
  685.838135    5.000000   58.906361
  686.591370    5.000000   59.097099
  687.344543    5.000000   59.263535
  688.097595    5.000000   59.419205
  688.850647    5.000000   59.606697
  689.603577    5.000000   59.813988
  690.356445    5.000000   59.995380
  691.109253    5.000000   60.192650
  691.861938    5.000000   60.402615
  692.614624    5.000000   60.612198
  693.367188    5.000000   60.806038
  694.119690    5.000000   60.953030
  694.872131    5.000000   61.099751
  695.624451    5.000000   61.237087
  696.376770    5.000000   61.403255
  697.128967    5.000000   61.566784
  697.881104    5.000000   61.733818
  698.633118    5.000000   61.892223
  699.385132    5.000000   62.044540
  700.137024    5.000000   62.221535
  700.888855    5.000000   62.383606
  701.640625    5.000000   62.546368
  702.392334    5.000000   62.684540
  703.143921    5.000000   62.863785
  703.895508    5.000000   63.042294
  704.646973    5.000000   63.228531
  705.398376    5.000000   63.369041
  706.149658    5.000000   63.523586
  706.900940    5.000000   63.666214
  707.652100    5.000000   63.828793
  708.403198    5.000000   63.981770
  709.154236    5.000000   64.129295
  709.905151    5.000000   64.307991
  710.656006    5.000000   64.478004
  711.406860    5.000000   64.664078
  712.157593    5.000000   64.809006
  712.908203    5.000000   64.963394
  713.658813    5.000000   65.078697
  714.409302    5.000000   65.216614
  715.159729    5.000000   65.353477
  715.910095    5.000000   65.531601
  716.660339    5.000000   65.693748
  717.410583    5.000000   65.874229
  718.160706    5.000000   66.084206
  718.910767    5.000000   66.260834
  719.660767    5.000000   66.430313
  720.410645    5.000000   66.536667
  721.160461    5.000000   66.705170
  721.910278    5.000000   66.856514
  722.659912    5.000000   67.066360
  723.409546    5.000000   67.241661
  724.159058    5.000000   67.411751
  724.908569    5.000000   67.513931
  725.657898    5.000000   67.616341
  726.407227    5.000000   67.690475
  727.156494    5.000000   67.738670
  727.905640    5.000000   67.708794
  728.654724    5.000000   67.529747
  729.403748    5.000000   67.237198
  730.152649    5.000000   66.837433
  730.901550    5.000000   66.520737
  731.650330    5.000000   66.364151
  732.399048    5.000000   66.469002
  733.147644    5.000000   66.734711
  733.896240    5.000000   67.097351
  734.644714    5.000000   67.401390
  735.393127    5.000000   67.698486
  736.141479    5.000000   67.907188
  736.889709    5.000000   68.128937
  737.637939    5.000000   68.316071
  738.386047    5.000000   68.469696
  739.134033    5.000000   68.597870
  739.882019    5.000000   68.643333
  740.629883    5.000000   68.639053
  741.377686    5.000000   68.557121
  742.125427    5.000000   68.447357
  742.873108    5.000000   68.368172
  743.620667    5.000000   68.297981
  744.368225    5.000000   68.271210
  745.115662    5.000000   68.240814
  745.862976    5.000000   68.285896
  746.610291    5.000000   68.339149
  747.357483    5.000000   68.452400
  748.104614    5.000000   68.541870
  748.851685    5.000000   68.656776
  749.598633    5.000000   68.771233
  750.345581    5.000000   68.854202
  751.092407    5.000000   68.889755
  751.839111    5.000000   68.840714
  752.585815    5.000000   68.807114
  753.332397    5.000000   68.777184
  754.078918    5.000000   68.761177
  754.825378    5.000000   68.658257
  755.571777    5.000000   68.529289
  756.318054    5.000000   68.353760
  757.064270    5.000000   68.146828
  757.810425    5.000000   67.935371
  758.556519    5.000000   67.735359
  759.302490    5.000000   67.570526
  760.048401    5.000000   67.360947
  760.794250    5.000000   67.147491
  761.540039    5.000000   66.893753
  762.285706    5.000000   66.631508
  763.031311    5.000000   66.356812
  763.776855    5.000000   66.156502
  764.522339    5.000000   66.013893
  765.267700    5.000000   65.891968
  766.013000    5.000000   65.794930
  766.758240    5.000000   65.771957
  767.503418    5.000000   65.782188
  768.248474    5.000000   65.796890
  768.993469    5.000000   65.764931
  769.738403    5.000000   65.793083
  770.483276    5.000000   65.856300
  771.228027    5.000000   65.971581
  771.972717    5.000000   66.081146
  772.717346    5.000000   66.175224
  773.461914    5.000000   66.272682
  774.206360    5.000000   66.427757
  774.950745    5.000000   66.619598
  775.695068    5.000000   66.843338
  776.439331    5.000000   67.057816
  777.183472    5.000000   67.270447
  777.927551    5.000000   67.491287
  778.671570    5.000000   67.672783
  779.415527    5.000000   67.833702
  780.159363    5.000000   67.909332
  780.903137    5.000000   68.050179
  781.646851    5.000000   68.199638
  782.390442    5.000000   68.419022
  783.134033    5.000000   68.573265
  783.877502    5.000000   68.720047
  784.620850    5.000000   68.830482
  785.364197    5.000000   68.934402
  786.107422    5.000000   69.014221
  786.850586    5.000000   69.105621
  787.593689    5.000000   69.238419
  788.336670    5.000000   69.380775
  789.079651    5.000000   69.559616
  789.822449    5.000000   69.697510
  790.565247    5.000000   69.848938
  791.307983    5.000000   69.929344
  792.050598    5.000000   70.037033
  792.793152    5.000000   70.123413
  793.535583    5.000000   70.227982
  794.278015    5.000000   70.301956
  795.020325    5.000000   70.373703
  795.762512    5.000000   70.464859
  796.504700    5.000000   70.463768
  797.246765    5.000000   70.514275
  797.988770    5.000000   70.591354
  798.730713    5.000000   70.746956
  799.472534    5.000000   70.828819
  800.214355    5.000000   70.865448
  800.956055    5.000000   70.883881
  801.697632    5.000000   70.973030
  802.439209    5.000000   71.103073
  803.180664    5.000000   71.275375
  803.922058    5.000000   71.373459
  804.663330    5.000000   71.423615
  805.404541    5.000000   71.442070
  806.145691    5.000000   71.475365
  806.886780    5.000000   71.567902
  807.627808    5.000000   71.629837
  808.368713    5.000000   71.721619
  809.109558    5.000000   71.755028
  809.850281    5.000000   71.850273
  810.591003    5.000000   71.892792
  811.331604    5.000000   71.954979
  812.072144    5.000000   71.975815
  812.812561    5.000000   72.028381
  813.552979    5.000000   72.022690
  814.293274    5.000000   72.039139
  815.033447    5.000000   72.032806
  815.773621    5.000000   72.120468
  816.513672    5.000000   72.224602
  817.253662    5.000000   72.301437
  817.993530    5.000000   72.320122
  818.733398    5.000000   72.337433
  819.473145    5.000000   72.373619
  820.212769    5.000000   72.448601
  820.952393    5.000000   72.514214
  821.691895    5.000000   72.615219
  822.431335    5.000000   72.656296
  823.170715    5.000000   72.645828
  823.909973    5.000000   72.612473
  824.649170    5.000000   72.597389
  825.388306    5.000000   72.604095
  826.127319    5.000000   72.607475
  826.866272    5.000000   72.605103
  827.605164    5.000000   72.617104
  828.343994    5.000000   72.654503
  829.082703    5.000000   72.633949
  829.821350    5.000000   72.660912
  830.559937    5.000000   72.673470
  831.298401    5.000000   72.716713
  832.036865    5.000000   72.675133
  832.775146    5.000000   72.694199
  833.513428    5.000000   72.755135
  834.251587    5.000000   72.843681
  834.989685    5.000000   72.908112
  835.727722    5.000000   72.956528
  836.465637    5.000000   73.015633
  837.203552    5.000000   73.055428
  837.941284    5.000000   73.031670
  838.679016    5.000000   73.001945
  839.416626    5.000000   73.020645
  840.154175    5.000000   73.074287
  840.891663    5.000000   73.118874
  841.629028    5.000000   73.083023
  842.366333    5.000000   73.046356
  843.103577    5.000000   73.020844
  843.840759    5.000000   73.031868
  844.577820    5.000000   73.132248
  845.314819    5.000000   73.288315
  846.051697    5.000000   73.351471
  846.788513    5.000000   73.388710
  847.525269    5.000000   73.362473
  848.261963    5.000000   73.397987
  848.998596    5.000000   73.370872
  849.735107    5.000000   73.342171
  850.471497    5.000000   73.386185
  851.207886    5.000000   73.453232
  851.944153    5.000000   73.510048
  852.680359    5.000000   73.570000
  853.416504    5.000000   73.611946
  854.152527    5.000000   73.629601
  854.888489    5.000000   73.586861
  855.624390    5.000000   73.595444
  856.360168    5.000000   73.624367
  857.095886    5.000000   73.618752
  857.831543    5.000000   73.646736
  858.567078    5.000000   73.657822
  859.302551    5.000000   73.693420
  860.037964    5.000000   73.635529
  860.773315    5.000000   73.681023
  861.508545    5.000000   73.691093
  862.243713    5.000000   73.778481
  862.978760    5.000000   73.788361
  863.713806    5.000000   73.877495
  864.448730    5.000000   73.922112
  865.183533    5.000000   73.992722
  865.918335    5.000000   74.013641
  866.653015    5.000000   73.995560
  867.387634    5.000000   74.012886
  868.122131    5.000000   74.040802
  868.856567    5.000000   74.065071
  869.590942    5.000000   74.017570
  870.325256    5.000000   73.977524
  871.059448    5.000000   73.967445
  871.793579    5.000000   73.947205
  872.527588    5.000000   73.927078
  873.261536    5.000000   73.934357
  873.995422    5.000000   73.964897
  874.729248    5.000000   74.026733
  875.462952    5.000000   73.947838
  876.196594    5.000000   73.958664
  876.930176    5.000000   73.920258
  877.663635    5.000000   73.996872
  878.397034    5.000000   73.993431
  879.130371    5.000000   74.009850
  879.863647    5.000000   73.991066
  880.596802    5.000000   74.000587
  881.329834    5.000000   74.066971
  882.062866    5.000000   74.158585
  882.795776    5.000000   74.212982
  883.528625    5.000000   74.227547
  884.261353    5.000000   74.214912
  884.994019    5.000000   74.220741
  885.726624    5.000000   74.174370
  886.459167    5.000000   74.203949
  887.191589    5.000000   74.236588
  887.923950    5.000000   74.338974
  888.656189    5.000000   74.386032
  889.388428    5.000000   74.411591
  890.120483    5.000000   74.403587
  890.852539    5.000000   74.457130
  891.584473    5.000000   74.580673
  892.316345    5.000000   74.725471
  893.048157    5.000000   74.831116
  893.779846    5.000000   74.941338
  894.511475    5.000000   75.077438
  895.243042    5.000000   75.220032
  895.974487    5.000000   75.299873
  896.705872    5.000000   75.319275
  897.437134    5.000000   75.371262
  898.168396    5.000000   75.305779
  898.899536    5.000000   75.225037
  899.630554    5.000000   74.879654
  900.361572    5.000000   74.422607
  901.092468    5.000000   73.666283
  901.823242    5.000000   72.684334
  902.553955    5.000000   71.555199
  903.284607    5.000000   70.333199
  904.015198    5.000000   69.135574
  904.745667    5.000000   67.959518
  905.476074    5.000000   66.814026
  906.206421    5.000000   65.727753
  906.936646    5.000000   64.644882
  907.666809    5.000000   63.687405
  908.396912    5.000000   62.824947
  909.126892    5.000000   62.101822
  909.856812    5.000000   61.561893
  910.586670    5.000000   61.309422
  911.316406    5.000000   61.416752
  912.046082    5.000000   61.844185
  912.775635    5.000000   62.610401
  913.505188    5.000000   63.584526
  914.234619    5.000000   64.772774
  914.963928    5.000000   65.983475
  915.693176    5.000000   67.275772
  916.422363    5.000000   68.476227
  917.151489    5.000000   69.654778
  917.880493    5.000000   70.631218
  918.609436    5.000000   71.459091
  919.338318    5.000000   72.079613
  920.067078    5.000000   72.632050
  920.795776    5.000000   73.102371
  921.524353    5.000000   73.555847
  922.252869    5.000000   73.917892
  922.981323    5.000000   74.170876
  923.709656    5.000000   74.421860
  924.437988    5.000000   74.641022
  925.166138    5.000000   74.858673
  925.894287    5.000000   75.025398
  926.622314    5.000000   75.130684
  927.350281    5.000000   75.254608
  928.078125    5.000000   75.347847
  928.805908    5.000000   75.451515
  929.533630    5.000000   75.496994
  930.261230    5.000000   75.518265
  930.988770    5.000000   75.553383
  931.716248    5.000000   75.642357
  932.443604    5.000000   75.696571
  933.170898    5.000000   75.761848
  933.898071    5.000000   75.827011
  934.625244    5.000000   75.976303
  935.352234    5.000000   76.116707
  936.079224    5.000000   76.260963
  936.806091    5.000000   76.326912
  937.532898    5.000000   76.387634
  938.259583    5.000000   76.373383
  938.986206    5.000000   76.415199
  939.712769    5.000000   76.404640
  940.439270    5.000000   76.432495
  941.165649    5.000000   76.385338
  941.891907    5.000000   76.394127
  942.618164    5.000000   76.457787
  943.344238    5.000000   76.534607
  944.070312    5.000000   76.640869
  944.796265    5.000000   76.716751
  945.522156    5.000000   76.824165
  946.247986    5.000000   76.835129
  946.973694    5.000000   76.807617
  947.699341    5.000000   76.774147
  948.424866    5.000000   76.771889
  949.150330    5.000000   76.778748
  949.875732    5.000000   76.793762
  950.601013    5.000000   76.828247
  951.326233    5.000000   76.904152
  952.051392    5.000000   76.922272
  952.776428    5.000000   76.967575
  953.501404    5.000000   76.969131
  954.226318    5.000000   76.990845
  954.951111    5.000000   76.962288
  955.675781    5.000000   76.975861
  956.400452    5.000000   77.019608
  957.125000    5.000000   77.071007
  957.849487    5.000000   77.067802
  958.573853    5.000000   77.076141
  959.298157    5.000000   77.096397
  960.022400    5.000000   77.054840
  960.746521    5.000000   77.045593
  961.470581    5.000000   77.037605
  962.194519    5.000000   77.153946
  962.918396    5.000000   77.278061
  963.642212    5.000000   77.362907
  964.365906    5.000000   77.363068
  965.089539    5.000000   77.325043
  965.813110    5.000000   77.275238
  966.536560    5.000000   77.243286
  967.259949    5.000000   77.203156
  967.983276    5.000000   77.205841
  968.706482    5.000000   77.247208
  969.429626    5.000000   77.283066
  970.152649    5.000000   77.352921
  970.875610    5.000000   77.440369
  971.598511    5.000000   77.522423
  972.321289    5.000000   77.540878
  973.044006    5.000000   77.519592
  973.766602    5.000000   77.434639
  974.489136    5.000000   77.454514
  975.211609    5.000000   77.380180
  975.934021    5.000000   77.393799
  976.656311    5.000000   77.339920
  977.378479    5.000000   77.418159
  978.100586    5.000000   77.504730
  978.822632    5.000000   77.586975
  979.544617    5.000000   77.644157
  980.266479    5.000000   77.629166
  980.988281    5.000000   77.630424
  981.709961    5.000000   77.660622
  982.431580    5.000000   77.660461
  983.153076    5.000000   77.672050
  983.874573    5.000000   77.620491
  984.595886    5.000000   77.690247
  985.317200    5.000000   77.682648
  986.038391    5.000000   77.725365
  986.759521    5.000000   77.668739
  987.480530    5.000000   77.749207
  988.201477    5.000000   77.779175
  988.922302    5.000000   77.818565
  989.643066    5.000000   77.814217
  990.363770    5.000000   77.827057
  991.084351    5.000000   77.861107
  991.804871    5.000000   77.889183
  992.525330    5.000000   77.881027
  993.245667    5.000000   77.878517
  993.965942    5.000000   77.881378
  994.686096    5.000000   77.913391
  995.406189    5.000000   77.980835
  996.126221    5.000000   77.985199
  996.846130    5.000000   77.984962
  997.565979    5.000000   77.949844
  998.285706    5.000000   77.973854
  999.005371    5.000000   78.018578
  999.724976    5.000000   78.032791
 1000.444458    5.000000   77.971931
 1001.163879    5.000000   77.848190
 1001.883179    5.000000   77.847458
 1002.602478    5.000000   77.861839
 1003.321594    5.000000   77.891319
 1004.040649    5.000000   77.902946
 1004.759644    5.000000   77.909447
 1005.478577    5.000000   77.927628
 1006.197388    5.000000   77.929321
 1006.916138    5.000000   77.894806
 1007.634766    5.000000   77.901115
 1008.353333    5.000000   77.824860
 1009.071777    5.000000   77.869308
 1009.790161    5.000000   77.873268
 1010.508484    5.000000   77.923225
 1011.226685    5.000000   77.965340
 1011.944824    5.000000   77.988693
 1012.662903    5.000000   78.048645
 1013.380859    5.000000   78.059807
 1014.098694    5.000000   78.136559
 1014.816528    5.000000   78.111015
 1015.534241    5.000000   78.044830
 1016.251831    5.000000   77.933258
 1016.969360    5.000000   77.882149
 1017.686829    5.000000   77.883293
 1018.404175    5.000000   77.901611
 1019.121460    5.000000   77.958580
 1019.838623    5.000000   78.023636
 1020.555725    5.000000   78.168297
 1021.272766    5.000000   78.240982
 1021.989685    5.000000   78.305893
 1022.706543    5.000000   78.282211
 1023.423340    5.000000   78.231117
 1024.140015    5.000000   78.211723
 1024.856567    5.000000   78.194069
 1025.573120    5.000000   78.189857
 1026.289551    5.000000   78.111580
 1027.005859    5.000000   78.092842
 1027.722046    5.000000   78.051147
 1028.438232    5.000000   78.097031
 1029.154297    5.000000   77.962936
 1029.870239    5.000000   77.962769
 1030.586182    5.000000   77.977173
 1031.302002    5.000000   78.145576
 1032.017700    5.000000   78.245705
 1032.733398    5.000000   78.195648
 1033.448975    5.000000   78.175552
 1034.164429    5.000000   78.135666
 1034.879761    5.000000   78.162964
 1035.595093    5.000000   78.149284
 1036.310303    5.000000   78.158974
 1037.025391    5.000000   78.157135
 1037.740479    5.000000   78.161346
 1038.455444    5.000000   78.146790
 1039.170288    5.000000   78.163445
 1039.885010    5.000000   78.128075
 1040.599731    5.000000   78.145081
 1041.314331    5.000000   78.108025
 1042.028809    5.000000   78.107162
 1042.743286    5.000000   78.053795
 1043.457642    5.000000   78.070717
 1044.171875    5.000000   78.032913
 1044.885986    5.000000   78.013794
 1045.600098    5.000000   78.038231
 1046.314087    5.000000   78.080498
 1047.028076    5.000000   78.087822
 1047.741821    5.000000   77.995857
 1048.455566    5.000000   77.969841
 1049.169189    5.000000   77.875076
 1049.882812    5.000000   77.899055
 1050.596313    5.000000   77.752701
 1051.309692    5.000000   77.803619
 1052.022949    5.000000   77.805077
 1052.736206    5.000000   77.890182
 1053.449341    5.000000   77.849594
 1054.162354    5.000000   77.770264
 1054.875244    5.000000   77.805244
 1055.588135    5.000000   77.769783
 1056.300903    5.000000   77.721008
 1057.013672    5.000000   77.743919
 1057.726196    5.000000   77.731667
 1058.438721    5.000000   77.732658
 1059.151123    5.000000   77.556854
 1059.863525    5.000000   77.595215
 1060.575806    5.000000   77.608803
 1061.287964    5.000000   77.603584
 1062.000000    5.000000   77.633255
 1062.712036    5.000000   77.683266
 1063.423950    5.000000   77.820503
 1064.135742    5.000000   77.813660
 1064.847412    5.000000   77.872009
 1065.559082    5.000000   77.848846
 1066.270630    5.000000   77.770508
 1066.982178    5.000000   77.620728
 1067.693481    5.000000   77.665276
 1068.404785    5.000000   77.656654
 1069.115967    5.000000   77.650146
 1069.827148    5.000000   77.559212
 1070.538086    5.000000   77.631393
 1071.249146    5.000000   77.713295
 1071.959961    5.000000   77.661949
 1072.670654    5.000000   77.545097
 1073.381348    5.000000   77.477928
 1074.091919    5.000000   77.410500
 1074.802490    5.000000   77.431503
 1075.512939    5.000000   77.394196
 1076.223145    5.000000   77.481453
 1076.933472    5.000000   77.492249
 1077.643555    5.000000   77.374199
 1078.353638    5.000000   77.323517
 1079.063599    5.000000   77.335632
 1079.773560    5.000000   77.405617
 1080.483276    5.000000   77.389442
 1081.192993    5.000000   77.301201
 1081.902588    5.000000   77.299660
 1082.612183    5.000000   77.232605
 1083.321655    5.000000   77.149780
 1084.031006    5.000000   77.030228
 1084.740234    5.000000   77.005203
 1085.449463    5.000000   76.874054
 1086.158447    5.000000   76.809738
 1086.867554    5.000000   76.623482
 1087.576416    5.000000   76.586182
 1088.285278    5.000000   76.528465
 1088.994019    5.000000   76.405029
 1089.702637    5.000000   76.361092
 1090.411133    5.000000   76.247414
 1091.119629    5.000000   76.146431
 1091.828003    5.000000   75.926224
 1092.536377    5.000000   75.725388
 1093.244507    5.000000   75.797089
 1093.952637    5.000000   75.727066
 1094.660645    5.000000   75.826546
 1095.368652    5.000000   75.633995
 1096.076416    5.000000   75.488144
 1096.784180    5.000000   75.249725
 1097.491943    5.000000   75.379425
 1098.199463    5.000000   75.327881
 1098.906982    5.000000   75.212364
 1099.614380    5.000000   74.895699
 1100.321655    5.000000   74.770966
 1101.028931    5.000000   74.679787
 1101.736084    5.000000   74.336037
 1102.443115    5.000000   74.184914
 1103.150024    5.000000   74.013306
 1103.856934    5.000000   73.767731
 1104.563721    5.000000   73.376762
 1105.270386    5.000000   73.182098
 1105.977051    5.000000   73.054878
 1106.683594    5.000000   73.036873
 1107.390015    5.000000   72.598701
 1108.096313    5.000000   72.376511
 1108.802612    5.000000   72.062416
 1109.508667    5.000000   71.948006
 1110.214844    5.000000   71.834854
 1110.920776    5.000000   71.782677
 1111.626709    5.000000   71.702332
 1112.332397    5.000000   71.660538
 1113.038208    5.000000   71.409645
 1113.743774    5.000000   71.150047
 1114.449341    5.000000   70.781952
 1115.154785    5.000000   70.558662
 1115.860107    5.000000   70.393219
 1116.565430    5.000000   70.274307
 1117.270508    5.000000   70.024422
 1117.975586    5.000000   69.894547
 1118.680664    5.000000   69.726456

  347.693481    6.000000   57.692307
  348.476318    6.000000   50.000000
  349.259064    6.000000   39.534885
  350.041779    6.000000   45.636715
  350.824432    6.000000   44.788918
  351.606995    6.000000   45.059551
  352.389526    6.000000   44.800350
  353.171997    6.000000   45.113758
  353.954376    6.000000   45.271717
  354.736725    6.000000   45.117065
  355.519012    6.000000   44.842674
  356.301208    6.000000   43.645725
  357.083374    6.000000   43.591305
  357.865448    6.000000   43.581490
  358.647491    6.000000   44.155846
  359.429443    6.000000   43.745190
  360.211365    6.000000   43.515903
  360.993195    6.000000   43.479874
  361.774994    6.000000   43.629063
  362.556702    6.000000   44.324905
  363.338379    6.000000   43.942291
  364.119965    6.000000   43.512875
  364.901520    6.000000   42.747089
  365.682983    6.000000   42.745033
  366.464386    6.000000   42.291763
  367.245758    6.000000   41.950214
  368.027039    6.000000   41.659645
  368.808258    6.000000   41.633144
  369.589447    6.000000   41.572750
  370.370544    6.000000   41.076721
  371.151581    6.000000   40.790199
  371.932556    6.000000   40.620823
  372.713470    6.000000   40.759422
  373.494324    6.000000   40.568928
  374.275116    6.000000   40.335392
  375.055847    6.000000   40.281254
  375.836517    6.000000   40.492126
  376.617126    6.000000   40.535702
  377.397675    6.000000   40.281055
  378.178162    6.000000   39.941498
  378.958588    6.000000   39.600018
  379.738953    6.000000   39.362522
  380.519226    6.000000   39.333229
  381.299469    6.000000   39.228870
  382.079651    6.000000   39.057018
  382.859741    6.000000   38.736652
  383.639801    6.000000   38.499405
  384.419769    6.000000   38.300854
  385.199707    6.000000   38.021347
  385.979553    6.000000   37.807106
  386.759369    6.000000   37.681217
  387.539093    6.000000   37.455944
  388.318756    6.000000   37.237740
  389.098358    6.000000   37.023037
  389.877930    6.000000   37.000488
  390.657410    6.000000   36.759693
  391.436829    6.000000   36.594437
  392.216187    6.000000   36.322758
  392.995483    6.000000   36.228569
  393.774719    6.000000   36.111702
  394.553864    6.000000   35.953327
  395.332977    6.000000   35.859600
  396.112030    6.000000   35.618553
  396.891022    6.000000   35.503693
  397.669922    6.000000   35.201389
  398.448792    6.000000   35.066841
  399.227570    6.000000   34.935314
  400.006317    6.000000   34.937214
  400.784973    6.000000   34.839024
  401.563568    6.000000   34.640888
  402.342102    6.000000   34.456684
  403.120605    6.000000   34.266155
  403.899017    6.000000   34.174267
  404.677368    6.000000   33.964424
  405.455658    6.000000   33.808758
  406.233856    6.000000   33.640434
  407.012024    6.000000   33.556042
  407.790131    6.000000   33.486843
  408.568176    6.000000   33.400211
  409.346130    6.000000   33.281952
  410.124054    6.000000   33.071735
  410.901886    6.000000   32.929466
  411.679657    6.000000   32.884594
  412.457397    6.000000   32.828793
  413.235046    6.000000   32.670456
  414.012634    6.000000   32.565933
  414.790161    6.000000   32.470871
  415.567627    6.000000   32.452129
  416.345032    6.000000   32.310623
  417.122345    6.000000   32.213974
  417.899628    6.000000   32.102852
  418.676849    6.000000   31.990181
  419.453979    6.000000   31.835516
  420.231079    6.000000   31.708050
  421.008087    6.000000   31.604752
  421.785034    6.000000   31.574314
  422.561920    6.000000   31.511864
  423.338745    6.000000   31.433369
  424.115509    6.000000   31.335180
  424.892212    6.000000   31.203968
  425.668854    6.000000   31.108189
  426.445435    6.000000   31.026407
  427.221924    6.000000   31.031509
  427.998383    6.000000   30.932661
  428.774750    6.000000   30.886024
  429.551086    6.000000   30.788937
  430.327332    6.000000   30.762737
  431.103516    6.000000   30.715445
  431.879639    6.000000   30.661659
  432.655701    6.000000   30.626980
  433.431702    6.000000   30.573030
  434.207611    6.000000   30.516087
  434.983490    6.000000   30.505493
  435.759277    6.000000   30.488012
  436.535034    6.000000   30.487942
  437.310699    6.000000   30.442698
  438.086304    6.000000   30.396986
  438.861847    6.000000   30.343248
  439.637329    6.000000   30.333382
  440.412750    6.000000   30.315477
  441.188110    6.000000   30.316210
  441.963379    6.000000   30.295864
  442.738617    6.000000   30.283413
  443.513763    6.000000   30.274591
  444.288849    6.000000   30.287842
  445.063873    6.000000   30.330162
  445.838867    6.000000   30.370592
  446.613739    6.000000   30.411001
  447.388580    6.000000   30.433096
  448.163361    6.000000   30.460335
  448.938049    6.000000   30.495117
  449.712708    6.000000   30.568079
  450.487274    6.000000   30.637987
  451.261780    6.000000   30.672787
  452.036224    6.000000   30.696527
  452.810608    6.000000   30.749613
  453.584930    6.000000   30.887354
  454.359192    6.000000   30.966242
  455.133362    6.000000   31.069517
  455.907501    6.000000   31.103695
  456.681549    6.000000   31.215046
  457.455536    6.000000   31.271730
  458.229462    6.000000   31.332333
  459.003326    6.000000   31.417982
  459.777130    6.000000   31.504887
  460.550842    6.000000   31.602764
  461.324524    6.000000   31.664225
  462.098114    6.000000   31.783346
  462.871643    6.000000   31.871159
  463.645142    6.000000   31.970510
  464.418518    6.000000   32.059380
  465.191864    6.000000   32.168022
  465.965149    6.000000   32.289501
  466.738342    6.000000   32.401218
  467.511505    6.000000   32.537701
  468.284576    6.000000   32.650448
  469.057587    6.000000   32.778236
  469.830536    6.000000   32.866776
  470.603424    6.000000   32.981770
  471.376221    6.000000   33.062996
  472.148987    6.000000   33.196953
  472.921661    6.000000   33.293797
  473.694275    6.000000   33.413540
  474.466858    6.000000   33.521210
  475.239319    6.000000   33.663029
  476.011749    6.000000   33.784012
  476.784119    6.000000   33.888081
  477.556396    6.000000   33.948818
  478.328613    6.000000   34.071102
  479.100800    6.000000   34.179474
  479.872864    6.000000   34.299309
  480.644897    6.000000   34.385113
  481.416870    6.000000   34.512455
  482.188751    6.000000   34.660549
  482.960602    6.000000   34.799416
  483.732361    6.000000   34.918156
  484.504059    6.000000   35.026203
  485.275696    6.000000   35.141361
  486.047241    6.000000   35.265442
  486.818756    6.000000   35.390491
  487.590179    6.000000   35.556438
  488.361542    6.000000   35.734669
  489.132843    6.000000   35.924309
  489.904083    6.000000   36.118454
  490.675262    6.000000   36.294151
  491.446350    6.000000   36.498142
  492.217407    6.000000   36.671516
  492.988373    6.000000   36.866287
  493.759277    6.000000   37.007999
  494.530121    6.000000   37.133617
  495.300873    6.000000   37.242504
  496.071594    6.000000   37.327660
  496.842224    6.000000   37.369801
  497.612793    6.000000   37.383469
  498.383301    6.000000   37.413254
  499.153748    6.000000   37.422848
  499.924103    6.000000   37.423962
  500.694427    6.000000   37.427479
  501.464661    6.000000   37.431015
  502.234833    6.000000   37.423237
  503.004944    6.000000   37.368225
  503.774963    6.000000   37.347179
  504.544952    6.000000   37.321945
  505.314850    6.000000   37.330589
  506.084686    6.000000   37.316635
  506.854462    6.000000   37.273487
  507.624176    6.000000   37.244289
  508.393799    6.000000   37.187908
  509.163391    6.000000   37.158016
  509.932892    6.000000   37.117176
  510.702332    6.000000   37.083828
  511.471680    6.000000   37.070118
  512.240967    6.000000   37.055344
  513.010254    6.000000   37.055084
  513.779419    6.000000   37.018936
  514.548523    6.000000   36.964943
  515.317566    6.000000   36.920666
  516.086487    6.000000   36.875309
  516.855408    6.000000   36.856739
  517.624268    6.000000   36.811886
  518.393005    6.000000   36.783676
  519.161682    6.000000   36.739182
  519.930359    6.000000   36.715424
  520.698914    6.000000   36.690449
  521.467407    6.000000   36.650867
  522.235840    6.000000   36.600677
  523.004211    6.000000   36.546112
  523.772461    6.000000   36.497066
  524.540710    6.000000   36.462223
  525.308899    6.000000   36.422077
  526.076965    6.000000   36.400196
  526.844971    6.000000   36.348400
  527.612976    6.000000   36.288532
  528.380859    6.000000   36.219959
  529.148682    6.000000   36.185844
  529.916443    6.000000   36.143620
  530.684082    6.000000   36.087601
  531.451721    6.000000   36.003819
  532.219299    6.000000   35.958611
  532.986755    6.000000   35.908928
  533.754211    6.000000   35.871628
  534.521545    6.000000   35.812393
  535.288818    6.000000   35.765553
  536.056030    6.000000   35.719219
  536.823181    6.000000   35.670071
  537.590271    6.000000   35.606167
  538.357239    6.000000   35.540054
  539.124207    6.000000   35.485828
  539.891052    6.000000   35.432671
  540.657898    6.000000   35.380684
  541.424622    6.000000   35.313633
  542.191284    6.000000   35.261692
  542.957886    6.000000   35.184723
  543.724426    6.000000   35.121460
  544.490906    6.000000   35.052494
  545.257263    6.000000   35.004658
  546.023621    6.000000   34.934982
  546.789856    6.000000   34.861378
  547.556091    6.000000   34.786041
  548.322205    6.000000   34.731796
  549.088257    6.000000   34.669071
  549.854248    6.000000   34.598080
  550.620178    6.000000   34.521324
  551.385986    6.000000   34.445297
  552.151794    6.000000   34.368668
  552.917480    6.000000   34.290230
  553.683167    6.000000   34.213654
  554.448730    6.000000   34.142590
  555.214233    6.000000   34.060654
  555.979675    6.000000   33.988144
  556.745056    6.000000   33.914406
  557.510315    6.000000   33.854195
  558.275574    6.000000   33.787701
  559.040710    6.000000   33.701420
  559.805847    6.000000   33.605755
  560.570862    6.000000   33.505390
  561.335815    6.000000   33.422325
  562.100708    6.000000   33.346615
  562.865540    6.000000   33.272327
  563.630310    6.000000   33.186550
  564.394958    6.000000   33.085758
  565.159607    6.000000   32.969547
  565.924133    6.000000   32.856537
  566.688599    6.000000   32.751194
  567.453003    6.000000   32.642532
  568.217346    6.000000   32.545097
  568.981628    6.000000   32.452629
  569.745850    6.000000   32.358002
  570.509949    6.000000   32.264832
  571.273987    6.000000   32.149101
  572.038025    6.000000   32.054798
  572.801941    6.000000   31.939054
  573.565796    6.000000   31.835972
  574.329590    6.000000   31.725767
  575.093262    6.000000   31.622658
  575.856934    6.000000   31.513683
  576.620483    6.000000   31.399418
  577.384033    6.000000   31.290455
  578.147461    6.000000   31.207298
  578.910828    6.000000   31.121740
  579.674133    6.000000   31.024309
  580.437378    6.000000   30.908003
  581.200500    6.000000   30.796049
  581.963623    6.000000   30.706764
  582.726624    6.000000   30.602299
  583.489563    6.000000   30.494650
  584.252502    6.000000   30.391598
  585.015259    6.000000   30.298878
  585.778015    6.000000   30.204718
  586.540710    6.000000   30.101761
  587.303284    6.000000   30.012066
  588.065857    6.000000   29.918209
  588.828308    6.000000   29.834967
  589.590698    6.000000   29.737772
  590.353027    6.000000   29.662783
  591.115295    6.000000   29.571571
  591.877502    6.000000   29.502829
  592.639587    6.000000   29.437666
  593.401611    6.000000   29.373856
  594.163635    6.000000   29.300205
  594.925537    6.000000   29.227615
  595.687378    6.000000   29.174971
  596.449097    6.000000   29.118195
  597.210815    6.000000   29.060516
  597.972412    6.000000   29.013191
  598.734009    6.000000   28.971424
  599.495483    6.000000   28.935724
  600.256897    6.000000   28.889023
  601.018250    6.000000   28.868376
  601.779541    6.000000   28.858669
  602.540710    6.000000   28.864531
  603.301880    6.000000   28.862625
  604.062927    6.000000   28.871445
  604.823914    6.000000   28.871536
  605.584839    6.000000   28.897312
  606.345703    6.000000   28.956753
  607.106506    6.000000   29.031610
  607.867188    6.000000   29.109798
  608.627808    6.000000   29.172338
  609.388428    6.000000   29.249727
  610.148926    6.000000   29.338848
  610.909363    6.000000   29.450863
  611.669678    6.000000   29.582911
  612.429993    6.000000   29.714825
  613.190186    6.000000   29.862619
  613.950378    6.000000   30.038074
  614.710449    6.000000   30.215508
  615.470459    6.000000   30.382446
  616.230347    6.000000   30.562349
  616.990234    6.000000   30.765633
  617.750000    6.000000   30.985308
  618.509766    6.000000   31.214043
  619.269409    6.000000   31.455957
  620.028992    6.000000   31.723768
  620.788513    6.000000   31.972273
  621.547913    6.000000   32.251820
  622.307312    6.000000   32.514858
  623.066589    6.000000   32.804817
  623.825806    6.000000   33.086662
  624.584961    6.000000   33.391788
  625.344055    6.000000   33.709225
  626.103088    6.000000   34.027649
  626.862000    6.000000   34.359447
  627.620911    6.000000   34.699257
  628.379700    6.000000   35.059250
  629.138428    6.000000   35.426838
  629.897095    6.000000   35.788498
  630.655640    6.000000   36.167526
  631.414185    6.000000   36.540070
  632.172607    6.000000   36.917912
  632.931030    6.000000   37.279652
  633.689331    6.000000   37.655205
  634.447510    6.000000   38.029865
  635.205688    6.000000   38.417374
  635.963806    6.000000   38.807549
  636.721802    6.000000   39.204937
  637.479736    6.000000   39.597973
  638.237610    6.000000   39.991661
  638.995422    6.000000   40.381500
  639.753113    6.000000   40.773285
  640.510803    6.000000   41.149078
  641.268372    6.000000   41.515335
  642.025879    6.000000   41.896893
  642.783325    6.000000   42.280136
  643.540710    6.000000   42.671478
  644.298035    6.000000   43.045338
  645.055237    6.000000   43.414871
  645.812378    6.000000   43.790409
  646.569458    6.000000   44.161598
  647.326477    6.000000   44.546612
  648.083435    6.000000   44.924801
  648.840271    6.000000   45.313480
  649.597107    6.000000   45.702808
  650.353821    6.000000   46.075001
  651.110474    6.000000   46.410805
  651.867065    6.000000   46.763336
  652.623535    6.000000   47.121353
  653.380005    6.000000   47.505711
  654.136353    6.000000   47.868374
  654.892639    6.000000   48.229607
  655.648865    6.000000   48.566574
  656.405029    6.000000   48.886845
  657.161072    6.000000   49.185059
  657.917053    6.000000   49.498653
  658.673035    6.000000   49.805710
  659.428894    6.000000   50.140182
  660.184631    6.000000   50.459637
  660.940369    6.000000   50.803776
  661.695984    6.000000   51.131355
  662.451599    6.000000   51.465080
  663.207092    6.000000   51.754505
  663.962524    6.000000   52.027847
  664.717834    6.000000   52.326187
  665.473145    6.000000   52.652077
  666.228333    6.000000   52.983425
  666.983459    6.000000   53.265217
  667.738525    6.000000   53.534565
  668.493530    6.000000   53.792419
  669.248413    6.000000   54.078274
  670.003296    6.000000   54.326385
  670.758057    6.000000   54.588181
  671.512756    6.000000   54.843597
  672.267334    6.000000   55.118790
  673.021912    6.000000   55.398350
  673.776367    6.000000   55.685474
  674.530823    6.000000   55.958973
  675.285156    6.000000   56.220627
  676.039368    6.000000   56.436390
  676.793579    6.000000   56.677120
  677.547668    6.000000   56.923233
  678.301758    6.000000   57.168674
  679.055725    6.000000   57.409798
  679.809570    6.000000   57.635998
  680.563416    6.000000   57.886131
  681.317139    6.000000   58.127232
  682.070862    6.000000   58.330002
  682.824463    6.000000   58.527264
  683.577942    6.000000   58.702599
  684.331421    6.000000   58.912582
  685.084839    6.000000   59.117107
  685.838135    6.000000   59.353703
  686.591370    6.000000   59.535576
  687.344543    6.000000   59.684418
  688.097595    6.000000   59.824886
  688.850647    6.000000   60.015137
  689.603577    6.000000   60.234356
  690.356445    6.000000   60.429176
  691.109253    6.000000   60.642021
  691.861938    6.000000   60.836910
  692.614624    6.000000   61.035572
  693.367188    6.000000   61.218525
  694.119690    6.000000   61.377464
  694.872131    6.000000   61.554478
  695.624451    6.000000   61.701332
  696.376770    6.000000   61.890354
  697.128967    6.000000   62.056232
  697.881104    6.000000   62.230911
  698.633118    6.000000   62.371708
  699.385132    6.000000   62.511833
  700.137024    6.000000   62.672119
  700.888855    6.000000   62.844994
  701.640625    6.000000   63.016617
  702.392334    6.000000   63.167274
  703.143921    6.000000   63.343761
  703.895508    6.000000   63.515278
  704.646973    6.000000   63.692562
  705.398376    6.000000   63.816254
  706.149658    6.000000   63.956032
  706.900940    6.000000   64.084534
  707.652100    6.000000   64.260529
  708.403198    6.000000   64.427284
  709.154236    6.000000   64.591164
  709.905151    6.000000   64.762436
  710.656006    6.000000   64.932472
  711.406860    6.000000   65.111176
  712.157593    6.000000   65.253899
  712.908203    6.000000   65.408150
  713.658813    6.000000   65.552338
  714.409302    6.000000   65.702896
  715.159729    6.000000   65.844124
  715.910095    6.000000   66.004936
  716.660339    6.000000   66.173073
  717.410583    6.000000   66.385567
  718.160706    6.000000   66.602394
  718.910767    6.000000   66.826591
  719.660767    6.000000   66.992950
  720.410645    6.000000   67.102013
  721.160461    6.000000   67.217285
  721.910278    6.000000   67.345428
  722.659912    6.000000   67.536148
  723.409546    6.000000   67.719933
  724.159058    6.000000   67.868507
  724.908569    6.000000   67.962585
  725.657898    6.000000   68.028900
  726.407227    6.000000   68.058281
  727.156494    6.000000   68.038010
  727.905640    6.000000   67.874908
  728.654724    6.000000   67.565887
  729.403748    6.000000   67.210938
  730.152649    6.000000   66.917267
  730.901550    6.000000   66.829391
  731.650330    6.000000   66.915237
  732.399048    6.000000   67.183640
  733.147644    6.000000   67.527786
  733.896240    6.000000   67.887383
  734.644714    6.000000   68.155144
  735.393127    6.000000   68.354073
  736.141479    6.000000   68.512474
  736.889709    6.000000   68.683205
  737.637939    6.000000   68.819496
  738.386047    6.000000   68.902184
  739.134033    6.000000   68.944580
  739.882019    6.000000   68.949059
  740.629883    6.000000   68.906822
  741.377686    6.000000   68.814102
  742.125427    6.000000   68.695992
  742.873108    6.000000   68.622177
  743.620667    6.000000   68.597054
  744.368225    6.000000   68.612015
  745.115662    6.000000   68.637825
  745.862976    6.000000   68.701157
  746.610291    6.000000   68.794334
  747.357483    6.000000   68.921730
  748.104614    6.000000   68.998116
  748.851685    6.000000   69.080872
  749.598633    6.000000   69.152992
  750.345581    6.000000   69.240150
  751.092407    6.000000   69.265289
  751.839111    6.000000   69.192825
  752.585815    6.000000   69.088326
  753.332397    6.000000   68.985031
  754.078918    6.000000   68.927895
  754.825378    6.000000   68.790039
  755.571777    6.000000   68.648262
  756.318054    6.000000   68.427399
  757.064270    6.000000   68.215843
  757.810425    6.000000   67.982002
  758.556519    6.000000   67.753616
  759.302490    6.000000   67.541222
  760.048401    6.000000   67.308372
  760.794250    6.000000   67.088417
  761.540039    6.000000   66.869827
  762.285706    6.000000   66.632027
  763.031311    6.000000   66.384071
  763.776855    6.000000   66.201111
  764.522339    6.000000   66.064232
  765.267700    6.000000   65.968872
  766.013000    6.000000   65.877228
  766.758240    6.000000   65.890388
  767.503418    6.000000   65.957932
  768.248474    6.000000   66.024673
  768.993469    6.000000   66.012329
  769.738403    6.000000   66.065842
  770.483276    6.000000   66.155823
  771.228027    6.000000   66.332962
  771.972717    6.000000   66.456085
  772.717346    6.000000   66.573608
  773.461914    6.000000   66.673882
  774.206360    6.000000   66.832062
  774.950745    6.000000   67.023941
  775.695068    6.000000   67.266983
  776.439331    6.000000   67.508904
  777.183472    6.000000   67.751678
  777.927551    6.000000   67.958183
  778.671570    6.000000   68.141266
  779.415527    6.000000   68.304146
  780.159363    6.000000   68.413216
  780.903137    6.000000   68.530296
  781.646851    6.000000   68.665657
  782.390442    6.000000   68.847412
  783.134033    6.000000   69.025604
  783.877502    6.000000   69.191032
  784.620850    6.000000   69.291504
  785.364197    6.000000   69.403473
  786.107422    6.000000   69.463593
  786.850586    6.000000   69.575478
  787.593689    6.000000   69.709671
  788.336670    6.000000   69.865479
  789.079651    6.000000   70.030251
  789.822449    6.000000   70.166946
  790.565247    6.000000   70.321350
  791.307983    6.000000   70.429787
  792.050598    6.000000   70.520477
  792.793152    6.000000   70.556244
  793.535583    6.000000   70.640610
  794.278015    6.000000   70.730072
  795.020325    6.000000   70.845184
  795.762512    6.000000   70.892876
  796.504700    6.000000   70.901680
  797.246765    6.000000   70.932419
  797.988770    6.000000   71.041115
  798.730713    6.000000   71.137993
  799.472534    6.000000   71.213669
  800.214355    6.000000   71.271973
  800.956055    6.000000   71.313667
  801.697632    6.000000   71.424744
  802.439209    6.000000   71.552139
  803.180664    6.000000   71.725731
  803.922058    6.000000   71.815613
  804.663330    6.000000   71.831688
  805.404541    6.000000   71.836609
  806.145691    6.000000   71.842957
  806.886780    6.000000   71.960938
  807.627808    6.000000   72.043114
  808.368713    6.000000   72.155663
  809.109558    6.000000   72.158142
  809.850281    6.000000   72.229385
  810.591003    6.000000   72.242355
  811.331604    6.000000   72.318939
  812.072144    6.000000   72.358566
  812.812561    6.000000   72.429382
  813.552979    6.000000   72.451279
  814.293274    6.000000   72.464668
  815.033447    6.000000   72.450562
  815.773621    6.000000   72.526840
  816.513672    6.000000   72.599693
  817.253662    6.000000   72.686478
  817.993530    6.000000   72.684814
  818.733398    6.000000   72.720772
  819.473145    6.000000   72.785385
  820.212769    6.000000   72.879623
  820.952393    6.000000   72.939613
  821.691895    6.000000   72.986908
  822.431335    6.000000   73.004761
  823.170715    6.000000   72.996948
  823.909973    6.000000   72.985153
  824.649170    6.000000   72.972588
  825.388306    6.000000   73.010254
  826.127319    6.000000   73.032219
  826.866272    6.000000   73.021721
  827.605164    6.000000   73.003059
  828.343994    6.000000   73.015938
  829.082703    6.000000   73.027023
  829.821350    6.000000   73.066566
  830.559937    6.000000   73.096954
  831.298401    6.000000   73.137268
  832.036865    6.000000   73.109901
  832.775146    6.000000   73.117065
  833.513428    6.000000   73.166077
  834.251587    6.000000   73.234077
  834.989685    6.000000   73.322090
  835.727722    6.000000   73.382484
  836.465637    6.000000   73.437042
  837.203552    6.000000   73.459785
  837.941284    6.000000   73.435738
  838.679016    6.000000   73.442520
  839.416626    6.000000   73.442406
  840.154175    6.000000   73.509171
  840.891663    6.000000   73.513336
  841.629028    6.000000   73.507462
  842.366333    6.000000   73.444382
  843.103577    6.000000   73.424889
  843.840759    6.000000   73.393127
  844.577820    6.000000   73.503777
  845.314819    6.000000   73.627312
  846.051697    6.000000   73.704323
  846.788513    6.000000   73.717857
  847.525269    6.000000   73.720924
  848.261963    6.000000   73.797005
  848.998596    6.000000   73.804390
  849.735107    6.000000   73.797302
  850.471497    6.000000   73.773132
  851.207886    6.000000   73.813400
  851.944153    6.000000   73.820053
  852.680359    6.000000   73.914543
  853.416504    6.000000   73.928627
  854.152527    6.000000   73.982208
  854.888489    6.000000   73.926186
  855.624390    6.000000   73.957253
  856.360168    6.000000   73.962021
  857.095886    6.000000   73.973907
  857.831543    6.000000   73.984863
  858.567078    6.000000   74.026161
  859.302551    6.000000   74.023186
  860.037964    6.000000   74.030357
  860.773315    6.000000   74.024361
  861.508545    6.000000   74.079781
  862.243713    6.000000   74.105515
  862.978760    6.000000   74.163811
  863.713806    6.000000   74.232117
  864.448730    6.000000   74.289124
  865.183533    6.000000   74.335960
  865.918335    6.000000   74.358269
  866.653015    6.000000   74.375626
  867.387634    6.000000   74.399834
  868.122131    6.000000   74.430260
  868.856567    6.000000   74.426811
  869.590942    6.000000   74.399284
  870.325256    6.000000   74.380791
  871.059448    6.000000   74.394913
  871.793579    6.000000   74.367020
  872.527588    6.000000   74.355759
  873.261536    6.000000   74.340179
  873.995422    6.000000   74.370789
  874.729248    6.000000   74.415840
  875.462952    6.000000   74.410583
  876.196594    6.000000   74.411537
  876.930176    6.000000   74.366615
  877.663635    6.000000   74.392525
  878.397034    6.000000   74.393265
  879.130371    6.000000   74.452293
  879.863647    6.000000   74.461678
  880.596802    6.000000   74.520935
  881.329834    6.000000   74.577751
  882.062866    6.000000   74.694290
  882.795776    6.000000   74.721947
  883.528625    6.000000   74.774086
  884.261353    6.000000   74.785805
  884.994019    6.000000   74.858711
  885.726624    6.000000   74.902168
  886.459167    6.000000   74.972824
  887.191589    6.000000   75.097771
  887.923950    6.000000   75.248283
  888.656189    6.000000   75.421806
  889.388428    6.000000   75.526489
  890.120483    6.000000   75.603310
  890.852539    6.000000   75.704575
  891.584473    6.000000   75.813423
  892.316345    6.000000   75.905975
  893.048157    6.000000   75.813278
  893.779846    6.000000   75.610535
  894.511475    6.000000   75.139893
  895.243042    6.000000   74.517540
  895.974487    6.000000   73.629448
  896.705872    6.000000   72.529282
  897.437134    6.000000   71.311661
  898.168396    6.000000   69.993668
  898.899536    6.000000   68.795029
  899.630554    6.000000   67.555054
  900.361572    6.000000   66.446114
  901.092468    6.000000   65.320549
  901.823242    6.000000   64.281342
  902.553955    6.000000   63.303493
  903.284607    6.000000   62.457081
  904.015198    6.000000   61.804520
  904.745667    6.000000   61.459698
  905.476074    6.000000   61.385628
  906.206421    6.000000   61.638859
  906.936646    6.000000   62.157642
  907.666809    6.000000   62.977203
  908.396912    6.000000   64.033943
  909.126892    6.000000   65.235168
  909.856812    6.000000   66.521477
  910.586670    6.000000   67.758171
  911.316406    6.000000   68.943245
  912.046082    6.000000   70.030769
  912.775635    6.000000   70.996933
  913.505188    6.000000   71.773865
  914.234619    6.000000   72.382607
  914.963928    6.000000   72.884369
  915.693176    6.000000   73.319717
  916.422363    6.000000   73.698547
  917.151489    6.000000   74.087410
  917.880493    6.000000   74.417877
  918.609436    6.000000   74.689491
  919.338318    6.000000   74.863297
  920.067078    6.000000   75.054192
  920.795776    6.000000   75.252213
  921.524353    6.000000   75.482262
  922.252869    6.000000   75.636269
  922.981323    6.000000   75.792107
  923.709656    6.000000   75.870384
  924.437988    6.000000   76.009590
  925.166138    6.000000   76.076759
  925.894287    6.000000   76.191628
  926.622314    6.000000   76.196274
  927.350281    6.000000   76.243576
  928.078125    6.000000   76.260384
  928.805908    6.000000   76.315231
  929.533630    6.000000   76.308624
  930.261230    6.000000   76.321686
  930.988770    6.000000   76.331429
  931.716248    6.000000   76.423965
  932.443604    6.000000   76.479980
  933.170898    6.000000   76.531837
  933.898071    6.000000   76.582550
  934.625244    6.000000   76.642639
  935.352234    6.000000   76.785919
  936.079224    6.000000   76.880341
  936.806091    6.000000   76.954582
  937.532898    6.000000   76.985252
  938.259583    6.000000   76.989967
  938.986206    6.000000   77.023216
  939.712769    6.000000   77.016022
  940.439270    6.000000   77.023155
  941.165649    6.000000   76.988258
  941.891907    6.000000   77.027122
  942.618164    6.000000   77.094490
  943.344238    6.000000   77.160767
  944.070312    6.000000   77.234299
  944.796265    6.000000   77.271950
  945.522156    6.000000   77.352661
  946.247986    6.000000   77.324249
  946.973694    6.000000   77.314720
  947.699341    6.000000   77.294823
  948.424866    6.000000   77.277191
  949.150330    6.000000   77.268272
  949.875732    6.000000   77.328796
  950.601013    6.000000   77.378426
  951.326233    6.000000   77.436455
  952.051392    6.000000   77.407295
  952.776428    6.000000   77.422043
  953.501404    6.000000   77.462563
  954.226318    6.000000   77.495880
  954.951111    6.000000   77.485016
  955.675781    6.000000   77.505707
  956.400452    6.000000   77.546188
  957.125000    6.000000   77.563309
  957.849487    6.000000   77.541939
  958.573853    6.000000   77.501747
  959.298157    6.000000   77.548370
  960.022400    6.000000   77.510895
  960.746521    6.000000   77.562141
  961.470581    6.000000   77.590576
  962.194519    6.000000   77.676544
  962.918396    6.000000   77.749657
  963.642212    6.000000   77.802444
  964.365906    6.000000   77.809677
  965.089539    6.000000   77.799301
  965.813110    6.000000   77.752686
  966.536560    6.000000   77.721382
  967.259949    6.000000   77.692123
  967.983276    6.000000   77.724884
  968.706482    6.000000   77.743919
  969.429626    6.000000   77.783249
  970.152649    6.000000   77.856049
  970.875610    6.000000   77.943260
  971.598511    6.000000   78.004799
  972.321289    6.000000   77.929451
  973.044006    6.000000   77.936806
  973.766602    6.000000   77.868843
  974.489136    6.000000   77.945076
  975.211609    6.000000   77.885803
  975.934021    6.000000   77.895302
  976.656311    6.000000   77.863571
  977.378479    6.000000   77.928055
  978.100586    6.000000   77.976608
  978.822632    6.000000   78.058784
  979.544617    6.000000   78.123642
  980.266479    6.000000   78.117661
  980.988281    6.000000   78.098984
  981.709961    6.000000   78.108582
  982.431580    6.000000   78.124260
  983.153076    6.000000   78.137512
  983.874573    6.000000   78.072105
  984.595886    6.000000   78.118614
  985.317200    6.000000   78.082336
  986.038391    6.000000   78.078819
  986.759521    6.000000   78.084129
  987.480530    6.000000   78.145447
  988.201477    6.000000   78.229156
  988.922302    6.000000   78.234184
  989.643066    6.000000   78.277206
  990.363770    6.000000   78.295586
  991.084351    6.000000   78.353378
  991.804871    6.000000   78.410042
  992.525330    6.000000   78.347794
  993.245667    6.000000   78.261612
  993.965942    6.000000   78.171486
  994.686096    6.000000   78.265205
  995.406189    6.000000   78.379456
  996.126221    6.000000   78.457390
  996.846130    6.000000   78.449417
  997.565979    6.000000   78.419853
  998.285706    6.000000   78.416466
  999.005371    6.000000   78.456383
  999.724976    6.000000   78.426094
 1000.444458    6.000000   78.401306
 1001.163879    6.000000   78.239677
 1001.883179    6.000000   78.226669
 1002.602478    6.000000   78.175415
 1003.321594    6.000000   78.246201
 1004.040649    6.000000   78.292007
 1004.759644    6.000000   78.362694
 1005.478577    6.000000   78.419395
 1006.197388    6.000000   78.416267
 1006.916138    6.000000   78.320961
 1007.634766    6.000000   78.284813
 1008.353333    6.000000   78.213234
 1009.071777    6.000000   78.300812
 1009.790161    6.000000   78.339424
 1010.508484    6.000000   78.391968
 1011.226685    6.000000   78.406052
 1011.944824    6.000000   78.478867
 1012.662903    6.000000   78.545654
 1013.380859    6.000000   78.561226
 1014.098694    6.000000   78.538689
 1014.816528    6.000000   78.505211
 1015.534241    6.000000   78.468491
 1016.251831    6.000000   78.394958
 1016.969360    6.000000   78.400169
 1017.686829    6.000000   78.417938
 1018.404175    6.000000   78.413925
 1019.121460    6.000000   78.419807
 1019.838623    6.000000   78.434113
 1020.555725    6.000000   78.497978
 1021.272766    6.000000   78.536858
 1021.989685    6.000000   78.584396
 1022.706543    6.000000   78.656097
 1023.423340    6.000000   78.685005
 1024.140015    6.000000   78.713326
 1024.856567    6.000000   78.668594
 1025.573120    6.000000   78.605652
 1026.289551    6.000000   78.544220
 1027.005859    6.000000   78.473579
 1027.722046    6.000000   78.493813
 1028.438232    6.000000   78.474228
 1029.154297    6.000000   78.500000
 1029.870239    6.000000   78.472687
 1030.586182    6.000000   78.495575
 1031.302002    6.000000   78.536087
 1032.017700    6.000000   78.554764
 1032.733398    6.000000   78.565384
 1033.448975    6.000000   78.526138
 1034.164429    6.000000   78.567833
 1034.879761    6.000000   78.461449
 1035.595093    6.000000   78.498650
 1036.310303    6.000000   78.436966
 1037.025391    6.000000   78.521767
 1037.740479    6.000000   78.470619
 1038.455444    6.000000   78.453308
 1039.170288    6.000000   78.464340
 1039.885010    6.000000   78.519089
 1040.599731    6.000000   78.500374
 1041.314331    6.000000   78.434296
 1042.028809    6.000000   78.360596
 1042.743286    6.000000   78.411026
 1043.457642    6.000000   78.487778
 1044.171875    6.000000   78.504166
 1044.885986    6.000000   78.468781
 1045.600098    6.000000   78.518753
 1046.314087    6.000000   78.489708
 1047.028076    6.000000   78.559929
 1047.741821    6.000000   78.480858
 1048.455566    6.000000   78.542351
 1049.169189    6.000000   78.406715
 1049.882812    6.000000   78.322311
 1050.596313    6.000000   78.230675
 1051.309692    6.000000   78.237335
 1052.022949    6.000000   78.340378
 1052.736206    6.000000   78.308807
 1053.449341    6.000000   78.288208
 1054.162354    6.000000   78.213837
 1054.875244    6.000000   78.302536
 1055.588135    6.000000   78.207031
 1056.300903    6.000000   78.166908
 1057.013672    6.000000   78.152565
 1057.726196    6.000000   78.175476
 1058.438721    6.000000   78.086922
 1059.151123    6.000000   77.951645
 1059.863525    6.000000   78.041336
 1060.575806    6.000000   78.056137
 1061.287964    6.000000   78.073509
 1062.000000    6.000000   78.101280
 1062.712036    6.000000   78.104980
 1063.423950    6.000000   78.172546
 1064.135742    6.000000   78.191147
 1064.847412    6.000000   78.158997
 1065.559082    6.000000   78.109558
 1066.270630    6.000000   77.921906
 1066.982178    6.000000   77.990433
 1067.693481    6.000000   78.007118
 1068.404785    6.000000   78.084221
 1069.115967    6.000000   78.085007
 1069.827148    6.000000   78.049088
 1070.538086    6.000000   78.008438
 1071.249146    6.000000   78.028694
 1071.959961    6.000000   77.962837
 1072.670654    6.000000   77.920860
 1073.381348    6.000000   77.851219
 1074.091919    6.000000   77.867065
 1074.802490    6.000000   77.864716
 1075.512939    6.000000   77.850349
 1076.223145    6.000000   77.838181
 1076.933472    6.000000   77.861015
 1077.643555    6.000000   77.760384
 1078.353638    6.000000   77.813301
 1079.063599    6.000000   77.778519
 1079.773560    6.000000   77.813278
 1080.483276    6.000000   77.621628
 1081.192993    6.000000   77.680130
 1081.902588    6.000000   77.746895
 1082.612183    6.000000   77.813629
 1083.321655    6.000000   77.710251
 1084.031006    6.000000   77.494278
 1084.740234    6.000000   77.461891
 1085.449463    6.000000   77.197372
 1086.158447    6.000000   77.252937
 1086.867554    6.000000   77.072632
 1087.576416    6.000000   77.218636
 1088.285278    6.000000   77.054138
 1088.994019    6.000000   76.903191
 1089.702637    6.000000   76.736542
 1090.411133    6.000000   76.616898
 1091.119629    6.000000   76.522453
 1091.828003    6.000000   76.364632
 1092.536377    6.000000   76.256538
 1093.244507    6.000000   76.282227
 1093.952637    6.000000   76.197769
 1094.660645    6.000000   76.134933
 1095.368652    6.000000   75.878151
 1096.076416    6.000000   75.809731
 1096.784180    6.000000   75.615501
 1097.491943    6.000000   75.682579
 1098.199463    6.000000   75.481949
 1098.906982    6.000000   75.416428
 1099.614380    6.000000   75.247292
 1100.321655    6.000000   75.260971
 1101.028931    6.000000   75.143028
 1101.736084    6.000000   74.803947
 1102.443115    6.000000   74.643318
 1103.150024    6.000000   74.485588
 1103.856934    6.000000   74.351761
 1104.563721    6.000000   73.916069
 1105.270386    6.000000   73.615280
 1105.977051    6.000000   73.449196
 1106.683594    6.000000   73.392860
 1107.390015    6.000000   73.083092
 1108.096313    6.000000   72.788536
 1108.802612    6.000000   72.398170
 1109.508667    6.000000   72.356842
 1110.214844    6.000000   72.240784
 1110.920776    6.000000   72.193031
 1111.626709    6.000000   72.081207
 1112.332397    6.000000   72.073013
 1113.038208    6.000000   71.950089
 1113.743774    6.000000   71.625710
 1114.449341    6.000000   71.257690
 1115.154785    6.000000   70.938812
 1115.860107    6.000000   70.822556
 1116.565430    6.000000   70.621193
 1117.270508    6.000000   70.515800
 1117.975586    6.000000   70.448204
 1118.680664    6.000000   70.098846

  347.693481    7.000000   73.076920
  348.476318    7.000000   61.702129
  349.259064    7.000000   51.162792
  350.041779    7.000000   46.477051
  350.824432    7.000000   45.481529
  351.606995    7.000000   45.037495
  352.389526    7.000000   44.844231
  353.171997    7.000000   45.178764
  353.954376    7.000000   45.485664
  354.736725    7.000000   45.433453
  355.519012    7.000000   45.134403
  356.301208    7.000000   44.675591
  357.083374    7.000000   44.708511
  357.865448    7.000000   44.989941
  358.647491    7.000000   45.218418
  359.429443    7.000000   43.976135
  360.211365    7.000000   44.174667
  360.993195    7.000000   43.999256
  361.774994    7.000000   44.614822
  362.556702    7.000000   44.163528
  363.338379    7.000000   43.698940
  364.119965    7.000000   43.072495
  364.901520    7.000000   42.288151
  365.682983    7.000000   42.696987
  366.464386    7.000000   42.475842
  367.245758    7.000000   42.554131
  368.027039    7.000000   42.137039
  368.808258    7.000000   41.807453
  369.589447    7.000000   41.977966
  370.370544    7.000000   41.740780
  371.151581    7.000000   41.706215
  371.932556    7.000000   41.360882
  372.713470    7.000000   41.282833
  373.494324    7.000000   41.347919
  374.275116    7.000000   40.993340
  375.055847    7.000000   40.914448
  375.836517    7.000000   40.600285
  376.617126    7.000000   40.455471
  377.397675    7.000000   40.219223
  378.178162    7.000000   40.131374
  378.958588    7.000000   39.852936
  379.738953    7.000000   39.696686
  380.519226    7.000000   39.548443
  381.299469    7.000000   39.572231
  382.079651    7.000000   39.299648
  382.859741    7.000000   39.151752
  383.639801    7.000000   38.925301
  384.419769    7.000000   38.843460
  385.199707    7.000000   38.707855
  385.979553    7.000000   38.465885
  386.759369    7.000000   38.332493
  387.539093    7.000000   38.100861
  388.318756    7.000000   37.960972
  389.098358    7.000000   37.668221
  389.877930    7.000000   37.384258
  390.657410    7.000000   37.149010
  391.436829    7.000000   36.936867
  392.216187    7.000000   36.825184
  392.995483    7.000000   36.747509
  393.774719    7.000000   36.732021
  394.553864    7.000000   36.535667
  395.332977    7.000000   36.403385
  396.112030    7.000000   36.173901
  396.891022    7.000000   36.013176
  397.669922    7.000000   35.810596
  398.448792    7.000000   35.594193
  399.227570    7.000000   35.477036
  400.006317    7.000000   35.306992
  400.784973    7.000000   35.217709
  401.563568    7.000000   35.080925
  402.342102    7.000000   34.964748
  403.120605    7.000000   34.774971
  403.899017    7.000000   34.683788
  404.677368    7.000000   34.484684
  405.455658    7.000000   34.310108
  406.233856    7.000000   34.124542
  407.012024    7.000000   34.014629
  407.790131    7.000000   33.967941
  408.568176    7.000000   33.842670
  409.346130    7.000000   33.718616
  410.124054    7.000000   33.574856
  410.901886    7.000000   33.470680
  411.679657    7.000000   33.357910
  412.457397    7.000000   33.274700
  413.235046    7.000000   33.105606
  414.012634    7.000000   32.968296
  414.790161    7.000000   32.819698
  415.567627    7.000000   32.796726
  416.345032    7.000000   32.759834
  417.122345    7.000000   32.633175
  417.899628    7.000000   32.470127
  418.676849    7.000000   32.355495
  419.453979    7.000000   32.271980
  420.231079    7.000000   32.214329
  421.008087    7.000000   32.116795
  421.785034    7.000000   32.053284
  422.561920    7.000000   31.991705
  423.338745    7.000000   31.895515
  424.115509    7.000000   31.788765
  424.892212    7.000000   31.662750
  425.668854    7.000000   31.541811
  426.445435    7.000000   31.459188
  427.221924    7.000000   31.378399
  427.998383    7.000000   31.324965
  428.774750    7.000000   31.299185
  429.551086    7.000000   31.258097
  430.327332    7.000000   31.208380
  431.103516    7.000000   31.130657
  431.879639    7.000000   31.076319
  432.655701    7.000000   31.009680
  433.431702    7.000000   30.977940
  434.207611    7.000000   30.888668
  434.983490    7.000000   30.867014
  435.759277    7.000000   30.835320
  436.535034    7.000000   30.849005
  437.310699    7.000000   30.835028
  438.086304    7.000000   30.830767
  438.861847    7.000000   30.827257
  439.637329    7.000000   30.817247
  440.412750    7.000000   30.764980
  441.188110    7.000000   30.756315
  441.963379    7.000000   30.752151
  442.738617    7.000000   30.748650
  443.513763    7.000000   30.742306
  444.288849    7.000000   30.728600
  445.063873    7.000000   30.784031
  445.838867    7.000000   30.812519
  446.613739    7.000000   30.882021
  447.388580    7.000000   30.888096
  448.163361    7.000000   30.931257
  448.938049    7.000000   30.977474
  449.712708    7.000000   31.071981
  450.487274    7.000000   31.152168
  451.261780    7.000000   31.210777
  452.036224    7.000000   31.235037
  452.810608    7.000000   31.270350
  453.584930    7.000000   31.350033
  454.359192    7.000000   31.402679
  455.133362    7.000000   31.477760
  455.907501    7.000000   31.504807
  456.681549    7.000000   31.604435
  457.455536    7.000000   31.661736
  458.229462    7.000000   31.746809
  459.003326    7.000000   31.812918
  459.777130    7.000000   31.890064
  460.550842    7.000000   31.992849
  461.324524    7.000000   32.112041
  462.098114    7.000000   32.209869
  462.871643    7.000000   32.273945
  463.645142    7.000000   32.343201
  464.418518    7.000000   32.438511
  465.191864    7.000000   32.563080
  465.965149    7.000000   32.649265
  466.738342    7.000000   32.765995
  467.511505    7.000000   32.865429
  468.284576    7.000000   32.989349
  469.057587    7.000000   33.090851
  469.830536    7.000000   33.202320
  470.603424    7.000000   33.332531
  471.376221    7.000000   33.458435
  472.148987    7.000000   33.579914
  472.921661    7.000000   33.690903
  473.694275    7.000000   33.796871
  474.466858    7.000000   33.916393
  475.239319    7.000000   34.049225
  476.011749    7.000000   34.204971
  476.784119    7.000000   34.355888
  477.556396    7.000000   34.505997
  478.328613    7.000000   34.650867
  479.100800    7.000000   34.751072
  479.872864    7.000000   34.838139
  480.644897    7.000000   34.934738
  481.416870    7.000000   35.070148
  482.188751    7.000000   35.197632
  482.960602    7.000000   35.319916
  483.732361    7.000000   35.462887
  484.504059    7.000000   35.611126
  485.275696    7.000000   35.767334
  486.047241    7.000000   35.923275
  486.818756    7.000000   36.087196
  487.590179    7.000000   36.264915
  488.361542    7.000000   36.440723
  489.132843    7.000000   36.641563
  489.904083    7.000000   36.803459
  490.675262    7.000000   36.966736
  491.446350    7.000000   37.098324
  492.217407    7.000000   37.231617
  492.988373    7.000000   37.360828
  493.759277    7.000000   37.448704
  494.530121    7.000000   37.523052
  495.300873    7.000000   37.552643
  496.071594    7.000000   37.575466
  496.842224    7.000000   37.569290
  497.612793    7.000000   37.565147
  498.383301    7.000000   37.569607
  499.153748    7.000000   37.567673
  499.924103    7.000000   37.561382
  500.694427    7.000000   37.553864
  501.464661    7.000000   37.564201
  502.234833    7.000000   37.564796
  503.004944    7.000000   37.527882
  503.774963    7.000000   37.484562
  504.544952    7.000000   37.450520
  505.314850    7.000000   37.453663
  506.084686    7.000000   37.449493
  506.854462    7.000000   37.405785
  507.624176    7.000000   37.382401
  508.393799    7.000000   37.348934
  509.163391    7.000000   37.332451
  509.932892    7.000000   37.282246
  510.702332    7.000000   37.237034
  511.471680    7.000000   37.220989
  512.240967    7.000000   37.204735
  513.010254    7.000000   37.204857
  513.779419    7.000000   37.176411
  514.548523    7.000000   37.140331
  515.317566    7.000000   37.102104
  516.086487    7.000000   37.055141
  516.855408    7.000000   37.035526
  517.624268    7.000000   36.992542
  518.393005    7.000000   36.958847
  519.161682    7.000000   36.920975
  519.930359    7.000000   36.881504
  520.698914    7.000000   36.856960
  521.467407    7.000000   36.836021
  522.235840    7.000000   36.834347
  523.004211    7.000000   36.806503
  523.772461    7.000000   36.757736
  524.540710    7.000000   36.709549
  525.308899    7.000000   36.680939
  526.076965    7.000000   36.649807
  526.844971    7.000000   36.598953
  527.612976    7.000000   36.538773
  528.380859    7.000000   36.503815
  529.148682    7.000000   36.474480
  529.916443    7.000000   36.452110
  530.684082    7.000000   36.387123
  531.451721    7.000000   36.302364
  532.219299    7.000000   36.232277
  532.986755    7.000000   36.182716
  533.754211    7.000000   36.169647
  534.521545    7.000000   36.124474
  535.288818    7.000000   36.094273
  536.056030    7.000000   36.045254
  536.823181    7.000000   35.992588
  537.590271    7.000000   35.936970
  538.357239    7.000000   35.892307
  539.124207    7.000000   35.863567
  539.891052    7.000000   35.806133
  540.657898    7.000000   35.752434
  541.424622    7.000000   35.702717
  542.191284    7.000000   35.660633
  542.957886    7.000000   35.582298
  543.724426    7.000000   35.502098
  544.490906    7.000000   35.428219
  545.257263    7.000000   35.380341
  546.023621    7.000000   35.321598
  546.789856    7.000000   35.271168
  547.556091    7.000000   35.202408
  548.322205    7.000000   35.142399
  549.088257    7.000000   35.068577
  549.854248    7.000000   34.999874
  550.620178    7.000000   34.934948
  551.385986    7.000000   34.851032
  552.151794    7.000000   34.782982
  552.917480    7.000000   34.712559
  553.683167    7.000000   34.658649
  554.448730    7.000000   34.586037
  555.214233    7.000000   34.510735
  555.979675    7.000000   34.438251
  556.745056    7.000000   34.358719
  557.510315    7.000000   34.305744
  558.275574    7.000000   34.226242
  559.040710    7.000000   34.163654
  559.805847    7.000000   34.063305
  560.570862    7.000000   33.977512
  561.335815    7.000000   33.893402
  562.100708    7.000000   33.820103
  562.865540    7.000000   33.744160
  563.630310    7.000000   33.667915
  564.394958    7.000000   33.575253
  565.159607    7.000000   33.474331
  565.924133    7.000000   33.351192
  566.688599    7.000000   33.235336
  567.453003    7.000000   33.137367
  568.217346    7.000000   33.058079
  568.981628    7.000000   32.978779
  569.745850    7.000000   32.885456
  570.509949    7.000000   32.785954
  571.273987    7.000000   32.675419
  572.038025    7.000000   32.574341
  572.801941    7.000000   32.465351
  573.565796    7.000000   32.363758
  574.329590    7.000000   32.263226
  575.093262    7.000000   32.150082
  575.856934    7.000000   32.041683
  576.620483    7.000000   31.925791
  577.384033    7.000000   31.838970
  578.147461    7.000000   31.747017
  578.910828    7.000000   31.669756
  579.674133    7.000000   31.574310
  580.437378    7.000000   31.473240
  581.200500    7.000000   31.364555
  581.963623    7.000000   31.266750
  582.726624    7.000000   31.161104
  583.489563    7.000000   31.051544
  584.252502    7.000000   30.964157
  585.015259    7.000000   30.881693
  585.778015    7.000000   30.799458
  586.540710    7.000000   30.680902
  587.303284    7.000000   30.576715
  588.065857    7.000000   30.474764
  588.828308    7.000000   30.395727
  589.590698    7.000000   30.316589
  590.353027    7.000000   30.237558
  591.115295    7.000000   30.144428
  591.877502    7.000000   30.063164
  592.639587    7.000000   29.987181
  593.401611    7.000000   29.911491
  594.163635    7.000000   29.827122
  594.925537    7.000000   29.739458
  595.687378    7.000000   29.678339
  596.449097    7.000000   29.616062
  597.210815    7.000000   29.560816
  597.972412    7.000000   29.526203
  598.734009    7.000000   29.477665
  599.495483    7.000000   29.441042
  600.256897    7.000000   29.375029
  601.018250    7.000000   29.355614
  601.779541    7.000000   29.326797
  602.540710    7.000000   29.324280
  603.301880    7.000000   29.307245
  604.062927    7.000000   29.310259
  604.823914    7.000000   29.310410
  605.584839    7.000000   29.335669
  606.345703    7.000000   29.387276
  607.106506    7.000000   29.445124
  607.867188    7.000000   29.509108
  608.627808    7.000000   29.574236
  609.388428    7.000000   29.651237
  610.148926    7.000000   29.731892
  610.909363    7.000000   29.831884
  611.669678    7.000000   29.938868
  612.429993    7.000000   30.072859
  613.190186    7.000000   30.210400
  613.950378    7.000000   30.385410
  614.710449    7.000000   30.548971
  615.470459    7.000000   30.716322
  616.230347    7.000000   30.889439
  616.990234    7.000000   31.097023
  617.750000    7.000000   31.318876
  618.509766    7.000000   31.529964
  619.269409    7.000000   31.759506
  620.028992    7.000000   32.003662
  620.788513    7.000000   32.268059
  621.547913    7.000000   32.527302
  622.307312    7.000000   32.804474
  623.066589    7.000000   33.082726
  623.825806    7.000000   33.365643
  624.584961    7.000000   33.660896
  625.344055    7.000000   33.977501
  626.103088    7.000000   34.307236
  626.862000    7.000000   34.627197
  627.620911    7.000000   34.966290
  628.379700    7.000000   35.316525
  629.138428    7.000000   35.696297
  629.897095    7.000000   36.064693
  630.655640    7.000000   36.440193
  631.414185    7.000000   36.809727
  632.172607    7.000000   37.185181
  632.931030    7.000000   37.543320
  633.689331    7.000000   37.908291
  634.447510    7.000000   38.280224
  635.205688    7.000000   38.681217
  635.963806    7.000000   39.075195
  636.721802    7.000000   39.479965
  637.479736    7.000000   39.863037
  638.237610    7.000000   40.268635
  638.995422    7.000000   40.645420
  639.753113    7.000000   41.035732
  640.510803    7.000000   41.400349
  641.268372    7.000000   41.786610
  642.025879    7.000000   42.179298
  642.783325    7.000000   42.586124
  643.540710    7.000000   42.967072
  644.298035    7.000000   43.340862
  645.055237    7.000000   43.704514
  645.812378    7.000000   44.088566
  646.569458    7.000000   44.469738
  647.326477    7.000000   44.847984
  648.083435    7.000000   45.229057
  648.840271    7.000000   45.616440
  649.597107    7.000000   46.009766
  650.353821    7.000000   46.379154
  651.110474    7.000000   46.722576
  651.867065    7.000000   47.084263
  652.623535    7.000000   47.454147
  653.380005    7.000000   47.826611
  654.136353    7.000000   48.184532
  654.892639    7.000000   48.529804
  655.648865    7.000000   48.865227
  656.405029    7.000000   49.173573
  657.161072    7.000000   49.504036
  657.917053    7.000000   49.833355
  658.673035    7.000000   50.174061
  659.428894    7.000000   50.511356
  660.184631    7.000000   50.851727
  660.940369    7.000000   51.183907
  661.695984    7.000000   51.537670
  662.451599    7.000000   51.865425
  663.207092    7.000000   52.188339
  663.962524    7.000000   52.472733
  664.717834    7.000000   52.794209
  665.473145    7.000000   53.131348
  666.228333    7.000000   53.458382
  666.983459    7.000000   53.750763
  667.738525    7.000000   54.011356
  668.493530    7.000000   54.277431
  669.248413    7.000000   54.546001
  670.003296    7.000000   54.816273
  670.758057    7.000000   55.067234
  671.512756    7.000000   55.342609
  672.267334    7.000000   55.608292
  673.021912    7.000000   55.884071
  673.776367    7.000000   56.173141
  674.530823    7.000000   56.468868
  675.285156    7.000000   56.743195
  676.039368    7.000000   56.966087
  676.793579    7.000000   57.180233
  677.547668    7.000000   57.403286
  678.301758    7.000000   57.633411
  679.055725    7.000000   57.882381
  679.809570    7.000000   58.120693
  680.563416    7.000000   58.374146
  681.317139    7.000000   58.578518
  682.070862    7.000000   58.776531
  682.824463    7.000000   58.943199
  683.577942    7.000000   59.146488
  684.331421    7.000000   59.338615
  685.084839    7.000000   59.570869
  685.838135    7.000000   59.770641
  686.591370    7.000000   59.965794
  687.344543    7.000000   60.102402
  688.097595    7.000000   60.249226
  688.850647    7.000000   60.426971
  689.603577    7.000000   60.645809
  690.356445    7.000000   60.853008
  691.109253    7.000000   61.068062
  691.861938    7.000000   61.262932
  692.614624    7.000000   61.457310
  693.367188    7.000000   61.645901
  694.119690    7.000000   61.825058
  694.872131    7.000000   62.010025
  695.624451    7.000000   62.158279
  696.376770    7.000000   62.342106
  697.128967    7.000000   62.509762
  697.881104    7.000000   62.704536
  698.633118    7.000000   62.828152
  699.385132    7.000000   62.963528
  700.137024    7.000000   63.098984
  700.888855    7.000000   63.280674
  701.640625    7.000000   63.449474
  702.392334    7.000000   63.612988
  703.143921    7.000000   63.787331
  703.895508    7.000000   63.970360
  704.646973    7.000000   64.148254
  705.398376    7.000000   64.275917
  706.149658    7.000000   64.420967
  706.900940    7.000000   64.562019
  707.652100    7.000000   64.725616
  708.403198    7.000000   64.885574
  709.154236    7.000000   65.050728
  709.905151    7.000000   65.235252
  710.656006    7.000000   65.412300
  711.406860    7.000000   65.593498
  712.157593    7.000000   65.759560
  712.908203    7.000000   65.904617
  713.658813    7.000000   66.047150
  714.409302    7.000000   66.199242
  715.159729    7.000000   66.372505
  715.910095    7.000000   66.550926
  716.660339    7.000000   66.704018
  717.410583    7.000000   66.891479
  718.160706    7.000000   67.083107
  718.910767    7.000000   67.316055
  719.660767    7.000000   67.493393
  720.410645    7.000000   67.637329
  721.160461    7.000000   67.755859
  721.910278    7.000000   67.900444
  722.659912    7.000000   68.054802
  723.409546    7.000000   68.230568
  724.159058    7.000000   68.353607
  724.908569    7.000000   68.429962
  725.657898    7.000000   68.426056
  726.407227    7.000000   68.361290
  727.156494    7.000000   68.199585
  727.905640    7.000000   67.895836
  728.654724    7.000000   67.547668
  729.403748    7.000000   67.302101
  730.152649    7.000000   67.261711
  730.901550    7.000000   67.417656
  731.650330    7.000000   67.676056
  732.399048    7.000000   67.990501
  733.147644    7.000000   68.290764
  733.896240    7.000000   68.594612
  734.644714    7.000000   68.795746
  735.393127    7.000000   68.940804
  736.141479    7.000000   69.034996
  736.889709    7.000000   69.151283
  737.637939    7.000000   69.279129
  738.386047    7.000000   69.310883
  739.134033    7.000000   69.324448
  739.882019    7.000000   69.254837
  740.629883    7.000000   69.169922
  741.377686    7.000000   69.061157
  742.125427    7.000000   68.961998
  742.873108    7.000000   68.954987
  743.620667    7.000000   68.947273
  744.368225    7.000000   69.017326
  745.115662    7.000000   69.056847
  745.862976    7.000000   69.181618
  746.610291    7.000000   69.253235
  747.357483    7.000000   69.358040
  748.104614    7.000000   69.428200
  748.851685    7.000000   69.485680
  749.598633    7.000000   69.537476
  750.345581    7.000000   69.527847
  751.092407    7.000000   69.513947
  751.839111    7.000000   69.402397
  752.585815    7.000000   69.313522
  753.332397    7.000000   69.177795
  754.078918    7.000000   69.073158
  754.825378    7.000000   68.873093
  755.571777    7.000000   68.691635
  756.318054    7.000000   68.447647
  757.064270    7.000000   68.190880
  757.810425    7.000000   67.924858
  758.556519    7.000000   67.669350
  759.302490    7.000000   67.465935
  760.048401    7.000000   67.242638
  760.794250    7.000000   67.023582
  761.540039    7.000000   66.789474
  762.285706    7.000000   66.557121
  763.031311    7.000000   66.346039
  763.776855    7.000000   66.193779
  764.522339    7.000000   66.105881
  765.267700    7.000000   66.052338
  766.013000    7.000000   66.042564
  766.758240    7.000000   66.104088
  767.503418    7.000000   66.198120
  768.248474    7.000000   66.279297
  768.993469    7.000000   66.308365
  769.738403    7.000000   66.398247
  770.483276    7.000000   66.515007
  771.228027    7.000000   66.713829
  771.972717    7.000000   66.862572
  772.717346    7.000000   67.021812
  773.461914    7.000000   67.103111
  774.206360    7.000000   67.246300
  774.950745    7.000000   67.409126
  775.695068    7.000000   67.685127
  776.439331    7.000000   67.947823
  777.183472    7.000000   68.214539
  777.927551    7.000000   68.395020
  778.671570    7.000000   68.618607
  779.415527    7.000000   68.761787
  780.159363    7.000000   68.899643
  780.903137    7.000000   69.006332
  781.646851    7.000000   69.132423
  782.390442    7.000000   69.307053
  783.134033    7.000000   69.448486
  783.877502    7.000000   69.629257
  784.620850    7.000000   69.746674
  785.364197    7.000000   69.874763
  786.107422    7.000000   69.965340
  786.850586    7.000000   70.090706
  787.593689    7.000000   70.202705
  788.336670    7.000000   70.355240
  789.079651    7.000000   70.510345
  789.822449    7.000000   70.648903
  790.565247    7.000000   70.765388
  791.307983    7.000000   70.854477
  792.050598    7.000000   70.944504
  792.793152    7.000000   71.036865
  793.535583    7.000000   71.134239
  794.278015    7.000000   71.223145
  795.020325    7.000000   71.294205
  795.762512    7.000000   71.315308
  796.504700    7.000000   71.333290
  797.246765    7.000000   71.389732
  797.988770    7.000000   71.474762
  798.730713    7.000000   71.606903
  799.472534    7.000000   71.650497
  800.214355    7.000000   71.728058
  800.956055    7.000000   71.774429
  801.697632    7.000000   71.879852
  802.439209    7.000000   72.007378
  803.180664    7.000000   72.141487
  803.922058    7.000000   72.230354
  804.663330    7.000000   72.259315
  805.404541    7.000000   72.282509
  806.145691    7.000000   72.322685
  806.886780    7.000000   72.436150
  807.627808    7.000000   72.501472
  808.368713    7.000000   72.570633
  809.109558    7.000000   72.591362
  809.850281    7.000000   72.660286
  810.591003    7.000000   72.712852
  811.331604    7.000000   72.760162
  812.072144    7.000000   72.812828
  812.812561    7.000000   72.876640
  813.552979    7.000000   72.906387
  814.293274    7.000000   72.910233
  815.033447    7.000000   72.915771
  815.773621    7.000000   72.963921
  816.513672    7.000000   73.053741
  817.253662    7.000000   73.087646
  817.993530    7.000000   73.143234
  818.733398    7.000000   73.142059
  819.473145    7.000000   73.217216
  820.212769    7.000000   73.274048
  820.952393    7.000000   73.348648
  821.691895    7.000000   73.422661
  822.431335    7.000000   73.425720
  823.170715    7.000000   73.392601
  823.909973    7.000000   73.369141
  824.649170    7.000000   73.369133
  825.388306    7.000000   73.404793
  826.127319    7.000000   73.414719
  826.866272    7.000000   73.420708
  827.605164    7.000000   73.430969
  828.343994    7.000000   73.453400
  829.082703    7.000000   73.445953
  829.821350    7.000000   73.482231
  830.559937    7.000000   73.501579
  831.298401    7.000000   73.542435
  832.036865    7.000000   73.507210
  832.775146    7.000000   73.526131
  833.513428    7.000000   73.606087
  834.251587    7.000000   73.689819
  834.989685    7.000000   73.759872
  835.727722    7.000000   73.810417
  836.465637    7.000000   73.876831
  837.203552    7.000000   73.896385
  837.941284    7.000000   73.851608
  838.679016    7.000000   73.820663
  839.416626    7.000000   73.823212
  840.154175    7.000000   73.873566
  840.891663    7.000000   73.918381
  841.629028    7.000000   73.930367
  842.366333    7.000000   73.916061
  843.103577    7.000000   73.867134
  843.840759    7.000000   73.820808
  844.577820    7.000000   73.907700
  845.314819    7.000000   74.030655
  846.051697    7.000000   74.100121
  846.788513    7.000000   74.096069
  847.525269    7.000000   74.109238
  848.261963    7.000000   74.156776
  848.998596    7.000000   74.183655
  849.735107    7.000000   74.163437
  850.471497    7.000000   74.162376
  851.207886    7.000000   74.177551
  851.944153    7.000000   74.237938
  852.680359    7.000000   74.303070
  853.416504    7.000000   74.347244
  854.152527    7.000000   74.322060
  854.888489    7.000000   74.279854
  855.624390    7.000000   74.284508
  856.360168    7.000000   74.320908
  857.095886    7.000000   74.335541
  857.831543    7.000000   74.340843
  858.567078    7.000000   74.381744
  859.302551    7.000000   74.399277
  860.037964    7.000000   74.393265
  860.773315    7.000000   74.397049
  861.508545    7.000000   74.452583
  862.243713    7.000000   74.517693
  862.978760    7.000000   74.550133
  863.713806    7.000000   74.604874
  864.448730    7.000000   74.669830
  865.183533    7.000000   74.729927
  865.918335    7.000000   74.767586
  866.653015    7.000000   74.777878
  867.387634    7.000000   74.793396
  868.122131    7.000000   74.801476
  868.856567    7.000000   74.815308
  869.590942    7.000000   74.783638
  870.325256    7.000000   74.804688
  871.059448    7.000000   74.791054
  871.793579    7.000000   74.782288
  872.527588    7.000000   74.777733
  873.261536    7.000000   74.767441
  873.995422    7.000000   74.830696
  874.729248    7.000000   74.881111
  875.462952    7.000000   74.894791
  876.196594    7.000000   74.901123
  876.930176    7.000000   74.894112
  877.663635    7.000000   74.937569
  878.397034    7.000000   74.983391
  879.130371    7.000000   75.051788
  879.863647    7.000000   75.145058
  880.596802    7.000000   75.273880
  881.329834    7.000000   75.436859
  882.062866    7.000000   75.637306
  882.795776    7.000000   75.793587
  883.528625    7.000000   75.922264
  884.261353    7.000000   76.023804
  884.994019    7.000000   76.106552
  885.726624    7.000000   76.146149
  886.459167    7.000000   76.179756
  887.191589    7.000000   76.156036
  887.923950    7.000000   76.059860
  888.656189    7.000000   75.734329
  889.388428    7.000000   75.196335
  890.120483    7.000000   74.350815
  890.852539    7.000000   73.362267
  891.584473    7.000000   72.244354
  892.316345    7.000000   71.095680
  893.048157    7.000000   69.835007
  893.779846    7.000000   68.549576
  894.511475    7.000000   67.288589
  895.243042    7.000000   66.102722
  895.974487    7.000000   64.951225
  896.705872    7.000000   63.898972
  897.437134    7.000000   62.999660
  898.168396    7.000000   62.224930
  898.899536    7.000000   61.727962
  899.630554    7.000000   61.413120
  900.361572    7.000000   61.483677
  901.092468    7.000000   61.777489
  901.823242    7.000000   62.375549
  902.553955    7.000000   63.236969
  903.284607    7.000000   64.301613
  904.015198    7.000000   65.605110
  904.745667    7.000000   66.953720
  905.476074    7.000000   68.306572
  906.206421    7.000000   69.479568
  906.936646    7.000000   70.544830
  907.666809    7.000000   71.418510
  908.396912    7.000000   72.215279
  909.126892    7.000000   72.807800
  909.856812    7.000000   73.333015
  910.586670    7.000000   73.692642
  911.316406    7.000000   74.050537
  912.046082    7.000000   74.342339
  912.775635    7.000000   74.619827
  913.505188    7.000000   74.899559
  914.234619    7.000000   75.146294
  914.963928    7.000000   75.305321
  915.693176    7.000000   75.461090
  916.422363    7.000000   75.546158
  917.151489    7.000000   75.780708
  917.880493    7.000000   75.920700
  918.609436    7.000000   76.060242
  919.338318    7.000000   76.159676
  920.067078    7.000000   76.270889
  920.795776    7.000000   76.428368
  921.524353    7.000000   76.549660
  922.252869    7.000000   76.631783
  922.981323    7.000000   76.719093
  923.709656    7.000000   76.774315
  924.437988    7.000000   76.869186
  925.166138    7.000000   76.921104
  925.894287    7.000000   77.012802
  926.622314    7.000000   77.034012
  927.350281    7.000000   77.091850
  928.078125    7.000000   77.124741
  928.805908    7.000000   77.151855
  929.533630    7.000000   77.089256
  930.261230    7.000000   77.020622
  930.988770    7.000000   77.028160
  931.716248    7.000000   77.077362
  932.443604    7.000000   77.154564
  933.170898    7.000000   77.167740
  933.898071    7.000000   77.215073
  934.625244    7.000000   77.281616
  935.352234    7.000000   77.420654
  936.079224    7.000000   77.516113
  936.806091    7.000000   77.572868
  937.532898    7.000000   77.570816
  938.259583    7.000000   77.571022
  938.986206    7.000000   77.564133
  939.712769    7.000000   77.554993
  940.439270    7.000000   77.562927
  941.165649    7.000000   77.540161
  941.891907    7.000000   77.534584
  942.618164    7.000000   77.580048
  943.344238    7.000000   77.603333
  944.070312    7.000000   77.675423
  944.796265    7.000000   77.728256
  945.522156    7.000000   77.824593
  946.247986    7.000000   77.844238
  946.973694    7.000000   77.819313
  947.699341    7.000000   77.793800
  948.424866    7.000000   77.755653
  949.150330    7.000000   77.754173
  949.875732    7.000000   77.774544
  950.601013    7.000000   77.807930
  951.326233    7.000000   77.867493
  952.051392    7.000000   77.895096
  952.776428    7.000000   77.939262
  953.501404    7.000000   77.945305
  954.226318    7.000000   77.975563
  954.951111    7.000000   77.940865
  955.675781    7.000000   77.951767
  956.400452    7.000000   77.946167
  957.125000    7.000000   78.031586
  957.849487    7.000000   78.060158
  958.573853    7.000000   78.050026
  959.298157    7.000000   77.989090
  960.022400    7.000000   77.963753
  960.746521    7.000000   78.010315
  961.470581    7.000000   78.046158
  962.194519    7.000000   78.120895
  962.918396    7.000000   78.167160
  963.642212    7.000000   78.259750
  964.365906    7.000000   78.269699
  965.089539    7.000000   78.273819
  965.813110    7.000000   78.236305
  966.536560    7.000000   78.247955
  967.259949    7.000000   78.198273
  967.983276    7.000000   78.210388
  968.706482    7.000000   78.189232
  969.429626    7.000000   78.261414
  970.152649    7.000000   78.325340
  970.875610    7.000000   78.416290
  971.598511    7.000000   78.455582
  972.321289    7.000000   78.431046
  973.044006    7.000000   78.398094
  973.766602    7.000000   78.366951
  974.489136    7.000000   78.376381
  975.211609    7.000000   78.341003
  975.934021    7.000000   78.331459
  976.656311    7.000000   78.320152
  977.378479    7.000000   78.386803
  978.100586    7.000000   78.438637
  978.822632    7.000000   78.498589
  979.544617    7.000000   78.540169
  980.266479    7.000000   78.577057
  980.988281    7.000000   78.564499
  981.709961    7.000000   78.556007
  982.431580    7.000000   78.520256
  983.153076    7.000000   78.569298
  983.874573    7.000000   78.533272
  984.595886    7.000000   78.564598
  985.317200    7.000000   78.512817
  986.038391    7.000000   78.516296
  986.759521    7.000000   78.500977
  987.480530    7.000000   78.612968
  988.201477    7.000000   78.693092
  988.922302    7.000000   78.753761
  989.643066    7.000000   78.732895
  990.363770    7.000000   78.713875
  991.084351    7.000000   78.742088
  991.804871    7.000000   78.765938
  992.525330    7.000000   78.771767
  993.245667    7.000000   78.719841
  993.965942    7.000000   78.694138
  994.686096    7.000000   78.743874
  995.406189    7.000000   78.829025
  996.126221    7.000000   78.872139
  996.846130    7.000000   78.845467
  997.565979    7.000000   78.826591
  998.285706    7.000000   78.850075
  999.005371    7.000000   78.892136
  999.724976    7.000000   78.876564
 1000.444458    7.000000   78.812904
 1001.163879    7.000000   78.726532
 1001.883179    7.000000   78.682610
 1002.602478    7.000000   78.703102
 1003.321594    7.000000   78.753304
 1004.040649    7.000000   78.844513
 1004.759644    7.000000   78.867439
 1005.478577    7.000000   78.856033
 1006.197388    7.000000   78.825836
 1006.916138    7.000000   78.768471
 1007.634766    7.000000   78.769028
 1008.353333    7.000000   78.698738
 1009.071777    7.000000   78.747414
 1009.790161    7.000000   78.759323
 1010.508484    7.000000   78.851448
 1011.226685    7.000000   78.882454
 1011.944824    7.000000   78.900772
 1012.662903    7.000000   78.925591
 1013.380859    7.000000   78.909241
 1014.098694    7.000000   78.933594
 1014.816528    7.000000   78.901314
 1015.534241    7.000000   78.870728
 1016.251831    7.000000   78.775276
 1016.969360    7.000000   78.760857
 1017.686829    7.000000   78.732147
 1018.404175    7.000000   78.814056
 1019.121460    7.000000   78.838890
 1019.838623    7.000000   78.943825
 1020.555725    7.000000   79.019913
 1021.272766    7.000000   79.070366
 1021.989685    7.000000   79.079300
 1022.706543    7.000000   79.066078
 1023.423340    7.000000   79.016518
 1024.140015    7.000000   79.038567
 1024.856567    7.000000   78.987190
 1025.573120    7.000000   78.986725
 1026.289551    7.000000   78.908417
 1027.005859    7.000000   78.909950
 1027.722046    7.000000   78.853935
 1028.438232    7.000000   78.854973
 1029.154297    7.000000   78.797089
 1029.870239    7.000000   78.854126
 1030.586182    7.000000   78.870064
 1031.302002    7.000000   78.962624
 1032.017700    7.000000   79.000023
 1032.733398    7.000000   78.998756
 1033.448975    7.000000   78.928200
 1034.164429    7.000000   78.876244
 1034.879761    7.000000   78.850853
 1035.595093    7.000000   78.928947
 1036.310303    7.000000   78.925232
 1037.025391    7.000000   78.931923
 1037.740479    7.000000   78.873062
 1038.455444    7.000000   78.843239
 1039.170288    7.000000   78.901443
 1039.885010    7.000000   78.900543
 1040.599731    7.000000   78.949715
 1041.314331    7.000000   78.980911
 1042.028809    7.000000   78.979385
 1042.743286    7.000000   79.028603
 1043.457642    7.000000   79.072639
 1044.171875    7.000000   79.131592
 1044.885986    7.000000   79.064110
 1045.600098    7.000000   79.031502
 1046.314087    7.000000   78.963081
 1047.028076    7.000000   78.997925
 1047.741821    7.000000   78.944649
 1048.455566    7.000000   78.966904
 1049.169189    7.000000   78.791672
 1049.882812    7.000000   78.660469
 1050.596313    7.000000   78.554367
 1051.309692    7.000000   78.651268
 1052.022949    7.000000   78.767670
 1052.736206    7.000000   78.805283
 1053.449341    7.000000   78.730690
 1054.162354    7.000000   78.602676
 1054.875244    7.000000   78.613716
 1055.588135    7.000000   78.587700
 1056.300903    7.000000   78.587425
 1057.013672    7.000000   78.607056
 1057.726196    7.000000   78.602669
 1058.438721    7.000000   78.575424
 1059.151123    7.000000   78.455681
 1059.863525    7.000000   78.507179
 1060.575806    7.000000   78.522118
 1061.287964    7.000000   78.545631
 1062.000000    7.000000   78.529381
 1062.712036    7.000000   78.557716
 1063.423950    7.000000   78.619240
 1064.135742    7.000000   78.606384
 1064.847412    7.000000   78.575172
 1065.559082    7.000000   78.508934
 1066.270630    7.000000   78.381622
 1066.982178    7.000000   78.303452
 1067.693481    7.000000   78.325508
 1068.404785    7.000000   78.491631
 1069.115967    7.000000   78.467186
 1069.827148    7.000000   78.340729
 1070.538086    7.000000   78.327393
 1071.249146    7.000000   78.407829
 1071.959961    7.000000   78.375999
 1072.670654    7.000000   78.240662
 1073.381348    7.000000   78.203545
 1074.091919    7.000000   78.277794
 1074.802490    7.000000   78.305840
 1075.512939    7.000000   78.230690
 1076.223145    7.000000   78.259544
 1076.933472    7.000000   78.373550
 1077.643555    7.000000   78.312912
 1078.353638    7.000000   78.239807
 1079.063599    7.000000   78.132957
 1079.773560    7.000000   78.173859
 1080.483276    7.000000   78.112549
 1081.192993    7.000000   78.000969
 1081.902588    7.000000   78.101723
 1082.612183    7.000000   78.085732
 1083.321655    7.000000   78.003410
 1084.031006    7.000000   77.779030
 1084.740234    7.000000   77.789635
 1085.449463    7.000000   77.682732
 1086.158447    7.000000   77.665329
 1086.867554    7.000000   77.536140
 1087.576416    7.000000   77.619057
 1088.285278    7.000000   77.548927
 1088.994019    7.000000   77.349648
 1089.702637    7.000000   77.156937
 1090.411133    7.000000   76.917732
 1091.119629    7.000000   76.749794
 1091.828003    7.000000   76.655731
 1092.536377    7.000000   76.563530
 1093.244507    7.000000   76.635056
 1093.952637    7.000000   76.567604
 1094.660645    7.000000   76.578598
 1095.368652    7.000000   76.368370
 1096.076416    7.000000   76.236923
 1096.784180    7.000000   76.000580
 1097.491943    7.000000   76.011070
 1098.199463    7.000000   75.841431
 1098.906982    7.000000   75.669754
 1099.614380    7.000000   75.496376
 1100.321655    7.000000   75.562515
 1101.028931    7.000000   75.527283
 1101.736084    7.000000   75.265373
 1102.443115    7.000000   74.896645
 1103.150024    7.000000   74.756096
 1103.856934    7.000000   74.454498
 1104.563721    7.000000   74.221039
 1105.270386    7.000000   73.936783
 1105.977051    7.000000   73.792236
 1106.683594    7.000000   73.724487
 1107.390015    7.000000   73.403656
 1108.096313    7.000000   73.090042
 1108.802612    7.000000   72.729050
 1109.508667    7.000000   72.619049
 1110.214844    7.000000   72.665619
 1110.920776    7.000000   72.667305
 1111.626709    7.000000   72.612656
 1112.332397    7.000000   72.269440
 1113.038208    7.000000   71.878563
 1113.743774    7.000000   71.459091
 1114.449341    7.000000   71.291862
 1115.154785    7.000000   71.008438
 1115.860107    7.000000   70.976089
 1116.565430    7.000000   70.850510
 1117.270508    7.000000   70.767410
 1117.975586    7.000000   70.639793
 1118.680664    7.000000   70.313385

  347.693481    8.000000   69.230766
  348.476318    8.000000   39.361702
  349.259064    8.000000   36.046513
  350.041779    8.000000   45.184227
  350.824432    8.000000   46.075199
  351.606995    8.000000   46.250549
  352.389526    8.000000   45.919262
  353.171997    8.000000   45.200432
  353.954376    8.000000   44.522892
  354.736725    8.000000   44.695213
  355.519012    8.000000   45.196915
  356.301208    8.000000   45.499485
  357.083374    8.000000   45.906967
  357.865448    8.000000   45.814888
  358.647491    8.000000   45.139709
  359.429443    8.000000   44.457275
  360.211365    8.000000   43.967628
  360.993195    8.000000   43.628269
  361.774994    8.000000   43.702080
  362.556702    8.000000   43.822845
  363.338379    8.000000   43.681557
  364.119965    8.000000   43.326557
  364.901520    8.000000   43.058514
  365.682983    8.000000   43.337605
  366.464386    8.000000   43.457584
  367.245758    8.000000   42.966564
  368.027039    8.000000   42.137039
  368.808258    8.000000   41.432018
  369.589447    8.000000   41.484108
  370.370544    8.000000   41.645916
  371.151581    8.000000   41.573776
  371.932556    8.000000   41.330044
  372.713470    8.000000   41.406548
  373.494324    8.000000   41.487965
  374.275116    8.000000   41.306267
  375.055847    8.000000   41.253128
  375.836517    8.000000   41.195160
  376.617126    8.000000   41.189903
  377.397675    8.000000   41.000561
  378.178162    8.000000   40.695885
  378.958588    8.000000   40.377499
  379.738953    8.000000   40.167938
  380.519226    8.000000   40.268429
  381.299469    8.000000   40.248222
  382.079651    8.000000   40.099674
  382.859741    8.000000   39.596931
  383.639801    8.000000   39.268230
  384.419769    8.000000   39.011593
  385.199707    8.000000   38.888889
  385.979553    8.000000   38.724617
  386.759369    8.000000   38.542191
  387.539093    8.000000   38.335209
  388.318756    8.000000   38.064041
  389.098358    8.000000   37.894684
  389.877930    8.000000   37.743664
  390.657410    8.000000   37.676655
  391.436829    8.000000   37.487961
  392.216187    8.000000   37.389153
  392.995483    8.000000   37.195358
  393.774719    8.000000   37.091446
  394.553864    8.000000   36.888889
  395.332977    8.000000   36.798409
  396.112030    8.000000   36.553978
  396.891022    8.000000   36.395969
  397.669922    8.000000   36.193501
  398.448792    8.000000   36.146149
  399.227570    8.000000   35.992966
  400.006317    8.000000   35.838879
  400.784973    8.000000   35.583530
  401.563568    8.000000   35.382721
  402.342102    8.000000   35.250294
  403.120605    8.000000   35.162876
  403.899017    8.000000   35.109196
  404.677368    8.000000   34.928791
  405.455658    8.000000   34.734245
  406.233856    8.000000   34.560127
  407.012024    8.000000   34.496616
  407.790131    8.000000   34.384830
  408.568176    8.000000   34.273987
  409.346130    8.000000   34.146378
  410.124054    8.000000   34.044460
  410.901886    8.000000   33.937454
  411.679657    8.000000   33.775291
  412.457397    8.000000   33.728828
  413.235046    8.000000   33.528015
  414.012634    8.000000   33.439781
  414.790161    8.000000   33.244507
  415.567627    8.000000   33.207550
  416.345032    8.000000   33.098419
  417.122345    8.000000   33.017014
  417.899628    8.000000   32.915730
  418.676849    8.000000   32.814079
  419.453979    8.000000   32.694904
  420.231079    8.000000   32.594345
  421.008087    8.000000   32.455574
  421.785034    8.000000   32.372498
  422.561920    8.000000   32.266708
  423.338745    8.000000   32.228889
  424.115509    8.000000   32.177818
  424.892212    8.000000   32.103191
  425.668854    8.000000   31.975433
  426.445435    8.000000   31.878780
  427.221924    8.000000   31.806908
  427.998383    8.000000   31.722483
  428.774750    8.000000   31.676449
  429.551086    8.000000   31.621216
  430.327332    8.000000   31.633474
  431.103516    8.000000   31.546518
  431.879639    8.000000   31.471380
  432.655701    8.000000   31.413996
  433.431702    8.000000   31.392910
  434.207611    8.000000   31.348394
  434.983490    8.000000   31.327324
  435.759277    8.000000   31.273914
  436.535034    8.000000   31.257109
  437.310699    8.000000   31.222321
  438.086304    8.000000   31.257328
  438.861847    8.000000   31.247902
  439.637329    8.000000   31.196655
  440.412750    8.000000   31.129862
  441.188110    8.000000   31.133989
  441.963379    8.000000   31.142031
  442.738617    8.000000   31.168386
  443.513763    8.000000   31.164557
  444.288849    8.000000   31.200937
  445.063873    8.000000   31.219799
  445.838867    8.000000   31.281647
  446.613739    8.000000   31.348547
  447.388580    8.000000   31.385883
  448.163361    8.000000   31.421328
  448.938049    8.000000   31.467768
  449.712708    8.000000   31.546181
  450.487274    8.000000   31.623850
  451.261780    8.000000   31.653820
  452.036224    8.000000   31.681553
  452.810608    8.000000   31.688955
  453.584930    8.000000   31.763451
  454.359192    8.000000   31.810078
  455.133362    8.000000   31.876455
  455.907501    8.000000   31.917530
  456.681549    8.000000   32.010513
  457.455536    8.000000   32.058968
  458.229462    8.000000   32.136761
  459.003326    8.000000   32.220394
  459.777130    8.000000   32.331383
  460.550842    8.000000   32.415558
  461.324524    8.000000   32.494865
  462.098114    8.000000   32.585575
  462.871643    8.000000   32.668247
  463.645142    8.000000   32.753010
  464.418518    8.000000   32.856102
  465.191864    8.000000   32.950657
  465.965149    8.000000   33.043140
  466.738342    8.000000   33.134079
  467.511505    8.000000   33.255280
  468.284576    8.000000   33.354710
  469.057587    8.000000   33.458179
  469.830536    8.000000   33.560780
  470.603424    8.000000   33.699425
  471.376221    8.000000   33.820156
  472.148987    8.000000   33.948662
  472.921661    8.000000   34.049416
  473.694275    8.000000   34.176369
  474.466858    8.000000   34.300095
  475.239319    8.000000   34.464165
  476.011749    8.000000   34.598396
  476.784119    8.000000   34.768551
  477.556396    8.000000   34.888668
  478.328613    8.000000   35.051781
  479.100800    8.000000   35.191238
  479.872864    8.000000   35.332340
  480.644897    8.000000   35.472439
  481.416870    8.000000   35.602196
  482.188751    8.000000   35.769421
  482.960602    8.000000   35.932446
  483.732361    8.000000   36.109886
  484.504059    8.000000   36.289501
  485.275696    8.000000   36.468292
  486.047241    8.000000   36.646004
  486.818756    8.000000   36.794102
  487.590179    8.000000   36.931309
  488.361542    8.000000   37.082710
  489.132843    8.000000   37.227364
  489.904083    8.000000   37.359402
  490.675262    8.000000   37.451824
  491.446350    8.000000   37.539227
  492.217407    8.000000   37.600548
  492.988373    8.000000   37.652985
  493.759277    8.000000   37.688339
  494.530121    8.000000   37.708107
  495.300873    8.000000   37.702625
  496.071594    8.000000   37.703583
  496.842224    8.000000   37.700592
  497.612793    8.000000   37.692631
  498.383301    8.000000   37.671162
  499.153748    8.000000   37.641731
  499.924103    8.000000   37.619854
  500.694427    8.000000   37.595268
  501.464661    8.000000   37.605888
  502.234833    8.000000   37.618931
  503.004944    8.000000   37.613533
  503.774963    8.000000   37.573681
  504.544952    8.000000   37.521507
  505.314850    8.000000   37.520107
  506.084686    8.000000   37.496208
  506.854462    8.000000   37.487625
  507.624176    8.000000   37.456165
  508.393799    8.000000   37.442997
  509.163391    8.000000   37.423939
  509.932892    8.000000   37.388374
  510.702332    8.000000   37.358704
  511.471680    8.000000   37.326702
  512.240967    8.000000   37.312000
  513.010254    8.000000   37.307503
  513.779419    8.000000   37.278725
  514.548523    8.000000   37.247883
  515.317566    8.000000   37.213715
  516.086487    8.000000   37.184738
  516.855408    8.000000   37.159504
  517.624268    8.000000   37.147614
  518.393005    8.000000   37.121483
  519.161682    8.000000   37.105789
  519.930359    8.000000   37.061752
  520.698914    8.000000   37.050049
  521.467407    8.000000   37.025860
  522.235840    8.000000   37.026295
  523.004211    8.000000   36.994888
  523.772461    8.000000   36.963604
  524.540710    8.000000   36.904339
  525.308899    8.000000   36.877232
  526.076965    8.000000   36.845253
  526.844971    8.000000   36.814232
  527.612976    8.000000   36.768032
  528.380859    8.000000   36.737816
  529.148682    8.000000   36.699776
  529.916443    8.000000   36.670959
  530.684082    8.000000   36.600601
  531.451721    8.000000   36.553486
  532.219299    8.000000   36.507889
  532.986755    8.000000   36.486122
  533.754211    8.000000   36.463818
  534.521545    8.000000   36.417015
  535.288818    8.000000   36.381153
  536.056030    8.000000   36.324524
  536.823181    8.000000   36.289246
  537.590271    8.000000   36.245079
  538.357239    8.000000   36.211632
  539.124207    8.000000   36.186939
  539.891052    8.000000   36.138355
  540.657898    8.000000   36.097446
  541.424622    8.000000   36.047264
  542.191284    8.000000   35.992561
  542.957886    8.000000   35.925186
  543.724426    8.000000   35.845634
  544.490906    8.000000   35.793877
  545.257263    8.000000   35.732399
  546.023621    8.000000   35.679726
  546.789856    8.000000   35.621311
  547.556091    8.000000   35.572433
  548.322205    8.000000   35.515205
  549.088257    8.000000   35.462093
  549.854248    8.000000   35.399780
  550.620178    8.000000   35.348373
  551.385986    8.000000   35.286011
  552.151794    8.000000   35.227524
  552.917480    8.000000   35.160343
  553.683167    8.000000   35.090263
  554.448730    8.000000   35.021664
  555.214233    8.000000   34.954819
  555.979675    8.000000   34.866859
  556.745056    8.000000   34.787868
  557.510315    8.000000   34.709045
  558.275574    8.000000   34.656487
  559.040710    8.000000   34.589226
  559.805847    8.000000   34.531055
  560.570862    8.000000   34.440414
  561.335815    8.000000   34.364635
  562.100708    8.000000   34.287979
  562.865540    8.000000   34.231705
  563.630310    8.000000   34.161110
  564.394958    8.000000   34.057144
  565.159607    8.000000   33.950771
  565.924133    8.000000   33.830048
  566.688599    8.000000   33.733574
  567.453003    8.000000   33.634209
  568.217346    8.000000   33.560005
  568.981628    8.000000   33.479813
  569.745850    8.000000   33.394226
  570.509949    8.000000   33.292301
  571.273987    8.000000   33.171768
  572.038025    8.000000   33.055237
  572.801941    8.000000   32.945518
  573.565796    8.000000   32.856087
  574.329590    8.000000   32.747952
  575.093262    8.000000   32.651031
  575.856934    8.000000   32.542988
  576.620483    8.000000   32.451008
  577.384033    8.000000   32.356129
  578.147461    8.000000   32.266979
  578.910828    8.000000   32.193501
  579.674133    8.000000   32.095455
  580.437378    8.000000   31.995804
  581.200500    8.000000   31.886490
  581.963623    8.000000   31.804487
  582.726624    8.000000   31.704887
  583.489563    8.000000   31.593870
  584.252502    8.000000   31.486067
  585.015259    8.000000   31.409447
  585.778015    8.000000   31.330009
  586.540710    8.000000   31.229164
  587.303284    8.000000   31.115095
  588.065857    8.000000   31.020384
  588.828308    8.000000   30.943403
  589.590698    8.000000   30.861145
  590.353027    8.000000   30.782560
  591.115295    8.000000   30.688108
  591.877502    8.000000   30.605230
  592.639587    8.000000   30.521482
  593.401611    8.000000   30.437284
  594.163635    8.000000   30.361382
  594.925537    8.000000   30.289764
  595.687378    8.000000   30.225756
  596.449097    8.000000   30.167063
  597.210815    8.000000   30.098831
  597.972412    8.000000   30.056311
  598.734009    8.000000   29.992132
  599.495483    8.000000   29.933437
  600.256897    8.000000   29.876091
  601.018250    8.000000   29.834066
  601.779541    8.000000   29.808790
  602.540710    8.000000   29.782906
  603.301880    8.000000   29.766142
  604.062927    8.000000   29.752445
  604.823914    8.000000   29.754286
  605.584839    8.000000   29.772444
  606.345703    8.000000   29.821218
  607.106506    8.000000   29.869678
  607.867188    8.000000   29.919439
  608.627808    8.000000   29.975294
  609.388428    8.000000   30.028782
  610.148926    8.000000   30.094175
  610.909363    8.000000   30.175318
  611.669678    8.000000   30.297812
  612.429993    8.000000   30.423637
  613.190186    8.000000   30.554758
  613.950378    8.000000   30.699348
  614.710449    8.000000   30.865385
  615.470459    8.000000   31.026442
  616.230347    8.000000   31.188976
  616.990234    8.000000   31.370583
  617.750000    8.000000   31.580009
  618.509766    8.000000   31.795116
  619.269409    8.000000   32.019943
  620.028992    8.000000   32.267368
  620.788513    8.000000   32.521408
  621.547913    8.000000   32.782303
  622.307312    8.000000   33.050011
  623.066589    8.000000   33.323116
  623.825806    8.000000   33.614338
  624.584961    8.000000   33.901821
  625.344055    8.000000   34.209198
  626.103088    8.000000   34.518845
  626.862000    8.000000   34.852325
  627.620911    8.000000   35.196941
  628.379700    8.000000   35.553753
  629.138428    8.000000   35.907986
  629.897095    8.000000   36.269787
  630.655640    8.000000   36.647518
  631.414185    8.000000   37.018726
  632.172607    8.000000   37.401138
  632.931030    8.000000   37.754913
  633.689331    8.000000   38.137325
  634.447510    8.000000   38.497604
  635.205688    8.000000   38.891884
  635.963806    8.000000   39.265453
  636.721802    8.000000   39.670021
  637.479736    8.000000   40.067726
  638.237610    8.000000   40.465054
  638.995422    8.000000   40.862644
  639.753113    8.000000   41.231590
  640.510803    8.000000   41.616665
  641.268372    8.000000   41.982826
  642.025879    8.000000   42.390182
  642.783325    8.000000   42.797421
  643.540710    8.000000   43.193813
  644.298035    8.000000   43.588619
  645.055237    8.000000   43.960163
  645.812378    8.000000   44.352821
  646.569458    8.000000   44.741024
  647.326477    8.000000   45.136887
  648.083435    8.000000   45.517921
  648.840271    8.000000   45.895699
  649.597107    8.000000   46.281300
  650.353821    8.000000   46.646584
  651.110474    8.000000   46.996655
  651.867065    8.000000   47.345016
  652.623535    8.000000   47.718487
  653.380005    8.000000   48.094524
  654.136353    8.000000   48.468761
  654.892639    8.000000   48.839821
  655.648865    8.000000   49.195980
  656.405029    8.000000   49.541218
  657.161072    8.000000   49.864941
  657.917053    8.000000   50.196423
  658.673035    8.000000   50.515125
  659.428894    8.000000   50.858940
  660.184631    8.000000   51.215981
  660.940369    8.000000   51.578552
  661.695984    8.000000   51.930496
  662.451599    8.000000   52.282562
  663.207092    8.000000   52.604660
  663.962524    8.000000   52.909012
  664.717834    8.000000   53.215431
  665.473145    8.000000   53.554108
  666.228333    8.000000   53.904591
  666.983459    8.000000   54.183762
  667.738525    8.000000   54.457417
  668.493530    8.000000   54.711563
  669.248413    8.000000   54.998989
  670.003296    8.000000   55.236294
  670.758057    8.000000   55.474781
  671.512756    8.000000   55.717697
  672.267334    8.000000   55.988106
  673.021912    8.000000   56.256355
  673.776367    8.000000   56.543423
  674.530823    8.000000   56.820137
  675.285156    8.000000   57.088051
  676.039368    8.000000   57.317703
  676.793579    8.000000   57.529442
  677.547668    8.000000   57.754005
  678.301758    8.000000   57.978634
  679.055725    8.000000   58.246014
  679.809570    8.000000   58.477077
  680.563416    8.000000   58.717838
  681.317139    8.000000   58.918377
  682.070862    8.000000   59.105713
  682.824463    8.000000   59.283112
  683.577942    8.000000   59.479591
  684.331421    8.000000   59.687351
  685.084839    8.000000   59.917854
  685.838135    8.000000   60.133301
  686.591370    8.000000   60.309582
  687.344543    8.000000   60.455193
  688.097595    8.000000   60.590557
  688.850647    8.000000   60.801250
  689.603577    8.000000   61.016621
  690.356445    8.000000   61.211617
  691.109253    8.000000   61.407833
  691.861938    8.000000   61.600349
  692.614624    8.000000   61.815723
  693.367188    8.000000   62.012775
  694.119690    8.000000   62.184399
  694.872131    8.000000   62.369144
  695.624451    8.000000   62.538582
  696.376770    8.000000   62.726654
  697.128967    8.000000   62.901817
  697.881104    8.000000   63.057747
  698.633118    8.000000   63.214237
  699.385132    8.000000   63.382526
  700.137024    8.000000   63.550915
  700.888855    8.000000   63.724979
  701.640625    8.000000   63.875366
  702.392334    8.000000   64.037941
  703.143921    8.000000   64.200768
  703.895508    8.000000   64.366028
  704.646973    8.000000   64.542747
  705.398376    8.000000   64.685005
  706.149658    8.000000   64.838959
  706.900940    8.000000   64.969795
  707.652100    8.000000   65.133400
  708.403198    8.000000   65.278969
  709.154236    8.000000   65.429306
  709.905151    8.000000   65.609505
  710.656006    8.000000   65.791794
  711.406860    8.000000   65.993561
  712.157593    8.000000   66.164124
  712.908203    8.000000   66.339050
  713.658813    8.000000   66.491547
  714.409302    8.000000   66.640755
  715.159729    8.000000   66.808456
  715.910095    8.000000   67.012634
  716.660339    8.000000   67.200203
  717.410583    8.000000   67.396294
  718.160706    8.000000   67.582085
  718.910767    8.000000   67.789818
  719.660767    8.000000   67.950134
  720.410645    8.000000   68.092720
  721.160461    8.000000   68.199181
  721.910278    8.000000   68.339668
  722.659912    8.000000   68.478905
  723.409546    8.000000   68.622101
  724.159058    8.000000   68.715462
  724.908569    8.000000   68.719933
  725.657898    8.000000   68.627968
  726.407227    8.000000   68.407135
  727.156494    8.000000   68.098076
  727.905640    8.000000   67.802681
  728.654724    8.000000   67.616379
  729.403748    8.000000   67.626663
  730.152649    8.000000   67.795235
  730.901550    8.000000   68.073227
  731.650330    8.000000   68.376213
  732.399048    8.000000   68.662315
  733.147644    8.000000   68.902382
  733.896240    8.000000   69.141205
  734.644714    8.000000   69.282860
  735.393127    8.000000   69.389145
  736.141479    8.000000   69.431961
  736.889709    8.000000   69.506531
  737.637939    8.000000   69.548103
  738.386047    8.000000   69.530678
  739.134033    8.000000   69.482025
  739.882019    8.000000   69.424477
  740.629883    8.000000   69.359436
  741.377686    8.000000   69.294914
  742.125427    8.000000   69.251457
  742.873108    8.000000   69.281921
  743.620667    8.000000   69.338394
  744.368225    8.000000   69.411858
  745.115662    8.000000   69.464165
  745.862976    8.000000   69.537399
  746.610291    8.000000   69.596550
  747.357483    8.000000   69.690910
  748.104614    8.000000   69.717087
  748.851685    8.000000   69.741066
  749.598633    8.000000   69.724777
  750.345581    8.000000   69.734520
  751.092407    8.000000   69.676155
  751.839111    8.000000   69.526253
  752.585815    8.000000   69.356438
  753.332397    8.000000   69.172600
  754.078918    8.000000   69.039360
  754.825378    8.000000   68.806076
  755.571777    8.000000   68.611015
  756.318054    8.000000   68.340599
  757.064270    8.000000   68.061409
  757.810425    8.000000   67.771538
  758.556519    8.000000   67.493477
  759.302490    8.000000   67.284172
  760.048401    8.000000   67.033669
  760.794250    8.000000   66.859932
  761.540039    8.000000   66.664345
  762.285706    8.000000   66.497459
  763.031311    8.000000   66.318260
  763.776855    8.000000   66.213501
  764.522339    8.000000   66.166718
  765.267700    8.000000   66.173195
  766.013000    8.000000   66.221382
  766.758240    8.000000   66.324501
  767.503418    8.000000   66.430008
  768.248474    8.000000   66.519943
  768.993469    8.000000   66.571274
  769.738403    8.000000   66.695297
  770.483276    8.000000   66.851234
  771.228027    8.000000   67.070267
  771.972717    8.000000   67.230667
  772.717346    8.000000   67.374863
  773.461914    8.000000   67.506050
  774.206360    8.000000   67.648491
  774.950745    8.000000   67.857735
  775.695068    8.000000   68.094398
  776.439331    8.000000   68.342712
  777.183472    8.000000   68.581841
  777.927551    8.000000   68.781395
  778.671570    8.000000   68.990273
  779.415527    8.000000   69.108795
  780.159363    8.000000   69.244064
  780.903137    8.000000   69.363609
  781.646851    8.000000   69.540955
  782.390442    8.000000   69.698402
  783.134033    8.000000   69.857880
  783.877502    8.000000   69.994461
  784.620850    8.000000   70.094086
  785.364197    8.000000   70.202713
  786.107422    8.000000   70.303268
  786.850586    8.000000   70.457443
  787.593689    8.000000   70.605812
  788.336670    8.000000   70.769157
  789.079651    8.000000   70.927124
  789.822449    8.000000   71.067497
  790.565247    8.000000   71.195831
  791.307983    8.000000   71.284035
  792.050598    8.000000   71.358833
  792.793152    8.000000   71.430626
  793.535583    8.000000   71.508659
  794.278015    8.000000   71.584435
  795.020325    8.000000   71.650703
  795.762512    8.000000   71.704758
  796.504700    8.000000   71.739365
  797.246765    8.000000   71.807922
  797.988770    8.000000   71.922256
  798.730713    8.000000   72.016258
  799.472534    8.000000   72.052216
  800.214355    8.000000   72.041786
  800.956055    8.000000   72.088585
  801.697632    8.000000   72.175453
  802.439209    8.000000   72.328636
  803.180664    8.000000   72.457520
  803.922058    8.000000   72.546669
  804.663330    8.000000   72.566765
  805.404541    8.000000   72.599602
  806.145691    8.000000   72.630775
  806.886780    8.000000   72.735954
  807.627808    8.000000   72.787918
  808.368713    8.000000   72.864861
  809.109558    8.000000   72.878098
  809.850281    8.000000   72.957893
  810.591003    8.000000   73.031029
  811.331604    8.000000   73.048561
  812.072144    8.000000   73.090668
  812.812561    8.000000   73.126831
  813.552979    8.000000   73.212311
  814.293274    8.000000   73.240120
  815.033447    8.000000   73.284767
  815.773621    8.000000   73.377518
  816.513672    8.000000   73.444077
  817.253662    8.000000   73.461266
  817.993530    8.000000   73.455757
  818.733398    8.000000   73.505486
  819.473145    8.000000   73.566597
  820.212769    8.000000   73.645393
  820.952393    8.000000   73.683434
  821.691895    8.000000   73.738426
  822.431335    8.000000   73.735924
  823.170715    8.000000   73.730385
  823.909973    8.000000   73.710510
  824.649170    8.000000   73.713814
  825.388306    8.000000   73.721542
  826.127319    8.000000   73.764717
  826.866272    8.000000   73.744881
  827.605164    8.000000   73.754395
  828.343994    8.000000   73.781097
  829.082703    8.000000   73.805481
  829.821350    8.000000   73.849052
  830.559937    8.000000   73.852791
  831.298401    8.000000   73.898201
  832.036865    8.000000   73.864464
  832.775146    8.000000   73.881096
  833.513428    8.000000   73.914001
  834.251587    8.000000   73.984245
  834.989685    8.000000   74.031075
  835.727722    8.000000   74.095825
  836.465637    8.000000   74.147995
  837.203552    8.000000   74.169106
  837.941284    8.000000   74.164391
  838.679016    8.000000   74.152901
  839.416626    8.000000   74.223824
  840.154175    8.000000   74.266861
  840.891663    8.000000   74.311417
  841.629028    8.000000   74.249542
  842.366333    8.000000   74.190765
  843.103577    8.000000   74.150902
  843.840759    8.000000   74.115051
  844.577820    8.000000   74.222206
  845.314819    8.000000   74.336052
  846.051697    8.000000   74.421974
  846.788513    8.000000   74.437775
  847.525269    8.000000   74.445480
  848.261963    8.000000   74.502449
  848.998596    8.000000   74.497032
  849.735107    8.000000   74.470238
  850.471497    8.000000   74.463539
  851.207886    8.000000   74.504990
  851.944153    8.000000   74.581734
  852.680359    8.000000   74.653175
  853.416504    8.000000   74.666229
  854.152527    8.000000   74.686188
  854.888489    8.000000   74.666435
  855.624390    8.000000   74.690514
  856.360168    8.000000   74.660278
  857.095886    8.000000   74.661545
  857.831543    8.000000   74.664337
  858.567078    8.000000   74.699104
  859.302551    8.000000   74.715546
  860.037964    8.000000   74.751770
  860.773315    8.000000   74.766243
  861.508545    8.000000   74.804100
  862.243713    8.000000   74.847160
  862.978760    8.000000   74.913048
  863.713806    8.000000   74.977455
  864.448730    8.000000   75.011993
  865.183533    8.000000   75.042343
  865.918335    8.000000   75.088188
  866.653015    8.000000   75.123810
  867.387634    8.000000   75.162849
  868.122131    8.000000   75.229645
  868.856567    8.000000   75.268761
  869.590942    8.000000   75.294716
  870.325256    8.000000   75.274467
  871.059448    8.000000   75.292122
  871.793579    8.000000   75.295113
  872.527588    8.000000   75.303291
  873.261536    8.000000   75.349838
  873.995422    8.000000   75.452614
  874.729248    8.000000   75.614624
  875.462952    8.000000   75.668488
  876.196594    8.000000   75.752159
  876.930176    8.000000   75.796646
  877.663635    8.000000   75.951218
  878.397034    8.000000   76.098358
  879.130371    8.000000   76.255318
  879.863647    8.000000   76.380615
  880.596802    8.000000   76.485291
  881.329834    8.000000   76.548927
  882.062866    8.000000   76.523743
  882.795776    8.000000   76.321053
  883.528625    8.000000   75.939911
  884.261353    8.000000   75.329048
  884.994019    8.000000   74.490753
  885.726624    8.000000   73.372025
  886.459167    8.000000   72.143204
  887.191589    8.000000   70.839523
  887.923950    8.000000   69.576210
  888.656189    8.000000   68.260048
  889.388428    8.000000   66.976692
  890.120483    8.000000   65.731789
  890.852539    8.000000   64.627243
  891.584473    8.000000   63.643780
  892.316345    8.000000   62.839275
  893.048157    8.000000   62.132515
  893.779846    8.000000   61.647846
  894.511475    8.000000   61.370541
  895.243042    8.000000   61.445553
  895.974487    8.000000   61.794868
  896.705872    8.000000   62.480610
  897.437134    8.000000   63.405228
  898.168396    8.000000   64.525688
  898.899536    8.000000   65.820679
  899.630554    8.000000   67.158516
  900.361572    8.000000   68.518990
  901.092468    8.000000   69.714951
  901.823242    8.000000   70.741776
  902.553955    8.000000   71.622108
  903.284607    8.000000   72.343559
  904.015198    8.000000   73.005447
  904.745667    8.000000   73.564453
  905.476074    8.000000   74.063103
  906.206421    8.000000   74.408707
  906.936646    8.000000   74.680122
  907.666809    8.000000   74.918594
  908.396912    8.000000   75.207603
  909.126892    8.000000   75.393791
  909.856812    8.000000   75.590042
  910.586670    8.000000   75.681824
  911.316406    8.000000   75.877617
  912.046082    8.000000   75.955444
  912.775635    8.000000   76.126923
  913.505188    8.000000   76.237686
  914.234619    8.000000   76.362404
  914.963928    8.000000   76.431732
  915.693176    8.000000   76.518906
  916.422363    8.000000   76.609062
  917.151489    8.000000   76.750015
  917.880493    8.000000   76.855476
  918.609436    8.000000   76.906319
  919.338318    8.000000   76.965179
  920.067078    8.000000   77.004013
  920.795776    8.000000   77.129662
  921.524353    8.000000   77.196831
  922.252869    8.000000   77.251083
  922.981323    8.000000   77.298294
  923.709656    8.000000   77.379486
  924.437988    8.000000   77.500580
  925.166138    8.000000   77.543121
  925.894287    8.000000   77.522591
  926.622314    8.000000   77.517067
  927.350281    8.000000   77.580193
  928.078125    8.000000   77.648338
  928.805908    8.000000   77.659103
  929.533630    8.000000   77.600639
  930.261230    8.000000   77.540100
  930.988770    8.000000   77.540558
  931.716248    8.000000   77.576324
  932.443604    8.000000   77.618912
  933.170898    8.000000   77.623337
  933.898071    8.000000   77.679207
  934.625244    8.000000   77.774887
  935.352234    8.000000   77.913773
  936.079224    8.000000   78.016907
  936.806091    8.000000   78.061935
  937.532898    8.000000   78.078392
  938.259583    8.000000   78.091614
  938.986206    8.000000   78.086586
  939.712769    8.000000   78.083977
  940.439270    8.000000   78.019981
  941.165649    8.000000   78.020561
  941.891907    8.000000   77.982468
  942.618164    8.000000   78.065605
  943.344238    8.000000   78.073921
  944.070312    8.000000   78.145287
  944.796265    8.000000   78.131073
  945.522156    8.000000   78.203377
  946.247986    8.000000   78.176659
  946.973694    8.000000   78.184387
  947.699341    8.000000   78.153839
  948.424866    8.000000   78.140244
  949.150330    8.000000   78.115982
  949.875732    8.000000   78.158112
  950.601013    8.000000   78.228905
  951.326233    8.000000   78.338638
  952.051392    8.000000   78.339081
  952.776428    8.000000   78.346718
  953.501404    8.000000   78.302696
  954.226318    8.000000   78.303535
  954.951111    8.000000   78.273621
  955.675781    8.000000   78.321617
  956.400452    8.000000   78.363152
  957.125000    8.000000   78.422653
  957.849487    8.000000   78.433197
  958.573853    8.000000   78.459740
  959.298157    8.000000   78.427475
  960.022400    8.000000   78.403755
  960.746521    8.000000   78.402641
  961.470581    8.000000   78.487564
  962.194519    8.000000   78.560364
  962.918396    8.000000   78.631851
  963.642212    8.000000   78.683434
  964.365906    8.000000   78.702469
  965.089539    8.000000   78.686867
  965.813110    8.000000   78.650558
  966.536560    8.000000   78.626686
  967.259949    8.000000   78.589981
  967.983276    8.000000   78.583984
  968.706482    8.000000   78.612572
  969.429626    8.000000   78.699265
  970.152649    8.000000   78.796661
  970.875610    8.000000   78.850571
  971.598511    8.000000   78.879524
  972.321289    8.000000   78.805527
  973.044006    8.000000   78.790283
  973.766602    8.000000   78.708130
  974.489136    8.000000   78.769913
  975.211609    8.000000   78.727158
  975.934021    8.000000   78.774536
  976.656311    8.000000   78.750412
  977.378479    8.000000   78.829681
  978.100586    8.000000   78.831291
  978.822632    8.000000   78.848129
  979.544617    8.000000   78.855797
  980.266479    8.000000   78.895584
  980.988281    8.000000   78.919830
  981.709961    8.000000   78.934616
  982.431580    8.000000   78.905502
  983.153076    8.000000   78.926979
  983.874573    8.000000   78.864494
  984.595886    8.000000   78.925728
  985.317200    8.000000   78.907158
  986.038391    8.000000   78.961075
  986.759521    8.000000   78.939613
  987.480530    8.000000   78.982704
  988.201477    8.000000   78.999886
  988.922302    8.000000   79.032509
  989.643066    8.000000   79.079880
  990.363770    8.000000   79.117775
  991.084351    8.000000   79.193512
  991.804871    8.000000   79.205917
  992.525330    8.000000   79.195862
  993.245667    8.000000   79.072723
  993.965942    8.000000   79.063492
  994.686096    8.000000   79.046562
  995.406189    8.000000   79.141472
  996.126221    8.000000   79.130081
  996.846130    8.000000   79.105309
  997.565979    8.000000   79.062202
  998.285706    8.000000   79.069641
  999.005371    8.000000   79.129265
  999.724976    8.000000   79.169685
 1000.444458    8.000000   79.156258
 1001.163879    8.000000   79.140388
 1001.883179    8.000000   79.132736
 1002.602478    8.000000   79.143021
 1003.321594    8.000000   79.163834
 1004.040649    8.000000   79.203194
 1004.759644    8.000000   79.215530
 1005.478577    8.000000   79.219383
 1006.197388    8.000000   79.182655
 1006.916138    8.000000   79.134880
 1007.634766    8.000000   79.131050
 1008.353333    8.000000   79.078598
 1009.071777    8.000000   79.134598
 1009.790161    8.000000   79.146309
 1010.508484    8.000000   79.230583
 1011.226685    8.000000   79.286766
 1011.944824    8.000000   79.284157
 1012.662903    8.000000   79.321747
 1013.380859    8.000000   79.312782
 1014.098694    8.000000   79.351334
 1014.816528    8.000000   79.279991
 1015.534241    8.000000   79.199776
 1016.251831    8.000000   79.102341
 1016.969360    8.000000   79.142456
 1017.686829    8.000000   79.130333
 1018.404175    8.000000   79.200340
 1019.121460    8.000000   79.228661
 1019.838623    8.000000   79.308357
 1020.555725    8.000000   79.395569
 1021.272766    8.000000   79.409874
 1021.989685    8.000000   79.473976
 1022.706543    8.000000   79.483414
 1023.423340    8.000000   79.472786
 1024.140015    8.000000   79.496346
 1024.856567    8.000000   79.482803
 1025.573120    8.000000   79.429329
 1026.289551    8.000000   79.288452
 1027.005859    8.000000   79.216156
 1027.722046    8.000000   79.256805
 1028.438232    8.000000   79.256248
 1029.154297    8.000000   79.175240
 1029.870239    8.000000   79.141304
 1030.586182    8.000000   79.279999
 1031.302002    8.000000   79.379601
 1032.017700    8.000000   79.413116
 1032.733398    8.000000   79.286140
 1033.448975    8.000000   79.220108
 1034.164429    8.000000   79.202950
 1034.879761    8.000000   79.259003
 1035.595093    8.000000   79.305649
 1036.310303    8.000000   79.308144
 1037.025391    8.000000   79.249229
 1037.740479    8.000000   79.242546
 1038.455444    8.000000   79.204903
 1039.170288    8.000000   79.222694
 1039.885010    8.000000   79.218208
 1040.599731    8.000000   79.264771
 1041.314331    8.000000   79.219254
 1042.028809    8.000000   79.181190
 1042.743286    8.000000   79.138275
 1043.457642    8.000000   79.261749
 1044.171875    8.000000   79.303604
 1044.885986    8.000000   79.313568
 1045.600098    8.000000   79.253410
 1046.314087    8.000000   79.247963
 1047.028076    8.000000   79.257454
 1047.741821    8.000000   79.241684
 1048.455566    8.000000   79.202354
 1049.169189    8.000000   79.043175
 1049.882812    8.000000   79.009262
 1050.596313    8.000000   78.897797
 1051.309692    8.000000   78.950912
 1052.022949    8.000000   78.952698
 1052.736206    8.000000   78.989685
 1053.449341    8.000000   79.056839
 1054.162354    8.000000   79.042313
 1054.875244    8.000000   79.028008
 1055.588135    8.000000   78.923782
 1056.300903    8.000000   78.849426
 1057.013672    8.000000   78.937843
 1057.726196    8.000000   78.899757
 1058.438721    8.000000   78.830238
 1059.151123    8.000000   78.693565
 1059.863525    8.000000   78.742882
 1060.575806    8.000000   78.706520
 1061.287964    8.000000   78.650505
 1062.000000    8.000000   78.735222
 1062.712036    8.000000   78.841408
 1063.423950    8.000000   78.984543
 1064.135742    8.000000   78.796524
 1064.847412    8.000000   78.776352
 1065.559082    8.000000   78.717407
 1066.270630    8.000000   78.730904
 1066.982178    8.000000   78.707878
 1067.693481    8.000000   78.700180
 1068.404785    8.000000   78.719208
 1069.115967    8.000000   78.661774
 1069.827148    8.000000   78.690483
 1070.538086    8.000000   78.693481
 1071.249146    8.000000   78.712692
 1071.959961    8.000000   78.705513
 1072.670654    8.000000   78.663818
 1073.381348    8.000000   78.696220
 1074.091919    8.000000   78.690308
 1074.802490    8.000000   78.697678
 1075.512939    8.000000   78.634018
 1076.223145    8.000000   78.615646
 1076.933472    8.000000   78.684944
 1077.643555    8.000000   78.508614
 1078.353638    8.000000   78.482391
 1079.063599    8.000000   78.377678
 1079.773560    8.000000   78.522324
 1080.483276    8.000000   78.411469
 1081.192993    8.000000   78.300369
 1081.902588    8.000000   78.279488
 1082.612183    8.000000   78.320305
 1083.321655    8.000000   78.356384
 1084.031006    8.000000   78.173775
 1084.740234    8.000000   78.149612
 1085.449463    8.000000   77.942940
 1086.158447    8.000000   77.919716
 1086.867554    8.000000   77.763504
 1087.576416    8.000000   77.877686
 1088.285278    8.000000   77.834923
 1088.994019    8.000000   77.650841
 1089.702637    8.000000   77.479935
 1090.411133    8.000000   77.311783
 1091.119629    8.000000   77.172493
 1091.828003    8.000000   77.103844
 1092.536377    8.000000   77.011856
 1093.244507    8.000000   77.080688
 1093.952637    8.000000   76.892616
 1094.660645    8.000000   76.820763
 1095.368652    8.000000   76.603943
 1096.076416    8.000000   76.610352
 1096.784180    8.000000   76.575783
 1097.491943    8.000000   76.536469
 1098.199463    8.000000   76.349052
 1098.906982    8.000000   76.047729
 1099.614380    8.000000   75.992500
 1100.321655    8.000000   75.956192
 1101.028931    8.000000   75.908333
 1101.736084    8.000000   75.578400
 1102.443115    8.000000   75.220154
 1103.150024    8.000000   74.998894
 1103.856934    8.000000   74.770515
 1104.563721    8.000000   74.538338
 1105.270386    8.000000   74.305664
 1105.977051    8.000000   74.184280
 1106.683594    8.000000   74.041046
 1107.390015    8.000000   73.769005
 1108.096313    8.000000   73.479240
 1108.802612    8.000000   73.268707
 1109.508667    8.000000   73.082565
 1110.214844    8.000000   72.853455
 1110.920776    8.000000   72.627678
 1111.626709    8.000000   72.602318
 1112.332397    8.000000   72.619064
 1113.038208    8.000000   72.383240
 1113.743774    8.000000   72.055679
 1114.449341    8.000000   71.779907
 1115.154785    8.000000   71.538979
 1115.860107    8.000000   71.297379
 1116.565430    8.000000   71.119011
 1117.270508    8.000000   70.987938
 1117.975586    8.000000   70.923409
 1118.680664    8.000000   70.534058

  347.693481    9.000000   57.692307
  348.476318    9.000000   41.489361
  349.259064    9.000000   41.860466
  350.041779    9.000000   46.670975
  350.824432    9.000000   46.108177
  351.606995    9.000000   45.566830
  352.389526    9.000000   45.129444
  353.171997    9.000000   45.460457
  353.954376    9.000000   45.999146
  354.736725    9.000000   46.551361
  355.519012    9.000000   45.863724
  356.301208    9.000000   45.499485
  357.083374    9.000000   45.378834
  357.865448    9.000000   45.674046
  358.647491    9.000000   45.336483
  359.429443    9.000000   44.688221
  360.211365    9.000000   44.701675
  360.993195    9.000000   45.316269
  361.774994    9.000000   45.290253
  362.556702    9.000000   45.077999
  363.338379    9.000000   43.837997
  364.119965    9.000000   43.529812
  364.901520    9.000000   43.369938
  365.682983    9.000000   44.154388
  366.464386    9.000000   44.101856
  367.245758    9.000000   43.614670
  368.027039    9.000000   43.218197
  368.808258    9.000000   42.920353
  369.589447    9.000000   42.801064
  370.370544    9.000000   42.499702
  371.151581    9.000000   42.147667
  371.932556    9.000000   42.234554
  372.713470    9.000000   41.853825
  373.494324    9.000000   42.021881
  374.275116    9.000000   41.723503
  375.055847    9.000000   41.790604
  375.836517    9.000000   41.621037
  376.617126    9.000000   41.319508
  377.397675    9.000000   41.096123
  378.178162    9.000000   40.926819
  378.958588    9.000000   40.522694
  379.738953    9.000000   40.480679
  380.519226    9.000000   40.307560
  381.299469    9.000000   40.241066
  382.079651    9.000000   40.011147
  382.859741    9.000000   39.813507
  383.639801    9.000000   39.732845
  384.419769    9.000000   39.429371
  385.199707    9.000000   39.213333
  385.979553    9.000000   38.948559
  386.759369    9.000000   38.812382
  387.539093    9.000000   38.575176
  388.318756    9.000000   38.628304
  389.098358    9.000000   38.473068
  389.877930    9.000000   38.422878
  390.657410    9.000000   38.160091
  391.436829    9.000000   37.969501
  392.216187    9.000000   37.819981
  392.995483    9.000000   37.585155
  393.774719    9.000000   37.447514
  394.553864    9.000000   37.294086
  395.332977    9.000000   37.135132
  396.112030    9.000000   36.931194
  396.891022    9.000000   36.718128
  397.669922    9.000000   36.608242
  398.448792    9.000000   36.552940
  399.227570    9.000000   36.439320
  400.006317    9.000000   36.223602
  400.784973    9.000000   36.043671
  401.563568    9.000000   35.877502
  402.342102    9.000000   35.821377
  403.120605    9.000000   35.656574
  403.899017    9.000000   35.514633
  404.677368    9.000000   35.396732
  405.455658    9.000000   35.232800
  406.233856    9.000000   35.111618
  407.012024    9.000000   34.996803
  407.790131    9.000000   34.889008
  408.568176    9.000000   34.766850
  409.346130    9.000000   34.627079
  410.124054    9.000000   34.537617
  410.901886    9.000000   34.441887
  411.679657    9.000000   34.343525
  412.457397    9.000000   34.248714
  413.235046    9.000000   34.099724
  414.012634    9.000000   33.938679
  414.790161    9.000000   33.781219
  415.567627    9.000000   33.666409
  416.345032    9.000000   33.574490
  417.122345    9.000000   33.463684
  417.899628    9.000000   33.372326
  418.676849    9.000000   33.214371
  419.453979    9.000000   33.127590
  420.231079    9.000000   33.067219
  421.008087    9.000000   33.009369
  421.785034    9.000000   32.902294
  422.561920    9.000000   32.776821
  423.338745    9.000000   32.703995
  424.115509    9.000000   32.648071
  424.892212    9.000000   32.532890
  425.668854    9.000000   32.423611
  426.445435    9.000000   32.310318
  427.221924    9.000000   32.282059
  427.998383    9.000000   32.197987
  428.774750    9.000000   32.160477
  429.551086    9.000000   32.084499
  430.327332    9.000000   32.038685
  431.103516    9.000000   31.992163
  431.879639    9.000000   31.938501
  432.655701    9.000000   31.898188
  433.431702    9.000000   31.833841
  434.207611    9.000000   31.792189
  434.983490    9.000000   31.721708
  435.759277    9.000000   31.724154
  436.535034    9.000000   31.707842
  437.310699    9.000000   31.733913
  438.086304    9.000000   31.712057
  438.861847    9.000000   31.664070
  439.637329    9.000000   31.675131
  440.412750    9.000000   31.656069
  441.188110    9.000000   31.701550
  441.963379    9.000000   31.675817
  442.738617    9.000000   31.698534
  443.513763    9.000000   31.697653
  444.288849    9.000000   31.730177
  445.063873    9.000000   31.769291
  445.838867    9.000000   31.812904
  446.613739    9.000000   31.844698
  447.388580    9.000000   31.870741
  448.163361    9.000000   31.896833
  448.938049    9.000000   31.952902
  449.712708    9.000000   32.022194
  450.487274    9.000000   32.078735
  451.261780    9.000000   32.084763
  452.036224    9.000000   32.065922
  452.810608    9.000000   32.117882
  453.584930    9.000000   32.199734
  454.359192    9.000000   32.274403
  455.133362    9.000000   32.331085
  455.907501    9.000000   32.370121
  456.681549    9.000000   32.433945
  457.455536    9.000000   32.462788
  458.229462    9.000000   32.563869
  459.003326    9.000000   32.655460
  459.777130    9.000000   32.777126
  460.550842    9.000000   32.860390
  461.324524    9.000000   32.921185
  462.098114    9.000000   33.002579
  462.871643    9.000000   33.074371
  463.645142    9.000000   33.186943
  464.418518    9.000000   33.285995
  465.191864    9.000000   33.393047
  465.965149    9.000000   33.490700
  466.738342    9.000000   33.588303
  467.511505    9.000000   33.705444
  468.284576    9.000000   33.815536
  469.057587    9.000000   33.934277
  469.830536    9.000000   34.047703
  470.603424    9.000000   34.163280
  471.376221    9.000000   34.288948
  472.148987    9.000000   34.407436
  472.921661    9.000000   34.527302
  473.694275    9.000000   34.621136
  474.466858    9.000000   34.747330
  475.239319    9.000000   34.897785
  476.011749    9.000000   35.071480
  476.784119    9.000000   35.222275
  477.556396    9.000000   35.348282
  478.328613    9.000000   35.508900
  479.100800    9.000000   35.661213
  479.872864    9.000000   35.844448
  480.644897    9.000000   36.019230
  481.416870    9.000000   36.256004
  482.188751    9.000000   36.474838
  482.960602    9.000000   36.680439
  483.732361    9.000000   36.845467
  484.504059    9.000000   36.998394
  485.275696    9.000000   37.169189
  486.047241    9.000000   37.315605
  486.818756    9.000000   37.441422
  487.590179    9.000000   37.533062
  488.361542    9.000000   37.619797
  489.132843    9.000000   37.702496
  489.904083    9.000000   37.754257
  490.675262    9.000000   37.783344
  491.446350    9.000000   37.805927
  492.217407    9.000000   37.836655
  492.988373    9.000000   37.845322
  493.759277    9.000000   37.849045
  494.530121    9.000000   37.826508
  495.300873    9.000000   37.822765
  496.071594    9.000000   37.812252
  496.842224    9.000000   37.788849
  497.612793    9.000000   37.776878
  498.383301    9.000000   37.772472
  499.153748    9.000000   37.752068
  499.924103    9.000000   37.734310
  500.694427    9.000000   37.704308
  501.464661    9.000000   37.694210
  502.234833    9.000000   37.676014
  503.004944    9.000000   37.634422
  503.774963    9.000000   37.625992
  504.544952    9.000000   37.596931
  505.314850    9.000000   37.601276
  506.084686    9.000000   37.573524
  506.854462    9.000000   37.543770
  507.624176    9.000000   37.523342
  508.393799    9.000000   37.501114
  509.163391    9.000000   37.487038
  509.932892    9.000000   37.449310
  510.702332    9.000000   37.430046
  511.471680    9.000000   37.419449
  512.240967    9.000000   37.422070
  513.010254    9.000000   37.413746
  513.779419    9.000000   37.391979
  514.548523    9.000000   37.360516
  515.317566    9.000000   37.331562
  516.086487    9.000000   37.308315
  516.855408    9.000000   37.298557
  517.624268    9.000000   37.281601
  518.393005    9.000000   37.263123
  519.161682    9.000000   37.243656
  519.930359    9.000000   37.230335
  520.698914    9.000000   37.227867
  521.467407    9.000000   37.209824
  522.235840    9.000000   37.200031
  523.004211    9.000000   37.166862
  523.772461    9.000000   37.127342
  524.540710    9.000000   37.094742
  525.308899    9.000000   37.085648
  526.076965    9.000000   37.079880
  526.844971    9.000000   37.045570
  527.612976    9.000000   36.988770
  528.380859    9.000000   36.967297
  529.148682    9.000000   36.945679
  529.916443    9.000000   36.933109
  530.684082    9.000000   36.881573
  531.451721    9.000000   36.834373
  532.219299    9.000000   36.801331
  532.986755    9.000000   36.770264
  533.754211    9.000000   36.736839
  534.521545    9.000000   36.701340
  535.288818    9.000000   36.674065
  536.056030    9.000000   36.655788
  536.823181    9.000000   36.618614
  537.590271    9.000000   36.592865
  538.357239    9.000000   36.570198
  539.124207    9.000000   36.547600
  539.891052    9.000000   36.496983
  540.657898    9.000000   36.438862
  541.424622    9.000000   36.382553
  542.191284    9.000000   36.354465
  542.957886    9.000000   36.304710
  543.724426    9.000000   36.249741
  544.490906    9.000000   36.190372
  545.257263    9.000000   36.151939
  546.023621    9.000000   36.106831
  546.789856    9.000000   36.065491
  547.556091    9.000000   35.995682
  548.322205    9.000000   35.935982
  549.088257    9.000000   35.859722
  549.854248    9.000000   35.808868
  550.620178    9.000000   35.770306
  551.385986    9.000000   35.713688
  552.151794    9.000000   35.657635
  552.917480    9.000000   35.593918
  553.683167    9.000000   35.531807
  554.448730    9.000000   35.464706
  555.214233    9.000000   35.388973
  555.979675    9.000000   35.331738
  556.745056    9.000000   35.277714
  557.510315    9.000000   35.226215
  558.275574    9.000000   35.172520
  559.040710    9.000000   35.102699
  559.805847    9.000000   35.029129
  560.570862    9.000000   34.943501
  561.335815    9.000000   34.868587
  562.100708    9.000000   34.815102
  562.865540    9.000000   34.748585
  563.630310    9.000000   34.684307
  564.394958    9.000000   34.582462
  565.159607    9.000000   34.487991
  565.924133    9.000000   34.375488
  566.688599    9.000000   34.278641
  567.453003    9.000000   34.194881
  568.217346    9.000000   34.114429
  568.981628    9.000000   34.033272
  569.745850    9.000000   33.932186
  570.509949    9.000000   33.849579
  571.273987    9.000000   33.752808
  572.038025    9.000000   33.661907
  572.801941    9.000000   33.566036
  573.565796    9.000000   33.467072
  574.329590    9.000000   33.363266
  575.093262    9.000000   33.251366
  575.856934    9.000000   33.163548
  576.620483    9.000000   33.082291
  577.384033    9.000000   32.983299
  578.147461    9.000000   32.889145
  578.910828    9.000000   32.804100
  579.674133    9.000000   32.721844
  580.437378    9.000000   32.623383
  581.200500    9.000000   32.519108
  581.963623    9.000000   32.421169
  582.726624    9.000000   32.326973
  583.489563    9.000000   32.231796
  584.252502    9.000000   32.147266
  585.015259    9.000000   32.060890
  585.778015    9.000000   31.964394
  586.540710    9.000000   31.874659
  587.303284    9.000000   31.777603
  588.065857    9.000000   31.691883
  588.828308    9.000000   31.598604
  589.590698    9.000000   31.503262
  590.353027    9.000000   31.429667
  591.115295    9.000000   31.339155
  591.877502    9.000000   31.251465
  592.639587    9.000000   31.161987
  593.401611    9.000000   31.074949
  594.163635    9.000000   30.997995
  594.925537    9.000000   30.913607
  595.687378    9.000000   30.847738
  596.449097    9.000000   30.774521
  597.210815    9.000000   30.686703
  597.972412    9.000000   30.624838
  598.734009    9.000000   30.567980
  599.495483    9.000000   30.507416
  600.256897    9.000000   30.446260
  601.018250    9.000000   30.406515
  601.779541    9.000000   30.370977
  602.540710    9.000000   30.333702
  603.301880    9.000000   30.309427
  604.062927    9.000000   30.287958
  604.823914    9.000000   30.275154
  605.584839    9.000000   30.270315
  606.345703    9.000000   30.310089
  607.106506    9.000000   30.345919
  607.867188    9.000000   30.377707
  608.627808    9.000000   30.412365
  609.388428    9.000000   30.465006
  610.148926    9.000000   30.524252
  610.909363    9.000000   30.597933
  611.669678    9.000000   30.693058
  612.429993    9.000000   30.794085
  613.190186    9.000000   30.921055
  613.950378    9.000000   31.071241
  614.710449    9.000000   31.224895
  615.470459    9.000000   31.366385
  616.230347    9.000000   31.514044
  616.990234    9.000000   31.692465
  617.750000    9.000000   31.896563
  618.509766    9.000000   32.105267
  619.269409    9.000000   32.334820
  620.028992    9.000000   32.572559
  620.788513    9.000000   32.815258
  621.547913    9.000000   33.057590
  622.307312    9.000000   33.311302
  623.066589    9.000000   33.574497
  623.825806    9.000000   33.839550
  624.584961    9.000000   34.126102
  625.344055    9.000000   34.428200
  626.103088    9.000000   34.760662
  626.862000    9.000000   35.090229
  627.620911    9.000000   35.432980
  628.379700    9.000000   35.771481
  629.138428    9.000000   36.138447
  629.897095    9.000000   36.492344
  630.655640    9.000000   36.876186
  631.414185    9.000000   37.247665
  632.172607    9.000000   37.626907
  632.931030    9.000000   37.992424
  633.689331    9.000000   38.354004
  634.447510    9.000000   38.730728
  635.205688    9.000000   39.112381
  635.963806    9.000000   39.502975
  636.721802    9.000000   39.904598
  637.479736    9.000000   40.305126
  638.237610    9.000000   40.706490
  638.995422    9.000000   41.097694
  639.753113    9.000000   41.478287
  640.510803    9.000000   41.862690
  641.268372    9.000000   42.237072
  642.025879    9.000000   42.635647
  642.783325    9.000000   43.026302
  643.540710    9.000000   43.419342
  644.298035    9.000000   43.815842
  645.055237    9.000000   44.218880
  645.812378    9.000000   44.624577
  646.569458    9.000000   45.014641
  647.326477    9.000000   45.404991
  648.083435    9.000000   45.794044
  648.840271    9.000000   46.196548
  649.597107    9.000000   46.593193
  650.353821    9.000000   46.986038
  651.110474    9.000000   47.336914
  651.867065    9.000000   47.686798
  652.623535    9.000000   48.064205
  653.380005    9.000000   48.460747
  654.136353    9.000000   48.867275
  654.892639    9.000000   49.228477
  655.648865    9.000000   49.589787
  656.405029    9.000000   49.937584
  657.161072    9.000000   50.287956
  657.917053    9.000000   50.621365
  658.673035    9.000000   50.958351
  659.428894    9.000000   51.310978
  660.184631    9.000000   51.668018
  660.940369    9.000000   52.032070
  661.695984    9.000000   52.386215
  662.451599    9.000000   52.753593
  663.207092    9.000000   53.077282
  663.962524    9.000000   53.384155
  664.717834    9.000000   53.679066
  665.473145    9.000000   54.009945
  666.228333    9.000000   54.337280
  666.983459    9.000000   54.620731
  667.738525    9.000000   54.864651
  668.493530    9.000000   55.104980
  669.248413    9.000000   55.369858
  670.003296    9.000000   55.617989
  670.758057    9.000000   55.868572
  671.512756    9.000000   56.105343
  672.267334    9.000000   56.364586
  673.021912    9.000000   56.610134
  673.776367    9.000000   56.914860
  674.530823    9.000000   57.178890
  675.285156    9.000000   57.466255
  676.039368    9.000000   57.669537
  676.793579    9.000000   57.895950
  677.547668    9.000000   58.114357
  678.301758    9.000000   58.346176
  679.055725    9.000000   58.617165
  679.809570    9.000000   58.833160
  680.563416    9.000000   59.088730
  681.317139    9.000000   59.299854
  682.070862    9.000000   59.516632
  682.824463    9.000000   59.730438
  683.577942    9.000000   59.921574
  684.331421    9.000000   60.124355
  685.084839    9.000000   60.306114
  685.838135    9.000000   60.519958
  686.591370    9.000000   60.707893
  687.344543    9.000000   60.877102
  688.097595    9.000000   61.026703
  688.850647    9.000000   61.225613
  689.603577    9.000000   61.434578
  690.356445    9.000000   61.631630
  691.109253    9.000000   61.840485
  691.861938    9.000000   62.038059
  692.614624    9.000000   62.238754
  693.367188    9.000000   62.406677
  694.119690    9.000000   62.577122
  694.872131    9.000000   62.751892
  695.624451    9.000000   62.922729
  696.376770    9.000000   63.087681
  697.128967    9.000000   63.270054
  697.881104    9.000000   63.454453
  698.633118    9.000000   63.615757
  699.385132    9.000000   63.797451
  700.137024    9.000000   63.973309
  700.888855    9.000000   64.176369
  701.640625    9.000000   64.333534
  702.392334    9.000000   64.482964
  703.143921    9.000000   64.647163
  703.895508    9.000000   64.814766
  704.646973    9.000000   64.989922
  705.398376    9.000000   65.116302
  706.149658    9.000000   65.254456
  706.900940    9.000000   65.405907
  707.652100    9.000000   65.578239
  708.403198    9.000000   65.772598
  709.154236    9.000000   65.933594
  709.905151    9.000000   66.146103
  710.656006    9.000000   66.316231
  711.406860    9.000000   66.500504
  712.157593    9.000000   66.667068
  712.908203    9.000000   66.818657
  713.658813    9.000000   66.985893
  714.409302    9.000000   67.149918
  715.159729    9.000000   67.344673
  715.910095    9.000000   67.545219
  716.660339    9.000000   67.715637
  717.410583    9.000000   67.913429
  718.160706    9.000000   68.118408
  718.910767    9.000000   68.322418
  719.660767    9.000000   68.463570
  720.410645    9.000000   68.560112
  721.160461    9.000000   68.687798
  721.910278    9.000000   68.817093
  722.659912    9.000000   68.945145
  723.409546    9.000000   69.010071
  724.159058    9.000000   69.016045
  724.908569    9.000000   68.885437
  725.657898    9.000000   68.634430
  726.407227    9.000000   68.322372
  727.156494    9.000000   68.075424
  727.905640    9.000000   67.965561
  728.654724    9.000000   68.059120
  729.403748    9.000000   68.303139
  730.152649    9.000000   68.627823
  730.901550    9.000000   68.906235
  731.650330    9.000000   69.148956
  732.399048    9.000000   69.327621
  733.147644    9.000000   69.497231
  733.896240    9.000000   69.667137
  734.644714    9.000000   69.760178
  735.393127    9.000000   69.802628
  736.141479    9.000000   69.785248
  736.889709    9.000000   69.803734
  737.637939    9.000000   69.828842
  738.386047    9.000000   69.791458
  739.134033    9.000000   69.726494
  739.882019    9.000000   69.626503
  740.629883    9.000000   69.558563
  741.377686    9.000000   69.531853
  742.125427    9.000000   69.568214
  742.873108    9.000000   69.650597
  743.620667    9.000000   69.743881
  744.368225    9.000000   69.816109
  745.115662    9.000000   69.872032
  745.862976    9.000000   69.921303
  746.610291    9.000000   69.939125
  747.357483    9.000000   69.970406
  748.104614    9.000000   69.980392
  748.851685    9.000000   69.976173
  749.598633    9.000000   69.939377
  750.345581    9.000000   69.865555
  751.092407    9.000000   69.750961
  751.839111    9.000000   69.562523
  752.585815    9.000000   69.370659
  753.332397    9.000000   69.144188
  754.078918    9.000000   68.940567
  754.825378    9.000000   68.654045
  755.571777    9.000000   68.423889
  756.318054    9.000000   68.139656
  757.064270    9.000000   67.857208
  757.810425    9.000000   67.565681
  758.556519    9.000000   67.286247
  759.302490    9.000000   67.072807
  760.048401    9.000000   66.851006
  760.794250    9.000000   66.672852
  761.540039    9.000000   66.535141
  762.285706    9.000000   66.421219
  763.031311    9.000000   66.315536
  763.776855    9.000000   66.244408
  764.522339    9.000000   66.221695
  765.267700    9.000000   66.276054
  766.013000    9.000000   66.359650
  766.758240    9.000000   66.530159
  767.503418    9.000000   66.701721
  768.248474    9.000000   66.840302
  768.993469    9.000000   66.934288
  769.738403    9.000000   67.085655
  770.483276    9.000000   67.259201
  771.228027    9.000000   67.468651
  771.972717    9.000000   67.652443
  772.717346    9.000000   67.840210
  773.461914    9.000000   67.965240
  774.206360    9.000000   68.135979
  774.950745    9.000000   68.308876
  775.695068    9.000000   68.540459
  776.439331    9.000000   68.779053
  777.183472    9.000000   69.047417
  777.927551    9.000000   69.266296
  778.671570    9.000000   69.461884
  779.415527    9.000000   69.618095
  780.159363    9.000000   69.759445
  780.903137    9.000000   69.887421
  781.646851    9.000000   70.006035
  782.390442    9.000000   70.169754
  783.134033    9.000000   70.303421
  783.877502    9.000000   70.458839
  784.620850    9.000000   70.563080
  785.364197    9.000000   70.678185
  786.107422    9.000000   70.773010
  786.850586    9.000000   70.912468
  787.593689    9.000000   71.042389
  788.336670    9.000000   71.171860
  789.079651    9.000000   71.301407
  789.822449    9.000000   71.433609
  790.565247    9.000000   71.576859
  791.307983    9.000000   71.702164
  792.050598    9.000000   71.814911
  792.793152    9.000000   71.866486
  793.535583    9.000000   71.909004
  794.278015    9.000000   71.978149
  795.020325    9.000000   72.060104
  795.762512    9.000000   72.141090
  796.504700    9.000000   72.157623
  797.246765    9.000000   72.200188
  797.988770    9.000000   72.282257
  798.730713    9.000000   72.368515
  799.472534    9.000000   72.458588
  800.214355    9.000000   72.500862
  800.956055    9.000000   72.548058
  801.697632    9.000000   72.620178
  802.439209    9.000000   72.725426
  803.180664    9.000000   72.866890
  803.922058    9.000000   72.954025
  804.663330    9.000000   72.990959
  805.404541    9.000000   73.015610
  806.145691    9.000000   73.014549
  806.886780    9.000000   73.097214
  807.627808    9.000000   73.160706
  808.368713    9.000000   73.250992
  809.109558    9.000000   73.251991
  809.850281    9.000000   73.315269
  810.591003    9.000000   73.353859
  811.331604    9.000000   73.435982
  812.072144    9.000000   73.483772
  812.812561    9.000000   73.564926
  813.552979    9.000000   73.619415
  814.293274    9.000000   73.632690
  815.033447    9.000000   73.653229
  815.773621    9.000000   73.712326
  816.513672    9.000000   73.771942
  817.253662    9.000000   73.835083
  817.993530    9.000000   73.845795
  818.733398    9.000000   73.889595
  819.473145    9.000000   73.928009
  820.212769    9.000000   74.011864
  820.952393    9.000000   74.094238
  821.691895    9.000000   74.154907
  822.431335    9.000000   74.154427
  823.170715    9.000000   74.128014
  823.909973    9.000000   74.115089
  824.649170    9.000000   74.132355
  825.388306    9.000000   74.151047
  826.127319    9.000000   74.158554
  826.866272    9.000000   74.139977
  827.605164    9.000000   74.167267
  828.343994    9.000000   74.191643
  829.082703    9.000000   74.209427
  829.821350    9.000000   74.224960
  830.559937    9.000000   74.226341
  831.298401    9.000000   74.249237
  832.036865    9.000000   74.211716
  832.775146    9.000000   74.258713
  833.513428    9.000000   74.292542
  834.251587    9.000000   74.347404
  834.989685    9.000000   74.383614
  835.727722    9.000000   74.475517
  836.465637    9.000000   74.539566
  837.203552    9.000000   74.595169
  837.941284    9.000000   74.563454
  838.679016    9.000000   74.541771
  839.416626    9.000000   74.558983
  840.154175    9.000000   74.632637
  840.891663    9.000000   74.686974
  841.629028    9.000000   74.645737
  842.366333    9.000000   74.535919
  843.103577    9.000000   74.473251
  843.840759    9.000000   74.428322
  844.577820    9.000000   74.552124
  845.314819    9.000000   74.673485
  846.051697    9.000000   74.778915
  846.788513    9.000000   74.808250
  847.525269    9.000000   74.842659
  848.261963    9.000000   74.916550
  848.998596    9.000000   74.890099
  849.735107    9.000000   74.820213
  850.471497    9.000000   74.790649
  851.207886    9.000000   74.814835
  851.944153    9.000000   74.915916
  852.680359    9.000000   74.970802
  853.416504    9.000000   75.035049
  854.152527    9.000000   75.033569
  854.888489    9.000000   74.994133
  855.624390    9.000000   74.974960
  856.360168    9.000000   75.004974
  857.095886    9.000000   75.053894
  857.831543    9.000000   75.118423
  858.567078    9.000000   75.174370
  859.302551    9.000000   75.169388
  860.037964    9.000000   75.158707
  860.773315    9.000000   75.168045
  861.508545    9.000000   75.202950
  862.243713    9.000000   75.276932
  862.978760    9.000000   75.330841
  863.713806    9.000000   75.458755
  864.448730    9.000000   75.558495
  865.183533    9.000000   75.618401
  865.918335    9.000000   75.700676
  866.653015    9.000000   75.779129
  867.387634    9.000000   75.890884
  868.122131    9.000000   75.966782
  868.856567    9.000000   76.033112
  869.590942    9.000000   76.088646
  870.325256    9.000000   76.203850
  871.059448    9.000000   76.339066
  871.793579    9.000000   76.493217
  872.527588    9.000000   76.610184
  873.261536    9.000000   76.703941
  873.995422    9.000000   76.820190
  874.729248    9.000000   76.933556
  875.462952    9.000000   76.891998
  876.196594    9.000000   76.771568
  876.930176    9.000000   76.444901
  877.663635    9.000000   76.050362
  878.397034    9.000000   75.384460
  879.130371    9.000000   74.549828
  879.863647    9.000000   73.446648
  880.596802    9.000000   72.221832
  881.329834    9.000000   70.888481
  882.062866    9.000000   69.558708
  882.795776    9.000000   68.201027
  883.528625    9.000000   66.926781
  884.261353    9.000000   65.718964
  884.994019    9.000000   64.575829
  885.726624    9.000000   63.489590
  886.459167    9.000000   62.556973
  887.191589    9.000000   61.830280
  887.923950    9.000000   61.384209
  888.656189    9.000000   61.195099
  889.388428    9.000000   61.291973
  890.120483    9.000000   61.649597
  890.852539    9.000000   62.339092
  891.584473    9.000000   63.320889
  892.316345    9.000000   64.553490
  893.048157    9.000000   65.849533
  893.779846    9.000000   67.195557
  894.511475    9.000000   68.483727
  895.243042    9.000000   69.688637
  895.974487    9.000000   70.772903
  896.705872    9.000000   71.695374
  897.437134    9.000000   72.520157
  898.168396    9.000000   73.111183
  898.899536    9.000000   73.689926
  899.630554    9.000000   74.168343
  900.361572    9.000000   74.629074
  901.092468    9.000000   74.950371
  901.823242    9.000000   75.141167
  902.553955    9.000000   75.352402
  903.284607    9.000000   75.533226
  904.015198    9.000000   75.793839
  904.745667    9.000000   76.053627
  905.476074    9.000000   76.243080
  906.206421    9.000000   76.369225
  906.936646    9.000000   76.444000
  907.666809    9.000000   76.575073
  908.396912    9.000000   76.749283
  909.126892    9.000000   76.829239
  909.856812    9.000000   76.896034
  910.586670    9.000000   76.875542
  911.316406    9.000000   76.932175
  912.046082    9.000000   76.994370
  912.775635    9.000000   77.062767
  913.505188    9.000000   77.186363
  914.234619    9.000000   77.220398
  914.963928    9.000000   77.291199
  915.693176    9.000000   77.310577
  916.422363    9.000000   77.377869
  917.151489    9.000000   77.505737
  917.880493    9.000000   77.603394
  918.609436    9.000000   77.682381
  919.338318    9.000000   77.720703
  920.067078    9.000000   77.773888
  920.795776    9.000000   77.848633
  921.524353    9.000000   77.904343
  922.252869    9.000000   77.915939
  922.981323    9.000000   77.944771
  923.709656    9.000000   77.991699
  924.437988    9.000000   78.030861
  925.166138    9.000000   78.034798
  925.894287    9.000000   78.056038
  926.622314    9.000000   78.091019
  927.350281    9.000000   78.160927
  928.078125    9.000000   78.186867
  928.805908    9.000000   78.194664
  929.533630    9.000000   78.152100
  930.261230    9.000000   78.139275
  930.988770    9.000000   78.105385
  931.716248    9.000000   78.120956
  932.443604    9.000000   78.114975
  933.170898    9.000000   78.161423
  933.898071    9.000000   78.236359
  934.625244    9.000000   78.315681
  935.352234    9.000000   78.442490
  936.079224    9.000000   78.535652
  936.806091    9.000000   78.562553
  937.532898    9.000000   78.605339
  938.259583    9.000000   78.572563
  938.986206    9.000000   78.615044
  939.712769    9.000000   78.577393
  940.439270    9.000000   78.565086
  941.165649    9.000000   78.534492
  941.891907    9.000000   78.501144
  942.618164    9.000000   78.510666
  943.344238    9.000000   78.524246
  944.070312    9.000000   78.581024
  944.796265    9.000000   78.600182
  945.522156    9.000000   78.683357
  946.247986    9.000000   78.663063
  946.973694    9.000000   78.660309
  947.699341    9.000000   78.615150
  948.424866    9.000000   78.626808
  949.150330    9.000000   78.666725
  949.875732    9.000000   78.681877
  950.601013    9.000000   78.721939
  951.326233    9.000000   78.754242
  952.051392    9.000000   78.789261
  952.776428    9.000000   78.808777
  953.501404    9.000000   78.832787
  954.226318    9.000000   78.828415
  954.951111    9.000000   78.823280
  955.675781    9.000000   78.845512
  956.400452    9.000000   78.880653
  957.125000    9.000000   78.907982
  957.849487    9.000000   78.879204
  958.573853    9.000000   78.859367
  959.298157    9.000000   78.854942
  960.022400    9.000000   78.819572
  960.746521    9.000000   78.873352
  961.470581    9.000000   78.895844
  962.194519    9.000000   79.004379
  962.918396    9.000000   79.043152
  963.642212    9.000000   79.166809
  964.365906    9.000000   79.170937
  965.089539    9.000000   79.168388
  965.813110    9.000000   79.083847
  966.536560    9.000000   79.066597
  967.259949    9.000000   79.045219
  967.983276    9.000000   79.074081
  968.706482    9.000000   79.115822
  969.429626    9.000000   79.127068
  970.152649    9.000000   79.172394
  970.875610    9.000000   79.232414
  971.598511    9.000000   79.283058
  972.321289    9.000000   79.247375
  973.044006    9.000000   79.188637
  973.766602    9.000000   79.114929
  974.489136    9.000000   79.145813
  975.211609    9.000000   79.127953
  975.934021    9.000000   79.186310
  976.656311    9.000000   79.137497
  977.378479    9.000000   79.175201
  978.100586    9.000000   79.237381
  978.822632    9.000000   79.375572
  979.544617    9.000000   79.437721
  980.266479    9.000000   79.442200
  980.988281    9.000000   79.400360
  981.709961    9.000000   79.416031
  982.431580    9.000000   79.404327
  983.153076    9.000000   79.413727
  983.874573    9.000000   79.361923
  984.595886    9.000000   79.407486
  985.317200    9.000000   79.391350
  986.038391    9.000000   79.456161
  986.759521    9.000000   79.395340
  987.480530    9.000000   79.433868
  988.201477    9.000000   79.405952
  988.922302    9.000000   79.425125
  989.643066    9.000000   79.415573
  990.363770    9.000000   79.423470
  991.084351    9.000000   79.467339
  991.804871    9.000000   79.509079
  992.525330    9.000000   79.541077
  993.245667    9.000000   79.489655
  993.965942    9.000000   79.438026
  994.686096    9.000000   79.480377
  995.406189    9.000000   79.565628
  996.126221    9.000000   79.586357
  996.846130    9.000000   79.550713
  997.565979    9.000000   79.554024
  998.285706    9.000000   79.581520
  999.005371    9.000000   79.641808
  999.724976    9.000000   79.641235
 1000.444458    9.000000   79.629074
 1001.163879    9.000000   79.524742
 1001.883179    9.000000   79.486923
 1002.602478    9.000000   79.458893
 1003.321594    9.000000   79.534828
 1004.040649    9.000000   79.584557
 1004.759644    9.000000   79.635399
 1005.478577    9.000000   79.637344
 1006.197388    9.000000   79.631493
 1006.916138    9.000000   79.629288
 1007.634766    9.000000   79.574051
 1008.353333    9.000000   79.510201
 1009.071777    9.000000   79.528648
 1009.790161    9.000000   79.573013
 1010.508484    9.000000   79.613655
 1011.226685    9.000000   79.670769
 1011.944824    9.000000   79.648140
 1012.662903    9.000000   79.714058
 1013.380859    9.000000   79.708878
 1014.098694    9.000000   79.749130
 1014.816528    9.000000   79.694832
 1015.534241    9.000000   79.589966
 1016.251831    9.000000   79.532578
 1016.969360    9.000000   79.501289
 1017.686829    9.000000   79.487228
 1018.404175    9.000000   79.489540
 1019.121460    9.000000   79.557907
 1019.838623    9.000000   79.644020
 1020.555725    9.000000   79.772835
 1021.272766    9.000000   79.835030
 1021.989685    9.000000   79.867500
 1022.706543    9.000000   79.864990
 1023.423340    9.000000   79.807877
 1024.140015    9.000000   79.804886
 1024.856567    9.000000   79.806892
 1025.573120    9.000000   79.787552
 1026.289551    9.000000   79.736923
 1027.005859    9.000000   79.683182
 1027.722046    9.000000   79.636543
 1028.438232    9.000000   79.663116
 1029.154297    9.000000   79.595612
 1029.870239    9.000000   79.647011
 1030.586182    9.000000   79.647865
 1031.302002    9.000000   79.724533
 1032.017700    9.000000   79.696114
 1032.733398    9.000000   79.709534
 1033.448975    9.000000   79.687202
 1034.164429    9.000000   79.684402
 1034.879761    9.000000   79.647751
 1035.595093    9.000000   79.607368
 1036.310303    9.000000   79.626450
 1037.025391    9.000000   79.587051
 1037.740479    9.000000   79.650482
 1038.455444    9.000000   79.620766
 1039.170288    9.000000   79.672722
 1039.885010    9.000000   79.619286
 1040.599731    9.000000   79.630875
 1041.314331    9.000000   79.627548
 1042.028809    9.000000   79.663689
 1042.743286    9.000000   79.732956
 1043.457642    9.000000   79.782135
 1044.171875    9.000000   79.735542
 1044.885986    9.000000   79.621307
 1045.600098    9.000000   79.640633
 1046.314087    9.000000   79.672569
 1047.028076    9.000000   79.775635
 1047.741821    9.000000   79.686348
 1048.455566    9.000000   79.624138
 1049.169189    9.000000   79.497063
 1049.882812    9.000000   79.437675
 1050.596313    9.000000   79.450447
 1051.309692    9.000000   79.507637
 1052.022949    9.000000   79.551041
 1052.736206    9.000000   79.470589
 1053.449341    9.000000   79.389664
 1054.162354    9.000000   79.373917
 1054.875244    9.000000   79.447784
 1055.588135    9.000000   79.413109
 1056.300903    9.000000   79.368423
 1057.013672    9.000000   79.325539
 1057.726196    9.000000   79.318436
 1058.438721    9.000000   79.237953
 1059.151123    9.000000   79.221642
 1059.863525    9.000000   79.255432
 1060.575806    9.000000   79.303535
 1061.287964    9.000000   79.270493
 1062.000000    9.000000   79.307945
 1062.712036    9.000000   79.300888
 1063.423950    9.000000   79.428947
 1064.135742    9.000000   79.410751
 1064.847412    9.000000   79.387505
 1065.559082    9.000000   79.226639
 1066.270630    9.000000   79.086174
 1066.982178    9.000000   79.085754
 1067.693481    9.000000   79.175415
 1068.404785    9.000000   79.305389
 1069.115967    9.000000   79.149849
 1069.827148    9.000000   79.039696
 1070.538086    9.000000   78.979561
 1071.249146    9.000000   79.074654
 1071.959961    9.000000   79.031662
 1072.670654    9.000000   78.976189
 1073.381348    9.000000   79.010689
 1074.091919    9.000000   78.937935
 1074.802490    9.000000   78.827888
 1075.512939    9.000000   78.680626
 1076.223145    9.000000   78.796867
 1076.933472    9.000000   79.033722
 1077.643555    9.000000   79.007004
 1078.353638    9.000000   78.976791
 1079.063599    9.000000   78.813248
 1079.773560    9.000000   78.770554
 1080.483276    9.000000   78.606201
 1081.192993    9.000000   78.471855
 1081.902588    9.000000   78.557419
 1082.612183    9.000000   78.604683
 1083.321655    9.000000   78.700500
 1084.031006    9.000000   78.496201
 1084.740234    9.000000   78.428230
 1085.449463    9.000000   78.200035
 1086.158447    9.000000   78.256264
 1086.867554    9.000000   78.191917
 1087.576416    9.000000   78.274078
 1088.285278    9.000000   78.066475
 1088.994019    9.000000   77.916748
 1089.702637    9.000000   77.833740
 1090.411133    9.000000   77.933800
 1091.119629    9.000000   77.770668
 1091.828003    9.000000   77.585480
 1092.536377    9.000000   77.401672
 1093.244507    9.000000   77.495087
 1093.952637    9.000000   77.285805
 1094.660645    9.000000   77.055367
 1095.368652    9.000000   76.767029
 1096.076416    9.000000   76.676582
 1096.784180    9.000000   76.653961
 1097.491943    9.000000   76.772362
 1098.199463    9.000000   76.707550
 1098.906982    9.000000   76.487030
 1099.614380    9.000000   76.141129
 1100.321655    9.000000   76.180252
 1101.028931    9.000000   76.275513
 1101.736084    9.000000   76.170876
 1102.443115    9.000000   75.845238
 1103.150024    9.000000   75.395790
 1103.856934    9.000000   75.046341
 1104.563721    9.000000   74.667282
 1105.270386    9.000000   74.622658
 1105.977051    9.000000   74.429314
 1106.683594    9.000000   74.391235
 1107.390015    9.000000   74.154388
 1108.096313    9.000000   73.873245
 1108.802612    9.000000   73.594696
 1109.508667    9.000000   73.395714
 1110.214844    9.000000   73.389221
 1110.920776    9.000000   73.343559
 1111.626709    9.000000   73.287643
 1112.332397    9.000000   73.100945
 1113.038208    9.000000   72.777969
 1113.743774    9.000000   72.411751
 1114.449341    9.000000   72.200958
 1115.154785    9.000000   72.056984
 1115.860107    9.000000   71.763672
 1116.565430    9.000000   71.523949
 1117.270508    9.000000   71.082664
 1117.975586    9.000000   71.030518
 1118.680664    9.000000   70.849747

  347.693481   10.000000   57.692307
  348.476318   10.000000   63.829788
  349.259064   10.000000   54.651161
  350.041779   10.000000   47.769878
  350.824432   10.000000   46.668865
  351.606995   10.000000   46.493164
  352.389526   10.000000   46.204475
  353.171997   10.000000   46.153847
  353.954376   10.000000   46.084724
  354.736725   10.000000   45.728748
  355.519012   10.000000   45.321941
  356.301208   10.000000   45.396500
  357.083374   10.000000   45.622589
  357.865448   10.000000   45.855129
  358.647491   10.000000   45.907124
  359.429443   10.000000   45.342571
  360.211365   10.000000   45.454544
  360.993195   10.000000   45.279167
  361.774994   10.000000   44.815624
  362.556702   10.000000   45.095928
  363.338379   10.000000   44.794022
  364.119965   10.000000   45.054199
  364.901520   10.000000   44.287823
  365.682983   10.000000   44.410633
  366.464386   10.000000   44.347294
  367.245758   10.000000   44.277508
  368.027039   10.000000   43.597305
  368.808258   10.000000   43.161705
  369.589447   10.000000   42.991009
  370.370544   10.000000   42.891022
  371.151581   10.000000   42.688446
  371.932556   10.000000   42.481243
  372.713470   10.000000   42.443851
  373.494324   10.000000   42.529541
  374.275116   10.000000   42.357376
  375.055847   10.000000   42.283905
  375.836517   10.000000   42.006355
  376.617126   10.000000   41.936680
  377.397675   10.000000   41.905563
  378.178162   10.000000   41.794109
  378.958588   10.000000   41.248653
  379.738953   10.000000   40.956215
  380.519226   10.000000   40.741901
  381.299469   10.000000   40.781143
  382.079651   10.000000   40.657070
  382.859741   10.000000   40.240639
  383.639801   10.000000   40.073009
  384.419769   10.000000   39.826775
  385.199707   10.000000   39.730568
  385.979553   10.000000   39.346436
  386.759369   10.000000   39.219681
  387.539093   10.000000   39.193851
  388.318756   10.000000   38.995159
  389.098358   10.000000   38.795658
  389.877930   10.000000   38.655884
  390.657410   10.000000   38.536572
  391.436829   10.000000   38.270466
  392.216187   10.000000   37.955635
  392.995483   10.000000   37.908604
  393.774719   10.000000   37.792385
  394.553864   10.000000   37.687614
  395.332977   10.000000   37.560310
  396.112030   10.000000   37.319843
  396.891022   10.000000   37.185986
  397.669922   10.000000   37.022984
  398.448792   10.000000   37.022060
  399.227570   10.000000   36.844246
  400.006317   10.000000   36.625504
  400.784973   10.000000   36.450222
  401.563568   10.000000   36.353123
  402.342102   10.000000   36.286777
  403.120605   10.000000   36.035667
  403.899017   10.000000   35.891632
  404.677368   10.000000   35.666454
  405.455658   10.000000   35.595943
  406.233856   10.000000   35.457718
  407.012024   10.000000   35.361282
  407.790131   10.000000   35.239170
  408.568176   10.000000   35.141460
  409.346130   10.000000   35.080608
  410.124054   10.000000   35.006771
  410.901886   10.000000   34.808388
  411.679657   10.000000   34.645649
  412.457397   10.000000   34.526947
  413.235046   10.000000   34.432156
  414.012634   10.000000   34.371937
  414.790161   10.000000   34.176083
  415.567627   10.000000   34.126717
  416.345032   10.000000   33.947361
  417.122345   10.000000   33.875332
  417.899628   10.000000   33.744938
  418.676849   10.000000   33.656761
  419.453979   10.000000   33.581375
  420.231079   10.000000   33.495350
  421.008087   10.000000   33.425682
  421.785034   10.000000   33.367027
  422.561920   10.000000   33.247326
  423.338745   10.000000   33.183235
  424.115509   10.000000   33.051109
  424.892212   10.000000   32.988003
  425.668854   10.000000   32.848297
  426.445435   10.000000   32.783169
  427.221924   10.000000   32.689678
  427.998383   10.000000   32.640305
  428.774750   10.000000   32.555340
  429.551086   10.000000   32.500751
  430.327332   10.000000   32.459137
  431.103516   10.000000   32.452694
  431.879639   10.000000   32.383919
  432.655701   10.000000   32.286858
  433.431702   10.000000   32.267326
  434.207611   10.000000   32.263325
  434.983490   10.000000   32.234100
  435.759277   10.000000   32.148472
  436.535034   10.000000   32.124580
  437.310699   10.000000   32.182907
  438.086304   10.000000   32.187912
  438.861847   10.000000   32.163403
  439.637329   10.000000   32.112831
  440.412750   10.000000   32.111343
  441.188110   10.000000   32.148125
  441.963379   10.000000   32.176479
  442.738617   10.000000   32.187996
  443.513763   10.000000   32.154266
  444.288849   10.000000   32.138462
  445.063873   10.000000   32.182285
  445.838867   10.000000   32.261272
  446.613739   10.000000   32.300976
  447.388580   10.000000   32.318996
  448.163361   10.000000   32.344830
  448.938049   10.000000   32.385410
  449.712708   10.000000   32.392502
  450.487274   10.000000   32.430813
  451.261780   10.000000   32.470413
  452.036224   10.000000   32.507912
  452.810608   10.000000   32.538288
  453.584930   10.000000   32.596535
  454.359192   10.000000   32.673122
  455.133362   10.000000   32.735348
  455.907501   10.000000   32.775925
  456.681549   10.000000   32.830914
  457.455536   10.000000   32.890343
  458.229462   10.000000   32.975586
  459.003326   10.000000   33.082794
  459.777130   10.000000   33.165386
  460.550842   10.000000   33.269970
  461.324524   10.000000   33.328777
  462.098114   10.000000   33.421715
  462.871643   10.000000   33.504028
  463.645142   10.000000   33.608349
  464.418518   10.000000   33.705242
  465.191864   10.000000   33.801987
  465.965149   10.000000   33.927628
  466.738342   10.000000   34.043747
  467.511505   10.000000   34.145847
  468.284576   10.000000   34.230442
  469.057587   10.000000   34.332859
  469.830536   10.000000   34.456161
  470.603424   10.000000   34.573277
  471.376221   10.000000   34.712967
  472.148987   10.000000   34.827374
  472.921661   10.000000   34.971256
  473.694275   10.000000   35.107704
  474.466858   10.000000   35.273499
  475.239319   10.000000   35.423923
  476.011749   10.000000   35.588062
  476.784119   10.000000   35.764420
  477.556396   10.000000   35.922810
  478.328613   10.000000   36.118965
  479.100800   10.000000   36.290806
  479.872864   10.000000   36.515633
  480.644897   10.000000   36.714672
  481.416870   10.000000   36.904678
  482.188751   10.000000   37.082165
  482.960602   10.000000   37.240009
  483.732361   10.000000   37.398849
  484.504059   10.000000   37.519764
  485.275696   10.000000   37.638412
  486.047241   10.000000   37.746075
  486.818756   10.000000   37.803505
  487.590179   10.000000   37.796967
  488.361542   10.000000   37.800755
  489.132843   10.000000   37.830715
  489.904083   10.000000   37.875282
  490.675262   10.000000   37.893665
  491.446350   10.000000   37.895805
  492.217407   10.000000   37.895855
  492.988373   10.000000   37.888554
  493.759277   10.000000   37.894608
  494.530121   10.000000   37.897633
  495.300873   10.000000   37.904537
  496.071594   10.000000   37.871460
  496.842224   10.000000   37.854073
  497.612793   10.000000   37.812679
  498.383301   10.000000   37.814182
  499.153748   10.000000   37.788879
  499.924103   10.000000   37.767567
  500.694427   10.000000   37.731106
  501.464661   10.000000   37.710407
  502.234833   10.000000   37.703728
  503.004944   10.000000   37.680302
  503.774963   10.000000   37.654213
  504.544952   10.000000   37.641785
  505.314850   10.000000   37.632309
  506.084686   10.000000   37.602356
  506.854462   10.000000   37.561172
  507.624176   10.000000   37.558071
  508.393799   10.000000   37.539062
  509.163391   10.000000   37.510807
  509.932892   10.000000   37.470196
  510.702332   10.000000   37.447510
  511.471680   10.000000   37.453396
  512.240967   10.000000   37.454597
  513.010254   10.000000   37.474270
  513.779419   10.000000   37.459930
  514.548523   10.000000   37.413792
  515.317566   10.000000   37.376892
  516.086487   10.000000   37.346092
  516.855408   10.000000   37.363064
  517.624268   10.000000   37.356133
  518.393005   10.000000   37.350529
  519.161682   10.000000   37.344868
  519.930359   10.000000   37.334538
  520.698914   10.000000   37.309196
  521.467407   10.000000   37.288601
  522.235840   10.000000   37.278141
  523.004211   10.000000   37.291538
  523.772461   10.000000   37.263863
  524.540710   10.000000   37.240349
  525.308899   10.000000   37.232914
  526.076965   10.000000   37.233521
  526.844971   10.000000   37.208820
  527.612976   10.000000   37.176155
  528.380859   10.000000   37.158157
  529.148682   10.000000   37.164253
  529.916443   10.000000   37.134853
  530.684082   10.000000   37.084496
  531.451721   10.000000   37.034393
  532.219299   10.000000   37.006107
  532.986755   10.000000   36.991657
  533.754211   10.000000   36.972816
  534.521545   10.000000   36.939026
  535.288818   10.000000   36.929382
  536.056030   10.000000   36.905460
  536.823181   10.000000   36.888256
  537.590271   10.000000   36.842911
  538.357239   10.000000   36.819279
  539.124207   10.000000   36.798317
  539.891052   10.000000   36.774101
  540.657898   10.000000   36.750793
  541.424622   10.000000   36.733036
  542.191284   10.000000   36.704258
  542.957886   10.000000   36.661289
  543.724426   10.000000   36.608898
  544.490906   10.000000   36.576588
  545.257263   10.000000   36.527092
  546.023621   10.000000   36.485874
  546.789856   10.000000   36.420963
  547.556091   10.000000   36.376766
  548.322205   10.000000   36.323750
  549.088257   10.000000   36.284210
  549.854248   10.000000   36.238159
  550.620178   10.000000   36.191566
  551.385986   10.000000   36.136021
  552.151794   10.000000   36.080143
  552.917480   10.000000   36.023182
  553.683167   10.000000   35.975788
  554.448730   10.000000   35.909592
  555.214233   10.000000   35.850574
  555.979675   10.000000   35.780144
  556.745056   10.000000   35.725945
  557.510315   10.000000   35.673893
  558.275574   10.000000   35.632519
  559.040710   10.000000   35.576630
  559.805847   10.000000   35.522079
  560.570862   10.000000   35.440475
  561.335815   10.000000   35.358177
  562.100708   10.000000   35.289265
  562.865540   10.000000   35.233768
  563.630310   10.000000   35.183506
  564.394958   10.000000   35.099915
  565.159607   10.000000   35.013176
  565.924133   10.000000   34.913803
  566.688599   10.000000   34.816422
  567.453003   10.000000   34.728676
  568.217346   10.000000   34.657093
  568.981628   10.000000   34.588650
  569.745850   10.000000   34.501171
  570.509949   10.000000   34.407829
  571.273987   10.000000   34.317379
  572.038025   10.000000   34.223759
  572.801941   10.000000   34.129734
  573.565796   10.000000   34.023869
  574.329590   10.000000   33.938240
  575.093262   10.000000   33.846985
  575.856934   10.000000   33.750694
  576.620483   10.000000   33.656414
  577.384033   10.000000   33.574020
  578.147461   10.000000   33.506348
  578.910828   10.000000   33.427586
  579.674133   10.000000   33.329540
  580.437378   10.000000   33.236828
  581.200500   10.000000   33.132465
  581.963623   10.000000   33.052784
  582.726624   10.000000   32.947060
  583.489563   10.000000   32.857708
  584.252502   10.000000   32.765778
  585.015259   10.000000   32.690948
  585.778015   10.000000   32.601070
  586.540710   10.000000   32.504772
  587.303284   10.000000   32.409981
  588.065857   10.000000   32.322521
  588.828308   10.000000   32.248318
  589.590698   10.000000   32.147728
  590.353027   10.000000   32.069805
  591.115295   10.000000   31.963848
  591.877502   10.000000   31.888290
  592.639587   10.000000   31.798340
  593.401611   10.000000   31.721754
  594.163635   10.000000   31.642382
  594.925537   10.000000   31.563005
  595.687378   10.000000   31.474237
  596.449097   10.000000   31.385542
  597.210815   10.000000   31.298140
  597.972412   10.000000   31.242645
  598.734009   10.000000   31.173096
  599.495483   10.000000   31.104403
  600.256897   10.000000   31.022009
  601.018250   10.000000   30.968538
  601.779541   10.000000   30.915686
  602.540710   10.000000   30.889589
  603.301880   10.000000   30.848791
  604.062927   10.000000   30.829062
  604.823914   10.000000   30.799299
  605.584839   10.000000   30.789564
  606.345703   10.000000   30.805923
  607.106506   10.000000   30.822926
  607.867188   10.000000   30.847958
  608.627808   10.000000   30.861307
  609.388428   10.000000   30.887638
  610.148926   10.000000   30.941208
  610.909363   10.000000   31.017342
  611.669678   10.000000   31.104019
  612.429993   10.000000   31.196434
  613.190186   10.000000   31.300152
  613.950378   10.000000   31.443645
  614.710449   10.000000   31.582575
  615.470459   10.000000   31.712376
  616.230347   10.000000   31.847445
  616.990234   10.000000   32.013451
  617.750000   10.000000   32.202965
  618.509766   10.000000   32.398762
  619.269409   10.000000   32.605335
  620.028992   10.000000   32.833794
  620.788513   10.000000   33.069786
  621.547913   10.000000   33.321018
  622.307312   10.000000   33.567413
  623.066589   10.000000   33.828625
  623.825806   10.000000   34.087444
  624.584961   10.000000   34.368652
  625.344055   10.000000   34.666420
  626.103088   10.000000   34.990993
  626.862000   10.000000   35.321983
  627.620911   10.000000   35.653061
  628.379700   10.000000   35.979565
  629.138428   10.000000   36.336651
  629.897095   10.000000   36.699684
  630.655640   10.000000   37.068790
  631.414185   10.000000   37.437531
  632.172607   10.000000   37.809238
  632.931030   10.000000   38.184700
  633.689331   10.000000   38.557308
  634.447510   10.000000   38.927742
  635.205688   10.000000   39.320843
  635.963806   10.000000   39.709957
  636.721802   10.000000   40.116951
  637.479736   10.000000   40.518578
  638.237610   10.000000   40.913170
  638.995422   10.000000   41.298729
  639.753113   10.000000   41.681072
  640.510803   10.000000   42.071609
  641.268372   10.000000   42.457348
  642.025879   10.000000   42.856518
  642.783325   10.000000   43.262356
  643.540710   10.000000   43.668308
  644.298035   10.000000   44.075539
  645.055237   10.000000   44.475887
  645.812378   10.000000   44.881180
  646.569458   10.000000   45.285679
  647.326477   10.000000   45.689686
  648.083435   10.000000   46.112461
  648.840271   10.000000   46.510880
  649.597107   10.000000   46.922123
  650.353821   10.000000   47.320076
  651.110474   10.000000   47.712273
  651.867065   10.000000   48.092106
  652.623535   10.000000   48.472958
  653.380005   10.000000   48.848103
  654.136353   10.000000   49.231976
  654.892639   10.000000   49.614410
  655.648865   10.000000   49.986576
  656.405029   10.000000   50.344948
  657.161072   10.000000   50.664539
  657.917053   10.000000   51.004147
  658.673035   10.000000   51.323563
  659.428894   10.000000   51.661709
  660.184631   10.000000   51.999672
  660.940369   10.000000   52.343716
  661.695984   10.000000   52.693920
  662.451599   10.000000   53.034958
  663.207092   10.000000   53.354420
  663.962524   10.000000   53.647583
  664.717834   10.000000   53.953342
  665.473145   10.000000   54.279804
  666.228333   10.000000   54.598366
  666.983459   10.000000   54.885925
  667.738525   10.000000   55.140152
  668.493530   10.000000   55.406139
  669.248413   10.000000   55.676373
  670.003296   10.000000   55.930180
  670.758057   10.000000   56.167496
  671.512756   10.000000   56.400974
  672.267334   10.000000   56.665035
  673.021912   10.000000   56.934235
  673.776367   10.000000   57.214825
  674.530823   10.000000   57.478294
  675.285156   10.000000   57.757484
  676.039368   10.000000   57.992023
  676.793579   10.000000   58.217220
  677.547668   10.000000   58.435280
  678.301758   10.000000   58.677959
  679.055725   10.000000   58.941055
  679.809570   10.000000   59.179272
  680.563416   10.000000   59.411613
  681.317139   10.000000   59.639297
  682.070862   10.000000   59.839046
  682.824463   10.000000   60.043602
  683.577942   10.000000   60.237404
  684.331421   10.000000   60.456085
  685.084839   10.000000   60.669827
  685.838135   10.000000   60.891937
  686.591370   10.000000   61.093361
  687.344543   10.000000   61.242023
  688.097595   10.000000   61.398293
  688.850647   10.000000   61.584221
  689.603577   10.000000   61.808529
  690.356445   10.000000   61.996506
  691.109253   10.000000   62.187412
  691.861938   10.000000   62.379436
  692.614624   10.000000   62.580685
  693.367188   10.000000   62.777836
  694.119690   10.000000   62.948761
  694.872131   10.000000   63.118942
  695.624451   10.000000   63.268681
  696.376770   10.000000   63.457005
  697.128967   10.000000   63.653461
  697.881104   10.000000   63.837284
  698.633118   10.000000   64.000023
  699.385132   10.000000   64.165848
  700.137024   10.000000   64.347252
  700.888855   10.000000   64.542427
  701.640625   10.000000   64.707916
  702.392334   10.000000   64.886826
  703.143921   10.000000   65.053314
  703.895508   10.000000   65.206772
  704.646973   10.000000   65.366447
  705.398376   10.000000   65.522758
  706.149658   10.000000   65.710052
  706.900940   10.000000   65.867851
  707.652100   10.000000   66.026543
  708.403198   10.000000   66.219910
  709.154236   10.000000   66.386528
  709.905151   10.000000   66.568031
  710.656006   10.000000   66.735306
  711.406860   10.000000   66.933113
  712.157593   10.000000   67.128136
  712.908203   10.000000   67.284218
  713.658813   10.000000   67.433281
  714.409302   10.000000   67.596901
  715.159729   10.000000   67.778389
  715.910095   10.000000   68.003525
  716.660339   10.000000   68.186569
  717.410583   10.000000   68.375504
  718.160706   10.000000   68.559074
  718.910767   10.000000   68.724449
  719.660767   10.000000   68.889870
  720.410645   10.000000   69.003723
  721.160461   10.000000   69.109749
  721.910278   10.000000   69.203163
  722.659912   10.000000   69.264427
  723.409546   10.000000   69.274757
  724.159058   10.000000   69.089684
  724.908569   10.000000   68.802010
  725.657898   10.000000   68.478905
  726.407227   10.000000   68.289413
  727.156494   10.000000   68.272346
  727.905640   10.000000   68.434982
  728.654724   10.000000   68.706184
  729.403748   10.000000   69.018044
  730.152649   10.000000   69.286728
  730.901550   10.000000   69.533150
  731.650330   10.000000   69.702042
  732.399048   10.000000   69.853554
  733.147644   10.000000   69.970757
  733.896240   10.000000   70.085587
  734.644714   10.000000   70.121284
  735.393127   10.000000   70.083672
  736.141479   10.000000   70.006775
  736.889709   10.000000   69.962395
  737.637939   10.000000   69.948761
  738.386047   10.000000   69.924187
  739.134033   10.000000   69.893295
  739.882019   10.000000   69.855080
  740.629883   10.000000   69.845459
  741.377686   10.000000   69.872147
  742.125427   10.000000   69.925980
  742.873108   10.000000   70.027550
  743.620667   10.000000   70.103470
  744.368225   10.000000   70.176445
  745.115662   10.000000   70.189445
  745.862976   10.000000   70.215866
  746.610291   10.000000   70.207565
  747.357483   10.000000   70.202141
  748.104614   10.000000   70.167007
  748.851685   10.000000   70.113747
  749.598633   10.000000   70.040009
  750.345581   10.000000   69.918434
  751.092407   10.000000   69.737358
  751.839111   10.000000   69.480835
  752.585815   10.000000   69.238182
  753.332397   10.000000   68.976723
  754.078918   10.000000   68.769226
  754.825378   10.000000   68.467590
  755.571777   10.000000   68.212761
  756.318054   10.000000   67.899963
  757.064270   10.000000   67.583160
  757.810425   10.000000   67.298309
  758.556519   10.000000   67.029724
  759.302490   10.000000   66.853966
  760.048401   10.000000   66.662933
  760.794250   10.000000   66.532295
  761.540039   10.000000   66.432777
  762.285706   10.000000   66.373825
  763.031311   10.000000   66.314438
  763.776855   10.000000   66.315353
  764.522339   10.000000   66.340546
  765.267700   10.000000   66.437508
  766.013000   10.000000   66.572296
  766.758240   10.000000   66.805092
  767.503418   10.000000   67.039757
  768.248474   10.000000   67.214127
  768.993469   10.000000   67.320572
  769.738403   10.000000   67.466408
  770.483276   10.000000   67.644402
  771.228027   10.000000   67.862740
  771.972717   10.000000   68.068848
  772.717346   10.000000   68.278297
  773.461914   10.000000   68.422874
  774.206360   10.000000   68.592705
  774.950745   10.000000   68.765312
  775.695068   10.000000   69.038918
  776.439331   10.000000   69.271591
  777.183472   10.000000   69.522568
  777.927551   10.000000   69.699478
  778.671570   10.000000   69.893585
  779.415527   10.000000   70.035248
  780.159363   10.000000   70.165344
  780.903137   10.000000   70.282448
  781.646851   10.000000   70.428650
  782.390442   10.000000   70.583015
  783.134033   10.000000   70.713844
  783.877502   10.000000   70.824326
  784.620850   10.000000   70.907524
  785.364197   10.000000   71.012733
  786.107422   10.000000   71.133003
  786.850586   10.000000   71.297256
  787.593689   10.000000   71.439911
  788.336670   10.000000   71.588928
  789.079651   10.000000   71.721886
  789.822449   10.000000   71.868614
  790.565247   10.000000   71.989578
  791.307983   10.000000   72.078575
  792.050598   10.000000   72.147621
  792.793152   10.000000   72.209381
  793.535583   10.000000   72.283752
  794.278015   10.000000   72.378517
  795.020325   10.000000   72.447769
  795.762512   10.000000   72.519714
  796.504700   10.000000   72.522720
  797.246765   10.000000   72.560898
  797.988770   10.000000   72.632545
  798.730713   10.000000   72.735062
  799.472534   10.000000   72.807762
  800.214355   10.000000   72.824455
  800.956055   10.000000   72.876732
  801.697632   10.000000   72.962875
  802.439209   10.000000   73.104813
  803.180664   10.000000   73.223373
  803.922058   10.000000   73.299103
  804.663330   10.000000   73.344887
  805.404541   10.000000   73.375206
  806.145691   10.000000   73.410561
  806.886780   10.000000   73.489326
  807.627808   10.000000   73.547729
  808.368713   10.000000   73.628006
  809.109558   10.000000   73.634903
  809.850281   10.000000   73.710800
  810.591003   10.000000   73.728134
  811.331604   10.000000   73.794006
  812.072144   10.000000   73.823669
  812.812561   10.000000   73.911674
  813.552979   10.000000   73.955544
  814.293274   10.000000   73.988739
  815.033447   10.000000   74.027451
  815.773621   10.000000   74.101959
  816.513672   10.000000   74.156555
  817.253662   10.000000   74.170547
  817.993530   10.000000   74.171112
  818.733398   10.000000   74.239159
  819.473145   10.000000   74.305717
  820.212769   10.000000   74.380310
  820.952393   10.000000   74.421005
  821.691895   10.000000   74.471161
  822.431335   10.000000   74.471657
  823.170715   10.000000   74.444496
  823.909973   10.000000   74.444450
  824.649170   10.000000   74.453133
  825.388306   10.000000   74.480568
  826.127319   10.000000   74.460274
  826.866272   10.000000   74.444366
  827.605164   10.000000   74.430878
  828.343994   10.000000   74.484741
  829.082703   10.000000   74.487450
  829.821350   10.000000   74.526192
  830.559937   10.000000   74.525513
  831.298401   10.000000   74.555191
  832.036865   10.000000   74.522484
  832.775146   10.000000   74.561371
  833.513428   10.000000   74.597656
  834.251587   10.000000   74.665565
  834.989685   10.000000   74.706757
  835.727722   10.000000   74.811295
  836.465637   10.000000   74.864861
  837.203552   10.000000   74.897476
  837.941284   10.000000   74.852066
  838.679016   10.000000   74.848351
  839.416626   10.000000   74.888824
  840.154175   10.000000   74.959969
  840.891663   10.000000   75.007004
  841.629028   10.000000   74.964279
  842.366333   10.000000   74.880112
  843.103577   10.000000   74.837418
  843.840759   10.000000   74.823830
  844.577820   10.000000   74.939117
  845.314819   10.000000   75.028725
  846.051697   10.000000   75.101463
  846.788513   10.000000   75.139297
  847.525269   10.000000   75.184586
  848.261963   10.000000   75.258247
  848.998596   10.000000   75.256340
  849.735107   10.000000   75.197655
  850.471497   10.000000   75.189148
  851.207886   10.000000   75.209641
  851.944153   10.000000   75.312088
  852.680359   10.000000   75.368454
  853.416504   10.000000   75.438622
  854.152527   10.000000   75.432503
  854.888489   10.000000   75.424553
  855.624390   10.000000   75.411804
  856.360168   10.000000   75.441231
  857.095886   10.000000   75.458031
  857.831543   10.000000   75.532501
  858.567078   10.000000   75.634659
  859.302551   10.000000   75.676376
  860.037964   10.000000   75.718666
  860.773315   10.000000   75.777206
  861.508545   10.000000   75.896996
  862.243713   10.000000   76.023834
  862.978760   10.000000   76.156479
  863.713806   10.000000   76.352242
  864.448730   10.000000   76.551872
  865.183533   10.000000   76.715996
  865.918335   10.000000   76.850319
  866.653015   10.000000   76.992973
  867.387634   10.000000   77.157074
  868.122131   10.000000   77.330475
  868.856567   10.000000   77.368195
  869.590942   10.000000   77.327332
  870.325256   10.000000   77.163979
  871.059448   10.000000   76.933975
  871.793579   10.000000   76.489937
  872.527588   10.000000   75.832497
  873.261536   10.000000   74.911057
  873.995422   10.000000   73.841270
  874.729248   10.000000   72.633308
  875.462952   10.000000   71.227112
  876.196594   10.000000   69.797310
  876.930176   10.000000   68.309349
  877.663635   10.000000   67.003433
  878.397034   10.000000   65.782204
  879.130371   10.000000   64.701248
  879.863647   10.000000   63.725410
  880.596802   10.000000   62.825733
  881.329834   10.000000   62.081783
  882.062866   10.000000   61.529789
  882.795776   10.000000   61.224449
  883.528625   10.000000   61.215778
  884.261353   10.000000   61.481781
  884.994019   10.000000   62.037788
  885.726624   10.000000   62.862900
  886.459167   10.000000   63.920567
  887.191589   10.000000   65.193687
  887.923950   10.000000   66.577148
  888.656189   10.000000   67.981796
  889.388428   10.000000   69.270973
  890.120483   10.000000   70.379555
  890.852539   10.000000   71.392212
  891.584473   10.000000   72.301315
  892.316345   10.000000   73.132828
  893.048157   10.000000   73.772125
  893.779846   10.000000   74.278618
  894.511475   10.000000   74.667107
  895.243042   10.000000   75.006264
  895.974487   10.000000   75.255913
  896.705872   10.000000   75.488487
  897.437134   10.000000   75.716164
  898.168396   10.000000   75.941864
  898.899536   10.000000   76.182335
  899.630554   10.000000   76.348259
  900.361572   10.000000   76.538513
  901.092468   10.000000   76.665802
  901.823242   10.000000   76.806030
  902.553955   10.000000   76.858574
  903.284607   10.000000   76.921768
  904.015198   10.000000   77.036171
  904.745667   10.000000   77.192291
  905.476074   10.000000   77.309074
  906.206421   10.000000   77.365654
  906.936646   10.000000   77.412933
  907.666809   10.000000   77.474998
  908.396912   10.000000   77.545395
  909.126892   10.000000   77.617447
  909.856812   10.000000   77.678986
  910.586670   10.000000   77.660507
  911.316406   10.000000   77.710724
  912.046082   10.000000   77.765930
  912.775635   10.000000   77.857246
  913.505188   10.000000   77.903542
  914.234619   10.000000   77.940643
  914.963928   10.000000   77.919083
  915.693176   10.000000   77.944687
  916.422363   10.000000   77.937492
  917.151489   10.000000   78.092873
  917.880493   10.000000   78.176018
  918.609436   10.000000   78.259293
  919.338318   10.000000   78.272926
  920.067078   10.000000   78.303688
  920.795776   10.000000   78.341873
  921.524353   10.000000   78.388512
  922.252869   10.000000   78.405037
  922.981323   10.000000   78.405228
  923.709656   10.000000   78.472076
  924.437988   10.000000   78.522148
  925.166138   10.000000   78.583931
  925.894287   10.000000   78.592354
  926.622314   10.000000   78.557091
  927.350281   10.000000   78.631798
  928.078125   10.000000   78.670509
  928.805908   10.000000   78.723633
  929.533630   10.000000   78.644302
  930.261230   10.000000   78.571121
  930.988770   10.000000   78.567993
  931.716248   10.000000   78.588905
  932.443604   10.000000   78.641182
  933.170898   10.000000   78.638527
  933.898071   10.000000   78.706741
  934.625244   10.000000   78.783218
  935.352234   10.000000   78.912155
  936.079224   10.000000   78.972313
  936.806091   10.000000   79.002251
  937.532898   10.000000   79.010880
  938.259583   10.000000   79.031120
  938.986206   10.000000   79.026039
  939.712769   10.000000   79.032448
  940.439270   10.000000   79.021080
  941.165649   10.000000   78.988731
  941.891907   10.000000   78.951103
  942.618164   10.000000   78.965950
  943.344238   10.000000   78.987160
  944.070312   10.000000   79.038208
  944.796265   10.000000   79.076454
  945.522156   10.000000   79.150795
  946.247986   10.000000   79.126709
  946.973694   10.000000   79.068466
  947.699341   10.000000   79.052086
  948.424866   10.000000   79.063927
  949.150330   10.000000   79.061310
  949.875732   10.000000   79.098549
  950.601013   10.000000   79.140945
  951.326233   10.000000   79.218346
  952.051392   10.000000   79.202614
  952.776428   10.000000   79.202576
  953.501404   10.000000   79.185440
  954.226318   10.000000   79.174690
  954.951111   10.000000   79.145218
  955.675781   10.000000   79.219681
  956.400452   10.000000   79.261024
  957.125000   10.000000   79.307159
  957.849487   10.000000   79.269356
  958.573853   10.000000   79.283318
  959.298157   10.000000   79.315163
  960.022400   10.000000   79.268906
  960.746521   10.000000   79.262627
  961.470581   10.000000   79.235413
  962.194519   10.000000   79.344559
  962.918396   10.000000   79.427620
  963.642212   10.000000   79.532631
  964.365906   10.000000   79.530319
  965.089539   10.000000   79.518127
  965.813110   10.000000   79.436226
  966.536560   10.000000   79.400749
  967.259949   10.000000   79.365623
  967.983276   10.000000   79.408455
  968.706482   10.000000   79.461334
  969.429626   10.000000   79.469147
  970.152649   10.000000   79.552261
  970.875610   10.000000   79.630531
  971.598511   10.000000   79.712494
  972.321289   10.000000   79.673248
  973.044006   10.000000   79.614761
  973.766602   10.000000   79.538147
  974.489136   10.000000   79.538956
  975.211609   10.000000   79.514488
  975.934021   10.000000   79.562477
  976.656311   10.000000   79.536324
  977.378479   10.000000   79.555893
  978.100586   10.000000   79.591522
  978.822632   10.000000   79.680183
  979.544617   10.000000   79.753860
  980.266479   10.000000   79.754700
  980.988281   10.000000   79.745186
  981.709961   10.000000   79.742767
  982.431580   10.000000   79.732727
  983.153076   10.000000   79.777176
  983.874573   10.000000   79.744011
  984.595886   10.000000   79.798996
  985.317200   10.000000   79.776520
  986.038391   10.000000   79.773575
  986.759521   10.000000   79.721886
  987.480530   10.000000   79.706154
  988.201477   10.000000   79.755295
  988.922302   10.000000   79.744301
  989.643066   10.000000   79.819481
  990.363770   10.000000   79.808296
  991.084351   10.000000   79.903305
  991.804871   10.000000   79.919083
  992.525330   10.000000   79.942039
  993.245667   10.000000   79.862137
  993.965942   10.000000   79.784416
  994.686096   10.000000   79.800987
  995.406189   10.000000   79.889053
  996.126221   10.000000   79.965195
  996.846130   10.000000   79.971916
  997.565979   10.000000   79.979576
  998.285706   10.000000   79.949097
  999.005371   10.000000   79.996429
  999.724976   10.000000   79.952881
 1000.444458   10.000000   79.954781
 1001.163879   10.000000   79.879227
 1001.883179   10.000000   79.911263
 1002.602478   10.000000   79.885956
 1003.321594   10.000000   79.948547
 1004.040649   10.000000   79.948494
 1004.759644   10.000000   80.002495
 1005.478577   10.000000   79.983566
 1006.197388   10.000000   79.984291
 1006.916138   10.000000   79.931511
 1007.634766   10.000000   79.908157
 1008.353333   10.000000   79.864670
 1009.071777   10.000000   79.883598
 1009.790161   10.000000   79.915131
 1010.508484   10.000000   80.006531
 1011.226685   10.000000   80.070564
 1011.944824   10.000000   80.076561
 1012.662903   10.000000   80.116188
 1013.380859   10.000000   80.108559
 1014.098694   10.000000   80.187813
 1014.816528   10.000000   80.143044
 1015.534241   10.000000   80.103775
 1016.251831   10.000000   79.920303
 1016.969360   10.000000   79.879196
 1017.686829   10.000000   79.819824
 1018.404175   10.000000   79.934044
 1019.121460   10.000000   80.012329
 1019.838623   10.000000   80.140800
 1020.555725   10.000000   80.145760
 1021.272766   10.000000   80.122955
 1021.989685   10.000000   80.123497
 1022.706543   10.000000   80.185555
 1023.423340   10.000000   80.193756
 1024.140015   10.000000   80.199699
 1024.856567   10.000000   80.183784
 1025.573120   10.000000   80.119499
 1026.289551   10.000000   80.082741
 1027.005859   10.000000   80.047035
 1027.722046   10.000000   80.021835
 1028.438232   10.000000   79.974243
 1029.154297   10.000000   79.959244
 1029.870239   10.000000   79.993462
 1030.586182   10.000000   80.087402
 1031.302002   10.000000   80.132156
 1032.017700   10.000000   80.170288
 1032.733398   10.000000   80.111504
 1033.448975   10.000000   80.003471
 1034.164429   10.000000   79.970001
 1034.879761   10.000000   79.957573
 1035.595093   10.000000   80.021126
 1036.310303   10.000000   79.985298
 1037.025391   10.000000   79.978050
 1037.740479   10.000000   79.976929
 1038.455444   10.000000   79.950188
 1039.170288   10.000000   79.975296
 1039.885010   10.000000   79.918312
 1040.599731   10.000000   80.015083
 1041.314331   10.000000   79.989044
 1042.028809   10.000000   79.971901
 1042.743286   10.000000   79.986900
 1043.457642   10.000000   80.050285
 1044.171875   10.000000   80.086388
 1044.885986   10.000000   80.010002
 1045.600098   10.000000   79.969574
 1046.314087   10.000000   79.978844
 1047.028076   10.000000   80.030212
 1047.741821   10.000000   79.980995
 1048.455566   10.000000   80.018600
 1049.169189   10.000000   79.829460
 1049.882812   10.000000   79.782280
 1050.596313   10.000000   79.667557
 1051.309692   10.000000   79.759010
 1052.022949   10.000000   79.803528
 1052.736206   10.000000   79.822098
 1053.449341   10.000000   79.857452
 1054.162354   10.000000   79.837883
 1054.875244   10.000000   79.826607
 1055.588135   10.000000   79.746948
 1056.300903   10.000000   79.711990
 1057.013672   10.000000   79.766594
 1057.726196   10.000000   79.731850
 1058.438721   10.000000   79.622040
 1059.151123   10.000000   79.437172
 1059.863525   10.000000   79.533562
 1060.575806   10.000000   79.580353
 1061.287964   10.000000   79.516647
 1062.000000   10.000000   79.510681
 1062.712036   10.000000   79.563896
 1063.423950   10.000000   79.705101
 1064.135742   10.000000   79.727654
 1064.847412   10.000000   79.702621
 1065.559082   10.000000   79.675812
 1066.270630   10.000000   79.498413
 1066.982178   10.000000   79.364052
 1067.693481   10.000000   79.355194
 1068.404785   10.000000   79.485748
 1069.115967   10.000000   79.514290
 1069.827148   10.000000   79.419861
 1070.538086   10.000000   79.302353
 1071.249146   10.000000   79.431625
 1071.959961   10.000000   79.475693
 1072.670654   10.000000   79.472450
 1073.381348   10.000000   79.398544
 1074.091919   10.000000   79.370689
 1074.802490   10.000000   79.329857
 1075.512939   10.000000   79.200172
 1076.223145   10.000000   79.240402
 1076.933472   10.000000   79.316101
 1077.643555   10.000000   79.254898
 1078.353638   10.000000   79.137634
 1079.063599   10.000000   79.071266
 1079.773560   10.000000   79.188309
 1080.483276   10.000000   79.059685
 1081.192993   10.000000   78.917854
 1081.902588   10.000000   78.943283
 1082.612183   10.000000   79.078880
 1083.321655   10.000000   79.135437
 1084.031006   10.000000   78.964775
 1084.740234   10.000000   78.920219
 1085.449463   10.000000   78.715782
 1086.158447   10.000000   78.705788
 1086.867554   10.000000   78.635483
 1087.576416   10.000000   78.566536
 1088.285278   10.000000   78.465401
 1088.994019   10.000000   78.208092
 1089.702637   10.000000   78.239983
 1090.411133   10.000000   78.073624
 1091.119629   10.000000   78.055061
 1091.828003   10.000000   77.919800
 1092.536377   10.000000   77.818489
 1093.244507   10.000000   77.674255
 1093.952637   10.000000   77.518349
 1094.660645   10.000000   77.459297
 1095.368652   10.000000   77.296356
 1096.076416   10.000000   77.238167
 1096.784180   10.000000   77.006226
 1097.491943   10.000000   77.136925
 1098.199463   10.000000   76.976181
 1098.906982   10.000000   76.953468
 1099.614380   10.000000   76.828934
 1100.321655   10.000000   76.735176
 1101.028931   10.000000   76.585045
 1101.736084   10.000000   76.304100
 1102.443115   10.000000   75.983421
 1103.150024   10.000000   75.781593
 1103.856934   10.000000   75.515358
 1104.563721   10.000000   75.271614
 1105.270386   10.000000   75.075020
 1105.977051   10.000000   74.819077
 1106.683594   10.000000   74.844620
 1107.390015   10.000000   74.490280
 1108.096313   10.000000   74.268448
 1108.802612   10.000000   73.953651
 1109.508667   10.000000   73.869171
 1110.214844   10.000000   73.700600
 1110.920776   10.000000   73.597954
 1111.626709   10.000000   73.495827
 1112.332397   10.000000   73.377243
 1113.038208   10.000000   72.983284
 1113.743774   10.000000   72.587776
 1114.449341   10.000000   72.240601
 1115.154785   10.000000   72.017990
 1115.860107   10.000000   71.944214
 1116.565430   10.000000   71.940491
 1117.270508   10.000000   71.766449
 1117.975586   10.000000   71.439346
 1118.680664   10.000000   71.113327

  347.693481   11.000000   80.769234
  348.476318   11.000000   53.191490
  349.259064   11.000000   30.232557
  350.041779   11.000000   46.412411
  350.824432   11.000000   46.602901
  351.606995   11.000000   46.625496
  352.389526   11.000000   46.533566
  353.171997   11.000000   46.998917
  353.954376   11.000000   47.261448
  354.736725   11.000000   46.825565
  355.519012   11.000000   46.197124
  356.301208   11.000000   45.314110
  357.083374   11.000000   45.521023
  357.865448   11.000000   45.573441
  358.647491   11.000000   45.966156
  359.429443   11.000000   45.265591
  360.211365   11.000000   45.040466
  360.993195   11.000000   45.149323
  361.774994   11.000000   45.345016
  362.556702   11.000000   45.938679
  363.338379   11.000000   45.402397
  364.119965   11.000000   45.206638
  364.901520   11.000000   44.746761
  365.682983   11.000000   44.955158
  366.464386   11.000000   44.684769
  367.245758   11.000000   44.395344
  368.027039   11.000000   44.060658
  368.808258   11.000000   43.899170
  369.589447   11.000000   43.814106
  370.370544   11.000000   43.649948
  371.151581   11.000000   43.648605
  371.932556   11.000000   43.406311
  372.713470   11.000000   43.062428
  373.494324   11.000000   42.958424
  374.275116   11.000000   42.429592
  375.055847   11.000000   42.563686
  375.836517   11.000000   42.269993
  376.617126   11.000000   42.276123
  377.397675   11.000000   41.899944
  378.178162   11.000000   41.927540
  378.958588   11.000000   41.651443
  379.738953   11.000000   41.513153
  380.519226   11.000000   41.223194
  381.299469   11.000000   41.002895
  382.079651   11.000000   40.794781
  382.859741   11.000000   40.595577
  383.639801   11.000000   40.639950
  384.419769   11.000000   40.629219
  385.199707   11.000000   40.424129
  385.979553   11.000000   40.020435
  386.759369   11.000000   39.624962
  387.539093   11.000000   39.446945
  388.318756   11.000000   39.435390
  389.098358   11.000000   39.282806
  389.877930   11.000000   39.138645
  390.657410   11.000000   38.878826
  391.436829   11.000000   38.675762
  392.216187   11.000000   38.383953
  392.995483   11.000000   38.228500
  393.774719   11.000000   38.187641
  394.553864   11.000000   38.176613
  395.332977   11.000000   38.097057
  396.112030   11.000000   37.844711
  396.891022   11.000000   37.614929
  397.669922   11.000000   37.440308
  398.448792   11.000000   37.313213
  399.227570   11.000000   37.217899
  400.006317   11.000000   37.049820
  400.784973   11.000000   36.947514
  401.563568   11.000000   36.728146
  402.342102   11.000000   36.603825
  403.120605   11.000000   36.467026
  403.899017   11.000000   36.342457
  404.677368   11.000000   36.166946
  405.455658   11.000000   36.005527
  406.233856   11.000000   35.884136
  407.012024   11.000000   35.788155
  407.790131   11.000000   35.688663
  408.568176   11.000000   35.580528
  409.346130   11.000000   35.384212
  410.124054   11.000000   35.259460
  410.901886   11.000000   35.107452
  411.679657   11.000000   35.052437
  412.457397   11.000000   35.021351
  413.235046   11.000000   34.921051
  414.012634   11.000000   34.808666
  414.790161   11.000000   34.639812
  415.567627   11.000000   34.556465
  416.345032   11.000000   34.455593
  417.122345   11.000000   34.308952
  417.899628   11.000000   34.184204
  418.676849   11.000000   34.090408
  419.453979   11.000000   34.044926
  420.231079   11.000000   33.939114
  421.008087   11.000000   33.823807
  421.785034   11.000000   33.718483
  422.561920   11.000000   33.666901
  423.338745   11.000000   33.581684
  424.115509   11.000000   33.488022
  424.892212   11.000000   33.384689
  425.668854   11.000000   33.288815
  426.445435   11.000000   33.150497
  427.221924   11.000000   33.101185
  427.998383   11.000000   33.046120
  428.774750   11.000000   33.060207
  429.551086   11.000000   32.988228
  430.327332   11.000000   32.942116
  431.103516   11.000000   32.872658
  431.879639   11.000000   32.788254
  432.655701   11.000000   32.747787
  433.431702   11.000000   32.718723
  434.207611   11.000000   32.702988
  434.983490   11.000000   32.663082
  435.759277   11.000000   32.623131
  436.535034   11.000000   32.599201
  437.310699   11.000000   32.625607
  438.086304   11.000000   32.647221
  438.861847   11.000000   32.642246
  439.637329   11.000000   32.620113
  440.412750   11.000000   32.613632
  441.188110   11.000000   32.611683
  441.963379   11.000000   32.601860
  442.738617   11.000000   32.559750
  443.513763   11.000000   32.573322
  444.288849   11.000000   32.563286
  445.063873   11.000000   32.612797
  445.838867   11.000000   32.639641
  446.613739   11.000000   32.680458
  447.388580   11.000000   32.671909
  448.163361   11.000000   32.720001
  448.938049   11.000000   32.751938
  449.712708   11.000000   32.834404
  450.487274   11.000000   32.861015
  451.261780   11.000000   32.900978
  452.036224   11.000000   32.890568
  452.810608   11.000000   32.932049
  453.584930   11.000000   33.000641
  454.359192   11.000000   33.066284
  455.133362   11.000000   33.135521
  455.907501   11.000000   33.168213
  456.681549   11.000000   33.249073
  457.455536   11.000000   33.295132
  458.229462   11.000000   33.376049
  459.003326   11.000000   33.455574
  459.777130   11.000000   33.539871
  460.550842   11.000000   33.637127
  461.324524   11.000000   33.728741
  462.098114   11.000000   33.804611
  462.871643   11.000000   33.908909
  463.645142   11.000000   34.003479
  464.418518   11.000000   34.154873
  465.191864   11.000000   34.239059
  465.965149   11.000000   34.356850
  466.738342   11.000000   34.458519
  467.511505   11.000000   34.605698
  468.284576   11.000000   34.720680
  469.057587   11.000000   34.865574
  469.830536   11.000000   34.992184
  470.603424   11.000000   35.133530
  471.376221   11.000000   35.257565
  472.148987   11.000000   35.370430
  472.921661   11.000000   35.493240
  473.694275   11.000000   35.621876
  474.466858   11.000000   35.814400
  475.239319   11.000000   36.016968
  476.011749   11.000000   36.229607
  476.784119   11.000000   36.433781
  477.556396   11.000000   36.600971
  478.328613   11.000000   36.791416
  479.100800   11.000000   36.929813
  479.872864   11.000000   37.123009
  480.644897   11.000000   37.289322
  481.416870   11.000000   37.460297
  482.188751   11.000000   37.582623
  482.960602   11.000000   37.682682
  483.732361   11.000000   37.764614
  484.504059   11.000000   37.829540
  485.275696   11.000000   37.870510
  486.047241   11.000000   37.899940
  486.818756   11.000000   37.908878
  487.590179   11.000000   37.901306
  488.361542   11.000000   37.875950
  489.132843   11.000000   37.889137
  489.904083   11.000000   37.899475
  490.675262   11.000000   37.924889
  491.446350   11.000000   37.924568
  492.217407   11.000000   37.913292
  492.988373   11.000000   37.910145
  493.759277   11.000000   37.893345
  494.530121   11.000000   37.891762
  495.300873   11.000000   37.893135
  496.071594   11.000000   37.870140
  496.842224   11.000000   37.845043
  497.612793   11.000000   37.821354
  498.383301   11.000000   37.827904
  499.153748   11.000000   37.832279
  499.924103   11.000000   37.817089
  500.694427   11.000000   37.786736
  501.464661   11.000000   37.764420
  502.234833   11.000000   37.765839
  503.004944   11.000000   37.751205
  503.774963   11.000000   37.706970
  504.544952   11.000000   37.656960
  505.314850   11.000000   37.645805
  506.084686   11.000000   37.628895
  506.854462   11.000000   37.588497
  507.624176   11.000000   37.554607
  508.393799   11.000000   37.526703
  509.163391   11.000000   37.523682
  509.932892   11.000000   37.493973
  510.702332   11.000000   37.479328
  511.471680   11.000000   37.454037
  512.240967   11.000000   37.473194
  513.010254   11.000000   37.472900
  513.779419   11.000000   37.468010
  514.548523   11.000000   37.428047
  515.317566   11.000000   37.405136
  516.086487   11.000000   37.392883
  516.855408   11.000000   37.412056
  517.624268   11.000000   37.421825
  518.393005   11.000000   37.412758
  519.161682   11.000000   37.396858
  519.930359   11.000000   37.386066
  520.698914   11.000000   37.399715
  521.467407   11.000000   37.395119
  522.235840   11.000000   37.396896
  523.004211   11.000000   37.394421
  523.772461   11.000000   37.389538
  524.540710   11.000000   37.383980
  525.308899   11.000000   37.364086
  526.076965   11.000000   37.351849
  526.844971   11.000000   37.330753
  527.612976   11.000000   37.310741
  528.380859   11.000000   37.289738
  529.148682   11.000000   37.295914
  529.916443   11.000000   37.310143
  530.684082   11.000000   37.299522
  531.451721   11.000000   37.261547
  532.219299   11.000000   37.239864
  532.986755   11.000000   37.228004
  533.754211   11.000000   37.233433
  534.521545   11.000000   37.213627
  535.288818   11.000000   37.210018
  536.056030   11.000000   37.180458
  536.823181   11.000000   37.168873
  537.590271   11.000000   37.145878
  538.357239   11.000000   37.131721
  539.124207   11.000000   37.111889
  539.891052   11.000000   37.081505
  540.657898   11.000000   37.065163
  541.424622   11.000000   37.040192
  542.191284   11.000000   37.034824
  542.957886   11.000000   36.999657
  543.724426   11.000000   36.962315
  544.490906   11.000000   36.916309
  545.257263   11.000000   36.889351
  546.023621   11.000000   36.853619
  546.789856   11.000000   36.795822
  547.556091   11.000000   36.747978
  548.322205   11.000000   36.706608
  549.088257   11.000000   36.681103
  549.854248   11.000000   36.651276
  550.620178   11.000000   36.612274
  551.385986   11.000000   36.574139
  552.151794   11.000000   36.514038
  552.917480   11.000000   36.449234
  553.683167   11.000000   36.398319
  554.448730   11.000000   36.343014
  555.214233   11.000000   36.313438
  555.979675   11.000000   36.250645
  556.745056   11.000000   36.213493
  557.510315   11.000000   36.162334
  558.275574   11.000000   36.125931
  559.040710   11.000000   36.064137
  559.805847   11.000000   36.005241
  560.570862   11.000000   35.931274
  561.335815   11.000000   35.876892
  562.100708   11.000000   35.821434
  562.865540   11.000000   35.785175
  563.630310   11.000000   35.715588
  564.394958   11.000000   35.634666
  565.159607   11.000000   35.528828
  565.924133   11.000000   35.438934
  566.688599   11.000000   35.346066
  567.453003   11.000000   35.271572
  568.217346   11.000000   35.212116
  568.981628   11.000000   35.148849
  569.745850   11.000000   35.072975
  570.509949   11.000000   34.985157
  571.273987   11.000000   34.886345
  572.038025   11.000000   34.802940
  572.801941   11.000000   34.721687
  573.565796   11.000000   34.641216
  574.329590   11.000000   34.547348
  575.093262   11.000000   34.452934
  575.856934   11.000000   34.374313
  576.620483   11.000000   34.296650
  577.384033   11.000000   34.213387
  578.147461   11.000000   34.130138
  578.910828   11.000000   34.058937
  579.674133   11.000000   33.968544
  580.437378   11.000000   33.892529
  581.200500   11.000000   33.803730
  581.963623   11.000000   33.736172
  582.726624   11.000000   33.629822
  583.489563   11.000000   33.524654
  584.252502   11.000000   33.431675
  585.015259   11.000000   33.348141
  585.778015   11.000000   33.263412
  586.540710   11.000000   33.163094
  587.303284   11.000000   33.080215
  588.065857   11.000000   32.998039
  588.828308   11.000000   32.939205
  589.590698   11.000000   32.838871
  590.353027   11.000000   32.756939
  591.115295   11.000000   32.649490
  591.877502   11.000000   32.569054
  592.639587   11.000000   32.480282
  593.401611   11.000000   32.389877
  594.163635   11.000000   32.304806
  594.925537   11.000000   32.216858
  595.687378   11.000000   32.131607
  596.449097   11.000000   32.045025
  597.210815   11.000000   31.963322
  597.972412   11.000000   31.898340
  598.734009   11.000000   31.823664
  599.495483   11.000000   31.736404
  600.256897   11.000000   31.646555
  601.018250   11.000000   31.586466
  601.779541   11.000000   31.543743
  602.540710   11.000000   31.492971
  603.301880   11.000000   31.450554
  604.062927   11.000000   31.408819
  604.823914   11.000000   31.372349
  605.584839   11.000000   31.349340
  606.345703   11.000000   31.346535
  607.106506   11.000000   31.361748
  607.867188   11.000000   31.362684
  608.627808   11.000000   31.375561
  609.388428   11.000000   31.397984
  610.148926   11.000000   31.443363
  610.909363   11.000000   31.484343
  611.669678   11.000000   31.551497
  612.429993   11.000000   31.616194
  613.190186   11.000000   31.710901
  613.950378   11.000000   31.824823
  614.710449   11.000000   31.962938
  615.470459   11.000000   32.074066
  616.230347   11.000000   32.198654
  616.990234   11.000000   32.345070
  617.750000   11.000000   32.526508
  618.509766   11.000000   32.712368
  619.269409   11.000000   32.899296
  620.028992   11.000000   33.123043
  620.788513   11.000000   33.348633
  621.547913   11.000000   33.584126
  622.307312   11.000000   33.826813
  623.066589   11.000000   34.082222
  623.825806   11.000000   34.353622
  624.584961   11.000000   34.625362
  625.344055   11.000000   34.911575
  626.103088   11.000000   35.210159
  626.862000   11.000000   35.532242
  627.620911   11.000000   35.859306
  628.379700   11.000000   36.193470
  629.138428   11.000000   36.543358
  629.897095   11.000000   36.897591
  630.655640   11.000000   37.279045
  631.414185   11.000000   37.647038
  632.172607   11.000000   38.016384
  632.931030   11.000000   38.378571
  633.689331   11.000000   38.740711
  634.447510   11.000000   39.136810
  635.205688   11.000000   39.528587
  635.963806   11.000000   39.933540
  636.721802   11.000000   40.322899
  637.479736   11.000000   40.726685
  638.237610   11.000000   41.122162
  638.995422   11.000000   41.523731
  639.753113   11.000000   41.916904
  640.510803   11.000000   42.308975
  641.268372   11.000000   42.720081
  642.025879   11.000000   43.125729
  642.783325   11.000000   43.540718
  643.540710   11.000000   43.953033
  644.298035   11.000000   44.392971
  645.055237   11.000000   44.817142
  645.812378   11.000000   45.230293
  646.569458   11.000000   45.644764
  647.326477   11.000000   46.064133
  648.083435   11.000000   46.467155
  648.840271   11.000000   46.861820
  649.597107   11.000000   47.263645
  650.353821   11.000000   47.663158
  651.110474   11.000000   48.034702
  651.867065   11.000000   48.405067
  652.623535   11.000000   48.781456
  653.380005   11.000000   49.154827
  654.136353   11.000000   49.541008
  654.892639   11.000000   49.919544
  655.648865   11.000000   50.283360
  656.405029   11.000000   50.615402
  657.161072   11.000000   50.921707
  657.917053   11.000000   51.238071
  658.673035   11.000000   51.552109
  659.428894   11.000000   51.895657
  660.184631   11.000000   52.252338
  660.940369   11.000000   52.612671
  661.695984   11.000000   52.962299
  662.451599   11.000000   53.304420
  663.207092   11.000000   53.618965
  663.962524   11.000000   53.917656
  664.717834   11.000000   54.211639
  665.473145   11.000000   54.536686
  666.228333   11.000000   54.859001
  666.983459   11.000000   55.143131
  667.738525   11.000000   55.403160
  668.493530   11.000000   55.673767
  669.248413   11.000000   55.944454
  670.003296   11.000000   56.207638
  670.758057   11.000000   56.453308
  671.512756   11.000000   56.712006
  672.267334   11.000000   56.972313
  673.021912   11.000000   57.237568
  673.776367   11.000000   57.540173
  674.530823   11.000000   57.813316
  675.285156   11.000000   58.085026
  676.039368   11.000000   58.308582
  676.793579   11.000000   58.533890
  677.547668   11.000000   58.761024
  678.301758   11.000000   58.986252
  679.055725   11.000000   59.237930
  679.809570   11.000000   59.468296
  680.563416   11.000000   59.719772
  681.317139   11.000000   59.957668
  682.070862   11.000000   60.162624
  682.824463   11.000000   60.365009
  683.577942   11.000000   60.568317
  684.331421   11.000000   60.788784
  685.084839   11.000000   61.006641
  685.838135   11.000000   61.233265
  686.591370   11.000000   61.440731
  687.344543   11.000000   61.600945
  688.097595   11.000000   61.746601
  688.850647   11.000000   61.935829
  689.603577   11.000000   62.154434
  690.356445   11.000000   62.360233
  691.109253   11.000000   62.561474
  691.861938   11.000000   62.767326
  692.614624   11.000000   62.986511
  693.367188   11.000000   63.188339
  694.119690   11.000000   63.352303
  694.872131   11.000000   63.505131
  695.624451   11.000000   63.666336
  696.376770   11.000000   63.862801
  697.128967   11.000000   64.065094
  697.881104   11.000000   64.247841
  698.633118   11.000000   64.393974
  699.385132   11.000000   64.551689
  700.137024   11.000000   64.725090
  700.888855   11.000000   64.927307
  701.640625   11.000000   65.099922
  702.392334   11.000000   65.261032
  703.143921   11.000000   65.435356
  703.895508   11.000000   65.623108
  704.646973   11.000000   65.817032
  705.398376   11.000000   65.979988
  706.149658   11.000000   66.136414
  706.900940   11.000000   66.293396
  707.652100   11.000000   66.471054
  708.403198   11.000000   66.655899
  709.154236   11.000000   66.851616
  709.905151   11.000000   67.055946
  710.656006   11.000000   67.247505
  711.406860   11.000000   67.446838
  712.157593   11.000000   67.616951
  712.908203   11.000000   67.787094
  713.658813   11.000000   67.925301
  714.409302   11.000000   68.089874
  715.159729   11.000000   68.268417
  715.910095   11.000000   68.475136
  716.660339   11.000000   68.660744
  717.410583   11.000000   68.840103
  718.160706   11.000000   69.006927
  718.910767   11.000000   69.173721
  719.660767   11.000000   69.328880
  720.410645   11.000000   69.429581
  721.160461   11.000000   69.475914
  721.910278   11.000000   69.465485
  722.659912   11.000000   69.381165
  723.409546   11.000000   69.194412
  724.159058   11.000000   68.917793
  724.908569   11.000000   68.668488
  725.657898   11.000000   68.570663
  726.407227   11.000000   68.658951
  727.156494   11.000000   68.882126
  727.905640   11.000000   69.163269
  728.654724   11.000000   69.453827
  729.403748   11.000000   69.725029
  730.152649   11.000000   69.948830
  730.901550   11.000000   70.138214
  731.650330   11.000000   70.267273
  732.399048   11.000000   70.345825
  733.147644   11.000000   70.373573
  733.896240   11.000000   70.405777
  734.644714   11.000000   70.378670
  735.393127   11.000000   70.296310
  736.141479   11.000000   70.196510
  736.889709   11.000000   70.139313
  737.637939   11.000000   70.134628
  738.386047   11.000000   70.113449
  739.134033   11.000000   70.115196
  739.882019   11.000000   70.129295
  740.629883   11.000000   70.169159
  741.377686   11.000000   70.230431
  742.125427   11.000000   70.296257
  742.873108   11.000000   70.390053
  743.620667   11.000000   70.461067
  744.368225   11.000000   70.484940
  745.115662   11.000000   70.446358
  745.862976   11.000000   70.404541
  746.610291   11.000000   70.350410
  747.357483   11.000000   70.317734
  748.104614   11.000000   70.235466
  748.851685   11.000000   70.130600
  749.598633   11.000000   70.001221
  750.345581   11.000000   69.833771
  751.092407   11.000000   69.620277
  751.839111   11.000000   69.325264
  752.585815   11.000000   69.036179
  753.332397   11.000000   68.737869
  754.078918   11.000000   68.467766
  754.825378   11.000000   68.146904
  755.571777   11.000000   67.878494
  756.318054   11.000000   67.597244
  757.064270   11.000000   67.307915
  757.810425   11.000000   67.047295
  758.556519   11.000000   66.806458
  759.302490   11.000000   66.667999
  760.048401   11.000000   66.519943
  760.794250   11.000000   66.466469
  761.540039   11.000000   66.416122
  762.285706   11.000000   66.414902
  763.031311   11.000000   66.390060
  763.776855   11.000000   66.435791
  764.522339   11.000000   66.520821
  765.267700   11.000000   66.669266
  766.013000   11.000000   66.882973
  766.758240   11.000000   67.134506
  767.503418   11.000000   67.371796
  768.248474   11.000000   67.532837
  768.993469   11.000000   67.660133
  769.738403   11.000000   67.824310
  770.483276   11.000000   68.028160
  771.228027   11.000000   68.290306
  771.972717   11.000000   68.518417
  772.717346   11.000000   68.727753
  773.461914   11.000000   68.849190
  774.206360   11.000000   69.017021
  774.950745   11.000000   69.187874
  775.695068   11.000000   69.463799
  776.439331   11.000000   69.694138
  777.183472   11.000000   69.948814
  777.927551   11.000000   70.128502
  778.671570   11.000000   70.335571
  779.415527   11.000000   70.491096
  780.159363   11.000000   70.607948
  780.903137   11.000000   70.716919
  781.646851   11.000000   70.857681
  782.390442   11.000000   70.993637
  783.134033   11.000000   71.128029
  783.877502   11.000000   71.235634
  784.620850   11.000000   71.350876
  785.364197   11.000000   71.438637
  786.107422   11.000000   71.533051
  786.850586   11.000000   71.672699
  787.593689   11.000000   71.804649
  788.336670   11.000000   71.945526
  789.079651   11.000000   72.070290
  789.822449   11.000000   72.210251
  790.565247   11.000000   72.341156
  791.307983   11.000000   72.444641
  792.050598   11.000000   72.538979
  792.793152   11.000000   72.572502
  793.535583   11.000000   72.641647
  794.278015   11.000000   72.702942
  795.020325   11.000000   72.789062
  795.762512   11.000000   72.854919
  796.504700   11.000000   72.893867
  797.246765   11.000000   72.963249
  797.988770   11.000000   73.032677
  798.730713   11.000000   73.116829
  799.472534   11.000000   73.153877
  800.214355   11.000000   73.218163
  800.956055   11.000000   73.276772
  801.697632   11.000000   73.374741
  802.439209   11.000000   73.476776
  803.180664   11.000000   73.593010
  803.922058   11.000000   73.661682
  804.663330   11.000000   73.698135
  805.404541   11.000000   73.740479
  806.145691   11.000000   73.786591
  806.886780   11.000000   73.860390
  807.627808   11.000000   73.889343
  808.368713   11.000000   73.935730
  809.109558   11.000000   73.951134
  809.850281   11.000000   74.001549
  810.591003   11.000000   74.038834
  811.331604   11.000000   74.105255
  812.072144   11.000000   74.157921
  812.812561   11.000000   74.226974
  813.552979   11.000000   74.256180
  814.293274   11.000000   74.280960
  815.033447   11.000000   74.336426
  815.773621   11.000000   74.400673
  816.513672   11.000000   74.463791
  817.253662   11.000000   74.510429
  817.993530   11.000000   74.534752
  818.733398   11.000000   74.587555
  819.473145   11.000000   74.621483
  820.212769   11.000000   74.678978
  820.952393   11.000000   74.702843
  821.691895   11.000000   74.768875
  822.431335   11.000000   74.775963
  823.170715   11.000000   74.792068
  823.909973   11.000000   74.767075
  824.649170   11.000000   74.792709
  825.388306   11.000000   74.831329
  826.127319   11.000000   74.837135
  826.866272   11.000000   74.819832
  827.605164   11.000000   74.818794
  828.343994   11.000000   74.839104
  829.082703   11.000000   74.834663
  829.821350   11.000000   74.840012
  830.559937   11.000000   74.857658
  831.298401   11.000000   74.879227
  832.036865   11.000000   74.873055
  832.775146   11.000000   74.913651
  833.513428   11.000000   74.986542
  834.251587   11.000000   75.024017
  834.989685   11.000000   75.072289
  835.727722   11.000000   75.152527
  836.465637   11.000000   75.239975
  837.203552   11.000000   75.268021
  837.941284   11.000000   75.228004
  838.679016   11.000000   75.181274
  839.416626   11.000000   75.203369
  840.154175   11.000000   75.272690
  840.891663   11.000000   75.326607
  841.629028   11.000000   75.326546
  842.366333   11.000000   75.240288
  843.103577   11.000000   75.192406
  843.840759   11.000000   75.192368
  844.577820   11.000000   75.284218
  845.314819   11.000000   75.438972
  846.051697   11.000000   75.479881
  846.788513   11.000000   75.531906
  847.525269   11.000000   75.562508
  848.261963   11.000000   75.629074
  848.998596   11.000000   75.658661
  849.735107   11.000000   75.631332
  850.471497   11.000000   75.649673
  851.207886   11.000000   75.697983
  851.944153   11.000000   75.780968
  852.680359   11.000000   75.876480
  853.416504   11.000000   75.950356
  854.152527   11.000000   76.039070
  854.888489   11.000000   76.069069
  855.624390   11.000000   76.130150
  856.360168   11.000000   76.214981
  857.095886   11.000000   76.331261
  857.831543   11.000000   76.510994
  858.567078   11.000000   76.689674
  859.302551   11.000000   76.802406
  860.037964   11.000000   76.950920
  860.773315   11.000000   77.078453
  861.508545   11.000000   77.309296
  862.243713   11.000000   77.451683
  862.978760   11.000000   77.564484
  863.713806   11.000000   77.573280
  864.448730   11.000000   77.473068
  865.183533   11.000000   77.202507
  865.918335   11.000000   76.774933
  866.653015   11.000000   76.152962
  867.387634   11.000000   75.306755
  868.122131   11.000000   74.211998
  868.856567   11.000000   72.887123
  869.590942   11.000000   71.438286
  870.325256   11.000000   69.970062
  871.059448   11.000000   68.541267
  871.793579   11.000000   67.191849
  872.527588   11.000000   65.894279
  873.261536   11.000000   64.698257
  873.995422   11.000000   63.641602
  874.729248   11.000000   62.745548
  875.462952   11.000000   61.959583
  876.196594   11.000000   61.378483
  876.930176   11.000000   61.012558
  877.663635   11.000000   60.977962
  878.397034   11.000000   61.230240
  879.130371   11.000000   61.802307
  879.863647   11.000000   62.638012
  880.596802   11.000000   63.723972
  881.329834   11.000000   65.028069
  882.062866   11.000000   66.433784
  882.795776   11.000000   67.808479
  883.528625   11.000000   69.122177
  884.261353   11.000000   70.298965
  884.994019   11.000000   71.362625
  885.726624   11.000000   72.256027
  886.459167   11.000000   72.996468
  887.191589   11.000000   73.630135
  887.923950   11.000000   74.168869
  888.656189   11.000000   74.629463
  889.388428   11.000000   74.977234
  890.120483   11.000000   75.247833
  890.852539   11.000000   75.542839
  891.584473   11.000000   75.875839
  892.316345   11.000000   76.206711
  893.048157   11.000000   76.419533
  893.779846   11.000000   76.557747
  894.511475   11.000000   76.652664
  895.243042   11.000000   76.780563
  895.974487   11.000000   76.877808
  896.705872   11.000000   77.015793
  897.437134   11.000000   77.133224
  898.168396   11.000000   77.269989
  898.899536   11.000000   77.390549
  899.630554   11.000000   77.502846
  900.361572   11.000000   77.627357
  901.092468   11.000000   77.678970
  901.823242   11.000000   77.738533
  902.553955   11.000000   77.764816
  903.284607   11.000000   77.812660
  904.015198   11.000000   77.905167
  904.745667   11.000000   77.996872
  905.476074   11.000000   78.062538
  906.206421   11.000000   78.070938
  906.936646   11.000000   78.100502
  907.666809   11.000000   78.188843
  908.396912   11.000000   78.309052
  909.126892   11.000000   78.381821
  909.856812   11.000000   78.372749
  910.586670   11.000000   78.318428
  911.316406   11.000000   78.283737
  912.046082   11.000000   78.328728
  912.775635   11.000000   78.410957
  913.505188   11.000000   78.482841
  914.234619   11.000000   78.494362
  914.963928   11.000000   78.470093
  915.693176   11.000000   78.502373
  916.422363   11.000000   78.551155
  917.151489   11.000000   78.662628
  917.880493   11.000000   78.728523
  918.609436   11.000000   78.766380
  919.338318   11.000000   78.779625
  920.067078   11.000000   78.806145
  920.795776   11.000000   78.872055
  921.524353   11.000000   78.915009
  922.252869   11.000000   78.958679
  922.981323   11.000000   78.979630
  923.709656   11.000000   79.013458
  924.437988   11.000000   79.021996
  925.166138   11.000000   79.014374
  925.894287   11.000000   79.060699
  926.622314   11.000000   79.058960
  927.350281   11.000000   79.124115
  928.078125   11.000000   79.140785
  928.805908   11.000000   79.174049
  929.533630   11.000000   79.104080
  930.261230   11.000000   79.012184
  930.988770   11.000000   78.972534
  931.716248   11.000000   78.988464
  932.443604   11.000000   79.021446
  933.170898   11.000000   79.016220
  933.898071   11.000000   79.062485
  934.625244   11.000000   79.155914
  935.352234   11.000000   79.291580
  936.079224   11.000000   79.427071
  936.806091   11.000000   79.445374
  937.532898   11.000000   79.481964
  938.259583   11.000000   79.445045
  938.986206   11.000000   79.468559
  939.712769   11.000000   79.459579
  940.439270   11.000000   79.435936
  941.165649   11.000000   79.414742
  941.891907   11.000000   79.363464
  942.618164   11.000000   79.358536
  943.344238   11.000000   79.346802
  944.070312   11.000000   79.403473
  944.796265   11.000000   79.488670
  945.522156   11.000000   79.591339
  946.247986   11.000000   79.566666
  946.973694   11.000000   79.487587
  947.699341   11.000000   79.457886
  948.424866   11.000000   79.462929
  949.150330   11.000000   79.490952
  949.875732   11.000000   79.497009
  950.601013   11.000000   79.538094
  951.326233   11.000000   79.577225
  952.051392   11.000000   79.572159
  952.776428   11.000000   79.574821
  953.501404   11.000000   79.588501
  954.226318   11.000000   79.614517
  954.951111   11.000000   79.597404
  955.675781   11.000000   79.620209
  956.400452   11.000000   79.658310
  957.125000   11.000000   79.705772
  957.849487   11.000000   79.710175
  958.573853   11.000000   79.664909
  959.298157   11.000000   79.675140
  960.022400   11.000000   79.629868
  960.746521   11.000000   79.643173
  961.470581   11.000000   79.632347
  962.194519   11.000000   79.770798
  962.918396   11.000000   79.848145
  963.642212   11.000000   79.930161
  964.365906   11.000000   79.888649
  965.089539   11.000000   79.864189
  965.813110   11.000000   79.823860
  966.536560   11.000000   79.792976
  967.259949   11.000000   79.793030
  967.983276   11.000000   79.823166
  968.706482   11.000000   79.832100
  969.429626   11.000000   79.847961
  970.152649   11.000000   79.877075
  970.875610   11.000000   79.990547
  971.598511   11.000000   80.014542
  972.321289   11.000000   79.982620
  973.044006   11.000000   79.902229
  973.766602   11.000000   79.870346
  974.489136   11.000000   79.918518
  975.211609   11.000000   79.951744
  975.934021   11.000000   79.996101
  976.656311   11.000000   79.978714
  977.378479   11.000000   80.018883
  978.100586   11.000000   80.017418
  978.822632   11.000000   80.071625
  979.544617   11.000000   80.057793
  980.266479   11.000000   80.116577
  980.988281   11.000000   80.104614
  981.709961   11.000000   80.120529
  982.431580   11.000000   80.104980
  983.153076   11.000000   80.140953
  983.874573   11.000000   80.098198
  984.595886   11.000000   80.139481
  985.317200   11.000000   80.070526
  986.038391   11.000000   80.108238
  986.759521   11.000000   80.052345
  987.480530   11.000000   80.129234
  988.201477   11.000000   80.157959
  988.922302   11.000000   80.214233
  989.643066   11.000000   80.225784
  990.363770   11.000000   80.239487
  991.084351   11.000000   80.319138
  991.804871   11.000000   80.368484
  992.525330   11.000000   80.360229
  993.245667   11.000000   80.247803
  993.965942   11.000000   80.176025
  994.686096   11.000000   80.216171
  995.406189   11.000000   80.275856
  996.126221   11.000000   80.284782
  996.846130   11.000000   80.255241
  997.565979   11.000000   80.228004
  998.285706   11.000000   80.237450
  999.005371   11.000000   80.262177
  999.724976   11.000000   80.307060
 1000.444458   11.000000   80.304428
 1001.163879   11.000000   80.278214
 1001.883179   11.000000   80.249519
 1002.602478   11.000000   80.283722
 1003.321594   11.000000   80.305214
 1004.040649   11.000000   80.347038
 1004.759644   11.000000   80.358932
 1005.478577   11.000000   80.353096
 1006.197388   11.000000   80.353813
 1006.916138   11.000000   80.307884
 1007.634766   11.000000   80.307144
 1008.353333   11.000000   80.227921
 1009.071777   11.000000   80.270096
 1009.790161   11.000000   80.261833
 1010.508484   11.000000   80.346558
 1011.226685   11.000000   80.406601
 1011.944824   11.000000   80.469582
 1012.662903   11.000000   80.503098
 1013.380859   11.000000   80.515816
 1014.098694   11.000000   80.523911
 1014.816528   11.000000   80.507523
 1015.534241   11.000000   80.418541
 1016.251831   11.000000   80.304253
 1016.969360   11.000000   80.246185
 1017.686829   11.000000   80.195877
 1018.404175   11.000000   80.291687
 1019.121460   11.000000   80.299271
 1019.838623   11.000000   80.396538
 1020.555725   11.000000   80.433655
 1021.272766   11.000000   80.504799
 1021.989685   11.000000   80.524414
 1022.706543   11.000000   80.524506
 1023.423340   11.000000   80.519470
 1024.140015   11.000000   80.596077
 1024.856567   11.000000   80.634567
 1025.573120   11.000000   80.638397
 1026.289551   11.000000   80.492447
 1027.005859   11.000000   80.454575
 1027.722046   11.000000   80.385475
 1028.438232   11.000000   80.407990
 1029.154297   11.000000   80.319298
 1029.870239   11.000000   80.387711
 1030.586182   11.000000   80.415154
 1031.302002   11.000000   80.499580
 1032.017700   11.000000   80.523117
 1032.733398   11.000000   80.513893
 1033.448975   11.000000   80.520561
 1034.164429   11.000000   80.460274
 1034.879761   11.000000   80.390144
 1035.595093   11.000000   80.323509
 1036.310303   11.000000   80.304497
 1037.025391   11.000000   80.350800
 1037.740479   11.000000   80.449646
 1038.455444   11.000000   80.415115
 1039.170288   11.000000   80.422691
 1039.885010   11.000000   80.348579
 1040.599731   11.000000   80.404579
 1041.314331   11.000000   80.417397
 1042.028809   11.000000   80.346947
 1042.743286   11.000000   80.321510
 1043.457642   11.000000   80.400719
 1044.171875   11.000000   80.400650
 1044.885986   11.000000   80.379074
 1045.600098   11.000000   80.237434
 1046.314087   11.000000   80.280258
 1047.028076   11.000000   80.292656
 1047.741821   11.000000   80.373657
 1048.455566   11.000000   80.362419
 1049.169189   11.000000   80.212845
 1049.882812   11.000000   80.077560
 1050.596313   11.000000   79.926773
 1051.309692   11.000000   80.010391
 1052.022949   11.000000   80.094521
 1052.736206   11.000000   80.242805
 1053.449341   11.000000   80.281654
 1054.162354   11.000000   80.320801
 1054.875244   11.000000   80.270149
 1055.588135   11.000000   80.160957
 1056.300903   11.000000   80.049011
 1057.013672   11.000000   80.052322
 1057.726196   11.000000   80.050827
 1058.438721   11.000000   79.985832
 1059.151123   11.000000   79.899445
 1059.863525   11.000000   79.972404
 1060.575806   11.000000   79.959564
 1061.287964   11.000000   79.925583
 1062.000000   11.000000   79.848724
 1062.712036   11.000000   79.856133
 1063.423950   11.000000   79.948792
 1064.135742   11.000000   80.031967
 1064.847412   11.000000   80.072556
 1065.559082   11.000000   80.011230
 1066.270630   11.000000   79.882675
 1066.982178   11.000000   79.823112
 1067.693481   11.000000   79.882545
 1068.404785   11.000000   79.959473
 1069.115967   11.000000   79.891632
 1069.827148   11.000000   79.888557
 1070.538086   11.000000   79.815857
 1071.249146   11.000000   79.909431
 1071.959961   11.000000   79.852364
 1072.670654   11.000000   79.892754
 1073.381348   11.000000   79.905777
 1074.091919   11.000000   79.847496
 1074.802490   11.000000   79.755157
 1075.512939   11.000000   79.696106
 1076.223145   11.000000   79.657333
 1076.933472   11.000000   79.744186
 1077.643555   11.000000   79.581718
 1078.353638   11.000000   79.640602
 1079.063599   11.000000   79.531441
 1079.773560   11.000000   79.670639
 1080.483276   11.000000   79.534950
 1081.192993   11.000000   79.442680
 1081.902588   11.000000   79.307281
 1082.612183   11.000000   79.356041
 1083.321655   11.000000   79.275742
 1084.031006   11.000000   79.200569
 1084.740234   11.000000   79.166603
 1085.449463   11.000000   79.109985
 1086.158447   11.000000   79.036018
 1086.867554   11.000000   78.893959
 1087.576416   11.000000   78.902504
 1088.285278   11.000000   78.813950
 1088.994019   11.000000   78.616798
 1089.702637   11.000000   78.332390
 1090.411133   11.000000   78.243111
 1091.119629   11.000000   78.132858
 1091.828003   11.000000   78.161499
 1092.536377   11.000000   78.081367
 1093.244507   11.000000   77.988495
 1093.952637   11.000000   78.005867
 1094.660645   11.000000   77.902016
 1095.368652   11.000000   77.798019
 1096.076416   11.000000   77.572235
 1096.784180   11.000000   77.330505
 1097.491943   11.000000   77.386467
 1098.199463   11.000000   77.189499
 1098.906982   11.000000   77.096214
 1099.614380   11.000000   76.856606
 1100.321655   11.000000   76.905838
 1101.028931   11.000000   76.927673
 1101.736084   11.000000   76.671288
 1102.443115   11.000000   76.308029
 1103.150024   11.000000   76.158539
 1103.856934   11.000000   75.973198
 1104.563721   11.000000   75.747009
 1105.270386   11.000000   75.369446
 1105.977051   11.000000   75.183769
 1106.683594   11.000000   75.066093
 1107.390015   11.000000   74.760162
 1108.096313   11.000000   74.509895
 1108.802612   11.000000   74.233246
 1109.508667   11.000000   74.075455
 1110.214844   11.000000   73.903564
 1110.920776   11.000000   73.730904
 1111.626709   11.000000   73.548843
 1112.332397   11.000000   73.467598
 1113.038208   11.000000   73.179329
 1113.743774   11.000000   73.027153
 1114.449341   11.000000   72.787422
 1115.154785   11.000000   72.522072
 1115.860107   11.000000   72.340851
 1116.565430   11.000000   72.195938
 1117.270508   11.000000   72.092056
 1117.975586   11.000000   72.092567
 1118.680664   11.000000   71.830513

  347.693481   12.000000   84.615387
  348.476318   12.000000   72.340424
  349.259064   12.000000   67.441856
  350.041779   12.000000   48.674854
  350.824432   12.000000   47.295513
  351.606995   12.000000   47.066608
  352.389526   12.000000   46.665203
  353.171997   12.000000   46.565548
  353.954376   12.000000   46.191700
  354.736725   12.000000   46.466991
  355.519012   12.000000   45.780373
  356.301208   12.000000   45.643665
  357.083374   12.000000   45.785091
  357.865448   12.000000   46.257545
  358.647491   12.000000   46.241638
  359.429443   12.000000   45.477291
  360.211365   12.000000   45.341614
  360.993195   12.000000   45.409016
  361.774994   12.000000   45.125957
  362.556702   12.000000   45.131790
  363.338379   12.000000   44.724491
  364.119965   12.000000   45.291328
  364.901520   12.000000   44.992622
  365.682983   12.000000   45.531712
  366.464386   12.000000   44.960884
  367.245758   12.000000   44.763588
  368.027039   12.000000   44.088737
  368.808258   12.000000   44.100296
  369.589447   12.000000   44.143345
  370.370544   12.000000   43.697380
  371.151581   12.000000   43.416840
  371.932556   12.000000   42.923218
  372.713470   12.000000   43.271793
  373.494324   12.000000   42.967178
  374.275116   12.000000   42.975208
  375.055847   12.000000   42.600502
  375.836517   12.000000   42.722908
  376.617126   12.000000   42.381042
  377.397675   12.000000   42.366497
  378.178162   12.000000   42.286770
  378.958588   12.000000   42.110439
  379.738953   12.000000   41.932995
  380.519226   12.000000   41.536236
  381.299469   12.000000   41.478596
  382.079651   12.000000   41.417751
  382.859741   12.000000   41.248306
  383.639801   12.000000   41.005005
  384.419769   12.000000   40.532417
  385.199707   12.000000   40.271313
  385.979553   12.000000   40.053051
  386.759369   12.000000   39.987904
  387.539093   12.000000   39.868767
  388.318756   12.000000   39.746346
  389.098358   12.000000   39.551632
  389.877930   12.000000   39.362511
  390.657410   12.000000   39.114128
  391.436829   12.000000   38.828251
  392.216187   12.000000   38.567337
  392.995483   12.000000   38.440578
  393.774719   12.000000   38.448532
  394.553864   12.000000   38.450279
  395.332977   12.000000   38.351360
  396.112030   12.000000   38.179066
  396.891022   12.000000   38.014912
  397.669922   12.000000   37.917000
  398.448792   12.000000   37.799557
  399.227570   12.000000   37.635334
  400.006317   12.000000   37.445000
  400.784973   12.000000   37.270466
  401.563568   12.000000   37.105217
  402.342102   12.000000   36.935318
  403.120605   12.000000   36.771809
  403.899017   12.000000   36.651680
  404.677368   12.000000   36.543625
  405.455658   12.000000   36.367554
  406.233856   12.000000   36.228081
  407.012024   12.000000   36.133915
  407.790131   12.000000   36.050365
  408.568176   12.000000   35.921703
  409.346130   12.000000   35.757626
  410.124054   12.000000   35.607704
  410.901886   12.000000   35.501102
  411.679657   12.000000   35.390579
  412.457397   12.000000   35.337803
  413.235046   12.000000   35.193371
  414.012634   12.000000   35.099434
  414.790161   12.000000   34.958324
  415.567627   12.000000   34.898876
  416.345032   12.000000   34.826694
  417.122345   12.000000   34.739140
  417.899628   12.000000   34.608475
  418.676849   12.000000   34.439529
  419.453979   12.000000   34.328030
  420.231079   12.000000   34.302578
  421.008087   12.000000   34.241611
  421.785034   12.000000   34.171307
  422.561920   12.000000   34.035835
  423.338745   12.000000   33.935467
  424.115509   12.000000   33.869282
  424.892212   12.000000   33.770630
  425.668854   12.000000   33.658848
  426.445435   12.000000   33.519321
  427.221924   12.000000   33.476738
  427.998383   12.000000   33.402866
  428.774750   12.000000   33.337425
  429.551086   12.000000   33.275150
  430.327332   12.000000   33.254311
  431.103516   12.000000   33.221832
  431.879639   12.000000   33.149391
  432.655701   12.000000   33.101669
  433.431702   12.000000   33.074932
  434.207611   12.000000   33.061207
  434.983490   12.000000   33.066116
  435.759277   12.000000   33.089710
  436.535034   12.000000   33.077129
  437.310699   12.000000   33.064526
  438.086304   12.000000   33.037163
  438.861847   12.000000   32.994534
  439.637329   12.000000   32.987057
  440.412750   12.000000   32.983299
  441.188110   12.000000   33.024616
  441.963379   12.000000   32.978111
  442.738617   12.000000   32.970173
  443.513763   12.000000   32.968811
  444.288849   12.000000   33.008659
  445.063873   12.000000   33.007252
  445.838867   12.000000   33.029888
  446.613739   12.000000   33.046322
  447.388580   12.000000   33.083290
  448.163361   12.000000   33.082500
  448.938049   12.000000   33.115559
  449.712708   12.000000   33.128185
  450.487274   12.000000   33.177338
  451.261780   12.000000   33.202538
  452.036224   12.000000   33.250595
  452.810608   12.000000   33.285007
  453.584930   12.000000   33.370930
  454.359192   12.000000   33.436195
  455.133362   12.000000   33.515228
  455.907501   12.000000   33.538059
  456.681549   12.000000   33.615513
  457.455536   12.000000   33.674667
  458.229462   12.000000   33.766850
  459.003326   12.000000   33.838070
  459.777130   12.000000   33.945202
  460.550842   12.000000   34.055088
  461.324524   12.000000   34.165260
  462.098114   12.000000   34.260380
  462.871643   12.000000   34.350479
  463.645142   12.000000   34.469574
  464.418518   12.000000   34.597343
  465.191864   12.000000   34.685863
  465.965149   12.000000   34.793514
  466.738342   12.000000   34.907867
  467.511505   12.000000   35.056122
  468.284576   12.000000   35.145531
  469.057587   12.000000   35.282146
  469.830536   12.000000   35.433350
  470.603424   12.000000   35.609184
  471.376221   12.000000   35.741596
  472.148987   12.000000   35.904247
  472.921661   12.000000   36.098606
  473.694275   12.000000   36.311317
  474.466858   12.000000   36.499172
  475.239319   12.000000   36.680058
  476.011749   12.000000   36.862591
  476.784119   12.000000   37.063286
  477.556396   12.000000   37.220871
  478.328613   12.000000   37.390762
  479.100800   12.000000   37.519707
  479.872864   12.000000   37.656830
  480.644897   12.000000   37.739426
  481.416870   12.000000   37.823631
  482.188751   12.000000   37.879593
  482.960602   12.000000   37.908279
  483.732361   12.000000   37.920979
  484.504059   12.000000   37.942276
  485.275696   12.000000   37.971661
  486.047241   12.000000   37.976486
  486.818756   12.000000   37.961624
  487.590179   12.000000   37.935547
  488.361542   12.000000   37.938122
  489.132843   12.000000   37.947166
  489.904083   12.000000   37.954845
  490.675262   12.000000   37.940552
  491.446350   12.000000   37.915089
  492.217407   12.000000   37.895157
  492.988373   12.000000   37.879623
  493.759277   12.000000   37.871483
  494.530121   12.000000   37.847912
  495.300873   12.000000   37.833500
  496.071594   12.000000   37.819717
  496.842224   12.000000   37.785740
  497.612793   12.000000   37.766167
  498.383301   12.000000   37.769974
  499.153748   12.000000   37.788055
  499.924103   12.000000   37.780769
  500.694427   12.000000   37.743584
  501.464661   12.000000   37.719559
  502.234833   12.000000   37.717743
  503.004944   12.000000   37.700687
  503.774963   12.000000   37.692410
  504.544952   12.000000   37.653587
  505.314850   12.000000   37.645634
  506.084686   12.000000   37.609066
  506.854462   12.000000   37.597389
  507.624176   12.000000   37.575352
  508.393799   12.000000   37.558266
  509.163391   12.000000   37.533958
  509.932892   12.000000   37.492504
  510.702332   12.000000   37.464485
  511.471680   12.000000   37.436764
  512.240967   12.000000   37.438213
  513.010254   12.000000   37.447933
  513.779419   12.000000   37.437321
  514.548523   12.000000   37.419754
  515.317566   12.000000   37.404415
  516.086487   12.000000   37.404140
  516.855408   12.000000   37.414646
  517.624268   12.000000   37.425598
  518.393005   12.000000   37.410648
  519.161682   12.000000   37.407875
  519.930359   12.000000   37.412903
  520.698914   12.000000   37.430710
  521.467407   12.000000   37.448532
  522.235840   12.000000   37.445164
  523.004211   12.000000   37.450932
  523.772461   12.000000   37.442581
  524.540710   12.000000   37.443550
  525.308899   12.000000   37.453487
  526.076965   12.000000   37.449688
  526.844971   12.000000   37.435001
  527.612976   12.000000   37.433144
  528.380859   12.000000   37.440994
  529.148682   12.000000   37.465668
  529.916443   12.000000   37.452946
  530.684082   12.000000   37.442410
  531.451721   12.000000   37.417641
  532.219299   12.000000   37.419312
  532.986755   12.000000   37.412498
  533.754211   12.000000   37.406975
  534.521545   12.000000   37.390751
  535.288818   12.000000   37.386745
  536.056030   12.000000   37.382923
  536.823181   12.000000   37.382038
  537.590271   12.000000   37.377136
  538.357239   12.000000   37.374569
  539.124207   12.000000   37.386040
  539.891052   12.000000   37.377365
  540.657898   12.000000   37.355259
  541.424622   12.000000   37.340668
  542.191284   12.000000   37.320686
  542.957886   12.000000   37.309505
  543.724426   12.000000   37.265072
  544.490906   12.000000   37.231049
  545.257263   12.000000   37.188435
  546.023621   12.000000   37.161716
  546.789856   12.000000   37.123718
  547.556091   12.000000   37.091175
  548.322205   12.000000   37.060699
  549.088257   12.000000   37.042736
  549.854248   12.000000   37.014908
  550.620178   12.000000   36.983562
  551.385986   12.000000   36.947712
  552.151794   12.000000   36.902534
  552.917480   12.000000   36.852581
  553.683167   12.000000   36.795826
  554.448730   12.000000   36.752266
  555.214233   12.000000   36.721550
  555.979675   12.000000   36.686363
  556.745056   12.000000   36.656349
  557.510315   12.000000   36.617195
  558.275574   12.000000   36.594528
  559.040710   12.000000   36.538918
  559.805847   12.000000   36.475368
  560.570862   12.000000   36.396946
  561.335815   12.000000   36.348598
  562.100708   12.000000   36.292339
  562.865540   12.000000   36.240402
  563.630310   12.000000   36.185787
  564.394958   12.000000   36.114574
  565.159607   12.000000   36.041870
  565.924133   12.000000   35.945446
  566.688599   12.000000   35.867340
  567.453003   12.000000   35.794861
  568.217346   12.000000   35.745895
  568.981628   12.000000   35.696716
  569.745850   12.000000   35.626736
  570.509949   12.000000   35.544716
  571.273987   12.000000   35.442780
  572.038025   12.000000   35.367470
  572.801941   12.000000   35.285801
  573.565796   12.000000   35.227360
  574.329590   12.000000   35.139915
  575.093262   12.000000   35.057655
  575.856934   12.000000   34.965439
  576.620483   12.000000   34.881870
  577.384033   12.000000   34.797203
  578.147461   12.000000   34.725277
  578.910828   12.000000   34.665756
  579.674133   12.000000   34.593380
  580.437378   12.000000   34.517708
  581.200500   12.000000   34.429455
  581.963623   12.000000   34.358597
  582.726624   12.000000   34.265732
  583.489563   12.000000   34.168175
  584.252502   12.000000   34.090019
  585.015259   12.000000   34.022343
  585.778015   12.000000   33.949333
  586.540710   12.000000   33.855412
  587.303284   12.000000   33.762283
  588.065857   12.000000   33.680019
  588.828308   12.000000   33.602798
  589.590698   12.000000   33.519623
  590.353027   12.000000   33.440975
  591.115295   12.000000   33.343586
  591.877502   12.000000   33.258148
  592.639587   12.000000   33.164165
  593.401611   12.000000   33.070873
  594.163635   12.000000   32.971542
  594.925537   12.000000   32.870262
  595.687378   12.000000   32.789013
  596.449097   12.000000   32.708073
  597.210815   12.000000   32.627636
  597.972412   12.000000   32.548225
  598.734009   12.000000   32.456875
  599.495483   12.000000   32.362980
  600.256897   12.000000   32.275566
  601.018250   12.000000   32.212669
  601.779541   12.000000   32.158245
  602.540710   12.000000   32.091469
  603.301880   12.000000   32.032581
  604.062927   12.000000   31.976206
  604.823914   12.000000   31.931543
  605.584839   12.000000   31.887920
  606.345703   12.000000   31.869850
  607.106506   12.000000   31.860767
  607.867188   12.000000   31.863342
  608.627808   12.000000   31.868916
  609.388428   12.000000   31.877930
  610.148926   12.000000   31.893757
  610.909363   12.000000   31.928284
  611.669678   12.000000   31.982094
  612.429993   12.000000   32.042713
  613.190186   12.000000   32.121338
  613.950378   12.000000   32.224392
  614.710449   12.000000   32.336441
  615.470459   12.000000   32.433388
  616.230347   12.000000   32.552277
  616.990234   12.000000   32.701332
  617.750000   12.000000   32.872543
  618.509766   12.000000   33.036182
  619.269409   12.000000   33.211086
  620.028992   12.000000   33.413769
  620.788513   12.000000   33.621750
  621.547913   12.000000   33.841328
  622.307312   12.000000   34.063438
  623.066589   12.000000   34.314186
  623.825806   12.000000   34.565853
  624.584961   12.000000   34.831520
  625.344055   12.000000   35.112606
  626.103088   12.000000   35.412380
  626.862000   12.000000   35.733231
  627.620911   12.000000   36.040562
  628.379700   12.000000   36.380627
  629.138428   12.000000   36.729633
  629.897095   12.000000   37.094318
  630.655640   12.000000   37.450603
  631.414185   12.000000   37.817352
  632.172607   12.000000   38.189548
  632.931030   12.000000   38.562984
  633.689331   12.000000   38.933586
  634.447510   12.000000   39.329941
  635.205688   12.000000   39.745430
  635.963806   12.000000   40.159344
  636.721802   12.000000   40.570324
  637.479736   12.000000   40.985126
  638.237610   12.000000   41.409481
  638.995422   12.000000   41.828136
  639.753113   12.000000   42.224606
  640.510803   12.000000   42.634563
  641.268372   12.000000   43.018723
  642.025879   12.000000   43.429592
  642.783325   12.000000   43.829502
  643.540710   12.000000   44.254086
  644.298035   12.000000   44.666744
  645.055237   12.000000   45.072033
  645.812378   12.000000   45.482399
  646.569458   12.000000   45.883892
  647.326477   12.000000   46.274704
  648.083435   12.000000   46.668449
  648.840271   12.000000   47.071468
  649.597107   12.000000   47.476063
  650.353821   12.000000   47.854343
  651.110474   12.000000   48.221027
  651.867065   12.000000   48.596714
  652.623535   12.000000   48.991440
  653.380005   12.000000   49.372112
  654.136353   12.000000   49.744350
  654.892639   12.000000   50.099640
  655.648865   12.000000   50.451595
  656.405029   12.000000   50.794132
  657.161072   12.000000   51.109631
  657.917053   12.000000   51.438721
  658.673035   12.000000   51.753887
  659.428894   12.000000   52.124092
  660.184631   12.000000   52.472645
  660.940369   12.000000   52.836014
  661.695984   12.000000   53.183395
  662.451599   12.000000   53.535694
  663.207092   12.000000   53.842304
  663.962524   12.000000   54.123226
  664.717834   12.000000   54.399345
  665.473145   12.000000   54.734322
  666.228333   12.000000   55.062298
  666.983459   12.000000   55.364864
  667.738525   12.000000   55.634804
  668.493530   12.000000   55.898727
  669.248413   12.000000   56.172333
  670.003296   12.000000   56.441101
  670.758057   12.000000   56.701088
  671.512756   12.000000   56.977955
  672.267334   12.000000   57.243717
  673.021912   12.000000   57.514961
  673.776367   12.000000   57.798725
  674.530823   12.000000   58.078781
  675.285156   12.000000   58.345963
  676.039368   12.000000   58.561481
  676.793579   12.000000   58.788719
  677.547668   12.000000   59.043045
  678.301758   12.000000   59.285561
  679.055725   12.000000   59.542606
  679.809570   12.000000   59.769844
  680.563416   12.000000   60.024876
  681.317139   12.000000   60.238758
  682.070862   12.000000   60.450386
  682.824463   12.000000   60.655823
  683.577942   12.000000   60.869305
  684.331421   12.000000   61.068386
  685.084839   12.000000   61.273224
  685.838135   12.000000   61.510853
  686.591370   12.000000   61.724834
  687.344543   12.000000   61.899540
  688.097595   12.000000   62.049526
  688.850647   12.000000   62.249744
  689.603577   12.000000   62.468807
  690.356445   12.000000   62.672081
  691.109253   12.000000   62.893921
  691.861938   12.000000   63.099659
  692.614624   12.000000   63.298042
  693.367188   12.000000   63.468292
  694.119690   12.000000   63.641560
  694.872131   12.000000   63.830448
  695.624451   12.000000   63.996277
  696.376770   12.000000   64.181335
  697.128967   12.000000   64.358948
  697.881104   12.000000   64.545120
  698.633118   12.000000   64.708824
  699.385132   12.000000   64.879173
  700.137024   12.000000   65.074142
  700.888855   12.000000   65.282211
  701.640625   12.000000   65.475174
  702.392334   12.000000   65.654739
  703.143921   12.000000   65.833107
  703.895508   12.000000   65.999092
  704.646973   12.000000   66.156052
  705.398376   12.000000   66.317383
  706.149658   12.000000   66.503006
  706.900940   12.000000   66.698051
  707.652100   12.000000   66.892479
[truncated: 3,043,331 more chars]
