# Supplementary material for: Chiral plasmonic superlattices from template-assisted assembly of achiral nanoparticles
Source: Nat Commun. 2025 Feb 16;16:1687. doi: 10.1038/s41467-025-56999-0 (PMC11830766; doi:10.1038/s41467-025-56999-0)
Supplement: Supplementary file 3 — Source Data [file 41467_2025_56999_MOESM3_ESM.zip › source data/Fig.4/fig4bgfactor.txt]

  347.690002    2.000000   -0.310000
  348.480011    2.000000    0.530000
  349.260010    2.000000   -6.800000
  350.040009    2.000000    0.040000
  350.820007    2.000000   -0.020000
  351.609985    2.000000   -0.030000
  352.390015    2.000000   -0.020000
  353.170013    2.000000   -0.030000
  353.950012    2.000000   -0.020000
  354.739990    2.000000    0.000000
  355.519989    2.000000    0.020000
  356.299988    2.000000   -0.010000
  357.079987    2.000000   -0.010000
  357.869995    2.000000    0.000000
  358.649994    2.000000    0.020000
  359.429993    2.000000   -0.000000
  360.209991    2.000000   -0.030000
  360.989990    2.000000   -0.010000
  361.769989    2.000000    0.000000
  362.559998    2.000000    0.030000
  363.339996    2.000000   -0.000000
  364.119995    2.000000   -0.010000
  364.899994    2.000000   -0.010000
  365.679993    2.000000    0.010000
  366.459991    2.000000    0.000000
  367.250000    2.000000   -0.000000
  368.029999    2.000000   -0.010000
  368.809998    2.000000   -0.020000
  369.589996    2.000000   -0.030000
  370.369995    2.000000   -0.030000
  371.149994    2.000000   -0.020000
  371.929993    2.000000   -0.030000
  372.709991    2.000000   -0.030000
  373.489990    2.000000   -0.020000
  374.279999    2.000000   -0.020000
  375.059998    2.000000   -0.030000
  375.839996    2.000000   -0.020000
  376.619995    2.000000   -0.010000
  377.399994    2.000000   -0.000000
  378.179993    2.000000   -0.020000
  378.959991    2.000000   -0.020000
  379.739990    2.000000   -0.040000
  380.519989    2.000000   -0.030000
  381.299988    2.000000   -0.030000
  382.079987    2.000000   -0.030000
  382.859985    2.000000   -0.040000
  383.640015    2.000000   -0.030000
  384.420013    2.000000   -0.030000
  385.200012    2.000000   -0.030000
  385.980011    2.000000   -0.030000
  386.760010    2.000000   -0.040000
  387.540009    2.000000   -0.040000
  388.320007    2.000000   -0.050000
  389.100006    2.000000   -0.040000
  389.880005    2.000000   -0.040000
  390.660004    2.000000   -0.040000
  391.440002    2.000000   -0.040000
  392.220001    2.000000   -0.040000
  393.000000    2.000000   -0.040000
  393.769989    2.000000   -0.040000
  394.549988    2.000000   -0.040000
  395.329987    2.000000   -0.040000
  396.109985    2.000000   -0.040000
  396.890015    2.000000   -0.030000
  397.670013    2.000000   -0.030000
  398.450012    2.000000   -0.030000
  399.230011    2.000000   -0.030000
  400.010010    2.000000   -0.040000
  400.779999    2.000000   -0.040000
  401.559998    2.000000   -0.040000
  402.339996    2.000000   -0.040000
  403.119995    2.000000   -0.040000
  403.899994    2.000000   -0.040000
  404.679993    2.000000   -0.040000
  405.459991    2.000000   -0.030000
  406.230011    2.000000   -0.030000
  407.010010    2.000000   -0.030000
  407.790009    2.000000   -0.030000
  408.570007    2.000000   -0.030000
  409.350006    2.000000   -0.030000
  410.119995    2.000000   -0.030000
  410.899994    2.000000   -0.030000
  411.679993    2.000000   -0.030000
  412.459991    2.000000   -0.030000
  413.239990    2.000000   -0.030000
  414.010010    2.000000   -0.030000
  414.790009    2.000000   -0.030000
  415.570007    2.000000   -0.030000
  416.350006    2.000000   -0.030000
  417.119995    2.000000   -0.030000
  417.899994    2.000000   -0.030000
  418.679993    2.000000   -0.030000
  419.450012    2.000000   -0.030000
  420.230011    2.000000   -0.020000
  421.010010    2.000000   -0.030000
  421.790009    2.000000   -0.020000
  422.559998    2.000000   -0.020000
  423.339996    2.000000   -0.020000
  424.119995    2.000000   -0.020000
  424.890015    2.000000   -0.020000
  425.670013    2.000000   -0.020000
  426.450012    2.000000   -0.020000
  427.220001    2.000000   -0.020000
  428.000000    2.000000   -0.020000
  428.769989    2.000000   -0.020000
  429.549988    2.000000   -0.020000
  430.329987    2.000000   -0.020000
  431.100006    2.000000   -0.020000
  431.880005    2.000000   -0.020000
  432.660004    2.000000   -0.020000
  433.429993    2.000000   -0.020000
  434.209991    2.000000   -0.020000
  434.980011    2.000000   -0.020000
  435.760010    2.000000   -0.020000
  436.540009    2.000000   -0.010000
  437.309998    2.000000   -0.020000
  438.089996    2.000000   -0.020000
  438.859985    2.000000   -0.020000
  439.640015    2.000000   -0.020000
  440.410004    2.000000   -0.020000
  441.190002    2.000000   -0.020000
  441.959991    2.000000   -0.020000
  442.739990    2.000000   -0.010000
  443.510010    2.000000   -0.010000
  444.290009    2.000000   -0.010000
  445.059998    2.000000   -0.010000
  445.839996    2.000000   -0.010000
  446.609985    2.000000   -0.010000
  447.390015    2.000000   -0.010000
  448.160004    2.000000   -0.010000
  448.940002    2.000000   -0.010000
  449.709991    2.000000   -0.010000
  450.489990    2.000000   -0.000000
  451.260010    2.000000   -0.000000
  452.040009    2.000000   -0.000000
  452.809998    2.000000   -0.000000
  453.579987    2.000000   -0.000000
  454.359985    2.000000    0.000000
  455.130005    2.000000    0.000000
  455.910004    2.000000    0.010000
  456.679993    2.000000    0.010000
  457.459991    2.000000    0.010000
  458.230011    2.000000    0.010000
  459.000000    2.000000    0.010000
  459.779999    2.000000    0.010000
  460.549988    2.000000    0.010000
  461.320007    2.000000    0.020000
  462.100006    2.000000    0.020000
  462.869995    2.000000    0.020000
  463.649994    2.000000    0.020000
  464.420013    2.000000    0.020000
  465.190002    2.000000    0.020000
  465.970001    2.000000    0.020000
  466.739990    2.000000    0.020000
  467.510010    2.000000    0.020000
  468.279999    2.000000    0.010000
  469.059998    2.000000    0.020000
  469.829987    2.000000    0.020000
  470.600006    2.000000    0.020000
  471.380005    2.000000    0.010000
  472.149994    2.000000    0.020000
  472.920013    2.000000    0.020000
  473.690002    2.000000    0.020000
  474.470001    2.000000    0.020000
  475.239990    2.000000    0.020000
  476.010010    2.000000    0.020000
  476.779999    2.000000    0.020000
  477.559998    2.000000    0.020000
  478.329987    2.000000    0.020000
  479.100006    2.000000    0.020000
  479.869995    2.000000    0.020000
  480.640015    2.000000    0.030000
  481.420013    2.000000    0.030000
  482.190002    2.000000    0.030000
  482.959991    2.000000    0.030000
  483.730011    2.000000    0.030000
  484.500000    2.000000    0.030000
  485.279999    2.000000    0.040000
  486.049988    2.000000    0.040000
  486.820007    2.000000    0.040000
  487.589996    2.000000    0.040000
  488.359985    2.000000    0.040000
  489.130005    2.000000    0.040000
  489.899994    2.000000    0.050000
  490.679993    2.000000    0.050000
  491.450012    2.000000    0.050000
  492.220001    2.000000    0.050000
  492.989990    2.000000    0.050000
  493.760010    2.000000    0.060000
  494.529999    2.000000    0.060000
  495.299988    2.000000    0.060000
  496.070007    2.000000    0.060000
  496.839996    2.000000    0.060000
  497.609985    2.000000    0.060000
  498.380005    2.000000    0.060000
  499.149994    2.000000    0.060000
  499.920013    2.000000    0.060000
  500.690002    2.000000    0.070000
  501.459991    2.000000    0.070000
  502.230011    2.000000    0.070000
  503.000000    2.000000    0.060000
  503.769989    2.000000    0.060000
  504.540009    2.000000    0.060000
  505.309998    2.000000    0.060000
  506.079987    2.000000    0.060000
  506.850006    2.000000    0.070000
  507.619995    2.000000    0.070000
  508.390015    2.000000    0.070000
  509.160004    2.000000    0.080000
  509.929993    2.000000    0.080000
  510.700012    2.000000    0.090000
  511.470001    2.000000    0.090000
  512.239990    2.000000    0.100000
  513.010010    2.000000    0.100000
  513.780029    2.000000    0.100000
  514.549988    2.000000    0.110000
  515.320007    2.000000    0.110000
  516.090027    2.000000    0.110000
  516.859985    2.000000    0.110000
  517.619995    2.000000    0.120000
  518.390015    2.000000    0.120000
  519.159973    2.000000    0.120000
  519.929993    2.000000    0.120000
  520.700012    2.000000    0.120000
  521.469971    2.000000    0.120000
  522.239990    2.000000    0.120000
  523.000000    2.000000    0.120000
  523.770020    2.000000    0.120000
  524.539978    2.000000    0.120000
  525.309998    2.000000    0.120000
  526.080017    2.000000    0.120000
  526.840027    2.000000    0.120000
  527.609985    2.000000    0.120000
  528.380005    2.000000    0.120000
  529.150024    2.000000    0.120000
  529.919983    2.000000    0.120000
  530.679993    2.000000    0.120000
  531.450012    2.000000    0.120000
  532.219971    2.000000    0.120000
  532.989990    2.000000    0.120000
  533.750000    2.000000    0.110000
  534.520020    2.000000    0.110000
  535.289978    2.000000    0.110000
  536.059998    2.000000    0.110000
  536.820007    2.000000    0.110000
  537.590027    2.000000    0.110000
  538.359985    2.000000    0.100000
  539.119995    2.000000    0.100000
  539.890015    2.000000    0.100000
  540.659973    2.000000    0.100000
  541.419983    2.000000    0.100000
  542.190002    2.000000    0.100000
  542.960022    2.000000    0.090000
  543.719971    2.000000    0.090000
  544.489990    2.000000    0.090000
  545.260010    2.000000    0.090000
  546.020020    2.000000    0.090000
  546.789978    2.000000    0.080000
  547.559998    2.000000    0.080000
  548.320007    2.000000    0.080000
  549.090027    2.000000    0.080000
  549.849976    2.000000    0.070000
  550.619995    2.000000    0.070000
  551.390015    2.000000    0.070000
  552.150024    2.000000    0.070000
  552.919983    2.000000    0.070000
  553.679993    2.000000    0.060000
  554.450012    2.000000    0.060000
  555.210022    2.000000    0.060000
  555.979980    2.000000    0.060000
  556.750000    2.000000    0.050000
  557.510010    2.000000    0.050000
  558.280029    2.000000    0.050000
  559.039978    2.000000    0.050000
  559.809998    2.000000    0.040000
  560.570007    2.000000    0.040000
  561.340027    2.000000    0.040000
  562.099976    2.000000    0.040000
  562.869995    2.000000    0.030000
  563.630005    2.000000    0.030000
  564.390015    2.000000    0.030000
  565.159973    2.000000    0.030000
  565.919983    2.000000    0.020000
  566.690002    2.000000    0.020000
  567.450012    2.000000    0.020000
  568.219971    2.000000    0.020000
  568.979980    2.000000    0.010000
  569.750000    2.000000    0.010000
  570.510010    2.000000    0.010000
  571.270020    2.000000    0.010000
  572.039978    2.000000    0.000000
  572.799988    2.000000    0.000000
  573.570007    2.000000   -0.000000
  574.330017    2.000000   -0.000000
  575.090027    2.000000   -0.010000
  575.859985    2.000000   -0.010000
  576.619995    2.000000   -0.010000
  577.380005    2.000000   -0.010000
  578.150024    2.000000   -0.010000
  578.909973    2.000000   -0.020000
  579.669983    2.000000   -0.020000
  580.440002    2.000000   -0.020000
  581.200012    2.000000   -0.020000
  581.960022    2.000000   -0.030000
  582.729980    2.000000   -0.030000
  583.489990    2.000000   -0.030000
  584.250000    2.000000   -0.030000
  585.020020    2.000000   -0.030000
  585.780029    2.000000   -0.040000
  586.539978    2.000000   -0.040000
  587.299988    2.000000   -0.040000
  588.070007    2.000000   -0.040000
  588.830017    2.000000   -0.050000
  589.590027    2.000000   -0.050000
  590.349976    2.000000   -0.050000
  591.119995    2.000000   -0.050000
  591.880005    2.000000   -0.050000
  592.640015    2.000000   -0.060000
  593.400024    2.000000   -0.060000
  594.159973    2.000000   -0.060000
  594.929993    2.000000   -0.060000
  595.690002    2.000000   -0.070000
  596.450012    2.000000   -0.070000
  597.210022    2.000000   -0.070000
  597.969971    2.000000   -0.080000
  598.729980    2.000000   -0.080000
  599.500000    2.000000   -0.080000
  600.260010    2.000000   -0.080000
  601.020020    2.000000   -0.090000
  601.780029    2.000000   -0.090000
  602.539978    2.000000   -0.090000
  603.299988    2.000000   -0.100000
  604.059998    2.000000   -0.100000
  604.820007    2.000000   -0.100000
  605.580017    2.000000   -0.110000
  606.349976    2.000000   -0.110000
  607.109985    2.000000   -0.110000
  607.869995    2.000000   -0.120000
  608.630005    2.000000   -0.120000
  609.390015    2.000000   -0.120000
  610.150024    2.000000   -0.120000
  610.909973    2.000000   -0.130000
  611.669983    2.000000   -0.130000
  612.429993    2.000000   -0.130000
  613.190002    2.000000   -0.130000
  613.950012    2.000000   -0.130000
  614.710022    2.000000   -0.140000
  615.469971    2.000000   -0.140000
  616.229980    2.000000   -0.140000
  616.989990    2.000000   -0.140000
  617.750000    2.000000   -0.150000
  618.510010    2.000000   -0.150000
  619.270020    2.000000   -0.150000
  620.030029    2.000000   -0.150000
  620.789978    2.000000   -0.150000
  621.549988    2.000000   -0.150000
  622.309998    2.000000   -0.160000
  623.070007    2.000000   -0.160000
  623.830017    2.000000   -0.160000
  624.580017    2.000000   -0.160000
  625.340027    2.000000   -0.160000
  626.099976    2.000000   -0.160000
  626.859985    2.000000   -0.160000
  627.619995    2.000000   -0.160000
  628.380005    2.000000   -0.160000
  629.140015    2.000000   -0.170000
  629.900024    2.000000   -0.170000
  630.659973    2.000000   -0.170000
  631.409973    2.000000   -0.170000
  632.169983    2.000000   -0.170000
  632.929993    2.000000   -0.170000
  633.690002    2.000000   -0.170000
  634.450012    2.000000   -0.170000
  635.210022    2.000000   -0.170000
  635.960022    2.000000   -0.170000
  636.719971    2.000000   -0.170000
  637.479980    2.000000   -0.170000
  638.239990    2.000000   -0.170000
  639.000000    2.000000   -0.170000
  639.750000    2.000000   -0.170000
  640.510010    2.000000   -0.170000
  641.270020    2.000000   -0.170000
  642.030029    2.000000   -0.170000
  642.780029    2.000000   -0.170000
  643.539978    2.000000   -0.170000
  644.299988    2.000000   -0.170000
  645.059998    2.000000   -0.170000
  645.809998    2.000000   -0.170000
  646.570007    2.000000   -0.170000
  647.330017    2.000000   -0.170000
  648.080017    2.000000   -0.160000
  648.840027    2.000000   -0.160000
  649.599976    2.000000   -0.160000
  650.349976    2.000000   -0.160000
  651.109985    2.000000   -0.160000
  651.869995    2.000000   -0.160000
  652.619995    2.000000   -0.160000
  653.380005    2.000000   -0.160000
  654.140015    2.000000   -0.160000
  654.890015    2.000000   -0.160000
  655.650024    2.000000   -0.160000
  656.409973    2.000000   -0.160000
  657.159973    2.000000   -0.160000
  657.919983    2.000000   -0.160000
  658.669983    2.000000   -0.160000
  659.429993    2.000000   -0.160000
  660.179993    2.000000   -0.160000
  660.940002    2.000000   -0.150000
  661.700012    2.000000   -0.150000
  662.450012    2.000000   -0.150000
  663.210022    2.000000   -0.150000
  663.960022    2.000000   -0.150000
  664.719971    2.000000   -0.150000
  665.469971    2.000000   -0.150000
  666.229980    2.000000   -0.150000
  666.979980    2.000000   -0.150000
  667.739990    2.000000   -0.150000
  668.489990    2.000000   -0.150000
  669.250000    2.000000   -0.150000
  670.000000    2.000000   -0.140000
  670.760010    2.000000   -0.140000
  671.510010    2.000000   -0.140000
  672.270020    2.000000   -0.140000
  673.020020    2.000000   -0.140000
  673.780029    2.000000   -0.140000
  674.530029    2.000000   -0.140000
  675.289978    2.000000   -0.140000
  676.039978    2.000000   -0.140000
  676.789978    2.000000   -0.140000
  677.549988    2.000000   -0.140000
  678.299988    2.000000   -0.140000
  679.059998    2.000000   -0.140000
  679.809998    2.000000   -0.130000
  680.559998    2.000000   -0.130000
  681.320007    2.000000   -0.130000
  682.070007    2.000000   -0.130000
  682.820007    2.000000   -0.130000
  683.580017    2.000000   -0.130000
  684.330017    2.000000   -0.130000
  685.080017    2.000000   -0.130000
  685.840027    2.000000   -0.130000
  686.590027    2.000000   -0.130000
  687.340027    2.000000   -0.130000
  688.099976    2.000000   -0.120000
  688.849976    2.000000   -0.120000
  689.599976    2.000000   -0.120000
  690.359985    2.000000   -0.120000
  691.109985    2.000000   -0.120000
  691.859985    2.000000   -0.120000
  692.609985    2.000000   -0.120000
  693.369995    2.000000   -0.120000
  694.119995    2.000000   -0.120000
  694.869995    2.000000   -0.120000
  695.619995    2.000000   -0.120000
  696.380005    2.000000   -0.120000
  697.130005    2.000000   -0.120000
  697.880005    2.000000   -0.120000
  698.630005    2.000000   -0.120000
  699.390015    2.000000   -0.120000
  700.140015    2.000000   -0.120000
  700.890015    2.000000   -0.120000
  701.640015    2.000000   -0.120000
  702.390015    2.000000   -0.120000
  703.140015    2.000000   -0.120000
  703.900024    2.000000   -0.120000
  704.650024    2.000000   -0.120000
  705.400024    2.000000   -0.110000
  706.150024    2.000000   -0.110000
  706.900024    2.000000   -0.110000
  707.650024    2.000000   -0.120000
  708.400024    2.000000   -0.120000
  709.150024    2.000000   -0.120000
  709.909973    2.000000   -0.120000
  710.659973    2.000000   -0.120000
  711.409973    2.000000   -0.120000
  712.159973    2.000000   -0.120000
  712.909973    2.000000   -0.120000
  713.659973    2.000000   -0.120000
  714.409973    2.000000   -0.130000
  715.159973    2.000000   -0.130000
  715.909973    2.000000   -0.130000
  716.659973    2.000000   -0.140000
  717.409973    2.000000   -0.140000
  718.159973    2.000000   -0.150000
  718.909973    2.000000   -0.150000
  719.659973    2.000000   -0.160000
  720.409973    2.000000   -0.160000
  721.159973    2.000000   -0.170000
  721.909973    2.000000   -0.180000
  722.659973    2.000000   -0.190000
  723.409973    2.000000   -0.200000
  724.159973    2.000000   -0.200000
  724.909973    2.000000   -0.210000
  725.659973    2.000000   -0.220000
  726.409973    2.000000   -0.230000
  727.159973    2.000000   -0.240000
  727.909973    2.000000   -0.240000
  728.650024    2.000000   -0.240000
  729.400024    2.000000   -0.240000
  730.150024    2.000000   -0.250000
  730.900024    2.000000   -0.260000
  731.650024    2.000000   -0.270000
  732.400024    2.000000   -0.280000
  733.150024    2.000000   -0.280000
  733.900024    2.000000   -0.260000
  734.640015    2.000000   -0.250000
  735.390015    2.000000   -0.230000
  736.140015    2.000000   -0.230000
  736.890015    2.000000   -0.240000
  737.640015    2.000000   -0.240000
  738.390015    2.000000   -0.250000
  739.130005    2.000000   -0.250000
  739.880005    2.000000   -0.260000
  740.630005    2.000000   -0.260000
  741.380005    2.000000   -0.250000
  742.130005    2.000000   -0.240000
  742.869995    2.000000   -0.230000
  743.619995    2.000000   -0.220000
  744.369995    2.000000   -0.200000
  745.119995    2.000000   -0.180000
  745.859985    2.000000   -0.150000
  746.609985    2.000000   -0.130000
  747.359985    2.000000   -0.100000
  748.099976    2.000000   -0.080000
  748.849976    2.000000   -0.060000
  749.599976    2.000000   -0.050000
  750.349976    2.000000   -0.030000
  751.090027    2.000000   -0.020000
  751.840027    2.000000   -0.010000
  752.590027    2.000000    0.010000
  753.330017    2.000000    0.020000
  754.080017    2.000000    0.030000
  754.830017    2.000000    0.050000
  755.570007    2.000000    0.070000
  756.320007    2.000000    0.090000
  757.059998    2.000000    0.110000
  757.809998    2.000000    0.140000
  758.559998    2.000000    0.170000
  759.299988    2.000000    0.200000
  760.049988    2.000000    0.240000
  760.789978    2.000000    0.280000
  761.539978    2.000000    0.320000
  762.289978    2.000000    0.360000
  763.030029    2.000000    0.410000
  763.780029    2.000000    0.450000
  764.520020    2.000000    0.490000
  765.270020    2.000000    0.520000
  766.010010    2.000000    0.560000
  766.760010    2.000000    0.590000
  767.500000    2.000000    0.620000
  768.250000    2.000000    0.650000
  768.989990    2.000000    0.670000
  769.739990    2.000000    0.700000
  770.479980    2.000000    0.710000
  771.229980    2.000000    0.730000
  771.969971    2.000000    0.740000
  772.719971    2.000000    0.740000
  773.460022    2.000000    0.740000
  774.210022    2.000000    0.730000
  774.950012    2.000000    0.730000
  775.700012    2.000000    0.720000
  776.440002    2.000000    0.710000
  777.179993    2.000000    0.700000
  777.929993    2.000000    0.690000
  778.669983    2.000000    0.670000
  779.419983    2.000000    0.650000
  780.159973    2.000000    0.640000
  780.900024    2.000000    0.620000
  781.650024    2.000000    0.600000
  782.390015    2.000000    0.580000
  783.130005    2.000000    0.570000
  783.880005    2.000000    0.550000
  784.619995    2.000000    0.530000
  785.359985    2.000000    0.520000
  786.109985    2.000000    0.500000
  786.849976    2.000000    0.480000
  787.590027    2.000000    0.470000
  788.340027    2.000000    0.450000
  789.080017    2.000000    0.440000
  789.820007    2.000000    0.420000
  790.570007    2.000000    0.410000
  791.309998    2.000000    0.400000
  792.049988    2.000000    0.380000
  792.789978    2.000000    0.370000
  793.539978    2.000000    0.360000
  794.280029    2.000000    0.350000
  795.020020    2.000000    0.340000
  795.760010    2.000000    0.320000
  796.500000    2.000000    0.310000
  797.250000    2.000000    0.300000
  797.989990    2.000000    0.290000
  798.729980    2.000000    0.280000
  799.469971    2.000000    0.270000
  800.210022    2.000000    0.270000
  800.960022    2.000000    0.260000
  801.700012    2.000000    0.250000
  802.440002    2.000000    0.240000
  803.179993    2.000000    0.230000
  803.919983    2.000000    0.230000
  804.659973    2.000000    0.220000
  805.400024    2.000000    0.210000
  806.150024    2.000000    0.200000
  806.890015    2.000000    0.200000
  807.630005    2.000000    0.190000
  808.369995    2.000000    0.190000
  809.109985    2.000000    0.180000
  809.849976    2.000000    0.180000
  810.590027    2.000000    0.170000
  811.330017    2.000000    0.160000
  812.070007    2.000000    0.150000
  812.809998    2.000000    0.150000
  813.549988    2.000000    0.150000
  814.289978    2.000000    0.140000
  815.030029    2.000000    0.130000
  815.770020    2.000000    0.130000
  816.510010    2.000000    0.130000
  817.250000    2.000000    0.120000
  817.989990    2.000000    0.120000
  818.729980    2.000000    0.110000
  819.469971    2.000000    0.110000
  820.210022    2.000000    0.100000
  820.950012    2.000000    0.100000
  821.690002    2.000000    0.090000
  822.429993    2.000000    0.090000
  823.169983    2.000000    0.090000
  823.909973    2.000000    0.090000
  824.650024    2.000000    0.090000
  825.390015    2.000000    0.080000
  826.130005    2.000000    0.080000
  826.869995    2.000000    0.070000
  827.609985    2.000000    0.070000
  828.340027    2.000000    0.070000
  829.080017    2.000000    0.070000
  829.820007    2.000000    0.070000
  830.559998    2.000000    0.060000
  831.299988    2.000000    0.060000
  832.039978    2.000000    0.060000
  832.780029    2.000000    0.060000
  833.510010    2.000000    0.050000
  834.250000    2.000000    0.050000
  834.989990    2.000000    0.040000
  835.729980    2.000000    0.040000
  836.469971    2.000000    0.040000
  837.200012    2.000000    0.040000
  837.940002    2.000000    0.040000
  838.679993    2.000000    0.040000
  839.419983    2.000000    0.040000
  840.150024    2.000000    0.040000
  840.890015    2.000000    0.030000
  841.630005    2.000000    0.030000
  842.369995    2.000000    0.020000
  843.099976    2.000000    0.030000
  843.840027    2.000000    0.030000
  844.580017    2.000000    0.030000
  845.309998    2.000000    0.020000
  846.049988    2.000000    0.020000
  846.789978    2.000000    0.020000
  847.530029    2.000000    0.020000
  848.260010    2.000000    0.010000
  849.000000    2.000000    0.010000
  849.739990    2.000000    0.010000
  850.469971    2.000000    0.010000
  851.210022    2.000000    0.010000
  851.940002    2.000000    0.010000
  852.679993    2.000000    0.010000
  853.419983    2.000000    0.010000
  854.150024    2.000000    0.010000
  854.890015    2.000000    0.000000
  855.619995    2.000000   -0.000000
  856.359985    2.000000   -0.000000
  857.099976    2.000000    0.000000
  857.830017    2.000000    0.000000
  858.570007    2.000000   -0.000000
  859.299988    2.000000   -0.000000
  860.039978    2.000000   -0.010000
  860.770020    2.000000   -0.010000
  861.510010    2.000000   -0.010000
  862.239990    2.000000   -0.010000
  862.979980    2.000000   -0.010000
  863.710022    2.000000   -0.010000
  864.450012    2.000000   -0.010000
  865.179993    2.000000   -0.010000
  865.919983    2.000000   -0.010000
  866.650024    2.000000   -0.010000
  867.390015    2.000000   -0.010000
  868.119995    2.000000   -0.010000
  868.859985    2.000000   -0.020000
  869.590027    2.000000   -0.020000
  870.330017    2.000000   -0.020000
  871.059998    2.000000   -0.010000
  871.789978    2.000000   -0.010000
  872.530029    2.000000   -0.020000
  873.260010    2.000000   -0.020000
  874.000000    2.000000   -0.020000
  874.729980    2.000000   -0.030000
  875.460022    2.000000   -0.020000
  876.200012    2.000000   -0.020000
  876.929993    2.000000   -0.020000
  877.659973    2.000000   -0.030000
  878.400024    2.000000   -0.030000
  879.130005    2.000000   -0.030000
  879.859985    2.000000   -0.030000
  880.599976    2.000000   -0.020000
  881.330017    2.000000   -0.020000
  882.059998    2.000000   -0.020000
  882.799988    2.000000   -0.030000
  883.530029    2.000000   -0.030000
  884.260010    2.000000   -0.040000
  884.989990    2.000000   -0.040000
  885.729980    2.000000   -0.030000
  886.460022    2.000000   -0.030000
  887.190002    2.000000   -0.040000
  887.919983    2.000000   -0.040000
  888.659973    2.000000   -0.040000
  889.390015    2.000000   -0.040000
  890.119995    2.000000   -0.040000
  890.849976    2.000000   -0.030000
  891.580017    2.000000   -0.030000
  892.320007    2.000000   -0.030000
  893.049988    2.000000   -0.030000
  893.780029    2.000000   -0.030000
  894.510010    2.000000   -0.040000
  895.239990    2.000000   -0.040000
  895.969971    2.000000   -0.050000
  896.710022    2.000000   -0.050000
  897.440002    2.000000   -0.040000
  898.169983    2.000000   -0.050000
  898.900024    2.000000   -0.050000
  899.630005    2.000000   -0.050000
  900.359985    2.000000   -0.050000
  901.090027    2.000000   -0.050000
  901.820007    2.000000   -0.050000
  902.549988    2.000000   -0.050000
  903.280029    2.000000   -0.050000
  904.020020    2.000000   -0.040000
  904.750000    2.000000   -0.040000
  905.479980    2.000000   -0.040000
  906.210022    2.000000   -0.040000
  906.940002    2.000000   -0.040000
  907.669983    2.000000   -0.040000
  908.400024    2.000000   -0.040000
  909.130005    2.000000   -0.040000
  909.859985    2.000000   -0.030000
  910.590027    2.000000   -0.030000
  911.320007    2.000000   -0.030000
  912.049988    2.000000   -0.030000
  912.780029    2.000000   -0.030000
  913.510010    2.000000   -0.030000
  914.229980    2.000000   -0.040000
  914.960022    2.000000   -0.040000
  915.690002    2.000000   -0.060000
  916.419983    2.000000   -0.080000
  917.150024    2.000000   -0.110000
  917.880005    2.000000   -0.150000
  918.609985    2.000000   -0.190000
  919.340027    2.000000   -0.240000
  920.070007    2.000000   -0.270000
  920.799988    2.000000   -0.310000
  921.520020    2.000000   -0.340000
  922.250000    2.000000   -0.380000
  922.979980    2.000000   -0.410000
  923.710022    2.000000   -0.430000
  924.440002    2.000000   -0.440000
  925.169983    2.000000   -0.440000
  925.890015    2.000000   -0.450000
  926.619995    2.000000   -0.440000
  927.349976    2.000000   -0.430000
  928.080017    2.000000   -0.420000
  928.809998    2.000000   -0.400000
  929.530029    2.000000   -0.370000
  930.260010    2.000000   -0.340000
  930.989990    2.000000   -0.300000
  931.719971    2.000000   -0.260000
  932.440002    2.000000   -0.230000
  933.169983    2.000000   -0.200000
  933.900024    2.000000   -0.180000
  934.630005    2.000000   -0.160000
  935.349976    2.000000   -0.150000
  936.080017    2.000000   -0.140000
  936.809998    2.000000   -0.130000
  937.530029    2.000000   -0.130000
  938.260010    2.000000   -0.120000
  938.989990    2.000000   -0.100000
  939.710022    2.000000   -0.100000
  940.440002    2.000000   -0.100000
  941.169983    2.000000   -0.090000
  941.890015    2.000000   -0.080000
  942.619995    2.000000   -0.080000
  943.340027    2.000000   -0.070000
  944.070007    2.000000   -0.070000
  944.799988    2.000000   -0.070000
  945.520020    2.000000   -0.070000
  946.250000    2.000000   -0.060000
  946.969971    2.000000   -0.060000
  947.700012    2.000000   -0.060000
  948.419983    2.000000   -0.060000
  949.150024    2.000000   -0.050000
  949.880005    2.000000   -0.050000
  950.599976    2.000000   -0.050000
  951.330017    2.000000   -0.050000
  952.049988    2.000000   -0.050000
  952.780029    2.000000   -0.050000
  953.500000    2.000000   -0.050000
  954.229980    2.000000   -0.040000
  954.950012    2.000000   -0.050000
  955.679993    2.000000   -0.050000
  956.400024    2.000000   -0.050000
  957.119995    2.000000   -0.040000
  957.849976    2.000000   -0.040000
  958.570007    2.000000   -0.040000
  959.299988    2.000000   -0.040000
  960.020020    2.000000   -0.040000
  960.750000    2.000000   -0.040000
  961.469971    2.000000   -0.040000
  962.190002    2.000000   -0.040000
  962.919983    2.000000   -0.040000
  963.640015    2.000000   -0.040000
  964.369995    2.000000   -0.040000
  965.090027    2.000000   -0.030000
  965.809998    2.000000   -0.030000
  966.539978    2.000000   -0.030000
  967.260010    2.000000   -0.030000
  967.979980    2.000000   -0.030000
  968.710022    2.000000   -0.030000
  969.429993    2.000000   -0.040000
  970.150024    2.000000   -0.040000
  970.880005    2.000000   -0.040000
  971.599976    2.000000   -0.030000
  972.320007    2.000000   -0.030000
  973.039978    2.000000   -0.030000
  973.770020    2.000000   -0.020000
  974.489990    2.000000   -0.020000
  975.210022    2.000000   -0.020000
  975.929993    2.000000   -0.020000
  976.659973    2.000000   -0.020000
  977.380005    2.000000   -0.020000
  978.099976    2.000000   -0.020000
  978.820007    2.000000   -0.020000
  979.539978    2.000000   -0.020000
  980.270020    2.000000   -0.020000
  980.989990    2.000000   -0.010000
  981.710022    2.000000   -0.010000
  982.429993    2.000000   -0.020000
  983.150024    2.000000   -0.030000
  983.869995    2.000000   -0.030000
  984.599976    2.000000   -0.020000
  985.320007    2.000000   -0.020000
  986.039978    2.000000   -0.020000
  986.760010    2.000000   -0.030000
  987.479980    2.000000   -0.020000
  988.200012    2.000000   -0.030000
  988.919983    2.000000   -0.030000
  989.640015    2.000000   -0.030000
  990.359985    2.000000   -0.020000
  991.080017    2.000000   -0.020000
  991.799988    2.000000   -0.020000
  992.530029    2.000000   -0.020000
  993.250000    2.000000   -0.020000
  993.969971    2.000000   -0.020000
  994.690002    2.000000   -0.020000
  995.409973    2.000000   -0.020000
  996.130005    2.000000   -0.020000
  996.849976    2.000000   -0.010000
  997.570007    2.000000   -0.010000
  998.289978    2.000000   -0.020000
  999.010010    2.000000   -0.020000
  999.719971    2.000000   -0.020000
 1000.440002    2.000000   -0.020000
 1001.159973    2.000000   -0.020000
 1001.880005    2.000000   -0.020000
 1002.599976    2.000000   -0.010000
 1003.320007    2.000000   -0.010000
 1004.039978    2.000000   -0.010000
 1004.760010    2.000000   -0.010000
 1005.479980    2.000000   -0.020000
 1006.200012    2.000000   -0.020000
 1006.919983    2.000000   -0.030000
 1007.630005    2.000000   -0.030000
 1008.349976    2.000000   -0.020000
 1009.070007    2.000000   -0.020000
 1009.789978    2.000000   -0.010000
 1010.510010    2.000000   -0.010000
 1011.229980    2.000000   -0.010000
 1011.940002    2.000000   -0.010000
 1012.659973    2.000000   -0.010000
 1013.380005    2.000000   -0.010000
 1014.099976    2.000000   -0.010000
 1014.820007    2.000000   -0.020000
 1015.530029    2.000000   -0.020000
 1016.250000    2.000000   -0.020000
 1016.969971    2.000000   -0.020000
 1017.690002    2.000000   -0.010000
 1018.400024    2.000000   -0.010000
 1019.119995    2.000000   -0.010000
 1019.840027    2.000000   -0.010000
 1020.559998    2.000000   -0.010000
 1021.270020    2.000000   -0.010000
 1021.989990    2.000000   -0.010000
 1022.710022    2.000000   -0.010000
 1023.419983    2.000000   -0.010000
 1024.140015    2.000000   -0.010000
 1024.859985    2.000000   -0.020000
 1025.569946    2.000000   -0.020000
 1026.290039    2.000000   -0.000000
 1027.010010    2.000000   -0.000000
 1027.719971    2.000000   -0.010000
 1028.439941    2.000000   -0.020000
 1029.150024    2.000000   -0.010000
 1029.869995    2.000000   -0.010000
 1030.589966    2.000000   -0.000000
 1031.300049    2.000000   -0.010000
 1032.020020    2.000000   -0.010000
 1032.729980    2.000000   -0.010000
 1033.449951    2.000000   -0.020000
 1034.160034    2.000000   -0.020000
 1034.880005    2.000000   -0.020000
 1035.599976    2.000000   -0.010000
 1036.310059    2.000000   -0.010000
 1037.030029    2.000000   -0.010000
 1037.739990    2.000000   -0.020000
 1038.459961    2.000000   -0.020000
 1039.170044    2.000000   -0.020000
 1039.890015    2.000000   -0.020000
 1040.599976    2.000000   -0.010000
 1041.310059    2.000000   -0.010000
 1042.030029    2.000000   -0.010000
 1042.739990    2.000000   -0.010000
 1043.459961    2.000000   -0.010000
 1044.170044    2.000000   -0.020000
 1044.890015    2.000000   -0.010000
 1045.599976    2.000000   -0.010000
 1046.310059    2.000000    0.000000
 1047.030029    2.000000    0.000000
 1047.739990    2.000000   -0.000000
 1048.459961    2.000000   -0.010000
 1049.170044    2.000000   -0.010000
 1049.880005    2.000000   -0.010000
 1050.599976    2.000000   -0.000000
 1051.310059    2.000000   -0.010000
 1052.020020    2.000000   -0.020000
 1052.739990    2.000000   -0.030000
 1053.449951    2.000000   -0.010000
 1054.160034    2.000000    0.010000
 1054.880005    2.000000    0.010000
 1055.589966    2.000000   -0.010000
 1056.300049    2.000000   -0.020000
 1057.010010    2.000000   -0.020000
 1057.729980    2.000000   -0.020000
 1058.439941    2.000000   -0.010000
 1059.150024    2.000000    0.000000
 1059.859985    2.000000    0.010000
 1060.579956    2.000000   -0.000000
 1061.290039    2.000000   -0.020000
 1062.000000    2.000000   -0.020000
 1062.709961    2.000000   -0.010000
 1063.420044    2.000000   -0.010000
 1064.140015    2.000000   -0.010000
 1064.849976    2.000000   -0.030000
 1065.560059    2.000000   -0.020000
 1066.270020    2.000000   -0.030000
 1066.979980    2.000000   -0.020000
 1067.689941    2.000000   -0.020000
 1068.400024    2.000000   -0.010000
 1069.119995    2.000000   -0.010000
 1069.829956    2.000000   -0.020000
 1070.540039    2.000000   -0.020000
 1071.250000    2.000000   -0.030000
 1071.959961    2.000000   -0.030000
 1072.670044    2.000000   -0.040000
 1073.380005    2.000000   -0.040000
 1074.089966    2.000000   -0.030000
 1074.800049    2.000000   -0.020000
 1075.510010    2.000000   -0.000000
 1076.219971    2.000000    0.000000
 1076.930054    2.000000   -0.020000
 1077.640015    2.000000   -0.030000
 1078.349976    2.000000   -0.050000
 1079.060059    2.000000   -0.040000
 1079.770020    2.000000   -0.040000
 1080.479980    2.000000   -0.030000
 1081.189941    2.000000   -0.020000
 1081.900024    2.000000   -0.020000
 1082.609985    2.000000   -0.000000
 1083.319946    2.000000   -0.010000
 1084.030029    2.000000   -0.010000
 1084.739990    2.000000   -0.030000
 1085.449951    2.000000   -0.020000
 1086.160034    2.000000   -0.020000
 1086.869995    2.000000   -0.030000
 1087.579956    2.000000   -0.050000
 1088.290039    2.000000   -0.050000
 1088.989990    2.000000   -0.040000
 1089.699951    2.000000   -0.040000
 1090.410034    2.000000   -0.030000
 1091.119995    2.000000   -0.030000
 1091.829956    2.000000   -0.040000
 1092.540039    2.000000   -0.040000
 1093.239990    2.000000   -0.040000
 1093.949951    2.000000   -0.030000
 1094.660034    2.000000   -0.020000
 1095.369995    2.000000   -0.020000
 1096.079956    2.000000   -0.040000
 1096.780029    2.000000   -0.040000
 1097.489990    2.000000   -0.040000
 1098.199951    2.000000   -0.050000
 1098.910034    2.000000   -0.060000
 1099.609985    2.000000   -0.070000
 1100.319946    2.000000   -0.060000
 1101.030029    2.000000   -0.070000
 1101.739990    2.000000   -0.070000
 1102.439941    2.000000   -0.070000
 1103.150024    2.000000   -0.060000
 1103.859985    2.000000   -0.050000
 1104.560059    2.000000   -0.060000
 1105.270020    2.000000   -0.050000
 1105.979980    2.000000   -0.050000
 1106.680054    2.000000   -0.050000
 1107.390015    2.000000   -0.060000
 1108.099976    2.000000   -0.060000
 1108.800049    2.000000   -0.070000
 1109.510010    2.000000   -0.050000
 1110.209961    2.000000   -0.060000
 1110.920044    2.000000   -0.050000
 1111.630005    2.000000   -0.060000
 1112.329956    2.000000   -0.040000
 1113.040039    2.000000   -0.070000
 1113.739990    2.000000   -0.080000
 1114.449951    2.000000   -0.100000
 1115.150024    2.000000   -0.090000
 1115.859985    2.000000   -0.090000
 1116.569946    2.000000   -0.080000
 1117.270020    2.000000   -0.080000
 1117.979980    2.000000   -0.090000
 1118.680054    2.000000   -0.080000

  347.690002    3.000000   -1.260000
  348.480011    3.000000   -0.020000
  349.260010    3.000000   -1.990000
  350.040009    3.000000    0.170000
  350.820007    3.000000    0.030000
  351.609985    3.000000   -0.000000
  352.390015    3.000000   -0.030000
  353.170013    3.000000   -0.020000
  353.950012    3.000000   -0.020000
  354.739990    3.000000    0.010000
  355.519989    3.000000   -0.010000
  356.299988    3.000000   -0.020000
  357.079987    3.000000   -0.020000
  357.869995    3.000000   -0.000000
  358.649994    3.000000    0.010000
  359.429993    3.000000    0.010000
  360.209991    3.000000   -0.010000
  360.989990    3.000000   -0.010000
  361.769989    3.000000   -0.030000
  362.559998    3.000000   -0.030000
  363.339996    3.000000   -0.040000
  364.119995    3.000000   -0.020000
  364.899994    3.000000   -0.030000
  365.679993    3.000000   -0.020000
  366.459991    3.000000   -0.050000
  367.250000    3.000000   -0.030000
  368.029999    3.000000   -0.000000
  368.809998    3.000000   -0.000000
  369.589996    3.000000   -0.020000
  370.369995    3.000000   -0.040000
  371.149994    3.000000   -0.020000
  371.929993    3.000000   -0.030000
  372.709991    3.000000   -0.020000
  373.489990    3.000000   -0.010000
  374.279999    3.000000   -0.010000
  375.059998    3.000000   -0.010000
  375.839996    3.000000   -0.030000
  376.619995    3.000000   -0.040000
  377.399994    3.000000   -0.040000
  378.179993    3.000000   -0.040000
  378.959991    3.000000   -0.040000
  379.739990    3.000000   -0.040000
  380.519989    3.000000   -0.030000
  381.299988    3.000000   -0.030000
  382.079987    3.000000   -0.030000
  382.859985    3.000000   -0.040000
  383.640015    3.000000   -0.030000
  384.420013    3.000000   -0.030000
  385.200012    3.000000   -0.030000
  385.980011    3.000000   -0.030000
  386.760010    3.000000   -0.030000
  387.540009    3.000000   -0.030000
  388.320007    3.000000   -0.040000
  389.100006    3.000000   -0.040000
  389.880005    3.000000   -0.040000
  390.660004    3.000000   -0.030000
  391.440002    3.000000   -0.040000
  392.220001    3.000000   -0.040000
  393.000000    3.000000   -0.030000
  393.769989    3.000000   -0.030000
  394.549988    3.000000   -0.040000
  395.329987    3.000000   -0.040000
  396.109985    3.000000   -0.040000
  396.890015    3.000000   -0.040000
  397.670013    3.000000   -0.030000
  398.450012    3.000000   -0.030000
  399.230011    3.000000   -0.030000
  400.010010    3.000000   -0.030000
  400.779999    3.000000   -0.040000
  401.559998    3.000000   -0.030000
  402.339996    3.000000   -0.030000
  403.119995    3.000000   -0.030000
  403.899994    3.000000   -0.030000
  404.679993    3.000000   -0.030000
  405.459991    3.000000   -0.030000
  406.230011    3.000000   -0.030000
  407.010010    3.000000   -0.030000
  407.790009    3.000000   -0.030000
  408.570007    3.000000   -0.030000
  409.350006    3.000000   -0.030000
  410.119995    3.000000   -0.030000
  410.899994    3.000000   -0.030000
  411.679993    3.000000   -0.030000
  412.459991    3.000000   -0.030000
  413.239990    3.000000   -0.030000
  414.010010    3.000000   -0.030000
  414.790009    3.000000   -0.030000
  415.570007    3.000000   -0.030000
  416.350006    3.000000   -0.030000
  417.119995    3.000000   -0.030000
  417.899994    3.000000   -0.030000
  418.679993    3.000000   -0.030000
  419.450012    3.000000   -0.030000
  420.230011    3.000000   -0.020000
  421.010010    3.000000   -0.030000
  421.790009    3.000000   -0.030000
  422.559998    3.000000   -0.030000
  423.339996    3.000000   -0.020000
  424.119995    3.000000   -0.020000
  424.890015    3.000000   -0.020000
  425.670013    3.000000   -0.020000
  426.450012    3.000000   -0.020000
  427.220001    3.000000   -0.020000
  428.000000    3.000000   -0.020000
  428.769989    3.000000   -0.020000
  429.549988    3.000000   -0.020000
  430.329987    3.000000   -0.020000
  431.100006    3.000000   -0.020000
  431.880005    3.000000   -0.020000
  432.660004    3.000000   -0.020000
  433.429993    3.000000   -0.020000
  434.209991    3.000000   -0.020000
  434.980011    3.000000   -0.020000
  435.760010    3.000000   -0.020000
  436.540009    3.000000   -0.020000
  437.309998    3.000000   -0.020000
  438.089996    3.000000   -0.020000
  438.859985    3.000000   -0.020000
  439.640015    3.000000   -0.020000
  440.410004    3.000000   -0.020000
  441.190002    3.000000   -0.020000
  441.959991    3.000000   -0.020000
  442.739990    3.000000   -0.020000
  443.510010    3.000000   -0.020000
  444.290009    3.000000   -0.020000
  445.059998    3.000000   -0.010000
  445.839996    3.000000   -0.010000
  446.609985    3.000000   -0.010000
  447.390015    3.000000   -0.010000
  448.160004    3.000000   -0.010000
  448.940002    3.000000   -0.010000
  449.709991    3.000000   -0.010000
  450.489990    3.000000   -0.010000
  451.260010    3.000000   -0.010000
  452.040009    3.000000   -0.010000
  452.809998    3.000000   -0.010000
  453.579987    3.000000   -0.000000
  454.359985    3.000000   -0.000000
  455.130005    3.000000   -0.000000
  455.910004    3.000000   -0.000000
  456.679993    3.000000    0.000000
  457.459991    3.000000    0.000000
  458.230011    3.000000    0.010000
  459.000000    3.000000    0.010000
  459.779999    3.000000    0.010000
  460.549988    3.000000    0.010000
  461.320007    3.000000    0.010000
  462.100006    3.000000    0.010000
  462.869995    3.000000    0.010000
  463.649994    3.000000    0.010000
  464.420013    3.000000    0.010000
  465.190002    3.000000    0.010000
  465.970001    3.000000    0.010000
  466.739990    3.000000    0.010000
  467.510010    3.000000    0.010000
  468.279999    3.000000    0.010000
  469.059998    3.000000    0.010000
  469.829987    3.000000    0.010000
  470.600006    3.000000    0.010000
  471.380005    3.000000    0.010000
  472.149994    3.000000    0.010000
  472.920013    3.000000    0.010000
  473.690002    3.000000    0.010000
  474.470001    3.000000    0.010000
  475.239990    3.000000    0.010000
  476.010010    3.000000    0.010000
  476.779999    3.000000    0.020000
  477.559998    3.000000    0.020000
  478.329987    3.000000    0.020000
  479.100006    3.000000    0.020000
  479.869995    3.000000    0.020000
  480.640015    3.000000    0.020000
  481.420013    3.000000    0.020000
  482.190002    3.000000    0.030000
  482.959991    3.000000    0.030000
  483.730011    3.000000    0.030000
  484.500000    3.000000    0.030000
  485.279999    3.000000    0.030000
  486.049988    3.000000    0.030000
  486.820007    3.000000    0.040000
  487.589996    3.000000    0.040000
  488.359985    3.000000    0.040000
  489.130005    3.000000    0.040000
  489.899994    3.000000    0.040000
  490.679993    3.000000    0.050000
  491.450012    3.000000    0.050000
  492.220001    3.000000    0.050000
  492.989990    3.000000    0.050000
  493.760010    3.000000    0.050000
  494.529999    3.000000    0.050000
  495.299988    3.000000    0.060000
  496.070007    3.000000    0.060000
  496.839996    3.000000    0.060000
  497.609985    3.000000    0.060000
  498.380005    3.000000    0.060000
  499.149994    3.000000    0.060000
  499.920013    3.000000    0.060000
  500.690002    3.000000    0.060000
  501.459991    3.000000    0.060000
  502.230011    3.000000    0.060000
  503.000000    3.000000    0.060000
  503.769989    3.000000    0.060000
  504.540009    3.000000    0.060000
  505.309998    3.000000    0.070000
  506.079987    3.000000    0.070000
  506.850006    3.000000    0.070000
  507.619995    3.000000    0.080000
  508.390015    3.000000    0.080000
  509.160004    3.000000    0.090000
  509.929993    3.000000    0.090000
  510.700012    3.000000    0.100000
  511.470001    3.000000    0.100000
  512.239990    3.000000    0.110000
  513.010010    3.000000    0.110000
  513.780029    3.000000    0.110000
  514.549988    3.000000    0.120000
  515.320007    3.000000    0.120000
  516.090027    3.000000    0.120000
  516.859985    3.000000    0.120000
  517.619995    3.000000    0.120000
  518.390015    3.000000    0.120000
  519.159973    3.000000    0.130000
  519.929993    3.000000    0.130000
  520.700012    3.000000    0.130000
  521.469971    3.000000    0.130000
  522.239990    3.000000    0.130000
  523.000000    3.000000    0.130000
  523.770020    3.000000    0.130000
  524.539978    3.000000    0.130000
  525.309998    3.000000    0.130000
  526.080017    3.000000    0.130000
  526.840027    3.000000    0.120000
  527.609985    3.000000    0.120000
  528.380005    3.000000    0.120000
  529.150024    3.000000    0.120000
  529.919983    3.000000    0.120000
  530.679993    3.000000    0.120000
  531.450012    3.000000    0.120000
  532.219971    3.000000    0.120000
  532.989990    3.000000    0.120000
  533.750000    3.000000    0.120000
  534.520020    3.000000    0.110000
  535.289978    3.000000    0.110000
  536.059998    3.000000    0.110000
  536.820007    3.000000    0.110000
  537.590027    3.000000    0.110000
  538.359985    3.000000    0.110000
  539.119995    3.000000    0.100000
  539.890015    3.000000    0.100000
  540.659973    3.000000    0.100000
  541.419983    3.000000    0.100000
  542.190002    3.000000    0.100000
  542.960022    3.000000    0.090000
  543.719971    3.000000    0.090000
  544.489990    3.000000    0.090000
  545.260010    3.000000    0.090000
  546.020020    3.000000    0.090000
  546.789978    3.000000    0.080000
  547.559998    3.000000    0.080000
  548.320007    3.000000    0.080000
  549.090027    3.000000    0.080000
  549.849976    3.000000    0.080000
  550.619995    3.000000    0.070000
  551.390015    3.000000    0.070000
  552.150024    3.000000    0.070000
  552.919983    3.000000    0.070000
  553.679993    3.000000    0.060000
  554.450012    3.000000    0.060000
  555.210022    3.000000    0.060000
  555.979980    3.000000    0.060000
  556.750000    3.000000    0.050000
  557.510010    3.000000    0.050000
  558.280029    3.000000    0.050000
  559.039978    3.000000    0.050000
  559.809998    3.000000    0.050000
  560.570007    3.000000    0.040000
  561.340027    3.000000    0.040000
  562.099976    3.000000    0.040000
  562.869995    3.000000    0.040000
  563.630005    3.000000    0.030000
  564.390015    3.000000    0.030000
  565.159973    3.000000    0.030000
  565.919983    3.000000    0.030000
  566.690002    3.000000    0.020000
  567.450012    3.000000    0.020000
  568.219971    3.000000    0.020000
  568.979980    3.000000    0.020000
  569.750000    3.000000    0.010000
  570.510010    3.000000    0.010000
  571.270020    3.000000    0.010000
  572.039978    3.000000    0.000000
  572.799988    3.000000    0.000000
  573.570007    3.000000    0.000000
  574.330017    3.000000   -0.000000
  575.090027    3.000000   -0.000000
  575.859985    3.000000   -0.010000
  576.619995    3.000000   -0.010000
  577.380005    3.000000   -0.010000
  578.150024    3.000000   -0.010000
  578.909973    3.000000   -0.020000
  579.669983    3.000000   -0.020000
  580.440002    3.000000   -0.020000
  581.200012    3.000000   -0.020000
  581.960022    3.000000   -0.030000
  582.729980    3.000000   -0.030000
  583.489990    3.000000   -0.030000
  584.250000    3.000000   -0.030000
  585.020020    3.000000   -0.030000
  585.780029    3.000000   -0.040000
  586.539978    3.000000   -0.040000
  587.299988    3.000000   -0.040000
  588.070007    3.000000   -0.040000
  588.830017    3.000000   -0.050000
  589.590027    3.000000   -0.050000
  590.349976    3.000000   -0.050000
  591.119995    3.000000   -0.050000
  591.880005    3.000000   -0.050000
  592.640015    3.000000   -0.060000
  593.400024    3.000000   -0.060000
  594.159973    3.000000   -0.060000
  594.929993    3.000000   -0.060000
  595.690002    3.000000   -0.070000
  596.450012    3.000000   -0.070000
  597.210022    3.000000   -0.070000
  597.969971    3.000000   -0.080000
  598.729980    3.000000   -0.080000
  599.500000    3.000000   -0.080000
  600.260010    3.000000   -0.080000
  601.020020    3.000000   -0.090000
  601.780029    3.000000   -0.090000
  602.539978    3.000000   -0.090000
  603.299988    3.000000   -0.100000
  604.059998    3.000000   -0.100000
  604.820007    3.000000   -0.100000
  605.580017    3.000000   -0.100000
  606.349976    3.000000   -0.110000
  607.109985    3.000000   -0.110000
  607.869995    3.000000   -0.120000
  608.630005    3.000000   -0.120000
  609.390015    3.000000   -0.120000
  610.150024    3.000000   -0.120000
  610.909973    3.000000   -0.130000
  611.669983    3.000000   -0.130000
  612.429993    3.000000   -0.130000
  613.190002    3.000000   -0.130000
  613.950012    3.000000   -0.140000
  614.710022    3.000000   -0.140000
  615.469971    3.000000   -0.140000
  616.229980    3.000000   -0.140000
  616.989990    3.000000   -0.140000
  617.750000    3.000000   -0.150000
  618.510010    3.000000   -0.150000
  619.270020    3.000000   -0.150000
  620.030029    3.000000   -0.150000
  620.789978    3.000000   -0.150000
  621.549988    3.000000   -0.160000
  622.309998    3.000000   -0.160000
  623.070007    3.000000   -0.160000
  623.830017    3.000000   -0.160000
  624.580017    3.000000   -0.160000
  625.340027    3.000000   -0.160000
  626.099976    3.000000   -0.160000
  626.859985    3.000000   -0.160000
  627.619995    3.000000   -0.170000
  628.380005    3.000000   -0.170000
  629.140015    3.000000   -0.170000
  629.900024    3.000000   -0.170000
  630.659973    3.000000   -0.170000
  631.409973    3.000000   -0.170000
  632.169983    3.000000   -0.170000
  632.929993    3.000000   -0.170000
  633.690002    3.000000   -0.170000
  634.450012    3.000000   -0.170000
  635.210022    3.000000   -0.170000
  635.960022    3.000000   -0.170000
  636.719971    3.000000   -0.170000
  637.479980    3.000000   -0.170000
  638.239990    3.000000   -0.170000
  639.000000    3.000000   -0.170000
  639.750000    3.000000   -0.170000
  640.510010    3.000000   -0.170000
  641.270020    3.000000   -0.170000
  642.030029    3.000000   -0.170000
  642.780029    3.000000   -0.170000
  643.539978    3.000000   -0.170000
  644.299988    3.000000   -0.170000
  645.059998    3.000000   -0.170000
  645.809998    3.000000   -0.170000
  646.570007    3.000000   -0.170000
  647.330017    3.000000   -0.170000
  648.080017    3.000000   -0.170000
  648.840027    3.000000   -0.170000
  649.599976    3.000000   -0.170000
  650.349976    3.000000   -0.170000
  651.109985    3.000000   -0.170000
  651.869995    3.000000   -0.170000
  652.619995    3.000000   -0.160000
  653.380005    3.000000   -0.160000
  654.140015    3.000000   -0.160000
  654.890015    3.000000   -0.160000
  655.650024    3.000000   -0.160000
  656.409973    3.000000   -0.160000
  657.159973    3.000000   -0.160000
  657.919983    3.000000   -0.160000
  658.669983    3.000000   -0.160000
  659.429993    3.000000   -0.160000
  660.179993    3.000000   -0.160000
  660.940002    3.000000   -0.160000
  661.700012    3.000000   -0.160000
  662.450012    3.000000   -0.160000
  663.210022    3.000000   -0.160000
  663.960022    3.000000   -0.150000
  664.719971    3.000000   -0.150000
  665.469971    3.000000   -0.150000
  666.229980    3.000000   -0.150000
  666.979980    3.000000   -0.150000
  667.739990    3.000000   -0.150000
  668.489990    3.000000   -0.150000
  669.250000    3.000000   -0.150000
  670.000000    3.000000   -0.150000
  670.760010    3.000000   -0.150000
  671.510010    3.000000   -0.140000
  672.270020    3.000000   -0.140000
  673.020020    3.000000   -0.140000
  673.780029    3.000000   -0.140000
  674.530029    3.000000   -0.140000
  675.289978    3.000000   -0.140000
  676.039978    3.000000   -0.140000
  676.789978    3.000000   -0.140000
  677.549988    3.000000   -0.140000
  678.299988    3.000000   -0.140000
  679.059998    3.000000   -0.140000
  679.809998    3.000000   -0.140000
  680.559998    3.000000   -0.130000
  681.320007    3.000000   -0.130000
  682.070007    3.000000   -0.130000
  682.820007    3.000000   -0.130000
  683.580017    3.000000   -0.130000
  684.330017    3.000000   -0.130000
  685.080017    3.000000   -0.130000
  685.840027    3.000000   -0.130000
  686.590027    3.000000   -0.130000
  687.340027    3.000000   -0.130000
  688.099976    3.000000   -0.130000
  688.849976    3.000000   -0.120000
  689.599976    3.000000   -0.120000
  690.359985    3.000000   -0.120000
  691.109985    3.000000   -0.120000
  691.859985    3.000000   -0.120000
  692.609985    3.000000   -0.120000
  693.369995    3.000000   -0.120000
  694.119995    3.000000   -0.120000
  694.869995    3.000000   -0.120000
  695.619995    3.000000   -0.120000
  696.380005    3.000000   -0.120000
  697.130005    3.000000   -0.120000
  697.880005    3.000000   -0.120000
  698.630005    3.000000   -0.120000
  699.390015    3.000000   -0.120000
  700.140015    3.000000   -0.120000
  700.890015    3.000000   -0.120000
  701.640015    3.000000   -0.120000
  702.390015    3.000000   -0.120000
  703.140015    3.000000   -0.120000
  703.900024    3.000000   -0.120000
  704.650024    3.000000   -0.120000
  705.400024    3.000000   -0.120000
  706.150024    3.000000   -0.120000
  706.900024    3.000000   -0.120000
  707.650024    3.000000   -0.120000
  708.400024    3.000000   -0.120000
  709.150024    3.000000   -0.120000
  709.909973    3.000000   -0.120000
  710.659973    3.000000   -0.120000
  711.409973    3.000000   -0.120000
  712.159973    3.000000   -0.120000
  712.909973    3.000000   -0.120000
  713.659973    3.000000   -0.130000
  714.409973    3.000000   -0.130000
  715.159973    3.000000   -0.140000
  715.909973    3.000000   -0.140000
  716.659973    3.000000   -0.140000
  717.409973    3.000000   -0.150000
  718.159973    3.000000   -0.150000
  718.909973    3.000000   -0.160000
  719.659973    3.000000   -0.170000
  720.409973    3.000000   -0.180000
  721.159973    3.000000   -0.190000
  721.909973    3.000000   -0.190000
  722.659973    3.000000   -0.200000
  723.409973    3.000000   -0.210000
  724.159973    3.000000   -0.220000
  724.909973    3.000000   -0.230000
  725.659973    3.000000   -0.230000
  726.409973    3.000000   -0.240000
  727.159973    3.000000   -0.240000
  727.909973    3.000000   -0.250000
  728.650024    3.000000   -0.250000
  729.400024    3.000000   -0.250000
  730.150024    3.000000   -0.260000
  730.900024    3.000000   -0.270000
  731.650024    3.000000   -0.280000
  732.400024    3.000000   -0.280000
  733.150024    3.000000   -0.270000
  733.900024    3.000000   -0.250000
  734.640015    3.000000   -0.240000
  735.390015    3.000000   -0.230000
  736.140015    3.000000   -0.240000
  736.890015    3.000000   -0.250000
  737.640015    3.000000   -0.250000
  738.390015    3.000000   -0.260000
  739.130005    3.000000   -0.260000
  739.880005    3.000000   -0.260000
  740.630005    3.000000   -0.260000
  741.380005    3.000000   -0.250000
  742.130005    3.000000   -0.240000
  742.869995    3.000000   -0.230000
  743.619995    3.000000   -0.220000
  744.369995    3.000000   -0.190000
  745.119995    3.000000   -0.170000
  745.859985    3.000000   -0.140000
  746.609985    3.000000   -0.120000
  747.359985    3.000000   -0.090000
  748.099976    3.000000   -0.070000
  748.849976    3.000000   -0.060000
  749.599976    3.000000   -0.050000
  750.349976    3.000000   -0.030000
  751.090027    3.000000   -0.020000
  751.840027    3.000000   -0.010000
  752.590027    3.000000    0.010000
  753.330017    3.000000    0.020000
  754.080017    3.000000    0.040000
  754.830017    3.000000    0.060000
  755.570007    3.000000    0.080000
  756.320007    3.000000    0.110000
  757.059998    3.000000    0.130000
  757.809998    3.000000    0.160000
  758.559998    3.000000    0.200000
  759.299988    3.000000    0.230000
  760.049988    3.000000    0.270000
  760.789978    3.000000    0.310000
  761.539978    3.000000    0.350000
  762.289978    3.000000    0.390000
  763.030029    3.000000    0.440000
  763.780029    3.000000    0.490000
  764.520020    3.000000    0.530000
  765.270020    3.000000    0.560000
  766.010010    3.000000    0.590000
  766.760010    3.000000    0.630000
  767.500000    3.000000    0.660000
  768.250000    3.000000    0.680000
  768.989990    3.000000    0.700000
  769.739990    3.000000    0.720000
  770.479980    3.000000    0.730000
  771.229980    3.000000    0.750000
  771.969971    3.000000    0.750000
  772.719971    3.000000    0.750000
  773.460022    3.000000    0.750000
  774.210022    3.000000    0.740000
  774.950012    3.000000    0.730000
  775.700012    3.000000    0.720000
  776.440002    3.000000    0.720000
  777.179993    3.000000    0.700000
  777.929993    3.000000    0.690000
  778.669983    3.000000    0.670000
  779.419983    3.000000    0.650000
  780.159973    3.000000    0.630000
  780.900024    3.000000    0.620000
  781.650024    3.000000    0.600000
  782.390015    3.000000    0.580000
  783.130005    3.000000    0.560000
  783.880005    3.000000    0.550000
  784.619995    3.000000    0.530000
  785.359985    3.000000    0.510000
  786.109985    3.000000    0.490000
  786.849976    3.000000    0.480000
  787.590027    3.000000    0.460000
  788.340027    3.000000    0.450000
  789.080017    3.000000    0.430000
  789.820007    3.000000    0.420000
  790.570007    3.000000    0.410000
  791.309998    3.000000    0.390000
  792.049988    3.000000    0.380000
  792.789978    3.000000    0.370000
  793.539978    3.000000    0.360000
  794.280029    3.000000    0.340000
  795.020020    3.000000    0.330000
  795.760010    3.000000    0.320000
  796.500000    3.000000    0.310000
  797.250000    3.000000    0.300000
  797.989990    3.000000    0.290000
  798.729980    3.000000    0.280000
  799.469971    3.000000    0.270000
  800.210022    3.000000    0.270000
  800.960022    3.000000    0.260000
  801.700012    3.000000    0.250000
  802.440002    3.000000    0.240000
  803.179993    3.000000    0.230000
  803.919983    3.000000    0.220000
  804.659973    3.000000    0.210000
  805.400024    3.000000    0.210000
  806.150024    3.000000    0.200000
  806.890015    3.000000    0.200000
  807.630005    3.000000    0.190000
  808.369995    3.000000    0.180000
  809.109985    3.000000    0.180000
  809.849976    3.000000    0.170000
  810.590027    3.000000    0.170000
  811.330017    3.000000    0.160000
  812.070007    3.000000    0.150000
  812.809998    3.000000    0.150000
  813.549988    3.000000    0.150000
  814.289978    3.000000    0.140000
  815.030029    3.000000    0.140000
  815.770020    3.000000    0.130000
  816.510010    3.000000    0.130000
  817.250000    3.000000    0.120000
  817.989990    3.000000    0.120000
  818.729980    3.000000    0.110000
  819.469971    3.000000    0.110000
  820.210022    3.000000    0.100000
  820.950012    3.000000    0.100000
  821.690002    3.000000    0.090000
  822.429993    3.000000    0.090000
  823.169983    3.000000    0.080000
  823.909973    3.000000    0.080000
  824.650024    3.000000    0.080000
  825.390015    3.000000    0.080000
  826.130005    3.000000    0.080000
  826.869995    3.000000    0.070000
  827.609985    3.000000    0.070000
  828.340027    3.000000    0.070000
  829.080017    3.000000    0.070000
  829.820007    3.000000    0.070000
  830.559998    3.000000    0.060000
  831.299988    3.000000    0.060000
  832.039978    3.000000    0.060000
  832.780029    3.000000    0.060000
  833.510010    3.000000    0.050000
  834.250000    3.000000    0.040000
  834.989990    3.000000    0.040000
  835.729980    3.000000    0.040000
  836.469971    3.000000    0.040000
  837.200012    3.000000    0.040000
  837.940002    3.000000    0.040000
  838.679993    3.000000    0.040000
  839.419983    3.000000    0.040000
  840.150024    3.000000    0.040000
  840.890015    3.000000    0.040000
  841.630005    3.000000    0.030000
  842.369995    3.000000    0.020000
  843.099976    3.000000    0.020000
  843.840027    3.000000    0.020000
  844.580017    3.000000    0.020000
  845.309998    3.000000    0.020000
  846.049988    3.000000    0.010000
  846.789978    3.000000    0.020000
  847.530029    3.000000    0.020000
  848.260010    3.000000    0.010000
  849.000000    3.000000    0.010000
  849.739990    3.000000    0.010000
  850.469971    3.000000    0.010000
  851.210022    3.000000    0.010000
  851.940002    3.000000    0.010000
  852.679993    3.000000    0.010000
  853.419983    3.000000    0.010000
  854.150024    3.000000    0.000000
  854.890015    3.000000   -0.010000
  855.619995    3.000000   -0.000000
  856.359985    3.000000   -0.000000
  857.099976    3.000000    0.000000
  857.830017    3.000000    0.000000
  858.570007    3.000000   -0.010000
  859.299988    3.000000   -0.010000
  860.039978    3.000000   -0.010000
  860.770020    3.000000   -0.010000
  861.510010    3.000000   -0.010000
  862.239990    3.000000   -0.010000
  862.979980    3.000000   -0.010000
  863.710022    3.000000   -0.020000
  864.450012    3.000000   -0.020000
  865.179993    3.000000   -0.020000
  865.919983    3.000000   -0.020000
  866.650024    3.000000   -0.020000
  867.390015    3.000000   -0.020000
  868.119995    3.000000   -0.010000
  868.859985    3.000000   -0.020000
  869.590027    3.000000   -0.020000
  870.330017    3.000000   -0.020000
  871.059998    3.000000   -0.020000
  871.789978    3.000000   -0.020000
  872.530029    3.000000   -0.020000
  873.260010    3.000000   -0.020000
  874.000000    3.000000   -0.030000
  874.729980    3.000000   -0.030000
  875.460022    3.000000   -0.030000
  876.200012    3.000000   -0.020000
  876.929993    3.000000   -0.020000
  877.659973    3.000000   -0.030000
  878.400024    3.000000   -0.030000
  879.130005    3.000000   -0.030000
  879.859985    3.000000   -0.030000
  880.599976    3.000000   -0.030000
  881.330017    3.000000   -0.020000
  882.059998    3.000000   -0.030000
  882.799988    3.000000   -0.030000
  883.530029    3.000000   -0.040000
  884.260010    3.000000   -0.040000
  884.989990    3.000000   -0.040000
  885.729980    3.000000   -0.040000
  886.460022    3.000000   -0.040000
  887.190002    3.000000   -0.050000
  887.919983    3.000000   -0.040000
  888.659973    3.000000   -0.040000
  889.390015    3.000000   -0.040000
  890.119995    3.000000   -0.040000
  890.849976    3.000000   -0.040000
  891.580017    3.000000   -0.040000
  892.320007    3.000000   -0.030000
  893.049988    3.000000   -0.030000
  893.780029    3.000000   -0.030000
  894.510010    3.000000   -0.030000
  895.239990    3.000000   -0.040000
  895.969971    3.000000   -0.040000
  896.710022    3.000000   -0.040000
  897.440002    3.000000   -0.040000
  898.169983    3.000000   -0.050000
  898.900024    3.000000   -0.050000
  899.630005    3.000000   -0.050000
  900.359985    3.000000   -0.050000
  901.090027    3.000000   -0.050000
  901.820007    3.000000   -0.050000
  902.549988    3.000000   -0.050000
  903.280029    3.000000   -0.040000
  904.020020    3.000000   -0.030000
  904.750000    3.000000   -0.030000
  905.479980    3.000000   -0.020000
  906.210022    3.000000   -0.020000
  906.940002    3.000000   -0.020000
  907.669983    3.000000   -0.010000
  908.400024    3.000000   -0.010000
  909.130005    3.000000   -0.010000
  909.859985    3.000000   -0.010000
  910.590027    3.000000   -0.030000
  911.320007    3.000000   -0.040000
  912.049988    3.000000   -0.070000
  912.780029    3.000000   -0.100000
  913.510010    3.000000   -0.140000
  914.229980    3.000000   -0.190000
  914.960022    3.000000   -0.240000
  915.690002    3.000000   -0.290000
  916.419983    3.000000   -0.340000
  917.150024    3.000000   -0.370000
  917.880005    3.000000   -0.410000
  918.609985    3.000000   -0.440000
  919.340027    3.000000   -0.460000
  920.070007    3.000000   -0.470000
  920.799988    3.000000   -0.480000
  921.520020    3.000000   -0.470000
  922.250000    3.000000   -0.470000
  922.979980    3.000000   -0.460000
  923.710022    3.000000   -0.440000
  924.440002    3.000000   -0.410000
  925.169983    3.000000   -0.370000
  925.890015    3.000000   -0.330000
  926.619995    3.000000   -0.290000
  927.349976    3.000000   -0.260000
  928.080017    3.000000   -0.230000
  928.809998    3.000000   -0.200000
  929.530029    3.000000   -0.180000
  930.260010    3.000000   -0.160000
  930.989990    3.000000   -0.140000
  931.719971    3.000000   -0.130000
  932.440002    3.000000   -0.130000
  933.169983    3.000000   -0.120000
  933.900024    3.000000   -0.120000
  934.630005    3.000000   -0.110000
  935.349976    3.000000   -0.110000
  936.080017    3.000000   -0.100000
  936.809998    3.000000   -0.100000
  937.530029    3.000000   -0.100000
  938.260010    3.000000   -0.090000
  938.989990    3.000000   -0.080000
  939.710022    3.000000   -0.080000
  940.440002    3.000000   -0.080000
  941.169983    3.000000   -0.070000
  941.890015    3.000000   -0.070000
  942.619995    3.000000   -0.060000
  943.340027    3.000000   -0.050000
  944.070007    3.000000   -0.060000
  944.799988    3.000000   -0.060000
  945.520020    3.000000   -0.060000
  946.250000    3.000000   -0.050000
  946.969971    3.000000   -0.050000
  947.700012    3.000000   -0.050000
  948.419983    3.000000   -0.060000
  949.150024    3.000000   -0.050000
  949.880005    3.000000   -0.050000
  950.599976    3.000000   -0.040000
  951.330017    3.000000   -0.040000
  952.049988    3.000000   -0.040000
  952.780029    3.000000   -0.040000
  953.500000    3.000000   -0.040000
  954.229980    3.000000   -0.030000
  954.950012    3.000000   -0.040000
  955.679993    3.000000   -0.040000
  956.400024    3.000000   -0.030000
  957.119995    3.000000   -0.030000
  957.849976    3.000000   -0.030000
  958.570007    3.000000   -0.030000
  959.299988    3.000000   -0.030000
  960.020020    3.000000   -0.030000
  960.750000    3.000000   -0.040000
  961.469971    3.000000   -0.040000
  962.190002    3.000000   -0.030000
  962.919983    3.000000   -0.030000
  963.640015    3.000000   -0.030000
  964.369995    3.000000   -0.040000
  965.090027    3.000000   -0.030000
  965.809998    3.000000   -0.030000
  966.539978    3.000000   -0.020000
  967.260010    3.000000   -0.020000
  967.979980    3.000000   -0.020000
  968.710022    3.000000   -0.030000
  969.429993    3.000000   -0.030000
  970.150024    3.000000   -0.040000
  970.880005    3.000000   -0.030000
  971.599976    3.000000   -0.030000
  972.320007    3.000000   -0.030000
  973.039978    3.000000   -0.030000
  973.770020    3.000000   -0.020000
  974.489990    3.000000   -0.020000
  975.210022    3.000000   -0.010000
  975.929993    3.000000   -0.010000
  976.659973    3.000000   -0.020000
  977.380005    3.000000   -0.020000
  978.099976    3.000000   -0.020000
  978.820007    3.000000   -0.020000
  979.539978    3.000000   -0.020000
  980.270020    3.000000   -0.010000
  980.989990    3.000000   -0.010000
  981.710022    3.000000   -0.000000
  982.429993    3.000000   -0.010000
  983.150024    3.000000   -0.020000
  983.869995    3.000000   -0.030000
  984.599976    3.000000   -0.020000
  985.320007    3.000000   -0.020000
  986.039978    3.000000   -0.020000
  986.760010    3.000000   -0.020000
  987.479980    3.000000   -0.020000
  988.200012    3.000000   -0.030000
  988.919983    3.000000   -0.030000
  989.640015    3.000000   -0.030000
  990.359985    3.000000   -0.020000
  991.080017    3.000000   -0.020000
  991.799988    3.000000   -0.020000
  992.530029    3.000000   -0.020000
  993.250000    3.000000   -0.020000
  993.969971    3.000000   -0.020000
  994.690002    3.000000   -0.020000
  995.409973    3.000000   -0.020000
  996.130005    3.000000   -0.020000
  996.849976    3.000000   -0.020000
  997.570007    3.000000   -0.020000
  998.289978    3.000000   -0.020000
  999.010010    3.000000   -0.010000
  999.719971    3.000000   -0.010000
 1000.440002    3.000000   -0.020000
 1001.159973    3.000000   -0.020000
 1001.880005    3.000000   -0.030000
 1002.599976    3.000000   -0.020000
 1003.320007    3.000000   -0.010000
 1004.039978    3.000000   -0.010000
 1004.760010    3.000000   -0.020000
 1005.479980    3.000000   -0.020000
 1006.200012    3.000000   -0.020000
 1006.919983    3.000000   -0.020000
 1007.630005    3.000000   -0.020000
 1008.349976    3.000000   -0.010000
 1009.070007    3.000000   -0.010000
 1009.789978    3.000000   -0.020000
 1010.510010    3.000000   -0.020000
 1011.229980    3.000000   -0.010000
 1011.940002    3.000000   -0.010000
 1012.659973    3.000000   -0.010000
 1013.380005    3.000000   -0.020000
 1014.099976    3.000000   -0.010000
 1014.820007    3.000000   -0.020000
 1015.530029    3.000000   -0.010000
 1016.250000    3.000000   -0.010000
 1016.969971    3.000000   -0.010000
 1017.690002    3.000000   -0.010000
 1018.400024    3.000000   -0.010000
 1019.119995    3.000000   -0.010000
 1019.840027    3.000000   -0.010000
 1020.559998    3.000000   -0.010000
 1021.270020    3.000000   -0.010000
 1021.989990    3.000000   -0.010000
 1022.710022    3.000000   -0.010000
 1023.419983    3.000000   -0.000000
 1024.140015    3.000000    0.010000
 1024.859985    3.000000   -0.000000
 1025.569946    3.000000   -0.010000
 1026.290039    3.000000   -0.010000
 1027.010010    3.000000   -0.010000
 1027.719971    3.000000   -0.010000
 1028.439941    3.000000   -0.020000
 1029.150024    3.000000   -0.020000
 1029.869995    3.000000   -0.020000
 1030.589966    3.000000   -0.000000
 1031.300049    3.000000   -0.010000
 1032.020020    3.000000   -0.010000
 1032.729980    3.000000   -0.020000
 1033.449951    3.000000   -0.020000
 1034.160034    3.000000   -0.020000
 1034.880005    3.000000   -0.010000
 1035.599976    3.000000   -0.010000
 1036.310059    3.000000   -0.010000
 1037.030029    3.000000   -0.010000
 1037.739990    3.000000   -0.010000
 1038.459961    3.000000   -0.020000
 1039.170044    3.000000   -0.020000
 1039.890015    3.000000   -0.020000
 1040.599976    3.000000   -0.010000
 1041.310059    3.000000   -0.000000
 1042.030029    3.000000   -0.010000
 1042.739990    3.000000   -0.020000
 1043.459961    3.000000   -0.020000
 1044.170044    3.000000   -0.020000
 1044.890015    3.000000   -0.010000
 1045.599976    3.000000   -0.000000
 1046.310059    3.000000    0.000000
 1047.030029    3.000000   -0.010000
 1047.739990    3.000000   -0.010000
 1048.459961    3.000000   -0.020000
 1049.170044    3.000000   -0.010000
 1049.880005    3.000000   -0.000000
 1050.599976    3.000000   -0.000000
 1051.310059    3.000000   -0.010000
 1052.020020    3.000000   -0.020000
 1052.739990    3.000000   -0.030000
 1053.449951    3.000000   -0.010000
 1054.160034    3.000000    0.010000
 1054.880005    3.000000    0.010000
 1055.589966    3.000000   -0.010000
 1056.300049    3.000000   -0.030000
 1057.010010    3.000000   -0.030000
 1057.729980    3.000000   -0.050000
 1058.439941    3.000000   -0.040000
 1059.150024    3.000000   -0.030000
 1059.859985    3.000000   -0.020000
 1060.579956    3.000000   -0.010000
 1061.290039    3.000000   -0.010000
 1062.000000    3.000000   -0.000000
 1062.709961    3.000000   -0.010000
 1063.420044    3.000000   -0.020000
 1064.140015    3.000000   -0.020000
 1064.849976    3.000000   -0.030000
 1065.560059    3.000000   -0.020000
 1066.270020    3.000000   -0.020000
 1066.979980    3.000000   -0.010000
 1067.689941    3.000000   -0.020000
 1068.400024    3.000000   -0.020000
 1069.119995    3.000000   -0.020000
 1069.829956    3.000000   -0.010000
 1070.540039    3.000000   -0.010000
 1071.250000    3.000000   -0.020000
 1071.959961    3.000000   -0.030000
 1072.670044    3.000000   -0.030000
 1073.380005    3.000000   -0.030000
 1074.089966    3.000000   -0.020000
 1074.800049    3.000000   -0.010000
 1075.510010    3.000000   -0.010000
 1076.219971    3.000000   -0.010000
 1076.930054    3.000000   -0.030000
 1077.640015    3.000000   -0.040000
 1078.349976    3.000000   -0.050000
 1079.060059    3.000000   -0.030000
 1079.770020    3.000000   -0.040000
 1080.479980    3.000000   -0.030000
 1081.189941    3.000000   -0.030000
 1081.900024    3.000000   -0.010000
 1082.609985    3.000000    0.010000
 1083.319946    3.000000    0.000000
 1084.030029    3.000000   -0.010000
 1084.739990    3.000000   -0.020000
 1085.449951    3.000000   -0.020000
 1086.160034    3.000000   -0.020000
 1086.869995    3.000000   -0.030000
 1087.579956    3.000000   -0.040000
 1088.290039    3.000000   -0.040000
 1088.989990    3.000000   -0.040000
 1089.699951    3.000000   -0.050000
 1090.410034    3.000000   -0.040000
 1091.119995    3.000000   -0.040000
 1091.829956    3.000000   -0.030000
 1092.540039    3.000000   -0.040000
 1093.239990    3.000000   -0.050000
 1093.949951    3.000000   -0.030000
 1094.660034    3.000000   -0.020000
 1095.369995    3.000000   -0.020000
 1096.079956    3.000000   -0.040000
 1096.780029    3.000000   -0.040000
 1097.489990    3.000000   -0.050000
 1098.199951    3.000000   -0.060000
 1098.910034    3.000000   -0.060000
 1099.609985    3.000000   -0.060000
 1100.319946    3.000000   -0.050000
 1101.030029    3.000000   -0.070000
 1101.739990    3.000000   -0.080000
 1102.439941    3.000000   -0.070000
 1103.150024    3.000000   -0.050000
 1103.859985    3.000000   -0.040000
 1104.560059    3.000000   -0.050000
 1105.270020    3.000000   -0.050000
 1105.979980    3.000000   -0.050000
 1106.680054    3.000000   -0.050000
 1107.390015    3.000000   -0.070000
 1108.099976    3.000000   -0.080000
 1108.800049    3.000000   -0.070000
 1109.510010    3.000000   -0.050000
 1110.209961    3.000000   -0.060000
 1110.920044    3.000000   -0.050000
 1111.630005    3.000000   -0.070000
 1112.329956    3.000000   -0.060000
 1113.040039    3.000000   -0.080000
 1113.739990    3.000000   -0.080000
 1114.449951    3.000000   -0.080000
 1115.150024    3.000000   -0.090000
 1115.859985    3.000000   -0.100000
 1116.569946    3.000000   -0.090000
 1117.270020    3.000000   -0.090000
 1117.979980    3.000000   -0.090000
 1118.680054    3.000000   -0.090000

  347.690002    4.000000   -0.460000
  348.480011    4.000000   -0.530000
  349.260010    4.000000   -5.060000
  350.040009    4.000000    0.070000
  350.820007    4.000000   -0.020000
  351.609985    4.000000   -0.040000
  352.390015    4.000000   -0.050000
  353.170013    4.000000   -0.030000
  353.950012    4.000000   -0.010000
  354.739990    4.000000    0.010000
  355.519989    4.000000   -0.000000
  356.299988    4.000000   -0.010000
  357.079987    4.000000   -0.010000
  357.869995    4.000000   -0.000000
  358.649994    4.000000    0.020000
  359.429993    4.000000    0.010000
  360.209991    4.000000   -0.010000
  360.989990    4.000000   -0.020000
  361.769989    4.000000   -0.020000
  362.559998    4.000000   -0.010000
  363.339996    4.000000   -0.010000
  364.119995    4.000000    0.000000
  364.899994    4.000000   -0.010000
  365.679993    4.000000   -0.000000
  366.459991    4.000000   -0.010000
  367.250000    4.000000   -0.010000
  368.029999    4.000000    0.000000
  368.809998    4.000000   -0.010000
  369.589996    4.000000   -0.020000
  370.369995    4.000000   -0.040000
  371.149994    4.000000   -0.030000
  371.929993    4.000000   -0.040000
  372.709991    4.000000   -0.040000
  373.489990    4.000000   -0.050000
  374.279999    4.000000   -0.040000
  375.059998    4.000000   -0.030000
  375.839996    4.000000   -0.020000
  376.619995    4.000000   -0.020000
  377.399994    4.000000   -0.010000
  378.179993    4.000000   -0.010000
  378.959991    4.000000   -0.020000
  379.739990    4.000000   -0.020000
  380.519989    4.000000   -0.020000
  381.299988    4.000000   -0.030000
  382.079987    4.000000   -0.030000
  382.859985    4.000000   -0.040000
  383.640015    4.000000   -0.040000
  384.420013    4.000000   -0.030000
  385.200012    4.000000   -0.030000
  385.980011    4.000000   -0.030000
  386.760010    4.000000   -0.030000
  387.540009    4.000000   -0.030000
  388.320007    4.000000   -0.030000
  389.100006    4.000000   -0.030000
  389.880005    4.000000   -0.030000
  390.660004    4.000000   -0.040000
  391.440002    4.000000   -0.040000
  392.220001    4.000000   -0.030000
  393.000000    4.000000   -0.030000
  393.769989    4.000000   -0.030000
  394.549988    4.000000   -0.030000
  395.329987    4.000000   -0.030000
  396.109985    4.000000   -0.040000
  396.890015    4.000000   -0.030000
  397.670013    4.000000   -0.030000
  398.450012    4.000000   -0.020000
  399.230011    4.000000   -0.030000
  400.010010    4.000000   -0.030000
  400.779999    4.000000   -0.040000
  401.559998    4.000000   -0.030000
  402.339996    4.000000   -0.030000
  403.119995    4.000000   -0.030000
  403.899994    4.000000   -0.030000
  404.679993    4.000000   -0.030000
  405.459991    4.000000   -0.030000
  406.230011    4.000000   -0.030000
  407.010010    4.000000   -0.030000
  407.790009    4.000000   -0.030000
  408.570007    4.000000   -0.030000
  409.350006    4.000000   -0.030000
  410.119995    4.000000   -0.030000
  410.899994    4.000000   -0.030000
  411.679993    4.000000   -0.030000
  412.459991    4.000000   -0.030000
  413.239990    4.000000   -0.030000
  414.010010    4.000000   -0.030000
  414.790009    4.000000   -0.030000
  415.570007    4.000000   -0.030000
  416.350006    4.000000   -0.030000
  417.119995    4.000000   -0.030000
  417.899994    4.000000   -0.030000
  418.679993    4.000000   -0.030000
  419.450012    4.000000   -0.020000
  420.230011    4.000000   -0.020000
  421.010010    4.000000   -0.030000
  421.790009    4.000000   -0.020000
  422.559998    4.000000   -0.020000
  423.339996    4.000000   -0.020000
  424.119995    4.000000   -0.020000
  424.890015    4.000000   -0.020000
  425.670013    4.000000   -0.020000
  426.450012    4.000000   -0.020000
  427.220001    4.000000   -0.020000
  428.000000    4.000000   -0.020000
  428.769989    4.000000   -0.020000
  429.549988    4.000000   -0.020000
  430.329987    4.000000   -0.020000
  431.100006    4.000000   -0.020000
  431.880005    4.000000   -0.020000
  432.660004    4.000000   -0.020000
  433.429993    4.000000   -0.020000
  434.209991    4.000000   -0.020000
  434.980011    4.000000   -0.020000
  435.760010    4.000000   -0.010000
  436.540009    4.000000   -0.010000
  437.309998    4.000000   -0.010000
  438.089996    4.000000   -0.020000
  438.859985    4.000000   -0.020000
  439.640015    4.000000   -0.020000
  440.410004    4.000000   -0.020000
  441.190002    4.000000   -0.020000
  441.959991    4.000000   -0.020000
  442.739990    4.000000   -0.020000
  443.510010    4.000000   -0.010000
  444.290009    4.000000   -0.010000
  445.059998    4.000000   -0.010000
  445.839996    4.000000   -0.010000
  446.609985    4.000000   -0.010000
  447.390015    4.000000   -0.010000
  448.160004    4.000000   -0.010000
  448.940002    4.000000   -0.010000
  449.709991    4.000000   -0.010000
  450.489990    4.000000   -0.010000
  451.260010    4.000000   -0.010000
  452.040009    4.000000   -0.010000
  452.809998    4.000000   -0.010000
  453.579987    4.000000   -0.010000
  454.359985    4.000000   -0.010000
  455.130005    4.000000   -0.010000
  455.910004    4.000000   -0.000000
  456.679993    4.000000   -0.000000
  457.459991    4.000000   -0.000000
  458.230011    4.000000   -0.000000
  459.000000    4.000000   -0.000000
  459.779999    4.000000   -0.000000
  460.549988    4.000000   -0.000000
  461.320007    4.000000   -0.000000
  462.100006    4.000000   -0.000000
  462.869995    4.000000   -0.000000
  463.649994    4.000000   -0.000000
  464.420013    4.000000   -0.000000
  465.190002    4.000000   -0.000000
  465.970001    4.000000   -0.000000
  466.739990    4.000000   -0.000000
  467.510010    4.000000   -0.000000
  468.279999    4.000000   -0.000000
  469.059998    4.000000    0.000000
  469.829987    4.000000    0.000000
  470.600006    4.000000    0.000000
  471.380005    4.000000    0.000000
  472.149994    4.000000    0.000000
  472.920013    4.000000    0.010000
  473.690002    4.000000    0.010000
  474.470001    4.000000    0.010000
  475.239990    4.000000    0.010000
  476.010010    4.000000    0.010000
  476.779999    4.000000    0.010000
  477.559998    4.000000    0.010000
  478.329987    4.000000    0.020000
  479.100006    4.000000    0.020000
  479.869995    4.000000    0.020000
  480.640015    4.000000    0.020000
  481.420013    4.000000    0.020000
  482.190002    4.000000    0.020000
  482.959991    4.000000    0.030000
  483.730011    4.000000    0.030000
  484.500000    4.000000    0.030000
  485.279999    4.000000    0.030000
  486.049988    4.000000    0.030000
  486.820007    4.000000    0.030000
  487.589996    4.000000    0.040000
  488.359985    4.000000    0.040000
  489.130005    4.000000    0.040000
  489.899994    4.000000    0.040000
  490.679993    4.000000    0.040000
  491.450012    4.000000    0.050000
  492.220001    4.000000    0.050000
  492.989990    4.000000    0.050000
  493.760010    4.000000    0.050000
  494.529999    4.000000    0.050000
  495.299988    4.000000    0.050000
  496.070007    4.000000    0.050000
  496.839996    4.000000    0.050000
  497.609985    4.000000    0.050000
  498.380005    4.000000    0.060000
  499.149994    4.000000    0.050000
  499.920013    4.000000    0.060000
  500.690002    4.000000    0.060000
  501.459991    4.000000    0.060000
  502.230011    4.000000    0.060000
  503.000000    4.000000    0.060000
  503.769989    4.000000    0.070000
  504.540009    4.000000    0.070000
  505.309998    4.000000    0.070000
  506.079987    4.000000    0.080000
  506.850006    4.000000    0.080000
  507.619995    4.000000    0.090000
  508.390015    4.000000    0.100000
  509.160004    4.000000    0.100000
  509.929993    4.000000    0.100000
  510.700012    4.000000    0.110000
  511.470001    4.000000    0.110000
  512.239990    4.000000    0.120000
  513.010010    4.000000    0.120000
  513.780029    4.000000    0.120000
  514.549988    4.000000    0.120000
  515.320007    4.000000    0.130000
  516.090027    4.000000    0.130000
  516.859985    4.000000    0.130000
  517.619995    4.000000    0.130000
  518.390015    4.000000    0.130000
  519.159973    4.000000    0.130000
  519.929993    4.000000    0.130000
  520.700012    4.000000    0.130000
  521.469971    4.000000    0.130000
  522.239990    4.000000    0.130000
  523.000000    4.000000    0.130000
  523.770020    4.000000    0.130000
  524.539978    4.000000    0.130000
  525.309998    4.000000    0.130000
  526.080017    4.000000    0.130000
  526.840027    4.000000    0.130000
  527.609985    4.000000    0.130000
  528.380005    4.000000    0.130000
  529.150024    4.000000    0.130000
  529.919983    4.000000    0.130000
  530.679993    4.000000    0.120000
  531.450012    4.000000    0.120000
  532.219971    4.000000    0.120000
  532.989990    4.000000    0.120000
  533.750000    4.000000    0.120000
  534.520020    4.000000    0.120000
  535.289978    4.000000    0.120000
  536.059998    4.000000    0.110000
  536.820007    4.000000    0.110000
  537.590027    4.000000    0.110000
  538.359985    4.000000    0.110000
  539.119995    4.000000    0.110000
  539.890015    4.000000    0.100000
  540.659973    4.000000    0.100000
  541.419983    4.000000    0.100000
  542.190002    4.000000    0.100000
  542.960022    4.000000    0.100000
  543.719971    4.000000    0.100000
  544.489990    4.000000    0.090000
  545.260010    4.000000    0.090000
  546.020020    4.000000    0.090000
  546.789978    4.000000    0.090000
  547.559998    4.000000    0.080000
  548.320007    4.000000    0.080000
  549.090027    4.000000    0.080000
  549.849976    4.000000    0.080000
  550.619995    4.000000    0.070000
  551.390015    4.000000    0.070000
  552.150024    4.000000    0.070000
  552.919983    4.000000    0.070000
  553.679993    4.000000    0.070000
  554.450012    4.000000    0.070000
  555.210022    4.000000    0.060000
  555.979980    4.000000    0.060000
  556.750000    4.000000    0.060000
  557.510010    4.000000    0.060000
  558.280029    4.000000    0.050000
  559.039978    4.000000    0.050000
  559.809998    4.000000    0.050000
  560.570007    4.000000    0.050000
  561.340027    4.000000    0.040000
  562.099976    4.000000    0.040000
  562.869995    4.000000    0.040000
  563.630005    4.000000    0.040000
  564.390015    4.000000    0.030000
  565.159973    4.000000    0.030000
  565.919983    4.000000    0.030000
  566.690002    4.000000    0.030000
  567.450012    4.000000    0.020000
  568.219971    4.000000    0.020000
  568.979980    4.000000    0.020000
  569.750000    4.000000    0.020000
  570.510010    4.000000    0.010000
  571.270020    4.000000    0.010000
  572.039978    4.000000    0.010000
  572.799988    4.000000    0.000000
  573.570007    4.000000    0.000000
  574.330017    4.000000    0.000000
  575.090027    4.000000   -0.000000
  575.859985    4.000000   -0.000000
  576.619995    4.000000   -0.010000
  577.380005    4.000000   -0.010000
  578.150024    4.000000   -0.010000
  578.909973    4.000000   -0.010000
  579.669983    4.000000   -0.020000
  580.440002    4.000000   -0.020000
  581.200012    4.000000   -0.020000
  581.960022    4.000000   -0.020000
  582.729980    4.000000   -0.020000
  583.489990    4.000000   -0.030000
  584.250000    4.000000   -0.030000
  585.020020    4.000000   -0.030000
  585.780029    4.000000   -0.030000
  586.539978    4.000000   -0.040000
  587.299988    4.000000   -0.040000
  588.070007    4.000000   -0.040000
  588.830017    4.000000   -0.040000
  589.590027    4.000000   -0.050000
  590.349976    4.000000   -0.050000
  591.119995    4.000000   -0.050000
  591.880005    4.000000   -0.050000
  592.640015    4.000000   -0.050000
  593.400024    4.000000   -0.060000
  594.159973    4.000000   -0.060000
  594.929993    4.000000   -0.060000
  595.690002    4.000000   -0.060000
  596.450012    4.000000   -0.070000
  597.210022    4.000000   -0.070000
  597.969971    4.000000   -0.070000
  598.729980    4.000000   -0.080000
  599.500000    4.000000   -0.080000
  600.260010    4.000000   -0.080000
  601.020020    4.000000   -0.090000
  601.780029    4.000000   -0.090000
  602.539978    4.000000   -0.090000
  603.299988    4.000000   -0.090000
  604.059998    4.000000   -0.100000
  604.820007    4.000000   -0.100000
  605.580017    4.000000   -0.100000
  606.349976    4.000000   -0.110000
  607.109985    4.000000   -0.110000
  607.869995    4.000000   -0.110000
  608.630005    4.000000   -0.120000
  609.390015    4.000000   -0.120000
  610.150024    4.000000   -0.120000
  610.909973    4.000000   -0.130000
  611.669983    4.000000   -0.130000
  612.429993    4.000000   -0.130000
  613.190002    4.000000   -0.130000
  613.950012    4.000000   -0.140000
  614.710022    4.000000   -0.140000
  615.469971    4.000000   -0.140000
  616.229980    4.000000   -0.140000
  616.989990    4.000000   -0.150000
  617.750000    4.000000   -0.150000
  618.510010    4.000000   -0.150000
  619.270020    4.000000   -0.150000
  620.030029    4.000000   -0.150000
  620.789978    4.000000   -0.160000
  621.549988    4.000000   -0.160000
  622.309998    4.000000   -0.160000
  623.070007    4.000000   -0.160000
  623.830017    4.000000   -0.160000
  624.580017    4.000000   -0.160000
  625.340027    4.000000   -0.160000
  626.099976    4.000000   -0.160000
  626.859985    4.000000   -0.160000
  627.619995    4.000000   -0.170000
  628.380005    4.000000   -0.170000
  629.140015    4.000000   -0.170000
  629.900024    4.000000   -0.170000
  630.659973    4.000000   -0.170000
  631.409973    4.000000   -0.170000
  632.169983    4.000000   -0.170000
  632.929993    4.000000   -0.170000
  633.690002    4.000000   -0.170000
  634.450012    4.000000   -0.170000
  635.210022    4.000000   -0.170000
  635.960022    4.000000   -0.170000
  636.719971    4.000000   -0.170000
  637.479980    4.000000   -0.170000
  638.239990    4.000000   -0.170000
  639.000000    4.000000   -0.170000
  639.750000    4.000000   -0.170000
  640.510010    4.000000   -0.170000
  641.270020    4.000000   -0.170000
  642.030029    4.000000   -0.170000
  642.780029    4.000000   -0.170000
  643.539978    4.000000   -0.170000
  644.299988    4.000000   -0.170000
  645.059998    4.000000   -0.170000
  645.809998    4.000000   -0.170000
  646.570007    4.000000   -0.170000
  647.330017    4.000000   -0.170000
  648.080017    4.000000   -0.170000
  648.840027    4.000000   -0.170000
  649.599976    4.000000   -0.170000
  650.349976    4.000000   -0.170000
  651.109985    4.000000   -0.170000
  651.869995    4.000000   -0.170000
  652.619995    4.000000   -0.170000
  653.380005    4.000000   -0.170000
  654.140015    4.000000   -0.170000
  654.890015    4.000000   -0.170000
  655.650024    4.000000   -0.170000
  656.409973    4.000000   -0.160000
  657.159973    4.000000   -0.160000
  657.919983    4.000000   -0.160000
  658.669983    4.000000   -0.160000
  659.429993    4.000000   -0.160000
  660.179993    4.000000   -0.160000
  660.940002    4.000000   -0.160000
  661.700012    4.000000   -0.160000
  662.450012    4.000000   -0.160000
  663.210022    4.000000   -0.160000
  663.960022    4.000000   -0.160000
  664.719971    4.000000   -0.150000
  665.469971    4.000000   -0.150000
  666.229980    4.000000   -0.150000
  666.979980    4.000000   -0.150000
  667.739990    4.000000   -0.150000
  668.489990    4.000000   -0.150000
  669.250000    4.000000   -0.150000
  670.000000    4.000000   -0.150000
  670.760010    4.000000   -0.150000
  671.510010    4.000000   -0.150000
  672.270020    4.000000   -0.150000
  673.020020    4.000000   -0.150000
  673.780029    4.000000   -0.150000
  674.530029    4.000000   -0.140000
  675.289978    4.000000   -0.140000
  676.039978    4.000000   -0.140000
  676.789978    4.000000   -0.140000
  677.549988    4.000000   -0.140000
  678.299988    4.000000   -0.140000
  679.059998    4.000000   -0.140000
  679.809998    4.000000   -0.140000
  680.559998    4.000000   -0.140000
  681.320007    4.000000   -0.130000
  682.070007    4.000000   -0.130000
  682.820007    4.000000   -0.140000
  683.580017    4.000000   -0.140000
  684.330017    4.000000   -0.130000
  685.080017    4.000000   -0.130000
  685.840027    4.000000   -0.130000
  686.590027    4.000000   -0.130000
  687.340027    4.000000   -0.130000
  688.099976    4.000000   -0.130000
  688.849976    4.000000   -0.120000
  689.599976    4.000000   -0.120000
  690.359985    4.000000   -0.120000
  691.109985    4.000000   -0.120000
  691.859985    4.000000   -0.120000
  692.609985    4.000000   -0.120000
  693.369995    4.000000   -0.120000
  694.119995    4.000000   -0.120000
  694.869995    4.000000   -0.120000
  695.619995    4.000000   -0.130000
  696.380005    4.000000   -0.120000
  697.130005    4.000000   -0.120000
  697.880005    4.000000   -0.120000
  698.630005    4.000000   -0.120000
  699.390015    4.000000   -0.120000
  700.140015    4.000000   -0.120000
  700.890015    4.000000   -0.120000
  701.640015    4.000000   -0.120000
  702.390015    4.000000   -0.120000
  703.140015    4.000000   -0.120000
  703.900024    4.000000   -0.120000
  704.650024    4.000000   -0.120000
  705.400024    4.000000   -0.120000
  706.150024    4.000000   -0.120000
  706.900024    4.000000   -0.120000
  707.650024    4.000000   -0.120000
  708.400024    4.000000   -0.120000
  709.150024    4.000000   -0.130000
  709.909973    4.000000   -0.130000
  710.659973    4.000000   -0.130000
  711.409973    4.000000   -0.130000
  712.159973    4.000000   -0.130000
  712.909973    4.000000   -0.130000
  713.659973    4.000000   -0.130000
  714.409973    4.000000   -0.140000
  715.159973    4.000000   -0.150000
  715.909973    4.000000   -0.150000
  716.659973    4.000000   -0.150000
  717.409973    4.000000   -0.160000
  718.159973    4.000000   -0.160000
  718.909973    4.000000   -0.170000
  719.659973    4.000000   -0.180000
  720.409973    4.000000   -0.190000
  721.159973    4.000000   -0.200000
  721.909973    4.000000   -0.210000
  722.659973    4.000000   -0.220000
  723.409973    4.000000   -0.230000
  724.159973    4.000000   -0.230000
  724.909973    4.000000   -0.240000
  725.659973    4.000000   -0.250000
  726.409973    4.000000   -0.250000
  727.159973    4.000000   -0.250000
  727.909973    4.000000   -0.260000
  728.650024    4.000000   -0.260000
  729.400024    4.000000   -0.270000
  730.150024    4.000000   -0.280000
  730.900024    4.000000   -0.290000
  731.650024    4.000000   -0.290000
  732.400024    4.000000   -0.280000
  733.150024    4.000000   -0.250000
  733.900024    4.000000   -0.240000
  734.640015    4.000000   -0.230000
  735.390015    4.000000   -0.230000
  736.140015    4.000000   -0.240000
  736.890015    4.000000   -0.250000
  737.640015    4.000000   -0.260000
  738.390015    4.000000   -0.270000
  739.130005    4.000000   -0.270000
  739.880005    4.000000   -0.270000
  740.630005    4.000000   -0.270000
  741.380005    4.000000   -0.260000
  742.130005    4.000000   -0.240000
  742.869995    4.000000   -0.220000
  743.619995    4.000000   -0.200000
  744.369995    4.000000   -0.180000
  745.119995    4.000000   -0.150000
  745.859985    4.000000   -0.130000
  746.609985    4.000000   -0.100000
  747.359985    4.000000   -0.090000
  748.099976    4.000000   -0.070000
  748.849976    4.000000   -0.050000
  749.599976    4.000000   -0.040000
  750.349976    4.000000   -0.030000
  751.090027    4.000000   -0.010000
  751.840027    4.000000   -0.000000
  752.590027    4.000000    0.020000
  753.330017    4.000000    0.030000
  754.080017    4.000000    0.060000
  754.830017    4.000000    0.080000
  755.570007    4.000000    0.100000
  756.320007    4.000000    0.130000
  757.059998    4.000000    0.160000
  757.809998    4.000000    0.200000
  758.559998    4.000000    0.230000
  759.299988    4.000000    0.270000
  760.049988    4.000000    0.310000
  760.789978    4.000000    0.350000
  761.539978    4.000000    0.400000
  762.289978    4.000000    0.440000
  763.030029    4.000000    0.490000
  763.780029    4.000000    0.530000
  764.520020    4.000000    0.570000
  765.270020    4.000000    0.600000
  766.010010    4.000000    0.630000
  766.760010    4.000000    0.660000
  767.500000    4.000000    0.690000
  768.250000    4.000000    0.710000
  768.989990    4.000000    0.730000
  769.739990    4.000000    0.740000
  770.479980    4.000000    0.760000
  771.229980    4.000000    0.760000
  771.969971    4.000000    0.770000
  772.719971    4.000000    0.760000
  773.460022    4.000000    0.750000
  774.210022    4.000000    0.750000
  774.950012    4.000000    0.740000
  775.700012    4.000000    0.730000
  776.440002    4.000000    0.710000
  777.179993    4.000000    0.700000
  777.929993    4.000000    0.680000
  778.669983    4.000000    0.670000
  779.419983    4.000000    0.650000
  780.159973    4.000000    0.630000
  780.900024    4.000000    0.610000
  781.650024    4.000000    0.590000
  782.390015    4.000000    0.580000
  783.130005    4.000000    0.560000
  783.880005    4.000000    0.540000
  784.619995    4.000000    0.520000
  785.359985    4.000000    0.510000
  786.109985    4.000000    0.490000
  786.849976    4.000000    0.470000
  787.590027    4.000000    0.460000
  788.340027    4.000000    0.450000
  789.080017    4.000000    0.430000
  789.820007    4.000000    0.420000
  790.570007    4.000000    0.400000
  791.309998    4.000000    0.390000
  792.049988    4.000000    0.380000
  792.789978    4.000000    0.360000
  793.539978    4.000000    0.350000
  794.280029    4.000000    0.340000
  795.020020    4.000000    0.330000
  795.760010    4.000000    0.320000
  796.500000    4.000000    0.310000
  797.250000    4.000000    0.300000
  797.989990    4.000000    0.290000
  798.729980    4.000000    0.280000
  799.469971    4.000000    0.270000
  800.210022    4.000000    0.270000
  800.960022    4.000000    0.260000
  801.700012    4.000000    0.250000
  802.440002    4.000000    0.240000
  803.179993    4.000000    0.230000
  803.919983    4.000000    0.220000
  804.659973    4.000000    0.220000
  805.400024    4.000000    0.210000
  806.150024    4.000000    0.200000
  806.890015    4.000000    0.200000
  807.630005    4.000000    0.190000
  808.369995    4.000000    0.190000
  809.109985    4.000000    0.180000
  809.849976    4.000000    0.170000
  810.590027    4.000000    0.170000
  811.330017    4.000000    0.160000
  812.070007    4.000000    0.160000
  812.809998    4.000000    0.150000
  813.549988    4.000000    0.140000
  814.289978    4.000000    0.140000
  815.030029    4.000000    0.130000
  815.770020    4.000000    0.130000
  816.510010    4.000000    0.130000
  817.250000    4.000000    0.120000
  817.989990    4.000000    0.110000
  818.729980    4.000000    0.110000
  819.469971    4.000000    0.100000
  820.210022    4.000000    0.100000
  820.950012    4.000000    0.100000
  821.690002    4.000000    0.090000
  822.429993    4.000000    0.090000
  823.169983    4.000000    0.090000
  823.909973    4.000000    0.080000
  824.650024    4.000000    0.080000
  825.390015    4.000000    0.080000
  826.130005    4.000000    0.080000
  826.869995    4.000000    0.070000
  827.609985    4.000000    0.070000
  828.340027    4.000000    0.070000
  829.080017    4.000000    0.070000
  829.820007    4.000000    0.070000
  830.559998    4.000000    0.060000
  831.299988    4.000000    0.060000
  832.039978    4.000000    0.060000
  832.780029    4.000000    0.050000
  833.510010    4.000000    0.040000
  834.250000    4.000000    0.040000
  834.989990    4.000000    0.030000
  835.729980    4.000000    0.030000
  836.469971    4.000000    0.030000
  837.200012    4.000000    0.040000
  837.940002    4.000000    0.040000
  838.679993    4.000000    0.040000
  839.419983    4.000000    0.040000
  840.150024    4.000000    0.040000
  840.890015    4.000000    0.030000
  841.630005    4.000000    0.030000
  842.369995    4.000000    0.020000
  843.099976    4.000000    0.020000
  843.840027    4.000000    0.020000
  844.580017    4.000000    0.020000
  845.309998    4.000000    0.020000
  846.049988    4.000000    0.010000
  846.789978    4.000000    0.020000
  847.530029    4.000000    0.020000
  848.260010    4.000000    0.020000
  849.000000    4.000000    0.010000
  849.739990    4.000000    0.010000
  850.469971    4.000000    0.010000
  851.210022    4.000000    0.010000
  851.940002    4.000000    0.010000
  852.679993    4.000000    0.010000
  853.419983    4.000000    0.010000
  854.150024    4.000000   -0.000000
  854.890015    4.000000   -0.010000
  855.619995    4.000000   -0.010000
  856.359985    4.000000   -0.010000
  857.099976    4.000000   -0.010000
  857.830017    4.000000   -0.010000
  858.570007    4.000000   -0.010000
  859.299988    4.000000   -0.010000
  860.039978    4.000000   -0.020000
  860.770020    4.000000   -0.020000
  861.510010    4.000000   -0.020000
  862.239990    4.000000   -0.010000
  862.979980    4.000000   -0.010000
  863.710022    4.000000   -0.020000
  864.450012    4.000000   -0.020000
  865.179993    4.000000   -0.020000
  865.919983    4.000000   -0.020000
  866.650024    4.000000   -0.020000
  867.390015    4.000000   -0.020000
  868.119995    4.000000   -0.020000
  868.859985    4.000000   -0.020000
  869.590027    4.000000   -0.020000
  870.330017    4.000000   -0.020000
  871.059998    4.000000   -0.020000
  871.789978    4.000000   -0.020000
  872.530029    4.000000   -0.030000
  873.260010    4.000000   -0.030000
  874.000000    4.000000   -0.030000
  874.729980    4.000000   -0.040000
  875.460022    4.000000   -0.030000
  876.200012    4.000000   -0.030000
  876.929993    4.000000   -0.030000
  877.659973    4.000000   -0.030000
  878.400024    4.000000   -0.030000
  879.130005    4.000000   -0.030000
  879.859985    4.000000   -0.030000
  880.599976    4.000000   -0.030000
  881.330017    4.000000   -0.030000
  882.059998    4.000000   -0.030000
  882.799988    4.000000   -0.030000
  883.530029    4.000000   -0.040000
  884.260010    4.000000   -0.040000
  884.989990    4.000000   -0.040000
  885.729980    4.000000   -0.030000
  886.460022    4.000000   -0.040000
  887.190002    4.000000   -0.040000
  887.919983    4.000000   -0.040000
  888.659973    4.000000   -0.040000
  889.390015    4.000000   -0.040000
  890.119995    4.000000   -0.040000
  890.849976    4.000000   -0.040000
  891.580017    4.000000   -0.040000
  892.320007    4.000000   -0.030000
  893.049988    4.000000   -0.030000
  893.780029    4.000000   -0.030000
  894.510010    4.000000   -0.030000
  895.239990    4.000000   -0.040000
  895.969971    4.000000   -0.030000
  896.710022    4.000000   -0.030000
  897.440002    4.000000   -0.030000
  898.169983    4.000000   -0.030000
  898.900024    4.000000   -0.030000
  899.630005    4.000000   -0.020000
  900.359985    4.000000   -0.020000
  901.090027    4.000000   -0.010000
  901.820007    4.000000   -0.010000
  902.549988    4.000000   -0.000000
  903.280029    4.000000   -0.000000
  904.020020    4.000000    0.010000
  904.750000    4.000000   -0.010000
  905.479980    4.000000   -0.020000
  906.210022    4.000000   -0.050000
  906.940002    4.000000   -0.090000
  907.669983    4.000000   -0.130000
  908.400024    4.000000   -0.180000
  909.130005    4.000000   -0.240000
  909.859985    4.000000   -0.290000
  910.590027    4.000000   -0.330000
  911.320007    4.000000   -0.370000
  912.049988    4.000000   -0.410000
  912.780029    4.000000   -0.440000
  913.510010    4.000000   -0.460000
  914.229980    4.000000   -0.480000
  914.960022    4.000000   -0.490000
  915.690002    4.000000   -0.490000
  916.419983    4.000000   -0.480000
  917.150024    4.000000   -0.470000
  917.880005    4.000000   -0.460000
  918.609985    4.000000   -0.430000
  919.340027    4.000000   -0.400000
  920.070007    4.000000   -0.360000
  920.799988    4.000000   -0.320000
  921.520020    4.000000   -0.280000
  922.250000    4.000000   -0.250000
  922.979980    4.000000   -0.220000
  923.710022    4.000000   -0.200000
  924.440002    4.000000   -0.170000
  925.169983    4.000000   -0.150000
  925.890015    4.000000   -0.140000
  926.619995    4.000000   -0.130000
  927.349976    4.000000   -0.120000
  928.080017    4.000000   -0.120000
  928.809998    4.000000   -0.110000
  929.530029    4.000000   -0.110000
  930.260010    4.000000   -0.110000
  930.989990    4.000000   -0.100000
  931.719971    4.000000   -0.090000
  932.440002    4.000000   -0.090000
  933.169983    4.000000   -0.090000
  933.900024    4.000000   -0.090000
  934.630005    4.000000   -0.080000
  935.349976    4.000000   -0.080000
  936.080017    4.000000   -0.080000
  936.809998    4.000000   -0.080000
  937.530029    4.000000   -0.070000
  938.260010    4.000000   -0.070000
  938.989990    4.000000   -0.060000
  939.710022    4.000000   -0.060000
  940.440002    4.000000   -0.060000
  941.169983    4.000000   -0.050000
  941.890015    4.000000   -0.050000
  942.619995    4.000000   -0.050000
  943.340027    4.000000   -0.040000
  944.070007    4.000000   -0.040000
  944.799988    4.000000   -0.040000
  945.520020    4.000000   -0.040000
  946.250000    4.000000   -0.030000
  946.969971    4.000000   -0.040000
  947.700012    4.000000   -0.040000
  948.419983    4.000000   -0.040000
  949.150024    4.000000   -0.040000
  949.880005    4.000000   -0.040000
  950.599976    4.000000   -0.030000
  951.330017    4.000000   -0.040000
  952.049988    4.000000   -0.040000
  952.780029    4.000000   -0.030000
  953.500000    4.000000   -0.030000
  954.229980    4.000000   -0.030000
  954.950012    4.000000   -0.030000
  955.679993    4.000000   -0.030000
  956.400024    4.000000   -0.030000
  957.119995    4.000000   -0.020000
  957.849976    4.000000   -0.020000
  958.570007    4.000000   -0.020000
  959.299988    4.000000   -0.020000
  960.020020    4.000000   -0.030000
  960.750000    4.000000   -0.040000
  961.469971    4.000000   -0.040000
  962.190002    4.000000   -0.030000
  962.919983    4.000000   -0.030000
  963.640015    4.000000   -0.040000
  964.369995    4.000000   -0.040000
  965.090027    4.000000   -0.030000
  965.809998    4.000000   -0.030000
  966.539978    4.000000   -0.030000
  967.260010    4.000000   -0.020000
  967.979980    4.000000   -0.020000
  968.710022    4.000000   -0.020000
  969.429993    4.000000   -0.020000
  970.150024    4.000000   -0.030000
  970.880005    4.000000   -0.030000
  971.599976    4.000000   -0.040000
  972.320007    4.000000   -0.030000
  973.039978    4.000000   -0.030000
  973.770020    4.000000   -0.020000
  974.489990    4.000000   -0.010000
  975.210022    4.000000   -0.010000
  975.929993    4.000000   -0.010000
  976.659973    4.000000   -0.010000
  977.380005    4.000000   -0.010000
  978.099976    4.000000   -0.010000
  978.820007    4.000000   -0.020000
  979.539978    4.000000   -0.010000
  980.270020    4.000000   -0.010000
  980.989990    4.000000   -0.000000
  981.710022    4.000000   -0.000000
  982.429993    4.000000   -0.010000
  983.150024    4.000000   -0.010000
  983.869995    4.000000   -0.020000
  984.599976    4.000000   -0.020000
  985.320007    4.000000   -0.010000
  986.039978    4.000000   -0.010000
  986.760010    4.000000   -0.020000
  987.479980    4.000000   -0.020000
  988.200012    4.000000   -0.030000
  988.919983    4.000000   -0.020000
  989.640015    4.000000   -0.020000
  990.359985    4.000000   -0.010000
  991.080017    4.000000   -0.010000
  991.799988    4.000000   -0.010000
  992.530029    4.000000   -0.020000
  993.250000    4.000000   -0.020000
  993.969971    4.000000   -0.020000
  994.690002    4.000000   -0.020000
  995.409973    4.000000   -0.010000
  996.130005    4.000000   -0.010000
  996.849976    4.000000   -0.010000
  997.570007    4.000000   -0.010000
  998.289978    4.000000   -0.020000
  999.010010    4.000000   -0.010000
  999.719971    4.000000   -0.010000
 1000.440002    4.000000   -0.020000
 1001.159973    4.000000   -0.010000
 1001.880005    4.000000   -0.020000
 1002.599976    4.000000   -0.010000
 1003.320007    4.000000   -0.000000
 1004.039978    4.000000   -0.000000
 1004.760010    4.000000   -0.000000
 1005.479980    4.000000   -0.000000
 1006.200012    4.000000   -0.000000
 1006.919983    4.000000   -0.010000
 1007.630005    4.000000   -0.020000
 1008.349976    4.000000   -0.020000
 1009.070007    4.000000   -0.010000
 1009.789978    4.000000   -0.010000
 1010.510010    4.000000   -0.010000
 1011.229980    4.000000   -0.010000
 1011.940002    4.000000   -0.010000
 1012.659973    4.000000   -0.010000
 1013.380005    4.000000   -0.020000
 1014.099976    4.000000   -0.020000
 1014.820007    4.000000   -0.010000
 1015.530029    4.000000   -0.000000
 1016.250000    4.000000   -0.000000
 1016.969971    4.000000   -0.010000
 1017.690002    4.000000   -0.010000
 1018.400024    4.000000   -0.010000
 1019.119995    4.000000   -0.000000
 1019.840027    4.000000    0.000000
 1020.559998    4.000000    0.000000
 1021.270020    4.000000    0.000000
 1021.989990    4.000000   -0.010000
 1022.710022    4.000000   -0.000000
 1023.419983    4.000000    0.000000
 1024.140015    4.000000    0.000000
 1024.859985    4.000000   -0.000000
 1025.569946    4.000000   -0.000000
 1026.290039    4.000000    0.000000
 1027.010010    4.000000    0.000000
 1027.719971    4.000000   -0.010000
 1028.439941    4.000000   -0.020000
 1029.150024    4.000000   -0.020000
 1029.869995    4.000000   -0.010000
 1030.589966    4.000000   -0.000000
 1031.300049    4.000000    0.000000
 1032.020020    4.000000   -0.000000
 1032.729980    4.000000   -0.010000
 1033.449951    4.000000   -0.020000
 1034.160034    4.000000   -0.020000
 1034.880005    4.000000   -0.020000
 1035.599976    4.000000   -0.020000
 1036.310059    4.000000   -0.010000
 1037.030029    4.000000   -0.020000
 1037.739990    4.000000   -0.010000
 1038.459961    4.000000   -0.020000
 1039.170044    4.000000   -0.010000
 1039.890015    4.000000   -0.010000
 1040.599976    4.000000   -0.010000
 1041.310059    4.000000   -0.010000
 1042.030029    4.000000   -0.010000
 1042.739990    4.000000   -0.010000
 1043.459961    4.000000   -0.010000
 1044.170044    4.000000   -0.010000
 1044.890015    4.000000   -0.010000
 1045.599976    4.000000   -0.010000
 1046.310059    4.000000    0.000000
 1047.030029    4.000000    0.000000
 1047.739990    4.000000   -0.010000
 1048.459961    4.000000   -0.020000
 1049.170044    4.000000   -0.000000
 1049.880005    4.000000    0.000000
 1050.599976    4.000000    0.000000
 1051.310059    4.000000   -0.010000
 1052.020020    4.000000   -0.010000
 1052.739990    4.000000   -0.030000
 1053.449951    4.000000   -0.020000
 1054.160034    4.000000   -0.020000
 1054.880005    4.000000   -0.010000
 1055.589966    4.000000   -0.020000
 1056.300049    4.000000   -0.020000
 1057.010010    4.000000   -0.030000
 1057.729980    4.000000   -0.030000
 1058.439941    4.000000   -0.030000
 1059.150024    4.000000   -0.020000
 1059.859985    4.000000   -0.010000
 1060.579956    4.000000   -0.010000
 1061.290039    4.000000   -0.010000
 1062.000000    4.000000   -0.010000
 1062.709961    4.000000   -0.010000
 1063.420044    4.000000   -0.020000
 1064.140015    4.000000   -0.020000
 1064.849976    4.000000   -0.030000
 1065.560059    4.000000   -0.020000
 1066.270020    4.000000   -0.020000
 1066.979980    4.000000   -0.010000
 1067.689941    4.000000   -0.000000
 1068.400024    4.000000    0.000000
 1069.119995    4.000000    0.000000
 1069.829956    4.000000    0.000000
 1070.540039    4.000000   -0.000000
 1071.250000    4.000000   -0.010000
 1071.959961    4.000000   -0.020000
 1072.670044    4.000000   -0.040000
 1073.380005    4.000000   -0.030000
 1074.089966    4.000000   -0.020000
 1074.800049    4.000000   -0.010000
 1075.510010    4.000000   -0.010000
 1076.219971    4.000000   -0.030000
 1076.930054    4.000000   -0.040000
 1077.640015    4.000000   -0.040000
 1078.349976    4.000000   -0.050000
 1079.060059    4.000000   -0.030000
 1079.770020    4.000000   -0.030000
 1080.479980    4.000000   -0.020000
 1081.189941    4.000000   -0.030000
 1081.900024    4.000000   -0.010000
 1082.609985    4.000000   -0.000000
 1083.319946    4.000000   -0.010000
 1084.030029    4.000000   -0.020000
 1084.739990    4.000000   -0.030000
 1085.449951    4.000000   -0.030000
 1086.160034    4.000000   -0.040000
 1086.869995    4.000000   -0.050000
 1087.579956    4.000000   -0.040000
 1088.290039    4.000000   -0.050000
 1088.989990    4.000000   -0.050000
 1089.699951    4.000000   -0.060000
 1090.410034    4.000000   -0.040000
 1091.119995    4.000000   -0.030000
 1091.829956    4.000000   -0.030000
 1092.540039    4.000000   -0.030000
 1093.239990    4.000000   -0.050000
 1093.949951    4.000000   -0.040000
 1094.660034    4.000000   -0.030000
 1095.369995    4.000000   -0.040000
 1096.079956    4.000000   -0.060000
 1096.780029    4.000000   -0.070000
 1097.489990    4.000000   -0.060000
 1098.199951    4.000000   -0.060000
 1098.910034    4.000000   -0.070000
 1099.609985    4.000000   -0.070000
 1100.319946    4.000000   -0.080000
 1101.030029    4.000000   -0.080000
 1101.739990    4.000000   -0.090000
 1102.439941    4.000000   -0.070000
 1103.150024    4.000000   -0.050000
 1103.859985    4.000000   -0.040000
 1104.560059    4.000000   -0.060000
 1105.270020    4.000000   -0.070000
 1105.979980    4.000000   -0.080000
 1106.680054    4.000000   -0.080000
 1107.390015    4.000000   -0.090000
 1108.099976    4.000000   -0.080000
 1108.800049    4.000000   -0.080000
 1109.510010    4.000000   -0.070000
 1110.209961    4.000000   -0.060000
 1110.920044    4.000000   -0.050000
 1111.630005    4.000000   -0.050000
 1112.329956    4.000000   -0.050000
 1113.040039    4.000000   -0.060000
 1113.739990    4.000000   -0.080000
 1114.449951    4.000000   -0.080000
 1115.150024    4.000000   -0.090000
 1115.859985    4.000000   -0.080000
 1116.569946    4.000000   -0.070000
 1117.270020    4.000000   -0.080000
 1117.979980    4.000000   -0.100000
 1118.680054    4.000000   -0.100000

  347.690002    5.000000   -0.610000
  348.480011    5.000000   -2.010000
  349.260010    5.000000   20.160000
  350.040009    5.000000    0.030000
  350.820007    5.000000   -0.010000
  351.609985    5.000000   -0.010000
  352.390015    5.000000    0.010000
  353.170013    5.000000    0.020000
  353.950012    5.000000    0.020000
  354.739990    5.000000   -0.000000
  355.519989    5.000000   -0.010000
  356.299988    5.000000   -0.030000
  357.079987    5.000000   -0.000000
  357.869995    5.000000    0.010000
  358.649994    5.000000    0.010000
  359.429993    5.000000   -0.010000
  360.209991    5.000000   -0.030000
  360.989990    5.000000   -0.030000
  361.769989    5.000000   -0.040000
  362.559998    5.000000   -0.020000
  363.339996    5.000000   -0.040000
  364.119995    5.000000   -0.020000
  364.899994    5.000000   -0.020000
  365.679993    5.000000   -0.000000
  366.459991    5.000000   -0.030000
  367.250000    5.000000   -0.010000
  368.029999    5.000000   -0.010000
  368.809998    5.000000   -0.030000
  369.589996    5.000000   -0.050000
  370.369995    5.000000   -0.050000
  371.149994    5.000000   -0.040000
  371.929993    5.000000   -0.040000
  372.709991    5.000000   -0.040000
  373.489990    5.000000   -0.030000
  374.279999    5.000000   -0.030000
  375.059998    5.000000   -0.020000
  375.839996    5.000000   -0.020000
  376.619995    5.000000   -0.010000
  377.399994    5.000000   -0.010000
  378.179993    5.000000   -0.020000
  378.959991    5.000000   -0.030000
  379.739990    5.000000   -0.030000
  380.519989    5.000000   -0.010000
  381.299988    5.000000   -0.010000
  382.079987    5.000000   -0.020000
  382.859985    5.000000   -0.030000
  383.640015    5.000000   -0.030000
  384.420013    5.000000   -0.030000
  385.200012    5.000000   -0.020000
  385.980011    5.000000   -0.020000
  386.760010    5.000000   -0.020000
  387.540009    5.000000   -0.030000
  388.320007    5.000000   -0.040000
  389.100006    5.000000   -0.030000
  389.880005    5.000000   -0.030000
  390.660004    5.000000   -0.030000
  391.440002    5.000000   -0.030000
  392.220001    5.000000   -0.030000
  393.000000    5.000000   -0.030000
  393.769989    5.000000   -0.030000
  394.549988    5.000000   -0.030000
  395.329987    5.000000   -0.040000
  396.109985    5.000000   -0.030000
  396.890015    5.000000   -0.030000
  397.670013    5.000000   -0.030000
  398.450012    5.000000   -0.020000
  399.230011    5.000000   -0.030000
  400.010010    5.000000   -0.030000
  400.779999    5.000000   -0.030000
  401.559998    5.000000   -0.030000
  402.339996    5.000000   -0.030000
  403.119995    5.000000   -0.030000
  403.899994    5.000000   -0.030000
  404.679993    5.000000   -0.030000
  405.459991    5.000000   -0.030000
  406.230011    5.000000   -0.030000
  407.010010    5.000000   -0.030000
  407.790009    5.000000   -0.030000
  408.570007    5.000000   -0.030000
  409.350006    5.000000   -0.030000
  410.119995    5.000000   -0.030000
  410.899994    5.000000   -0.030000
  411.679993    5.000000   -0.030000
  412.459991    5.000000   -0.030000
  413.239990    5.000000   -0.030000
  414.010010    5.000000   -0.030000
  414.790009    5.000000   -0.030000
  415.570007    5.000000   -0.030000
  416.350006    5.000000   -0.030000
  417.119995    5.000000   -0.030000
  417.899994    5.000000   -0.030000
  418.679993    5.000000   -0.020000
  419.450012    5.000000   -0.020000
  420.230011    5.000000   -0.020000
  421.010010    5.000000   -0.020000
  421.790009    5.000000   -0.020000
  422.559998    5.000000   -0.020000
  423.339996    5.000000   -0.020000
  424.119995    5.000000   -0.020000
  424.890015    5.000000   -0.020000
  425.670013    5.000000   -0.020000
  426.450012    5.000000   -0.020000
  427.220001    5.000000   -0.020000
  428.000000    5.000000   -0.020000
  428.769989    5.000000   -0.020000
  429.549988    5.000000   -0.020000
  430.329987    5.000000   -0.020000
  431.100006    5.000000   -0.020000
  431.880005    5.000000   -0.020000
  432.660004    5.000000   -0.020000
  433.429993    5.000000   -0.020000
  434.209991    5.000000   -0.020000
  434.980011    5.000000   -0.020000
  435.760010    5.000000   -0.010000
  436.540009    5.000000   -0.010000
  437.309998    5.000000   -0.010000
  438.089996    5.000000   -0.010000
  438.859985    5.000000   -0.020000
  439.640015    5.000000   -0.020000
  440.410004    5.000000   -0.020000
  441.190002    5.000000   -0.020000
  441.959991    5.000000   -0.010000
  442.739990    5.000000   -0.010000
  443.510010    5.000000   -0.010000
  444.290009    5.000000   -0.010000
  445.059998    5.000000   -0.010000
  445.839996    5.000000   -0.010000
  446.609985    5.000000   -0.010000
  447.390015    5.000000   -0.010000
  448.160004    5.000000   -0.010000
  448.940002    5.000000   -0.010000
  449.709991    5.000000   -0.010000
  450.489990    5.000000   -0.010000
  451.260010    5.000000   -0.010000
  452.040009    5.000000   -0.010000
  452.809998    5.000000   -0.010000
  453.579987    5.000000   -0.010000
  454.359985    5.000000   -0.010000
  455.130005    5.000000   -0.010000
  455.910004    5.000000   -0.010000
  456.679993    5.000000   -0.010000
  457.459991    5.000000   -0.010000
  458.230011    5.000000   -0.010000
  459.000000    5.000000   -0.010000
  459.779999    5.000000   -0.010000
  460.549988    5.000000   -0.010000
  461.320007    5.000000   -0.010000
  462.100006    5.000000   -0.010000
  462.869995    5.000000   -0.010000
  463.649994    5.000000   -0.020000
  464.420013    5.000000   -0.010000
  465.190002    5.000000   -0.010000
  465.970001    5.000000   -0.010000
  466.739990    5.000000   -0.010000
  467.510010    5.000000   -0.010000
  468.279999    5.000000   -0.010000
  469.059998    5.000000   -0.010000
  469.829987    5.000000   -0.010000
  470.600006    5.000000   -0.010000
  471.380005    5.000000   -0.010000
  472.149994    5.000000   -0.000000
  472.920013    5.000000   -0.000000
  473.690002    5.000000   -0.000000
  474.470001    5.000000    0.000000
  475.239990    5.000000    0.000000
  476.010010    5.000000    0.000000
  476.779999    5.000000    0.000000
  477.559998    5.000000    0.010000
  478.329987    5.000000    0.010000
  479.100006    5.000000    0.010000
  479.869995    5.000000    0.010000
  480.640015    5.000000    0.010000
  481.420013    5.000000    0.020000
  482.190002    5.000000    0.020000
  482.959991    5.000000    0.020000
  483.730011    5.000000    0.020000
  484.500000    5.000000    0.020000
  485.279999    5.000000    0.030000
  486.049988    5.000000    0.030000
  486.820007    5.000000    0.030000
  487.589996    5.000000    0.030000
  488.359985    5.000000    0.030000
  489.130005    5.000000    0.040000
  489.899994    5.000000    0.040000
  490.679993    5.000000    0.040000
  491.450012    5.000000    0.040000
  492.220001    5.000000    0.040000
  492.989990    5.000000    0.050000
  493.760010    5.000000    0.050000
  494.529999    5.000000    0.050000
  495.299988    5.000000    0.050000
  496.070007    5.000000    0.050000
  496.839996    5.000000    0.050000
  497.609985    5.000000    0.050000
  498.380005    5.000000    0.050000
  499.149994    5.000000    0.050000
  499.920013    5.000000    0.050000
  500.690002    5.000000    0.050000
  501.459991    5.000000    0.060000
  502.230011    5.000000    0.060000
  503.000000    5.000000    0.070000
  503.769989    5.000000    0.070000
  504.540009    5.000000    0.080000
  505.309998    5.000000    0.080000
  506.079987    5.000000    0.090000
  506.850006    5.000000    0.090000
  507.619995    5.000000    0.100000
  508.390015    5.000000    0.100000
  509.160004    5.000000    0.110000
  509.929993    5.000000    0.110000
  510.700012    5.000000    0.110000
  511.470001    5.000000    0.120000
  512.239990    5.000000    0.120000
  513.010010    5.000000    0.130000
  513.780029    5.000000    0.130000
  514.549988    5.000000    0.130000
  515.320007    5.000000    0.130000
  516.090027    5.000000    0.130000
  516.859985    5.000000    0.130000
  517.619995    5.000000    0.130000
  518.390015    5.000000    0.130000
  519.159973    5.000000    0.140000
  519.929993    5.000000    0.140000
  520.700012    5.000000    0.140000
  521.469971    5.000000    0.130000
  522.239990    5.000000    0.130000
  523.000000    5.000000    0.130000
  523.770020    5.000000    0.130000
  524.539978    5.000000    0.130000
  525.309998    5.000000    0.130000
  526.080017    5.000000    0.130000
  526.840027    5.000000    0.130000
  527.609985    5.000000    0.130000
  528.380005    5.000000    0.130000
  529.150024    5.000000    0.130000
  529.919983    5.000000    0.130000
  530.679993    5.000000    0.130000
  531.450012    5.000000    0.130000
  532.219971    5.000000    0.120000
  532.989990    5.000000    0.120000
  533.750000    5.000000    0.120000
  534.520020    5.000000    0.120000
  535.289978    5.000000    0.120000
  536.059998    5.000000    0.110000
  536.820007    5.000000    0.110000
  537.590027    5.000000    0.110000
  538.359985    5.000000    0.110000
  539.119995    5.000000    0.110000
  539.890015    5.000000    0.100000
  540.659973    5.000000    0.100000
  541.419983    5.000000    0.100000
  542.190002    5.000000    0.100000
  542.960022    5.000000    0.100000
  543.719971    5.000000    0.100000
  544.489990    5.000000    0.090000
  545.260010    5.000000    0.090000
  546.020020    5.000000    0.090000
  546.789978    5.000000    0.090000
  547.559998    5.000000    0.090000
  548.320007    5.000000    0.080000
  549.090027    5.000000    0.080000
  549.849976    5.000000    0.080000
  550.619995    5.000000    0.080000
  551.390015    5.000000    0.070000
  552.150024    5.000000    0.070000
  552.919983    5.000000    0.070000
  553.679993    5.000000    0.070000
  554.450012    5.000000    0.070000
  555.210022    5.000000    0.060000
  555.979980    5.000000    0.060000
  556.750000    5.000000    0.060000
  557.510010    5.000000    0.060000
  558.280029    5.000000    0.060000
  559.039978    5.000000    0.050000
  559.809998    5.000000    0.050000
  560.570007    5.000000    0.050000
  561.340027    5.000000    0.040000
  562.099976    5.000000    0.040000
  562.869995    5.000000    0.040000
  563.630005    5.000000    0.040000
  564.390015    5.000000    0.040000
  565.159973    5.000000    0.030000
  565.919983    5.000000    0.030000
  566.690002    5.000000    0.030000
  567.450012    5.000000    0.030000
  568.219971    5.000000    0.020000
  568.979980    5.000000    0.020000
  569.750000    5.000000    0.020000
  570.510010    5.000000    0.020000
  571.270020    5.000000    0.010000
  572.039978    5.000000    0.010000
  572.799988    5.000000    0.010000
  573.570007    5.000000    0.010000
  574.330017    5.000000    0.000000
  575.090027    5.000000    0.000000
  575.859985    5.000000   -0.000000
  576.619995    5.000000   -0.000000
  577.380005    5.000000   -0.010000
  578.150024    5.000000   -0.010000
  578.909973    5.000000   -0.010000
  579.669983    5.000000   -0.010000
  580.440002    5.000000   -0.020000
  581.200012    5.000000   -0.020000
  581.960022    5.000000   -0.020000
  582.729980    5.000000   -0.020000
  583.489990    5.000000   -0.020000
  584.250000    5.000000   -0.030000
  585.020020    5.000000   -0.030000
  585.780029    5.000000   -0.030000
  586.539978    5.000000   -0.030000
  587.299988    5.000000   -0.040000
  588.070007    5.000000   -0.040000
  588.830017    5.000000   -0.040000
  589.590027    5.000000   -0.040000
  590.349976    5.000000   -0.050000
  591.119995    5.000000   -0.050000
  591.880005    5.000000   -0.050000
  592.640015    5.000000   -0.050000
  593.400024    5.000000   -0.050000
  594.159973    5.000000   -0.060000
  594.929993    5.000000   -0.060000
  595.690002    5.000000   -0.060000
  596.450012    5.000000   -0.070000
  597.210022    5.000000   -0.070000
  597.969971    5.000000   -0.070000
  598.729980    5.000000   -0.070000
  599.500000    5.000000   -0.080000
  600.260010    5.000000   -0.080000
  601.020020    5.000000   -0.080000
  601.780029    5.000000   -0.090000
  602.539978    5.000000   -0.090000
  603.299988    5.000000   -0.090000
  604.059998    5.000000   -0.100000
  604.820007    5.000000   -0.100000
  605.580017    5.000000   -0.100000
  606.349976    5.000000   -0.110000
  607.109985    5.000000   -0.110000
  607.869995    5.000000   -0.110000
  608.630005    5.000000   -0.120000
  609.390015    5.000000   -0.120000
  610.150024    5.000000   -0.120000
  610.909973    5.000000   -0.130000
  611.669983    5.000000   -0.130000
  612.429993    5.000000   -0.130000
  613.190002    5.000000   -0.130000
  613.950012    5.000000   -0.140000
  614.710022    5.000000   -0.140000
  615.469971    5.000000   -0.140000
  616.229980    5.000000   -0.140000
  616.989990    5.000000   -0.150000
  617.750000    5.000000   -0.150000
  618.510010    5.000000   -0.150000
  619.270020    5.000000   -0.150000
  620.030029    5.000000   -0.160000
  620.789978    5.000000   -0.160000
  621.549988    5.000000   -0.160000
  622.309998    5.000000   -0.160000
  623.070007    5.000000   -0.160000
  623.830017    5.000000   -0.160000
  624.580017    5.000000   -0.160000
  625.340027    5.000000   -0.160000
  626.099976    5.000000   -0.170000
  626.859985    5.000000   -0.170000
  627.619995    5.000000   -0.170000
  628.380005    5.000000   -0.170000
  629.140015    5.000000   -0.170000
  629.900024    5.000000   -0.170000
  630.659973    5.000000   -0.170000
  631.409973    5.000000   -0.170000
  632.169983    5.000000   -0.170000
  632.929993    5.000000   -0.170000
  633.690002    5.000000   -0.170000
  634.450012    5.000000   -0.170000
  635.210022    5.000000   -0.180000
  635.960022    5.000000   -0.180000
  636.719971    5.000000   -0.180000
  637.479980    5.000000   -0.180000
  638.239990    5.000000   -0.180000
  639.000000    5.000000   -0.180000
  639.750000    5.000000   -0.180000
  640.510010    5.000000   -0.180000
  641.270020    5.000000   -0.180000
  642.030029    5.000000   -0.180000
  642.780029    5.000000   -0.180000
  643.539978    5.000000   -0.180000
  644.299988    5.000000   -0.170000
  645.059998    5.000000   -0.170000
  645.809998    5.000000   -0.180000
  646.570007    5.000000   -0.180000
  647.330017    5.000000   -0.180000
  648.080017    5.000000   -0.170000
  648.840027    5.000000   -0.170000
  649.599976    5.000000   -0.170000
  650.349976    5.000000   -0.170000
  651.109985    5.000000   -0.170000
  651.869995    5.000000   -0.170000
  652.619995    5.000000   -0.170000
  653.380005    5.000000   -0.170000
  654.140015    5.000000   -0.170000
  654.890015    5.000000   -0.170000
  655.650024    5.000000   -0.170000
  656.409973    5.000000   -0.170000
  657.159973    5.000000   -0.170000
  657.919983    5.000000   -0.170000
  658.669983    5.000000   -0.160000
  659.429993    5.000000   -0.160000
  660.179993    5.000000   -0.160000
  660.940002    5.000000   -0.160000
  661.700012    5.000000   -0.160000
  662.450012    5.000000   -0.160000
  663.210022    5.000000   -0.160000
  663.960022    5.000000   -0.160000
  664.719971    5.000000   -0.160000
  665.469971    5.000000   -0.160000
  666.229980    5.000000   -0.160000
  666.979980    5.000000   -0.160000
  667.739990    5.000000   -0.160000
  668.489990    5.000000   -0.160000
  669.250000    5.000000   -0.150000
  670.000000    5.000000   -0.150000
  670.760010    5.000000   -0.150000
  671.510010    5.000000   -0.150000
  672.270020    5.000000   -0.150000
  673.020020    5.000000   -0.150000
  673.780029    5.000000   -0.150000
  674.530029    5.000000   -0.150000
  675.289978    5.000000   -0.150000
  676.039978    5.000000   -0.150000
  676.789978    5.000000   -0.140000
  677.549988    5.000000   -0.140000
  678.299988    5.000000   -0.140000
  679.059998    5.000000   -0.140000
  679.809998    5.000000   -0.140000
  680.559998    5.000000   -0.140000
  681.320007    5.000000   -0.140000
  682.070007    5.000000   -0.140000
  682.820007    5.000000   -0.140000
  683.580017    5.000000   -0.140000
  684.330017    5.000000   -0.130000
  685.080017    5.000000   -0.130000
  685.840027    5.000000   -0.130000
  686.590027    5.000000   -0.130000
  687.340027    5.000000   -0.130000
  688.099976    5.000000   -0.130000
  688.849976    5.000000   -0.130000
  689.599976    5.000000   -0.130000
  690.359985    5.000000   -0.130000
  691.109985    5.000000   -0.130000
  691.859985    5.000000   -0.130000
  692.609985    5.000000   -0.130000
  693.369995    5.000000   -0.130000
  694.119995    5.000000   -0.130000
  694.869995    5.000000   -0.130000
  695.619995    5.000000   -0.130000
  696.380005    5.000000   -0.130000
  697.130005    5.000000   -0.130000
  697.880005    5.000000   -0.130000
  698.630005    5.000000   -0.130000
  699.390015    5.000000   -0.130000
  700.140015    5.000000   -0.120000
  700.890015    5.000000   -0.120000
  701.640015    5.000000   -0.120000
  702.390015    5.000000   -0.120000
  703.140015    5.000000   -0.130000
  703.900024    5.000000   -0.130000
  704.650024    5.000000   -0.130000
  705.400024    5.000000   -0.120000
  706.150024    5.000000   -0.120000
  706.900024    5.000000   -0.120000
  707.650024    5.000000   -0.130000
  708.400024    5.000000   -0.130000
  709.150024    5.000000   -0.130000
  709.909973    5.000000   -0.130000
  710.659973    5.000000   -0.130000
  711.409973    5.000000   -0.140000
  712.159973    5.000000   -0.140000
  712.909973    5.000000   -0.140000
  713.659973    5.000000   -0.140000
  714.409973    5.000000   -0.150000
  715.159973    5.000000   -0.150000
  715.909973    5.000000   -0.160000
  716.659973    5.000000   -0.160000
  717.409973    5.000000   -0.170000
  718.159973    5.000000   -0.180000
  718.909973    5.000000   -0.190000
  719.659973    5.000000   -0.200000
  720.409973    5.000000   -0.210000
  721.159973    5.000000   -0.220000
  721.909973    5.000000   -0.230000
  722.659973    5.000000   -0.230000
  723.409973    5.000000   -0.240000
  724.159973    5.000000   -0.250000
  724.909973    5.000000   -0.250000
  725.659973    5.000000   -0.250000
  726.409973    5.000000   -0.260000
  727.159973    5.000000   -0.260000
  727.909973    5.000000   -0.270000
  728.650024    5.000000   -0.280000
  729.400024    5.000000   -0.290000
  730.150024    5.000000   -0.300000
  730.900024    5.000000   -0.290000
  731.650024    5.000000   -0.280000
  732.400024    5.000000   -0.260000
  733.150024    5.000000   -0.240000
  733.900024    5.000000   -0.230000
  734.640015    5.000000   -0.240000
  735.390015    5.000000   -0.250000
  736.140015    5.000000   -0.260000
  736.890015    5.000000   -0.270000
  737.640015    5.000000   -0.280000
  738.390015    5.000000   -0.280000
  739.130005    5.000000   -0.280000
  739.880005    5.000000   -0.270000
  740.630005    5.000000   -0.260000
  741.380005    5.000000   -0.250000
  742.130005    5.000000   -0.230000
  742.869995    5.000000   -0.210000
  743.619995    5.000000   -0.190000
  744.369995    5.000000   -0.170000
  745.119995    5.000000   -0.140000
  745.859985    5.000000   -0.120000
  746.609985    5.000000   -0.100000
  747.359985    5.000000   -0.080000
  748.099976    5.000000   -0.060000
  748.849976    5.000000   -0.050000
  749.599976    5.000000   -0.030000
  750.349976    5.000000   -0.020000
  751.090027    5.000000   -0.000000
  751.840027    5.000000    0.010000
  752.590027    5.000000    0.030000
  753.330017    5.000000    0.050000
  754.080017    5.000000    0.070000
  754.830017    5.000000    0.100000
  755.570007    5.000000    0.130000
  756.320007    5.000000    0.170000
  757.059998    5.000000    0.200000
  757.809998    5.000000    0.240000
  758.559998    5.000000    0.280000
  759.299988    5.000000    0.320000
  760.049988    5.000000    0.360000
  760.789978    5.000000    0.410000
  761.539978    5.000000    0.450000
  762.289978    5.000000    0.490000
  763.030029    5.000000    0.540000
  763.780029    5.000000    0.580000
  764.520020    5.000000    0.610000
  765.270020    5.000000    0.650000
  766.010010    5.000000    0.680000
  766.760010    5.000000    0.700000
  767.500000    5.000000    0.730000
  768.250000    5.000000    0.740000
  768.989990    5.000000    0.760000
  769.739990    5.000000    0.770000
  770.479980    5.000000    0.780000
  771.229980    5.000000    0.780000
  771.969971    5.000000    0.780000
  772.719971    5.000000    0.770000
  773.460022    5.000000    0.760000
  774.210022    5.000000    0.750000
  774.950012    5.000000    0.740000
  775.700012    5.000000    0.720000
  776.440002    5.000000    0.710000
  777.179993    5.000000    0.700000
  777.929993    5.000000    0.680000
  778.669983    5.000000    0.660000
  779.419983    5.000000    0.640000
  780.159973    5.000000    0.620000
  780.900024    5.000000    0.600000
  781.650024    5.000000    0.580000
  782.390015    5.000000    0.570000
  783.130005    5.000000    0.550000
  783.880005    5.000000    0.530000
  784.619995    5.000000    0.520000
  785.359985    5.000000    0.500000
  786.109985    5.000000    0.480000
  786.849976    5.000000    0.470000
  787.590027    5.000000    0.450000
  788.340027    5.000000    0.440000
  789.080017    5.000000    0.420000
  789.820007    5.000000    0.410000
  790.570007    5.000000    0.400000
  791.309998    5.000000    0.380000
  792.049988    5.000000    0.370000
  792.789978    5.000000    0.360000
  793.539978    5.000000    0.350000
  794.280029    5.000000    0.340000
  795.020020    5.000000    0.330000
  795.760010    5.000000    0.310000
  796.500000    5.000000    0.310000
  797.250000    5.000000    0.290000
  797.989990    5.000000    0.290000
  798.729980    5.000000    0.280000
  799.469971    5.000000    0.270000
  800.210022    5.000000    0.260000
  800.960022    5.000000    0.260000
  801.700012    5.000000    0.250000
  802.440002    5.000000    0.240000
  803.179993    5.000000    0.230000
  803.919983    5.000000    0.220000
  804.659973    5.000000    0.210000
  805.400024    5.000000    0.210000
  806.150024    5.000000    0.200000
  806.890015    5.000000    0.190000
  807.630005    5.000000    0.190000
  808.369995    5.000000    0.180000
  809.109985    5.000000    0.180000
  809.849976    5.000000    0.170000
  810.590027    5.000000    0.170000
  811.330017    5.000000    0.160000
  812.070007    5.000000    0.150000
  812.809998    5.000000    0.140000
  813.549988    5.000000    0.140000
  814.289978    5.000000    0.130000
  815.030029    5.000000    0.130000
  815.770020    5.000000    0.130000
  816.510010    5.000000    0.120000
  817.250000    5.000000    0.120000
  817.989990    5.000000    0.110000
  818.729980    5.000000    0.100000
  819.469971    5.000000    0.100000
  820.210022    5.000000    0.100000
  820.950012    5.000000    0.090000
  821.690002    5.000000    0.090000
  822.429993    5.000000    0.090000
  823.169983    5.000000    0.090000
  823.909973    5.000000    0.080000
  824.650024    5.000000    0.080000
  825.390015    5.000000    0.080000
  826.130005    5.000000    0.070000
  826.869995    5.000000    0.070000
  827.609985    5.000000    0.070000
  828.340027    5.000000    0.070000
  829.080017    5.000000    0.070000
  829.820007    5.000000    0.060000
  830.559998    5.000000    0.060000
  831.299988    5.000000    0.050000
  832.039978    5.000000    0.050000
  832.780029    5.000000    0.050000
  833.510010    5.000000    0.040000
  834.250000    5.000000    0.040000
  834.989990    5.000000    0.030000
  835.729980    5.000000    0.030000
  836.469971    5.000000    0.030000
  837.200012    5.000000    0.040000
  837.940002    5.000000    0.040000
  838.679993    5.000000    0.040000
  839.419983    5.000000    0.040000
  840.150024    5.000000    0.030000
  840.890015    5.000000    0.030000
  841.630005    5.000000    0.030000
  842.369995    5.000000    0.030000
  843.099976    5.000000    0.020000
  843.840027    5.000000    0.020000
  844.580017    5.000000    0.010000
  845.309998    5.000000    0.010000
  846.049988    5.000000    0.010000
  846.789978    5.000000    0.010000
  847.530029    5.000000    0.020000
  848.260010    5.000000    0.010000
  849.000000    5.000000    0.010000
  849.739990    5.000000    0.010000
  850.469971    5.000000    0.010000
  851.210022    5.000000    0.010000
  851.940002    5.000000    0.010000
  852.679993    5.000000    0.010000
  853.419983    5.000000    0.000000
  854.150024    5.000000   -0.000000
  854.890015    5.000000   -0.010000
  855.619995    5.000000   -0.010000
  856.359985    5.000000   -0.010000
  857.099976    5.000000   -0.010000
  857.830017    5.000000   -0.000000
  858.570007    5.000000   -0.010000
  859.299988    5.000000   -0.010000
  860.039978    5.000000   -0.010000
  860.770020    5.000000   -0.010000
  861.510010    5.000000   -0.020000
  862.239990    5.000000   -0.010000
  862.979980    5.000000   -0.020000
  863.710022    5.000000   -0.020000
  864.450012    5.000000   -0.020000
  865.179993    5.000000   -0.020000
  865.919983    5.000000   -0.020000
  866.650024    5.000000   -0.020000
  867.390015    5.000000   -0.020000
  868.119995    5.000000   -0.020000
  868.859985    5.000000   -0.020000
  869.590027    5.000000   -0.030000
  870.330017    5.000000   -0.030000
  871.059998    5.000000   -0.020000
  871.789978    5.000000   -0.020000
  872.530029    5.000000   -0.030000
  873.260010    5.000000   -0.030000
  874.000000    5.000000   -0.030000
  874.729980    5.000000   -0.030000
  875.460022    5.000000   -0.030000
  876.200012    5.000000   -0.030000
  876.929993    5.000000   -0.030000
  877.659973    5.000000   -0.030000
  878.400024    5.000000   -0.030000
  879.130005    5.000000   -0.030000
  879.859985    5.000000   -0.030000
  880.599976    5.000000   -0.030000
  881.330017    5.000000   -0.030000
  882.059998    5.000000   -0.030000
  882.799988    5.000000   -0.030000
  883.530029    5.000000   -0.040000
  884.260010    5.000000   -0.040000
  884.989990    5.000000   -0.040000
  885.729980    5.000000   -0.040000
  886.460022    5.000000   -0.040000
  887.190002    5.000000   -0.040000
  887.919983    5.000000   -0.040000
  888.659973    5.000000   -0.040000
  889.390015    5.000000   -0.030000
  890.119995    5.000000   -0.030000
  890.849976    5.000000   -0.030000
  891.580017    5.000000   -0.020000
  892.320007    5.000000   -0.010000
  893.049988    5.000000   -0.010000
  893.780029    5.000000   -0.000000
  894.510010    5.000000    0.000000
  895.239990    5.000000    0.000000
  895.969971    5.000000    0.010000
  896.710022    5.000000    0.010000
  897.440002    5.000000    0.010000
  898.169983    5.000000    0.010000
  898.900024    5.000000   -0.000000
  899.630005    5.000000   -0.020000
  900.359985    5.000000   -0.040000
  901.090027    5.000000   -0.070000
  901.820007    5.000000   -0.110000
  902.549988    5.000000   -0.160000
  903.280029    5.000000   -0.210000
  904.020020    5.000000   -0.260000
  904.750000    5.000000   -0.310000
  905.479980    5.000000   -0.350000
  906.210022    5.000000   -0.390000
  906.940002    5.000000   -0.420000
  907.669983    5.000000   -0.450000
  908.400024    5.000000   -0.470000
  909.130005    5.000000   -0.490000
  909.859985    5.000000   -0.490000
  910.590027    5.000000   -0.500000
  911.320007    5.000000   -0.490000
  912.049988    5.000000   -0.480000
  912.780029    5.000000   -0.460000
  913.510010    5.000000   -0.430000
  914.229980    5.000000   -0.390000
  914.960022    5.000000   -0.360000
  915.690002    5.000000   -0.320000
  916.419983    5.000000   -0.280000
  917.150024    5.000000   -0.240000
  917.880005    5.000000   -0.210000
  918.609985    5.000000   -0.190000
  919.340027    5.000000   -0.170000
  920.070007    5.000000   -0.160000
  920.799988    5.000000   -0.140000
  921.520020    5.000000   -0.130000
  922.250000    5.000000   -0.130000
  922.979980    5.000000   -0.120000
  923.710022    5.000000   -0.120000
  924.440002    5.000000   -0.110000
  925.169983    5.000000   -0.100000
  925.890015    5.000000   -0.100000
  926.619995    5.000000   -0.100000
  927.349976    5.000000   -0.090000
  928.080017    5.000000   -0.080000
  928.809998    5.000000   -0.080000
  929.530029    5.000000   -0.080000
  930.260010    5.000000   -0.080000
  930.989990    5.000000   -0.070000
  931.719971    5.000000   -0.070000
  932.440002    5.000000   -0.060000
  933.169983    5.000000   -0.060000
  933.900024    5.000000   -0.070000
  934.630005    5.000000   -0.060000
  935.349976    5.000000   -0.060000
  936.080017    5.000000   -0.060000
  936.809998    5.000000   -0.060000
  937.530029    5.000000   -0.060000
  938.260010    5.000000   -0.050000
  938.989990    5.000000   -0.040000
  939.710022    5.000000   -0.040000
  940.440002    5.000000   -0.040000
  941.169983    5.000000   -0.040000
  941.890015    5.000000   -0.030000
  942.619995    5.000000   -0.030000
  943.340027    5.000000   -0.030000
  944.070007    5.000000   -0.030000
  944.799988    5.000000   -0.030000
  945.520020    5.000000   -0.030000
  946.250000    5.000000   -0.030000
  946.969971    5.000000   -0.020000
  947.700012    5.000000   -0.030000
  948.419983    5.000000   -0.030000
  949.150024    5.000000   -0.020000
  949.880005    5.000000   -0.020000
  950.599976    5.000000   -0.020000
  951.330017    5.000000   -0.020000
  952.049988    5.000000   -0.020000
  952.780029    5.000000   -0.030000
  953.500000    5.000000   -0.020000
  954.229980    5.000000   -0.020000
  954.950012    5.000000   -0.030000
  955.679993    5.000000   -0.030000
  956.400024    5.000000   -0.030000
  957.119995    5.000000   -0.020000
  957.849976    5.000000   -0.020000
  958.570007    5.000000   -0.020000
  959.299988    5.000000   -0.020000
  960.020020    5.000000   -0.030000
  960.750000    5.000000   -0.040000
  961.469971    5.000000   -0.040000
  962.190002    5.000000   -0.030000
  962.919983    5.000000   -0.030000
  963.640015    5.000000   -0.020000
  964.369995    5.000000   -0.030000
  965.090027    5.000000   -0.020000
  965.809998    5.000000   -0.020000
  966.539978    5.000000   -0.020000
  967.260010    5.000000   -0.020000
  967.979980    5.000000   -0.020000
  968.710022    5.000000   -0.020000
  969.429993    5.000000   -0.030000
  970.150024    5.000000   -0.030000
  970.880005    5.000000   -0.030000
  971.599976    5.000000   -0.030000
  972.320007    5.000000   -0.020000
  973.039978    5.000000   -0.020000
  973.770020    5.000000   -0.010000
  974.489990    5.000000   -0.010000
  975.210022    5.000000   -0.010000
  975.929993    5.000000   -0.020000
  976.659973    5.000000   -0.020000
  977.380005    5.000000   -0.020000
  978.099976    5.000000   -0.020000
  978.820007    5.000000   -0.010000
  979.539978    5.000000   -0.020000
  980.270020    5.000000   -0.010000
  980.989990    5.000000   -0.010000
  981.710022    5.000000   -0.000000
  982.429993    5.000000   -0.010000
  983.150024    5.000000   -0.020000
  983.869995    5.000000   -0.020000
  984.599976    5.000000   -0.020000
  985.320007    5.000000   -0.020000
  986.039978    5.000000   -0.020000
  986.760010    5.000000   -0.020000
  987.479980    5.000000   -0.020000
  988.200012    5.000000   -0.020000
  988.919983    5.000000   -0.020000
  989.640015    5.000000   -0.020000
  990.359985    5.000000   -0.010000
  991.080017    5.000000   -0.010000
  991.799988    5.000000   -0.010000
  992.530029    5.000000   -0.020000
  993.250000    5.000000   -0.020000
  993.969971    5.000000   -0.020000
  994.690002    5.000000   -0.020000
  995.409973    5.000000   -0.010000
  996.130005    5.000000   -0.010000
  996.849976    5.000000   -0.010000
  997.570007    5.000000   -0.010000
  998.289978    5.000000   -0.020000
  999.010010    5.000000   -0.010000
  999.719971    5.000000   -0.020000
 1000.440002    5.000000   -0.010000
 1001.159973    5.000000   -0.020000
 1001.880005    5.000000   -0.020000
 1002.599976    5.000000   -0.000000
 1003.320007    5.000000    0.000000
 1004.039978    5.000000    0.010000
 1004.760010    5.000000    0.000000
 1005.479980    5.000000   -0.000000
 1006.200012    5.000000   -0.010000
 1006.919983    5.000000   -0.010000
 1007.630005    5.000000   -0.020000
 1008.349976    5.000000   -0.010000
 1009.070007    5.000000   -0.010000
 1009.789978    5.000000   -0.010000
 1010.510010    5.000000   -0.000000
 1011.229980    5.000000    0.010000
 1011.940002    5.000000    0.000000
 1012.659973    5.000000    0.000000
 1013.380005    5.000000   -0.010000
 1014.099976    5.000000   -0.010000
 1014.820007    5.000000   -0.010000
 1015.530029    5.000000   -0.000000
 1016.250000    5.000000    0.000000
 1016.969971    5.000000    0.000000
 1017.690002    5.000000    0.000000
 1018.400024    5.000000   -0.000000
 1019.119995    5.000000    0.000000
 1019.840027    5.000000   -0.000000
 1020.559998    5.000000   -0.000000
 1021.270020    5.000000   -0.000000
 1021.989990    5.000000   -0.000000
 1022.710022    5.000000    0.000000
 1023.419983    5.000000    0.000000
 1024.140015    5.000000    0.010000
 1024.859985    5.000000    0.000000
 1025.569946    5.000000   -0.000000
 1026.290039    5.000000    0.000000
 1027.010010    5.000000   -0.010000
 1027.719971    5.000000   -0.010000
 1028.439941    5.000000   -0.020000
 1029.150024    5.000000   -0.020000
 1029.869995    5.000000   -0.000000
 1030.589966    5.000000    0.010000
 1031.300049    5.000000    0.000000
 1032.020020    5.000000   -0.000000
 1032.729980    5.000000   -0.010000
 1033.449951    5.000000   -0.010000
 1034.160034    5.000000   -0.020000
 1034.880005    5.000000   -0.020000
 1035.599976    5.000000   -0.010000
 1036.310059    5.000000   -0.010000
 1037.030029    5.000000   -0.010000
 1037.739990    5.000000   -0.010000
 1038.459961    5.000000   -0.010000
 1039.170044    5.000000   -0.010000
 1039.890015    5.000000   -0.000000
 1040.599976    5.000000   -0.000000
 1041.310059    5.000000    0.000000
 1042.030029    5.000000   -0.010000
 1042.739990    5.000000   -0.010000
 1043.459961    5.000000   -0.020000
 1044.170044    5.000000   -0.020000
 1044.890015    5.000000   -0.010000
 1045.599976    5.000000   -0.010000
 1046.310059    5.000000    0.000000
 1047.030029    5.000000   -0.000000
 1047.739990    5.000000   -0.010000
 1048.459961    5.000000   -0.010000
 1049.170044    5.000000   -0.010000
 1049.880005    5.000000   -0.000000
 1050.599976    5.000000    0.000000
 1051.310059    5.000000   -0.010000
 1052.020020    5.000000   -0.010000
 1052.739990    5.000000   -0.030000
 1053.449951    5.000000   -0.020000
 1054.160034    5.000000   -0.000000
 1054.880005    5.000000    0.000000
 1055.589966    5.000000   -0.010000
 1056.300049    5.000000   -0.010000
 1057.010010    5.000000   -0.020000
 1057.729980    5.000000   -0.030000
 1058.439941    5.000000   -0.020000
 1059.150024    5.000000   -0.010000
 1059.859985    5.000000   -0.010000
 1060.579956    5.000000   -0.010000
 1061.290039    5.000000   -0.020000
 1062.000000    5.000000   -0.010000
 1062.709961    5.000000   -0.000000
 1063.420044    5.000000   -0.010000
 1064.140015    5.000000   -0.020000
 1064.849976    5.000000   -0.040000
 1065.560059    5.000000   -0.030000
 1066.270020    5.000000   -0.020000
 1066.979980    5.000000   -0.000000
 1067.689941    5.000000   -0.000000
 1068.400024    5.000000   -0.000000
 1069.119995    5.000000   -0.000000
 1069.829956    5.000000   -0.010000
 1070.540039    5.000000   -0.010000
 1071.250000    5.000000   -0.020000
 1071.959961    5.000000   -0.020000
 1072.670044    5.000000   -0.040000
 1073.380005    5.000000   -0.040000
 1074.089966    5.000000   -0.020000
 1074.800049    5.000000   -0.010000
 1075.510010    5.000000    0.010000
 1076.219971    5.000000    0.000000
 1076.930054    5.000000   -0.020000
 1077.640015    5.000000   -0.030000
 1078.349976    5.000000   -0.040000
 1079.060059    5.000000   -0.030000
 1079.770020    5.000000   -0.030000
 1080.479980    5.000000   -0.040000
 1081.189941    5.000000   -0.030000
 1081.900024    5.000000   -0.010000
 1082.609985    5.000000    0.000000
 1083.319946    5.000000   -0.000000
 1084.030029    5.000000   -0.010000
 1084.739990    5.000000   -0.020000
 1085.449951    5.000000   -0.020000
 1086.160034    5.000000   -0.030000
 1086.869995    5.000000   -0.040000
 1087.579956    5.000000   -0.040000
 1088.290039    5.000000   -0.050000
 1088.989990    5.000000   -0.040000
 1089.699951    5.000000   -0.050000
 1090.410034    5.000000   -0.040000
 1091.119995    5.000000   -0.030000
 1091.829956    5.000000   -0.030000
 1092.540039    5.000000   -0.030000
 1093.239990    5.000000   -0.050000
 1093.949951    5.000000   -0.040000
 1094.660034    5.000000   -0.040000
 1095.369995    5.000000   -0.040000
 1096.079956    5.000000   -0.060000
 1096.780029    5.000000   -0.080000
 1097.489990    5.000000   -0.060000
 1098.199951    5.000000   -0.060000
 1098.910034    5.000000   -0.040000
 1099.609985    5.000000   -0.060000
 1100.319946    5.000000   -0.070000
 1101.030029    5.000000   -0.090000
 1101.739990    5.000000   -0.090000
 1102.439941    5.000000   -0.080000
 1103.150024    5.000000   -0.080000
 1103.859985    5.000000   -0.060000
 1104.560059    5.000000   -0.080000
 1105.270020    5.000000   -0.070000
 1105.979980    5.000000   -0.060000
 1106.680054    5.000000   -0.060000
 1107.390015    5.000000   -0.070000
 1108.099976    5.000000   -0.070000
 1108.800049    5.000000   -0.070000
 1109.510010    5.000000   -0.050000
 1110.209961    5.000000   -0.050000
 1110.920044    5.000000   -0.040000
 1111.630005    5.000000   -0.060000
 1112.329956    5.000000   -0.060000
 1113.040039    5.000000   -0.080000
 1113.739990    5.000000   -0.080000
 1114.449951    5.000000   -0.090000
 1115.150024    5.000000   -0.100000
 1115.859985    5.000000   -0.090000
 1116.569946    5.000000   -0.080000
 1117.270020    5.000000   -0.080000
 1117.979980    5.000000   -0.080000
 1118.680054    5.000000   -0.080000

  347.690002    6.000000   -0.690000
  348.480011    6.000000   -2.020000
  349.260010    6.000000   14.650000
  350.040009    6.000000    0.090000
  350.820007    6.000000    0.010000
  351.609985    6.000000   -0.010000
  352.390015    6.000000   -0.020000
  353.170013    6.000000   -0.010000
  353.950012    6.000000   -0.000000
  354.739990    6.000000    0.020000
  355.519989    6.000000    0.010000
  356.299988    6.000000   -0.000000
  357.079987    6.000000    0.000000
  357.869995    6.000000    0.020000
  358.649994    6.000000    0.010000
  359.429993    6.000000   -0.000000
  360.209991    6.000000   -0.010000
  360.989990    6.000000    0.010000
  361.769989    6.000000   -0.010000
  362.559998    6.000000   -0.010000
  363.339996    6.000000   -0.030000
  364.119995    6.000000   -0.010000
  364.899994    6.000000    0.000000
  365.679993    6.000000    0.020000
  366.459991    6.000000    0.000000
  367.250000    6.000000    0.010000
  368.029999    6.000000    0.010000
  368.809998    6.000000    0.010000
  369.589996    6.000000   -0.010000
  370.369995    6.000000   -0.020000
  371.149994    6.000000   -0.010000
  371.929993    6.000000   -0.030000
  372.709991    6.000000   -0.020000
  373.489990    6.000000   -0.020000
  374.279999    6.000000   -0.000000
  375.059998    6.000000   -0.010000
  375.839996    6.000000   -0.020000
  376.619995    6.000000   -0.020000
  377.399994    6.000000   -0.020000
  378.179993    6.000000   -0.020000
  378.959991    6.000000   -0.030000
  379.739990    6.000000   -0.030000
  380.519989    6.000000   -0.020000
  381.299988    6.000000   -0.020000
  382.079987    6.000000   -0.020000
  382.859985    6.000000   -0.030000
  383.640015    6.000000   -0.030000
  384.420013    6.000000   -0.020000
  385.200012    6.000000   -0.020000
  385.980011    6.000000   -0.010000
  386.760010    6.000000   -0.020000
  387.540009    6.000000   -0.020000
  388.320007    6.000000   -0.030000
  389.100006    6.000000   -0.020000
  389.880005    6.000000   -0.020000
  390.660004    6.000000   -0.030000
  391.440002    6.000000   -0.030000
  392.220001    6.000000   -0.030000
  393.000000    6.000000   -0.020000
  393.769989    6.000000   -0.020000
  394.549988    6.000000   -0.030000
  395.329987    6.000000   -0.030000
  396.109985    6.000000   -0.020000
  396.890015    6.000000   -0.030000
  397.670013    6.000000   -0.020000
  398.450012    6.000000   -0.020000
  399.230011    6.000000   -0.020000
  400.010010    6.000000   -0.030000
  400.779999    6.000000   -0.030000
  401.559998    6.000000   -0.030000
  402.339996    6.000000   -0.030000
  403.119995    6.000000   -0.030000
  403.899994    6.000000   -0.030000
  404.679993    6.000000   -0.030000
  405.459991    6.000000   -0.030000
  406.230011    6.000000   -0.030000
  407.010010    6.000000   -0.030000
  407.790009    6.000000   -0.030000
  408.570007    6.000000   -0.030000
  409.350006    6.000000   -0.030000
  410.119995    6.000000   -0.030000
  410.899994    6.000000   -0.030000
  411.679993    6.000000   -0.030000
  412.459991    6.000000   -0.030000
  413.239990    6.000000   -0.030000
  414.010010    6.000000   -0.030000
  414.790009    6.000000   -0.030000
  415.570007    6.000000   -0.030000
  416.350006    6.000000   -0.030000
  417.119995    6.000000   -0.030000
  417.899994    6.000000   -0.030000
  418.679993    6.000000   -0.030000
  419.450012    6.000000   -0.020000
  420.230011    6.000000   -0.020000
  421.010010    6.000000   -0.020000
  421.790009    6.000000   -0.020000
  422.559998    6.000000   -0.020000
  423.339996    6.000000   -0.020000
  424.119995    6.000000   -0.020000
  424.890015    6.000000   -0.020000
  425.670013    6.000000   -0.020000
  426.450012    6.000000   -0.020000
  427.220001    6.000000   -0.020000
  428.000000    6.000000   -0.020000
  428.769989    6.000000   -0.020000
  429.549988    6.000000   -0.020000
  430.329987    6.000000   -0.020000
  431.100006    6.000000   -0.020000
  431.880005    6.000000   -0.020000
  432.660004    6.000000   -0.020000
  433.429993    6.000000   -0.020000
  434.209991    6.000000   -0.020000
  434.980011    6.000000   -0.020000
  435.760010    6.000000   -0.020000
  436.540009    6.000000   -0.010000
  437.309998    6.000000   -0.020000
  438.089996    6.000000   -0.020000
  438.859985    6.000000   -0.020000
  439.640015    6.000000   -0.010000
  440.410004    6.000000   -0.010000
  441.190002    6.000000   -0.020000
  441.959991    6.000000   -0.020000
  442.739990    6.000000   -0.020000
  443.510010    6.000000   -0.010000
  444.290009    6.000000   -0.010000
  445.059998    6.000000   -0.010000
  445.839996    6.000000   -0.010000
  446.609985    6.000000   -0.010000
  447.390015    6.000000   -0.010000
  448.160004    6.000000   -0.010000
  448.940002    6.000000   -0.010000
  449.709991    6.000000   -0.010000
  450.489990    6.000000   -0.010000
  451.260010    6.000000   -0.010000
  452.040009    6.000000   -0.010000
  452.809998    6.000000   -0.010000
  453.579987    6.000000   -0.010000
  454.359985    6.000000   -0.010000
  455.130005    6.000000   -0.010000
  455.910004    6.000000   -0.010000
  456.679993    6.000000   -0.020000
  457.459991    6.000000   -0.020000
  458.230011    6.000000   -0.020000
  459.000000    6.000000   -0.020000
  459.779999    6.000000   -0.020000
  460.549988    6.000000   -0.020000
  461.320007    6.000000   -0.020000
  462.100006    6.000000   -0.020000
  462.869995    6.000000   -0.020000
  463.649994    6.000000   -0.020000
  464.420013    6.000000   -0.020000
  465.190002    6.000000   -0.020000
  465.970001    6.000000   -0.020000
  466.739990    6.000000   -0.020000
  467.510010    6.000000   -0.020000
  468.279999    6.000000   -0.020000
  469.059998    6.000000   -0.020000
  469.829987    6.000000   -0.020000
  470.600006    6.000000   -0.020000
  471.380005    6.000000   -0.010000
  472.149994    6.000000   -0.010000
  472.920013    6.000000   -0.010000
  473.690002    6.000000   -0.010000
  474.470001    6.000000   -0.010000
  475.239990    6.000000   -0.010000
  476.010010    6.000000   -0.010000
  476.779999    6.000000   -0.000000
  477.559998    6.000000   -0.000000
  478.329987    6.000000    0.000000
  479.100006    6.000000    0.000000
  479.869995    6.000000    0.000000
  480.640015    6.000000    0.000000
  481.420013    6.000000    0.010000
  482.190002    6.000000    0.010000
  482.959991    6.000000    0.010000
  483.730011    6.000000    0.010000
  484.500000    6.000000    0.010000
  485.279999    6.000000    0.020000
  486.049988    6.000000    0.020000
  486.820007    6.000000    0.020000
  487.589996    6.000000    0.030000
  488.359985    6.000000    0.030000
  489.130005    6.000000    0.030000
  489.899994    6.000000    0.030000
  490.679993    6.000000    0.030000
  491.450012    6.000000    0.030000
  492.220001    6.000000    0.030000
  492.989990    6.000000    0.030000
  493.760010    6.000000    0.030000
  494.529999    6.000000    0.030000
  495.299988    6.000000    0.040000
  496.070007    6.000000    0.040000
  496.839996    6.000000    0.040000
  497.609985    6.000000    0.040000
  498.380005    6.000000    0.040000
  499.149994    6.000000    0.050000
  499.920013    6.000000    0.050000
  500.690002    6.000000    0.060000
  501.459991    6.000000    0.060000
  502.230011    6.000000    0.070000
  503.000000    6.000000    0.080000
  503.769989    6.000000    0.080000
  504.540009    6.000000    0.090000
  505.309998    6.000000    0.090000
  506.079987    6.000000    0.100000
  506.850006    6.000000    0.100000
  507.619995    6.000000    0.100000
  508.390015    6.000000    0.110000
  509.160004    6.000000    0.110000
  509.929993    6.000000    0.120000
  510.700012    6.000000    0.120000
  511.470001    6.000000    0.120000
  512.239990    6.000000    0.130000
  513.010010    6.000000    0.130000
  513.780029    6.000000    0.130000
  514.549988    6.000000    0.130000
  515.320007    6.000000    0.130000
  516.090027    6.000000    0.140000
  516.859985    6.000000    0.140000
  517.619995    6.000000    0.140000
  518.390015    6.000000    0.140000
  519.159973    6.000000    0.140000
  519.929993    6.000000    0.140000
  520.700012    6.000000    0.140000
  521.469971    6.000000    0.140000
  522.239990    6.000000    0.140000
  523.000000    6.000000    0.140000
  523.770020    6.000000    0.140000
  524.539978    6.000000    0.140000
  525.309998    6.000000    0.130000
  526.080017    6.000000    0.130000
  526.840027    6.000000    0.130000
  527.609985    6.000000    0.130000
  528.380005    6.000000    0.130000
  529.150024    6.000000    0.130000
  529.919983    6.000000    0.130000
  530.679993    6.000000    0.130000
  531.450012    6.000000    0.130000
  532.219971    6.000000    0.120000
  532.989990    6.000000    0.120000
  533.750000    6.000000    0.120000
  534.520020    6.000000    0.120000
  535.289978    6.000000    0.120000
  536.059998    6.000000    0.120000
  536.820007    6.000000    0.110000
  537.590027    6.000000    0.110000
  538.359985    6.000000    0.110000
  539.119995    6.000000    0.110000
  539.890015    6.000000    0.110000
  540.659973    6.000000    0.110000
  541.419983    6.000000    0.100000
  542.190002    6.000000    0.100000
  542.960022    6.000000    0.100000
  543.719971    6.000000    0.100000
  544.489990    6.000000    0.100000
  545.260010    6.000000    0.090000
  546.020020    6.000000    0.090000
  546.789978    6.000000    0.090000
  547.559998    6.000000    0.090000
  548.320007    6.000000    0.080000
  549.090027    6.000000    0.080000
  549.849976    6.000000    0.080000
  550.619995    6.000000    0.080000
  551.390015    6.000000    0.080000
  552.150024    6.000000    0.070000
  552.919983    6.000000    0.070000
  553.679993    6.000000    0.070000
  554.450012    6.000000    0.070000
  555.210022    6.000000    0.070000
  555.979980    6.000000    0.060000
  556.750000    6.000000    0.060000
  557.510010    6.000000    0.060000
  558.280029    6.000000    0.060000
  559.039978    6.000000    0.060000
  559.809998    6.000000    0.050000
  560.570007    6.000000    0.050000
  561.340027    6.000000    0.050000
  562.099976    6.000000    0.050000
  562.869995    6.000000    0.040000
  563.630005    6.000000    0.040000
  564.390015    6.000000    0.040000
  565.159973    6.000000    0.040000
  565.919983    6.000000    0.030000
  566.690002    6.000000    0.030000
  567.450012    6.000000    0.030000
  568.219971    6.000000    0.030000
  568.979980    6.000000    0.020000
  569.750000    6.000000    0.020000
  570.510010    6.000000    0.020000
  571.270020    6.000000    0.020000
  572.039978    6.000000    0.010000
  572.799988    6.000000    0.010000
  573.570007    6.000000    0.010000
  574.330017    6.000000    0.010000
  575.090027    6.000000    0.000000
  575.859985    6.000000    0.000000
  576.619995    6.000000   -0.000000
  577.380005    6.000000   -0.000000
  578.150024    6.000000   -0.010000
  578.909973    6.000000   -0.010000
  579.669983    6.000000   -0.010000
  580.440002    6.000000   -0.010000
  581.200012    6.000000   -0.010000
  581.960022    6.000000   -0.020000
  582.729980    6.000000   -0.020000
  583.489990    6.000000   -0.020000
  584.250000    6.000000   -0.020000
  585.020020    6.000000   -0.030000
  585.780029    6.000000   -0.030000
  586.539978    6.000000   -0.030000
  587.299988    6.000000   -0.030000
  588.070007    6.000000   -0.040000
  588.830017    6.000000   -0.040000
  589.590027    6.000000   -0.040000
  590.349976    6.000000   -0.040000
  591.119995    6.000000   -0.050000
  591.880005    6.000000   -0.050000
  592.640015    6.000000   -0.050000
  593.400024    6.000000   -0.050000
  594.159973    6.000000   -0.050000
  594.929993    6.000000   -0.060000
  595.690002    6.000000   -0.060000
  596.450012    6.000000   -0.060000
  597.210022    6.000000   -0.070000
  597.969971    6.000000   -0.070000
  598.729980    6.000000   -0.070000
  599.500000    6.000000   -0.080000
  600.260010    6.000000   -0.080000
  601.020020    6.000000   -0.080000
  601.780029    6.000000   -0.090000
  602.539978    6.000000   -0.090000
  603.299988    6.000000   -0.090000
  604.059998    6.000000   -0.100000
  604.820007    6.000000   -0.100000
  605.580017    6.000000   -0.100000
  606.349976    6.000000   -0.110000
  607.109985    6.000000   -0.110000
  607.869995    6.000000   -0.110000
  608.630005    6.000000   -0.120000
  609.390015    6.000000   -0.120000
  610.150024    6.000000   -0.120000
  610.909973    6.000000   -0.130000
  611.669983    6.000000   -0.130000
  612.429993    6.000000   -0.130000
  613.190002    6.000000   -0.130000
  613.950012    6.000000   -0.140000
  614.710022    6.000000   -0.140000
  615.469971    6.000000   -0.140000
  616.229980    6.000000   -0.150000
  616.989990    6.000000   -0.150000
  617.750000    6.000000   -0.150000
  618.510010    6.000000   -0.150000
  619.270020    6.000000   -0.150000
  620.030029    6.000000   -0.160000
  620.789978    6.000000   -0.160000
  621.549988    6.000000   -0.160000
  622.309998    6.000000   -0.160000
  623.070007    6.000000   -0.160000
  623.830017    6.000000   -0.160000
  624.580017    6.000000   -0.170000
  625.340027    6.000000   -0.170000
  626.099976    6.000000   -0.170000
  626.859985    6.000000   -0.170000
  627.619995    6.000000   -0.170000
  628.380005    6.000000   -0.170000
  629.140015    6.000000   -0.170000
  629.900024    6.000000   -0.170000
  630.659973    6.000000   -0.170000
  631.409973    6.000000   -0.180000
  632.169983    6.000000   -0.180000
  632.929993    6.000000   -0.180000
  633.690002    6.000000   -0.180000
  634.450012    6.000000   -0.180000
  635.210022    6.000000   -0.180000
  635.960022    6.000000   -0.180000
  636.719971    6.000000   -0.180000
  637.479980    6.000000   -0.180000
  638.239990    6.000000   -0.180000
  639.000000    6.000000   -0.180000
  639.750000    6.000000   -0.180000
  640.510010    6.000000   -0.180000
  641.270020    6.000000   -0.180000
  642.030029    6.000000   -0.180000
  642.780029    6.000000   -0.180000
  643.539978    6.000000   -0.180000
  644.299988    6.000000   -0.180000
  645.059998    6.000000   -0.180000
  645.809998    6.000000   -0.180000
  646.570007    6.000000   -0.180000
  647.330017    6.000000   -0.180000
  648.080017    6.000000   -0.180000
  648.840027    6.000000   -0.180000
  649.599976    6.000000   -0.180000
  650.349976    6.000000   -0.180000
  651.109985    6.000000   -0.180000
  651.869995    6.000000   -0.180000
  652.619995    6.000000   -0.180000
  653.380005    6.000000   -0.170000
  654.140015    6.000000   -0.170000
  654.890015    6.000000   -0.170000
  655.650024    6.000000   -0.170000
  656.409973    6.000000   -0.170000
  657.159973    6.000000   -0.170000
  657.919983    6.000000   -0.170000
  658.669983    6.000000   -0.170000
  659.429993    6.000000   -0.170000
  660.179993    6.000000   -0.170000
  660.940002    6.000000   -0.170000
  661.700012    6.000000   -0.170000
  662.450012    6.000000   -0.160000
  663.210022    6.000000   -0.160000
  663.960022    6.000000   -0.160000
  664.719971    6.000000   -0.160000
  665.469971    6.000000   -0.160000
  666.229980    6.000000   -0.160000
  666.979980    6.000000   -0.160000
  667.739990    6.000000   -0.160000
  668.489990    6.000000   -0.160000
  669.250000    6.000000   -0.160000
  670.000000    6.000000   -0.150000
  670.760010    6.000000   -0.150000
  671.510010    6.000000   -0.150000
  672.270020    6.000000   -0.150000
  673.020020    6.000000   -0.150000
  673.780029    6.000000   -0.150000
  674.530029    6.000000   -0.150000
  675.289978    6.000000   -0.150000
  676.039978    6.000000   -0.140000
  676.789978    6.000000   -0.140000
  677.549988    6.000000   -0.140000
  678.299988    6.000000   -0.140000
  679.059998    6.000000   -0.140000
  679.809998    6.000000   -0.140000
  680.559998    6.000000   -0.140000
  681.320007    6.000000   -0.140000
  682.070007    6.000000   -0.140000
  682.820007    6.000000   -0.140000
  683.580017    6.000000   -0.140000
  684.330017    6.000000   -0.140000
  685.080017    6.000000   -0.130000
  685.840027    6.000000   -0.130000
  686.590027    6.000000   -0.130000
  687.340027    6.000000   -0.130000
  688.099976    6.000000   -0.130000
  688.849976    6.000000   -0.130000
  689.599976    6.000000   -0.130000
  690.359985    6.000000   -0.130000
  691.109985    6.000000   -0.130000
  691.859985    6.000000   -0.130000
  692.609985    6.000000   -0.130000
  693.369995    6.000000   -0.130000
  694.119995    6.000000   -0.130000
  694.869995    6.000000   -0.130000
  695.619995    6.000000   -0.130000
  696.380005    6.000000   -0.130000
  697.130005    6.000000   -0.130000
  697.880005    6.000000   -0.130000
  698.630005    6.000000   -0.130000
  699.390015    6.000000   -0.130000
  700.140015    6.000000   -0.130000
  700.890015    6.000000   -0.130000
  701.640015    6.000000   -0.130000
  702.390015    6.000000   -0.130000
  703.140015    6.000000   -0.130000
  703.900024    6.000000   -0.130000
  704.650024    6.000000   -0.130000
  705.400024    6.000000   -0.130000
  706.150024    6.000000   -0.130000
  706.900024    6.000000   -0.130000
  707.650024    6.000000   -0.130000
  708.400024    6.000000   -0.130000
  709.150024    6.000000   -0.140000
  709.909973    6.000000   -0.140000
  710.659973    6.000000   -0.140000
  711.409973    6.000000   -0.150000
  712.159973    6.000000   -0.140000
  712.909973    6.000000   -0.150000
  713.659973    6.000000   -0.150000
  714.409973    6.000000   -0.160000
  715.159973    6.000000   -0.170000
  715.909973    6.000000   -0.170000
  716.659973    6.000000   -0.180000
  717.409973    6.000000   -0.180000
  718.159973    6.000000   -0.190000
  718.909973    6.000000   -0.200000
  719.659973    6.000000   -0.210000
  720.409973    6.000000   -0.220000
  721.159973    6.000000   -0.240000
  721.909973    6.000000   -0.240000
  722.659973    6.000000   -0.250000
  723.409973    6.000000   -0.250000
  724.159973    6.000000   -0.260000
  724.909973    6.000000   -0.260000
  725.659973    6.000000   -0.260000
  726.409973    6.000000   -0.260000
  727.159973    6.000000   -0.270000
  727.909973    6.000000   -0.280000
  728.650024    6.000000   -0.290000
  729.400024    6.000000   -0.300000
  730.150024    6.000000   -0.300000
  730.900024    6.000000   -0.280000
  731.650024    6.000000   -0.260000
  732.400024    6.000000   -0.250000
  733.150024    6.000000   -0.240000
  733.900024    6.000000   -0.250000
  734.640015    6.000000   -0.260000
  735.390015    6.000000   -0.270000
  736.140015    6.000000   -0.280000
  736.890015    6.000000   -0.290000
  737.640015    6.000000   -0.290000
  738.390015    6.000000   -0.290000
  739.130005    6.000000   -0.280000
  739.880005    6.000000   -0.270000
  740.630005    6.000000   -0.260000
  741.380005    6.000000   -0.240000
  742.130005    6.000000   -0.220000
  742.869995    6.000000   -0.200000
  743.619995    6.000000   -0.180000
  744.369995    6.000000   -0.150000
  745.119995    6.000000   -0.130000
  745.859985    6.000000   -0.110000
  746.609985    6.000000   -0.090000
  747.359985    6.000000   -0.070000
  748.099976    6.000000   -0.050000
  748.849976    6.000000   -0.040000
  749.599976    6.000000   -0.030000
  750.349976    6.000000   -0.010000
  751.090027    6.000000    0.010000
  751.840027    6.000000    0.030000
  752.590027    6.000000    0.050000
  753.330017    6.000000    0.070000
  754.080017    6.000000    0.100000
  754.830017    6.000000    0.130000
  755.570007    6.000000    0.170000
  756.320007    6.000000    0.200000
  757.059998    6.000000    0.240000
  757.809998    6.000000    0.280000
  758.559998    6.000000    0.330000
  759.299988    6.000000    0.370000
  760.049988    6.000000    0.420000
  760.789978    6.000000    0.460000
  761.539978    6.000000    0.500000
  762.289978    6.000000    0.550000
  763.030029    6.000000    0.590000
  763.780029    6.000000    0.630000
  764.520020    6.000000    0.660000
  765.270020    6.000000    0.690000
  766.010010    6.000000    0.710000
  766.760010    6.000000    0.740000
  767.500000    6.000000    0.760000
  768.250000    6.000000    0.770000
  768.989990    6.000000    0.780000
  769.739990    6.000000    0.780000
  770.479980    6.000000    0.790000
  771.229980    6.000000    0.790000
  771.969971    6.000000    0.780000
  772.719971    6.000000    0.780000
  773.460022    6.000000    0.760000
  774.210022    6.000000    0.750000
  774.950012    6.000000    0.730000
  775.700012    6.000000    0.720000
  776.440002    6.000000    0.710000
  777.179993    6.000000    0.690000
  777.929993    6.000000    0.670000
  778.669983    6.000000    0.650000
  779.419983    6.000000    0.630000
  780.159973    6.000000    0.610000
  780.900024    6.000000    0.600000
  781.650024    6.000000    0.580000
  782.390015    6.000000    0.560000
  783.130005    6.000000    0.540000
  783.880005    6.000000    0.520000
  784.619995    6.000000    0.510000
  785.359985    6.000000    0.490000
  786.109985    6.000000    0.480000
  786.849976    6.000000    0.460000
  787.590027    6.000000    0.440000
  788.340027    6.000000    0.430000
  789.080017    6.000000    0.420000
  789.820007    6.000000    0.410000
  790.570007    6.000000    0.390000
  791.309998    6.000000    0.380000
  792.049988    6.000000    0.360000
  792.789978    6.000000    0.350000
  793.539978    6.000000    0.340000
  794.280029    6.000000    0.330000
  795.020020    6.000000    0.320000
  795.760010    6.000000    0.310000
  796.500000    6.000000    0.300000
  797.250000    6.000000    0.290000
  797.989990    6.000000    0.280000
  798.729980    6.000000    0.270000
  799.469971    6.000000    0.260000
  800.210022    6.000000    0.260000
  800.960022    6.000000    0.250000
  801.700012    6.000000    0.240000
  802.440002    6.000000    0.230000
  803.179993    6.000000    0.220000
  803.919983    6.000000    0.220000
  804.659973    6.000000    0.210000
  805.400024    6.000000    0.200000
  806.150024    6.000000    0.200000
  806.890015    6.000000    0.190000
  807.630005    6.000000    0.180000
  808.369995    6.000000    0.180000
  809.109985    6.000000    0.170000
  809.849976    6.000000    0.170000
  810.590027    6.000000    0.160000
  811.330017    6.000000    0.150000
  812.070007    6.000000    0.150000
  812.809998    6.000000    0.140000
  813.549988    6.000000    0.140000
  814.289978    6.000000    0.130000
  815.030029    6.000000    0.130000
  815.770020    6.000000    0.130000
  816.510010    6.000000    0.120000
  817.250000    6.000000    0.120000
  817.989990    6.000000    0.110000
  818.729980    6.000000    0.100000
  819.469971    6.000000    0.100000
  820.210022    6.000000    0.090000
  820.950012    6.000000    0.090000
  821.690002    6.000000    0.090000
  822.429993    6.000000    0.080000
  823.169983    6.000000    0.080000
  823.909973    6.000000    0.080000
  824.650024    6.000000    0.080000
  825.390015    6.000000    0.080000
  826.130005    6.000000    0.080000
  826.869995    6.000000    0.070000
  827.609985    6.000000    0.070000
  828.340027    6.000000    0.070000
  829.080017    6.000000    0.070000
  829.820007    6.000000    0.060000
  830.559998    6.000000    0.060000
  831.299988    6.000000    0.050000
  832.039978    6.000000    0.050000
  832.780029    6.000000    0.050000
  833.510010    6.000000    0.040000
  834.250000    6.000000    0.040000
  834.989990    6.000000    0.030000
  835.729980    6.000000    0.030000
  836.469971    6.000000    0.030000
  837.200012    6.000000    0.030000
  837.940002    6.000000    0.040000
  838.679993    6.000000    0.040000
  839.419983    6.000000    0.040000
  840.150024    6.000000    0.030000
  840.890015    6.000000    0.030000
  841.630005    6.000000    0.020000
  842.369995    6.000000    0.020000
  843.099976    6.000000    0.020000
  843.840027    6.000000    0.010000
  844.580017    6.000000    0.010000
  845.309998    6.000000    0.010000
  846.049988    6.000000    0.010000
  846.789978    6.000000    0.010000
  847.530029    6.000000    0.010000
  848.260010    6.000000    0.010000
  849.000000    6.000000    0.010000
  849.739990    6.000000    0.000000
  850.469971    6.000000    0.000000
  851.210022    6.000000    0.000000
  851.940002    6.000000    0.000000
  852.679993    6.000000    0.000000
  853.419983    6.000000   -0.000000
  854.150024    6.000000   -0.010000
  854.890015    6.000000   -0.020000
  855.619995    6.000000   -0.020000
  856.359985    6.000000   -0.020000
  857.099976    6.000000   -0.010000
  857.830017    6.000000   -0.010000
  858.570007    6.000000   -0.010000
  859.299988    6.000000   -0.010000
  860.039978    6.000000   -0.020000
  860.770020    6.000000   -0.020000
  861.510010    6.000000   -0.020000
  862.239990    6.000000   -0.010000
  862.979980    6.000000   -0.020000
  863.710022    6.000000   -0.020000
  864.450012    6.000000   -0.030000
  865.179993    6.000000   -0.030000
  865.919983    6.000000   -0.030000
  866.650024    6.000000   -0.020000
  867.390015    6.000000   -0.020000
  868.119995    6.000000   -0.020000
  868.859985    6.000000   -0.020000
  869.590027    6.000000   -0.030000
  870.330017    6.000000   -0.030000
  871.059998    6.000000   -0.030000
  871.789978    6.000000   -0.030000
  872.530029    6.000000   -0.030000
  873.260010    6.000000   -0.030000
  874.000000    6.000000   -0.030000
  874.729980    6.000000   -0.040000
  875.460022    6.000000   -0.030000
  876.200012    6.000000   -0.030000
  876.929993    6.000000   -0.030000
  877.659973    6.000000   -0.040000
  878.400024    6.000000   -0.040000
  879.130005    6.000000   -0.030000
  879.859985    6.000000   -0.030000
  880.599976    6.000000   -0.030000
  881.330017    6.000000   -0.030000
  882.059998    6.000000   -0.030000
  882.799988    6.000000   -0.030000
  883.530029    6.000000   -0.040000
  884.260010    6.000000   -0.030000
  884.989990    6.000000   -0.030000
  885.729980    6.000000   -0.030000
  886.460022    6.000000   -0.030000
  887.190002    6.000000   -0.030000
  887.919983    6.000000   -0.020000
  888.659973    6.000000   -0.010000
  889.390015    6.000000   -0.000000
  890.119995    6.000000    0.000000
  890.849976    6.000000    0.010000
  891.580017    6.000000    0.010000
  892.320007    6.000000    0.020000
  893.049988    6.000000    0.020000
  893.780029    6.000000    0.020000
  894.510010    6.000000   -0.000000
  895.239990    6.000000   -0.030000
  895.969971    6.000000   -0.070000
  896.710022    6.000000   -0.120000
  897.440002    6.000000   -0.170000
  898.169983    6.000000   -0.220000
  898.900024    6.000000   -0.280000
  899.630005    6.000000   -0.330000
  900.359985    6.000000   -0.370000
  901.090027    6.000000   -0.400000
  901.820007    6.000000   -0.440000
  902.549988    6.000000   -0.460000
  903.280029    6.000000   -0.480000
  904.020020    6.000000   -0.490000
  904.750000    6.000000   -0.500000
  905.479980    6.000000   -0.500000
  906.210022    6.000000   -0.500000
  906.940002    6.000000   -0.480000
  907.669983    6.000000   -0.460000
  908.400024    6.000000   -0.430000
  909.130005    6.000000   -0.400000
  909.859985    6.000000   -0.360000
  910.590027    6.000000   -0.320000
  911.320007    6.000000   -0.290000
  912.049988    6.000000   -0.260000
  912.780029    6.000000   -0.230000
  913.510010    6.000000   -0.200000
  914.229980    6.000000   -0.180000
  914.960022    6.000000   -0.170000
  915.690002    6.000000   -0.160000
  916.419983    6.000000   -0.140000
  917.150024    6.000000   -0.130000
  917.880005    6.000000   -0.120000
  918.609985    6.000000   -0.120000
  919.340027    6.000000   -0.120000
  920.070007    6.000000   -0.110000
  920.799988    6.000000   -0.110000
  921.520020    6.000000   -0.100000
  922.250000    6.000000   -0.100000
  922.979980    6.000000   -0.090000
  923.710022    6.000000   -0.090000
  924.440002    6.000000   -0.080000
  925.169983    6.000000   -0.080000
  925.890015    6.000000   -0.070000
  926.619995    6.000000   -0.070000
  927.349976    6.000000   -0.070000
  928.080017    6.000000   -0.070000
  928.809998    6.000000   -0.060000
  929.530029    6.000000   -0.070000
  930.260010    6.000000   -0.060000
  930.989990    6.000000   -0.060000
  931.719971    6.000000   -0.050000
  932.440002    6.000000   -0.050000
  933.169983    6.000000   -0.050000
  933.900024    6.000000   -0.050000
  934.630005    6.000000   -0.050000
  935.349976    6.000000   -0.050000
  936.080017    6.000000   -0.050000
  936.809998    6.000000   -0.050000
  937.530029    6.000000   -0.050000
  938.260010    6.000000   -0.050000
  938.989990    6.000000   -0.040000
  939.710022    6.000000   -0.040000
  940.440002    6.000000   -0.040000
  941.169983    6.000000   -0.030000
  941.890015    6.000000   -0.030000
  942.619995    6.000000   -0.030000
  943.340027    6.000000   -0.030000
  944.070007    6.000000   -0.030000
  944.799988    6.000000   -0.020000
  945.520020    6.000000   -0.020000
  946.250000    6.000000   -0.020000
  946.969971    6.000000   -0.020000
  947.700012    6.000000   -0.020000
  948.419983    6.000000   -0.030000
  949.150024    6.000000   -0.020000
  949.880005    6.000000   -0.020000
  950.599976    6.000000   -0.020000
  951.330017    6.000000   -0.020000
  952.049988    6.000000   -0.020000
  952.780029    6.000000   -0.020000
  953.500000    6.000000   -0.030000
  954.229980    6.000000   -0.030000
  954.950012    6.000000   -0.030000
  955.679993    6.000000   -0.020000
  956.400024    6.000000   -0.020000
  957.119995    6.000000   -0.020000
  957.849976    6.000000   -0.020000
  958.570007    6.000000   -0.020000
  959.299988    6.000000   -0.020000
  960.020020    6.000000   -0.020000
  960.750000    6.000000   -0.020000
  961.469971    6.000000   -0.020000
  962.190002    6.000000   -0.020000
  962.919983    6.000000   -0.020000
  963.640015    6.000000   -0.020000
  964.369995    6.000000   -0.020000
  965.090027    6.000000   -0.020000
  965.809998    6.000000   -0.020000
  966.539978    6.000000   -0.020000
  967.260010    6.000000   -0.020000
  967.979980    6.000000   -0.020000
  968.710022    6.000000   -0.020000
  969.429993    6.000000   -0.020000
  970.150024    6.000000   -0.030000
  970.880005    6.000000   -0.020000
  971.599976    6.000000   -0.030000
  972.320007    6.000000   -0.020000
  973.039978    6.000000   -0.020000
  973.770020    6.000000   -0.010000
  974.489990    6.000000   -0.010000
  975.210022    6.000000   -0.010000
  975.929993    6.000000   -0.020000
  976.659973    6.000000   -0.020000
  977.380005    6.000000   -0.020000
  978.099976    6.000000   -0.020000
  978.820007    6.000000   -0.020000
  979.539978    6.000000   -0.020000
  980.270020    6.000000   -0.010000
  980.989990    6.000000   -0.010000
  981.710022    6.000000   -0.010000
  982.429993    6.000000   -0.010000
  983.150024    6.000000   -0.020000
  983.869995    6.000000   -0.020000
  984.599976    6.000000   -0.020000
  985.320007    6.000000   -0.020000
  986.039978    6.000000   -0.020000
  986.760010    6.000000   -0.020000
  987.479980    6.000000   -0.020000
  988.200012    6.000000   -0.020000
  988.919983    6.000000   -0.020000
  989.640015    6.000000   -0.010000
  990.359985    6.000000   -0.010000
  991.080017    6.000000   -0.010000
  991.799988    6.000000   -0.000000
  992.530029    6.000000   -0.000000
  993.250000    6.000000   -0.010000
  993.969971    6.000000   -0.000000
  994.690002    6.000000   -0.010000
  995.409973    6.000000   -0.000000
  996.130005    6.000000   -0.000000
  996.849976    6.000000   -0.000000
  997.570007    6.000000   -0.000000
  998.289978    6.000000   -0.010000
  999.010010    6.000000   -0.000000
  999.719971    6.000000   -0.010000
 1000.440002    6.000000   -0.010000
 1001.159973    6.000000   -0.020000
 1001.880005    6.000000   -0.020000
 1002.599976    6.000000   -0.010000
 1003.320007    6.000000    0.000000
 1004.039978    6.000000    0.010000
 1004.760010    6.000000    0.010000
 1005.479980    6.000000    0.010000
 1006.200012    6.000000   -0.000000
 1006.919983    6.000000   -0.010000
 1007.630005    6.000000   -0.010000
 1008.349976    6.000000   -0.010000
 1009.070007    6.000000   -0.010000
 1009.789978    6.000000   -0.000000
 1010.510010    6.000000   -0.000000
 1011.229980    6.000000    0.000000
 1011.940002    6.000000   -0.000000
 1012.659973    6.000000   -0.000000
 1013.380005    6.000000   -0.010000
 1014.099976    6.000000   -0.010000
 1014.820007    6.000000   -0.010000
 1015.530029    6.000000   -0.000000
 1016.250000    6.000000    0.000000
 1016.969971    6.000000   -0.000000
 1017.690002    6.000000   -0.000000
 1018.400024    6.000000   -0.010000
 1019.119995    6.000000   -0.000000
 1019.840027    6.000000   -0.010000
 1020.559998    6.000000   -0.000000
 1021.270020    6.000000    0.000000
 1021.989990    6.000000   -0.000000
 1022.710022    6.000000    0.010000
 1023.419983    6.000000    0.010000
 1024.140015    6.000000    0.000000
 1024.859985    6.000000   -0.010000
 1025.569946    6.000000   -0.020000
 1026.290039    6.000000   -0.010000
 1027.010010    6.000000   -0.010000
 1027.719971    6.000000   -0.010000
 1028.439941    6.000000   -0.010000
 1029.150024    6.000000    0.000000
 1029.869995    6.000000    0.010000
 1030.589966    6.000000    0.020000
 1031.300049    6.000000    0.010000
 1032.020020    6.000000    0.000000
 1032.729980    6.000000   -0.010000
 1033.449951    6.000000   -0.020000
 1034.160034    6.000000   -0.030000
 1034.880005    6.000000   -0.030000
 1035.599976    6.000000   -0.030000
 1036.310059    6.000000   -0.020000
 1037.030029    6.000000   -0.020000
 1037.739990    6.000000   -0.020000
 1038.459961    6.000000   -0.010000
 1039.170044    6.000000   -0.010000
 1039.890015    6.000000   -0.010000
 1040.599976    6.000000   -0.010000
 1041.310059    6.000000   -0.010000
 1042.030029    6.000000   -0.010000
 1042.739990    6.000000   -0.010000
 1043.459961    6.000000   -0.020000
 1044.170044    6.000000   -0.020000
 1044.890015    6.000000   -0.010000
 1045.599976    6.000000   -0.000000
 1046.310059    6.000000    0.010000
 1047.030029    6.000000    0.000000
 1047.739990    6.000000   -0.010000
 1048.459961    6.000000   -0.020000
 1049.170044    6.000000   -0.020000
 1049.880005    6.000000   -0.020000
 1050.599976    6.000000   -0.010000
 1051.310059    6.000000   -0.030000
 1052.020020    6.000000   -0.010000
 1052.739990    6.000000   -0.020000
 1053.449951    6.000000    0.000000
 1054.160034    6.000000    0.010000
 1054.880005    6.000000    0.000000
 1055.589966    6.000000   -0.020000
 1056.300049    6.000000   -0.020000
 1057.010010    6.000000   -0.020000
 1057.729980    6.000000   -0.020000
 1058.439941    6.000000   -0.020000
 1059.150024    6.000000   -0.010000
 1059.859985    6.000000   -0.010000
 1060.579956    6.000000   -0.010000
 1061.290039    6.000000   -0.020000
 1062.000000    6.000000   -0.010000
 1062.709961    6.000000   -0.010000
 1063.420044    6.000000   -0.020000
 1064.140015    6.000000   -0.010000
 1064.849976    6.000000   -0.020000
 1065.560059    6.000000   -0.010000
 1066.270020    6.000000   -0.010000
 1066.979980    6.000000   -0.010000
 1067.689941    6.000000   -0.020000
 1068.400024    6.000000   -0.010000
 1069.119995    6.000000   -0.000000
 1069.829956    6.000000   -0.000000
 1070.540039    6.000000    0.000000
 1071.250000    6.000000   -0.000000
 1071.959961    6.000000   -0.020000
 1072.670044    6.000000   -0.040000
 1073.380005    6.000000   -0.030000
 1074.089966    6.000000   -0.010000
 1074.800049    6.000000   -0.000000
 1075.510010    6.000000   -0.010000
 1076.219971    6.000000   -0.020000
 1076.930054    6.000000   -0.040000
 1077.640015    6.000000   -0.040000
 1078.349976    6.000000   -0.050000
 1079.060059    6.000000   -0.040000
 1079.770020    6.000000   -0.040000
 1080.479980    6.000000   -0.040000
 1081.189941    6.000000   -0.040000
 1081.900024    6.000000   -0.020000
 1082.609985    6.000000    0.010000
 1083.319946    6.000000    0.030000
 1084.030029    6.000000    0.010000
 1084.739990    6.000000   -0.020000
 1085.449951    6.000000   -0.030000
 1086.160034    6.000000   -0.030000
 1086.869995    6.000000   -0.040000
 1087.579956    6.000000   -0.060000
 1088.290039    6.000000   -0.060000
 1088.989990    6.000000   -0.040000
 1089.699951    6.000000   -0.040000
 1090.410034    6.000000   -0.040000
 1091.119995    6.000000   -0.040000
 1091.829956    6.000000   -0.040000
 1092.540039    6.000000   -0.030000
 1093.239990    6.000000   -0.060000
 1093.949951    6.000000   -0.040000
 1094.660034    6.000000   -0.040000
 1095.369995    6.000000   -0.050000
 1096.079956    6.000000   -0.070000
 1096.780029    6.000000   -0.070000
 1097.489990    6.000000   -0.060000
 1098.199951    6.000000   -0.060000
 1098.910034    6.000000   -0.060000
 1099.609985    6.000000   -0.070000
 1100.319946    6.000000   -0.080000
 1101.030029    6.000000   -0.090000
 1101.739990    6.000000   -0.100000
 1102.439941    6.000000   -0.080000
 1103.150024    6.000000   -0.050000
 1103.859985    6.000000   -0.050000
 1104.560059    6.000000   -0.060000
 1105.270020    6.000000   -0.070000
 1105.979980    6.000000   -0.070000
 1106.680054    6.000000   -0.080000
 1107.390015    6.000000   -0.090000
 1108.099976    6.000000   -0.090000
 1108.800049    6.000000   -0.080000
 1109.510010    6.000000   -0.060000
 1110.209961    6.000000   -0.070000
 1110.920044    6.000000   -0.060000
 1111.630005    6.000000   -0.080000
 1112.329956    6.000000   -0.060000
 1113.040039    6.000000   -0.080000
 1113.739990    6.000000   -0.090000
 1114.449951    6.000000   -0.110000
 1115.150024    6.000000   -0.110000
 1115.859985    6.000000   -0.090000
 1116.569946    6.000000   -0.080000
 1117.270020    6.000000   -0.080000
 1117.979980    6.000000   -0.100000
 1118.680054    6.000000   -0.100000

  347.690002    7.000000   -0.310000
  348.480011    7.000000   -0.370000
  349.260010    7.000000   -4.890000
  350.040009    7.000000    0.120000
  350.820007    7.000000    0.020000
  351.609985    7.000000    0.000000
  352.390015    7.000000   -0.000000
  353.170013    7.000000    0.000000
  353.950012    7.000000    0.000000
  354.739990    7.000000    0.000000
  355.519989    7.000000    0.020000
  356.299988    7.000000    0.000000
  357.079987    7.000000   -0.010000
  357.869995    7.000000   -0.040000
  358.649994    7.000000   -0.040000
  359.429993    7.000000   -0.050000
  360.209991    7.000000   -0.030000
  360.989990    7.000000   -0.010000
  361.769989    7.000000    0.000000
  362.559998    7.000000   -0.010000
  363.339996    7.000000   -0.030000
  364.119995    7.000000   -0.030000
  364.899994    7.000000   -0.010000
  365.679993    7.000000   -0.010000
  366.459991    7.000000   -0.000000
  367.250000    7.000000    0.010000
  368.029999    7.000000    0.030000
  368.809998    7.000000    0.010000
  369.589996    7.000000   -0.010000
  370.369995    7.000000   -0.010000
  371.149994    7.000000    0.010000
  371.929993    7.000000   -0.010000
  372.709991    7.000000   -0.020000
  373.489990    7.000000   -0.020000
  374.279999    7.000000   -0.010000
  375.059998    7.000000   -0.020000
  375.839996    7.000000   -0.040000
  376.619995    7.000000   -0.040000
  377.399994    7.000000   -0.030000
  378.179993    7.000000   -0.030000
  378.959991    7.000000   -0.020000
  379.739990    7.000000   -0.020000
  380.519989    7.000000   -0.010000
  381.299988    7.000000   -0.020000
  382.079987    7.000000   -0.020000
  382.859985    7.000000   -0.020000
  383.640015    7.000000   -0.010000
  384.420013    7.000000   -0.020000
  385.200012    7.000000   -0.010000
  385.980011    7.000000   -0.010000
  386.760010    7.000000   -0.010000
  387.540009    7.000000   -0.020000
  388.320007    7.000000   -0.020000
  389.100006    7.000000   -0.020000
  389.880005    7.000000   -0.020000
  390.660004    7.000000   -0.020000
  391.440002    7.000000   -0.020000
  392.220001    7.000000   -0.020000
  393.000000    7.000000   -0.020000
  393.769989    7.000000   -0.020000
  394.549988    7.000000   -0.020000
  395.329987    7.000000   -0.020000
  396.109985    7.000000   -0.020000
  396.890015    7.000000   -0.020000
  397.670013    7.000000   -0.020000
  398.450012    7.000000   -0.020000
  399.230011    7.000000   -0.020000
  400.010010    7.000000   -0.030000
  400.779999    7.000000   -0.030000
  401.559998    7.000000   -0.030000
  402.339996    7.000000   -0.030000
  403.119995    7.000000   -0.030000
  403.899994    7.000000   -0.030000
  404.679993    7.000000   -0.030000
  405.459991    7.000000   -0.030000
  406.230011    7.000000   -0.030000
  407.010010    7.000000   -0.030000
  407.790009    7.000000   -0.030000
  408.570007    7.000000   -0.030000
  409.350006    7.000000   -0.030000
  410.119995    7.000000   -0.030000
  410.899994    7.000000   -0.030000
  411.679993    7.000000   -0.030000
  412.459991    7.000000   -0.030000
  413.239990    7.000000   -0.020000
  414.010010    7.000000   -0.020000
  414.790009    7.000000   -0.030000
  415.570007    7.000000   -0.020000
  416.350006    7.000000   -0.030000
  417.119995    7.000000   -0.030000
  417.899994    7.000000   -0.030000
  418.679993    7.000000   -0.030000
  419.450012    7.000000   -0.030000
  420.230011    7.000000   -0.020000
  421.010010    7.000000   -0.020000
  421.790009    7.000000   -0.020000
  422.559998    7.000000   -0.020000
  423.339996    7.000000   -0.020000
  424.119995    7.000000   -0.020000
  424.890015    7.000000   -0.020000
  425.670013    7.000000   -0.020000
  426.450012    7.000000   -0.020000
  427.220001    7.000000   -0.020000
  428.000000    7.000000   -0.020000
  428.769989    7.000000   -0.020000
  429.549988    7.000000   -0.020000
  430.329987    7.000000   -0.020000
  431.100006    7.000000   -0.020000
  431.880005    7.000000   -0.020000
  432.660004    7.000000   -0.020000
  433.429993    7.000000   -0.020000
  434.209991    7.000000   -0.020000
  434.980011    7.000000   -0.020000
  435.760010    7.000000   -0.020000
  436.540009    7.000000   -0.020000
  437.309998    7.000000   -0.020000
  438.089996    7.000000   -0.010000
  438.859985    7.000000   -0.010000
  439.640015    7.000000   -0.010000
  440.410004    7.000000   -0.010000
  441.190002    7.000000   -0.010000
  441.959991    7.000000   -0.010000
  442.739990    7.000000   -0.020000
  443.510010    7.000000   -0.010000
  444.290009    7.000000   -0.010000
  445.059998    7.000000   -0.010000
  445.839996    7.000000   -0.010000
  446.609985    7.000000   -0.010000
  447.390015    7.000000   -0.010000
  448.160004    7.000000   -0.010000
  448.940002    7.000000   -0.010000
  449.709991    7.000000   -0.010000
  450.489990    7.000000   -0.010000
  451.260010    7.000000   -0.010000
  452.040009    7.000000   -0.010000
  452.809998    7.000000   -0.010000
  453.579987    7.000000   -0.010000
  454.359985    7.000000   -0.010000
  455.130005    7.000000   -0.020000
  455.910004    7.000000   -0.020000
  456.679993    7.000000   -0.020000
  457.459991    7.000000   -0.020000
  458.230011    7.000000   -0.020000
  459.000000    7.000000   -0.020000
  459.779999    7.000000   -0.020000
  460.549988    7.000000   -0.020000
  461.320007    7.000000   -0.020000
  462.100006    7.000000   -0.020000
  462.869995    7.000000   -0.020000
  463.649994    7.000000   -0.030000
  464.420013    7.000000   -0.020000
  465.190002    7.000000   -0.020000
  465.970001    7.000000   -0.020000
  466.739990    7.000000   -0.020000
  467.510010    7.000000   -0.030000
  468.279999    7.000000   -0.020000
  469.059998    7.000000   -0.020000
  469.829987    7.000000   -0.020000
  470.600006    7.000000   -0.020000
  471.380005    7.000000   -0.020000
  472.149994    7.000000   -0.020000
  472.920013    7.000000   -0.020000
  473.690002    7.000000   -0.020000
  474.470001    7.000000   -0.020000
  475.239990    7.000000   -0.020000
  476.010010    7.000000   -0.010000
  476.779999    7.000000   -0.010000
  477.559998    7.000000   -0.010000
  478.329987    7.000000   -0.010000
  479.100006    7.000000   -0.010000
  479.869995    7.000000   -0.010000
  480.640015    7.000000   -0.010000
  481.420013    7.000000   -0.000000
  482.190002    7.000000    0.000000
  482.959991    7.000000    0.000000
  483.730011    7.000000    0.000000
  484.500000    7.000000    0.010000
  485.279999    7.000000    0.010000
  486.049988    7.000000    0.010000
  486.820007    7.000000    0.010000
  487.589996    7.000000    0.010000
  488.359985    7.000000    0.010000
  489.130005    7.000000    0.020000
  489.899994    7.000000    0.020000
  490.679993    7.000000    0.020000
  491.450012    7.000000    0.020000
  492.220001    7.000000    0.020000
  492.989990    7.000000    0.020000
  493.760010    7.000000    0.020000
  494.529999    7.000000    0.020000
  495.299988    7.000000    0.030000
  496.070007    7.000000    0.030000
  496.839996    7.000000    0.030000
  497.609985    7.000000    0.040000
  498.380005    7.000000    0.040000
  499.149994    7.000000    0.050000
  499.920013    7.000000    0.050000
  500.690002    7.000000    0.060000
  501.459991    7.000000    0.070000
  502.230011    7.000000    0.070000
  503.000000    7.000000    0.080000
  503.769989    7.000000    0.080000
  504.540009    7.000000    0.090000
  505.309998    7.000000    0.090000
  506.079987    7.000000    0.100000
  506.850006    7.000000    0.100000
  507.619995    7.000000    0.110000
  508.390015    7.000000    0.110000
  509.160004    7.000000    0.120000
  509.929993    7.000000    0.120000
  510.700012    7.000000    0.120000
  511.470001    7.000000    0.130000
  512.239990    7.000000    0.130000
  513.010010    7.000000    0.130000
  513.780029    7.000000    0.130000
  514.549988    7.000000    0.130000
  515.320007    7.000000    0.140000
  516.090027    7.000000    0.140000
  516.859985    7.000000    0.140000
  517.619995    7.000000    0.140000
  518.390015    7.000000    0.140000
  519.159973    7.000000    0.140000
  519.929993    7.000000    0.140000
  520.700012    7.000000    0.140000
  521.469971    7.000000    0.140000
  522.239990    7.000000    0.140000
  523.000000    7.000000    0.140000
  523.770020    7.000000    0.140000
  524.539978    7.000000    0.140000
  525.309998    7.000000    0.140000
  526.080017    7.000000    0.140000
  526.840027    7.000000    0.130000
  527.609985    7.000000    0.130000
  528.380005    7.000000    0.130000
  529.150024    7.000000    0.130000
  529.919983    7.000000    0.130000
  530.679993    7.000000    0.130000
  531.450012    7.000000    0.130000
  532.219971    7.000000    0.130000
  532.989990    7.000000    0.130000
  533.750000    7.000000    0.120000
  534.520020    7.000000    0.120000
  535.289978    7.000000    0.120000
  536.059998    7.000000    0.120000
  536.820007    7.000000    0.120000
  537.590027    7.000000    0.110000
  538.359985    7.000000    0.110000
  539.119995    7.000000    0.110000
  539.890015    7.000000    0.110000
  540.659973    7.000000    0.110000
  541.419983    7.000000    0.110000
  542.190002    7.000000    0.100000
  542.960022    7.000000    0.100000
  543.719971    7.000000    0.100000
  544.489990    7.000000    0.100000
  545.260010    7.000000    0.100000
  546.020020    7.000000    0.090000
  546.789978    7.000000    0.090000
  547.559998    7.000000    0.090000
  548.320007    7.000000    0.090000
  549.090027    7.000000    0.090000
  549.849976    7.000000    0.080000
  550.619995    7.000000    0.080000
  551.390015    7.000000    0.080000
  552.150024    7.000000    0.080000
  552.919983    7.000000    0.080000
  553.679993    7.000000    0.070000
  554.450012    7.000000    0.070000
  555.210022    7.000000    0.070000
  555.979980    7.000000    0.070000
  556.750000    7.000000    0.060000
  557.510010    7.000000    0.060000
  558.280029    7.000000    0.060000
  559.039978    7.000000    0.060000
  559.809998    7.000000    0.060000
  560.570007    7.000000    0.050000
  561.340027    7.000000    0.050000
  562.099976    7.000000    0.050000
  562.869995    7.000000    0.050000
  563.630005    7.000000    0.050000
  564.390015    7.000000    0.040000
  565.159973    7.000000    0.040000
  565.919983    7.000000    0.040000
  566.690002    7.000000    0.040000
  567.450012    7.000000    0.030000
  568.219971    7.000000    0.030000
  568.979980    7.000000    0.030000
  569.750000    7.000000    0.030000
  570.510010    7.000000    0.020000
  571.270020    7.000000    0.020000
  572.039978    7.000000    0.020000
  572.799988    7.000000    0.010000
  573.570007    7.000000    0.010000
  574.330017    7.000000    0.010000
  575.090027    7.000000    0.010000
  575.859985    7.000000    0.010000
  576.619995    7.000000    0.000000
  577.380005    7.000000    0.000000
  578.150024    7.000000   -0.000000
  578.909973    7.000000   -0.000000
  579.669983    7.000000   -0.010000
  580.440002    7.000000   -0.010000
  581.200012    7.000000   -0.010000
  581.960022    7.000000   -0.010000
  582.729980    7.000000   -0.010000
  583.489990    7.000000   -0.020000
  584.250000    7.000000   -0.020000
  585.020020    7.000000   -0.020000
  585.780029    7.000000   -0.020000
  586.539978    7.000000   -0.030000
  587.299988    7.000000   -0.030000
  588.070007    7.000000   -0.030000
  588.830017    7.000000   -0.030000
  589.590027    7.000000   -0.040000
  590.349976    7.000000   -0.040000
  591.119995    7.000000   -0.040000
  591.880005    7.000000   -0.040000
  592.640015    7.000000   -0.050000
  593.400024    7.000000   -0.050000
  594.159973    7.000000   -0.050000
  594.929993    7.000000   -0.050000
  595.690002    7.000000   -0.060000
  596.450012    7.000000   -0.060000
  597.210022    7.000000   -0.060000
  597.969971    7.000000   -0.070000
  598.729980    7.000000   -0.070000
  599.500000    7.000000   -0.070000
  600.260010    7.000000   -0.080000
  601.020020    7.000000   -0.080000
  601.780029    7.000000   -0.080000
  602.539978    7.000000   -0.090000
  603.299988    7.000000   -0.090000
  604.059998    7.000000   -0.090000
  604.820007    7.000000   -0.100000
  605.580017    7.000000   -0.100000
  606.349976    7.000000   -0.100000
  607.109985    7.000000   -0.110000
  607.869995    7.000000   -0.110000
  608.630005    7.000000   -0.110000
  609.390015    7.000000   -0.120000
  610.150024    7.000000   -0.120000
  610.909973    7.000000   -0.120000
  611.669983    7.000000   -0.130000
  612.429993    7.000000   -0.130000
  613.190002    7.000000   -0.130000
  613.950012    7.000000   -0.140000
  614.710022    7.000000   -0.140000
  615.469971    7.000000   -0.140000
  616.229980    7.000000   -0.150000
  616.989990    7.000000   -0.150000
  617.750000    7.000000   -0.150000
  618.510010    7.000000   -0.150000
  619.270020    7.000000   -0.150000
  620.030029    7.000000   -0.160000
  620.789978    7.000000   -0.160000
  621.549988    7.000000   -0.160000
  622.309998    7.000000   -0.160000
  623.070007    7.000000   -0.170000
  623.830017    7.000000   -0.170000
  624.580017    7.000000   -0.170000
  625.340027    7.000000   -0.170000
  626.099976    7.000000   -0.170000
  626.859985    7.000000   -0.170000
  627.619995    7.000000   -0.170000
  628.380005    7.000000   -0.170000
  629.140015    7.000000   -0.180000
  629.900024    7.000000   -0.180000
  630.659973    7.000000   -0.180000
  631.409973    7.000000   -0.180000
  632.169983    7.000000   -0.180000
  632.929993    7.000000   -0.180000
  633.690002    7.000000   -0.180000
  634.450012    7.000000   -0.180000
  635.210022    7.000000   -0.180000
  635.960022    7.000000   -0.180000
  636.719971    7.000000   -0.180000
  637.479980    7.000000   -0.180000
  638.239990    7.000000   -0.180000
  639.000000    7.000000   -0.180000
  639.750000    7.000000   -0.180000
  640.510010    7.000000   -0.180000
  641.270020    7.000000   -0.180000
  642.030029    7.000000   -0.180000
  642.780029    7.000000   -0.180000
  643.539978    7.000000   -0.180000
  644.299988    7.000000   -0.180000
  645.059998    7.000000   -0.180000
  645.809998    7.000000   -0.180000
  646.570007    7.000000   -0.180000
  647.330017    7.000000   -0.180000
  648.080017    7.000000   -0.180000
  648.840027    7.000000   -0.180000
  649.599976    7.000000   -0.180000
  650.349976    7.000000   -0.180000
  651.109985    7.000000   -0.180000
  651.869995    7.000000   -0.180000
  652.619995    7.000000   -0.180000
  653.380005    7.000000   -0.180000
  654.140015    7.000000   -0.180000
  654.890015    7.000000   -0.180000
  655.650024    7.000000   -0.180000
  656.409973    7.000000   -0.170000
  657.159973    7.000000   -0.170000
  657.919983    7.000000   -0.170000
  658.669983    7.000000   -0.170000
  659.429993    7.000000   -0.170000
  660.179993    7.000000   -0.170000
  660.940002    7.000000   -0.170000
  661.700012    7.000000   -0.170000
  662.450012    7.000000   -0.170000
  663.210022    7.000000   -0.170000
  663.960022    7.000000   -0.160000
  664.719971    7.000000   -0.160000
  665.469971    7.000000   -0.160000
  666.229980    7.000000   -0.160000
  666.979980    7.000000   -0.160000
  667.739990    7.000000   -0.160000
  668.489990    7.000000   -0.160000
  669.250000    7.000000   -0.160000
  670.000000    7.000000   -0.150000
  670.760010    7.000000   -0.150000
  671.510010    7.000000   -0.150000
  672.270020    7.000000   -0.150000
  673.020020    7.000000   -0.150000
  673.780029    7.000000   -0.150000
  674.530029    7.000000   -0.150000
  675.289978    7.000000   -0.150000
  676.039978    7.000000   -0.150000
  676.789978    7.000000   -0.150000
  677.549988    7.000000   -0.150000
  678.299988    7.000000   -0.150000
  679.059998    7.000000   -0.150000
  679.809998    7.000000   -0.150000
  680.559998    7.000000   -0.140000
  681.320007    7.000000   -0.140000
  682.070007    7.000000   -0.140000
  682.820007    7.000000   -0.140000
  683.580017    7.000000   -0.140000
  684.330017    7.000000   -0.140000
  685.080017    7.000000   -0.140000
  685.840027    7.000000   -0.140000
  686.590027    7.000000   -0.140000
  687.340027    7.000000   -0.140000
  688.099976    7.000000   -0.140000
  688.849976    7.000000   -0.130000
  689.599976    7.000000   -0.130000
  690.359985    7.000000   -0.130000
  691.109985    7.000000   -0.130000
  691.859985    7.000000   -0.130000
  692.609985    7.000000   -0.130000
  693.369995    7.000000   -0.140000
  694.119995    7.000000   -0.140000
  694.869995    7.000000   -0.140000
  695.619995    7.000000   -0.140000
  696.380005    7.000000   -0.140000
  697.130005    7.000000   -0.140000
  697.880005    7.000000   -0.140000
  698.630005    7.000000   -0.140000
  699.390015    7.000000   -0.140000
  700.140015    7.000000   -0.130000
  700.890015    7.000000   -0.130000
  701.640015    7.000000   -0.130000
  702.390015    7.000000   -0.130000
  703.140015    7.000000   -0.130000
  703.900024    7.000000   -0.140000
  704.650024    7.000000   -0.140000
  705.400024    7.000000   -0.140000
  706.150024    7.000000   -0.140000
  706.900024    7.000000   -0.140000
  707.650024    7.000000   -0.140000
  708.400024    7.000000   -0.140000
  709.150024    7.000000   -0.140000
  709.909973    7.000000   -0.150000
  710.659973    7.000000   -0.150000
  711.409973    7.000000   -0.150000
  712.159973    7.000000   -0.150000
  712.909973    7.000000   -0.160000
  713.659973    7.000000   -0.160000
  714.409973    7.000000   -0.170000
  715.159973    7.000000   -0.180000
  715.909973    7.000000   -0.190000
  716.659973    7.000000   -0.190000
  717.409973    7.000000   -0.200000
  718.159973    7.000000   -0.210000
  718.909973    7.000000   -0.220000
  719.659973    7.000000   -0.240000
  720.409973    7.000000   -0.240000
  721.159973    7.000000   -0.250000
  721.909973    7.000000   -0.260000
  722.659973    7.000000   -0.260000
  723.409973    7.000000   -0.260000
  724.159973    7.000000   -0.270000
  724.909973    7.000000   -0.270000
  725.659973    7.000000   -0.270000
  726.409973    7.000000   -0.280000
  727.159973    7.000000   -0.290000
  727.909973    7.000000   -0.300000
  728.650024    7.000000   -0.310000
  729.400024    7.000000   -0.300000
  730.150024    7.000000   -0.280000
  730.900024    7.000000   -0.260000
  731.650024    7.000000   -0.250000
  732.400024    7.000000   -0.250000
  733.150024    7.000000   -0.250000
  733.900024    7.000000   -0.260000
  734.640015    7.000000   -0.280000
  735.390015    7.000000   -0.290000
  736.140015    7.000000   -0.300000
  736.890015    7.000000   -0.300000
  737.640015    7.000000   -0.300000
  738.390015    7.000000   -0.290000
  739.130005    7.000000   -0.280000
  739.880005    7.000000   -0.270000
  740.630005    7.000000   -0.260000
  741.380005    7.000000   -0.240000
  742.130005    7.000000   -0.210000
  742.869995    7.000000   -0.190000
  743.619995    7.000000   -0.160000
  744.369995    7.000000   -0.140000
  745.119995    7.000000   -0.120000
  745.859985    7.000000   -0.100000
  746.609985    7.000000   -0.080000
  747.359985    7.000000   -0.060000
  748.099976    7.000000   -0.050000
  748.849976    7.000000   -0.030000
  749.599976    7.000000   -0.020000
  750.349976    7.000000    0.000000
  751.090027    7.000000    0.020000
  751.840027    7.000000    0.050000
  752.590027    7.000000    0.070000
  753.330017    7.000000    0.100000
  754.080017    7.000000    0.140000
  754.830017    7.000000    0.170000
  755.570007    7.000000    0.210000
  756.320007    7.000000    0.250000
  757.059998    7.000000    0.290000
  757.809998    7.000000    0.340000
  758.559998    7.000000    0.380000
  759.299988    7.000000    0.430000
  760.049988    7.000000    0.470000
  760.789978    7.000000    0.520000
  761.539978    7.000000    0.560000
  762.289978    7.000000    0.600000
  763.030029    7.000000    0.640000
  763.780029    7.000000    0.670000
  764.520020    7.000000    0.700000
  765.270020    7.000000    0.730000
  766.010010    7.000000    0.750000
  766.760010    7.000000    0.770000
  767.500000    7.000000    0.780000
  768.250000    7.000000    0.790000
  768.989990    7.000000    0.800000
  769.739990    7.000000    0.800000
  770.479980    7.000000    0.800000
  771.229980    7.000000    0.800000
  771.969971    7.000000    0.790000
  772.719971    7.000000    0.780000
  773.460022    7.000000    0.760000
  774.210022    7.000000    0.750000
  774.950012    7.000000    0.730000
  775.700012    7.000000    0.710000
  776.440002    7.000000    0.700000
  777.179993    7.000000    0.680000
  777.929993    7.000000    0.660000
  778.669983    7.000000    0.640000
  779.419983    7.000000    0.620000
  780.159973    7.000000    0.610000
  780.900024    7.000000    0.590000
  781.650024    7.000000    0.570000
  782.390015    7.000000    0.550000
  783.130005    7.000000    0.530000
  783.880005    7.000000    0.520000
  784.619995    7.000000    0.500000
  785.359985    7.000000    0.480000
  786.109985    7.000000    0.470000
  786.849976    7.000000    0.450000
  787.590027    7.000000    0.440000
  788.340027    7.000000    0.430000
  789.080017    7.000000    0.410000
  789.820007    7.000000    0.400000
  790.570007    7.000000    0.390000
  791.309998    7.000000    0.370000
  792.049988    7.000000    0.360000
  792.789978    7.000000    0.350000
  793.539978    7.000000    0.340000
  794.280029    7.000000    0.320000
  795.020020    7.000000    0.310000
  795.760010    7.000000    0.300000
  796.500000    7.000000    0.290000
  797.250000    7.000000    0.290000
  797.989990    7.000000    0.280000
  798.729980    7.000000    0.270000
  799.469971    7.000000    0.260000
  800.210022    7.000000    0.250000
  800.960022    7.000000    0.250000
  801.700012    7.000000    0.240000
  802.440002    7.000000    0.230000
  803.179993    7.000000    0.220000
  803.919983    7.000000    0.210000
  804.659973    7.000000    0.210000
  805.400024    7.000000    0.200000
  806.150024    7.000000    0.190000
  806.890015    7.000000    0.190000
  807.630005    7.000000    0.180000
  808.369995    7.000000    0.180000
  809.109985    7.000000    0.170000
  809.849976    7.000000    0.160000
  810.590027    7.000000    0.160000
  811.330017    7.000000    0.150000
  812.070007    7.000000    0.140000
  812.809998    7.000000    0.140000
  813.549988    7.000000    0.140000
  814.289978    7.000000    0.130000
  815.030029    7.000000    0.130000
  815.770020    7.000000    0.120000
  816.510010    7.000000    0.120000
  817.250000    7.000000    0.110000
  817.989990    7.000000    0.110000
  818.729980    7.000000    0.100000
  819.469971    7.000000    0.100000
  820.210022    7.000000    0.090000
  820.950012    7.000000    0.090000
  821.690002    7.000000    0.090000
  822.429993    7.000000    0.080000
  823.169983    7.000000    0.080000
  823.909973    7.000000    0.080000
  824.650024    7.000000    0.080000
  825.390015    7.000000    0.070000
  826.130005    7.000000    0.070000
  826.869995    7.000000    0.070000
  827.609985    7.000000    0.070000
  828.340027    7.000000    0.070000
  829.080017    7.000000    0.060000
  829.820007    7.000000    0.060000
  830.559998    7.000000    0.050000
  831.299988    7.000000    0.050000
  832.039978    7.000000    0.050000
  832.780029    7.000000    0.050000
  833.510010    7.000000    0.040000
  834.250000    7.000000    0.030000
  834.989990    7.000000    0.020000
  835.729980    7.000000    0.020000
  836.469971    7.000000    0.030000
  837.200012    7.000000    0.030000
  837.940002    7.000000    0.040000
  838.679993    7.000000    0.030000
  839.419983    7.000000    0.040000
  840.150024    7.000000    0.030000
  840.890015    7.000000    0.030000
  841.630005    7.000000    0.020000
  842.369995    7.000000    0.010000
  843.099976    7.000000    0.010000
  843.840027    7.000000    0.010000
  844.580017    7.000000    0.010000
  845.309998    7.000000    0.010000
  846.049988    7.000000    0.000000
  846.789978    7.000000    0.010000
  847.530029    7.000000    0.010000
  848.260010    7.000000    0.010000
  849.000000    7.000000    0.000000
  849.739990    7.000000    0.000000
  850.469971    7.000000    0.000000
  851.210022    7.000000    0.000000
  851.940002    7.000000    0.000000
  852.679993    7.000000   -0.000000
  853.419983    7.000000   -0.010000
  854.150024    7.000000   -0.010000
  854.890015    7.000000   -0.020000
  855.619995    7.000000   -0.020000
  856.359985    7.000000   -0.010000
  857.099976    7.000000   -0.010000
  857.830017    7.000000   -0.010000
  858.570007    7.000000   -0.010000
  859.299988    7.000000   -0.010000
  860.039978    7.000000   -0.020000
  860.770020    7.000000   -0.020000
  861.510010    7.000000   -0.020000
  862.239990    7.000000   -0.020000
  862.979980    7.000000   -0.020000
  863.710022    7.000000   -0.030000
  864.450012    7.000000   -0.030000
  865.179993    7.000000   -0.020000
  865.919983    7.000000   -0.030000
  866.650024    7.000000   -0.030000
  867.390015    7.000000   -0.030000
  868.119995    7.000000   -0.030000
  868.859985    7.000000   -0.030000
  869.590027    7.000000   -0.030000
  870.330017    7.000000   -0.030000
  871.059998    7.000000   -0.030000
  871.789978    7.000000   -0.030000
  872.530029    7.000000   -0.030000
  873.260010    7.000000   -0.030000
  874.000000    7.000000   -0.030000
  874.729980    7.000000   -0.040000
  875.460022    7.000000   -0.030000
  876.200012    7.000000   -0.030000
  876.929993    7.000000   -0.030000
  877.659973    7.000000   -0.030000
  878.400024    7.000000   -0.030000
  879.130005    7.000000   -0.020000
  879.859985    7.000000   -0.020000
  880.599976    7.000000   -0.010000
  881.330017    7.000000   -0.010000
  882.059998    7.000000   -0.000000
  882.799988    7.000000   -0.000000
  883.530029    7.000000    0.000000
  884.260010    7.000000    0.010000
  884.989990    7.000000    0.020000
  885.729980    7.000000    0.020000
  886.460022    7.000000    0.010000
  887.190002    7.000000    0.010000
  887.919983    7.000000    0.000000
  888.659973    7.000000   -0.010000
  889.390015    7.000000   -0.020000
  890.119995    7.000000   -0.060000
  890.849976    7.000000   -0.100000
  891.580017    7.000000   -0.150000
  892.320007    7.000000   -0.200000
  893.049988    7.000000   -0.260000
  893.780029    7.000000   -0.310000
  894.510010    7.000000   -0.360000
  895.239990    7.000000   -0.400000
  895.969971    7.000000   -0.440000
  896.710022    7.000000   -0.470000
  897.440002    7.000000   -0.480000
  898.169983    7.000000   -0.500000
  898.900024    7.000000   -0.510000
  899.630005    7.000000   -0.520000
  900.359985    7.000000   -0.520000
  901.090027    7.000000   -0.500000
  901.820007    7.000000   -0.490000
  902.549988    7.000000   -0.460000
  903.280029    7.000000   -0.430000
  904.020020    7.000000   -0.390000
  904.750000    7.000000   -0.350000
  905.479980    7.000000   -0.310000
  906.210022    7.000000   -0.270000
  906.940002    7.000000   -0.230000
  907.669983    7.000000   -0.210000
  908.400024    7.000000   -0.190000
  909.130005    7.000000   -0.170000
  909.859985    7.000000   -0.160000
  910.590027    7.000000   -0.150000
  911.320007    7.000000   -0.140000
  912.049988    7.000000   -0.140000
  912.780029    7.000000   -0.130000
  913.510010    7.000000   -0.130000
  914.229980    7.000000   -0.120000
  914.960022    7.000000   -0.120000
  915.690002    7.000000   -0.110000
  916.419983    7.000000   -0.100000
  917.150024    7.000000   -0.090000
  917.880005    7.000000   -0.090000
  918.609985    7.000000   -0.080000
  919.340027    7.000000   -0.080000
  920.070007    7.000000   -0.080000
  920.799988    7.000000   -0.080000
  921.520020    7.000000   -0.080000
  922.250000    7.000000   -0.070000
  922.979980    7.000000   -0.070000
  923.710022    7.000000   -0.060000
  924.440002    7.000000   -0.060000
  925.169983    7.000000   -0.060000
  925.890015    7.000000   -0.060000
  926.619995    7.000000   -0.050000
  927.349976    7.000000   -0.050000
  928.080017    7.000000   -0.050000
  928.809998    7.000000   -0.050000
  929.530029    7.000000   -0.050000
  930.260010    7.000000   -0.060000
  930.989990    7.000000   -0.050000
  931.719971    7.000000   -0.050000
  932.440002    7.000000   -0.040000
  933.169983    7.000000   -0.040000
  933.900024    7.000000   -0.040000
  934.630005    7.000000   -0.040000
  935.349976    7.000000   -0.040000
  936.080017    7.000000   -0.040000
  936.809998    7.000000   -0.040000
  937.530029    7.000000   -0.040000
  938.260010    7.000000   -0.040000
  938.989990    7.000000   -0.030000
  939.710022    7.000000   -0.030000
  940.440002    7.000000   -0.030000
  941.169983    7.000000   -0.020000
  941.890015    7.000000   -0.020000
  942.619995    7.000000   -0.020000
  943.340027    7.000000   -0.020000
  944.070007    7.000000   -0.020000
  944.799988    7.000000   -0.020000
  945.520020    7.000000   -0.020000
  946.250000    7.000000   -0.010000
  946.969971    7.000000   -0.010000
  947.700012    7.000000   -0.020000
  948.419983    7.000000   -0.020000
  949.150024    7.000000   -0.020000
  949.880005    7.000000   -0.020000
  950.599976    7.000000   -0.010000
  951.330017    7.000000   -0.020000
  952.049988    7.000000   -0.020000
  952.780029    7.000000   -0.020000
  953.500000    7.000000   -0.020000
  954.229980    7.000000   -0.020000
  954.950012    7.000000   -0.020000
  955.679993    7.000000   -0.020000
  956.400024    7.000000   -0.020000
  957.119995    7.000000   -0.020000
  957.849976    7.000000   -0.020000
  958.570007    7.000000   -0.020000
  959.299988    7.000000   -0.020000
  960.020020    7.000000   -0.020000
  960.750000    7.000000   -0.020000
  961.469971    7.000000   -0.020000
  962.190002    7.000000   -0.020000
  962.919983    7.000000   -0.020000
  963.640015    7.000000   -0.020000
  964.369995    7.000000   -0.030000
  965.090027    7.000000   -0.020000
  965.809998    7.000000   -0.030000
  966.539978    7.000000   -0.020000
  967.260010    7.000000   -0.020000
  967.979980    7.000000   -0.010000
  968.710022    7.000000   -0.010000
  969.429993    7.000000   -0.020000
  970.150024    7.000000   -0.020000
  970.880005    7.000000   -0.020000
  971.599976    7.000000   -0.020000
  972.320007    7.000000   -0.020000
  973.039978    7.000000   -0.020000
  973.770020    7.000000   -0.010000
  974.489990    7.000000   -0.000000
  975.210022    7.000000   -0.010000
  975.929993    7.000000   -0.010000
  976.659973    7.000000   -0.020000
  977.380005    7.000000   -0.020000
  978.099976    7.000000   -0.020000
  978.820007    7.000000   -0.020000
  979.539978    7.000000   -0.020000
  980.270020    7.000000   -0.010000
  980.989990    7.000000   -0.010000
  981.710022    7.000000   -0.000000
  982.429993    7.000000   -0.010000
  983.150024    7.000000   -0.020000
  983.869995    7.000000   -0.020000
  984.599976    7.000000   -0.020000
  985.320007    7.000000   -0.010000
  986.039978    7.000000   -0.010000
  986.760010    7.000000   -0.020000
  987.479980    7.000000   -0.020000
  988.200012    7.000000   -0.020000
  988.919983    7.000000   -0.020000
  989.640015    7.000000   -0.020000
  990.359985    7.000000   -0.020000
  991.080017    7.000000   -0.010000
  991.799988    7.000000   -0.010000
  992.530029    7.000000   -0.010000
  993.250000    7.000000   -0.010000
  993.969971    7.000000   -0.010000
  994.690002    7.000000   -0.010000
  995.409973    7.000000   -0.010000
  996.130005    7.000000    0.000000
  996.849976    7.000000    0.000000
  997.570007    7.000000    0.000000
  998.289978    7.000000   -0.000000
  999.010010    7.000000   -0.000000
  999.719971    7.000000   -0.010000
 1000.440002    7.000000   -0.010000
 1001.159973    7.000000   -0.020000
 1001.880005    7.000000   -0.020000
 1002.599976    7.000000   -0.010000
 1003.320007    7.000000    0.000000
 1004.039978    7.000000    0.000000
 1004.760010    7.000000   -0.000000
 1005.479980    7.000000   -0.010000
 1006.200012    7.000000   -0.010000
 1006.919983    7.000000   -0.010000
 1007.630005    7.000000   -0.010000
 1008.349976    7.000000   -0.010000
 1009.070007    7.000000   -0.010000
 1009.789978    7.000000   -0.010000
 1010.510010    7.000000   -0.000000
 1011.229980    7.000000    0.000000
 1011.940002    7.000000   -0.000000
 1012.659973    7.000000   -0.000000
 1013.380005    7.000000   -0.010000
 1014.099976    7.000000   -0.010000
 1014.820007    7.000000   -0.010000
 1015.530029    7.000000   -0.000000
 1016.250000    7.000000   -0.000000
 1016.969971    7.000000   -0.000000
 1017.690002    7.000000    0.000000
 1018.400024    7.000000   -0.000000
 1019.119995    7.000000   -0.000000
 1019.840027    7.000000   -0.000000
 1020.559998    7.000000    0.000000
 1021.270020    7.000000   -0.000000
 1021.989990    7.000000   -0.000000
 1022.710022    7.000000   -0.000000
 1023.419983    7.000000    0.010000
 1024.140015    7.000000    0.000000
 1024.859985    7.000000   -0.010000
 1025.569946    7.000000   -0.010000
 1026.290039    7.000000    0.000000
 1027.010010    7.000000    0.000000
 1027.719971    7.000000   -0.000000
 1028.439941    7.000000   -0.010000
 1029.150024    7.000000   -0.010000
 1029.869995    7.000000   -0.010000
 1030.589966    7.000000    0.010000
 1031.300049    7.000000    0.010000
 1032.020020    7.000000    0.010000
 1032.729980    7.000000   -0.000000
 1033.449951    7.000000   -0.010000
 1034.160034    7.000000   -0.020000
 1034.880005    7.000000   -0.020000
 1035.599976    7.000000   -0.010000
 1036.310059    7.000000   -0.000000
 1037.030029    7.000000   -0.010000
 1037.739990    7.000000   -0.010000
 1038.459961    7.000000   -0.000000
 1039.170044    7.000000    0.000000
 1039.890015    7.000000    0.000000
 1040.599976    7.000000    0.000000
 1041.310059    7.000000    0.000000
 1042.030029    7.000000   -0.010000
 1042.739990    7.000000   -0.010000
 1043.459961    7.000000   -0.020000
 1044.170044    7.000000   -0.020000
 1044.890015    7.000000   -0.010000
 1045.599976    7.000000   -0.000000
 1046.310059    7.000000    0.000000
 1047.030029    7.000000   -0.000000
 1047.739990    7.000000   -0.010000
 1048.459961    7.000000   -0.020000
 1049.170044    7.000000   -0.020000
 1049.880005    7.000000   -0.010000
 1050.599976    7.000000   -0.010000
 1051.310059    7.000000   -0.010000
 1052.020020    7.000000   -0.020000
 1052.739990    7.000000   -0.020000
 1053.449951    7.000000   -0.010000
 1054.160034    7.000000   -0.000000
 1054.880005    7.000000   -0.000000
 1055.589966    7.000000   -0.020000
 1056.300049    7.000000   -0.020000
 1057.010010    7.000000   -0.020000
 1057.729980    7.000000   -0.020000
 1058.439941    7.000000   -0.010000
 1059.150024    7.000000    0.000000
 1059.859985    7.000000    0.010000
 1060.579956    7.000000   -0.000000
 1061.290039    7.000000   -0.010000
 1062.000000    7.000000   -0.010000
 1062.709961    7.000000   -0.010000
 1063.420044    7.000000   -0.010000
 1064.140015    7.000000    0.000000
 1064.849976    7.000000   -0.010000
 1065.560059    7.000000   -0.020000
 1066.270020    7.000000   -0.020000
 1066.979980    7.000000   -0.020000
 1067.689941    7.000000   -0.020000
 1068.400024    7.000000   -0.010000
 1069.119995    7.000000   -0.010000
 1069.829956    7.000000   -0.010000
 1070.540039    7.000000   -0.010000
 1071.250000    7.000000   -0.000000
 1071.959961    7.000000   -0.010000
 1072.670044    7.000000   -0.030000
 1073.380005    7.000000   -0.030000
 1074.089966    7.000000   -0.010000
 1074.800049    7.000000    0.000000
 1075.510010    7.000000   -0.000000
 1076.219971    7.000000   -0.020000
 1076.930054    7.000000   -0.030000
 1077.640015    7.000000   -0.030000
 1078.349976    7.000000   -0.040000
 1079.060059    7.000000   -0.020000
 1079.770020    7.000000   -0.020000
 1080.479980    7.000000   -0.030000
 1081.189941    7.000000   -0.030000
 1081.900024    7.000000   -0.030000
 1082.609985    7.000000   -0.010000
 1083.319946    7.000000   -0.010000
 1084.030029    7.000000   -0.010000
 1084.739990    7.000000   -0.020000
 1085.449951    7.000000   -0.020000
 1086.160034    7.000000   -0.030000
 1086.869995    7.000000   -0.030000
 1087.579956    7.000000   -0.040000
 1088.290039    7.000000   -0.040000
 1088.989990    7.000000   -0.030000
 1089.699951    7.000000   -0.050000
 1090.410034    7.000000   -0.040000
 1091.119995    7.000000   -0.040000
 1091.829956    7.000000   -0.030000
 1092.540039    7.000000   -0.020000
 1093.239990    7.000000   -0.040000
 1093.949951    7.000000   -0.020000
 1094.660034    7.000000   -0.030000
 1095.369995    7.000000   -0.040000
 1096.079956    7.000000   -0.050000
 1096.780029    7.000000   -0.060000
 1097.489990    7.000000   -0.060000
 1098.199951    7.000000   -0.050000
 1098.910034    7.000000   -0.060000
 1099.609985    7.000000   -0.060000
 1100.319946    7.000000   -0.050000
 1101.030029    7.000000   -0.070000
 1101.739990    7.000000   -0.080000
 1102.439941    7.000000   -0.080000
 1103.150024    7.000000   -0.070000
 1103.859985    7.000000   -0.060000
 1104.560059    7.000000   -0.070000
 1105.270020    7.000000   -0.070000
 1105.979980    7.000000   -0.080000
 1106.680054    7.000000   -0.070000
 1107.390015    7.000000   -0.080000
 1108.099976    7.000000   -0.070000
 1108.800049    7.000000   -0.070000
 1109.510010    7.000000   -0.050000
 1110.209961    7.000000   -0.060000
 1110.920044    7.000000   -0.060000
 1111.630005    7.000000   -0.070000
 1112.329956    7.000000   -0.060000
 1113.040039    7.000000   -0.070000
 1113.739990    7.000000   -0.090000
 1114.449951    7.000000   -0.100000
 1115.150024    7.000000   -0.100000
 1115.859985    7.000000   -0.100000
 1116.569946    7.000000   -0.090000
 1117.270020    7.000000   -0.080000
 1117.979980    7.000000   -0.090000
 1118.680054    7.000000   -0.090000

  347.690002    8.000000   -0.760000
  348.480011    8.000000   -0.230000
  349.260010    8.000000   -1.460000
  350.040009    8.000000    0.130000
  350.820007    8.000000    0.030000
  351.609985    8.000000    0.010000
  352.390015    8.000000   -0.000000
  353.170013    8.000000    0.000000
  353.950012    8.000000    0.010000
  354.739990    8.000000    0.000000
  355.519989    8.000000    0.000000
  356.299988    8.000000   -0.020000
  357.079987    8.000000    0.000000
  357.869995    8.000000    0.010000
  358.649994    8.000000    0.010000
  359.429993    8.000000   -0.010000
  360.209991    8.000000   -0.010000
  360.989990    8.000000    0.010000
  361.769989    8.000000    0.020000
  362.559998    8.000000    0.030000
  363.339996    8.000000    0.020000
  364.119995    8.000000    0.010000
  364.899994    8.000000   -0.020000
  365.679993    8.000000   -0.040000
  366.459991    8.000000   -0.030000
  367.250000    8.000000   -0.010000
  368.029999    8.000000    0.020000
  368.809998    8.000000    0.000000
  369.589996    8.000000   -0.020000
  370.369995    8.000000   -0.030000
  371.149994    8.000000   -0.010000
  371.929993    8.000000   -0.020000
  372.709991    8.000000   -0.020000
  373.489990    8.000000   -0.020000
  374.279999    8.000000   -0.000000
  375.059998    8.000000   -0.010000
  375.839996    8.000000   -0.010000
  376.619995    8.000000   -0.010000
  377.399994    8.000000   -0.010000
  378.179993    8.000000   -0.020000
  378.959991    8.000000   -0.030000
  379.739990    8.000000   -0.030000
  380.519989    8.000000   -0.020000
  381.299988    8.000000   -0.020000
  382.079987    8.000000   -0.020000
  382.859985    8.000000   -0.020000
  383.640015    8.000000   -0.010000
  384.420013    8.000000   -0.010000
  385.200012    8.000000   -0.010000
  385.980011    8.000000   -0.020000
  386.760010    8.000000   -0.020000
  387.540009    8.000000   -0.010000
  388.320007    8.000000   -0.020000
  389.100006    8.000000   -0.020000
  389.880005    8.000000   -0.020000
  390.660004    8.000000   -0.010000
  391.440002    8.000000   -0.010000
  392.220001    8.000000   -0.010000
  393.000000    8.000000   -0.020000
  393.769989    8.000000   -0.020000
  394.549988    8.000000   -0.020000
  395.329987    8.000000   -0.020000
  396.109985    8.000000   -0.020000
  396.890015    8.000000   -0.020000
  397.670013    8.000000   -0.010000
  398.450012    8.000000   -0.010000
  399.230011    8.000000   -0.020000
  400.010010    8.000000   -0.020000
  400.779999    8.000000   -0.020000
  401.559998    8.000000   -0.020000
  402.339996    8.000000   -0.020000
  403.119995    8.000000   -0.030000
  403.899994    8.000000   -0.030000
  404.679993    8.000000   -0.030000
  405.459991    8.000000   -0.020000
  406.230011    8.000000   -0.020000
  407.010010    8.000000   -0.030000
  407.790009    8.000000   -0.020000
  408.570007    8.000000   -0.020000
  409.350006    8.000000   -0.030000
  410.119995    8.000000   -0.030000
  410.899994    8.000000   -0.030000
  411.679993    8.000000   -0.030000
  412.459991    8.000000   -0.030000
  413.239990    8.000000   -0.030000
  414.010010    8.000000   -0.030000
  414.790009    8.000000   -0.030000
  415.570007    8.000000   -0.030000
  416.350006    8.000000   -0.030000
  417.119995    8.000000   -0.020000
  417.899994    8.000000   -0.020000
  418.679993    8.000000   -0.030000
  419.450012    8.000000   -0.030000
  420.230011    8.000000   -0.020000
  421.010010    8.000000   -0.020000
  421.790009    8.000000   -0.020000
  422.559998    8.000000   -0.020000
  423.339996    8.000000   -0.020000
  424.119995    8.000000   -0.020000
  424.890015    8.000000   -0.020000
  425.670013    8.000000   -0.020000
  426.450012    8.000000   -0.020000
  427.220001    8.000000   -0.020000
  428.000000    8.000000   -0.020000
  428.769989    8.000000   -0.020000
  429.549988    8.000000   -0.020000
  430.329987    8.000000   -0.020000
  431.100006    8.000000   -0.020000
  431.880005    8.000000   -0.020000
  432.660004    8.000000   -0.020000
  433.429993    8.000000   -0.020000
  434.209991    8.000000   -0.020000
  434.980011    8.000000   -0.020000
  435.760010    8.000000   -0.020000
  436.540009    8.000000   -0.010000
  437.309998    8.000000   -0.010000
  438.089996    8.000000   -0.010000
  438.859985    8.000000   -0.010000
  439.640015    8.000000   -0.010000
  440.410004    8.000000   -0.020000
  441.190002    8.000000   -0.010000
  441.959991    8.000000   -0.010000
  442.739990    8.000000   -0.010000
  443.510010    8.000000   -0.010000
  444.290009    8.000000   -0.010000
  445.059998    8.000000   -0.010000
  445.839996    8.000000   -0.010000
  446.609985    8.000000   -0.010000
  447.390015    8.000000   -0.010000
  448.160004    8.000000   -0.010000
  448.940002    8.000000   -0.010000
  449.709991    8.000000   -0.010000
  450.489990    8.000000   -0.010000
  451.260010    8.000000   -0.010000
  452.040009    8.000000   -0.010000
  452.809998    8.000000   -0.020000
  453.579987    8.000000   -0.020000
  454.359985    8.000000   -0.020000
  455.130005    8.000000   -0.020000
  455.910004    8.000000   -0.020000
  456.679993    8.000000   -0.020000
  457.459991    8.000000   -0.020000
  458.230011    8.000000   -0.020000
  459.000000    8.000000   -0.020000
  459.779999    8.000000   -0.020000
  460.549988    8.000000   -0.020000
  461.320007    8.000000   -0.020000
  462.100006    8.000000   -0.020000
  462.869995    8.000000   -0.030000
  463.649994    8.000000   -0.030000
  464.420013    8.000000   -0.030000
  465.190002    8.000000   -0.030000
  465.970001    8.000000   -0.030000
  466.739990    8.000000   -0.030000
  467.510010    8.000000   -0.030000
  468.279999    8.000000   -0.030000
  469.059998    8.000000   -0.030000
  469.829987    8.000000   -0.030000
  470.600006    8.000000   -0.030000
  471.380005    8.000000   -0.030000
  472.149994    8.000000   -0.030000
  472.920013    8.000000   -0.020000
  473.690002    8.000000   -0.020000
  474.470001    8.000000   -0.020000
  475.239990    8.000000   -0.020000
  476.010010    8.000000   -0.020000
  476.779999    8.000000   -0.020000
  477.559998    8.000000   -0.020000
  478.329987    8.000000   -0.020000
  479.100006    8.000000   -0.020000
  479.869995    8.000000   -0.020000
  480.640015    8.000000   -0.010000
  481.420013    8.000000   -0.010000
  482.190002    8.000000   -0.010000
  482.959991    8.000000   -0.010000
  483.730011    8.000000   -0.010000
  484.500000    8.000000   -0.010000
  485.279999    8.000000   -0.010000
  486.049988    8.000000   -0.010000
  486.820007    8.000000   -0.000000
  487.589996    8.000000   -0.000000
  488.359985    8.000000   -0.000000
  489.130005    8.000000   -0.000000
  489.899994    8.000000   -0.000000
  490.679993    8.000000    0.000000
  491.450012    8.000000    0.000000
  492.220001    8.000000    0.000000
  492.989990    8.000000    0.010000
  493.760010    8.000000    0.010000
  494.529999    8.000000    0.010000
  495.299988    8.000000    0.020000
  496.070007    8.000000    0.020000
  496.839996    8.000000    0.030000
  497.609985    8.000000    0.040000
  498.380005    8.000000    0.040000
  499.149994    8.000000    0.050000
  499.920013    8.000000    0.060000
  500.690002    8.000000    0.060000
  501.459991    8.000000    0.070000
  502.230011    8.000000    0.070000
  503.000000    8.000000    0.080000
  503.769989    8.000000    0.090000
  504.540009    8.000000    0.090000
  505.309998    8.000000    0.090000
  506.079987    8.000000    0.100000
  506.850006    8.000000    0.100000
  507.619995    8.000000    0.110000
  508.390015    8.000000    0.110000
  509.160004    8.000000    0.120000
  509.929993    8.000000    0.120000
  510.700012    8.000000    0.120000
  511.470001    8.000000    0.130000
  512.239990    8.000000    0.130000
  513.010010    8.000000    0.130000
  513.780029    8.000000    0.130000
  514.549988    8.000000    0.130000
  515.320007    8.000000    0.140000
  516.090027    8.000000    0.140000
  516.859985    8.000000    0.140000
  517.619995    8.000000    0.140000
  518.390015    8.000000    0.140000
  519.159973    8.000000    0.140000
  519.929993    8.000000    0.140000
  520.700012    8.000000    0.140000
  521.469971    8.000000    0.140000
  522.239990    8.000000    0.140000
  523.000000    8.000000    0.140000
  523.770020    8.000000    0.140000
  524.539978    8.000000    0.140000
  525.309998    8.000000    0.140000
  526.080017    8.000000    0.140000
  526.840027    8.000000    0.140000
  527.609985    8.000000    0.140000
  528.380005    8.000000    0.140000
  529.150024    8.000000    0.130000
  529.919983    8.000000    0.130000
  530.679993    8.000000    0.130000
  531.450012    8.000000    0.130000
  532.219971    8.000000    0.130000
  532.989990    8.000000    0.130000
  533.750000    8.000000    0.130000
  534.520020    8.000000    0.120000
  535.289978    8.000000    0.120000
  536.059998    8.000000    0.120000
  536.820007    8.000000    0.120000
  537.590027    8.000000    0.120000
  538.359985    8.000000    0.110000
  539.119995    8.000000    0.110000
  539.890015    8.000000    0.110000
  540.659973    8.000000    0.110000
  541.419983    8.000000    0.110000
  542.190002    8.000000    0.110000
  542.960022    8.000000    0.100000
  543.719971    8.000000    0.100000
  544.489990    8.000000    0.100000
  545.260010    8.000000    0.100000
  546.020020    8.000000    0.090000
  546.789978    8.000000    0.090000
  547.559998    8.000000    0.090000
  548.320007    8.000000    0.090000
  549.090027    8.000000    0.090000
  549.849976    8.000000    0.090000
  550.619995    8.000000    0.080000
  551.390015    8.000000    0.080000
  552.150024    8.000000    0.080000
  552.919983    8.000000    0.080000
  553.679993    8.000000    0.080000
  554.450012    8.000000    0.070000
  555.210022    8.000000    0.070000
  555.979980    8.000000    0.070000
  556.750000    8.000000    0.070000
  557.510010    8.000000    0.070000
  558.280029    8.000000    0.060000
  559.039978    8.000000    0.060000
  559.809998    8.000000    0.060000
  560.570007    8.000000    0.060000
  561.340027    8.000000    0.060000
  562.099976    8.000000    0.050000
  562.869995    8.000000    0.050000
  563.630005    8.000000    0.050000
  564.390015    8.000000    0.050000
  565.159973    8.000000    0.040000
  565.919983    8.000000    0.040000
  566.690002    8.000000    0.040000
  567.450012    8.000000    0.040000
  568.219971    8.000000    0.030000
  568.979980    8.000000    0.030000
  569.750000    8.000000    0.030000
  570.510010    8.000000    0.030000
  571.270020    8.000000    0.020000
  572.039978    8.000000    0.020000
  572.799988    8.000000    0.020000
  573.570007    8.000000    0.020000
  574.330017    8.000000    0.010000
  575.090027    8.000000    0.010000
  575.859985    8.000000    0.010000
  576.619995    8.000000    0.010000
  577.380005    8.000000    0.010000
  578.150024    8.000000    0.000000
  578.909973    8.000000    0.000000
  579.669983    8.000000   -0.000000
  580.440002    8.000000   -0.010000
  581.200012    8.000000   -0.010000
  581.960022    8.000000   -0.010000
  582.729980    8.000000   -0.010000
  583.489990    8.000000   -0.010000
  584.250000    8.000000   -0.020000
  585.020020    8.000000   -0.020000
  585.780029    8.000000   -0.020000
  586.539978    8.000000   -0.020000
  587.299988    8.000000   -0.030000
  588.070007    8.000000   -0.030000
  588.830017    8.000000   -0.030000
  589.590027    8.000000   -0.030000
  590.349976    8.000000   -0.040000
  591.119995    8.000000   -0.040000
  591.880005    8.000000   -0.040000
  592.640015    8.000000   -0.040000
  593.400024    8.000000   -0.050000
  594.159973    8.000000   -0.050000
  594.929993    8.000000   -0.050000
  595.690002    8.000000   -0.050000
  596.450012    8.000000   -0.060000
  597.210022    8.000000   -0.060000
  597.969971    8.000000   -0.060000
  598.729980    8.000000   -0.070000
  599.500000    8.000000   -0.070000
  600.260010    8.000000   -0.070000
  601.020020    8.000000   -0.080000
  601.780029    8.000000   -0.080000
  602.539978    8.000000   -0.080000
  603.299988    8.000000   -0.090000
  604.059998    8.000000   -0.090000
  604.820007    8.000000   -0.090000
  605.580017    8.000000   -0.100000
  606.349976    8.000000   -0.100000
  607.109985    8.000000   -0.110000
  607.869995    8.000000   -0.110000
  608.630005    8.000000   -0.110000
  609.390015    8.000000   -0.120000
  610.150024    8.000000   -0.120000
  610.909973    8.000000   -0.120000
  611.669983    8.000000   -0.130000
  612.429993    8.000000   -0.130000
  613.190002    8.000000   -0.130000
  613.950012    8.000000   -0.140000
  614.710022    8.000000   -0.140000
  615.469971    8.000000   -0.140000
  616.229980    8.000000   -0.150000
  616.989990    8.000000   -0.150000
  617.750000    8.000000   -0.150000
  618.510010    8.000000   -0.150000
  619.270020    8.000000   -0.160000
  620.030029    8.000000   -0.160000
  620.789978    8.000000   -0.160000
  621.549988    8.000000   -0.160000
  622.309998    8.000000   -0.160000
  623.070007    8.000000   -0.170000
  623.830017    8.000000   -0.170000
  624.580017    8.000000   -0.170000
  625.340027    8.000000   -0.170000
  626.099976    8.000000   -0.170000
  626.859985    8.000000   -0.170000
  627.619995    8.000000   -0.170000
  628.380005    8.000000   -0.180000
  629.140015    8.000000   -0.180000
  629.900024    8.000000   -0.180000
  630.659973    8.000000   -0.180000
  631.409973    8.000000   -0.180000
  632.169983    8.000000   -0.180000
  632.929993    8.000000   -0.180000
  633.690002    8.000000   -0.180000
  634.450012    8.000000   -0.180000
  635.210022    8.000000   -0.180000
  635.960022    8.000000   -0.190000
  636.719971    8.000000   -0.190000
  637.479980    8.000000   -0.190000
  638.239990    8.000000   -0.190000
  639.000000    8.000000   -0.190000
  639.750000    8.000000   -0.190000
  640.510010    8.000000   -0.190000
  641.270020    8.000000   -0.190000
  642.030029    8.000000   -0.190000
  642.780029    8.000000   -0.190000
  643.539978    8.000000   -0.190000
  644.299988    8.000000   -0.190000
  645.059998    8.000000   -0.180000
  645.809998    8.000000   -0.180000
  646.570007    8.000000   -0.190000
  647.330017    8.000000   -0.190000
  648.080017    8.000000   -0.180000
  648.840027    8.000000   -0.180000
  649.599976    8.000000   -0.180000
  650.349976    8.000000   -0.180000
  651.109985    8.000000   -0.180000
  651.869995    8.000000   -0.180000
  652.619995    8.000000   -0.180000
  653.380005    8.000000   -0.180000
  654.140015    8.000000   -0.180000
  654.890015    8.000000   -0.180000
  655.650024    8.000000   -0.180000
  656.409973    8.000000   -0.180000
  657.159973    8.000000   -0.180000
  657.919983    8.000000   -0.180000
  658.669983    8.000000   -0.170000
  659.429993    8.000000   -0.170000
  660.179993    8.000000   -0.170000
  660.940002    8.000000   -0.170000
  661.700012    8.000000   -0.170000
  662.450012    8.000000   -0.170000
  663.210022    8.000000   -0.170000
  663.960022    8.000000   -0.160000
  664.719971    8.000000   -0.160000
  665.469971    8.000000   -0.160000
  666.229980    8.000000   -0.160000
  666.979980    8.000000   -0.160000
  667.739990    8.000000   -0.160000
  668.489990    8.000000   -0.160000
  669.250000    8.000000   -0.160000
  670.000000    8.000000   -0.160000
  670.760010    8.000000   -0.160000
  671.510010    8.000000   -0.150000
  672.270020    8.000000   -0.150000
  673.020020    8.000000   -0.150000
  673.780029    8.000000   -0.150000
  674.530029    8.000000   -0.150000
  675.289978    8.000000   -0.150000
  676.039978    8.000000   -0.150000
  676.789978    8.000000   -0.150000
  677.549988    8.000000   -0.150000
  678.299988    8.000000   -0.150000
  679.059998    8.000000   -0.150000
  679.809998    8.000000   -0.150000
  680.559998    8.000000   -0.150000
  681.320007    8.000000   -0.150000
  682.070007    8.000000   -0.150000
  682.820007    8.000000   -0.150000
  683.580017    8.000000   -0.150000
  684.330017    8.000000   -0.140000
  685.080017    8.000000   -0.140000
  685.840027    8.000000   -0.140000
  686.590027    8.000000   -0.140000
  687.340027    8.000000   -0.140000
  688.099976    8.000000   -0.140000
  688.849976    8.000000   -0.140000
  689.599976    8.000000   -0.140000
  690.359985    8.000000   -0.140000
  691.109985    8.000000   -0.140000
  691.859985    8.000000   -0.140000
  692.609985    8.000000   -0.140000
  693.369995    8.000000   -0.140000
  694.119995    8.000000   -0.140000
  694.869995    8.000000   -0.140000
  695.619995    8.000000   -0.140000
  696.380005    8.000000   -0.140000
  697.130005    8.000000   -0.140000
  697.880005    8.000000   -0.140000
  698.630005    8.000000   -0.140000
  699.390015    8.000000   -0.140000
  700.140015    8.000000   -0.140000
  700.890015    8.000000   -0.140000
  701.640015    8.000000   -0.140000
  702.390015    8.000000   -0.140000
  703.140015    8.000000   -0.140000
  703.900024    8.000000   -0.140000
  704.650024    8.000000   -0.140000
  705.400024    8.000000   -0.140000
  706.150024    8.000000   -0.140000
  706.900024    8.000000   -0.140000
  707.650024    8.000000   -0.150000
  708.400024    8.000000   -0.150000
  709.150024    8.000000   -0.150000
  709.909973    8.000000   -0.160000
  710.659973    8.000000   -0.160000
  711.409973    8.000000   -0.160000
  712.159973    8.000000   -0.170000
  712.909973    8.000000   -0.170000
  713.659973    8.000000   -0.180000
  714.409973    8.000000   -0.190000
  715.159973    8.000000   -0.200000
  715.909973    8.000000   -0.210000
  716.659973    8.000000   -0.210000
  717.409973    8.000000   -0.220000
  718.159973    8.000000   -0.230000
  718.909973    8.000000   -0.240000
  719.659973    8.000000   -0.250000
  720.409973    8.000000   -0.260000
  721.159973    8.000000   -0.270000
  721.909973    8.000000   -0.270000
  722.659973    8.000000   -0.270000
  723.409973    8.000000   -0.270000
  724.159973    8.000000   -0.270000
  724.909973    8.000000   -0.280000
  725.659973    8.000000   -0.280000
  726.409973    8.000000   -0.290000
  727.159973    8.000000   -0.300000
  727.909973    8.000000   -0.310000
  728.650024    8.000000   -0.300000
  729.400024    8.000000   -0.280000
  730.150024    8.000000   -0.270000
  730.900024    8.000000   -0.260000
  731.650024    8.000000   -0.260000
  732.400024    8.000000   -0.260000
  733.150024    8.000000   -0.280000
  733.900024    8.000000   -0.290000
  734.640015    8.000000   -0.300000
  735.390015    8.000000   -0.310000
  736.140015    8.000000   -0.310000
  736.890015    8.000000   -0.310000
  737.640015    8.000000   -0.300000
  738.390015    8.000000   -0.290000
  739.130005    8.000000   -0.280000
  739.880005    8.000000   -0.260000
  740.630005    8.000000   -0.240000
  741.380005    8.000000   -0.220000
  742.130005    8.000000   -0.190000
  742.869995    8.000000   -0.170000
  743.619995    8.000000   -0.150000
  744.369995    8.000000   -0.130000
  745.119995    8.000000   -0.110000
  745.859985    8.000000   -0.090000
  746.609985    8.000000   -0.070000
  747.359985    8.000000   -0.050000
  748.099976    8.000000   -0.030000
  748.849976    8.000000   -0.020000
  749.599976    8.000000   -0.000000
  750.349976    8.000000    0.020000
  751.090027    8.000000    0.050000
  751.840027    8.000000    0.070000
  752.590027    8.000000    0.100000
  753.330017    8.000000    0.140000
  754.080017    8.000000    0.180000
  754.830017    8.000000    0.220000
  755.570007    8.000000    0.260000
  756.320007    8.000000    0.310000
  757.059998    8.000000    0.350000
  757.809998    8.000000    0.400000
  758.559998    8.000000    0.440000
  759.299988    8.000000    0.490000
  760.049988    8.000000    0.530000
  760.789978    8.000000    0.570000
  761.539978    8.000000    0.620000
  762.289978    8.000000    0.650000
  763.030029    8.000000    0.690000
  763.780029    8.000000    0.720000
  764.520020    8.000000    0.750000
  765.270020    8.000000    0.770000
  766.010010    8.000000    0.780000
  766.760010    8.000000    0.800000
  767.500000    8.000000    0.810000
  768.250000    8.000000    0.810000
  768.989990    8.000000    0.810000
  769.739990    8.000000    0.810000
  770.479980    8.000000    0.800000
  771.229980    8.000000    0.800000
  771.969971    8.000000    0.790000
  772.719971    8.000000    0.770000
  773.460022    8.000000    0.750000
  774.210022    8.000000    0.740000
  774.950012    8.000000    0.720000
  775.700012    8.000000    0.700000
  776.440002    8.000000    0.690000
  777.179993    8.000000    0.670000
  777.929993    8.000000    0.650000
  778.669983    8.000000    0.630000
  779.419983    8.000000    0.610000
  780.159973    8.000000    0.590000
  780.900024    8.000000    0.570000
  781.650024    8.000000    0.550000
  782.390015    8.000000    0.540000
  783.130005    8.000000    0.520000
  783.880005    8.000000    0.500000
  784.619995    8.000000    0.490000
  785.359985    8.000000    0.470000
  786.109985    8.000000    0.460000
  786.849976    8.000000    0.440000
  787.590027    8.000000    0.430000
  788.340027    8.000000    0.410000
  789.080017    8.000000    0.400000
  789.820007    8.000000    0.390000
  790.570007    8.000000    0.380000
  791.309998    8.000000    0.360000
  792.049988    8.000000    0.350000
  792.789978    8.000000    0.340000
  793.539978    8.000000    0.330000
  794.280029    8.000000    0.320000
  795.020020    8.000000    0.310000
  795.760010    8.000000    0.290000
  796.500000    8.000000    0.290000
  797.250000    8.000000    0.280000
  797.989990    8.000000    0.270000
  798.729980    8.000000    0.260000
  799.469971    8.000000    0.250000
  800.210022    8.000000    0.250000
  800.960022    8.000000    0.240000
  801.700012    8.000000    0.230000
  802.440002    8.000000    0.220000
  803.179993    8.000000    0.220000
  803.919983    8.000000    0.210000
  804.659973    8.000000    0.200000
  805.400024    8.000000    0.200000
  806.150024    8.000000    0.190000
  806.890015    8.000000    0.180000
  807.630005    8.000000    0.180000
  808.369995    8.000000    0.170000
  809.109985    8.000000    0.160000
  809.849976    8.000000    0.160000
  810.590027    8.000000    0.150000
  811.330017    8.000000    0.140000
  812.070007    8.000000    0.140000
  812.809998    8.000000    0.130000
  813.549988    8.000000    0.130000
  814.289978    8.000000    0.120000
  815.030029    8.000000    0.120000
  815.770020    8.000000    0.120000
  816.510010    8.000000    0.110000
  817.250000    8.000000    0.110000
  817.989990    8.000000    0.100000
  818.729980    8.000000    0.100000
  819.469971    8.000000    0.090000
  820.210022    8.000000    0.090000
  820.950012    8.000000    0.090000
  821.690002    8.000000    0.080000
  822.429993    8.000000    0.080000
  823.169983    8.000000    0.070000
  823.909973    8.000000    0.070000
  824.650024    8.000000    0.070000
  825.390015    8.000000    0.070000
  826.130005    8.000000    0.070000
  826.869995    8.000000    0.060000
  827.609985    8.000000    0.060000
  828.340027    8.000000    0.060000
  829.080017    8.000000    0.060000
  829.820007    8.000000    0.050000
  830.559998    8.000000    0.050000
  831.299988    8.000000    0.050000
  832.039978    8.000000    0.040000
  832.780029    8.000000    0.040000
  833.510010    8.000000    0.030000
  834.250000    8.000000    0.030000
  834.989990    8.000000    0.020000
  835.729980    8.000000    0.020000
  836.469971    8.000000    0.020000
  837.200012    8.000000    0.030000
  837.940002    8.000000    0.030000
  838.679993    8.000000    0.030000
  839.419983    8.000000    0.030000
  840.150024    8.000000    0.020000
  840.890015    8.000000    0.020000
  841.630005    8.000000    0.010000
  842.369995    8.000000    0.010000
  843.099976    8.000000    0.010000
  843.840027    8.000000    0.010000
  844.580017    8.000000    0.000000
  845.309998    8.000000    0.000000
  846.049988    8.000000   -0.000000
  846.789978    8.000000   -0.000000
  847.530029    8.000000   -0.000000
  848.260010    8.000000   -0.000000
  849.000000    8.000000   -0.000000
  849.739990    8.000000    0.000000
  850.469971    8.000000    0.000000
  851.210022    8.000000    0.000000
  851.940002    8.000000   -0.000000
  852.679993    8.000000   -0.000000
  853.419983    8.000000   -0.010000
  854.150024    8.000000   -0.020000
  854.890015    8.000000   -0.020000
  855.619995    8.000000   -0.020000
  856.359985    8.000000   -0.020000
  857.099976    8.000000   -0.010000
  857.830017    8.000000   -0.010000
  858.570007    8.000000   -0.020000
  859.299988    8.000000   -0.020000
  860.039978    8.000000   -0.020000
  860.770020    8.000000   -0.020000
  861.510010    8.000000   -0.020000
  862.239990    8.000000   -0.020000
  862.979980    8.000000   -0.020000
  863.710022    8.000000   -0.020000
  864.450012    8.000000   -0.030000
  865.179993    8.000000   -0.030000
  865.919983    8.000000   -0.030000
  866.650024    8.000000   -0.030000
  867.390015    8.000000   -0.030000
  868.119995    8.000000   -0.020000
  868.859985    8.000000   -0.030000
  869.590027    8.000000   -0.030000
  870.330017    8.000000   -0.030000
  871.059998    8.000000   -0.030000
  871.789978    8.000000   -0.030000
  872.530029    8.000000   -0.030000
  873.260010    8.000000   -0.020000
  874.000000    8.000000   -0.020000
  874.729980    8.000000   -0.030000
  875.460022    8.000000   -0.020000
  876.200012    8.000000   -0.010000
  876.929993    8.000000   -0.000000
  877.659973    8.000000   -0.000000
  878.400024    8.000000    0.010000
  879.130005    8.000000    0.020000
  879.859985    8.000000    0.030000
  880.599976    8.000000    0.030000
  881.330017    8.000000    0.030000
  882.059998    8.000000    0.030000
  882.799988    8.000000    0.020000
  883.530029    8.000000   -0.000000
  884.260010    8.000000   -0.040000
  884.989990    8.000000   -0.080000
  885.729980    8.000000   -0.120000
  886.460022    8.000000   -0.180000
  887.190002    8.000000   -0.240000
  887.919983    8.000000   -0.290000
  888.659973    8.000000   -0.340000
  889.390015    8.000000   -0.380000
  890.119995    8.000000   -0.420000
  890.849976    8.000000   -0.450000
  891.580017    8.000000   -0.480000
  892.320007    8.000000   -0.490000
  893.049988    8.000000   -0.510000
  893.780029    8.000000   -0.520000
  894.510010    8.000000   -0.520000
  895.239990    8.000000   -0.520000
  895.969971    8.000000   -0.510000
  896.710022    8.000000   -0.490000
  897.440002    8.000000   -0.460000
  898.169983    8.000000   -0.430000
  898.900024    8.000000   -0.390000
  899.630005    8.000000   -0.360000
  900.359985    8.000000   -0.320000
  901.090027    8.000000   -0.280000
  901.820007    8.000000   -0.250000
  902.549988    8.000000   -0.230000
  903.280029    8.000000   -0.200000
  904.020020    8.000000   -0.180000
  904.750000    8.000000   -0.170000
  905.479980    8.000000   -0.160000
  906.210022    8.000000   -0.150000
  906.940002    8.000000   -0.140000
  907.669983    8.000000   -0.130000
  908.400024    8.000000   -0.120000
  909.130005    8.000000   -0.120000
  909.859985    8.000000   -0.120000
  910.590027    8.000000   -0.110000
  911.320007    8.000000   -0.110000
  912.049988    8.000000   -0.110000
  912.780029    8.000000   -0.100000
  913.510010    8.000000   -0.090000
  914.229980    8.000000   -0.090000
  914.960022    8.000000   -0.090000
  915.690002    8.000000   -0.080000
  916.419983    8.000000   -0.080000
  917.150024    8.000000   -0.070000
  917.880005    8.000000   -0.070000
  918.609985    8.000000   -0.060000
  919.340027    8.000000   -0.060000
  920.070007    8.000000   -0.060000
  920.799988    8.000000   -0.060000
  921.520020    8.000000   -0.060000
  922.250000    8.000000   -0.060000
  922.979980    8.000000   -0.060000
  923.710022    8.000000   -0.060000
  924.440002    8.000000   -0.050000
  925.169983    8.000000   -0.050000
  925.890015    8.000000   -0.040000
  926.619995    8.000000   -0.040000
  927.349976    8.000000   -0.040000
  928.080017    8.000000   -0.040000
  928.809998    8.000000   -0.040000
  929.530029    8.000000   -0.050000
  930.260010    8.000000   -0.040000
  930.989990    8.000000   -0.040000
  931.719971    8.000000   -0.030000
  932.440002    8.000000   -0.030000
  933.169983    8.000000   -0.030000
  933.900024    8.000000   -0.040000
  934.630005    8.000000   -0.030000
  935.349976    8.000000   -0.040000
  936.080017    8.000000   -0.040000
  936.809998    8.000000   -0.040000
  937.530029    8.000000   -0.030000
  938.260010    8.000000   -0.030000
  938.989990    8.000000   -0.030000
  939.710022    8.000000   -0.020000
  940.440002    8.000000   -0.020000
  941.169983    8.000000   -0.020000
  941.890015    8.000000   -0.020000
  942.619995    8.000000   -0.020000
  943.340027    8.000000   -0.020000
  944.070007    8.000000   -0.020000
  944.799988    8.000000   -0.010000
  945.520020    8.000000   -0.010000
  946.250000    8.000000   -0.010000
  946.969971    8.000000   -0.010000
  947.700012    8.000000   -0.010000
  948.419983    8.000000   -0.020000
  949.150024    8.000000   -0.010000
  949.880005    8.000000   -0.010000
  950.599976    8.000000   -0.010000
  951.330017    8.000000   -0.020000
  952.049988    8.000000   -0.010000
  952.780029    8.000000   -0.010000
  953.500000    8.000000   -0.010000
  954.229980    8.000000   -0.010000
  954.950012    8.000000   -0.020000
  955.679993    8.000000   -0.020000
  956.400024    8.000000   -0.020000
  957.119995    8.000000   -0.020000
  957.849976    8.000000   -0.020000
  958.570007    8.000000   -0.020000
  959.299988    8.000000   -0.010000
  960.020020    8.000000   -0.020000
  960.750000    8.000000   -0.020000
  961.469971    8.000000   -0.030000
  962.190002    8.000000   -0.030000
  962.919983    8.000000   -0.030000
  963.640015    8.000000   -0.030000
  964.369995    8.000000   -0.030000
  965.090027    8.000000   -0.020000
  965.809998    8.000000   -0.030000
  966.539978    8.000000   -0.020000
  967.260010    8.000000   -0.020000
  967.979980    8.000000   -0.020000
  968.710022    8.000000   -0.020000
  969.429993    8.000000   -0.020000
  970.150024    8.000000   -0.020000
  970.880005    8.000000   -0.020000
  971.599976    8.000000   -0.020000
  972.320007    8.000000   -0.010000
  973.039978    8.000000   -0.010000
  973.770020    8.000000   -0.010000
  974.489990    8.000000   -0.010000
  975.210022    8.000000   -0.010000
  975.929993    8.000000   -0.010000
  976.659973    8.000000   -0.020000
  977.380005    8.000000   -0.020000
  978.099976    8.000000   -0.020000
  978.820007    8.000000   -0.020000
  979.539978    8.000000   -0.020000
  980.270020    8.000000   -0.010000
  980.989990    8.000000   -0.010000
  981.710022    8.000000   -0.010000
  982.429993    8.000000   -0.010000
  983.150024    8.000000   -0.020000
  983.869995    8.000000   -0.020000
  984.599976    8.000000   -0.020000
  985.320007    8.000000   -0.020000
  986.039978    8.000000   -0.020000
  986.760010    8.000000   -0.020000
  987.479980    8.000000   -0.020000
  988.200012    8.000000   -0.030000
  988.919983    8.000000   -0.020000
  989.640015    8.000000   -0.010000
  990.359985    8.000000   -0.010000
  991.080017    8.000000   -0.010000
  991.799988    8.000000   -0.020000
  992.530029    8.000000   -0.020000
  993.250000    8.000000   -0.010000
  993.969971    8.000000   -0.010000
  994.690002    8.000000   -0.010000
  995.409973    8.000000   -0.010000
  996.130005    8.000000   -0.000000
  996.849976    8.000000    0.000000
  997.570007    8.000000   -0.000000
  998.289978    8.000000   -0.010000
  999.010010    8.000000   -0.010000
  999.719971    8.000000   -0.010000
 1000.440002    8.000000   -0.010000
 1001.159973    8.000000   -0.010000
 1001.880005    8.000000   -0.020000
 1002.599976    8.000000   -0.010000
 1003.320007    8.000000   -0.000000
 1004.039978    8.000000    0.010000
 1004.760010    8.000000    0.000000
 1005.479980    8.000000    0.000000
 1006.200012    8.000000   -0.000000
 1006.919983    8.000000   -0.010000
 1007.630005    8.000000   -0.010000
 1008.349976    8.000000   -0.010000
 1009.070007    8.000000   -0.010000
 1009.789978    8.000000   -0.010000
 1010.510010    8.000000   -0.000000
 1011.229980    8.000000    0.000000
 1011.940002    8.000000   -0.000000
 1012.659973    8.000000   -0.000000
 1013.380005    8.000000   -0.010000
 1014.099976    8.000000   -0.010000
 1014.820007    8.000000   -0.010000
 1015.530029    8.000000    0.000000
 1016.250000    8.000000   -0.000000
 1016.969971    8.000000   -0.010000
 1017.690002    8.000000   -0.010000
 1018.400024    8.000000   -0.010000
 1019.119995    8.000000   -0.000000
 1019.840027    8.000000   -0.010000
 1020.559998    8.000000   -0.000000
 1021.270020    8.000000   -0.000000
 1021.989990    8.000000   -0.000000
 1022.710022    8.000000   -0.000000
 1023.419983    8.000000    0.010000
 1024.140015    8.000000    0.010000
 1024.859985    8.000000    0.000000
 1025.569946    8.000000   -0.000000
 1026.290039    8.000000    0.000000
 1027.010010    8.000000    0.000000
 1027.719971    8.000000   -0.010000
 1028.439941    8.000000   -0.020000
 1029.150024    8.000000   -0.010000
 1029.869995    8.000000   -0.000000
 1030.589966    8.000000    0.010000
 1031.300049    8.000000    0.010000
 1032.020020    8.000000    0.000000
 1032.729980    8.000000   -0.000000
 1033.449951    8.000000   -0.010000
 1034.160034    8.000000   -0.020000
 1034.880005    8.000000   -0.020000
 1035.599976    8.000000   -0.010000
 1036.310059    8.000000   -0.010000
 1037.030029    8.000000   -0.010000
 1037.739990    8.000000   -0.020000
 1038.459961    8.000000   -0.010000
 1039.170044    8.000000   -0.010000
 1039.890015    8.000000   -0.000000
 1040.599976    8.000000    0.000000
 1041.310059    8.000000    0.000000
 1042.030029    8.000000   -0.000000
 1042.739990    8.000000   -0.010000
 1043.459961    8.000000   -0.010000
 1044.170044    8.000000   -0.010000
 1044.890015    8.000000   -0.010000
 1045.599976    8.000000   -0.000000
 1046.310059    8.000000    0.010000
 1047.030029    8.000000   -0.000000
 1047.739990    8.000000   -0.020000
 1048.459961    8.000000   -0.030000
 1049.170044    8.000000   -0.020000
 1049.880005    8.000000    0.000000
 1050.599976    8.000000    0.010000
 1051.310059    8.000000   -0.000000
 1052.020020    8.000000   -0.020000
 1052.739990    8.000000   -0.030000
 1053.449951    8.000000   -0.010000
 1054.160034    8.000000    0.000000
 1054.880005    8.000000    0.000000
 1055.589966    8.000000   -0.010000
 1056.300049    8.000000   -0.010000
 1057.010010    8.000000   -0.020000
 1057.729980    8.000000   -0.030000
 1058.439941    8.000000   -0.020000
 1059.150024    8.000000   -0.010000
 1059.859985    8.000000   -0.010000
 1060.579956    8.000000   -0.020000
 1061.290039    8.000000   -0.010000
 1062.000000    8.000000   -0.000000
 1062.709961    8.000000   -0.000000
 1063.420044    8.000000   -0.010000
 1064.140015    8.000000   -0.010000
 1064.849976    8.000000   -0.010000
 1065.560059    8.000000   -0.010000
 1066.270020    8.000000   -0.010000
 1066.979980    8.000000   -0.010000
 1067.689941    8.000000   -0.010000
 1068.400024    8.000000   -0.010000
 1069.119995    8.000000   -0.010000
 1069.829956    8.000000   -0.010000
 1070.540039    8.000000   -0.010000
 1071.250000    8.000000   -0.020000
 1071.959961    8.000000   -0.020000
 1072.670044    8.000000   -0.030000
 1073.380005    8.000000   -0.030000
 1074.089966    8.000000   -0.000000
 1074.800049    8.000000    0.010000
 1075.510010    8.000000    0.000000
 1076.219971    8.000000   -0.020000
 1076.930054    8.000000   -0.030000
 1077.640015    8.000000   -0.030000
 1078.349976    8.000000   -0.050000
 1079.060059    8.000000   -0.040000
 1079.770020    8.000000   -0.030000
 1080.479980    8.000000   -0.020000
 1081.189941    8.000000   -0.020000
 1081.900024    8.000000   -0.010000
 1082.609985    8.000000   -0.000000
 1083.319946    8.000000    0.010000
 1084.030029    8.000000   -0.010000
 1084.739990    8.000000   -0.010000
 1085.449951    8.000000   -0.020000
 1086.160034    8.000000   -0.020000
 1086.869995    8.000000   -0.040000
 1087.579956    8.000000   -0.060000
 1088.290039    8.000000   -0.050000
 1088.989990    8.000000   -0.040000
 1089.699951    8.000000   -0.040000
 1090.410034    8.000000   -0.040000
 1091.119995    8.000000   -0.050000
 1091.829956    8.000000   -0.040000
 1092.540039    8.000000   -0.040000
 1093.239990    8.000000   -0.050000
 1093.949951    8.000000   -0.040000
 1094.660034    8.000000   -0.030000
 1095.369995    8.000000   -0.040000
 1096.079956    8.000000   -0.060000
 1096.780029    8.000000   -0.070000
 1097.489990    8.000000   -0.060000
 1098.199951    8.000000   -0.050000
 1098.910034    8.000000   -0.050000
 1099.609985    8.000000   -0.060000
 1100.319946    8.000000   -0.070000
 1101.030029    8.000000   -0.070000
 1101.739990    8.000000   -0.080000
 1102.439941    8.000000   -0.070000
 1103.150024    8.000000   -0.060000
 1103.859985    8.000000   -0.060000
 1104.560059    8.000000   -0.060000
 1105.270020    8.000000   -0.050000
 1105.979980    8.000000   -0.040000
 1106.680054    8.000000   -0.050000
 1107.390015    8.000000   -0.070000
 1108.099976    8.000000   -0.080000
 1108.800049    8.000000   -0.080000
 1109.510010    8.000000   -0.060000
 1110.209961    8.000000   -0.060000
 1110.920044    8.000000   -0.050000
 1111.630005    8.000000   -0.070000
 1112.329956    8.000000   -0.060000
 1113.040039    8.000000   -0.070000
 1113.739990    8.000000   -0.090000
 1114.449951    8.000000   -0.100000
 1115.150024    8.000000   -0.120000
 1115.859985    8.000000   -0.100000
 1116.569946    8.000000   -0.100000
 1117.270020    8.000000   -0.090000
 1117.979980    8.000000   -0.080000
 1118.680054    8.000000   -0.090000

  347.690002    9.000000   -2.050000
  348.480011    9.000000   -2.400000
  349.260010    9.000000   16.110001
  350.040009    9.000000    0.020000
  350.820007    9.000000   -0.030000
  351.609985    9.000000   -0.020000
  352.390015    9.000000    0.010000
  353.170013    9.000000    0.010000
  353.950012    9.000000   -0.010000
  354.739990    9.000000   -0.020000
  355.519989    9.000000   -0.020000
  356.299988    9.000000   -0.030000
  357.079987    9.000000   -0.010000
  357.869995    9.000000   -0.000000
  358.649994    9.000000    0.020000
  359.429993    9.000000    0.000000
  360.209991    9.000000    0.010000
  360.989990    9.000000    0.030000
  361.769989    9.000000    0.020000
  362.559998    9.000000    0.000000
  363.339996    9.000000   -0.020000
  364.119995    9.000000   -0.000000
  364.899994    9.000000    0.000000
  365.679993    9.000000   -0.010000
  366.459991    9.000000   -0.030000
  367.250000    9.000000   -0.020000
  368.029999    9.000000    0.000000
  368.809998    9.000000   -0.010000
  369.589996    9.000000   -0.010000
  370.369995    9.000000   -0.020000
  371.149994    9.000000   -0.010000
  371.929993    9.000000   -0.030000
  372.709991    9.000000   -0.030000
  373.489990    9.000000   -0.030000
  374.279999    9.000000   -0.020000
  375.059998    9.000000   -0.020000
  375.839996    9.000000   -0.030000
  376.619995    9.000000   -0.020000
  377.399994    9.000000   -0.020000
  378.179993    9.000000   -0.020000
  378.959991    9.000000   -0.030000
  379.739990    9.000000   -0.030000
  380.519989    9.000000   -0.020000
  381.299988    9.000000   -0.020000
  382.079987    9.000000   -0.020000
  382.859985    9.000000   -0.020000
  383.640015    9.000000   -0.010000
  384.420013    9.000000   -0.020000
  385.200012    9.000000   -0.010000
  385.980011    9.000000   -0.020000
  386.760010    9.000000   -0.020000
  387.540009    9.000000   -0.020000
  388.320007    9.000000   -0.030000
  389.100006    9.000000   -0.030000
  389.880005    9.000000   -0.020000
  390.660004    9.000000   -0.020000
  391.440002    9.000000   -0.020000
  392.220001    9.000000   -0.020000
  393.000000    9.000000   -0.010000
  393.769989    9.000000   -0.010000
  394.549988    9.000000   -0.010000
  395.329987    9.000000   -0.020000
  396.109985    9.000000   -0.020000
  396.890015    9.000000   -0.020000
  397.670013    9.000000   -0.010000
  398.450012    9.000000   -0.010000
  399.230011    9.000000   -0.010000
  400.010010    9.000000   -0.020000
  400.779999    9.000000   -0.020000
  401.559998    9.000000   -0.020000
  402.339996    9.000000   -0.020000
  403.119995    9.000000   -0.020000
  403.899994    9.000000   -0.020000
  404.679993    9.000000   -0.020000
  405.459991    9.000000   -0.020000
  406.230011    9.000000   -0.020000
  407.010010    9.000000   -0.020000
  407.790009    9.000000   -0.020000
  408.570007    9.000000   -0.020000
  409.350006    9.000000   -0.020000
  410.119995    9.000000   -0.020000
  410.899994    9.000000   -0.020000
  411.679993    9.000000   -0.020000
  412.459991    9.000000   -0.020000
  413.239990    9.000000   -0.020000
  414.010010    9.000000   -0.020000
  414.790009    9.000000   -0.030000
  415.570007    9.000000   -0.030000
  416.350006    9.000000   -0.030000
  417.119995    9.000000   -0.020000
  417.899994    9.000000   -0.020000
  418.679993    9.000000   -0.020000
  419.450012    9.000000   -0.020000
  420.230011    9.000000   -0.020000
  421.010010    9.000000   -0.020000
  421.790009    9.000000   -0.020000
  422.559998    9.000000   -0.020000
  423.339996    9.000000   -0.020000
  424.119995    9.000000   -0.020000
  424.890015    9.000000   -0.020000
  425.670013    9.000000   -0.020000
  426.450012    9.000000   -0.020000
  427.220001    9.000000   -0.020000
  428.000000    9.000000   -0.020000
  428.769989    9.000000   -0.020000
  429.549988    9.000000   -0.020000
  430.329987    9.000000   -0.020000
  431.100006    9.000000   -0.020000
  431.880005    9.000000   -0.020000
  432.660004    9.000000   -0.020000
  433.429993    9.000000   -0.020000
  434.209991    9.000000   -0.020000
  434.980011    9.000000   -0.010000
  435.760010    9.000000   -0.010000
  436.540009    9.000000   -0.010000
  437.309998    9.000000   -0.010000
  438.089996    9.000000   -0.010000
  438.859985    9.000000   -0.010000
  439.640015    9.000000   -0.010000
  440.410004    9.000000   -0.010000
  441.190002    9.000000   -0.010000
  441.959991    9.000000   -0.010000
  442.739990    9.000000   -0.010000
  443.510010    9.000000   -0.010000
  444.290009    9.000000   -0.010000
  445.059998    9.000000   -0.010000
  445.839996    9.000000   -0.010000
  446.609985    9.000000   -0.010000
  447.390015    9.000000   -0.020000
  448.160004    9.000000   -0.020000
  448.940002    9.000000   -0.020000
  449.709991    9.000000   -0.020000
  450.489990    9.000000   -0.010000
  451.260010    9.000000   -0.010000
  452.040009    9.000000   -0.020000
  452.809998    9.000000   -0.020000
  453.579987    9.000000   -0.020000
  454.359985    9.000000   -0.020000
  455.130005    9.000000   -0.020000
  455.910004    9.000000   -0.020000
  456.679993    9.000000   -0.020000
  457.459991    9.000000   -0.020000
  458.230011    9.000000   -0.020000
  459.000000    9.000000   -0.020000
  459.779999    9.000000   -0.020000
  460.549988    9.000000   -0.020000
  461.320007    9.000000   -0.020000
  462.100006    9.000000   -0.030000
  462.869995    9.000000   -0.030000
  463.649994    9.000000   -0.030000
  464.420013    9.000000   -0.030000
  465.190002    9.000000   -0.030000
  465.970001    9.000000   -0.030000
  466.739990    9.000000   -0.030000
  467.510010    9.000000   -0.030000
  468.279999    9.000000   -0.030000
  469.059998    9.000000   -0.030000
  469.829987    9.000000   -0.030000
  470.600006    9.000000   -0.030000
  471.380005    9.000000   -0.030000
  472.149994    9.000000   -0.030000
  472.920013    9.000000   -0.030000
  473.690002    9.000000   -0.030000
  474.470001    9.000000   -0.030000
  475.239990    9.000000   -0.030000
  476.010010    9.000000   -0.030000
  476.779999    9.000000   -0.030000
  477.559998    9.000000   -0.020000
  478.329987    9.000000   -0.020000
  479.100006    9.000000   -0.020000
  479.869995    9.000000   -0.020000
  480.640015    9.000000   -0.020000
  481.420013    9.000000   -0.020000
  482.190002    9.000000   -0.020000
  482.959991    9.000000   -0.020000
  483.730011    9.000000   -0.020000
  484.500000    9.000000   -0.020000
  485.279999    9.000000   -0.020000
  486.049988    9.000000   -0.020000
  486.820007    9.000000   -0.020000
  487.589996    9.000000   -0.020000
  488.359985    9.000000   -0.020000
  489.130005    9.000000   -0.020000
  489.899994    9.000000   -0.020000
  490.679993    9.000000   -0.020000
  491.450012    9.000000   -0.010000
  492.220001    9.000000   -0.010000
  492.989990    9.000000   -0.000000
  493.760010    9.000000    0.000000
  494.529999    9.000000    0.010000
  495.299988    9.000000    0.010000
  496.070007    9.000000    0.020000
  496.839996    9.000000    0.020000
  497.609985    9.000000    0.030000
  498.380005    9.000000    0.040000
  499.149994    9.000000    0.040000
  499.920013    9.000000    0.050000
  500.690002    9.000000    0.060000
  501.459991    9.000000    0.060000
  502.230011    9.000000    0.070000
  503.000000    9.000000    0.080000
  503.769989    9.000000    0.080000
  504.540009    9.000000    0.090000
  505.309998    9.000000    0.090000
  506.079987    9.000000    0.100000
  506.850006    9.000000    0.100000
  507.619995    9.000000    0.100000
  508.390015    9.000000    0.110000
  509.160004    9.000000    0.110000
  509.929993    9.000000    0.120000
  510.700012    9.000000    0.120000
  511.470001    9.000000    0.120000
  512.239990    9.000000    0.130000
  513.010010    9.000000    0.130000
  513.780029    9.000000    0.130000
  514.549988    9.000000    0.130000
  515.320007    9.000000    0.140000
  516.090027    9.000000    0.140000
  516.859985    9.000000    0.140000
  517.619995    9.000000    0.140000
  518.390015    9.000000    0.140000
  519.159973    9.000000    0.140000
  519.929993    9.000000    0.140000
  520.700012    9.000000    0.140000
  521.469971    9.000000    0.140000
  522.239990    9.000000    0.140000
  523.000000    9.000000    0.140000
  523.770020    9.000000    0.140000
  524.539978    9.000000    0.140000
  525.309998    9.000000    0.140000
  526.080017    9.000000    0.140000
  526.840027    9.000000    0.140000
  527.609985    9.000000    0.140000
  528.380005    9.000000    0.140000
  529.150024    9.000000    0.140000
  529.919983    9.000000    0.130000
  530.679993    9.000000    0.130000
  531.450012    9.000000    0.130000
  532.219971    9.000000    0.130000
  532.989990    9.000000    0.130000
  533.750000    9.000000    0.130000
  534.520020    9.000000    0.130000
  535.289978    9.000000    0.120000
  536.059998    9.000000    0.120000
  536.820007    9.000000    0.120000
  537.590027    9.000000    0.120000
  538.359985    9.000000    0.120000
  539.119995    9.000000    0.110000
  539.890015    9.000000    0.110000
  540.659973    9.000000    0.110000
  541.419983    9.000000    0.110000
  542.190002    9.000000    0.110000
  542.960022    9.000000    0.110000
  543.719971    9.000000    0.110000
  544.489990    9.000000    0.100000
  545.260010    9.000000    0.100000
  546.020020    9.000000    0.100000
  546.789978    9.000000    0.100000
  547.559998    9.000000    0.090000
  548.320007    9.000000    0.090000
  549.090027    9.000000    0.090000
  549.849976    9.000000    0.090000
  550.619995    9.000000    0.090000
  551.390015    9.000000    0.090000
  552.150024    9.000000    0.080000
  552.919983    9.000000    0.080000
  553.679993    9.000000    0.080000
  554.450012    9.000000    0.080000
  555.210022    9.000000    0.080000
  555.979980    9.000000    0.070000
  556.750000    9.000000    0.070000
  557.510010    9.000000    0.070000
  558.280029    9.000000    0.070000
  559.039978    9.000000    0.070000
  559.809998    9.000000    0.060000
  560.570007    9.000000    0.060000
  561.340027    9.000000    0.060000
  562.099976    9.000000    0.060000
  562.869995    9.000000    0.060000
  563.630005    9.000000    0.050000
  564.390015    9.000000    0.050000
  565.159973    9.000000    0.050000
  565.919983    9.000000    0.050000
  566.690002    9.000000    0.040000
  567.450012    9.000000    0.040000
  568.219971    9.000000    0.040000
  568.979980    9.000000    0.040000
  569.750000    9.000000    0.030000
  570.510010    9.000000    0.030000
  571.270020    9.000000    0.030000
  572.039978    9.000000    0.030000
  572.799988    9.000000    0.020000
  573.570007    9.000000    0.020000
  574.330017    9.000000    0.020000
  575.090027    9.000000    0.020000
  575.859985    9.000000    0.020000
  576.619995    9.000000    0.010000
  577.380005    9.000000    0.010000
  578.150024    9.000000    0.010000
  578.909973    9.000000    0.010000
  579.669983    9.000000    0.000000
  580.440002    9.000000    0.000000
  581.200012    9.000000   -0.000000
  581.960022    9.000000   -0.000000
  582.729980    9.000000   -0.010000
  583.489990    9.000000   -0.010000
  584.250000    9.000000   -0.010000
  585.020020    9.000000   -0.010000
  585.780029    9.000000   -0.020000
  586.539978    9.000000   -0.020000
  587.299988    9.000000   -0.020000
  588.070007    9.000000   -0.020000
  588.830017    9.000000   -0.030000
  589.590027    9.000000   -0.030000
  590.349976    9.000000   -0.030000
  591.119995    9.000000   -0.030000
  591.880005    9.000000   -0.030000
  592.640015    9.000000   -0.040000
  593.400024    9.000000   -0.040000
  594.159973    9.000000   -0.040000
  594.929993    9.000000   -0.040000
  595.690002    9.000000   -0.050000
  596.450012    9.000000   -0.050000
  597.210022    9.000000   -0.060000
  597.969971    9.000000   -0.060000
  598.729980    9.000000   -0.060000
  599.500000    9.000000   -0.070000
  600.260010    9.000000   -0.070000
  601.020020    9.000000   -0.070000
  601.780029    9.000000   -0.080000
  602.539978    9.000000   -0.080000
  603.299988    9.000000   -0.080000
  604.059998    9.000000   -0.090000
  604.820007    9.000000   -0.090000
  605.580017    9.000000   -0.090000
  606.349976    9.000000   -0.100000
  607.109985    9.000000   -0.100000
  607.869995    9.000000   -0.110000
  608.630005    9.000000   -0.110000
  609.390015    9.000000   -0.110000
  610.150024    9.000000   -0.120000
  610.909973    9.000000   -0.120000
  611.669983    9.000000   -0.130000
  612.429993    9.000000   -0.130000
  613.190002    9.000000   -0.130000
  613.950012    9.000000   -0.130000
  614.710022    9.000000   -0.140000
  615.469971    9.000000   -0.140000
  616.229980    9.000000   -0.140000
  616.989990    9.000000   -0.150000
  617.750000    9.000000   -0.150000
  618.510010    9.000000   -0.150000
  619.270020    9.000000   -0.160000
  620.030029    9.000000   -0.160000
  620.789978    9.000000   -0.160000
  621.549988    9.000000   -0.160000
  622.309998    9.000000   -0.170000
  623.070007    9.000000   -0.170000
  623.830017    9.000000   -0.170000
  624.580017    9.000000   -0.170000
  625.340027    9.000000   -0.170000
  626.099976    9.000000   -0.170000
  626.859985    9.000000   -0.180000
  627.619995    9.000000   -0.180000
  628.380005    9.000000   -0.180000
  629.140015    9.000000   -0.180000
  629.900024    9.000000   -0.180000
  630.659973    9.000000   -0.180000
  631.409973    9.000000   -0.180000
  632.169983    9.000000   -0.180000
  632.929993    9.000000   -0.180000
  633.690002    9.000000   -0.180000
  634.450012    9.000000   -0.190000
  635.210022    9.000000   -0.190000
  635.960022    9.000000   -0.190000
  636.719971    9.000000   -0.190000
  637.479980    9.000000   -0.190000
  638.239990    9.000000   -0.190000
  639.000000    9.000000   -0.190000
  639.750000    9.000000   -0.190000
  640.510010    9.000000   -0.190000
  641.270020    9.000000   -0.190000
  642.030029    9.000000   -0.190000
  642.780029    9.000000   -0.190000
  643.539978    9.000000   -0.190000
  644.299988    9.000000   -0.190000
  645.059998    9.000000   -0.190000
  645.809998    9.000000   -0.190000
  646.570007    9.000000   -0.190000
  647.330017    9.000000   -0.190000
  648.080017    9.000000   -0.190000
  648.840027    9.000000   -0.190000
  649.599976    9.000000   -0.190000
  650.349976    9.000000   -0.190000
  651.109985    9.000000   -0.190000
  651.869995    9.000000   -0.190000
  652.619995    9.000000   -0.180000
  653.380005    9.000000   -0.180000
  654.140015    9.000000   -0.180000
  654.890015    9.000000   -0.180000
  655.650024    9.000000   -0.180000
  656.409973    9.000000   -0.180000
  657.159973    9.000000   -0.180000
  657.919983    9.000000   -0.180000
  658.669983    9.000000   -0.180000
  659.429993    9.000000   -0.170000
  660.179993    9.000000   -0.170000
  660.940002    9.000000   -0.170000
  661.700012    9.000000   -0.170000
  662.450012    9.000000   -0.170000
  663.210022    9.000000   -0.170000
  663.960022    9.000000   -0.170000
  664.719971    9.000000   -0.170000
  665.469971    9.000000   -0.160000
  666.229980    9.000000   -0.170000
  666.979980    9.000000   -0.170000
  667.739990    9.000000   -0.170000
  668.489990    9.000000   -0.160000
  669.250000    9.000000   -0.160000
  670.000000    9.000000   -0.160000
  670.760010    9.000000   -0.160000
  671.510010    9.000000   -0.160000
  672.270020    9.000000   -0.160000
  673.020020    9.000000   -0.160000
  673.780029    9.000000   -0.160000
  674.530029    9.000000   -0.160000
  675.289978    9.000000   -0.160000
  676.039978    9.000000   -0.160000
  676.789978    9.000000   -0.160000
  677.549988    9.000000   -0.160000
  678.299988    9.000000   -0.160000
  679.059998    9.000000   -0.160000
  679.809998    9.000000   -0.150000
  680.559998    9.000000   -0.150000
  681.320007    9.000000   -0.150000
  682.070007    9.000000   -0.150000
  682.820007    9.000000   -0.150000
  683.580017    9.000000   -0.150000
  684.330017    9.000000   -0.150000
  685.080017    9.000000   -0.150000
  685.840027    9.000000   -0.150000
  686.590027    9.000000   -0.150000
  687.340027    9.000000   -0.150000
  688.099976    9.000000   -0.150000
  688.849976    9.000000   -0.140000
  689.599976    9.000000   -0.140000
  690.359985    9.000000   -0.140000
  691.109985    9.000000   -0.140000
  691.859985    9.000000   -0.140000
  692.609985    9.000000   -0.140000
  693.369995    9.000000   -0.140000
  694.119995    9.000000   -0.140000
  694.869995    9.000000   -0.140000
  695.619995    9.000000   -0.150000
  696.380005    9.000000   -0.140000
  697.130005    9.000000   -0.150000
  697.880005    9.000000   -0.140000
  698.630005    9.000000   -0.150000
  699.390015    9.000000   -0.150000
  700.140015    9.000000   -0.140000
  700.890015    9.000000   -0.140000
  701.640015    9.000000   -0.140000
  702.390015    9.000000   -0.150000
  703.140015    9.000000   -0.150000
  703.900024    9.000000   -0.150000
  704.650024    9.000000   -0.150000
  705.400024    9.000000   -0.150000
  706.150024    9.000000   -0.150000
  706.900024    9.000000   -0.150000
  707.650024    9.000000   -0.160000
  708.400024    9.000000   -0.160000
  709.150024    9.000000   -0.160000
  709.909973    9.000000   -0.170000
  710.659973    9.000000   -0.170000
  711.409973    9.000000   -0.180000
  712.159973    9.000000   -0.180000
  712.909973    9.000000   -0.190000
  713.659973    9.000000   -0.190000
  714.409973    9.000000   -0.200000
  715.159973    9.000000   -0.220000
  715.909973    9.000000   -0.230000
  716.659973    9.000000   -0.230000
  717.409973    9.000000   -0.240000
  718.159973    9.000000   -0.250000
  718.909973    9.000000   -0.260000
  719.659973    9.000000   -0.270000
  720.409973    9.000000   -0.280000
  721.159973    9.000000   -0.280000
  721.909973    9.000000   -0.280000
  722.659973    9.000000   -0.280000
  723.409973    9.000000   -0.280000
  724.159973    9.000000   -0.280000
  724.909973    9.000000   -0.290000
  725.659973    9.000000   -0.300000
  726.409973    9.000000   -0.310000
  727.159973    9.000000   -0.310000
  727.909973    9.000000   -0.300000
  728.650024    9.000000   -0.280000
  729.400024    9.000000   -0.260000
  730.150024    9.000000   -0.260000
  730.900024    9.000000   -0.260000
  731.650024    9.000000   -0.270000
  732.400024    9.000000   -0.280000
  733.150024    9.000000   -0.300000
  733.900024    9.000000   -0.300000
  734.640015    9.000000   -0.310000
  735.390015    9.000000   -0.310000
  736.140015    9.000000   -0.310000
  736.890015    9.000000   -0.310000
  737.640015    9.000000   -0.300000
  738.390015    9.000000   -0.280000
  739.130005    9.000000   -0.270000
  739.880005    9.000000   -0.250000
  740.630005    9.000000   -0.230000
  741.380005    9.000000   -0.200000
  742.130005    9.000000   -0.180000
  742.869995    9.000000   -0.150000
  743.619995    9.000000   -0.130000
  744.369995    9.000000   -0.110000
  745.119995    9.000000   -0.090000
  745.859985    9.000000   -0.070000
  746.609985    9.000000   -0.060000
  747.359985    9.000000   -0.040000
  748.099976    9.000000   -0.020000
  748.849976    9.000000   -0.000000
  749.599976    9.000000    0.020000
  750.349976    9.000000    0.050000
  751.090027    9.000000    0.080000
  751.840027    9.000000    0.110000
  752.590027    9.000000    0.150000
  753.330017    9.000000    0.190000
  754.080017    9.000000    0.230000
  754.830017    9.000000    0.270000
  755.570007    9.000000    0.320000
  756.320007    9.000000    0.360000
  757.059998    9.000000    0.410000
  757.809998    9.000000    0.450000
  758.559998    9.000000    0.500000
  759.299988    9.000000    0.540000
  760.049988    9.000000    0.590000
  760.789978    9.000000    0.630000
  761.539978    9.000000    0.670000
  762.289978    9.000000    0.700000
  763.030029    9.000000    0.730000
  763.780029    9.000000    0.760000
  764.520020    9.000000    0.780000
  765.270020    9.000000    0.800000
  766.010010    9.000000    0.810000
  766.760010    9.000000    0.820000
  767.500000    9.000000    0.820000
  768.250000    9.000000    0.820000
  768.989990    9.000000    0.820000
  769.739990    9.000000    0.810000
  770.479980    9.000000    0.800000
  771.229980    9.000000    0.790000
  771.969971    9.000000    0.780000
  772.719971    9.000000    0.770000
  773.460022    9.000000    0.750000
  774.210022    9.000000    0.730000
  774.950012    9.000000    0.710000
  775.700012    9.000000    0.690000
  776.440002    9.000000    0.670000
  777.179993    9.000000    0.650000
  777.929993    9.000000    0.640000
  778.669983    9.000000    0.620000
  779.419983    9.000000    0.600000
  780.159973    9.000000    0.580000
  780.900024    9.000000    0.560000
  781.650024    9.000000    0.540000
  782.390015    9.000000    0.520000
  783.130005    9.000000    0.510000
  783.880005    9.000000    0.490000
  784.619995    9.000000    0.480000
  785.359985    9.000000    0.460000
  786.109985    9.000000    0.450000
  786.849976    9.000000    0.430000
  787.590027    9.000000    0.420000
  788.340027    9.000000    0.400000
  789.080017    9.000000    0.390000
  789.820007    9.000000    0.380000
  790.570007    9.000000    0.370000
  791.309998    9.000000    0.360000
  792.049988    9.000000    0.350000
  792.789978    9.000000    0.330000
  793.539978    9.000000    0.320000
  794.280029    9.000000    0.310000
  795.020020    9.000000    0.300000
  795.760010    9.000000    0.290000
  796.500000    9.000000    0.280000
  797.250000    9.000000    0.270000
  797.989990    9.000000    0.260000
  798.729980    9.000000    0.260000
  799.469971    9.000000    0.250000
  800.210022    9.000000    0.250000
  800.960022    9.000000    0.240000
  801.700012    9.000000    0.230000
  802.440002    9.000000    0.220000
  803.179993    9.000000    0.210000
  803.919983    9.000000    0.200000
  804.659973    9.000000    0.190000
  805.400024    9.000000    0.190000
  806.150024    9.000000    0.180000
  806.890015    9.000000    0.180000
  807.630005    9.000000    0.180000
  808.369995    9.000000    0.170000
  809.109985    9.000000    0.160000
  809.849976    9.000000    0.160000
  810.590027    9.000000    0.150000
  811.330017    9.000000    0.140000
  812.070007    9.000000    0.140000
  812.809998    9.000000    0.130000
  813.549988    9.000000    0.130000
  814.289978    9.000000    0.120000
  815.030029    9.000000    0.120000
  815.770020    9.000000    0.110000
  816.510010    9.000000    0.110000
  817.250000    9.000000    0.100000
  817.989990    9.000000    0.100000
  818.729980    9.000000    0.090000
  819.469971    9.000000    0.090000
  820.210022    9.000000    0.090000
  820.950012    9.000000    0.080000
  821.690002    9.000000    0.080000
  822.429993    9.000000    0.080000
  823.169983    9.000000    0.070000
  823.909973    9.000000    0.060000
  824.650024    9.000000    0.060000
  825.390015    9.000000    0.060000
  826.130005    9.000000    0.060000
  826.869995    9.000000    0.060000
  827.609985    9.000000    0.050000
  828.340027    9.000000    0.050000
  829.080017    9.000000    0.060000
  829.820007    9.000000    0.050000
  830.559998    9.000000    0.050000
  831.299988    9.000000    0.050000
  832.039978    9.000000    0.040000
  832.780029    9.000000    0.040000
  833.510010    9.000000    0.030000
  834.250000    9.000000    0.020000
  834.989990    9.000000    0.020000
  835.729980    9.000000    0.020000
  836.469971    9.000000    0.020000
  837.200012    9.000000    0.020000
  837.940002    9.000000    0.030000
  838.679993    9.000000    0.020000
  839.419983    9.000000    0.020000
  840.150024    9.000000    0.020000
  840.890015    9.000000    0.010000
  841.630005    9.000000    0.010000
  842.369995    9.000000    0.010000
  843.099976    9.000000    0.010000
  843.840027    9.000000    0.000000
  844.580017    9.000000    0.000000
  845.309998    9.000000   -0.000000
  846.049988    9.000000   -0.000000
  846.789978    9.000000   -0.000000
  847.530029    9.000000   -0.000000
  848.260010    9.000000   -0.000000
  849.000000    9.000000   -0.010000
  849.739990    9.000000   -0.010000
  850.469971    9.000000   -0.000000
  851.210022    9.000000   -0.000000
  851.940002    9.000000   -0.010000
  852.679993    9.000000   -0.010000
  853.419983    9.000000   -0.010000
  854.150024    9.000000   -0.020000
  854.890015    9.000000   -0.020000
  855.619995    9.000000   -0.020000
  856.359985    9.000000   -0.020000
  857.099976    9.000000   -0.020000
  857.830017    9.000000   -0.010000
  858.570007    9.000000   -0.020000
  859.299988    9.000000   -0.020000
  860.039978    9.000000   -0.030000
  860.770020    9.000000   -0.020000
  861.510010    9.000000   -0.030000
  862.239990    9.000000   -0.020000
  862.979980    9.000000   -0.020000
  863.710022    9.000000   -0.030000
  864.450012    9.000000   -0.030000
  865.179993    9.000000   -0.030000
  865.919983    9.000000   -0.020000
  866.650024    9.000000   -0.020000
  867.390015    9.000000   -0.020000
  868.119995    9.000000   -0.010000
  868.859985    9.000000   -0.010000
  869.590027    9.000000   -0.010000
  870.330017    9.000000   -0.010000
  871.059998    9.000000    0.000000
  871.789978    9.000000    0.010000
  872.530029    9.000000    0.010000
  873.260010    9.000000    0.020000
  874.000000    9.000000    0.020000
  874.729980    9.000000    0.020000
  875.460022    9.000000    0.030000
  876.200012    9.000000    0.030000
  876.929993    9.000000    0.030000
  877.659973    9.000000    0.010000
  878.400024    9.000000   -0.020000
  879.130005    9.000000   -0.050000
  879.859985    9.000000   -0.090000
  880.599976    9.000000   -0.140000
  881.330017    9.000000   -0.200000
  882.059998    9.000000   -0.260000
  882.799988    9.000000   -0.310000
  883.530029    9.000000   -0.370000
  884.260010    9.000000   -0.420000
  884.989990    9.000000   -0.450000
  885.729980    9.000000   -0.480000
  886.460022    9.000000   -0.500000
  887.190002    9.000000   -0.520000
  887.919983    9.000000   -0.530000
  888.659973    9.000000   -0.540000
  889.390015    9.000000   -0.530000
  890.119995    9.000000   -0.530000
  890.849976    9.000000   -0.510000
  891.580017    9.000000   -0.490000
  892.320007    9.000000   -0.450000
  893.049988    9.000000   -0.420000
  893.780029    9.000000   -0.380000
  894.510010    9.000000   -0.340000
  895.239990    9.000000   -0.310000
  895.969971    9.000000   -0.270000
  896.710022    9.000000   -0.240000
  897.440002    9.000000   -0.210000
  898.169983    9.000000   -0.190000
  898.900024    9.000000   -0.180000
  899.630005    9.000000   -0.170000
  900.359985    9.000000   -0.160000
  901.090027    9.000000   -0.150000
  901.820007    9.000000   -0.140000
  902.549988    9.000000   -0.140000
  903.280029    9.000000   -0.130000
  904.020020    9.000000   -0.130000
  904.750000    9.000000   -0.120000
  905.479980    9.000000   -0.110000
  906.210022    9.000000   -0.110000
  906.940002    9.000000   -0.100000
  907.669983    9.000000   -0.090000
  908.400024    9.000000   -0.090000
  909.130005    9.000000   -0.090000
  909.859985    9.000000   -0.090000
  910.590027    9.000000   -0.090000
  911.320007    9.000000   -0.090000
  912.049988    9.000000   -0.090000
  912.780029    9.000000   -0.080000
  913.510010    9.000000   -0.070000
  914.229980    9.000000   -0.060000
  914.960022    9.000000   -0.070000
  915.690002    9.000000   -0.070000
  916.419983    9.000000   -0.060000
  917.150024    9.000000   -0.060000
  917.880005    9.000000   -0.060000
  918.609985    9.000000   -0.060000
  919.340027    9.000000   -0.050000
  920.070007    9.000000   -0.050000
  920.799988    9.000000   -0.050000
  921.520020    9.000000   -0.040000
  922.250000    9.000000   -0.050000
  922.979980    9.000000   -0.050000
  923.710022    9.000000   -0.050000
  924.440002    9.000000   -0.050000
  925.169983    9.000000   -0.040000
  925.890015    9.000000   -0.040000
  926.619995    9.000000   -0.040000
  927.349976    9.000000   -0.040000
  928.080017    9.000000   -0.040000
  928.809998    9.000000   -0.040000
  929.530029    9.000000   -0.040000
  930.260010    9.000000   -0.040000
  930.989990    9.000000   -0.030000
  931.719971    9.000000   -0.030000
  932.440002    9.000000   -0.030000
  933.169983    9.000000   -0.030000
  933.900024    9.000000   -0.040000
  934.630005    9.000000   -0.030000
  935.349976    9.000000   -0.030000
  936.080017    9.000000   -0.030000
  936.809998    9.000000   -0.030000
  937.530029    9.000000   -0.030000
  938.260010    9.000000   -0.030000
  938.989990    9.000000   -0.030000
  939.710022    9.000000   -0.020000
  940.440002    9.000000   -0.020000
  941.169983    9.000000   -0.020000
  941.890015    9.000000   -0.010000
  942.619995    9.000000   -0.010000
  943.340027    9.000000   -0.010000
  944.070007    9.000000   -0.020000
  944.799988    9.000000   -0.010000
  945.520020    9.000000   -0.010000
  946.250000    9.000000   -0.010000
  946.969971    9.000000   -0.020000
  947.700012    9.000000   -0.020000
  948.419983    9.000000   -0.020000
  949.150024    9.000000   -0.020000
  949.880005    9.000000   -0.020000
  950.599976    9.000000   -0.020000
  951.330017    9.000000   -0.020000
  952.049988    9.000000   -0.010000
  952.780029    9.000000   -0.010000
  953.500000    9.000000   -0.010000
  954.229980    9.000000   -0.010000
  954.950012    9.000000   -0.020000
  955.679993    9.000000   -0.020000
  956.400024    9.000000   -0.010000
  957.119995    9.000000   -0.010000
  957.849976    9.000000   -0.010000
  958.570007    9.000000   -0.010000
  959.299988    9.000000   -0.010000
  960.020020    9.000000   -0.010000
  960.750000    9.000000   -0.020000
  961.469971    9.000000   -0.020000
  962.190002    9.000000   -0.020000
  962.919983    9.000000   -0.030000
  963.640015    9.000000   -0.020000
  964.369995    9.000000   -0.020000
  965.090027    9.000000   -0.020000
  965.809998    9.000000   -0.020000
  966.539978    9.000000   -0.020000
  967.260010    9.000000   -0.020000
  967.979980    9.000000   -0.010000
  968.710022    9.000000   -0.010000
  969.429993    9.000000   -0.010000
  970.150024    9.000000   -0.020000
  970.880005    9.000000   -0.020000
  971.599976    9.000000   -0.020000
  972.320007    9.000000   -0.010000
  973.039978    9.000000   -0.010000
  973.770020    9.000000   -0.010000
  974.489990    9.000000   -0.000000
  975.210022    9.000000   -0.000000
  975.929993    9.000000   -0.000000
  976.659973    9.000000   -0.010000
  977.380005    9.000000   -0.010000
  978.099976    9.000000   -0.010000
  978.820007    9.000000   -0.010000
  979.539978    9.000000   -0.010000
  980.270020    9.000000   -0.000000
  980.989990    9.000000   -0.000000
  981.710022    9.000000    0.000000
  982.429993    9.000000   -0.010000
  983.150024    9.000000   -0.010000
  983.869995    9.000000   -0.020000
  984.599976    9.000000   -0.020000
  985.320007    9.000000   -0.020000
  986.039978    9.000000   -0.010000
  986.760010    9.000000   -0.010000
  987.479980    9.000000   -0.010000
  988.200012    9.000000   -0.010000
  988.919983    9.000000   -0.010000
  989.640015    9.000000   -0.020000
  990.359985    9.000000   -0.010000
  991.080017    9.000000   -0.010000
  991.799988    9.000000   -0.010000
  992.530029    9.000000   -0.010000
  993.250000    9.000000   -0.010000
  993.969971    9.000000   -0.010000
  994.690002    9.000000   -0.000000
  995.409973    9.000000   -0.000000
  996.130005    9.000000   -0.000000
  996.849976    9.000000   -0.000000
  997.570007    9.000000   -0.010000
  998.289978    9.000000   -0.010000
  999.010010    9.000000   -0.010000
  999.719971    9.000000   -0.010000
 1000.440002    9.000000   -0.010000
 1001.159973    9.000000   -0.010000
 1001.880005    9.000000   -0.010000
 1002.599976    9.000000   -0.010000
 1003.320007    9.000000   -0.000000
 1004.039978    9.000000   -0.000000
 1004.760010    9.000000   -0.000000
 1005.479980    9.000000   -0.010000
 1006.200012    9.000000   -0.010000
 1006.919983    9.000000   -0.010000
 1007.630005    9.000000   -0.010000
 1008.349976    9.000000   -0.010000
 1009.070007    9.000000   -0.010000
 1009.789978    9.000000   -0.010000
 1010.510010    9.000000   -0.010000
 1011.229980    9.000000   -0.000000
 1011.940002    9.000000   -0.010000
 1012.659973    9.000000    0.000000
 1013.380005    9.000000   -0.010000
 1014.099976    9.000000   -0.000000
 1014.820007    9.000000   -0.010000
 1015.530029    9.000000   -0.000000
 1016.250000    9.000000    0.000000
 1016.969971    9.000000   -0.000000
 1017.690002    9.000000    0.000000
 1018.400024    9.000000   -0.000000
 1019.119995    9.000000    0.000000
 1019.840027    9.000000   -0.000000
 1020.559998    9.000000   -0.000000
 1021.270020    9.000000   -0.000000
 1021.989990    9.000000   -0.010000
 1022.710022    9.000000   -0.000000
 1023.419983    9.000000    0.000000
 1024.140015    9.000000    0.000000
 1024.859985    9.000000   -0.000000
 1025.569946    9.000000   -0.020000
 1026.290039    9.000000   -0.000000
 1027.010010    9.000000   -0.000000
 1027.719971    9.000000   -0.000000
 1028.439941    9.000000   -0.010000
 1029.150024    9.000000   -0.010000
 1029.869995    9.000000   -0.000000
 1030.589966    9.000000    0.010000
 1031.300049    9.000000    0.010000
 1032.020020    9.000000   -0.000000
 1032.729980    9.000000   -0.010000
 1033.449951    9.000000   -0.010000
 1034.160034    9.000000   -0.020000
 1034.880005    9.000000   -0.010000
 1035.599976    9.000000   -0.000000
 1036.310059    9.000000    0.000000
 1037.030029    9.000000   -0.000000
 1037.739990    9.000000   -0.010000
 1038.459961    9.000000   -0.000000
 1039.170044    9.000000   -0.010000
 1039.890015    9.000000   -0.010000
 1040.599976    9.000000   -0.010000
 1041.310059    9.000000   -0.000000
 1042.030029    9.000000   -0.000000
 1042.739990    9.000000   -0.010000
 1043.459961    9.000000   -0.010000
 1044.170044    9.000000   -0.010000
 1044.890015    9.000000   -0.010000
 1045.599976    9.000000   -0.010000
 1046.310059    9.000000   -0.010000
 1047.030029    9.000000   -0.010000
 1047.739990    9.000000   -0.020000
 1048.459961    9.000000   -0.020000
 1049.170044    9.000000   -0.010000
 1049.880005    9.000000    0.000000
 1050.599976    9.000000    0.000000
 1051.310059    9.000000   -0.020000
 1052.020020    9.000000   -0.010000
 1052.739990    9.000000   -0.030000
 1053.449951    9.000000   -0.000000
 1054.160034    9.000000    0.000000
 1054.880005    9.000000    0.010000
 1055.589966    9.000000   -0.010000
 1056.300049    9.000000   -0.020000
 1057.010010    9.000000   -0.020000
 1057.729980    9.000000   -0.030000
 1058.439941    9.000000   -0.020000
 1059.150024    9.000000   -0.000000
 1059.859985    9.000000   -0.010000
 1060.579956    9.000000   -0.010000
 1061.290039    9.000000   -0.010000
 1062.000000    9.000000   -0.010000
 1062.709961    9.000000   -0.000000
 1063.420044    9.000000   -0.010000
 1064.140015    9.000000   -0.010000
 1064.849976    9.000000   -0.030000
 1065.560059    9.000000   -0.020000
 1066.270020    9.000000   -0.010000
 1066.979980    9.000000   -0.000000
 1067.689941    9.000000   -0.020000
 1068.400024    9.000000   -0.020000
 1069.119995    9.000000   -0.020000
 1069.829956    9.000000   -0.020000
 1070.540039    9.000000   -0.020000
 1071.250000    9.000000   -0.020000
 1071.959961    9.000000   -0.020000
 1072.670044    9.000000   -0.040000
 1073.380005    9.000000   -0.030000
 1074.089966    9.000000   -0.010000
 1074.800049    9.000000    0.010000
 1075.510010    9.000000    0.010000
 1076.219971    9.000000   -0.000000
 1076.930054    9.000000   -0.020000
 1077.640015    9.000000   -0.040000
 1078.349976    9.000000   -0.050000
 1079.060059    9.000000   -0.030000
 1079.770020    9.000000   -0.030000
 1080.479980    9.000000   -0.010000
 1081.189941    9.000000   -0.030000
 1081.900024    9.000000   -0.010000
 1082.609985    9.000000   -0.010000
 1083.319946    9.000000   -0.000000
 1084.030029    9.000000   -0.020000
 1084.739990    9.000000   -0.030000
 1085.449951    9.000000   -0.030000
 1086.160034    9.000000   -0.030000
 1086.869995    9.000000   -0.040000
 1087.579956    9.000000   -0.040000
 1088.290039    9.000000   -0.040000
 1088.989990    9.000000   -0.040000
 1089.699951    9.000000   -0.060000
 1090.410034    9.000000   -0.050000
 1091.119995    9.000000   -0.060000
 1091.829956    9.000000   -0.050000
 1092.540039    9.000000   -0.050000
 1093.239990    9.000000   -0.050000
 1093.949951    9.000000   -0.040000
 1094.660034    9.000000   -0.030000
 1095.369995    9.000000   -0.040000
 1096.079956    9.000000   -0.050000
 1096.780029    9.000000   -0.060000
 1097.489990    9.000000   -0.050000
 1098.199951    9.000000   -0.050000
 1098.910034    9.000000   -0.060000
 1099.609985    9.000000   -0.070000
 1100.319946    9.000000   -0.060000
 1101.030029    9.000000   -0.070000
 1101.739990    9.000000   -0.080000
 1102.439941    9.000000   -0.080000
 1103.150024    9.000000   -0.070000
 1103.859985    9.000000   -0.070000
 1104.560059    9.000000   -0.080000
 1105.270020    9.000000   -0.080000
 1105.979980    9.000000   -0.070000
 1106.680054    9.000000   -0.070000
 1107.390015    9.000000   -0.070000
 1108.099976    9.000000   -0.070000
 1108.800049    9.000000   -0.070000
 1109.510010    9.000000   -0.040000
 1110.209961    9.000000   -0.060000
 1110.920044    9.000000   -0.060000
 1111.630005    9.000000   -0.080000
 1112.329956    9.000000   -0.060000
 1113.040039    9.000000   -0.070000
 1113.739990    9.000000   -0.090000
 1114.449951    9.000000   -0.100000
 1115.150024    9.000000   -0.110000
 1115.859985    9.000000   -0.100000
 1116.569946    9.000000   -0.090000
 1117.270020    9.000000   -0.080000
 1117.979980    9.000000   -0.090000
 1118.680054    9.000000   -0.100000

  347.690002   10.000000   -1.250000
  348.480011   10.000000   -2.110000
  349.260010   10.000000   12.240000
  350.040009   10.000000    0.080000
  350.820007   10.000000    0.010000
  351.609985   10.000000   -0.010000
  352.390015   10.000000   -0.010000
  353.170013   10.000000   -0.000000
  353.950012   10.000000   -0.000000
  354.739990   10.000000   -0.000000
  355.519989   10.000000   -0.010000
  356.299988   10.000000   -0.040000
  357.079987   10.000000   -0.040000
  357.869995   10.000000   -0.060000
  358.649994   10.000000   -0.040000
  359.429993   10.000000   -0.030000
  360.209991   10.000000   -0.010000
  360.989990   10.000000   -0.010000
  361.769989   10.000000   -0.010000
  362.559998   10.000000   -0.010000
  363.339996   10.000000   -0.000000
  364.119995   10.000000    0.010000
  364.899994   10.000000    0.030000
  365.679993   10.000000    0.010000
  366.459991   10.000000   -0.010000
  367.250000   10.000000   -0.030000
  368.029999   10.000000   -0.010000
  368.809998   10.000000   -0.010000
  369.589996   10.000000   -0.010000
  370.369995   10.000000   -0.020000
  371.149994   10.000000   -0.010000
  371.929993   10.000000   -0.010000
  372.709991   10.000000   -0.010000
  373.489990   10.000000   -0.010000
  374.279999   10.000000   -0.020000
  375.059998   10.000000   -0.030000
  375.839996   10.000000   -0.030000
  376.619995   10.000000   -0.020000
  377.399994   10.000000   -0.020000
  378.179993   10.000000   -0.020000
  378.959991   10.000000   -0.020000
  379.739990   10.000000   -0.020000
  380.519989   10.000000   -0.010000
  381.299988   10.000000   -0.010000
  382.079987   10.000000   -0.000000
  382.859985   10.000000   -0.020000
  383.640015   10.000000   -0.010000
  384.420013   10.000000   -0.020000
  385.200012   10.000000   -0.010000
  385.980011   10.000000   -0.010000
  386.760010   10.000000   -0.020000
  387.540009   10.000000   -0.020000
  388.320007   10.000000   -0.020000
  389.100006   10.000000   -0.020000
  389.880005   10.000000   -0.020000
  390.660004   10.000000   -0.020000
  391.440002   10.000000   -0.020000
  392.220001   10.000000   -0.020000
  393.000000   10.000000   -0.010000
  393.769989   10.000000   -0.010000
  394.549988   10.000000   -0.020000
  395.329987   10.000000   -0.020000
  396.109985   10.000000   -0.010000
  396.890015   10.000000   -0.010000
  397.670013   10.000000   -0.010000
  398.450012   10.000000   -0.010000
  399.230011   10.000000   -0.010000
  400.010010   10.000000   -0.020000
  400.779999   10.000000   -0.020000
  401.559998   10.000000   -0.020000
  402.339996   10.000000   -0.010000
  403.119995   10.000000   -0.010000
  403.899994   10.000000   -0.010000
  404.679993   10.000000   -0.010000
  405.459991   10.000000   -0.010000
  406.230011   10.000000   -0.010000
  407.010010   10.000000   -0.010000
  407.790009   10.000000   -0.020000
  408.570007   10.000000   -0.020000
  409.350006   10.000000   -0.020000
  410.119995   10.000000   -0.020000
  410.899994   10.000000   -0.020000
  411.679993   10.000000   -0.020000
  412.459991   10.000000   -0.020000
  413.239990   10.000000   -0.020000
  414.010010   10.000000   -0.020000
  414.790009   10.000000   -0.020000
  415.570007   10.000000   -0.020000
  416.350006   10.000000   -0.020000
  417.119995   10.000000   -0.020000
  417.899994   10.000000   -0.020000
  418.679993   10.000000   -0.020000
  419.450012   10.000000   -0.020000
  420.230011   10.000000   -0.020000
  421.010010   10.000000   -0.030000
  421.790009   10.000000   -0.020000
  422.559998   10.000000   -0.020000
  423.339996   10.000000   -0.020000
  424.119995   10.000000   -0.020000
  424.890015   10.000000   -0.020000
  425.670013   10.000000   -0.020000
  426.450012   10.000000   -0.020000
  427.220001   10.000000   -0.020000
  428.000000   10.000000   -0.020000
  428.769989   10.000000   -0.020000
  429.549988   10.000000   -0.020000
  430.329987   10.000000   -0.020000
  431.100006   10.000000   -0.010000
  431.880005   10.000000   -0.010000
  432.660004   10.000000   -0.020000
  433.429993   10.000000   -0.020000
  434.209991   10.000000   -0.020000
  434.980011   10.000000   -0.020000
  435.760010   10.000000   -0.010000
  436.540009   10.000000   -0.010000
  437.309998   10.000000   -0.010000
  438.089996   10.000000   -0.010000
  438.859985   10.000000   -0.010000
  439.640015   10.000000   -0.010000
  440.410004   10.000000   -0.010000
  441.190002   10.000000   -0.010000
  441.959991   10.000000   -0.010000
  442.739990   10.000000   -0.010000
  443.510010   10.000000   -0.010000
  444.290009   10.000000   -0.010000
  445.059998   10.000000   -0.010000
  445.839996   10.000000   -0.010000
  446.609985   10.000000   -0.010000
  447.390015   10.000000   -0.020000
  448.160004   10.000000   -0.020000
  448.940002   10.000000   -0.020000
  449.709991   10.000000   -0.020000
  450.489990   10.000000   -0.020000
  451.260010   10.000000   -0.020000
  452.040009   10.000000   -0.020000
  452.809998   10.000000   -0.020000
  453.579987   10.000000   -0.020000
  454.359985   10.000000   -0.020000
  455.130005   10.000000   -0.020000
  455.910004   10.000000   -0.020000
  456.679993   10.000000   -0.020000
  457.459991   10.000000   -0.020000
  458.230011   10.000000   -0.020000
  459.000000   10.000000   -0.030000
  459.779999   10.000000   -0.030000
  460.549988   10.000000   -0.020000
  461.320007   10.000000   -0.020000
  462.100006   10.000000   -0.020000
  462.869995   10.000000   -0.020000
  463.649994   10.000000   -0.030000
  464.420013   10.000000   -0.030000
  465.190002   10.000000   -0.030000
  465.970001   10.000000   -0.030000
  466.739990   10.000000   -0.030000
  467.510010   10.000000   -0.030000
  468.279999   10.000000   -0.030000
  469.059998   10.000000   -0.030000
  469.829987   10.000000   -0.030000
  470.600006   10.000000   -0.030000
  471.380005   10.000000   -0.030000
  472.149994   10.000000   -0.030000
  472.920013   10.000000   -0.030000
  473.690002   10.000000   -0.030000
  474.470001   10.000000   -0.030000
  475.239990   10.000000   -0.030000
  476.010010   10.000000   -0.030000
  476.779999   10.000000   -0.030000
  477.559998   10.000000   -0.030000
  478.329987   10.000000   -0.030000
  479.100006   10.000000   -0.030000
  479.869995   10.000000   -0.030000
  480.640015   10.000000   -0.030000
  481.420013   10.000000   -0.030000
  482.190002   10.000000   -0.030000
  482.959991   10.000000   -0.030000
  483.730011   10.000000   -0.030000
  484.500000   10.000000   -0.030000
  485.279999   10.000000   -0.040000
  486.049988   10.000000   -0.040000
  486.820007   10.000000   -0.040000
  487.589996   10.000000   -0.040000
  488.359985   10.000000   -0.030000
  489.130005   10.000000   -0.030000
  489.899994   10.000000   -0.030000
  490.679993   10.000000   -0.030000
  491.450012   10.000000   -0.020000
  492.220001   10.000000   -0.020000
  492.989990   10.000000   -0.010000
  493.760010   10.000000   -0.010000
  494.529999   10.000000   -0.000000
  495.299988   10.000000    0.000000
  496.070007   10.000000    0.010000
  496.839996   10.000000    0.010000
  497.609985   10.000000    0.020000
  498.380005   10.000000    0.030000
  499.149994   10.000000    0.030000
  499.920013   10.000000    0.040000
  500.690002   10.000000    0.050000
  501.459991   10.000000    0.050000
  502.230011   10.000000    0.060000
  503.000000   10.000000    0.070000
  503.769989   10.000000    0.070000
  504.540009   10.000000    0.080000
  505.309998   10.000000    0.080000
  506.079987   10.000000    0.090000
  506.850006   10.000000    0.090000
  507.619995   10.000000    0.100000
  508.390015   10.000000    0.100000
  509.160004   10.000000    0.100000
  509.929993   10.000000    0.110000
  510.700012   10.000000    0.110000
  511.470001   10.000000    0.120000
  512.239990   10.000000    0.120000
  513.010010   10.000000    0.120000
  513.780029   10.000000    0.130000
  514.549988   10.000000    0.130000
  515.320007   10.000000    0.130000
  516.090027   10.000000    0.130000
  516.859985   10.000000    0.130000
  517.619995   10.000000    0.140000
  518.390015   10.000000    0.140000
  519.159973   10.000000    0.140000
  519.929993   10.000000    0.140000
  520.700012   10.000000    0.140000
  521.469971   10.000000    0.140000
  522.239990   10.000000    0.140000
  523.000000   10.000000    0.140000
  523.770020   10.000000    0.140000
  524.539978   10.000000    0.140000
  525.309998   10.000000    0.140000
  526.080017   10.000000    0.140000
  526.840027   10.000000    0.140000
  527.609985   10.000000    0.140000
  528.380005   10.000000    0.140000
  529.150024   10.000000    0.140000
  529.919983   10.000000    0.140000
  530.679993   10.000000    0.130000
  531.450012   10.000000    0.130000
  532.219971   10.000000    0.130000
  532.989990   10.000000    0.130000
  533.750000   10.000000    0.130000
  534.520020   10.000000    0.130000
  535.289978   10.000000    0.130000
  536.059998   10.000000    0.120000
  536.820007   10.000000    0.120000
  537.590027   10.000000    0.120000
  538.359985   10.000000    0.120000
  539.119995   10.000000    0.120000
  539.890015   10.000000    0.110000
  540.659973   10.000000    0.110000
  541.419983   10.000000    0.110000
  542.190002   10.000000    0.110000
  542.960022   10.000000    0.110000
  543.719971   10.000000    0.110000
  544.489990   10.000000    0.110000
  545.260010   10.000000    0.100000
  546.020020   10.000000    0.100000
  546.789978   10.000000    0.100000
  547.559998   10.000000    0.100000
  548.320007   10.000000    0.100000
  549.090027   10.000000    0.090000
  549.849976   10.000000    0.090000
  550.619995   10.000000    0.090000
  551.390015   10.000000    0.090000
  552.150024   10.000000    0.090000
  552.919983   10.000000    0.090000
  553.679993   10.000000    0.080000
  554.450012   10.000000    0.080000
  555.210022   10.000000    0.080000
  555.979980   10.000000    0.080000
  556.750000   10.000000    0.080000
  557.510010   10.000000    0.070000
  558.280029   10.000000    0.070000
  559.039978   10.000000    0.070000
  559.809998   10.000000    0.070000
  560.570007   10.000000    0.070000
  561.340027   10.000000    0.060000
  562.099976   10.000000    0.060000
  562.869995   10.000000    0.060000
  563.630005   10.000000    0.060000
  564.390015   10.000000    0.060000
  565.159973   10.000000    0.050000
  565.919983   10.000000    0.050000
  566.690002   10.000000    0.050000
  567.450012   10.000000    0.050000
  568.219971   10.000000    0.040000
  568.979980   10.000000    0.040000
  569.750000   10.000000    0.040000
  570.510010   10.000000    0.040000
  571.270020   10.000000    0.040000
  572.039978   10.000000    0.030000
  572.799988   10.000000    0.030000
  573.570007   10.000000    0.030000
  574.330017   10.000000    0.030000
  575.090027   10.000000    0.020000
  575.859985   10.000000    0.020000
  576.619995   10.000000    0.020000
  577.380005   10.000000    0.020000
  578.150024   10.000000    0.010000
  578.909973   10.000000    0.010000
  579.669983   10.000000    0.010000
  580.440002   10.000000    0.010000
  581.200012   10.000000    0.000000
  581.960022   10.000000    0.000000
  582.729980   10.000000   -0.000000
  583.489990   10.000000   -0.000000
  584.250000   10.000000   -0.000000
  585.020020   10.000000   -0.010000
  585.780029   10.000000   -0.010000
  586.539978   10.000000   -0.010000
  587.299988   10.000000   -0.010000
  588.070007   10.000000   -0.020000
  588.830017   10.000000   -0.020000
  589.590027   10.000000   -0.020000
  590.349976   10.000000   -0.020000
  591.119995   10.000000   -0.030000
  591.880005   10.000000   -0.030000
  592.640015   10.000000   -0.030000
  593.400024   10.000000   -0.030000
  594.159973   10.000000   -0.040000
  594.929993   10.000000   -0.040000
  595.690002   10.000000   -0.040000
  596.450012   10.000000   -0.050000
  597.210022   10.000000   -0.050000
  597.969971   10.000000   -0.050000
  598.729980   10.000000   -0.060000
  599.500000   10.000000   -0.060000
  600.260010   10.000000   -0.060000
  601.020020   10.000000   -0.070000
  601.780029   10.000000   -0.070000
  602.539978   10.000000   -0.080000
  603.299988   10.000000   -0.080000
  604.059998   10.000000   -0.080000
  604.820007   10.000000   -0.090000
  605.580017   10.000000   -0.090000
  606.349976   10.000000   -0.100000
  607.109985   10.000000   -0.100000
  607.869995   10.000000   -0.100000
  608.630005   10.000000   -0.110000
  609.390015   10.000000   -0.110000
  610.150024   10.000000   -0.110000
  610.909973   10.000000   -0.120000
  611.669983   10.000000   -0.120000
  612.429993   10.000000   -0.130000
  613.190002   10.000000   -0.130000
  613.950012   10.000000   -0.130000
  614.710022   10.000000   -0.140000
  615.469971   10.000000   -0.140000
  616.229980   10.000000   -0.140000
  616.989990   10.000000   -0.150000
  617.750000   10.000000   -0.150000
  618.510010   10.000000   -0.150000
  619.270020   10.000000   -0.160000
  620.030029   10.000000   -0.160000
  620.789978   10.000000   -0.160000
  621.549988   10.000000   -0.160000
  622.309998   10.000000   -0.170000
  623.070007   10.000000   -0.170000
  623.830017   10.000000   -0.170000
  624.580017   10.000000   -0.170000
  625.340027   10.000000   -0.170000
  626.099976   10.000000   -0.170000
  626.859985   10.000000   -0.180000
  627.619995   10.000000   -0.180000
  628.380005   10.000000   -0.180000
  629.140015   10.000000   -0.180000
  629.900024   10.000000   -0.180000
  630.659973   10.000000   -0.190000
  631.409973   10.000000   -0.190000
  632.169983   10.000000   -0.190000
  632.929993   10.000000   -0.190000
  633.690002   10.000000   -0.190000
  634.450012   10.000000   -0.190000
  635.210022   10.000000   -0.190000
  635.960022   10.000000   -0.190000
  636.719971   10.000000   -0.190000
  637.479980   10.000000   -0.190000
  638.239990   10.000000   -0.190000
  639.000000   10.000000   -0.190000
  639.750000   10.000000   -0.190000
  640.510010   10.000000   -0.190000
  641.270020   10.000000   -0.190000
  642.030029   10.000000   -0.190000
  642.780029   10.000000   -0.190000
  643.539978   10.000000   -0.190000
  644.299988   10.000000   -0.190000
  645.059998   10.000000   -0.190000
  645.809998   10.000000   -0.190000
  646.570007   10.000000   -0.190000
  647.330017   10.000000   -0.190000
  648.080017   10.000000   -0.190000
  648.840027   10.000000   -0.190000
  649.599976   10.000000   -0.190000
  650.349976   10.000000   -0.190000
  651.109985   10.000000   -0.190000
  651.869995   10.000000   -0.190000
  652.619995   10.000000   -0.190000
  653.380005   10.000000   -0.180000
  654.140015   10.000000   -0.180000
  654.890015   10.000000   -0.180000
  655.650024   10.000000   -0.180000
  656.409973   10.000000   -0.180000
  657.159973   10.000000   -0.180000
  657.919983   10.000000   -0.180000
  658.669983   10.000000   -0.180000
  659.429993   10.000000   -0.180000
  660.179993   10.000000   -0.180000
  660.940002   10.000000   -0.180000
  661.700012   10.000000   -0.180000
  662.450012   10.000000   -0.180000
  663.210022   10.000000   -0.170000
  663.960022   10.000000   -0.170000
  664.719971   10.000000   -0.170000
  665.469971   10.000000   -0.170000
  666.229980   10.000000   -0.170000
  666.979980   10.000000   -0.170000
  667.739990   10.000000   -0.170000
  668.489990   10.000000   -0.170000
  669.250000   10.000000   -0.170000
  670.000000   10.000000   -0.160000
  670.760010   10.000000   -0.170000
  671.510010   10.000000   -0.170000
  672.270020   10.000000   -0.170000
  673.020020   10.000000   -0.170000
  673.780029   10.000000   -0.160000
  674.530029   10.000000   -0.160000
  675.289978   10.000000   -0.160000
  676.039978   10.000000   -0.160000
  676.789978   10.000000   -0.160000
  677.549988   10.000000   -0.160000
  678.299988   10.000000   -0.160000
  679.059998   10.000000   -0.160000
  679.809998   10.000000   -0.160000
  680.559998   10.000000   -0.160000
  681.320007   10.000000   -0.160000
  682.070007   10.000000   -0.160000
  682.820007   10.000000   -0.160000
  683.580017   10.000000   -0.160000
  684.330017   10.000000   -0.150000
  685.080017   10.000000   -0.150000
  685.840027   10.000000   -0.150000
  686.590027   10.000000   -0.150000
  687.340027   10.000000   -0.150000
  688.099976   10.000000   -0.150000
  688.849976   10.000000   -0.150000
  689.599976   10.000000   -0.150000
  690.359985   10.000000   -0.150000
  691.109985   10.000000   -0.150000
  691.859985   10.000000   -0.150000
  692.609985   10.000000   -0.150000
  693.369995   10.000000   -0.150000
  694.119995   10.000000   -0.150000
  694.869995   10.000000   -0.150000
  695.619995   10.000000   -0.150000
  696.380005   10.000000   -0.150000
  697.130005   10.000000   -0.150000
  697.880005   10.000000   -0.150000
  698.630005   10.000000   -0.150000
  699.390015   10.000000   -0.150000
  700.140015   10.000000   -0.150000
  700.890015   10.000000   -0.150000
  701.640015   10.000000   -0.150000
  702.390015   10.000000   -0.150000
  703.140015   10.000000   -0.150000
  703.900024   10.000000   -0.160000
  704.650024   10.000000   -0.160000
  705.400024   10.000000   -0.160000
  706.150024   10.000000   -0.160000
  706.900024   10.000000   -0.160000
  707.650024   10.000000   -0.170000
  708.400024   10.000000   -0.170000
  709.150024   10.000000   -0.180000
  709.909973   10.000000   -0.180000
  710.659973   10.000000   -0.190000
  711.409973   10.000000   -0.190000
  712.159973   10.000000   -0.200000
  712.909973   10.000000   -0.210000
  713.659973   10.000000   -0.210000
  714.409973   10.000000   -0.230000
  715.159973   10.000000   -0.240000
  715.909973   10.000000   -0.250000
  716.659973   10.000000   -0.250000
  717.409973   10.000000   -0.260000
  718.159973   10.000000   -0.270000
  718.909973   10.000000   -0.280000
  719.659973   10.000000   -0.280000
  720.409973   10.000000   -0.280000
  721.159973   10.000000   -0.290000
  721.909973   10.000000   -0.280000
  722.659973   10.000000   -0.290000
  723.409973   10.000000   -0.290000
  724.159973   10.000000   -0.300000
  724.909973   10.000000   -0.310000
  725.659973   10.000000   -0.310000
  726.409973   10.000000   -0.310000
  727.159973   10.000000   -0.300000
  727.909973   10.000000   -0.280000
  728.650024   10.000000   -0.270000
  729.400024   10.000000   -0.260000
  730.150024   10.000000   -0.270000
  730.900024   10.000000   -0.280000
  731.650024   10.000000   -0.300000
  732.400024   10.000000   -0.310000
  733.150024   10.000000   -0.320000
  733.900024   10.000000   -0.320000
  734.640015   10.000000   -0.320000
  735.390015   10.000000   -0.320000
  736.140015   10.000000   -0.320000
  736.890015   10.000000   -0.310000
  737.640015   10.000000   -0.290000
  738.390015   10.000000   -0.270000
  739.130005   10.000000   -0.250000
  739.880005   10.000000   -0.230000
  740.630005   10.000000   -0.210000
  741.380005   10.000000   -0.180000
  742.130005   10.000000   -0.160000
  742.869995   10.000000   -0.140000
  743.619995   10.000000   -0.120000
  744.369995   10.000000   -0.100000
  745.119995   10.000000   -0.080000
  745.859985   10.000000   -0.060000
  746.609985   10.000000   -0.040000
  747.359985   10.000000   -0.020000
  748.099976   10.000000    0.000000
  748.849976   10.000000    0.020000
  749.599976   10.000000    0.050000
  750.349976   10.000000    0.080000
  751.090027   10.000000    0.120000
  751.840027   10.000000    0.160000
  752.590027   10.000000    0.200000
  753.330017   10.000000    0.240000
  754.080017   10.000000    0.290000
  754.830017   10.000000    0.330000
  755.570007   10.000000    0.380000
  756.320007   10.000000    0.430000
  757.059998   10.000000    0.480000
  757.809998   10.000000    0.520000
  758.559998   10.000000    0.570000
  759.299988   10.000000    0.610000
  760.049988   10.000000    0.650000
  760.789978   10.000000    0.680000
  761.539978   10.000000    0.720000
  762.289978   10.000000    0.750000
  763.030029   10.000000    0.780000
  763.780029   10.000000    0.800000
  764.520020   10.000000    0.810000
  765.270020   10.000000    0.820000
  766.010010   10.000000    0.830000
  766.760010   10.000000    0.830000
  767.500000   10.000000    0.830000
  768.250000   10.000000    0.830000
  768.989990   10.000000    0.820000
  769.739990   10.000000    0.810000
  770.479980   10.000000    0.800000
  771.229980   10.000000    0.790000
  771.969971   10.000000    0.770000
  772.719971   10.000000    0.750000
  773.460022   10.000000    0.730000
  774.210022   10.000000    0.710000
  774.950012   10.000000    0.690000
  775.700012   10.000000    0.680000
  776.440002   10.000000    0.660000
  777.179993   10.000000    0.640000
  777.929993   10.000000    0.620000
  778.669983   10.000000    0.600000
  779.419983   10.000000    0.580000
  780.159973   10.000000    0.560000
  780.900024   10.000000    0.540000
  781.650024   10.000000    0.530000
  782.390015   10.000000    0.510000
  783.130005   10.000000    0.500000
  783.880005   10.000000    0.480000
  784.619995   10.000000    0.460000
  785.359985   10.000000    0.450000
  786.109985   10.000000    0.430000
  786.849976   10.000000    0.420000
  787.590027   10.000000    0.410000
  788.340027   10.000000    0.390000
  789.080017   10.000000    0.380000
  789.820007   10.000000    0.370000
  790.570007   10.000000    0.360000
  791.309998   10.000000    0.350000
  792.049988   10.000000    0.340000
  792.789978   10.000000    0.320000
  793.539978   10.000000    0.310000
  794.280029   10.000000    0.300000
  795.020020   10.000000    0.290000
  795.760010   10.000000    0.280000
  796.500000   10.000000    0.280000
  797.250000   10.000000    0.270000
  797.989990   10.000000    0.260000
  798.729980   10.000000    0.250000
  799.469971   10.000000    0.240000
  800.210022   10.000000    0.240000
  800.960022   10.000000    0.230000
  801.700012   10.000000    0.220000
  802.440002   10.000000    0.210000
  803.179993   10.000000    0.200000
  803.919983   10.000000    0.190000
  804.659973   10.000000    0.190000
  805.400024   10.000000    0.180000
  806.150024   10.000000    0.170000
  806.890015   10.000000    0.170000
  807.630005   10.000000    0.170000
  808.369995   10.000000    0.160000
  809.109985   10.000000    0.150000
  809.849976   10.000000    0.150000
  810.590027   10.000000    0.150000
  811.330017   10.000000    0.140000
  812.070007   10.000000    0.130000
  812.809998   10.000000    0.120000
  813.549988   10.000000    0.120000
  814.289978   10.000000    0.110000
  815.030029   10.000000    0.110000
  815.770020   10.000000    0.110000
  816.510010   10.000000    0.110000
  817.250000   10.000000    0.100000
  817.989990   10.000000    0.090000
  818.729980   10.000000    0.090000
  819.469971   10.000000    0.080000
  820.210022   10.000000    0.080000
  820.950012   10.000000    0.080000
  821.690002   10.000000    0.070000
  822.429993   10.000000    0.070000
  823.169983   10.000000    0.060000
  823.909973   10.000000    0.060000
  824.650024   10.000000    0.060000
  825.390015   10.000000    0.060000
  826.130005   10.000000    0.060000
  826.869995   10.000000    0.050000
  827.609985   10.000000    0.050000
  828.340027   10.000000    0.050000
  829.080017   10.000000    0.050000
  829.820007   10.000000    0.050000
  830.559998   10.000000    0.040000
  831.299988   10.000000    0.040000
  832.039978   10.000000    0.040000
  832.780029   10.000000    0.040000
  833.510010   10.000000    0.030000
  834.250000   10.000000    0.030000
  834.989990   10.000000    0.010000
  835.729980   10.000000    0.010000
  836.469971   10.000000    0.010000
  837.200012   10.000000    0.020000
  837.940002   10.000000    0.020000
  838.679993   10.000000    0.020000
  839.419983   10.000000    0.020000
  840.150024   10.000000    0.010000
  840.890015   10.000000    0.010000
  841.630005   10.000000    0.010000
  842.369995   10.000000    0.000000
  843.099976   10.000000   -0.000000
  843.840027   10.000000   -0.000000
  844.580017   10.000000   -0.000000
  845.309998   10.000000   -0.000000
  846.049988   10.000000   -0.010000
  846.789978   10.000000   -0.010000
  847.530029   10.000000   -0.010000
  848.260010   10.000000   -0.010000
  849.000000   10.000000   -0.010000
  849.739990   10.000000   -0.010000
  850.469971   10.000000   -0.010000
  851.210022   10.000000   -0.010000
  851.940002   10.000000   -0.010000
  852.679993   10.000000   -0.010000
  853.419983   10.000000   -0.010000
  854.150024   10.000000   -0.020000
  854.890015   10.000000   -0.020000
  855.619995   10.000000   -0.020000
  856.359985   10.000000   -0.020000
  857.099976   10.000000   -0.010000
  857.830017   10.000000   -0.020000
  858.570007   10.000000   -0.020000
  859.299988   10.000000   -0.010000
  860.039978   10.000000   -0.020000
  860.770020   10.000000   -0.020000
  861.510010   10.000000   -0.020000
  862.239990   10.000000   -0.010000
  862.979980   10.000000   -0.010000
  863.710022   10.000000   -0.010000
  864.450012   10.000000   -0.000000
  865.179993   10.000000    0.010000
  865.919983   10.000000    0.020000
  866.650024   10.000000    0.020000
  867.390015   10.000000    0.030000
  868.119995   10.000000    0.040000
  868.859985   10.000000    0.040000
  869.590027   10.000000    0.040000
  870.330017   10.000000    0.040000
  871.059998   10.000000    0.030000
  871.789978   10.000000    0.010000
  872.530029   10.000000   -0.010000
  873.260010   10.000000   -0.050000
  874.000000   10.000000   -0.090000
  874.729980   10.000000   -0.150000
  875.460022   10.000000   -0.200000
  876.200012   10.000000   -0.260000
  876.929993   10.000000   -0.310000
  877.659973   10.000000   -0.370000
  878.400024   10.000000   -0.420000
  879.130005   10.000000   -0.450000
  879.859985   10.000000   -0.480000
  880.599976   10.000000   -0.500000
  881.330017   10.000000   -0.520000
  882.059998   10.000000   -0.540000
  882.799988   10.000000   -0.540000
  883.530029   10.000000   -0.550000
  884.260010   10.000000   -0.540000
  884.989990   10.000000   -0.530000
  885.729980   10.000000   -0.500000
  886.460022   10.000000   -0.480000
  887.190002   10.000000   -0.450000
  887.919983   10.000000   -0.410000
  888.659973   10.000000   -0.370000
  889.390015   10.000000   -0.330000
  890.119995   10.000000   -0.290000
  890.849976   10.000000   -0.260000
  891.580017   10.000000   -0.230000
  892.320007   10.000000   -0.210000
  893.049988   10.000000   -0.190000
  893.780029   10.000000   -0.170000
  894.510010   10.000000   -0.160000
  895.239990   10.000000   -0.150000
  895.969971   10.000000   -0.140000
  896.710022   10.000000   -0.140000
  897.440002   10.000000   -0.130000
  898.169983   10.000000   -0.130000
  898.900024   10.000000   -0.130000
  899.630005   10.000000   -0.120000
  900.359985   10.000000   -0.110000
  901.090027   10.000000   -0.110000
  901.820007   10.000000   -0.110000
  902.549988   10.000000   -0.110000
  903.280029   10.000000   -0.100000
  904.020020   10.000000   -0.090000
  904.750000   10.000000   -0.090000
  905.479980   10.000000   -0.090000
  906.210022   10.000000   -0.080000
  906.940002   10.000000   -0.080000
  907.669983   10.000000   -0.070000
  908.400024   10.000000   -0.070000
  909.130005   10.000000   -0.070000
  909.859985   10.000000   -0.070000
  910.590027   10.000000   -0.070000
  911.320007   10.000000   -0.070000
  912.049988   10.000000   -0.070000
  912.780029   10.000000   -0.060000
  913.510010   10.000000   -0.050000
  914.229980   10.000000   -0.050000
  914.960022   10.000000   -0.050000
  915.690002   10.000000   -0.060000
  916.419983   10.000000   -0.050000
  917.150024   10.000000   -0.040000
  917.880005   10.000000   -0.040000
  918.609985   10.000000   -0.040000
  919.340027   10.000000   -0.050000
  920.070007   10.000000   -0.050000
  920.799988   10.000000   -0.050000
  921.520020   10.000000   -0.040000
  922.250000   10.000000   -0.040000
  922.979980   10.000000   -0.040000
  923.710022   10.000000   -0.040000
  924.440002   10.000000   -0.040000
  925.169983   10.000000   -0.040000
  925.890015   10.000000   -0.030000
  926.619995   10.000000   -0.030000
  927.349976   10.000000   -0.030000
  928.080017   10.000000   -0.030000
  928.809998   10.000000   -0.040000
  929.530029   10.000000   -0.040000
  930.260010   10.000000   -0.040000
  930.989990   10.000000   -0.040000
  931.719971   10.000000   -0.030000
  932.440002   10.000000   -0.030000
  933.169983   10.000000   -0.030000
  933.900024   10.000000   -0.030000
  934.630005   10.000000   -0.030000
  935.349976   10.000000   -0.020000
  936.080017   10.000000   -0.030000
  936.809998   10.000000   -0.030000
  937.530029   10.000000   -0.030000
  938.260010   10.000000   -0.030000
  938.989990   10.000000   -0.030000
  939.710022   10.000000   -0.030000
  940.440002   10.000000   -0.020000
  941.169983   10.000000   -0.020000
  941.890015   10.000000   -0.010000
  942.619995   10.000000   -0.010000
  943.340027   10.000000   -0.010000
  944.070007   10.000000   -0.020000
  944.799988   10.000000   -0.010000
  945.520020   10.000000   -0.020000
  946.250000   10.000000   -0.010000
  946.969971   10.000000   -0.020000
  947.700012   10.000000   -0.020000
  948.419983   10.000000   -0.020000
  949.150024   10.000000   -0.020000
  949.880005   10.000000   -0.020000
  950.599976   10.000000   -0.010000
  951.330017   10.000000   -0.020000
  952.049988   10.000000   -0.010000
  952.780029   10.000000   -0.010000
  953.500000   10.000000   -0.010000
  954.229980   10.000000   -0.010000
  954.950012   10.000000   -0.020000
  955.679993   10.000000   -0.020000
  956.400024   10.000000   -0.020000
  957.119995   10.000000   -0.020000
  957.849976   10.000000   -0.010000
  958.570007   10.000000   -0.010000
  959.299988   10.000000   -0.000000
  960.020020   10.000000   -0.010000
  960.750000   10.000000   -0.010000
  961.469971   10.000000   -0.020000
  962.190002   10.000000   -0.020000
  962.919983   10.000000   -0.020000
  963.640015   10.000000   -0.020000
  964.369995   10.000000   -0.020000
  965.090027   10.000000   -0.020000
  965.809998   10.000000   -0.020000
  966.539978   10.000000   -0.020000
  967.260010   10.000000   -0.020000
  967.979980   10.000000   -0.020000
  968.710022   10.000000   -0.020000
  969.429993   10.000000   -0.020000
  970.150024   10.000000   -0.020000
  970.880005   10.000000   -0.020000
  971.599976   10.000000   -0.020000
  972.320007   10.000000   -0.010000
  973.039978   10.000000   -0.010000
  973.770020   10.000000   -0.010000
  974.489990   10.000000   -0.010000
  975.210022   10.000000   -0.010000
  975.929993   10.000000   -0.010000
  976.659973   10.000000   -0.010000
  977.380005   10.000000   -0.010000
  978.099976   10.000000   -0.010000
  978.820007   10.000000   -0.010000
  979.539978   10.000000   -0.010000
  980.270020   10.000000   -0.000000
  980.989990   10.000000   -0.010000
  981.710022   10.000000   -0.000000
  982.429993   10.000000   -0.010000
  983.150024   10.000000   -0.010000
  983.869995   10.000000   -0.010000
  984.599976   10.000000   -0.020000
  985.320007   10.000000   -0.010000
  986.039978   10.000000   -0.010000
  986.760010   10.000000   -0.010000
  987.479980   10.000000   -0.010000
  988.200012   10.000000   -0.020000
  988.919983   10.000000   -0.020000
  989.640015   10.000000   -0.020000
  990.359985   10.000000   -0.010000
  991.080017   10.000000   -0.010000
  991.799988   10.000000   -0.010000
  992.530029   10.000000   -0.020000
  993.250000   10.000000   -0.020000
  993.969971   10.000000   -0.010000
  994.690002   10.000000   -0.010000
  995.409973   10.000000   -0.010000
  996.130005   10.000000   -0.010000
  996.849976   10.000000   -0.000000
  997.570007   10.000000   -0.010000
  998.289978   10.000000   -0.010000
  999.010010   10.000000   -0.010000
  999.719971   10.000000   -0.010000
 1000.440002   10.000000   -0.020000
 1001.159973   10.000000   -0.020000
 1001.880005   10.000000   -0.010000
 1002.599976   10.000000   -0.010000
 1003.320007   10.000000   -0.000000
 1004.039978   10.000000   -0.010000
 1004.760010   10.000000   -0.010000
 1005.479980   10.000000   -0.010000
 1006.200012   10.000000   -0.010000
 1006.919983   10.000000   -0.010000
 1007.630005   10.000000   -0.010000
 1008.349976   10.000000   -0.010000
 1009.070007   10.000000   -0.020000
 1009.789978   10.000000   -0.020000
 1010.510010   10.000000   -0.010000
 1011.229980   10.000000   -0.010000
 1011.940002   10.000000   -0.010000
 1012.659973   10.000000   -0.010000
 1013.380005   10.000000   -0.020000
 1014.099976   10.000000   -0.010000
 1014.820007   10.000000   -0.010000
 1015.530029   10.000000   -0.010000
 1016.250000   10.000000   -0.010000
 1016.969971   10.000000   -0.010000
 1017.690002   10.000000   -0.010000
 1018.400024   10.000000   -0.020000
 1019.119995   10.000000   -0.010000
 1019.840027   10.000000   -0.010000
 1020.559998   10.000000    0.000000
 1021.270020   10.000000   -0.000000
 1021.989990   10.000000   -0.010000
 1022.710022   10.000000   -0.000000
 1023.419983   10.000000    0.000000
 1024.140015   10.000000   -0.000000
 1024.859985   10.000000   -0.010000
 1025.569946   10.000000   -0.010000
 1026.290039   10.000000    0.000000
 1027.010010   10.000000    0.000000
 1027.719971   10.000000    0.000000
 1028.439941   10.000000   -0.010000
 1029.150024   10.000000   -0.010000
 1029.869995   10.000000   -0.010000
 1030.589966   10.000000    0.000000
 1031.300049   10.000000   -0.000000
 1032.020020   10.000000   -0.010000
 1032.729980   10.000000   -0.010000
 1033.449951   10.000000   -0.020000
 1034.160034   10.000000   -0.020000
 1034.880005   10.000000   -0.020000
 1035.599976   10.000000   -0.020000
 1036.310059   10.000000   -0.010000
 1037.030029   10.000000   -0.010000
 1037.739990   10.000000   -0.010000
 1038.459961   10.000000    0.000000
 1039.170044   10.000000    0.000000
 1039.890015   10.000000   -0.000000
 1040.599976   10.000000   -0.010000
 1041.310059   10.000000   -0.000000
 1042.030029   10.000000   -0.010000
 1042.739990   10.000000   -0.020000
 1043.459961   10.000000   -0.010000
 1044.170044   10.000000   -0.020000
 1044.890015   10.000000    0.010000
 1045.599976   10.000000    0.000000
 1046.310059   10.000000    0.010000
 1047.030029   10.000000   -0.010000
 1047.739990   10.000000   -0.010000
 1048.459961   10.000000   -0.020000
 1049.170044   10.000000   -0.010000
 1049.880005   10.000000   -0.000000
 1050.599976   10.000000    0.010000
 1051.310059   10.000000   -0.010000
 1052.020020   10.000000   -0.010000
 1052.739990   10.000000   -0.030000
 1053.449951   10.000000   -0.010000
 1054.160034   10.000000    0.010000
 1054.880005   10.000000    0.010000
 1055.589966   10.000000   -0.000000
 1056.300049   10.000000   -0.020000
 1057.010010   10.000000   -0.010000
 1057.729980   10.000000   -0.030000
 1058.439941   10.000000   -0.020000
 1059.150024   10.000000   -0.020000
 1059.859985   10.000000   -0.010000
 1060.579956   10.000000   -0.010000
 1061.290039   10.000000   -0.010000
 1062.000000   10.000000   -0.010000
 1062.709961   10.000000   -0.010000
 1063.420044   10.000000   -0.020000
 1064.140015   10.000000   -0.010000
 1064.849976   10.000000   -0.020000
 1065.560059   10.000000   -0.020000
 1066.270020   10.000000   -0.020000
 1066.979980   10.000000   -0.010000
 1067.689941   10.000000   -0.010000
 1068.400024   10.000000   -0.000000
 1069.119995   10.000000   -0.010000
 1069.829956   10.000000   -0.020000
 1070.540039   10.000000   -0.020000
 1071.250000   10.000000   -0.010000
 1071.959961   10.000000   -0.020000
 1072.670044   10.000000   -0.040000
 1073.380005   10.000000   -0.040000
 1074.089966   10.000000   -0.020000
 1074.800049   10.000000   -0.000000
 1075.510010   10.000000    0.000000
 1076.219971   10.000000    0.000000
 1076.930054   10.000000   -0.020000
 1077.640015   10.000000   -0.030000
 1078.349976   10.000000   -0.050000
 1079.060059   10.000000   -0.040000
 1079.770020   10.000000   -0.040000
 1080.479980   10.000000   -0.030000
 1081.189941   10.000000   -0.030000
 1081.900024   10.000000   -0.010000
 1082.609985   10.000000    0.010000
 1083.319946   10.000000    0.010000
 1084.030029   10.000000   -0.000000
 1084.739990   10.000000   -0.020000
 1085.449951   10.000000   -0.030000
 1086.160034   10.000000   -0.040000
 1086.869995   10.000000   -0.050000
 1087.579956   10.000000   -0.040000
 1088.290039   10.000000   -0.040000
 1088.989990   10.000000   -0.030000
 1089.699951   10.000000   -0.050000
 1090.410034   10.000000   -0.050000
 1091.119995   10.000000   -0.050000
 1091.829956   10.000000   -0.040000
 1092.540039   10.000000   -0.040000
 1093.239990   10.000000   -0.060000
 1093.949951   10.000000   -0.050000
 1094.660034   10.000000   -0.040000
 1095.369995   10.000000   -0.040000
 1096.079956   10.000000   -0.050000
 1096.780029   10.000000   -0.060000
 1097.489990   10.000000   -0.050000
 1098.199951   10.000000   -0.050000
 1098.910034   10.000000   -0.070000
 1099.609985   10.000000   -0.070000
 1100.319946   10.000000   -0.080000
 1101.030029   10.000000   -0.090000
 1101.739990   10.000000   -0.100000
 1102.439941   10.000000   -0.090000
 1103.150024   10.000000   -0.070000
 1103.859985   10.000000   -0.050000
 1104.560059   10.000000   -0.060000
 1105.270020   10.000000   -0.060000
 1105.979980   10.000000   -0.080000
 1106.680054   10.000000   -0.080000
 1107.390015   10.000000   -0.090000
 1108.099976   10.000000   -0.080000
 1108.800049   10.000000   -0.070000
 1109.510010   10.000000   -0.050000
 1110.209961   10.000000   -0.050000
 1110.920044   10.000000   -0.060000
 1111.630005   10.000000   -0.090000
 1112.329956   10.000000   -0.070000
 1113.040039   10.000000   -0.070000
 1113.739990   10.000000   -0.100000
 1114.449951   10.000000   -0.110000
 1115.150024   10.000000   -0.110000
 1115.859985   10.000000   -0.090000
 1116.569946   10.000000   -0.080000
 1117.270020   10.000000   -0.080000
 1117.979980   10.000000   -0.090000
 1118.680054   10.000000   -0.090000

  347.690002   11.000000    0.050000
  348.480011   11.000000   -0.370000
  349.260010   11.000000  -65.769997
  350.040009   11.000000    0.080000
  350.820007   11.000000   -0.000000
  351.609985   11.000000   -0.020000
  352.390015   11.000000   -0.010000
  353.170013   11.000000    0.020000
  353.950012   11.000000    0.000000
  354.739990   11.000000    0.000000
  355.519989   11.000000    0.010000
  356.299988   11.000000    0.000000
  357.079987   11.000000   -0.020000
  357.869995   11.000000   -0.050000
  358.649994   11.000000   -0.030000
  359.429993   11.000000   -0.010000
  360.209991   11.000000    0.020000
  360.989990   11.000000    0.020000
  361.769989   11.000000   -0.000000
  362.559998   11.000000   -0.030000
  363.339996   11.000000   -0.030000
  364.119995   11.000000   -0.010000
  364.899994   11.000000    0.010000
  365.679993   11.000000    0.010000
  366.459991   11.000000   -0.000000
  367.250000   11.000000   -0.010000
  368.029999   11.000000   -0.000000
  368.809998   11.000000    0.010000
  369.589996   11.000000    0.010000
  370.369995   11.000000   -0.010000
  371.149994   11.000000    0.000000
  371.929993   11.000000   -0.010000
  372.709991   11.000000   -0.020000
  373.489990   11.000000   -0.030000
  374.279999   11.000000   -0.020000
  375.059998   11.000000   -0.020000
  375.839996   11.000000   -0.030000
  376.619995   11.000000   -0.030000
  377.399994   11.000000   -0.030000
  378.179993   11.000000   -0.020000
  378.959991   11.000000   -0.020000
  379.739990   11.000000   -0.020000
  380.519989   11.000000   -0.010000
  381.299988   11.000000   -0.010000
  382.079987   11.000000   -0.010000
  382.859985   11.000000   -0.020000
  383.640015   11.000000   -0.010000
  384.420013   11.000000   -0.010000
  385.200012   11.000000   -0.010000
  385.980011   11.000000   -0.020000
  386.760010   11.000000   -0.020000
  387.540009   11.000000   -0.020000
  388.320007   11.000000   -0.030000
  389.100006   11.000000   -0.020000
  389.880005   11.000000   -0.020000
  390.660004   11.000000   -0.010000
  391.440002   11.000000   -0.020000
  392.220001   11.000000   -0.010000
  393.000000   11.000000   -0.010000
  393.769989   11.000000   -0.010000
  394.549988   11.000000   -0.010000
  395.329987   11.000000   -0.020000
  396.109985   11.000000   -0.010000
  396.890015   11.000000   -0.010000
  397.670013   11.000000   -0.010000
  398.450012   11.000000   -0.000000
  399.230011   11.000000   -0.010000
  400.010010   11.000000   -0.010000
  400.779999   11.000000   -0.010000
  401.559998   11.000000   -0.010000
  402.339996   11.000000   -0.010000
  403.119995   11.000000   -0.010000
  403.899994   11.000000   -0.010000
  404.679993   11.000000   -0.010000
  405.459991   11.000000   -0.010000
  406.230011   11.000000   -0.010000
  407.010010   11.000000   -0.010000
  407.790009   11.000000   -0.010000
  408.570007   11.000000   -0.010000
  409.350006   11.000000   -0.010000
  410.119995   11.000000   -0.010000
  410.899994   11.000000   -0.010000
  411.679993   11.000000   -0.010000
  412.459991   11.000000   -0.010000
  413.239990   11.000000   -0.010000
  414.010010   11.000000   -0.010000
  414.790009   11.000000   -0.010000
  415.570007   11.000000   -0.010000
  416.350006   11.000000   -0.020000
  417.119995   11.000000   -0.020000
  417.899994   11.000000   -0.020000
  418.679993   11.000000   -0.010000
  419.450012   11.000000   -0.020000
  420.230011   11.000000   -0.010000
  421.010010   11.000000   -0.020000
  421.790009   11.000000   -0.020000
  422.559998   11.000000   -0.020000
  423.339996   11.000000   -0.010000
  424.119995   11.000000   -0.010000
  424.890015   11.000000   -0.020000
  425.670013   11.000000   -0.020000
  426.450012   11.000000   -0.020000
  427.220001   11.000000   -0.020000
  428.000000   11.000000   -0.020000
  428.769989   11.000000   -0.020000
  429.549988   11.000000   -0.020000
  430.329987   11.000000   -0.020000
  431.100006   11.000000   -0.020000
  431.880005   11.000000   -0.020000
  432.660004   11.000000   -0.020000
  433.429993   11.000000   -0.020000
  434.209991   11.000000   -0.020000
  434.980011   11.000000   -0.010000
  435.760010   11.000000   -0.010000
  436.540009   11.000000   -0.010000
  437.309998   11.000000   -0.010000
  438.089996   11.000000   -0.010000
  438.859985   11.000000   -0.010000
  439.640015   11.000000   -0.010000
  440.410004   11.000000   -0.010000
  441.190002   11.000000   -0.010000
  441.959991   11.000000   -0.010000
  442.739990   11.000000   -0.010000
  443.510010   11.000000   -0.010000
  444.290009   11.000000   -0.010000
  445.059998   11.000000   -0.010000
  445.839996   11.000000   -0.010000
  446.609985   11.000000   -0.010000
  447.390015   11.000000   -0.020000
  448.160004   11.000000   -0.020000
  448.940002   11.000000   -0.020000
  449.709991   11.000000   -0.020000
  450.489990   11.000000   -0.020000
  451.260010   11.000000   -0.020000
  452.040009   11.000000   -0.020000
  452.809998   11.000000   -0.020000
  453.579987   11.000000   -0.020000
  454.359985   11.000000   -0.020000
  455.130005   11.000000   -0.020000
  455.910004   11.000000   -0.020000
  456.679993   11.000000   -0.020000
  457.459991   11.000000   -0.020000
  458.230011   11.000000   -0.020000
  459.000000   11.000000   -0.020000
  459.779999   11.000000   -0.030000
  460.549988   11.000000   -0.020000
  461.320007   11.000000   -0.020000
  462.100006   11.000000   -0.020000
  462.869995   11.000000   -0.020000
  463.649994   11.000000   -0.030000
  464.420013   11.000000   -0.030000
  465.190002   11.000000   -0.030000
  465.970001   11.000000   -0.030000
  466.739990   11.000000   -0.030000
  467.510010   11.000000   -0.030000
  468.279999   11.000000   -0.030000
  469.059998   11.000000   -0.030000
  469.829987   11.000000   -0.030000
  470.600006   11.000000   -0.030000
  471.380005   11.000000   -0.030000
  472.149994   11.000000   -0.030000
  472.920013   11.000000   -0.030000
  473.690002   11.000000   -0.030000
  474.470001   11.000000   -0.030000
  475.239990   11.000000   -0.030000
  476.010010   11.000000   -0.030000
  476.779999   11.000000   -0.030000
  477.559998   11.000000   -0.030000
  478.329987   11.000000   -0.030000
  479.100006   11.000000   -0.030000
  479.869995   11.000000   -0.040000
  480.640015   11.000000   -0.040000
  481.420013   11.000000   -0.040000
  482.190002   11.000000   -0.040000
  482.959991   11.000000   -0.040000
  483.730011   11.000000   -0.040000
  484.500000   11.000000   -0.050000
  485.279999   11.000000   -0.050000
  486.049988   11.000000   -0.050000
  486.820007   11.000000   -0.050000
  487.589996   11.000000   -0.050000
  488.359985   11.000000   -0.040000
  489.130005   11.000000   -0.040000
  489.899994   11.000000   -0.040000
  490.679993   11.000000   -0.030000
  491.450012   11.000000   -0.030000
  492.220001   11.000000   -0.030000
  492.989990   11.000000   -0.020000
  493.760010   11.000000   -0.020000
  494.529999   11.000000   -0.010000
  495.299988   11.000000   -0.010000
  496.070007   11.000000   -0.000000
  496.839996   11.000000    0.000000
  497.609985   11.000000    0.010000
  498.380005   11.000000    0.010000
  499.149994   11.000000    0.020000
  499.920013   11.000000    0.020000
  500.690002   11.000000    0.030000
  501.459991   11.000000    0.040000
  502.230011   11.000000    0.040000
  503.000000   11.000000    0.050000
  503.769989   11.000000    0.060000
  504.540009   11.000000    0.060000
  505.309998   11.000000    0.070000
  506.079987   11.000000    0.070000
  506.850006   11.000000    0.080000
  507.619995   11.000000    0.080000
  508.390015   11.000000    0.090000
  509.160004   11.000000    0.090000
  509.929993   11.000000    0.100000
  510.700012   11.000000    0.100000
  511.470001   11.000000    0.110000
  512.239990   11.000000    0.110000
  513.010010   11.000000    0.120000
  513.780029   11.000000    0.120000
  514.549988   11.000000    0.120000
  515.320007   11.000000    0.120000
  516.090027   11.000000    0.130000
  516.859985   11.000000    0.130000
  517.619995   11.000000    0.130000
  518.390015   11.000000    0.130000
  519.159973   11.000000    0.130000
  519.929993   11.000000    0.140000
  520.700012   11.000000    0.140000
  521.469971   11.000000    0.140000
  522.239990   11.000000    0.140000
  523.000000   11.000000    0.140000
  523.770020   11.000000    0.140000
  524.539978   11.000000    0.140000
  525.309998   11.000000    0.140000
  526.080017   11.000000    0.140000
  526.840027   11.000000    0.140000
  527.609985   11.000000    0.140000
  528.380005   11.000000    0.140000
  529.150024   11.000000    0.140000
  529.919983   11.000000    0.140000
  530.679993   11.000000    0.140000
  531.450012   11.000000    0.130000
  532.219971   11.000000    0.130000
  532.989990   11.000000    0.130000
  533.750000   11.000000    0.130000
  534.520020   11.000000    0.130000
  535.289978   11.000000    0.130000
  536.059998   11.000000    0.130000
  536.820007   11.000000    0.120000
  537.590027   11.000000    0.120000
  538.359985   11.000000    0.120000
  539.119995   11.000000    0.120000
  539.890015   11.000000    0.120000
  540.659973   11.000000    0.120000
  541.419983   11.000000    0.120000
  542.190002   11.000000    0.110000
  542.960022   11.000000    0.110000
  543.719971   11.000000    0.110000
  544.489990   11.000000    0.110000
  545.260010   11.000000    0.110000
  546.020020   11.000000    0.110000
  546.789978   11.000000    0.100000
  547.559998   11.000000    0.100000
  548.320007   11.000000    0.100000
  549.090027   11.000000    0.100000
  549.849976   11.000000    0.100000
  550.619995   11.000000    0.100000
  551.390015   11.000000    0.090000
  552.150024   11.000000    0.090000
  552.919983   11.000000    0.090000
  553.679993   11.000000    0.090000
  554.450012   11.000000    0.090000
  555.210022   11.000000    0.090000
  555.979980   11.000000    0.080000
  556.750000   11.000000    0.080000
  557.510010   11.000000    0.080000
  558.280029   11.000000    0.080000
  559.039978   11.000000    0.080000
  559.809998   11.000000    0.070000
  560.570007   11.000000    0.070000
  561.340027   11.000000    0.070000
  562.099976   11.000000    0.070000
  562.869995   11.000000    0.070000
  563.630005   11.000000    0.070000
  564.390015   11.000000    0.060000
  565.159973   11.000000    0.060000
  565.919983   11.000000    0.060000
  566.690002   11.000000    0.060000
  567.450012   11.000000    0.050000
  568.219971   11.000000    0.050000
  568.979980   11.000000    0.050000
  569.750000   11.000000    0.050000
  570.510010   11.000000    0.050000
  571.270020   11.000000    0.040000
  572.039978   11.000000    0.040000
  572.799988   11.000000    0.040000
  573.570007   11.000000    0.040000
  574.330017   11.000000    0.030000
  575.090027   11.000000    0.030000
  575.859985   11.000000    0.030000
  576.619995   11.000000    0.030000
  577.380005   11.000000    0.020000
  578.150024   11.000000    0.020000
  578.909973   11.000000    0.020000
  579.669983   11.000000    0.020000
  580.440002   11.000000    0.010000
  581.200012   11.000000    0.010000
  581.960022   11.000000    0.010000
  582.729980   11.000000    0.010000
  583.489990   11.000000    0.010000
  584.250000   11.000000    0.000000
  585.020020   11.000000    0.000000
  585.780029   11.000000   -0.000000
  586.539978   11.000000   -0.000000
  587.299988   11.000000   -0.010000
  588.070007   11.000000   -0.010000
  588.830017   11.000000   -0.010000
  589.590027   11.000000   -0.010000
  590.349976   11.000000   -0.020000
  591.119995   11.000000   -0.020000
  591.880005   11.000000   -0.020000
  592.640015   11.000000   -0.020000
  593.400024   11.000000   -0.030000
  594.159973   11.000000   -0.030000
  594.929993   11.000000   -0.030000
  595.690002   11.000000   -0.030000
  596.450012   11.000000   -0.040000
  597.210022   11.000000   -0.040000
  597.969971   11.000000   -0.050000
  598.729980   11.000000   -0.050000
  599.500000   11.000000   -0.050000
  600.260010   11.000000   -0.060000
  601.020020   11.000000   -0.060000
  601.780029   11.000000   -0.060000
  602.539978   11.000000   -0.070000
  603.299988   11.000000   -0.070000
  604.059998   11.000000   -0.080000
  604.820007   11.000000   -0.080000
  605.580017   11.000000   -0.080000
  606.349976   11.000000   -0.090000
  607.109985   11.000000   -0.090000
  607.869995   11.000000   -0.100000
  608.630005   11.000000   -0.100000
  609.390015   11.000000   -0.110000
  610.150024   11.000000   -0.110000
  610.909973   11.000000   -0.110000
  611.669983   11.000000   -0.120000
  612.429993   11.000000   -0.120000
  613.190002   11.000000   -0.130000
  613.950012   11.000000   -0.130000
  614.710022   11.000000   -0.140000
  615.469971   11.000000   -0.140000
  616.229980   11.000000   -0.140000
  616.989990   11.000000   -0.150000
  617.750000   11.000000   -0.150000
  618.510010   11.000000   -0.150000
  619.270020   11.000000   -0.160000
  620.030029   11.000000   -0.160000
  620.789978   11.000000   -0.160000
  621.549988   11.000000   -0.160000
  622.309998   11.000000   -0.170000
  623.070007   11.000000   -0.170000
  623.830017   11.000000   -0.170000
  624.580017   11.000000   -0.170000
  625.340027   11.000000   -0.180000
  626.099976   11.000000   -0.180000
  626.859985   11.000000   -0.180000
  627.619995   11.000000   -0.180000
  628.380005   11.000000   -0.180000
  629.140015   11.000000   -0.180000
  629.900024   11.000000   -0.190000
  630.659973   11.000000   -0.190000
  631.409973   11.000000   -0.190000
  632.169983   11.000000   -0.190000
  632.929993   11.000000   -0.190000
  633.690002   11.000000   -0.190000
  634.450012   11.000000   -0.190000
  635.210022   11.000000   -0.190000
  635.960022   11.000000   -0.190000
  636.719971   11.000000   -0.200000
  637.479980   11.000000   -0.200000
  638.239990   11.000000   -0.200000
  639.000000   11.000000   -0.200000
  639.750000   11.000000   -0.200000
  640.510010   11.000000   -0.190000
  641.270020   11.000000   -0.200000
  642.030029   11.000000   -0.200000
  642.780029   11.000000   -0.200000
  643.539978   11.000000   -0.190000
  644.299988   11.000000   -0.190000
  645.059998   11.000000   -0.190000
  645.809998   11.000000   -0.190000
  646.570007   11.000000   -0.190000
  647.330017   11.000000   -0.190000
  648.080017   11.000000   -0.190000
  648.840027   11.000000   -0.190000
  649.599976   11.000000   -0.190000
  650.349976   11.000000   -0.190000
  651.109985   11.000000   -0.190000
  651.869995   11.000000   -0.190000
  652.619995   11.000000   -0.190000
  653.380005   11.000000   -0.190000
  654.140015   11.000000   -0.190000
  654.890015   11.000000   -0.190000
  655.650024   11.000000   -0.190000
  656.409973   11.000000   -0.180000
  657.159973   11.000000   -0.180000
  657.919983   11.000000   -0.180000
  658.669983   11.000000   -0.180000
  659.429993   11.000000   -0.180000
  660.179993   11.000000   -0.180000
  660.940002   11.000000   -0.180000
  661.700012   11.000000   -0.180000
  662.450012   11.000000   -0.180000
  663.210022   11.000000   -0.180000
  663.960022   11.000000   -0.180000
  664.719971   11.000000   -0.170000
  665.469971   11.000000   -0.170000
  666.229980   11.000000   -0.180000
  666.979980   11.000000   -0.180000
  667.739990   11.000000   -0.180000
  668.489990   11.000000   -0.170000
  669.250000   11.000000   -0.170000
  670.000000   11.000000   -0.170000
  670.760010   11.000000   -0.170000
  671.510010   11.000000   -0.170000
  672.270020   11.000000   -0.170000
  673.020020   11.000000   -0.170000
  673.780029   11.000000   -0.170000
  674.530029   11.000000   -0.170000
  675.289978   11.000000   -0.170000
  676.039978   11.000000   -0.170000
  676.789978   11.000000   -0.170000
  677.549988   11.000000   -0.170000
  678.299988   11.000000   -0.170000
  679.059998   11.000000   -0.170000
  679.809998   11.000000   -0.160000
  680.559998   11.000000   -0.160000
  681.320007   11.000000   -0.160000
  682.070007   11.000000   -0.160000
  682.820007   11.000000   -0.160000
  683.580017   11.000000   -0.160000
  684.330017   11.000000   -0.160000
  685.080017   11.000000   -0.150000
  685.840027   11.000000   -0.160000
  686.590027   11.000000   -0.160000
  687.340027   11.000000   -0.160000
  688.099976   11.000000   -0.150000
  688.849976   11.000000   -0.150000
  689.599976   11.000000   -0.150000
  690.359985   11.000000   -0.150000
  691.109985   11.000000   -0.150000
  691.859985   11.000000   -0.150000
  692.609985   11.000000   -0.150000
  693.369995   11.000000   -0.150000
  694.119995   11.000000   -0.150000
  694.869995   11.000000   -0.150000
  695.619995   11.000000   -0.150000
  696.380005   11.000000   -0.150000
  697.130005   11.000000   -0.160000
  697.880005   11.000000   -0.160000
  698.630005   11.000000   -0.160000
  699.390015   11.000000   -0.160000
  700.140015   11.000000   -0.160000
  700.890015   11.000000   -0.160000
  701.640015   11.000000   -0.160000
  702.390015   11.000000   -0.160000
  703.140015   11.000000   -0.160000
  703.900024   11.000000   -0.160000
  704.650024   11.000000   -0.170000
  705.400024   11.000000   -0.170000
  706.150024   11.000000   -0.170000
  706.900024   11.000000   -0.170000
  707.650024   11.000000   -0.180000
  708.400024   11.000000   -0.190000
  709.150024   11.000000   -0.190000
  709.909973   11.000000   -0.200000
  710.659973   11.000000   -0.210000
  711.409973   11.000000   -0.210000
  712.159973   11.000000   -0.220000
  712.909973   11.000000   -0.230000
  713.659973   11.000000   -0.240000
  714.409973   11.000000   -0.250000
  715.159973   11.000000   -0.260000
  715.909973   11.000000   -0.270000
  716.659973   11.000000   -0.280000
  717.409973   11.000000   -0.280000
  718.159973   11.000000   -0.290000
  718.909973   11.000000   -0.290000
  719.659973   11.000000   -0.300000
  720.409973   11.000000   -0.300000
  721.159973   11.000000   -0.300000
  721.909973   11.000000   -0.300000
  722.659973   11.000000   -0.310000
  723.409973   11.000000   -0.310000
  724.159973   11.000000   -0.320000
  724.909973   11.000000   -0.320000
  725.659973   11.000000   -0.310000
  726.409973   11.000000   -0.290000
  727.159973   11.000000   -0.270000
  727.909973   11.000000   -0.260000
  728.650024   11.000000   -0.270000
  729.400024   11.000000   -0.280000
  730.150024   11.000000   -0.290000
  730.900024   11.000000   -0.310000
  731.650024   11.000000   -0.320000
  732.400024   11.000000   -0.330000
  733.150024   11.000000   -0.330000
  733.900024   11.000000   -0.330000
  734.640015   11.000000   -0.330000
  735.390015   11.000000   -0.320000
  736.140015   11.000000   -0.310000
  736.890015   11.000000   -0.300000
  737.640015   11.000000   -0.280000
  738.390015   11.000000   -0.250000
  739.130005   11.000000   -0.230000
  739.880005   11.000000   -0.210000
  740.630005   11.000000   -0.190000
  741.380005   11.000000   -0.160000
  742.130005   11.000000   -0.140000
  742.869995   11.000000   -0.120000
  743.619995   11.000000   -0.110000
  744.369995   11.000000   -0.080000
  745.119995   11.000000   -0.070000
  745.859985   11.000000   -0.040000
  746.609985   11.000000   -0.020000
  747.359985   11.000000    0.000000
  748.099976   11.000000    0.030000
  748.849976   11.000000    0.060000
  749.599976   11.000000    0.090000
  750.349976   11.000000    0.130000
  751.090027   11.000000    0.170000
  751.840027   11.000000    0.210000
  752.590027   11.000000    0.260000
  753.330017   11.000000    0.300000
  754.080017   11.000000    0.350000
  754.830017   11.000000    0.400000
  755.570007   11.000000    0.450000
  756.320007   11.000000    0.500000
  757.059998   11.000000    0.540000
  757.809998   11.000000    0.590000
  758.559998   11.000000    0.630000
  759.299988   11.000000    0.670000
  760.049988   11.000000    0.710000
  760.789978   11.000000    0.740000
  761.539978   11.000000    0.770000
  762.289978   11.000000    0.790000
  763.030029   11.000000    0.810000
  763.780029   11.000000    0.830000
  764.520020   11.000000    0.840000
  765.270020   11.000000    0.850000
  766.010010   11.000000    0.850000
  766.760010   11.000000    0.840000
  767.500000   11.000000    0.840000
  768.250000   11.000000    0.830000
  768.989990   11.000000    0.820000
  769.739990   11.000000    0.810000
  770.479980   11.000000    0.790000
  771.229980   11.000000    0.780000
  771.969971   11.000000    0.760000
  772.719971   11.000000    0.740000
  773.460022   11.000000    0.720000
  774.210022   11.000000    0.700000
  774.950012   11.000000    0.680000
  775.700012   11.000000    0.660000
  776.440002   11.000000    0.640000
  777.179993   11.000000    0.630000
  777.929993   11.000000    0.610000
  778.669983   11.000000    0.590000
  779.419983   11.000000    0.570000
  780.159973   11.000000    0.550000
  780.900024   11.000000    0.530000
  781.650024   11.000000    0.510000
  782.390015   11.000000    0.500000
  783.130005   11.000000    0.480000
  783.880005   11.000000    0.470000
  784.619995   11.000000    0.450000
  785.359985   11.000000    0.440000
  786.109985   11.000000    0.420000
  786.849976   11.000000    0.410000
  787.590027   11.000000    0.400000
  788.340027   11.000000    0.380000
  789.080017   11.000000    0.370000
  789.820007   11.000000    0.360000
  790.570007   11.000000    0.350000
  791.309998   11.000000    0.340000
  792.049988   11.000000    0.330000
  792.789978   11.000000    0.310000
  793.539978   11.000000    0.300000
  794.280029   11.000000    0.290000
  795.020020   11.000000    0.290000
  795.760010   11.000000    0.270000
  796.500000   11.000000    0.270000
  797.250000   11.000000    0.260000
  797.989990   11.000000    0.250000
  798.729980   11.000000    0.240000
  799.469971   11.000000    0.240000
  800.210022   11.000000    0.230000
  800.960022   11.000000    0.230000
  801.700012   11.000000    0.220000
  802.440002   11.000000    0.210000
  803.179993   11.000000    0.200000
  803.919983   11.000000    0.190000
  804.659973   11.000000    0.180000
  805.400024   11.000000    0.180000
  806.150024   11.000000    0.170000
  806.890015   11.000000    0.170000
  807.630005   11.000000    0.160000
  808.369995   11.000000    0.160000
  809.109985   11.000000    0.150000
  809.849976   11.000000    0.150000
  810.590027   11.000000    0.140000
  811.330017   11.000000    0.130000
  812.070007   11.000000    0.120000
  812.809998   11.000000    0.120000
  813.549988   11.000000    0.120000
  814.289978   11.000000    0.110000
  815.030029   11.000000    0.110000
  815.770020   11.000000    0.110000
  816.510010   11.000000    0.100000
  817.250000   11.000000    0.090000
  817.989990   11.000000    0.090000
  818.729980   11.000000    0.090000
  819.469971   11.000000    0.080000
  820.210022   11.000000    0.080000
  820.950012   11.000000    0.070000
  821.690002   11.000000    0.070000
  822.429993   11.000000    0.060000
  823.169983   11.000000    0.060000
  823.909973   11.000000    0.060000
  824.650024   11.000000    0.060000
  825.390015   11.000000    0.060000
  826.130005   11.000000    0.050000
  826.869995   11.000000    0.050000
  827.609985   11.000000    0.050000
  828.340027   11.000000    0.050000
  829.080017   11.000000    0.050000
  829.820007   11.000000    0.050000
  830.559998   11.000000    0.040000
  831.299988   11.000000    0.040000
  832.039978   11.000000    0.030000
  832.780029   11.000000    0.030000
  833.510010   11.000000    0.020000
  834.250000   11.000000    0.020000
  834.989990   11.000000    0.010000
  835.729980   11.000000    0.010000
  836.469971   11.000000    0.010000
  837.200012   11.000000    0.010000
  837.940002   11.000000    0.020000
  838.679993   11.000000    0.020000
  839.419983   11.000000    0.020000
  840.150024   11.000000    0.010000
  840.890015   11.000000    0.010000
  841.630005   11.000000    0.010000
  842.369995   11.000000    0.000000
  843.099976   11.000000   -0.000000
  843.840027   11.000000    0.000000
  844.580017   11.000000   -0.000000
  845.309998   11.000000   -0.000000
  846.049988   11.000000   -0.010000
  846.789978   11.000000   -0.010000
  847.530029   11.000000   -0.010000
  848.260010   11.000000   -0.010000
  849.000000   11.000000   -0.010000
  849.739990   11.000000   -0.010000
  850.469971   11.000000   -0.010000
  851.210022   11.000000   -0.000000
  851.940002   11.000000   -0.000000
  852.679993   11.000000   -0.000000
  853.419983   11.000000   -0.010000
  854.150024   11.000000   -0.010000
  854.890015   11.000000   -0.010000
  855.619995   11.000000   -0.000000
  856.359985   11.000000    0.000000
  857.099976   11.000000    0.010000
  857.830017   11.000000    0.010000
  858.570007   11.000000    0.020000
  859.299988   11.000000    0.030000
  860.039978   11.000000    0.030000
  860.770020   11.000000    0.030000
  861.510010   11.000000    0.030000
  862.239990   11.000000    0.040000
  862.979980   11.000000    0.040000
  863.710022   11.000000    0.040000
  864.450012   11.000000    0.030000
  865.179993   11.000000    0.030000
  865.919983   11.000000    0.010000
  866.650024   11.000000   -0.020000
  867.390015   11.000000   -0.060000
  868.119995   11.000000   -0.110000
  868.859985   11.000000   -0.180000
  869.590027   11.000000   -0.240000
  870.330017   11.000000   -0.310000
  871.059998   11.000000   -0.360000
  871.789978   11.000000   -0.410000
  872.530029   11.000000   -0.460000
  873.260010   11.000000   -0.500000
  874.000000   11.000000   -0.530000
  874.729980   11.000000   -0.550000
  875.460022   11.000000   -0.560000
  876.200012   11.000000   -0.560000
  876.929993   11.000000   -0.560000
  877.659973   11.000000   -0.560000
  878.400024   11.000000   -0.550000
  879.130005   11.000000   -0.530000
  879.859985   11.000000   -0.510000
  880.599976   11.000000   -0.470000
  881.330017   11.000000   -0.440000
  882.059998   11.000000   -0.400000
  882.799988   11.000000   -0.350000
  883.530029   11.000000   -0.320000
  884.260010   11.000000   -0.280000
  884.989990   11.000000   -0.250000
  885.729980   11.000000   -0.220000
  886.460022   11.000000   -0.200000
  887.190002   11.000000   -0.180000
  887.919983   11.000000   -0.170000
  888.659973   11.000000   -0.150000
  889.390015   11.000000   -0.140000
  890.119995   11.000000   -0.140000
  890.849976   11.000000   -0.130000
  891.580017   11.000000   -0.120000
  892.320007   11.000000   -0.110000
  893.049988   11.000000   -0.110000
  893.780029   11.000000   -0.110000
  894.510010   11.000000   -0.100000
  895.239990   11.000000   -0.100000
  895.969971   11.000000   -0.100000
  896.710022   11.000000   -0.090000
  897.440002   11.000000   -0.090000
  898.169983   11.000000   -0.090000
  898.900024   11.000000   -0.090000
  899.630005   11.000000   -0.080000
  900.359985   11.000000   -0.080000
  901.090027   11.000000   -0.080000
  901.820007   11.000000   -0.080000
  902.549988   11.000000   -0.080000
  903.280029   11.000000   -0.070000
  904.020020   11.000000   -0.060000
  904.750000   11.000000   -0.060000
  905.479980   11.000000   -0.060000
  906.210022   11.000000   -0.060000
  906.940002   11.000000   -0.060000
  907.669983   11.000000   -0.060000
  908.400024   11.000000   -0.050000
  909.130005   11.000000   -0.050000
  909.859985   11.000000   -0.050000
  910.590027   11.000000   -0.060000
  911.320007   11.000000   -0.060000
  912.049988   11.000000   -0.060000
  912.780029   11.000000   -0.050000
  913.510010   11.000000   -0.040000
  914.229980   11.000000   -0.050000
  914.960022   11.000000   -0.050000
  915.690002   11.000000   -0.050000
  916.419983   11.000000   -0.040000
  917.150024   11.000000   -0.030000
  917.880005   11.000000   -0.040000
  918.609985   11.000000   -0.040000
  919.340027   11.000000   -0.040000
  920.070007   11.000000   -0.040000
  920.799988   11.000000   -0.030000
  921.520020   11.000000   -0.030000
  922.250000   11.000000   -0.030000
  922.979980   11.000000   -0.040000
  923.710022   11.000000   -0.040000
  924.440002   11.000000   -0.030000
  925.169983   11.000000   -0.030000
  925.890015   11.000000   -0.020000
  926.619995   11.000000   -0.030000
  927.349976   11.000000   -0.030000
  928.080017   11.000000   -0.030000
  928.809998   11.000000   -0.030000
  929.530029   11.000000   -0.030000
  930.260010   11.000000   -0.030000
  930.989990   11.000000   -0.030000
  931.719971   11.000000   -0.030000
  932.440002   11.000000   -0.030000
  933.169983   11.000000   -0.030000
  933.900024   11.000000   -0.030000
  934.630005   11.000000   -0.020000
  935.349976   11.000000   -0.020000
  936.080017   11.000000   -0.020000
  936.809998   11.000000   -0.020000
  937.530029   11.000000   -0.020000
  938.260010   11.000000   -0.020000
  938.989990   11.000000   -0.020000
  939.710022   11.000000   -0.020000
  940.440002   11.000000   -0.020000
  941.169983   11.000000   -0.020000
  941.890015   11.000000   -0.010000
  942.619995   11.000000   -0.010000
  943.340027   11.000000   -0.000000
  944.070007   11.000000   -0.010000
  944.799988   11.000000   -0.010000
  945.520020   11.000000   -0.010000
  946.250000   11.000000   -0.010000
  946.969971   11.000000   -0.010000
  947.700012   11.000000   -0.020000
  948.419983   11.000000   -0.020000
  949.150024   11.000000   -0.010000
  949.880005   11.000000   -0.010000
  950.599976   11.000000   -0.010000
  951.330017   11.000000   -0.010000
  952.049988   11.000000   -0.010000
  952.780029   11.000000   -0.010000
  953.500000   11.000000   -0.010000
  954.229980   11.000000   -0.010000
  954.950012   11.000000   -0.010000
  955.679993   11.000000   -0.010000
  956.400024   11.000000   -0.010000
  957.119995   11.000000   -0.010000
  957.849976   11.000000   -0.010000
  958.570007   11.000000   -0.010000
  959.299988   11.000000   -0.010000
  960.020020   11.000000   -0.010000
  960.750000   11.000000   -0.010000
  961.469971   11.000000   -0.010000
  962.190002   11.000000   -0.010000
  962.919983   11.000000   -0.020000
  963.640015   11.000000   -0.010000
  964.369995   11.000000   -0.020000
  965.090027   11.000000   -0.020000
  965.809998   11.000000   -0.020000
  966.539978   11.000000   -0.020000
  967.260010   11.000000   -0.020000
  967.979980   11.000000   -0.010000
  968.710022   11.000000   -0.010000
  969.429993   11.000000   -0.010000
  970.150024   11.000000   -0.010000
  970.880005   11.000000   -0.010000
  971.599976   11.000000   -0.010000
  972.320007   11.000000   -0.010000
  973.039978   11.000000   -0.010000
  973.770020   11.000000   -0.010000
  974.489990   11.000000   -0.000000
  975.210022   11.000000    0.000000
  975.929993   11.000000    0.000000
  976.659973   11.000000   -0.000000
  977.380005   11.000000   -0.000000
  978.099976   11.000000   -0.010000
  978.820007   11.000000   -0.010000
  979.539978   11.000000   -0.010000
  980.270020   11.000000   -0.000000
  980.989990   11.000000    0.000000
  981.710022   11.000000    0.010000
  982.429993   11.000000   -0.000000
  983.150024   11.000000   -0.010000
  983.869995   11.000000   -0.020000
  984.599976   11.000000   -0.010000
  985.320007   11.000000   -0.010000
  986.039978   11.000000   -0.000000
  986.760010   11.000000   -0.010000
  987.479980   11.000000   -0.010000
  988.200012   11.000000   -0.020000
  988.919983   11.000000   -0.010000
  989.640015   11.000000   -0.020000
  990.359985   11.000000   -0.010000
  991.080017   11.000000   -0.020000
  991.799988   11.000000   -0.020000
  992.530029   11.000000   -0.020000
  993.250000   11.000000   -0.020000
  993.969971   11.000000   -0.010000
  994.690002   11.000000   -0.010000
  995.409973   11.000000   -0.010000
  996.130005   11.000000   -0.010000
  996.849976   11.000000   -0.000000
  997.570007   11.000000   -0.000000
  998.289978   11.000000   -0.010000
  999.010010   11.000000   -0.010000
  999.719971   11.000000   -0.010000
 1000.440002   11.000000   -0.020000
 1001.159973   11.000000   -0.010000
 1001.880005   11.000000   -0.010000
 1002.599976   11.000000   -0.010000
 1003.320007   11.000000   -0.000000
 1004.039978   11.000000   -0.010000
 1004.760010   11.000000   -0.010000
 1005.479980   11.000000   -0.000000
 1006.200012   11.000000   -0.010000
 1006.919983   11.000000   -0.020000
 1007.630005   11.000000   -0.020000
 1008.349976   11.000000   -0.010000
 1009.070007   11.000000   -0.000000
 1009.789978   11.000000   -0.000000
 1010.510010   11.000000   -0.000000
 1011.229980   11.000000    0.000000
 1011.940002   11.000000   -0.000000
 1012.659973   11.000000   -0.000000
 1013.380005   11.000000   -0.000000
 1014.099976   11.000000   -0.000000
 1014.820007   11.000000   -0.010000
 1015.530029   11.000000   -0.000000
 1016.250000   11.000000   -0.000000
 1016.969971   11.000000   -0.010000
 1017.690002   11.000000   -0.010000
 1018.400024   11.000000   -0.010000
 1019.119995   11.000000   -0.000000
 1019.840027   11.000000   -0.010000
 1020.559998   11.000000   -0.010000
 1021.270020   11.000000   -0.000000
 1021.989990   11.000000   -0.010000
 1022.710022   11.000000   -0.000000
 1023.419983   11.000000   -0.000000
 1024.140015   11.000000    0.000000
 1024.859985   11.000000   -0.010000
 1025.569946   11.000000   -0.010000
 1026.290039   11.000000    0.000000
 1027.010010   11.000000    0.000000
 1027.719971   11.000000   -0.010000
 1028.439941   11.000000   -0.020000
 1029.150024   11.000000   -0.010000
 1029.869995   11.000000   -0.000000
 1030.589966   11.000000    0.010000
 1031.300049   11.000000    0.010000
 1032.020020   11.000000    0.010000
 1032.729980   11.000000    0.000000
 1033.449951   11.000000   -0.010000
 1034.160034   11.000000   -0.020000
 1034.880005   11.000000   -0.020000
 1035.599976   11.000000   -0.010000
 1036.310059   11.000000   -0.010000
 1037.030029   11.000000   -0.010000
 1037.739990   11.000000   -0.010000
 1038.459961   11.000000   -0.010000
 1039.170044   11.000000   -0.010000
 1039.890015   11.000000   -0.000000
 1040.599976   11.000000    0.000000
 1041.310059   11.000000    0.010000
 1042.030029   11.000000   -0.010000
 1042.739990   11.000000   -0.020000
 1043.459961   11.000000   -0.020000
 1044.170044   11.000000   -0.020000
 1044.890015   11.000000   -0.010000
 1045.599976   11.000000   -0.020000
 1046.310059   11.000000   -0.010000
 1047.030029   11.000000   -0.010000
 1047.739990   11.000000   -0.020000
 1048.459961   11.000000   -0.020000
 1049.170044   11.000000   -0.010000
 1049.880005   11.000000    0.000000
 1050.599976   11.000000    0.010000
 1051.310059   11.000000   -0.010000
 1052.020020   11.000000   -0.010000
 1052.739990   11.000000   -0.030000
 1053.449951   11.000000   -0.020000
 1054.160034   11.000000    0.010000
 1054.880005   11.000000    0.000000
 1055.589966   11.000000   -0.000000
 1056.300049   11.000000   -0.020000
 1057.010010   11.000000   -0.020000
 1057.729980   11.000000   -0.030000
 1058.439941   11.000000   -0.020000
 1059.150024   11.000000   -0.010000
 1059.859985   11.000000   -0.000000
 1060.579956   11.000000   -0.000000
 1061.290039   11.000000    0.010000
 1062.000000   11.000000    0.010000
 1062.709961   11.000000   -0.000000
 1063.420044   11.000000   -0.020000
 1064.140015   11.000000   -0.030000
 1064.849976   11.000000   -0.040000
 1065.560059   11.000000   -0.030000
 1066.270020   11.000000   -0.020000
 1066.979980   11.000000   -0.000000
 1067.689941   11.000000   -0.010000
 1068.400024   11.000000   -0.010000
 1069.119995   11.000000   -0.020000
 1069.829956   11.000000   -0.030000
 1070.540039   11.000000   -0.020000
 1071.250000   11.000000   -0.020000
 1071.959961   11.000000   -0.020000
 1072.670044   11.000000   -0.030000
 1073.380005   11.000000   -0.030000
 1074.089966   11.000000   -0.010000
 1074.800049   11.000000   -0.000000
 1075.510010   11.000000   -0.010000
 1076.219971   11.000000   -0.030000
 1076.930054   11.000000   -0.040000
 1077.640015   11.000000   -0.030000
 1078.349976   11.000000   -0.040000
 1079.060059   11.000000   -0.020000
 1079.770020   11.000000   -0.020000
 1080.479980   11.000000   -0.020000
 1081.189941   11.000000   -0.030000
 1081.900024   11.000000   -0.030000
 1082.609985   11.000000   -0.010000
 1083.319946   11.000000    0.000000
 1084.030029   11.000000   -0.000000
 1084.739990   11.000000   -0.020000
 1085.449951   11.000000   -0.030000
 1086.160034   11.000000   -0.030000
 1086.869995   11.000000   -0.040000
 1087.579956   11.000000   -0.050000
 1088.290039   11.000000   -0.050000
 1088.989990   11.000000   -0.040000
 1089.699951   11.000000   -0.040000
 1090.410034   11.000000   -0.040000
 1091.119995   11.000000   -0.040000
 1091.829956   11.000000   -0.050000
 1092.540039   11.000000   -0.050000
 1093.239990   11.000000   -0.050000
 1093.949951   11.000000   -0.030000
 1094.660034   11.000000   -0.020000
 1095.369995   11.000000   -0.030000
 1096.079956   11.000000   -0.040000
 1096.780029   11.000000   -0.050000
 1097.489990   11.000000   -0.060000
 1098.199951   11.000000   -0.050000
 1098.910034   11.000000   -0.060000
 1099.609985   11.000000   -0.060000
 1100.319946   11.000000   -0.080000
 1101.030029   11.000000   -0.090000
 1101.739990   11.000000   -0.100000
 1102.439941   11.000000   -0.070000
 1103.150024   11.000000   -0.060000
 1103.859985   11.000000   -0.040000
 1104.560059   11.000000   -0.060000
 1105.270020   11.000000   -0.060000
 1105.979980   11.000000   -0.080000
 1106.680054   11.000000   -0.060000
 1107.390015   11.000000   -0.070000
 1108.099976   11.000000   -0.070000
 1108.800049   11.000000   -0.080000
 1109.510010   11.000000   -0.060000
 1110.209961   11.000000   -0.060000
 1110.920044   11.000000   -0.050000
 1111.630005   11.000000   -0.080000
 1112.329956   11.000000   -0.070000
 1113.040039   11.000000   -0.090000
 1113.739990   11.000000   -0.100000
 1114.449951   11.000000   -0.100000
 1115.150024   11.000000   -0.110000
 1115.859985   11.000000   -0.090000
 1116.569946   11.000000   -0.090000
 1117.270020   11.000000   -0.090000
 1117.979980   11.000000   -0.100000
 1118.680054   11.000000   -0.100000

  347.690002   12.000000   -2.470000
  348.480011   12.000000   -2.290000
  349.260010   12.000000    8.230000
  350.040009   12.000000    0.160000
  350.820007   12.000000    0.050000
  351.609985   12.000000    0.020000
  352.390015   12.000000    0.000000
  353.170013   12.000000    0.010000
  353.950012   12.000000   -0.000000
  354.739990   12.000000    0.020000
  355.519989   12.000000    0.030000
  356.299988   12.000000    0.000000
  357.079987   12.000000   -0.010000
  357.869995   12.000000   -0.010000
  358.649994   12.000000    0.010000
  359.429993   12.000000    0.000000
  360.209991   12.000000    0.000000
  360.989990   12.000000    0.010000
  361.769989   12.000000    0.010000
  362.559998   12.000000    0.010000
  363.339996   12.000000   -0.010000
  364.119995   12.000000   -0.010000
  364.899994   12.000000    0.010000
  365.679993   12.000000    0.010000
  366.459991   12.000000   -0.000000
  367.250000   12.000000   -0.000000
  368.029999   12.000000    0.010000
  368.809998   12.000000    0.010000
  369.589996   12.000000   -0.000000
  370.369995   12.000000   -0.020000
  371.149994   12.000000   -0.020000
  371.929993   12.000000   -0.030000
  372.709991   12.000000   -0.020000
  373.489990   12.000000   -0.020000
  374.279999   12.000000   -0.020000
  375.059998   12.000000   -0.030000
  375.839996   12.000000   -0.030000
  376.619995   12.000000   -0.020000
  377.399994   12.000000   -0.010000
  378.179993   12.000000   -0.010000
  378.959991   12.000000   -0.020000
  379.739990   12.000000   -0.020000
  380.519989   12.000000   -0.010000
  381.299988   12.000000   -0.010000
  382.079987   12.000000   -0.010000
  382.859985   12.000000   -0.020000
  383.640015   12.000000   -0.010000
  384.420013   12.000000   -0.020000
  385.200012   12.000000   -0.010000
  385.980011   12.000000   -0.020000
  386.760010   12.000000   -0.020000
  387.540009   12.000000   -0.020000
  388.320007   12.000000   -0.020000
  389.100006   12.000000   -0.020000
  389.880005   12.000000   -0.020000
  390.660004   12.000000   -0.020000
  391.440002   12.000000   -0.020000
  392.220001   12.000000   -0.020000
  393.000000   12.000000   -0.010000
  393.769989   12.000000   -0.010000
  394.549988   12.000000   -0.020000
  395.329987   12.000000   -0.010000
  396.109985   12.000000   -0.010000
  396.890015   12.000000   -0.010000
  397.670013   12.000000   -0.010000
  398.450012   12.000000   -0.010000
  399.230011   12.000000   -0.010000
  400.010010   12.000000   -0.010000
  400.779999   12.000000   -0.010000
  401.559998   12.000000   -0.010000
  402.339996   12.000000   -0.010000
  403.119995   12.000000   -0.010000
  403.899994   12.000000   -0.010000
  404.679993   12.000000   -0.010000
  405.459991   12.000000   -0.010000
  406.230011   12.000000   -0.000000
  407.010010   12.000000   -0.000000
  407.790009   12.000000   -0.010000
  408.570007   12.000000   -0.010000
  409.350006   12.000000   -0.010000
  410.119995   12.000000   -0.010000
  410.899994   12.000000   -0.010000
  411.679993   12.000000   -0.010000
  412.459991   12.000000   -0.010000
  413.239990   12.000000   -0.010000
  414.010010   12.000000   -0.010000
  414.790009   12.000000   -0.010000
  415.570007   12.000000   -0.000000
  416.350006   12.000000   -0.010000
  417.119995   12.000000   -0.010000
  417.899994   12.000000   -0.010000
  418.679993   12.000000   -0.010000
  419.450012   12.000000   -0.010000
  420.230011   12.000000   -0.010000
  421.010010   12.000000   -0.010000
  421.790009   12.000000   -0.010000
  422.559998   12.000000   -0.010000
  423.339996   12.000000   -0.010000
  424.119995   12.000000   -0.010000
  424.890015   12.000000   -0.010000
  425.670013   12.000000   -0.010000
  426.450012   12.000000   -0.010000
  427.220001   12.000000   -0.010000
  428.000000   12.000000   -0.010000
  428.769989   12.000000   -0.010000
  429.549988   12.000000   -0.010000
  430.329987   12.000000   -0.010000
  431.100006   12.000000   -0.010000
  431.880005   12.000000   -0.010000
  432.660004   12.000000   -0.010000
  433.429993   12.000000   -0.010000
  434.209991   12.000000   -0.010000
  434.980011   12.000000   -0.010000
  435.760010   12.000000   -0.010000
  436.540009   12.000000   -0.010000
  437.309998   12.000000   -0.010000
  438.089996   12.000000   -0.010000
  438.859985   12.000000   -0.010000
  439.640015   12.000000   -0.010000
  440.410004   12.000000   -0.010000
  441.190002   12.000000   -0.010000
  441.959991   12.000000   -0.010000
  442.739990   12.000000   -0.020000
  443.510010   12.000000   -0.020000
  444.290009   12.000000   -0.020000
  445.059998   12.000000   -0.020000
  445.839996   12.000000   -0.020000
  446.609985   12.000000   -0.020000
  447.390015   12.000000   -0.020000
  448.160004   12.000000   -0.020000
  448.940002   12.000000   -0.020000
  449.709991   12.000000   -0.020000
  450.489990   12.000000   -0.020000
  451.260010   12.000000   -0.020000
  452.040009   12.000000   -0.020000
  452.809998   12.000000   -0.020000
  453.579987   12.000000   -0.020000
  454.359985   12.000000   -0.020000
  455.130005   12.000000   -0.020000
  455.910004   12.000000   -0.020000
  456.679993   12.000000   -0.020000
  457.459991   12.000000   -0.020000
  458.230011   12.000000   -0.020000
  459.000000   12.000000   -0.020000
  459.779999   12.000000   -0.030000
  460.549988   12.000000   -0.030000
  461.320007   12.000000   -0.030000
  462.100006   12.000000   -0.030000
  462.869995   12.000000   -0.030000
  463.649994   12.000000   -0.030000
  464.420013   12.000000   -0.030000
  465.190002   12.000000   -0.030000
  465.970001   12.000000   -0.030000
  466.739990   12.000000   -0.030000
  467.510010   12.000000   -0.030000
  468.279999   12.000000   -0.030000
  469.059998   12.000000   -0.030000
  469.829987   12.000000   -0.030000
  470.600006   12.000000   -0.030000
  471.380005   12.000000   -0.030000
  472.149994   12.000000   -0.030000
  472.920013   12.000000   -0.030000
  473.690002   12.000000   -0.030000
  474.470001   12.000000   -0.030000
  475.239990   12.000000   -0.030000
  476.010010   12.000000   -0.030000
  476.779999   12.000000   -0.030000
  477.559998   12.000000   -0.030000
  478.329987   12.000000   -0.030000
  479.100006   12.000000   -0.040000
  479.869995   12.000000   -0.040000
  480.640015   12.000000   -0.040000
  481.420013   12.000000   -0.040000
  482.190002   12.000000   -0.040000
  482.959991   12.000000   -0.050000
  483.730011   12.000000   -0.050000
  484.500000   12.000000   -0.050000
  485.279999   12.000000   -0.050000
  486.049988   12.000000   -0.050000
  486.820007   12.000000   -0.050000
  487.589996   12.000000   -0.040000
  488.359985   12.000000   -0.040000
  489.130005   12.000000   -0.040000
  489.899994   12.000000   -0.040000
  490.679993   12.000000   -0.040000
  491.450012   12.000000   -0.030000
  492.220001   12.000000   -0.030000
  492.989990   12.000000   -0.030000
  493.760010   12.000000   -0.020000
  494.529999   12.000000   -0.020000
  495.299988   12.000000   -0.020000
  496.070007   12.000000   -0.010000
  496.839996   12.000000   -0.010000
  497.609985   12.000000   -0.000000
  498.380005   12.000000   -0.000000
  499.149994   12.000000    0.000000
  499.920013   12.000000    0.010000
  500.690002   12.000000    0.010000
  501.459991   12.000000    0.020000
  502.230011   12.000000    0.020000
  503.000000   12.000000    0.030000
  503.769989   12.000000    0.040000
  504.540009   12.000000    0.040000
  505.309998   12.000000    0.050000
  506.079987   12.000000    0.050000
  506.850006   12.000000    0.060000
  507.619995   12.000000    0.060000
  508.390015   12.000000    0.070000
  509.160004   12.000000    0.080000
  509.929993   12.000000    0.080000
  510.700012   12.000000    0.090000
  511.470001   12.000000    0.090000
  512.239990   12.000000    0.100000
  513.010010   12.000000    0.100000
  513.780029   12.000000    0.110000
  514.549988   12.000000    0.110000
  515.320007   12.000000    0.110000
  516.090027   12.000000    0.120000
  516.859985   12.000000    0.120000
  517.619995   12.000000    0.120000
  518.390015   12.000000    0.120000
  519.159973   12.000000    0.130000
  519.929993   12.000000    0.130000
  520.700012   12.000000    0.130000
  521.469971   12.000000    0.130000
  522.239990   12.000000    0.130000
  523.000000   12.000000    0.130000
  523.770020   12.000000    0.140000
  524.539978   12.000000    0.140000
  525.309998   12.000000    0.140000
  526.080017   12.000000    0.140000
  526.840027   12.000000    0.140000
  527.609985   12.000000    0.140000
  528.380005   12.000000    0.140000
  529.150024   12.000000    0.140000
  529.919983   12.000000    0.140000
  530.679993   12.000000    0.140000
  531.450012   12.000000    0.130000
  532.219971   12.000000    0.130000
  532.989990   12.000000    0.130000
  533.750000   12.000000    0.130000
  534.520020   12.000000    0.130000
  535.289978   12.000000    0.130000
  536.059998   12.000000    0.130000
  536.820007   12.000000    0.130000
  537.590027   12.000000    0.120000
  538.359985   12.000000    0.120000
  539.119995   12.000000    0.120000
  539.890015   12.000000    0.120000
  540.659973   12.000000    0.120000
  541.419983   12.000000    0.120000
  542.190002   12.000000    0.120000
  542.960022   12.000000    0.110000
  543.719971   12.000000    0.110000
  544.489990   12.000000    0.110000
  545.260010   12.000000    0.110000
  546.020020   12.000000    0.110000
  546.789978   12.000000    0.110000
  547.559998   12.000000    0.100000
  548.320007   12.000000    0.100000
  549.090027   12.000000    0.100000
  549.849976   12.000000    0.100000
  550.619995   12.000000    0.100000
  551.390015   12.000000    0.100000
  552.150024   12.000000    0.090000
  552.919983   12.000000    0.090000
  553.679993   12.000000    0.090000
  554.450012   12.000000    0.090000
  555.210022   12.000000    0.090000
  555.979980   12.000000    0.090000
  556.750000   12.000000    0.090000
  557.510010   12.000000    0.080000
  558.280029   12.000000    0.080000
  559.039978   12.000000    0.080000
  559.809998   12.000000    0.080000
  560.570007   12.000000    0.080000
  561.340027   12.000000    0.070000
  562.099976   12.000000    0.070000
  562.869995   12.000000    0.070000
  563.630005   12.000000    0.070000
  564.390015   12.000000    0.070000
  565.159973   12.000000    0.070000
  565.919983   12.000000    0.060000
  566.690002   12.000000    0.060000
  567.450012   12.000000    0.060000
  568.219971   12.000000    0.060000
  568.979980   12.000000    0.060000
  569.750000   12.000000    0.050000
  570.510010   12.000000    0.050000
  571.270020   12.000000    0.050000
  572.039978   12.000000    0.050000
  572.799988   12.000000    0.040000
  573.570007   12.000000    0.040000
  574.330017   12.000000    0.040000
  575.090027   12.000000    0.040000
  575.859985   12.000000    0.030000
  576.619995   12.000000    0.030000
  577.380005   12.000000    0.030000
  578.150024   12.000000    0.030000
  578.909973   12.000000    0.030000
  579.669983   12.000000    0.020000
  580.440002   12.000000    0.020000
  581.200012   12.000000    0.020000
  581.960022   12.000000    0.020000
  582.729980   12.000000    0.010000
  583.489990   12.000000    0.010000
  584.250000   12.000000    0.010000
  585.020020   12.000000    0.010000
  585.780029   12.000000    0.010000
  586.539978   12.000000    0.000000
  587.299988   12.000000    0.000000
  588.070007   12.000000   -0.000000
  588.830017   12.000000   -0.000000
  589.590027   12.000000   -0.010000
  590.349976   12.000000   -0.010000
  591.119995   12.000000   -0.010000
  591.880005   12.000000   -0.010000
  592.640015   12.000000   -0.020000
  593.400024   12.000000   -0.020000
  594.159973   12.000000   -0.020000
  594.929993   12.000000   -0.020000
  595.690002   12.000000   -0.030000
  596.450012   12.000000   -0.030000
  597.210022   12.000000   -0.040000
  597.969971   12.000000   -0.040000
  598.729980   12.000000   -0.040000
  599.500000   12.000000   -0.050000
  600.260010   12.000000   -0.050000
  601.020020   12.000000   -0.050000
  601.780029   12.000000   -0.060000
  602.539978   12.000000   -0.060000
  603.299988   12.000000   -0.070000
  604.059998   12.000000   -0.070000
  604.820007   12.000000   -0.070000
  605.580017   12.000000   -0.080000
  606.349976   12.000000   -0.080000
  607.109985   12.000000   -0.090000
  607.869995   12.000000   -0.090000
  608.630005   12.000000   -0.100000
  609.390015   12.000000   -0.100000
  610.150024   12.000000   -0.110000
  610.909973   12.000000   -0.110000
  611.669983   12.000000   -0.120000
  612.429993   12.000000   -0.120000
  613.190002   12.000000   -0.120000
  613.950012   12.000000   -0.130000
  614.710022   12.000000   -0.130000
  615.469971   12.000000   -0.140000
  616.229980   12.000000   -0.140000
  616.989990   12.000000   -0.140000
  617.750000   12.000000   -0.150000
  618.510010   12.000000   -0.150000
  619.270020   12.000000   -0.150000
  620.030029   12.000000   -0.160000
  620.789978   12.000000   -0.160000
  621.549988   12.000000   -0.160000
  622.309998   12.000000   -0.170000
  623.070007   12.000000   -0.170000
  623.830017   12.000000   -0.170000
  624.580017   12.000000   -0.170000
  625.340027   12.000000   -0.180000
  626.099976   12.000000   -0.180000
  626.859985   12.000000   -0.180000
  627.619995   12.000000   -0.180000
  628.380005   12.000000   -0.180000
  629.140015   12.000000   -0.190000
  629.900024   12.000000   -0.190000
  630.659973   12.000000   -0.190000
  631.409973   12.000000   -0.190000
  632.169983   12.000000   -0.190000
  632.929993   12.000000   -0.190000
  633.690002   12.000000   -0.190000
  634.450012   12.000000   -0.190000
  635.210022   12.000000   -0.190000
  635.960022   12.000000   -0.200000
  636.719971   12.000000   -0.200000
  637.479980   12.000000   -0.200000
  638.239990   12.000000   -0.200000
  639.000000   12.000000   -0.200000
  639.750000   12.000000   -0.200000
  640.510010   12.000000   -0.200000
  641.270020   12.000000   -0.190000
  642.030029   12.000000   -0.190000
  642.780029   12.000000   -0.200000
  643.539978   12.000000   -0.200000
  644.299988   12.000000   -0.190000
  645.059998   12.000000   -0.190000
  645.809998   12.000000   -0.190000
  646.570007   12.000000   -0.190000
  647.330017   12.000000   -0.200000
  648.080017   12.000000   -0.190000
  648.840027   12.000000   -0.190000
  649.599976   12.000000   -0.190000
  650.349976   12.000000   -0.190000
  651.109985   12.000000   -0.190000
  651.869995   12.000000   -0.190000
  652.619995   12.000000   -0.190000
  653.380005   12.000000   -0.190000
  654.140015   12.000000   -0.190000
  654.890015   12.000000   -0.190000
  655.650024   12.000000   -0.190000
  656.409973   12.000000   -0.190000
  657.159973   12.000000   -0.190000
  657.919983   12.000000   -0.190000
  658.669983   12.000000   -0.190000
  659.429993   12.000000   -0.190000
  660.179993   12.000000   -0.190000
  660.940002   12.000000   -0.190000
  661.700012   12.000000   -0.190000
  662.450012   12.000000   -0.190000
  663.210022   12.000000   -0.180000
  663.960022   12.000000   -0.180000
  664.719971   12.000000   -0.180000
  665.469971   12.000000   -0.180000
  666.229980   12.000000   -0.180000
  666.979980   12.000000   -0.180000
  667.739990   12.000000   -0.180000
  668.489990   12.000000   -0.180000
  669.250000   12.000000   -0.180000
  670.000000   12.000000   -0.180000
  670.760010   12.000000   -0.180000
  671.510010   12.000000   -0.180000
  672.270020   12.000000   -0.180000
  673.020020   12.000000   -0.180000
  673.780029   12.000000   -0.170000
  674.530029   12.000000   -0.170000
  675.289978   12.000000   -0.170000
  676.039978   12.000000   -0.170000
  676.789978   12.000000   -0.170000
  677.549988   12.000000   -0.170000
  678.299988   12.000000   -0.170000
  679.059998   12.000000   -0.170000
  679.809998   12.000000   -0.170000
  680.559998   12.000000   -0.170000
  681.320007   12.000000   -0.170000
  682.070007   12.000000   -0.170000
  682.820007   12.000000   -0.170000
  683.580017   12.000000   -0.170000
  684.330017   12.000000   -0.170000
  685.080017   12.000000   -0.160000
  685.840027   12.000000   -0.170000
  686.590027   12.000000   -0.160000
  687.340027   12.000000   -0.160000
  688.099976   12.000000   -0.160000
  688.849976   12.000000   -0.160000
  689.599976   12.000000   -0.160000
  690.359985   12.000000   -0.160000
  691.109985   12.000000   -0.160000
  691.859985   12.000000   -0.160000
  692.609985   12.000000   -0.160000
  693.369995   12.000000   -0.160000
  694.119995   12.000000   -0.160000
  694.869995   12.000000   -0.160000
  695.619995   12.000000   -0.160000
  696.380005   12.000000   -0.160000
  697.130005   12.000000   -0.160000
  697.880005   12.000000   -0.160000
  698.630005   12.000000   -0.170000
  699.390015   12.000000   -0.170000
  700.140015   12.000000   -0.170000
  700.890015   12.000000   -0.170000
  701.640015   12.000000   -0.170000
  702.390015   12.000000   -0.170000
  703.140015   12.000000   -0.170000
  703.900024   12.000000   -0.170000
  704.650024   12.000000   -0.180000
  705.400024   12.000000   -0.180000
  706.150024   12.000000   -0.180000
  706.900024   12.000000   -0.190000
  707.650024   12.000000   -0.200000
[truncated: 3,043,331 more chars]
