# Supplementary material for: Chiral plasmonic superlattices from template-assisted assembly of achiral nanoparticles
Source: Nat Commun. 2025 Feb 16;16:1687. doi: 10.1038/s41467-025-56999-0 (PMC11830766; doi:10.1038/s41467-025-56999-0)
Supplement: Supplementary file 3 — Source Data [file 41467_2025_56999_MOESM3_ESM.zip › source data/Suppl.Fig/Fig. 34-35 glum/Suppl. Fig34/Ag NPs glum.xlsx]

## Sheet: Sheet1
	L-triskelion	R-triskelion
352.39	-0.4	0.66667
353.172	0	-4
353.954	0.4	2
354.737	-6	-0.4
355.519	6	-1.33333
356.301	2	-0.4
357.083	1	1.2
357.865	2	-0.28571
358.647	-0.13333	-4.4
359.429	-0.5	6
360.211	1.33333	0.28571
360.993	0.66667	4.66667
361.775	1	2
362.557	2	-0.4
363.338	3.33333	-4.66667
364.12	-1.2	0.66667
364.902	6	0.66667
365.683	-0.5	2
366.464	1.63636	18
367.246	-0.66667	0
368.027	2	-2
368.808	-1.2	-1.5
369.589	0	6
370.371	0.35294	2
371.152	-1.33333	3.6
371.933	0	1
372.713	2	-1.6
373.494	-0.66667	-1.5
374.275	-1.11111	2
375.056	-8	5.2
375.837	2	2
376.617	0.85714	-10
377.398	-2	0.4
378.178	2	1.5
378.959	-2	0
379.739	1	-0.13333
380.519	-0.88889	1.2
381.299	0.54546	2
382.08	0	2
382.86	2	-2
383.64	-4	-0.28571
384.42	-1	2
385.2	-1.33333	1.05882
385.98	-3	Inf
386.759	-0.66667	-1.42857
387.539	-2	2
388.319	-2	-2
389.098	-4	11.3333
389.878	-0.66667	0.28571
390.657	0.85714	-4
391.437	-2	2
392.216	-0.5	Inf
392.995	1.33333	4
393.775	0.28571	-4.66667
394.554	-4	0
395.333	-2	2
396.112	-0.18182	2
396.891	4	1
397.67	-1.63636	-0.76923
398.449	0.66667	0.4
399.228	-0.66667	0.24
400.006	-0.33333	-1.38462
400.785	0.15385	2
401.564	10	-1.33333
402.342	Inf	-0.15385
403.121	6	12
403.899	-0.54546	#NAME?
404.677	-0.5	10
405.456	0.8	1
406.234	-0.4	1.33333
407.012	-0.4	-1.33333
407.79	0.4	-0.66667
408.568	-0.85714	2
409.346	2	-0.4
410.124	0.85714	0.18182
410.902	-2	1.2
411.68	#NAME?	0.11765
412.457	2	0
413.235	0	-18
414.013	-1.33333	-2
414.79	0.4	1.2
415.568	-3	0.57143
416.345	#NAME?	0.28571
417.122	-1	8
417.9	1	0
418.677	Inf	#NAME?
419.454	0	0.28571
420.231	0	0
421.008	-0.66667	-0.15385
421.785	2	-2
422.562	1	0.28571
423.339	-2	-0.66667
424.116	6	-1.42857
424.892	-0.4	-0.90909
425.669	0.66667	4
426.445	-6	-0.66667
427.222	-1.2	1.33333
427.998	2.5	0.5
428.775	0.66667	2
429.551	-0.66667	2
430.327	0.4	-0.46154
431.104	1.33333	1
431.88	0.4	0
432.656	0.66667	3.6
433.432	-2	-4
434.208	-6	-2
434.983	1.11111	4
435.759	-2	-0.4
436.535	-0.66667	-2
437.311	3.6	-0.4
438.086	0.54546	0.46154
438.862	-6	#NAME?
439.637	-0.5	-0.22222
440.413	2	-2
441.188	2	-0.5
441.963	0.85714	0.76923
442.739	2.8	0.54546
443.514	-2	-3.33333
444.289	2	-1
445.064	0	0
445.839	-2	2
446.614	-0.18182	-1
447.389	0.24	0.28571
448.163	0.66667	-0.28571
448.938	1.1579	-1.33333
449.713	0	-0.11765
450.487	0.66667	-1
451.262	-3.33333	14
452.036	3.6	-0.85714
452.811	-0.85714	-2
453.585	8	-6
454.359	2	-6
455.133	4	0.6
455.907	-6	-0.5
456.682	0.85714	-0.85714
457.456	-0.33333	-22
458.229	3.33333	-0.66667
459.003	2	2
459.777	0.28571	-1.2
460.551	-6	-2
461.325	0.54546	-10
462.098	-1.33333	-1
462.872	0.15385	2
463.645	-2	2
464.419	0.22222	#NAME?
465.192	0.85714	-0.66667
465.965	-0.28571	-2
466.738	-0.4	0
467.512	-0.85714	14
468.285	2.57143	-0.58824
469.058	0	NaN
469.831	1	4
470.603	-0.28571	0.28571
471.376	-0.28571	0.48276
472.149	-0.66667	1.33333
472.922	#NAME?	-2
473.694	2	-1.5
474.467	-1	0.85714
475.239	-2.57143	0.90909
476.012	18	0
476.784	0.66667	-1.2
477.556	-0.15385	2
478.329	#NAME?	0
479.101	0	0.22222
479.873	-0.13333	2
480.645	-2	2
481.417	-3.33333	2
482.189	-2	4.66667
482.961	-1	0
483.732	-0.28571	2
484.504	-3.2	-2
485.276	-3	0.28571
486.047	-2	-2
486.819	-0.66667	1.33333
487.59	2.8	-0.66667
488.362	0	1
489.133	1	-10
489.904	0.28571	-1.33333
490.675	-2	Inf
491.446	0.66667	2
492.217	-0.33333	Inf
492.988	0.66667	0.4
493.759	0	2
494.53	-0.15385	-0.4
495.301	#NAME?	1.5
496.072	-10	-2
496.842	-0.66667	0.25
497.613	-1	0.28571
498.383	-7.33333	-0.66667
499.154	2	6
499.924	NaN	0.76923
500.694	0	0.66667
501.465	-0.44444	0.4
502.235	-1.2	Inf
503.005	2	-2
503.775	-0.66667	Inf
504.545	0.66667	6
505.315	-1	1
506.085	-10	-2
506.854	-0.66667	-0.15385
507.624	0	0.28571
508.394	1	0.66667
509.163	0.28571	-1.2
509.933	Inf	1.11111
510.702	0.28571	-2
511.472	0.54546	-2
512.241	2	0.66667
513.01	0	-0.85714
513.779	6	0
514.548	0	-0.90909
515.318	-0.46154	2
516.087	-2	0
516.855	4	-1
517.624	Inf	-3.33333
518.393	10	2
519.162	1.2	-1
519.93	2	2
520.699	-0.66667	30
521.467	0.15385	1.33333
522.236	-0.66667	-2
523.004	0.66667	-0.4
523.772	0.66667	-2
524.541	-0.57143	0.44444
525.309	2	-2
526.077	0	10
526.845	0.66667	-6
527.613	0	0
528.381	-1.55556	0.57143
529.149	-0.28571	0
529.916	-3	-0.25
530.684	2	-10
531.452	-0.76923	0
532.219	0.22222	-0.13333
532.987	0.25807	0.4
533.754	-0.03333	0.29787
534.522	0	0.33557
535.289	-0.2069	0.15385
536.056	Inf	0.18182
536.823	0.18182	0
537.59	2	-1
538.357	4.28571	-0.11765
539.124	1.6	0.31579
539.891	0.11765	0.35294
540.658	0.5	2
541.425	1.14286	0.76923
542.191	0	-0.5
542.958	0.5	0
543.724	0.3662	0.16667
544.491	0.18978	0.23256
545.257	0.13187	0.2
546.024	0.16268	0.19444
546.79	0.14286	0.12414
547.556	0.1017	0.11765
548.322	0.07407	0.04878
549.088	0.12403	0.06593
549.854	0.1203	0.11111
550.62	0.23827	-0.05465
551.386	0.1324	0.07619
552.152	0.08511	0.2335
552.918	0.1118	0
553.683	0.10658	0.17094
554.449	0.20649	0
555.214	0.10888	0.09811
555.98	0.1727	0.12587
556.745	0.125	0.10072
557.51	0.10526	0.16028
558.276	0.09882	0.07715
559.041	0.15652	0.1227
559.806	0.15914	0.12565
560.571	0.12928	0.16533
561.336	0.13768	0.08984
562.101	0.14701	0.11009
562.866	0.13907	0.11921
563.63	0.225	0.1109
564.395	0.1295	0.16075
565.16	0.11957	0.16197
565.924	0.095	0.20408
566.689	0.17116	0.15698
567.453	0.14719	0.12105
568.217	0.20902	0.11247
568.982	0.11973	0.13693
569.746	0.10761	0.17054
570.51	0.10959	0.144
571.274	0.08738	0.14406
572.038	0.13087	0.18087
572.802	0.15583	0.13968
573.566	0.13351	0.18208
574.33	0.14031	0.15152
575.093	0.14908	0.16656
575.857	0.12867	0.14864
576.621	0.12157	0.12641
577.384	0.13403	0.13658
578.147	0.16667	0.13254
578.911	0.14106	0.11917
579.674	0.12274	0.13701
580.437	0.1431	0.16306
581.201	0.12406	0.13753
581.964	0.10862	0.1193
582.727	0.11866	0.13502
583.49	0.13891	0.12634
584.252	0.13562	0.13156
585.015	0.13691	0.11602
585.778	0.11857	0.12753
586.541	0.11405	0.09377
587.303	0.13416	0.11622
588.066	0.07573	0.12152
588.828	0.09537	0.12434
589.591	0.09085	0.10773
590.353	0.08138	0.11771
591.115	0.10463	0.12831
591.877	0.09061	0.12167
592.64	0.0946	0.09792
593.402	0.07756	0.12017
594.164	0.0815	0.10841
594.926	0.07648	0.12646
595.687	0.05817	0.12808
596.449	0.09965	0.11722
597.211	0.09181	0.12053
597.972	0.04343	0.13617
598.734	0.07573	0.14718
599.495	0.07634	0.16896
600.257	0.03774	0.13415
601.018	0.06179	0.14556
601.78	0.10256	0.17201
602.541	0.07037	0.14208
603.302	0.0712	0.14654
604.063	0.05259	0.16301
604.824	0.05944	0.15014
605.585	0.03422	0.16484
606.346	0.05609	0.14669
607.106	0.07923	0.18725
607.867	0.05515	0.17795
608.628	0.01279	0.1851
609.388	0.05315	0.17626
610.149	0.06997	0.16855
610.909	0.03967	0.1761
611.67	0.0466	0.1853
612.43	0.02308	0.18108
613.19	0.05355	0.20008
613.95	0.02766	0.19975
614.71	0.06257	0.17702
615.47	0.07858	0.19615
616.23	0.05168	0.2184
616.99	0.03077	0.22573
617.75	0.02503	0.24558
618.51	0.02487	0.21981
619.269	0.06089	0.21776
620.029	0.05496	0.19736
620.788	0.01341	0.23457
621.548	0.02938	0.21558
622.307	0.03811	0.26219
623.067	0.03151	0.23307
623.826	0.00886	0.27361
624.585	0.01411	0.208
625.344	0.01919	0.19965
626.103	0.03232	0.23289
626.862	0.03048	0.22303
627.621	0.03222	0.19656
628.38	0.04775	0.25654
629.138	0.03114	0.27406
629.897	0.01749	0.24503
630.656	0.05683	0.25326
631.414	0.02766	0.27119
632.173	0.02993	0.26747
632.931	0.01498	0.25863
633.689	0.00973	0.26099
634.448	0.02656	0.25793
635.206	0	0.24728
635.964	0.02389	0.25171
636.722	0.06947	0.24842
637.48	0.03752	0.22997
638.238	0.03341	0.27384
638.995	0.03235	0.26297
639.753	0.03587	0.26667
640.511	0.06051	0.2878
641.268	0.04288	0.2853
642.026	0.05802	0.26598
642.783	0.06126	0.28228
643.541	0.0608	0.2754
644.298	0.03492	0.26897
645.055	0.0638	0.27368
645.812	0.04831	0.28701
646.569	0.03786	0.27506
647.326	0.0165	0.28752
648.083	0.09446	0.28795
648.84	0	0.2807
649.597	0.04437	0.27964
650.354	0.03935	0.29848
651.11	0.01406	0.32066
651.867	-0.03348	0.29
652.624	-0.00177	0.26043
653.38	-0.00706	0.33219
654.136	0.03929	0.23122
654.893	-0.00936	0.26933
655.649	-0.00729	0.27174
656.405	0.02031	0.27134
657.161	-0.02074	0.26306
657.917	0.0037	0.24815
658.673	-0.00745	0.22059
659.429	0.00749	0.25758
660.185	-0.06268	0.29665
660.94	-0.0135	0.29665
661.696	-0.01191	0.28125
662.452	-0.01347	0.26497
663.207	-0.01965	0.29848
663.962	-0.02772	0.20229
664.718	-0.008	0.2636
665.473	-0.03452	0.26923
666.228	-0.06533	0.25188
666.983	-0.05714	0.26944
667.739	-0.04405	0.29036
668.494	-0.00225	0.28902
669.248	-0.00689	0.26964
670.003	0.0261	0.28371
670.758	0	0.31122
671.513	0.03046	0.3288
672.267	-0.0052	0.28365
673.022	0.0721	0.26283
673.776	0.02504	0.24543
674.531	0.06818	0.27733
675.285	0.08194	0.31111
676.039	0.11446	0.29041
676.794	0.09583	0.30703
677.548	0.09288	0.33889
678.302	0.12459	0.39771
679.056	0.14058	0.36018
679.81	0.09076	0.33628
680.563	0.16667	0.28235
681.317	0.17747	0.34691
682.071	0.15437	0.39375
682.824	0.14737	0.41875
683.578	0.08171	0.33281
684.331	0.14936	0.38986
685.085	0.171	0.36964
685.838	0.14745	0.30637
686.591	0.18895	0.3351
687.345	0.10247	0.3391
688.098	0.11376	0.33031
688.851	0.17037	0.38828
689.604	0.19103	0.43315
690.356	0.13178	0.35294
691.109	0.10853	0.30645
691.862	0.16	0.32099
692.615	0.19329	0.31897
693.367	0.19433	0.37273
694.12	0.0873	0.2658
694.872	0.17905	0.31841
695.624	0.1502	0.27765
696.377	0.14672	0.22326
697.129	0.21589	0.28711
697.881	0.1581	0.26519
698.633	0.15822	0.2137
699.385	0.21206	0.21111
700.137	0.13734	0.28406
700.889	0.21328	0.19767
701.641	0.17634	0.30721
702.392	0.21565	0.27097
703.144	0.25105	0.19231
703.895	0.17943	0.17065
704.647	0.27234	0.12541
705.398	0.23967	0.28374
706.15	0.17943	0.24422
706.901	0.16744	0.24719
707.652	0.16481	0.11604
708.403	0.2723	0.19355
709.154	0.21911	0.26471
709.905	0.19664	0.15385
710.656	0.17647	0.12928
711.407	0.25743	0.07942
712.158	0.29146	0.11765
712.908	0.19792	0.18056
713.659	0.33508	0.15613
714.409	0.16931	0.171
715.16	0.22222	0.09059
715.91	0.20528	0.08696
716.66	0.21818	0.07634
717.411	0.25545	0.23529
718.161	0.2082	0.15748
718.911	0.22222	0.17241
719.661	0.20253	0.15261
720.411	0.18792	0.11009
721.16	0.24114	0.19298
721.91	0.1614	0.23853
722.66	0.23574	0.18692
723.41	0.27143	0.21801
724.159	0.16783	0.10329
724.909	0.31008	0.2069
725.658	0.22727	0.14218
726.407	0.20747	0.19689
727.156	0.33198	0.1875
727.906	0.29268	0.3301
728.655	0.23789	0.09615
729.404	0.28807	0.29474
730.153	0.29333	0.04975
730.902	0.29864	0.23656
731.65	0.21782	0.08163
732.399	0.2266	0.33333
733.148	0.18667	0.14925
733.896	0.38565	0.15228
734.645	0.19905	0.08867
735.393	0.15094	0.32512
736.141	0.30846	0.28571
736.89	0.13954	0.19429
737.638	0.13208	0.22472
738.386	0.41758	0.15544
739.134	0.2766	0.09945
739.882	0.21053	0.15707
740.63	0.33846	0.11168
741.378	0.14737	0.08889
742.125	0.32653	0.27933
742.873	0.22449	0.17978
743.621	0.32653	0.16949
744.368	0.32	0.2659
745.116	0.18947	0.27273
745.863	0.19355	0.16216
746.61	0.30435	0.07143
747.357	0.28866	0.20359
748.105	0.17204	0.14689
748.852	0.15228	0.10778
749.599	0.27136	0.12866
750.346	0.39081	0.30986
751.092	0.34254	0.07692
751.839	0.39106	0.11268
752.586	0.2515	-0.0438
753.332	0.20321	0.10072
754.079	0.26191	-0.0438
754.825	0.28931	-0.04724
755.572	0.19653	0.16514
756.318	0.06897	0.13793
757.064	0.175	0.12174
757.81	0.22222	0.0531
758.556	0.14634	-0.20408
759.302	0.2	0.04167
760.048	0.14118	0.16667
760.794	0.31884	0.13861
761.54	0.26471	0.1
762.286	0.16667	0.19355
763.031	0.34783	0.22727
763.777	0.08	0.08511
764.522	0.43902	0.11236
765.268	0.18182	-0.10256
766.013	0.0339	0.31884
766.758	0.03509	0.35294
767.503	0.08696	0.07407
768.248	0.22222	-0.05882
768.993	0.21053	0.26087
769.738	0.08696	-0.10101
770.483	0.125	0.07792
771.228	0.17822	0
771.973	0	-0.15873
772.717	0.27027	-0.06061
773.462	-0.04762	-0.16667
774.206	0.25352	0.05714
774.951	0.02817	0.16667
775.695	0.03175	0.08696
776.439	0.15873	0.46154
777.183	0.06061	0.11111
777.928	0.15385	-0.08219
778.672	0.15873	0.27273
779.415	0.41379	-0.13793
780.159	0.19355	0
780.903	0.18182	-0.03509
781.647	0.24242	0.17544
782.39	0.58333	0
783.134	-0.03175	0.11765
783.877	0.16	-0.08696
784.621	0.16	-0.57143
785.364	0.34783	0.07407
786.107	0.25	-0.07143
786.851	0.06061	0.16
787.594	0.57143	0.10526
788.337	0.05128	0.11321
789.08	-0.2439	0.4
789.822	-0.38095	-0.03175
790.565	0.30303	-0.15385
791.308	0.15385	0.04444
792.051	0.66667	-0.56
792.793	0.32258	-0.21429
793.536	0	-0.12766
794.278	0	-0.29787
795.02	0.46154	-0.03077
795.763	-0.72727	-0.3
796.505	-0.11111	0.13333
797.247	0.53333	0.09091
797.989	0.11765	0.14634
798.731	-0.14286	-0.05405
799.473	0.08	0.34146
800.214	-0.18182	-0.42424
800.956	1.2	0.25807
801.698	-0.15385	0.11111
802.439	0.4	-0.05128
803.181	0.08	-0.72727
803.922	0	0.05714
804.663	-0.26667	-0.22222
805.405	0.85714	0.37037
806.146	0.22222	-0.34483
806.887	-0.24	1
807.628	-0.37037	-0.6087
808.369	-0.10526	-0.05714
809.11	-0.34483	0.05714
809.85	-0.54546	0.2069
810.591	-0.78261	0.13333
811.332	0.57143	0
812.072	0.13333	1.2
812.813	0.62857	-0.30769
813.553	-0.22222	0
814.293	0.33333	-0.13333
815.033	-0.66667	0.52632
815.774	-2	-0.125
816.514	-0.66667	0.22222
817.254	0	0.90909
817.994	-0.09524	-0.18182
818.733	1.25	0.83333
819.473	1.5	2.8
820.213	-0.66667	-0.56
820.952	-0.5	0
821.692	1.2381	-1.2
822.431	-0.5	0.37037
823.171	-0.4	-0.13333
823.91	-4	-0.66667
824.649	1	0.66667
825.388	-0.66667	0.85714
826.127	-0.22222	0
826.866	0.31579	-0.85714
827.605	-0.66667	-0.06897
828.344	0.47619	0.8
829.083	-0.18182	-0.18182
829.821	-6	-1.42857
830.56	0	0.15385
831.298	3.33333	-2
832.037	-0.90909	-2
832.775	0.66667	-0.46154
833.513	0.54546	0
834.252	1.07692	0.22222
834.99	-0.5	-0.54546
835.728	-0.66667	-0.33333
836.466	0	0.28571
837.204	-18	0.4
837.941	-0.10526	-2
838.679	6	4.66667
839.417	-1	-0.11765
840.154	-0.13333	-0.85714
840.892	0.22222	0.13333
841.629	0.5	-2
842.366	-2	0
843.104	-0.66667	1.2
843.841	0.13333	-0.85714
844.578	0.33333	0.85714
845.315	0.94737	0
846.052	10	0.75
846.789	0.44444	1.2
847.525	4	#NAME?
848.262	0	-4
848.999	-0.66667	-0.66667
849.735	2	-3.33333
850.472	2	-0.28571
851.208	4.66667	-1.55556
851.944	0	#NAME?
852.68	-0.18182	0.54546
853.416	1.6	2
854.153	2.66667	1.2
854.888	18	-0.76923
855.624	-1.55556	0.5
856.36	0.85714	0.22222
857.096	2	-0.28571
857.832	1.33333	0
858.567	-6	0.33333
859.303	-0.4	-1.33333
860.038	2.57143	6
860.773	0.85714	2
861.509	0.28571	-6
862.244	-3.33333	4
862.979	-2	0.46154
863.714	-0.5	-2
864.449	0.28571	0.85714
865.184	0.33333	-0.4
865.918	-4	-1
866.653	2.44444	0.66667
867.388	0.22222	0
868.122	-4	0
868.857	0.66667	1
869.591	5	-1.33333
870.325	0.54546	#NAME?
871.059	0.28571	-0.90909
871.794	-2	0
872.528	1.11111	-0.28571
873.262	-0.4	-0.85714
873.995	-0.4	0.58824
874.729	14	6
875.463	-1	6
876.197	-1	-2
876.93	1.2	14
877.664	0	-0.52632
878.397	2.8	0.85714
879.13	-6	-1.27273
879.864	4	-0.33333
880.597	-0.31579	-1.11111
881.33	Inf	-1.33333
882.063	-0.22222	-1.2
882.796	1.38462	0.85714
883.529	-4	-2
884.261	-14	-2
884.994	-1.11111	-0.15385
885.727	-0.28571	0.85714
886.459	0.90909	0.4
887.192	0	-3.14286
887.924	0.66667	0.28571
888.656	-2	0.66667
889.388	0	1.11111
890.121	0.4	-3.33333
890.853	-0.66667	0
891.584	1.55556	-0.85714
892.316	2	-8
893.048	-3.33333	2
893.78	-1	1
894.511	0.66667	0
895.243	-4	-2
895.974	-8	8
896.706	-2	#NAME?
897.437	Inf	0
898.168	0.66667	#NAME?
898.9	-1.07692	-6
899.631	-2	2
900.362	-1.63636	0
901.092	6	2
901.823	-0.4	6
902.554	-6	-1.46667
903.285	0	-1
904.015	-0.4	6
904.746	2	4.66667
905.476	2.8	-0.08
906.206	-0.28571	2
906.937	2	-2.57143
907.667	-14	-2
908.397	-1.27273	-0.4
909.127	0	-10
909.857	2	-1.2
910.587	1.33333	-0.4
911.316	0.22222	0.66667
912.046	-1.33333	-1.11111
912.776	0	-0.28571
913.505	-1.42857	-3
914.235	1.33333	0.28571
914.964	-6	-10
915.693	0.66667	-4
916.422	10	1.33333
917.151	-6	NaN
917.88	-2	#NAME?
918.609	-4.66667	1
919.338	-1.2	-0.22222
920.067	-0.54546	2
920.796	0.75	-2
921.524	-2	0.44444
922.253	-0.85714	-0.90909
922.981	4.66667	-1.2
923.71	-0.90909	1.55556
924.438	10	1.38462
925.166	0.8	-14
925.894	1	0.28571
926.622	0.5	0
927.35	0.4	#NAME?
928.078	-1.2	10
928.806	0.90909	NaN
929.534	0.15385	8
930.261	0.28571	1.33333
930.989	1.2	2
931.716	-0.11765	0
932.444	0.22222	2
933.171	2.8	2
933.898	-6	-1.2
934.625	-0.5	2
935.352	-0.4	6
936.079	-2	0.22222
936.806	0	0.4
937.533	2	-0.4
938.26	-4	1.2
938.986	-0.15385	-2
939.713	0.4	-1.2
940.439	0.28571	-1.2
941.166	0	#NAME?
941.892	0	1.2
942.618	-0.8	0.4
943.344	1.33333	-0.85714
944.07	1.42857	1.6
944.796	-4	-10
945.522	-4	0.4
946.248	8	2
946.974	0	0
947.699	-3	2
948.425	-10	-0.28571
949.15	-0.73684	NaN
949.876	2	0.85714
950.601	-0.22222	#NAME?
951.326	1	-0.66667
952.051	Inf	1.55556
952.776	-0.66667	2
953.501	0.54546	-0.4
954.226	-1.33333	0.22222
954.951	0.5	-0.66667
955.676	-0.4	1.5
956.4	-1.25	1.33333
957.125	-1	3
957.849	-2	0
958.574	2	0
959.298	0.4	-0.46154
960.022	4.66667	-0.66667
960.747	6	2
961.471	-2	-2.44444
962.195	0.85714	4.66667
962.918	0	2
963.642	6	1
964.366	-0.22222	0.57143
965.09	-7.33333	-2.8
965.813	2	2
966.537	2.66667	-0.4
967.26	0.10526	0
967.983	-4	0.46154
968.706	-3	0
969.43	-2	0.90909
970.153	-0.66667	-2
970.876	0.46154	-1.11111
971.598	-0.28571	2
972.321	0.57143	2
973.044	2	0
973.767	0	-0.28571
974.489	-2	-1.2
975.212	6	0.57143
975.934	-1.55556	1.42857
976.656	3.33333	2
977.378	1.33333	-7.33333
978.101	0	-1
978.823	0	0.22222
979.545	1.2	0.22222
980.266	1.2	1
980.988	1.42857	0
981.71	-1	-0.35294
982.432	-0.58824	30
983.153	2.8	#NAME?
983.875	2.57143	0.13333
984.596	1	-7.33333
985.317	-3.33333	2
986.038	4	-0.66667
986.759	-1.07692	1
987.481	1.33333	0.09524
988.201	#NAME?	0.8
988.922	4	0
989.643	-4	1.6
990.364	-0.57143	0.54546
991.084	4	-1.42857
991.805	-6	1.33333
992.525	-4	2
993.246	0.13333	0.4
993.966	-3.6	-3
994.686	0	Inf
995.406	-0.66667	0
996.126	-1	0.66667
996.846	-0.85714	0
997.566	2.57143	3.6
998.286	0.11765	0
999.005	0.15385	-1.42857
999.725	4	3
1000.44	1	0.33333
1001.16	1	0.33333
1001.88	-0.66667	0.85714
1002.6	-1.2	-2
1003.32	6	2
1004.04	-6	-1
1004.76	-10	2
1005.48	-0.66667	-0.8
1006.2	1	7
1006.92	0.8	-1.11111
1007.63	-1.42857	0
1008.35	0.66667	Inf
1009.07	1	-0.5
1009.79	0.4	1.11111
1010.51	-1	-2.44444
1011.23	-0.22222	-2
1011.94	4	0.66667
1012.66	3.33333	-2
1013.38	-0.73684	0.4
1014.1	-1.2	0
1014.82	2	-1.57895
1015.53	0	0.4
1016.25	6	2
1016.97	NaN	-0.15385
1017.69	-0.22222	0
1018.4	-0.85714	-0.4
1019.12	1.11111	-2
1019.84	1	0.18182
1020.56	1.27273	-0.5
1021.27	2	0
1021.99	-2	-1.27273
1022.71	0	0.66667
1023.42	0.66667	-0.5
1024.14	6	2.57143
1024.86	2	14
1025.57	2	1.11111
1026.29	-0.26087	0.22222
1027.01	-4	2.8
1027.72	1.2	-0.15385
1028.44	-2	-1.33333
1029.15	2	0.8
1029.87	0.54546	-6
1030.59	-0.25	-1.2
1031.3	-0.54546	0
1032.02	1	-0.31579
1032.73	0.85714	1.42857
1033.45	0	0.4
1034.16	2	0.13333
1034.88	-0.66667	2.8
1035.6	2	0.15385
1036.31	2	Inf
1037.03	-10	-0.4
1037.74	-1	-3.33333
1038.46	2	-0.22222
1039.17	14	0
1039.89	Inf	0.4
1040.6	0.4	-4
1041.31	1	-0.66667
1042.03	-2.8	-0.5
1042.74	0	Inf
1043.46	0.66667	-0.66667
1044.17	2	0.2
1044.89	2	0.66667
1045.6	-3	-1
1046.31	1.2	-1.33333
1047.03	-1.2	-1
1047.74	-2	-3
1048.46	1	-10
1049.17	#NAME?	-2.4
1049.88	NaN	0.5
1050.6	-2	1.2
1051.31	0.4	#NAME?
1052.02	8	2
1052.74	2	0
1053.45	0	-0.22222
1054.16	0	0.85714
1054.88	3.33333	-6
1055.59	0	2
1056.3	-0.5	2.66667
1057.01	-0.90909	-0.66667
1057.73	0.11765	0
1058.44	8	0
1059.15	0.90909	0.76923
1059.86	-3.33333	-0.66667
1060.58	-0.13333	3.6
1061.29	-6	-6
1062	-3	4.66667
1062.71	-0.18182	1
1063.42	0.33333	2
1064.14	0	-1.2
1064.85	0.85714	-1.5
1065.56	0.18182	2.8
1066.27	-1.66667	-0.66667
1066.98	0.4	1.2
1067.69	-1	-6
1068.4	-1.71429	6
1069.12	-0.66667	3
1069.83	-5.2	-0.93333
1070.54	10	0
1071.25	-0.75	2
1071.96	Inf	-2
1072.67	8	-0.66667
1073.38	0.4	-6
1074.09	0	-10
1074.8	6	-1
1075.51	0.09524	1.2
1076.22	-1.2	1
1076.93	#NAME?	0.35294
1077.64	0.85714	-1
1078.35	-2	-6
1079.06	0	-6
1079.77	0.18182	-4.66667
1080.48	1	0.46154
1081.19	0	3
1081.9	2	0.66667
1082.61	-6	-0.85714
1083.32	0.54546	-3.33333
1084.03	0.4	2
1084.74	2.8	0.8
1085.45	2	2
1086.16	2	-0.5
1086.87	-4	0.4
1087.58	-0.66667	-3.14286
1088.29	-2.66667	-0.18182
1088.99	0.4	0.52632
1089.7	-0.4	-0.22222
1090.41	4.66667	0.54546
1091.12	6	Inf
1091.83	-1	Inf
1092.54	Inf	-1.27273
1093.24	0	-0.22222
1093.95	-0.22222	10
1094.66	0	-1.33333
1095.37	2	0.4
1096.08	-2	-0.18182
1096.78	-4	0.76923
1097.49	-0.5	-0.46154
1098.2	2	#NAME?
1098.91	0.8	Inf
1099.61	0.5	-2
1100.32	-1	1.42857
1101.03	2	-2
1101.74	0	-0.4
1102.44	-14	14
1103.15	-3	0
1103.86	2	0
1104.56	-0.66667	-1.11111
1105.27	0.28571	18
1105.98	2	-1
1106.68	4	-2
1107.39	-3	-0.66667
1108.1	10	Inf
1108.8	2	-1.27273
1109.51	-0.66667	0
1110.21	4	10
1110.92	0.66667	1.42857
1111.63	0	0
1112.33	1.42857	0.10526
1113.04	-1.33333	-1.2
1113.74	-0.6	0.4
1114.45	-1.33333	2
1115.15	-18	0.57143
1115.86	-0.22222	-1
1116.57	2	0
1117.27	2	0.66667
1117.98	-0.76923	-4
1118.68	-0.4	0
1119.39	-6	-0.5
1120.09	0.28571	-0.22222
1120.8	1	0.73684
1121.5	-2	0.90909
1122.2	-0.33333	0.8
		NaN
