# Supplementary material for: Chiral plasmonic superlattices from template-assisted assembly of achiral nanoparticles
Source: Nat Commun. 2025 Feb 16;16:1687. doi: 10.1038/s41467-025-56999-0 (PMC11830766; doi:10.1038/s41467-025-56999-0)
Supplement: Supplementary file 3 — Source Data [file 41467_2025_56999_MOESM3_ESM.zip › source data/Suppl.Fig/Fig. 34-35 glum/Suppl. Fig34/Ag NPs L-triskelion.xlsx]

## Sheet: Sheet1
	Wavelength(nm)	L	R
352.39	2	3
353.172	1	1
353.954	3	2
354.737	-1	2
355.519	2	-1
356.301	-1	0
357.083	3	1
357.865	-1	0
358.647	-7	-8
359.429	-6	-10
360.211	5	1
360.993	-2	-1
361.775	-3	-1
362.557	-1	0
363.338	4	-1
364.12	-1	-4
364.902	4	-2
365.683	-3	-5
366.464	10	1
367.246	-1	-2
368.027	2	0
368.808	2	8
369.589	1	1
370.371	10	7
371.152	-1	-5
371.933	-2	-2
372.713	-1	0
373.494	-3	-6
374.275	2	7
375.056	-3	5
375.837	6	0
376.617	10	4
377.398	0	-4
378.178	4	0
378.959	0	9
379.739	-6	-2
380.519	-5	-13
381.299	-14	-8
382.08	8	8
382.86	1	0
383.64	1	-3
384.42	2	6
385.2	-1	-5
385.98	1	-5
386.759	2	4
387.539	0	1
388.319	0	2
389.098	-1	3
389.878	1	2
390.657	5	2
391.437	0	-2
392.216	-3	-5
392.995	5	1
393.775	8	6
394.554	-1	3
395.333	0	-5
396.112	-5	-6
396.891	-3	1
397.67	1	10
398.449	-2	-1
399.228	-1	-2
400.006	5	7
400.785	-7	-6
401.564	-3	2
402.342	2	-2
403.121	4	-2
403.899	4	7
404.677	-6	-10
405.456	-7	-3
406.234	2	3
407.012	6	9
407.79	-6	-4
408.568	-2	-5
409.346	-7	0
410.124	-5	-2
410.902	0	2
411.68	-1	1
412.457	2	0
413.235	-2	-2
414.013	-1	-5
414.79	-3	-2
415.568	1	-5
416.345	-1	1
417.122	-1	-3
417.9	6	2
418.677	1	-1
419.454	5	5
420.231	-4	-4
421.008	-1	-2
421.785	-1	0
422.562	-3	-1
423.339	0	-4
424.116	2	-1
424.892	2	3
425.669	-2	-1
426.445	3	-6
427.222	-1	-4
427.998	-9	1
428.775	4	2
429.551	-5	-10
430.327	-3	-2
431.104	-5	-1
431.88	3	2
432.656	6	3
433.432	0	-2
434.208	1	-2
434.983	-7	-2
435.759	0	1
436.535	1	2
437.311	7	-2
438.086	-7	-4
438.862	1	-2
439.637	3	5
440.413	-3	0
441.188	1	0
441.963	-5	-2
442.739	6	-1
443.514	0	-4
444.289	8	0
445.064	-4	-4
445.839	0	-1
446.614	-5	-6
447.389	14	11
448.163	2	1
448.938	-15	-4
449.713	2	2
450.487	2	1
451.262	-1	4
452.036	-7	2
452.811	2	5
453.585	5	-3
454.359	-5	0
455.133	-3	1
455.907	-1	2
456.682	10	4
457.456	-5	-7
458.229	-4	1
459.003	-3	0
459.777	4	3
460.551	-2	4
461.325	-7	-4
462.098	1	5
462.872	-7	-6
463.645	0	2
464.419	-5	-4
465.192	-5	-2
465.965	3	4
466.738	2	3
467.512	-4	-10
468.285	8	-1
469.058	3	3
469.831	9	3
470.603	3	4
471.376	-3	-4
472.149	2	4
472.922	-2	2
473.694	-1	0
474.467	-2	-6
475.239	-1	8
476.012	-5	4
476.784	-4	-2
477.556	-6	-7
478.329	-1	1
479.101	5	5
479.873	-7	-8
480.645	0	4
481.417	1	-4
482.189	0	-8
482.961	2	6
483.732	-6	-8
484.504	-3	13
485.276	-1	5
486.047	0	-1
486.819	1	2
487.59	-6	1
488.362	-4	-4
489.133	6	2
489.904	8	6
490.675	0	3
491.446	-6	-3
492.217	5	7
492.988	2	1
493.759	4	4
494.53	6	7
495.301	-1	1
496.072	2	-3
496.842	-2	-4
497.613	1	3
498.383	4	-7
499.154	-6	0
499.924	0	0
500.694	-5	-5
501.465	7	11
502.235	-3	-12
503.005	8	0
503.775	-2	-4
504.545	-6	-3
505.315	-3	-9
506.085	-4	6
506.854	-1	-2
507.624	-1	-1
508.394	-6	-2
509.163	-4	-3
509.933	2	-2
510.702	4	3
511.472	-7	-4
512.241	-1	0
513.01	3	3
513.779	-2	1
514.548	4	4
515.318	5	8
516.087	0	1
516.855	-3	1
517.624	1	-1
518.393	-3	2
519.162	4	1
519.93	-3	0
520.699	-1	-2
521.467	7	6
522.236	1	2
523.004	-2	-1
523.772	4	2
524.541	5	9
525.309	1	0
526.077	5	5
526.845	4	2
527.613	1	1
528.381	1	8
529.149	-6	-8
529.916	-1	5
530.684	1	0
531.452	4	9
532.219	10	8
532.987	35	27
533.754	118	122
534.522	103	103
535.289	13	16
536.056	1	-1
536.823	6	5
537.59	7	0
538.357	11	-4
539.124	9	1
539.891	9	8
540.658	5	3
541.425	11	3
542.191	7	7
542.958	15	9
543.724	42	29
544.491	75	62
545.257	97	85
546.024	113	96
546.79	120	104
547.556	124	112
548.322	126	117
549.088	137	121
549.854	141	125
550.62	155	122
551.386	153	134
552.152	147	135
552.918	170	152
553.683	168	151
554.449	187	152
555.214	184	165
555.98	195	164
556.745	204	180
557.51	220	198
558.276	223	202
559.041	248	212
559.806	251	214
560.571	280	246
561.336	295	257
562.101	314	271
562.866	323	281
563.63	356	284
564.395	370	325
565.16	390	346
565.924	419	381
566.689	463	390
567.453	496	428
568.217	539	437
568.982	540	479
569.746	568	510
570.51	616	552
571.274	645	591
572.038	692	607
572.802	754	645
573.566	799	699
574.33	839	729
575.093	901	776
575.857	943	829
576.621	986	873
577.384	1027	898
578.147	1092	924
578.911	1146	995
579.674	1176	1040
580.437	1243	1077
581.201	1267	1119
581.964	1291	1158
582.727	1348	1197
583.49	1432	1246
584.252	1433	1251
585.015	1475	1286
585.778	1483	1317
586.541	1520	1356
587.303	1551	1356
588.066	1535	1423
588.828	1560	1418
589.591	1565	1429
590.353	1573	1450
591.115	1579	1422
591.877	1569	1433
592.64	1572	1430
593.402	1567	1450
594.164	1558	1436
594.926	1534	1421
595.687	1486	1402
596.449	1517	1373
597.211	1481	1351
597.972	1435	1374
598.734	1439	1334
599.495	1428	1323
600.257	1377	1326
601.018	1368	1286
601.78	1394	1258
602.541	1324	1234
603.302	1280	1192
604.063	1249	1185
604.824	1230	1159
605.585	1189	1149
606.346	1173	1109
607.106	1181	1091
607.867	1118	1058
608.628	1102	1088
609.388	1101	1044
610.149	1065	993
610.909	1054	1013
611.67	1032	985
612.43	1008	985
613.19	997	945
613.95	953	927
614.71	956	898
615.47	939	868
616.23	933	886
616.99	891	864
617.75	890	868
618.51	855	834
619.269	880	828
620.029	860	814
620.788	826	815
621.548	829	805
622.307	829	798
623.067	806	781
623.826	794	787
624.585	785	774
625.344	789	774
626.103	786	761
626.862	766	743
627.621	757	733
628.38	772	736
629.138	750	727
629.897	750	737
630.656	760	718
631.414	733	713
632.173	746	724
632.931	740	729
633.689	723	716
634.448	725	706
635.206	710	710
635.964	720	703
636.722	715	667
637.48	706	680
638.238	700	677
638.995	691	669
639.753	681	657
640.511	681	641
641.268	667	639
642.026	674	636
642.783	673	633
643.541	661	622
644.298	641	619
645.055	647	607
645.812	636	606
646.569	619	596
647.326	611	601
648.083	643	585
648.84	604	604
649.597	599	573
650.354	596	573
651.11	573	565
651.867	558	577
652.624	565	566
653.38	565	569
654.136	571	549
654.893	532	537
655.649	547	551
656.405	547	536
657.161	525	536
657.917	541	539
658.673	535	539
659.429	536	532
660.185	510	543
660.94	515	522
661.696	501	507
662.452	516	523
663.207	504	514
663.962	498	512
664.718	498	502
665.473	484	501
666.228	459	490
666.983	459	486
667.739	444	464
668.494	445	446
669.248	434	437
670.003	427	416
670.758	416	416
671.513	400	388
672.267	384	386
673.022	388	361
673.776	364	355
674.531	364	340
675.285	343	316
676.039	351	313
676.794	339	308
677.548	338	308
678.302	324	286
679.056	335	291
679.81	311	284
680.563	325	275
681.317	319	267
682.071	314	269
682.824	306	264
683.578	293	270
684.331	295	254
685.085	292	246
685.838	284	245
686.591	307	254
687.345	277	250
688.098	288	257
688.851	293	247
689.604	281	232
690.356	275	241
691.109	272	244
691.862	270	230
692.615	278	229
693.367	271	223
694.12	263	241
694.872	286	239
695.624	272	234
696.377	278	240
697.129	272	219
697.881	273	233
698.633	266	227
699.385	266	215
700.137	249	217
700.889	275	222
701.641	253	212
702.392	262	211
703.144	269	209
703.895	249	208
704.647	267	203
705.398	271	213
706.15	249	208
706.901	233	197
707.652	243	206
708.403	242	184
709.154	238	191
709.905	229	188
710.656	222	186
711.407	228	176
712.158	228	170
712.908	211	173
713.659	223	159
714.409	205	173
715.16	200	160
715.91	188	153
716.66	183	147
717.411	181	140
718.161	175	142
718.911	165	132
719.661	174	142
720.411	163	135
721.16	158	124
721.91	154	131
722.66	147	116
723.41	159	121
724.159	155	131
724.909	149	109
725.658	147	117
726.407	133	108
727.156	144	103
727.906	141	105
728.655	127	100
729.404	139	104
730.153	129	96
730.902	127	94
731.65	112	90
732.399	113	90
733.148	123	102
733.896	133	90
734.645	116	95
735.393	114	98
736.141	116	85
736.89	115	100
737.638	113	99
738.386	110	72
739.134	107	81
739.882	105	85
740.63	114	81
741.378	102	88
742.125	114	82
742.873	109	87
743.621	114	82
744.368	116	84
745.116	104	86
745.863	102	84
746.61	106	78
747.357	111	83
748.105	101	85
748.852	106	91
749.599	113	86
750.346	104	70
751.092	106	75
751.839	107	72
752.586	94	73
753.332	103	84
754.079	95	73
754.825	91	68
755.572	95	78
756.318	90	84
757.064	87	73
757.81	85	68
758.556	88	76
759.302	88	72
760.048	91	79
760.794	80	58
761.54	77	59
762.286	78	66
763.031	81	57
763.777	78	72
764.522	75	48
765.268	60	50
766.013	60	58
766.758	58	56
767.503	60	55
768.248	55	44
768.993	63	51
769.738	48	44
770.483	51	45
771.228	55	46
771.973	30	30
772.717	42	32
773.462	41	43
774.206	40	31
774.951	36	35
775.695	32	31
776.439	34	29
777.183	34	32
777.928	35	30
778.672	34	29
779.415	35	23
780.159	34	28
780.903	30	25
781.647	37	29
782.39	31	17
783.134	31	32
783.877	27	23
784.621	27	23
785.364	27	19
786.107	27	21
786.851	17	16
787.594	18	10
788.337	20	19
789.08	18	23
789.822	17	25
790.565	19	14
791.308	21	18
792.051	24	12
792.793	18	13
793.536	14	14
794.278	10	10
795.02	24	15
795.763	7	15
796.505	17	19
797.247	19	11
797.989	18	16
798.731	13	15
799.473	13	12
800.214	10	12
800.956	16	4
801.698	12	14
802.439	21	14
803.181	13	12
803.922	15	15
804.663	13	17
805.405	10	4
806.146	15	12
806.887	11	14
807.628	11	16
808.369	9	10
809.11	12	17
809.85	8	14
810.591	7	16
811.332	9	5
812.072	8	7
812.813	23	12
813.553	8	10
814.293	7	5
815.033	8	16
815.774	0	6
816.514	2	4
817.254	8	8
817.994	10	11
818.733	13	3
819.473	7	1
820.213	10	20
820.952	6	10
821.692	17	4
822.431	3	5
823.171	2	3
823.91	-1	3
824.649	6	2
825.388	4	8
826.127	8	10
826.866	11	8
827.605	4	8
828.344	13	8
829.083	10	12
829.821	1	-2
830.56	1	1
831.298	4	-1
832.037	3	8
832.775	8	4
833.513	7	4
834.252	10	3
834.99	3	5
835.728	5	10
836.466	6	6
837.204	-4	5
837.941	9	10
838.679	4	-2
839.417	2	6
840.154	7	8
840.892	5	4
841.629	5	3
842.366	0	3
843.104	4	8
843.841	8	7
844.578	7	5
845.315	14	5
846.052	-3	2
846.789	11	7
847.525	-3	1
848.262	5	5
848.999	2	4
849.735	1	0
850.472	-3	0
851.208	5	-2
851.944	4	4
852.68	10	12
853.416	9	1
854.153	7	-1
854.888	5	-4
855.624	1	8
856.36	5	2
857.096	-3	0
857.832	10	2
858.567	-1	2
859.303	2	3
860.038	8	-1
860.773	10	4
861.509	8	6
862.244	2	-8
862.979	0	-5
863.714	3	5
864.449	4	3
865.184	14	10
865.918	-2	6
866.653	10	-1
867.388	5	4
868.122	-1	3
868.857	4	2
869.591	-7	3
870.325	7	4
871.059	-4	-3
871.794	0	-2
872.528	7	2
873.262	4	6
873.995	-4	-6
874.729	4	-3
875.463	1	3
876.197	1	3
876.93	4	1
877.664	4	4
878.397	-6	1
879.13	1	-2
879.864	-3	1
880.597	8	11
881.33	2	-2
882.063	4	5
882.796	11	2
883.529	2	-6
884.261	-3	4
884.994	-2	-7
885.727	-3	-4
886.459	16	6
887.192	-1	-1
887.924	2	1
888.656	0	3
889.388	-1	-1
890.121	9	6
890.853	2	4
891.584	8	1
892.316	4	0
893.048	-1	4
893.78	2	6
894.511	-10	-5
895.243	-1	3
895.974	3	-5
896.706	0	-1
897.437	1	-1
898.168	6	3
898.9	3	10
899.631	0	-2
900.362	1	10
901.092	-4	2
901.823	2	3
902.554	2	-4
903.285	-3	-3
904.015	-2	-3
904.746	5	0
905.476	6	-1
906.206	6	8
906.937	3	0
907.667	3	-4
908.397	-2	-9
909.127	-3	-3
909.857	-2	0
910.587	10	2
911.316	-5	-4
912.046	-2	-10
912.776	3	3
913.505	1	6
914.235	5	1
914.964	2	-4
915.693	2	1
916.422	3	-2
917.151	3	-6
917.88	0	6
918.609	2	-5
919.338	-1	-4
920.067	4	7
920.796	-11	-5
921.524	0	-3
922.253	2	5
922.981	-5	2
923.71	3	8
924.438	-3	2
925.166	7	3
925.894	-9	-3
926.622	5	3
927.35	9	6
928.078	-1	-4
928.806	8	3
929.534	-7	-6
930.261	4	3
930.989	-4	-1
931.716	-8	-9
932.444	-5	-4
933.171	-6	1
933.898	2	-4
934.625	-3	-5
935.352	2	3
936.079	0	9
936.806	-5	-5
937.533	2	0
938.26	-1	3
938.986	6	7
939.713	-3	-2
940.439	4	3
941.166	3	3
941.892	-2	-2
942.618	3	7
943.344	-5	-1
944.07	6	1
944.796	-1	3
945.522	-1	3
946.248	5	-3
946.974	5	5
947.699	-1	5
948.425	-2	3
949.15	-6	-13
949.876	4	0
950.601	4	5
951.326	-3	-1
952.051	1	-1
952.776	1	2
953.501	-7	-4
954.226	-1	-5
954.951	5	3
955.676	-2	-3
956.4	-3	-13
957.125	1	3
957.849	0	1
958.574	-1	0
959.298	3	2
960.022	-5	2
960.747	-4	2
961.471	0	3
962.195	5	2
962.918	-1	-1
963.642	-4	2
964.366	4	5
965.09	4	-7
965.813	-4	0
966.537	7	-1
967.26	10	9
967.983	3	-9
968.706	1	-5
969.43	0	-2
970.153	6	12
970.876	-8	-5
971.598	-3	-4
972.321	-9	-5
973.044	7	0
973.767	2	2
974.489	0	3
975.212	4	-2
975.934	1	8
976.656	4	-1
977.378	5	1
978.101	-8	-8
978.823	11	11
979.545	-4	-1
980.266	8	2
980.988	6	1
981.71	2	6
982.432	6	11
983.153	6	-1
983.875	8	-1
984.596	3	1
985.317	1	-4
986.038	3	-1
986.759	-3	-10
987.481	-5	-1
988.201	-1	1
988.922	3	-1
989.643	1	-3
990.364	-5	-9
991.084	3	-1
991.805	2	-4
992.525	1	-3
993.246	8	7
993.966	-2	7
994.686	-8	-8
995.406	-2	-4
996.126	-2	-6
996.846	-2	-5
997.566	8	-1
998.286	9	8
999.005	7	6
999.725	-3	1
1000.44	-3	-1
1001.16	9	3
1001.88	1	2
1002.6	1	4
1003.32	-2	1
1004.04	-1	2
1004.76	-2	3
1005.48	-3	-6
1006.2	-3	-1
1006.92	-14	-6
1007.63	1	6
1008.35	6	3
1009.07	3	1
1009.79	6	4
1010.51	1	3
1011.23	4	5
1011.94	3	-1
1012.66	4	-1
1013.38	-6	-13
1014.1	1	4
1014.82	6	0
1015.53	1	1
1016.25	-4	2
1016.97	0	0
1017.69	-4	-5
1018.4	2	5
1019.12	7	2
1019.84	-3	-1
1020.56	-9	-2
1021.27	4	0
1021.99	0	-4
1022.71	3	3
1023.42	-6	-3
1024.14	2	-1
1024.86	1	0
1025.57	2	0
1026.29	-10	-13
1027.01	1	-3
1027.72	-4	-1
1028.44	0	5
1029.15	1	0
1029.87	7	4
1030.59	7	9
1031.3	-4	-7
1032.02	-3	-1
1032.73	-5	-2
1033.45	1	1
1034.16	-4	0
1034.88	3	6
1035.6	-1	0
1036.31	-2	0
1037.03	-2	3
1037.74	1	3
1038.46	-3	0
1039.17	4	-3
1039.89	1	-1
1040.6	-6	-4
1041.31	3	1
1042.03	1	-6
1042.74	3	3
1043.46	2	1
1044.17	-5	0
1044.89	-5	0
1045.6	-1	5
1046.31	-4	-1
1047.03	-1	-4
1047.74	0	4
1048.46	-3	-1
1049.17	-2	2
1049.88	0	0
1050.6	0	-4
1051.31	-3	-2
1052.02	-5	3
1052.74	-1	0
1053.45	2	2
1054.16	-3	-3
1054.88	4	-1
1055.59	6	6
1056.3	-3	-5
1057.01	3	8
1057.73	9	8
1058.44	5	-3
1059.15	8	3
1059.86	-1	4
1060.58	-7	-8
1061.29	2	-4
1062	1	-5
1062.71	5	6
1063.42	-7	-5
1064.14	3	3
1064.85	5	2
1065.56	-6	-5
1066.27	1	11
1066.98	3	2
1067.69	2	6
1068.4	1	13
1069.12	6	12
1069.83	4	-9
1070.54	-6	4
1071.25	5	11
1071.96	2	-2
1072.67	5	-3
1073.38	-3	-2
1074.09	-3	-3
1074.8	-4	2
1075.51	-11	-10
1076.22	1	4
1076.93	-1	1
1077.64	5	2
1078.35	0	-1
1079.06	-1	-1
1079.77	12	10
1080.48	6	2
1081.19	3	3
1081.9	3	0
1082.61	1	-2
1083.32	7	4
1084.03	-3	-2
1084.74	6	-1
1085.45	1	0
1086.16	-5	0
1086.87	-1	3
1087.58	2	4
1088.29	1	-7
1088.99	12	8
1089.7	2	3
1090.41	5	-2
1091.12	4	-2
1091.83	-2	-6
1092.54	1	-1
1093.24	2	2
1093.95	4	5
1094.66	-1	-1
1095.37	-3	0
1096.08	0	-7
1096.78	1	-3
1097.49	-3	-5
1098.2	-7	0
1098.91	-7	-3
1099.61	5	3
1100.32	2	6
1101.03	1	0
1101.74	11	11
1102.44	-3	4
1103.15	1	-5
1103.86	4	0
1104.56	4	8
1105.27	-4	-3
1105.98	4	0
1106.68	-3	1
1107.39	1	-5
1108.1	-3	2
1108.8	1	0
1109.51	1	2
1110.21	3	-1
1110.92	-8	-4
1111.63	1	1
1112.33	6	1
1113.04	-1	-5
1113.74	7	13
1114.45	1	5
1115.15	-4	5
1115.86	-8	-10
1116.57	-2	0
1117.27	-2	0
1117.98	-4	-9
1118.68	4	6
1119.39	-2	4
1120.09	-4	-3
1120.8	6	2
1121.5	0	-3
1122.2	5	7
