# Supplementary material for: Chiral plasmonic superlattices from template-assisted assembly of achiral nanoparticles
Source: Nat Commun. 2025 Feb 16;16:1687. doi: 10.1038/s41467-025-56999-0 (PMC11830766; doi:10.1038/s41467-025-56999-0)
Supplement: Supplementary file 3 — Source Data [file 41467_2025_56999_MOESM3_ESM.zip › source data/Suppl.Fig/Fig. 34-35 glum/Suppl. Fig34/Ag NPs R-triskelion.xlsx]

## Sheet: Sheet1
Wavelength(nm)	L	R
351.607	8	4
352.39	1	-3
353.172	-4	0
353.954	4	6
354.737	1	5
355.519	-2	-3
356.301	4	1
357.083	3	4
357.865	3	-8
358.647	-2	1
359.429	-4	-3
360.211	5	-2
360.993	-2	0
361.775	6	9
362.557	2	-5
363.338	4	2
364.12	-8	-4
364.902	-2	0
365.683	-5	4
366.464	2	2
367.246	0	-7
368.027	-1	-7
368.808	-2	1
369.589	-7	0
370.371	7	-2
371.152	3	1
371.933	1	9
372.713	-1	-7
373.494	-4	0
374.275	9	-4
375.056	2	0
375.837	2	-3
376.617	-3	-2
377.398	7	1
378.178	3	3
378.959	7	8
379.739	4	1
380.519	-3	0
381.299	-1	0
382.08	0	2
382.86	-3	-4
383.64	4	0
384.42	13	4
385.2	2	-2
385.98	-1	-6
386.759	-3	0
387.539	0	-3
388.319	-10	7
389.098	-4	-3
389.878	1	-3
390.657	5	0
391.437	3	-3
392.216	6	-2
392.995	2	-5
393.775	-3	-3
394.554	-4	0
395.333	-2	0
396.112	-3	-1
396.891	4	9
397.67	-3	-2
398.449	14	11
399.228	-2	-11
400.006	7	0
400.785	1	5
401.564	-12	-14
402.342	-7	5
403.121	-1	1
403.899	6	-4
404.677	-3	-1
405.456	-5	-1
406.234	-1	-5
407.012	2	4
407.79	3	0
408.568	-2	-3
409.346	-6	-5
410.124	-4	-1
410.902	9	8
411.68	-6	-6
412.457	4	-5
413.235	0	-3
414.013	4	1
414.79	9	5
415.568	4	3
416.345	-5	3
417.122	3	3
417.9	-1	1
418.677	-12	-9
419.454	-1	-1
420.231	6	7
421.008	0	-3
421.785	4	3
422.562	2	4
423.339	-1	-6
424.116	3	8
424.892	6	-2
425.669	3	6
426.445	-5	-1
427.222	5	3
427.998	3	0
428.775	3	0
429.551	-5	-8
430.327	3	1
431.104	-3	-3
431.88	7	-2
432.656	1	-3
433.432	0	-3
434.208	-6	2
434.983	2	3
435.759	0	5
436.535	-2	-3
437.311	8	5
438.086	-1	1
438.862	8	10
439.637	0	7
440.413	6	10
441.188	-9	-4
441.963	-7	-4
442.739	-1	4
443.514	1	3
444.289	-2	-2
445.064	-4	0
445.839	-2	-6
446.614	4	3
447.389	-3	-4
448.163	-1	-5
448.938	8	9
449.713	2	6
450.487	4	-3
451.262	-2	-5
452.036	0	3
452.811	2	-4
453.585	-3	6
454.359	-13	-7
455.133	3	5
455.907	2	5
456.682	5	-6
457.456	1	2
458.229	-10	0
459.003	1	4
459.777	0	-4
460.551	2	-3
461.325	3	9
462.098	-4	0
462.872	-1	0
463.645	-1	1
464.419	-3	-6
465.192	0	1
465.965	-1	-1
466.738	4	-3
467.512	-6	-11
468.285	0	0
469.058	3	-1
469.831	4	3
470.603	18	11
471.376	5	1
472.149	0	-6
472.922	1	7
473.694	-5	-2
474.467	8	3
475.239	-4	-4
476.012	-1	-4
476.784	3	0
477.556	1	1
478.329	5	4
479.101	4	0
479.873	1	0
480.645	3	0
481.417	5	-2
482.189	-5	-5
482.961	-1	0
483.732	0	-1
484.504	-8	-6
485.276	0	-1
486.047	5	1
486.819	-3	-6
487.59	-3	-1
488.362	2	-3
489.133	2	10
489.904	3	-3
490.675	4	0
491.446	1	-1
492.217	3	2
492.988	-2	0
493.759	-2	-3
494.53	-7	-1
495.301	0	3
496.072	-9	-7
496.842	4	3
497.613	-1	-2
498.383	2	-1
499.154	9	4
499.924	4	2
500.694	-3	-2
501.465	1	-1
502.235	0	5
503.005	1	-1
503.775	-4	2
504.545	-9	-3
505.315	0	-8
506.085	6	7
506.854	4	3
507.624	-2	-1
508.394	2	8
509.163	7	2
509.933	0	-4
510.702	0	1
511.472	2	1
512.241	-2	-5
513.01	1	1
513.779	-3	-8
514.548	8	0
515.318	5	5
516.087	-1	-3
516.855	2	-8
517.624	-1	0
518.393	-2	-6
519.162	-3	0
519.93	-8	7
520.699	5	1
521.467	0	1
522.236	4	6
523.004	0	-4
523.772	-11	-7
524.541	0	5
525.309	-3	2
526.077	2	-4
526.845	1	1
527.613	9	5
528.381	4	4
529.149	7	9
529.916	-2	3
530.684	4	4
531.452	7	8
532.219	9	6
532.987	27	20
533.754	87	62
534.522	77	66
535.289	12	10
536.056	6	6
536.823	2	6
537.59	8	9
538.357	11	8
539.124	10	7
539.891	6	0
540.658	9	4
541.425	3	5
542.191	6	6
542.958	13	11
543.724	24	19
544.491	55	45
545.257	79	65
546.024	77	68
546.79	81	72
547.556	84	80
548.322	94	88
549.088	95	85
549.854	89	94
550.62	109	101
551.386	110	87
552.152	103	103
552.918	127	107
553.683	120	120
554.449	139	126
555.214	152	134
555.98	146	132
556.745	155	132
557.51	175	162
558.276	173	153
559.041	203	179
559.806	203	172
560.571	221	202
561.336	230	206
562.101	240	213
562.866	276	247
563.63	289	246
564.395	307	261
565.16	351	286
565.924	371	317
566.689	403	357
567.453	432	386
568.217	476	415
568.982	490	413
569.746	536	464
570.51	573	496
571.274	627	523
572.038	674	586
572.802	755	629
573.566	781	671
574.33	839	710
575.093	889	766
575.857	942	830
576.621	1009	880
577.384	1070	937
578.147	1147	1018
578.911	1240	1081
579.674	1300	1104
580.437	1360	1185
581.201	1430	1269
581.964	1518	1326
582.727	1540	1357
583.49	1604	1406
584.252	1678	1494
585.015	1735	1527
585.778	1764	1606
586.541	1830	1629
587.303	1868	1654
588.066	1922	1697
588.828	1937	1739
589.591	2015	1791
590.353	2032	1787
591.115	2049	1814
591.877	2014	1826
592.64	2029	1799
593.402	2013	1806
594.164	2043	1800
594.926	2052	1805
595.687	2032	1807
596.449	1988	1762
597.211	2008	1752
597.972	2006	1731
598.734	2009	1696
599.495	1925	1683
600.257	1931	1669
601.018	1932	1626
601.78	1862	1615
602.541	1809	1562
603.302	1798	1527
604.063	1740	1497
604.824	1727	1464
605.585	1661	1434
606.346	1647	1365
607.106	1585	1326
607.867	1576	1309
608.628	1531	1283
609.388	1486	1255
610.149	1452	1217
610.909	1427	1185
611.67	1349	1125
612.43	1369	1120
613.19	1305	1068
613.95	1279	1071
614.71	1226	1007
615.47	1224	983
616.23	1198	955
616.99	1175	918
617.75	1126	903
618.51	1105	888
619.269	1080	886
620.029	1086	858
620.788	1038	836
621.548	1044	802
622.307	1006	796
623.067	993	754
623.826	966	784
624.585	942	771
625.344	954	755
626.103	922	737
626.862	894	734
627.621	906	700
628.38	892	677
629.138	875	684
629.897	863	669
630.656	871	663
631.414	852	651
632.173	834	643
632.931	849	653
633.689	836	645
634.448	827	645
635.206	823	639
635.964	801	624
636.722	800	635
637.48	793	602
638.238	796	611
638.995	799	611
639.753	783	586
640.511	781	586
641.268	771	590
642.026	760	572
642.783	756	573
643.541	755	576
644.298	756	574
645.055	757	567
645.812	732	555
646.569	724	542
647.326	731	547
648.083	715	539
648.84	697	526
649.597	720	533
650.354	702	508
651.11	687	513
651.867	677	521
652.624	681	487
653.38	661	524
654.136	653	498
654.893	627	477
655.649	632	481
656.405	628	482
657.161	607	473
657.917	604	484
658.673	596	460
659.429	600	445
660.185	600	445
660.94	584	440
661.696	577	442
662.452	566	419
663.207	528	431
663.962	541	415
664.718	531	405
665.473	523	406
666.228	518	395
666.983	493	368
667.739	495	370
668.494	484	369
669.248	487	366
670.003	479	350
670.758	471	338
671.513	475	357
672.267	452	347
673.022	430	336
673.776	427	323
674.531	442	323
675.285	418	312
676.039	402	295
676.794	421	299
677.548	419	280
678.302	403	280
679.056	396	282
679.81	388	292
680.563	389	274
681.317	383	257
682.071	387	253
682.824	368	263
683.578	377	254
684.331	359	247
685.085	335	246
685.838	331	236
686.591	338	240
687.345	321	230
688.098	326	220
688.851	323	208
689.604	300	210
690.356	286	210
691.109	282	204
691.862	269	195
692.615	261	179
693.367	260	199
694.12	233	169
694.872	242	183
695.624	239	191
696.377	235	176
697.129	205	157
697.881	202	163
698.633	199	161
699.385	197	148
700.137	189	155
700.889	184	135
701.641	176	134
702.392	171	141
703.144	159	134
703.895	161	142
704.647	165	124
705.398	170	133
706.15	150	117
706.901	155	138
707.652	153	126
708.403	154	118
709.154	147	126
709.905	140	123
710.656	144	133
711.407	144	128
712.158	157	131
712.908	145	124
713.659	146	123
714.409	150	137
715.16	144	132
715.91	136	126
716.66	133	105
717.411	137	117
718.161	126	106
718.911	134	115
719.661	115	103
720.411	125	103
721.16	122	96
721.91	117	97
722.66	117	94
723.41	112	101
724.159	112	91
724.909	113	98
725.658	106	87
726.407	105	87
727.156	120	86
727.906	109	99
728.655	109	81
729.404	103	98
730.153	104	82
730.902	102	94
731.65	105	75
732.399	108	93
733.148	106	91
733.896	106	97
734.645	118	85
735.393	120	90
736.141	96	79
736.89	99	79
737.638	104	89
738.386	95	86
739.134	103	88
739.882	104	93
740.63	94	86
741.378	102	77
742.125	97	81
742.873	96	81
743.621	98	75
744.368	100	76
745.116	100	85
745.863	87	81
746.61	92	75
747.357	95	82
748.105	88	79
748.852	91	80
749.599	82	60
750.346	81	75
751.092	75	67
751.839	67	70
752.586	73	66
753.332	67	70
754.079	62	65
754.825	59	50
755.572	62	54
756.318	61	54
757.064	58	55
757.81	44	54
758.556	49	47
759.302	52	44
760.048	54	47
760.794	42	38
761.54	51	42
762.286	49	39
763.031	49	45
763.777	47	42
764.522	37	41
765.268	40	29
766.013	40	28
766.758	42	39
767.503	33	35
768.248	39	30
768.993	47	52
769.738	40	37
770.483	33	33
771.228	29	34
771.973	32	34
772.717	33	39
773.462	36	34
774.206	39	33
774.951	36	33
775.695	32	20
776.439	38	34
777.183	35	38
777.928	25	19
778.672	27	31
779.415	28	28
780.159	28	29
780.903	31	26
781.647	34	34
782.39	36	32
783.134	22	24
783.877	15	27
784.621	28	26
785.364	27	29
786.107	27	23
786.851	30	27
787.594	28	25
788.337	33	22
789.08	31	32
789.822	18	21
790.565	23	22
791.308	18	32
792.051	25	31
792.793	22	25
793.536	20	27
794.278	32	33
795.02	17	23
795.763	16	14
796.505	23	21
797.247	22	19
797.989	18	19
798.731	24	17
799.473	13	20
800.214	35	27
800.956	19	17
801.698	19	20
802.439	7	15
803.181	18	17
803.922	16	20
804.663	16	11
805.405	12	17
806.146	15	5
806.887	8	15
807.628	17	18
808.369	18	17
809.11	16	13
809.85	8	7
810.591	7	7
811.332	8	2
812.072	11	15
812.813	12	12
813.553	14	16
814.293	12	7
815.033	15	17
815.774	5	4
816.514	8	3
817.254	10	12
817.994	17	7
818.733	6	-1
819.473	9	16
820.213	12	12
820.952	2	8
821.692	16	11
822.431	7	8
823.171	4	8
823.91	2	1
824.649	5	2
825.388	7	7
826.127	2	5
826.866	14	15
827.605	7	3
828.344	10	12
829.083	1	6
829.821	-7	-6
830.56	0	7
831.298	0	-3
832.037	5	8
832.775	7	7
833.513	10	8
834.252	4	7
834.99	-5	-7
835.728	16	12
836.466	6	4
837.204	0	4
837.941	5	-2
838.679	8	9
839.417	2	5
840.154	8	7
840.892	0	8
841.629	3	3
842.366	8	2
843.104	2	5
843.841	5	2
844.578	-3	-3
845.315	11	5
846.052	4	1
846.789	-1	1
847.525	2	-6
848.262	-1	-2
848.999	-1	4
849.735	3	4
850.472	1	8
851.208	-1	1
851.944	7	4
852.68	-2	0
853.416	-4	-1
854.153	4	9
854.888	-5	-3
855.624	5	4
856.36	6	8
857.096	5	5
857.832	-7	-5
858.567	-1	-5
859.303	6	-3
860.038	6	0
860.773	2	-4
861.509	-3	1
862.244	8	5
862.979	0	2
863.714	5	2
864.449	4	6
865.184	-2	-6
865.918	2	1
866.653	-3	-3
867.388	5	5
868.122	9	3
868.857	1	5
869.591	-5	5
870.325	-3	-8
871.059	-4	-4
871.794	3	4
872.528	2	5
873.262	11	6
873.995	-2	1
874.729	2	-1
875.463	0	4
876.197	-4	3
876.93	7	12
877.664	-5	-2
878.397	2	9
879.13	-5	-7
879.864	-2	-7
880.597	-1	-5
881.33	2	8
882.063	5	2
882.796	0	-5
883.529	0	4
884.261	-6	-7
884.994	5	2
885.727	6	4
886.459	-2	9
887.192	4	3
887.924	-2	-1
888.656	7	2
889.388	1	-4
890.121	6	6
890.853	2	5
891.584	-3	5
892.316	5	0
893.048	3	1
893.78	2	2
894.511	0	-5
895.243	-5	3
895.974	-3	3
896.706	-1	-1
897.437	-1	1
898.168	2	-4
898.9	-5	0
899.631	5	5
900.362	-1	0
901.092	2	-1
901.823	2	13
902.554	-5	-15
903.285	4	-2
904.015	5	-2
904.746	12	13
905.476	1	0
906.206	-1	8
906.937	0	-1
907.667	4	6
908.397	-2	3
909.127	1	4
909.857	2	3
910.587	6	3
911.316	2	7
912.046	3	4
912.776	-1	5
913.505	8	6
914.235	-2	3
914.964	1	-3
915.693	-5	-1
916.422	0	0
917.151	-2	2
917.88	-6	-2
918.609	4	5
919.338	-6	0
920.067	0	2
920.796	11	7
921.524	3	8
922.253	2	8
922.981	8	1
923.71	-11	-2
924.438	3	-4
925.166	-4	-3
925.894	4	4
926.622	-1	1
927.35	-3	2
928.078	0	0
928.806	-5	3
929.534	10	2
930.261	3	0
930.989	-3	-3
931.716	4	0
932.444	4	0
933.171	-1	-4
933.898	-2	0
934.625	-2	1
935.352	-5	-4
936.079	6	4
936.806	-2	-3
937.533	-4	-1
938.26	0	-4
938.986	-1	-4
939.713	1	4
940.439	-1	1
941.166	4	1
941.892	3	2
942.618	-4	-10
943.344	-9	-1
944.07	2	-3
944.796	9	6
945.522	1	0
946.248	9	9
946.974	-3	0
947.699	-3	-4
948.425	0	0
949.15	-10	-4
949.876	-2	2
950.601	-3	-6
951.326	8	1
952.051	2	0
952.776	4	6
953.501	-5	-4
954.226	1	2
954.951	7	1
955.676	-5	-1
956.4	5	-1
957.125	-6	-6
957.849	-4	-4
958.574	-5	-8
959.298	4	8
960.022	-9	0
960.747	-1	10
961.471	5	-2
962.195	4	0
962.918	6	2
963.642	-9	-5
964.366	-1	6
965.09	4	0
965.813	-4	-6
966.537	-6	-6
967.26	8	5
967.983	1	1
968.706	-8	-3
969.43	0	-6
970.153	-2	-7
970.876	-6	0
971.598	2	0
972.321	-1	-1
973.044	-3	-4
973.767	1	4
974.489	-9	-5
975.212	-6	-1
975.934	3	0
976.656	-4	7
977.378	5	15
978.101	5	4
978.823	5	4
979.545	6	2
980.266	-6	-6
980.988	7	10
981.71	-8	7
982.432	-6	6
983.153	-8	-7
983.875	4	-7
984.596	-4	0
985.317	1	2
986.038	-6	-2
986.759	-11	-10
987.481	7	3
988.201	-7	-7
988.922	9	1
989.643	7	4
990.364	-1	-6
991.084	-5	-1
991.805	-4	0
992.525	-3	-2
993.246	-2	10
993.966	4	-4
994.686	-6	-6
995.406	-6	-3
996.126	3	3
996.846	7	-2
997.566	-9	-9
998.286	-1	-6
999.005	-5	1
999.725	7	5
1000.44	-7	-5
1001.16	-5	-2
1001.88	0	1
1002.6	8	0
1003.32	-2	-6
1004.04	-2	0
1004.76	3	7
1005.48	9	-5
1006.2	2	7
1006.92	6	6
1007.63	2	-2
1008.35	3	5
1009.07	7	2
1009.79	1	-10
1010.51	0	-3
1011.23	8	4
1011.94	0	8
1012.66	-3	-2
1013.38	-1	-1
1014.1	2	17
1014.82	-3	-2
1015.53	2	0
1016.25	-6	-7
1016.97	8	8
1017.69	-4	-6
1018.4	0	-2
1019.12	6	5
1019.84	3	5
1020.56	-3	-3
1021.27	2	9
1021.99	8	4
1022.71	-3	-5
1023.42	8	-1
1024.14	4	-3
1024.86	-7	-2
1025.57	-5	-4
1026.29	6	-1
1027.01	6	7
1027.72	-1	-5
1028.44	7	3
1029.15	-3	6
1029.87	1	4
1030.59	-5	-5
1031.3	-8	-11
1032.02	-6	-1
1032.73	-3	-2
1033.45	8	7
1034.16	6	-1
1034.88	7	6
1035.6	2	-2
1036.31	-2	-3
1037.03	-1	4
1037.74	4	5
1038.46	5	5
1039.17	3	2
1039.89	-1	3
1040.6	-4	-8
1041.31	3	5
1042.03	3	-3
1042.74	-1	-2
1043.46	-11	-9
1044.17	2	1
1044.89	-2	-6
1045.6	1	5
1046.31	1	3
1047.03	1	-5
1047.74	-2	3
1048.46	-1	11
1049.17	-5	-3
1049.88	-4	-1
1050.6	-2	2
1051.31	-9	0
1052.02	6	6
1052.74	-4	-5
1053.45	-5	-2
1054.16	1	-2
1054.88	2	0
1055.59	7	-1
1056.3	-1	-2
1057.01	6	6
1057.73	2	2
1058.44	9	4
1059.15	4	8
1059.86	-7	2
1060.58	-1	2
1061.29	-10	4
1062	3	1
1062.71	1	0
1063.42	-1	-4
1064.14	-1	-7
1064.85	6	-1
1065.56	-3	-6
1066.27	-4	-1
1066.98	2	-4
1067.69	-2	1
1068.4	-5	1
1069.12	-4	-11
1069.83	-2	-2
1070.54	5	0
1071.25	0	-1
1071.96	7	14
1072.67	-3	6
1073.38	2	-3
1074.09	1	3
1074.8	8	2
1075.51	6	2
1076.22	-10	-7
1076.93	1	3
1077.64	2	-4
1078.35	-2	4
1079.06	2	-5
1079.77	8	5
1080.48	5	-1
1081.19	2	1
1081.9	-2	-5
1082.61	-1	4
1083.32	4	0
1084.03	7	3
1084.74	-2	0
1085.45	3	5
1086.16	6	4
1086.87	-2	9
1087.58	5	6
1088.29	-12	-7
1088.99	-4	-5
1089.7	-7	-4
1090.41	1	-1
1091.12	3	-3
1091.83	2	9
1092.54	8	10
1093.24	-3	2
1093.95	1	5
1094.66	6	4
1095.37	-10	-12
1096.08	-9	-4
1096.78	5	8
1097.49	-1	1
1098.2	1	-1
1098.91	0	2
1099.61	6	1
1100.32	0	-3
1101.03	2	3
1101.74	-4	3
1102.44	-1	-1
1103.15	-3	-3
1103.86	2	7
1104.56	-5	4
1105.27	1	3
1105.98	0	2
1106.68	4	8
1107.39	1	-1
1108.1	2	9
1108.8	4	4
1109.51	-3	2
1110.21	-12	-2
1110.92	4	4
1111.63	10	9
1112.33	1	4
1113.04	-3	-2
1113.74	4	0
1114.45	9	5
1115.15	-3	-9
1115.86	8	8
1116.57	-2	-1
1117.27	1	-3
1117.98	1	1
1118.68	3	5
1119.39	8	10
1120.09	-13	-6
1120.8	-8	-3
1121.5	7	3
1122.2	0	0
