# Supplementary material for: Chiral plasmonic superlattices from template-assisted assembly of achiral nanoparticles
Source: Nat Commun. 2025 Feb 16;16:1687. doi: 10.1038/s41467-025-56999-0 (PMC11830766; doi:10.1038/s41467-025-56999-0)
Supplement: Supplementary file 3 — Source Data [file 41467_2025_56999_MOESM3_ESM.zip › source data/Suppl.Fig/Fig. 34-35 glum/Suppl. Fig34/Au NPs glum.xlsx]

## Sheet: Sheet1
	L-triskelion	R-triskelion
354.737	-0.85714	-10
355.519	0.13333	4
356.301	-0.4	2
357.083	Inf	-0.35294
357.865	0.28571	-1
358.647	1	0.66667
359.429	1.42857	0.33333
360.211	-2	2
360.993	-0.82353	0
361.775	2.66667	-2
362.557	-2	-2
363.338	-3.33333	NaN
364.12	#NAME?	0
364.902	-0.4	-6
365.683	-4	-0.46154
366.464	-1.6	-1.2
367.246	-0.76923	1.2
368.027	0.4	-0.66667
368.808	1.42857	#NAME?
369.589	NaN	-0.4
370.371	0.5	2
371.152	1.11111	-6
371.933	1.33333	-4
372.713	-6	1
373.494	0	-1.63636
374.275	-2.8	0.15385
375.056	-0.85714	-0.5
375.837	-0.25	-4
376.617	-0.66667	0.28571
377.398	-2	-0.66667
378.178	-0.66667	-2
378.959	#NAME?	-2
379.739	0.4	7.33333
380.519	1	-0.66667
381.299	NaN	-3.33333
382.08	#NAME?	-6
382.86	-1.33333	0
383.64	-8	-6
384.42	-3	Inf
385.2	-2	0.22222
385.98	1.2	-0.66667
386.759	0.66667	0.44444
387.539	-2	-2
388.319	-1.2	6
389.098	-2	-1.11111
389.878	-2	0.4
390.657	2	0.90909
391.437	#NAME?	-0.4
392.216	-2	-1
392.995	-2	4
393.775	0.66667	2.8
394.554	-1.11111	1.33333
395.333	-14	-1.33333
396.112	0.22222	-3.33333
396.891	2	NaN
397.67	2	Inf
398.449	-0.22222	0
399.228	-2	#NAME?
400.006	4.66667	1.55556
400.785	-0.85714	-0.15385
401.564	-6	-0.66667
402.342	-2.66667	0
403.121	-2	1.11111
403.899	-1	#NAME?
404.677	0	4.66667
405.456	6	6
406.234	-2	-0.8
407.012	-1	1.2
407.79	#NAME?	0.22222
408.568	1.5	1.2
409.346	0.4	0.18182
410.124	-6	0
410.902	-6	2
411.68	0.57143	-2
412.457	26	-0.22222
413.235	Inf	-4.66667
414.013	-1.11111	2
414.79	1	-0.66667
415.568	2	0.66667
416.345	-0.85714	-10
417.122	0.93333	1
417.9	-0.8	1
418.677	-3.33333	0.4
419.454	-14	1.2
420.231	-3.33333	Inf
421.008	-1	-1.2
421.785	0.18182	-1.5
422.562	2	0.22222
423.339	6	2.66667
424.116	0.33333	6
424.892	1	1.33333
425.669	-0.28571	0.66667
426.445	-0.75	-2
427.222	2	-1
427.998	0	1.33333
428.775	-0.8	-0.46154
429.551	2	0
430.327	0	1
431.104	-4.66667	0.66667
431.88	-6	2
432.656	-0.66667	6
433.432	2.57143	1.6
434.208	1	#NAME?
434.983	-4	-4.66667
435.759	0	-2
436.535	0.13333	-1
437.311	2	-6
438.086	-10	NaN
438.862	1.07692	0.28571
439.637	-0.15385	2
440.413	1	4
441.188	-1.38462	0.13333
441.963	-2	-1
442.739	-1.11111	0
443.514	0.22222	-3.33333
444.289	-1	1.6
445.064	0.54546	-1
445.839	1.27273	1.33333
446.614	2	-3.33333
447.389	2.8	NaN
448.163	14	-10
448.938	1.11111	-1.42857
449.713	0.35294	0.4
450.487	-2	1.33333
451.262	-6	-2
452.036	-2	-0.4
452.811	-0.57143	0.8
453.585	1.5	-0.28571
454.359	-1	1.2
455.133	Inf	-2.66667
455.907	-0.4	0.66667
456.682	0.4	-2
457.456	-0.4	2
458.229	-1	-2
459.003	-2	-0.76923
459.777	1.2	0.18182
460.551	-0.66667	-2.66667
461.325	2	2
462.098	-0.66667	-0.85714
462.872	-0.5	4
463.645	-2.66667	0
464.419	-0.15385	6
465.192	2	-1.2
465.965	1.14286	-2
466.738	-2	0
467.512	-0.66667	0.66667
468.285	-2	2
469.058	-2	-6
469.831	0.46154	0.66667
470.603	-0.66667	0
471.376	0.66667	-2
472.149	-0.4	-2
472.922	-6	0.66667
473.694	2	1
474.467	-1.11111	4
475.239	-0.35294	-0.66667
476.012	0.4	-2
476.784	1.5	4
477.556	-1.5	2
478.329	#NAME?	#NAME?
479.101	0	4
479.873	-0.66667	-0.18182
480.645	-0.4	0.31579
481.417	-3.6	-0.8
482.189	0	0.66667
482.961	2	0.33333
483.732	-0.5	0
484.504	-0.66667	0
485.276	0	0.22222
486.047	-0.28571	1
486.819	4	0
487.59	0.28571	-0.90909
488.362	-0.28571	-0.66667
489.133	0.54546	-6
489.904	-0.22222	0.25
490.675	2	0.66667
491.446	-3.33333	0
492.217	-0.8	-2
492.988	4	-2
493.759	0	0.54546
494.53	0.4	0
495.301	8	Inf
496.072	0	-0.57143
496.842	0.4	0
497.613	0	1.42857
498.383	0.57143	1.33333
499.154	0.66667	0.66667
499.924	-0.66667	-0.18182
500.694	-0.22222	1.2
501.465	-1	-1.5
502.235	-1.05882	0.18182
503.005	-2	-1
503.775	0.4	-0.09524
504.545	0.57143	-0.54546
505.315	-1	0.08696
506.085	1.07692	-4
506.854	-0.5	#NAME?
507.624	-2	0
508.394	-1.5	-0.33333
509.163	#NAME?	0
509.933	NaN	-0.33333
510.702	0.8	-2
511.472	-0.66667	-0.6
512.241	-2	-2.8
513.01	-2	-1.66667
513.779	-0.28571	-0.52632
514.548	1.2	0.28571
515.318	-1.42857	0.11765
516.087	1.42857	-0.35294
516.855	3.33333	0.22222
517.624	-1	0.14286
518.393	-6	-0.66667
519.162	2.5	-0.35294
519.93	-0.37037	0.08696
520.699	-0.8	-0.37037
521.467	0.15385	-0.43902
522.236	0	0.06897
523.004	-0.09524	-0.57143
523.772	0.66667	-0.38095
524.541	0.30769	0
525.309	-0.46154	-0.53659
526.077	-0.66667	-0.13333
526.845	1.33333	0
527.613	2.8	-0.47619
528.381	0.66667	0.17143
529.149	0.33333	-0.75
529.916	-0.66667	-0.30303
530.684	-0.17143	-0.17391
531.452	-0.02899	-0.15525
532.219	-0.23273	-0.21149
532.987	-0.16173	-0.18491
533.754	-0.09475	-0.16341
534.522	-0.12327	-0.17179
535.289	0.03509	-0.16667
536.056	0.06897	-0.31933
536.823	-0.6	0.09231
537.59	-0.28571	0.05714
538.357	-0.18182	0.04444
539.124	-0.4	-0.57143
539.891	0.28571	-0.35294
540.658	0	-0.48276
541.425	0.52632	-0.8
542.191	0.85714	-0.08
542.958	0.46154	-0.06897
543.724	0	-1
544.491	0.33333	-0.03175
545.257	-0.11111	-0.25
546.024	0.15873	-0.30769
546.79	-0.24	-0.0202
547.556	0.13333	-0.16327
548.322	-0.06452	-0.27119
549.088	0.02597	-0.01942
549.854	0.12658	-0.26471
550.62	-0.18182	-0.18182
551.386	0.09756	-0.14286
552.152	0.04167	-0.21898
552.918	0.05405	-0.10959
553.683	0.03636	-0.125
554.449	0	-0.11494
555.214	0.07752	-0.15556
555.98	-0.03125	-0.10405
556.745	0.1194	-0.23697
557.51	0	-0.18692
558.276	0	-0.11354
559.041	0	-0.14719
559.806	0	-0.16418
560.571	-0.01015	-0.15182
561.336	0.10714	-0.16994
562.101	0.107	-0.17109
562.866	0.09962	-0.23256
563.63	0.09859	-0.06186
564.395	0.04682	-0.2
565.16	0.16374	-0.20657
565.924	0.15743	-0.12731
566.689	0.13534	-0.20392
567.453	0.14588	-0.12717
568.217	0.15111	-0.17377
568.982	0.088	-0.18242
569.746	0.05848	-0.14178
570.51	0.10072	-0.16232
571.274	0.13735	-0.17098
572.038	0.15047	-0.15038
572.802	0.18076	-0.14123
573.566	0.1522	-0.13823
574.33	0.14721	-0.19098
575.093	0.17296	-0.18646
575.857	0.18519	-0.15873
576.621	0.19298	-0.13837
577.384	0.18405	-0.13311
578.147	0.18609	-0.13743
578.911	0.20613	-0.15456
579.674	0.20551	-0.16814
580.437	0.24808	-0.16774
581.201	0.21394	-0.18106
581.964	0.22825	-0.16489
582.727	0.24337	-0.1599
583.49	0.21861	-0.20519
584.252	0.2074	-0.1836
585.015	0.25529	-0.19976
585.778	0.26816	-0.1921
586.541	0.23497	-0.17304
587.303	0.2207	-0.17426
588.066	0.26225	-0.22076
588.828	0.25303	-0.21421
589.591	0.27056	-0.18022
590.353	0.26588	-0.1956
591.115	0.25266	-0.21018
591.877	0.23561	-0.21484
592.64	0.29229	-0.211
593.402	0.26075	-0.19377
594.164	0.26513	-0.19702
594.926	0.26761	-0.18141
595.687	0.25053	-0.19385
596.449	0.26965	-0.19114
597.211	0.24313	-0.19655
597.972	0.20433	-0.14183
598.734	0.24962	-0.17764
599.495	0.28616	-0.18906
600.257	0.25155	-0.17575
601.018	0.2176	-0.16858
601.78	0.26101	-0.16308
602.541	0.29744	-0.19559
603.302	0.2203	-0.16435
604.063	0.26834	-0.09429
604.824	0.21331	-0.15092
605.585	0.28571	-0.11446
606.346	0.21042	-0.12806
607.106	0.21859	-0.12097
607.867	0.23013	-0.11669
608.628	0.15615	-0.14723
609.388	0.19253	-0.10897
610.149	0.21306	-0.1036
610.909	0.21908	-0.10657
611.67	0.15491	-0.08219
612.43	0.21728	-0.10781
613.19	0.18839	-0.06489
613.95	0.18229	-0.09693
614.71	0.16187	-0.10114
615.47	0.1385	-0.08903
616.23	0.16997	-0.05247
616.99	0.1575	-0.12775
617.75	0.14826	-0.04313
618.51	0.18856	-0.07946
619.269	0.13837	-0.09613
620.029	0.18426	-0.08485
620.788	0.13509	-0.07407
621.548	0.09683	-0.03874
622.307	0.13103	-0.0403
623.067	0.17021	-0.02719
623.826	0.1527	-0.04866
624.585	0.09945	-0.04071
625.344	0.098	0.00521
626.103	0.08598	-0.03183
626.862	0.12648	-0.06061
627.621	0.00781	-0.00274
628.38	0.11382	0
629.138	0.09002	-0.05375
629.897	0.05042	-0.01658
630.656	0.11354	-0.00861
631.414	0.08068	0.04106
632.173	0.0888	0.02003
632.931	0.05809	0.01685
633.689	0.09244	0.06345
634.448	0.01307	0.03129
635.206	0.14035	0.06742
635.964	0.05085	0.06509
636.722	0.05474	0.02793
637.48	-0.03118	0.06026
638.238	0.12389	0.03529
638.995	0.08463	0.0867
639.753	-0.03571	0.11765
640.511	0.06623	0.10996
641.268	0.03792	0.09836
642.026	-0.00926	0.10119
642.783	-0.05556	0.12596
643.541	-0.04235	0.06393
644.298	0.04216	0.15008
645.055	0.05714	0.1358
645.812	0.09836	0.19018
646.569	-0.01432	0.11728
647.326	0.03341	0.10127
648.083	-0.00985	0.08295
648.84	0.00514	0.10296
649.597	-0.02597	0.10081
650.354	0.00512	0.07629
651.11	-0.09137	0.12216
651.867	0.05291	0.10052
652.624	-0.06417	0.06593
653.38	-0.08093	0.08727
654.136	-0.08357	0.12336
654.893	-0.05714	0.119
655.649	-0.09249	0.10101
656.405	0.0056	0.16433
657.161	-0.03096	0.08163
657.917	-0.07362	0.107
658.673	-0.05788	0.0701
659.429	-0.06984	0.08994
660.185	0.02548	0.06928
660.94	-0.04027	0.04695
661.696	-0.13919	0.06667
662.452	-0.02703	0.0597
663.207	-0.00687	0.04317
663.962	0	0.09719
664.718	-0.16923	0.09115
665.473	-0.05534	0.04301
666.228	-0.03891	0
666.983	-0.03008	-0.04106
667.739	-0.09836	0.05279
668.494	-0.01667	-0.00608
669.248	0.10233	0.01791
670.003	-0.06278	-0.07261
670.758	0.01942	-0.01993
671.513	-0.00995	0
672.267	-0.05181	-0.0411
673.022	0.04167	0.03584
673.776	-0.02198	0.02985
674.531	0.08	-0.03831
675.285	-0.04598	-0.10612
676.039	0.06667	-0.10879
676.794	0	0.09009
677.548	0.01242	-0.1893
678.302	0.04348	-0.08696
679.056	-0.15584	-0.08696
679.81	0.07092	-0.11159
680.563	0.075	-0.02871
681.317	0.23684	-0.04831
682.071	-0.01379	-0.11321
682.824	-0.05714	-0.26087
683.578	0	0
684.331	-0.01527	-0.03209
685.085	0.11594	-0.1087
685.838	0.02985	-0.21687
686.591	-0.0458	-0.03593
687.345	-0.016	-0.01307
688.098	0	-0.14433
688.851	0.03175	-0.08485
689.604	0.10853	-0.11905
690.356	0.1	-0.01258
691.109	0.11111	-0.11268
691.862	-0.04878	-0.08805
692.615	-0.05128	-0.14966
693.367	0.08547	-0.05405
694.12	0.14286	-0.17143
694.872	0.06186	0.02985
695.624	-0.06316	-0.07634
696.377	0	-0.07092
697.129	0.25287	-0.0177
697.881	0.21687	-0.17544
698.633	0.15054	-0.16667
699.385	-0.06742	-0.13333
700.137	-0.13333	-0.1
700.889	0.21177	-0.0531
701.641	0.15	-0.18182
702.392	0.07059	-0.17241
703.144	0.12766	-0.01802
703.895	0.21177	0.0155
704.647	0.08219	-0.08
705.398	0.02198	0
706.15	0.20513	-0.208
706.901	0.26506	-0.26415
707.652	-0.02899	0.12844
708.403	-0.02198	-0.15054
709.154	0.22727	-0.03509
709.905	0.23377	-0.23158
710.656	0.09836	0.08
711.407	-0.12121	-0.08511
712.158	0.07595	0.0339
712.908	0.21622	0.05714
713.659	0.09231	-0.07273
714.409	0.17722	-0.08333
715.16	0.12048	0.07692
715.91	0.10909	-0.25743
716.66	0.03077	0
717.411	0.14085	0.02532
718.161	0.30509	-0.15
718.911	0.07692	-0.37838
719.661	0.33962	-0.16471
720.411	-0.04082	0.02817
721.16	0.15385	-0.06593
721.91	-0.03922	0.09836
722.66	-0.12121	-0.08955
723.41	0.46154	0.02667
724.159	-0.42105	0
724.909	0.14286	0
725.658	0	-0.57627
726.407	-0.15385	-0.19355
727.156	-0.03922	-0.25
727.906	0.06452	-0.32558
728.655	0.25641	0.08451
729.404	0.23077	0.2439
730.153	-0.04651	-0.14493
730.902	0.19048	0.2
731.65	0.22222	-0.04082
732.399	-0.08	0.0339
733.148	-0.11765	0.28571
733.896	0.06897	-0.22222
734.645	0.19048	-0.32727
735.393	0.13333	-0.32558
736.141	0.1	0
736.89	0.28571	-0.62069
737.638	0.27451	-0.08
738.386	0.05405	0.30303
739.134	0.21053	0.43902
739.882	0.51852	0.22222
740.63	0.53061	-0.06897
741.378	0.31579	0.2069
742.125	-0.28571	-0.13333
742.873	-0.35294	-0.06667
743.621	-0.16667	0.11765
744.368	0.56	-0.04878
745.116	0.34483	-0.25
745.863	-0.34483	0.22222
746.61	0.26667	-0.4
747.357	0	-0.44444
748.105	0.05128	0.41861
748.852	0.28571	0
749.599	0.47059	0.37037
750.346	0	-0.10526
751.092	0.5	0.4
751.839	0	0.28571
752.586	0.08	0.47059
753.332	2	-0.09524
754.079	-0.08696	0.125
754.825	0.8	0
755.572	-0.31579	-0.07407
756.318	0.15385	-0.19355
757.064	-0.75	0.11765
757.81	-0.16667	-0.43478
758.556	0.08	-0.11765
759.302	-0.78261	-0.4
760.048	0.10526	-0.2
760.794	0.66667	0
761.54	1.11111	0
762.286	0.90909	-0.25
763.031	0.54546	-0.11765
763.777	-0.35294	0.11765
764.522	-0.22222	-0.42105
765.268	0.15385	1.11111
766.013	2	0.06897
766.758	0.4	0.28571
767.503	-2	-0.6
768.248	2	0.22222
768.993	-0.18182	0.08696
769.738	-0.54546	-0.90909
770.483	-0.5	0.5
771.228	-0.5	-0.22222
771.973	-1.14286	0.28571
772.717	0	0.66667
773.462	-0.66667	0.57143
774.206	1.33333	-0.37838
774.951	0.18182	-0.37037
775.695	-0.76923	-0.08696
776.439	0	-0.4
777.183	1	0.88889
777.928	-0.09524	-0.31579
778.672	-1.6	Inf
779.415	-0.125	0.33333
780.159	3	0.5
780.903	0.66667	-0.44444
781.647	0.44444	-0.10526
782.39	-0.15385	-2
783.134	0.66667	-0.66667
783.877	-0.34483	-0.66667
784.621	-0.66667	0.4
785.364	-2	-0.6
786.107	1.33333	-0.4
786.851	-1.07692	7.33333
787.594	0.33333	8
788.337	0.13333	0
789.08	-0.28571	-0.13333
789.822	-0.66667	0
790.565	-6	2
791.308	0.2	-0.61539
792.051	2.57143	0
792.793	6	-0.93333
793.536	0.93333	0.22222
794.278	0.28571	10
795.02	-0.46154	#NAME?
795.763	0.10526	2
796.505	0.76923	-1.2
797.247	0.44444	0.57143
797.989	-1.6	0.66667
798.731	2	6
799.473	0.46154	-0.8
800.214	-0.66667	-0.4
800.956	0.90909	0.4
801.698	-0.8	-0.4
802.439	-0.22222	-0.28571
803.181	2	0.85714
803.922	1.69231	0.16667
804.663	0.28571	-1.2
805.405	0.5	-0.28571
806.146	-1.27273	-0.26087
806.887	-5	-0.66667
807.628	6	2
808.369	18	0
809.11	0	1.5
809.85	Inf	-2
810.591	0	-2
811.332	-0.4	0.54546
812.072	2	-6
812.813	0.66667	-0.16667
813.553	-1.2	-0.76923
814.293	0	3
815.033	-1.2	12
815.774	0	-0.28571
816.514	0.33333	-0.13333
817.254	-0.85714	0
817.994	-0.4	0.75
818.733	-4	-2
819.473	-10	0.28571
820.213	-2.8	2
820.952	-3.33333	0
821.692	-10	1
822.431	6	0
823.171	-0.09524	-0.4
823.91	2	0
824.649	#NAME?	0
825.388	-1.33333	-1.2
826.127	-1	1
826.866	0	6
827.605	1	0.8
828.344	0	-1
829.083	-0.28571	0.22222
829.821	0.22222	-2
830.56	1	0
831.298	-0.28571	-6
832.037	#NAME?	0
832.775	-0.66667	3.33333
833.513	-0.18182	0.4
834.252	4	-2
834.99	-6	0.5
835.728	0.09524	5
836.466	2	0
837.204	-4	-14
837.941	-3.33333	-4
838.679	-0.5	1
839.417	-2	-2.53333
840.154	0.5	-1.33333
840.892	-2	0.4
841.629	#NAME?	-2
842.366	-10	-2
843.104	0.33333	0.25
843.841	0.85714	2
844.578	-2	0.5
845.315	-14	0.66667
846.052	NaN	-1.2
846.789	6	0.4
847.525	#NAME?	0
848.262	0.90909	-1
848.999	1.33333	-0.22222
849.735	0	-2
850.472	0.24	6
851.208	2	0.85714
851.944	Inf	0.25
852.68	1.5	#NAME?
853.416	0.44444	0.16667
854.153	2	6
854.888	-0.85714	0.4
855.624	6	1.27273
856.36	-14	1
857.096	-2	NaN
857.832	0	0.46154
858.567	-4.66667	Inf
859.303	#NAME?	4
860.038	-2	-0.26087
860.773	2	0.72
861.509	Inf	-1.5
862.244	0.2	-2
862.979	-0.15385	-0.5
863.714	3	-8
864.449	2.57143	-1.55556
865.184	0	0
865.918	0.31579	Inf
866.653	-0.57143	-1.2
867.388	-10	0
868.122	0	-2
868.857	-1.6	2
869.591	2	4
870.325	1.33333	0.8
871.059	0	1.11111
871.794	3.33333	NaN
872.528	0.4	0
873.262	-1	-0.28571
873.995	-0.22222	2
874.729	-6	1.42857
875.463	Inf	-0.28571
876.197	-4	-1.42857
876.93	-2.5	0.4
877.664	-2.57143	0
878.397	2	-0.56
879.13	0	-2
879.864	-2	0
880.597	2	10
881.33	3	-2
882.063	0.85714	-0.26087
882.796	0.5	2
883.529	1	1
884.261	1.42857	-4
884.994	0	0.52632
885.727	2	-2.8
886.459	0	3.33333
887.192	0	-0.4
887.924	0	0
888.656	0	-0.33333
889.388	-5	4
890.121	-3.33333	0
890.853	-0.33333	1
891.584	0	-10
892.316	-0.54546	-0.8
893.048	-0.66667	3.33333
893.78	-0.28571	-1.5
894.511	-1.2	0.18182
895.243	-2	Inf
895.974	-0.22222	1.11111
896.706	2	4
897.437	0.85714	1.33333
898.168	0	-0.8
898.9	0.5	-0.47619
899.631	-1	-0.22222
900.362	-2	1.38462
901.092	-0.90909	-0.46154
901.823	2.66667	-1
902.554	0.66667	0
903.285	3.33333	-0.28571
904.015	-0.8	8
904.746	-0.5	3.33333
905.476	-0.4	-0.22222
906.206	-4	-6
906.937	6	-0.28571
907.667	0.66667	0.28571
908.397	-6	-0.66667
909.127	#NAME?	2
909.857	0.85714	2.8
910.587	-0.75	22
911.316	0.18182	-1
912.046	14	-1.2
912.776	-2	-2.66667
913.505	-2	2
914.235	10	0.5
914.964	0.28571	1.25
915.693	1.46667	6
916.422	-0.90909	-0.15385
917.151	6	-2
917.88	-0.8	-3
918.609	-0.66667	3
919.338	-0.28571	6
920.067	6	-14
920.796	0.28571	0.66667
921.524	0.66667	4
922.253	0.15385	-0.5
922.981	0.66667	-1.11111
923.71	4	6
924.438	-2.8	2
925.166	-1.5	14
925.894	2	-3.6
926.622	4.4	2
927.35	-4.66667	0.5
928.078	-0.35294	2
928.806	2	1.5
929.534	10	0
930.261	-1.33333	6
930.989	#NAME?	0
931.716	-0.66667	0
932.444	-2	0
933.171	#NAME?	2
933.898	0	1.27273
934.625	0.28571	-0.76923
935.352	-0.18182	0.4
936.079	#NAME?	0.57143
936.806	-1	0
937.533	4	-1.55556
938.26	0	0.66667
938.986	-3.33333	-2
939.713	0	6
940.439	-6	#NAME?
941.166	-1.42857	-0.66667
941.892	0.5	-2
942.618	-4	2
943.344	1.55556	0
944.07	0.66667	0
944.796	6.66667	-0.4
945.522	-1	-0.33333
946.248	4.66667	-6
946.974	0.4	#NAME?
947.699	1.42857	0.15385
948.425	10	-0.85714
949.15	0.73684	1
949.876	-1.42857	0.28571
950.601	1.27273	-2
951.326	-0.57143	3.33333
952.051	-0.66667	0.28571
952.776	0.85714	-0.8
953.501	-0.22222	0.66667
954.226	0.66667	1.14286
954.951	-10	4.66667
955.676	-0.66667	-0.11765
956.4	2	-0.66667
957.125	0.66667	#NAME?
957.849	-8	-2
958.574	6	-0.66667
959.298	1.6	2
960.022	2	3.33333
960.747	0.33333	0.66667
961.471	-0.8	0.22222
962.195	3	-2
962.918	1.42857	1.33333
963.642	1.55556	1.14286
964.366	-0.33333	0.28571
965.09	0.5	-2
965.813	3	14
966.537	-0.4	-0.22222
967.26	-2	-3
967.983	-0.14286	-1.6
968.706	-4.66667	-1
969.43	#NAME?	-2
970.153	0.85714	1.27273
970.876	-0.44444	-1.11111
971.598	1.2	0
972.321	-0.22222	0.75
973.044	-0.18182	-2
973.767	-0.57143	-2
974.489	0.18182	0.46154
975.212	0.46154	0.4
975.934	-6	2
976.656	-1.2	-2.44444
977.378	-14	-2.8
978.101	2	0
978.823	2	-0.22222
979.545	5	0.66667
980.266	-0.85714	1.5
980.988	-1.5	-0.57143
981.71	10	1.27273
982.432	-1	-10
983.153	4	-2
983.875	0.28571	-1.5
984.596	0.46154	4
985.317	-0.4	0.57143
986.038	2	0.54546
986.759	-1.33333	0
987.481	1	-2
988.201	0.76923	-0.66667
988.922	0.31579	-0.18182
989.643	0.57143	-1.55556
990.364	1.2	-0.25
991.084	-2.8	0.5
991.805	-6	1
992.525	-0.66667	-0.28571
993.246	-1.33333	2
993.966	-0.5	-4.66667
994.686	-0.31579	0
995.406	10	2
996.126	-4.66667	0
996.846	Inf	-4
997.566	-0.08696	6
998.286	2.66667	1.55556
999.005	-1.63636	-0.5
999.725	0.90909	1.2
1000.44	-1	0.66667
1001.16	-0.22222	-0.22222
1001.88	#NAME?	2
1002.6	0	0
1003.32	-2.8	#NAME?
1004.04	-0.54546	1
1004.76	2.66667	1.2
1005.48	-1.5	-4
1006.2	1.33333	0
1006.92	#NAME?	-10
1007.63	2	3.33333
1008.35	-3	0
1009.07	2	-3.33333
1009.79	0.76923	0.66667
1010.51	#NAME?	#NAME?
1011.23	2	0
1011.94	-0.2	2
1012.66	0.66667	-2
1013.38	1.55556	Inf
1014.1	-1.2	0.4
1014.82	6	1.2
1015.53	2	-0.66667
1016.25	-4.66667	2
1016.97	-0.22222	0.5
1017.69	-1.33333	-1
1018.4	0.4	0.66667
1019.12	-2	-0.8
1019.84	-6	Inf
1020.56	0	#NAME?
1021.27	2	#NAME?
1021.99	-0.4	Inf
1022.71	-14	0.28571
1023.42	2	2
1024.14	0	-14
1024.86	0	6
1025.57	-0.85714	3
1026.29	-1.42857	-0.33333
1027.01	0	-1.6
1027.72	0.15385	0
1028.44	0	1
1029.15	10	2
1029.87	-0.66667	-2
1030.59	6	-0.5
1031.3	-10	-2
1032.02	0.5	0.28571
1032.73	-0.15385	-2
1033.45	0.66667	-2
1034.16	0	0.18182
1034.88	0.66667	0
1035.6	-1	1.55556
1036.31	0.18182	1.2
1037.03	0.5	10
1037.74	-2	0.28571
1038.46	-0.66667	#NAME?
1039.17	1.2	0.66667
1039.89	-0.66667	-2
1040.6	6	-2
1041.31	-0.66667	-3.33333
1042.03	0	0.66667
1042.74	-0.4	2
1043.46	0	NaN
1044.17	-0.75	2
1044.89	0	0.5
1045.6	0.75	0.46154
1046.31	-0.8	-0.66667
1047.03	3	0.66667
1047.74	2.5	-1.5
1048.46	0.28571	4.66667
1049.17	#NAME?	1
1049.88	0.8	1.33333
1050.6	2	1
1051.31	-0.33333	0.85714
1052.02	-2	-10
1052.74	-4	0.58824
1053.45	0.66667	0.18182
1054.16	2.5	2.57143
1054.88	0.4	0.22222
1055.59	6	-1
1056.3	Inf	-2.66667
1057.01	0.4	-0.5
1057.73	-2	-0.66667
1058.44	0.66667	-2.8
1059.15	0	0.66667
1059.86	-14	0
1060.58	6	Inf
1061.29	2	Inf
1062	-0.18182	-0.5
1062.71	0	0.22222
1063.42	0.85714	0.66667
1064.14	-0.28571	1.42857
1064.85	0.66667	1.2
1065.56	0.33333	2
1066.27	1.42857	1
1066.98	-2	1.6
1067.69	-2	2
1068.4	1	-0.57143
1069.12	-2	-0.66667
1069.83	-0.66667	2.8
1070.54	1.2	-2
1071.25	0	-6
1071.96	0	-1.33333
1072.67	2	1.42857
1073.38	0.4	0.66667
1074.09	2	-0.5
1074.8	-2.8	-0.4
1075.51	1.2	1
1076.22	2	2
1076.93	Inf	-0.85714
1077.64	-0.22222	-0.8
1078.35	0.15385	-2
1079.06	-0.33333	-0.15385
1079.77	-0.4	-0.4
1080.48	#NAME?	-0.66667
1081.19	3	-0.4
1081.9	0	6
1082.61	0.28571	0.66667
1083.32	0.22222	0.22222
1084.03	-2	0
1084.74	0.4	-1
1085.45	2	10
1086.16	0.66667	3.33333
1086.87	NaN	2
1087.58	1.33333	2
1088.29	2	0.4
1088.99	-0.18182	-4
1089.7	0.26087	2
1090.41	-0.66667	2
1091.12	2	0.5
1091.83	-1	0.15385
1092.54	2	0.66667
1093.24	1	0.5
1093.95	Inf	#NAME?
1094.66	-1.42857	-0.66667
1095.37	-0.5	2.66667
1096.08	-1.2	2
1096.78	14	0
1097.49	2.66667	1.2
1098.2	2	2.88889
1098.91	-0.5	-0.76923
1099.61	0.5	-2.44444
1100.32	2	2
1101.03	-0.44444	-0.5
1101.74	0.28571	-1.55556
1102.44	-0.28571	4
1103.15	#NAME?	#NAME?
1103.86	6	3.33333
1104.56	6	-0.18182
1105.27	-0.4	-10
1105.98	Inf	0.76923
1106.68	-1	4
1107.39	2	NaN
1108.1	-1.5	0.52632
1108.8	2	#NAME?
1109.51	-6	1.2
1110.21	Inf	-0.4
1110.92	18	2
1111.63	NaN	-0.18182
1112.33	-10	-2
1113.04	1.33333	0.46154
1113.74	-2	-2
1114.45	#NAME?	-0.85714
1115.15	0	0.15385
1115.86	-0.4	0.66667
1116.57	-2	#NAME?
1117.27	0.5	0
1117.98	-6	-0.11765
1118.68	-0.4	0.66667
1119.39	-2	-14
1120.09	-0.57143	Inf
1120.8	-0.18182	NaN
1121.5	-2	-0.5
1122.2	0.58824	-5
