# Supplementary material for: Chiral plasmonic superlattices from template-assisted assembly of achiral nanoparticles
Source: Nat Commun. 2025 Feb 16;16:1687. doi: 10.1038/s41467-025-56999-0 (PMC11830766; doi:10.1038/s41467-025-56999-0)
Supplement: Supplementary file 3 — Source Data [file 41467_2025_56999_MOESM3_ESM.zip › source data/Suppl.Fig/Fig. 34-35 glum/Suppl. Fig34/Au NPs L-triskelion.xlsx]

## Sheet: Sheet1
	LCP	RCP
354.737	2	-3
355.519	-3	1
356.301	1	0
357.083	7	10
357.865	-1	-3
358.647	4	2
359.429	-7	-5
360.211	-1	0
360.993	2	2
361.775	0	4
362.557	0	2
363.338	0	0
364.12	9	9
364.902	2	-4
365.683	5	8
366.464	1	4
367.246	-8	-2
368.027	-3	-6
368.808	-4	4
369.589	4	6
370.371	2	0
371.152	-2	4
371.933	1	-3
372.713	3	1
373.494	1	10
374.275	7	6
375.056	3	5
375.837	3	-9
376.617	8	6
377.398	-3	-6
378.178	0	5
378.959	0	8
379.739	7	-4
380.519	-3	-6
381.299	1	-4
382.08	2	-4
382.86	5	5
383.64	-2	4
384.42	4	-4
385.2	5	4
385.98	1	2
386.759	-11	-7
387.539	0	-2
388.319	-2	1
389.098	-2	-7
389.878	-3	-2
390.657	8	3
391.437	-6	-9
392.216	2	6
392.995	-3	1
393.775	6	-1
394.554	5	1
395.333	1	5
396.112	2	-8
396.891	0	0
397.67	2	-2
398.449	-3	-3
399.228	-1	1
400.006	-8	-1
400.785	-6	-7
401.564	-3	-6
402.342	1	1
403.121	7	2
403.899	-1	1
404.677	5	-2
405.456	-2	1
406.234	-3	-7
407.012	4	1
407.79	-5	-4
408.568	-4	-1
409.346	6	5
410.124	-5	-5
410.902	-10	0
411.68	0	-5
412.457	4	5
413.235	-2	5
414.013	7	0
414.79	-1	-2
415.568	-6	-3
416.345	-2	3
417.122	-6	-2
417.9	-6	-2
418.677	-3	-2
419.454	8	2
420.231	4	-4
421.008	-2	-8
421.785	-1	-7
422.562	-5	-4
423.339	7	-1
424.116	-2	1
424.892	-5	-1
425.669	8	4
426.445	0	8
427.222	-1	-3
427.998	-10	-2
428.775	5	8
429.551	1	1
430.327	3	1
431.104	-4	-2
431.88	-4	0
432.656	-2	1
433.432	-9	-1
434.208	-1	1
434.983	-2	5
435.759	0	-4
436.535	4	12
437.311	-2	4
438.086	0	0
438.862	-4	-3
439.637	-3	0
440.413	-3	1
441.188	8	7
441.963	-1	-3
442.739	1	1
443.514	1	-4
444.289	9	1
445.064	-1	-3
445.839	5	1
446.614	1	-4
447.389	0	0
448.163	2	-3
448.938	-1	-6
449.713	-6	-4
450.487	5	1
451.262	0	2
452.036	-2	-3
452.811	7	3
453.585	3	4
454.359	4	1
455.133	-1	7
455.907	6	3
456.682	0	-2
457.456	5	0
458.229	0	-3
459.003	4	9
459.777	6	5
460.551	1	-7
461.325	1	0
462.098	-2	-5
462.872	3	-1
463.645	3	3
464.419	4	-2
465.192	1	4
465.965	0	3
466.738	-6	-6
467.512	-10	-5
468.285	-3	0
469.058	-2	4
469.831	-2	-1
470.603	-2	-2
471.376	0	2
472.149	0	3
472.922	6	3
473.694	6	2
474.467	3	-1
475.239	3	6
476.012	0	3
476.784	-6	2
477.556	-1	0
478.329	-3	3
479.101	-6	2
479.873	5	6
480.645	11	8
481.417	-3	-7
482.189	2	1
482.961	-7	-5
483.732	-2	-2
484.504	3	3
485.276	5	4
486.047	9	3
486.819	-4	-4
487.59	3	8
488.362	2	4
489.133	-1	2
489.904	-9	-7
490.675	-2	-1
491.446	-4	-4
492.217	0	-1
492.988	0	-1
493.759	7	4
494.53	3	3
495.301	3	-3
496.072	5	9
496.842	4	4
497.613	6	1
498.383	-5	-1
499.154	2	1
499.924	5	6
500.694	4	1
501.465	1	7
502.235	12	10
503.005	1	3
503.775	10	11
504.545	4	7
505.315	12	11
506.085	-2	6
506.854	-3	3
507.624	8	8
508.394	5	7
509.163	2	2
509.933	10	14
510.702	0	2
511.472	7	13
512.241	-1	6
513.01	1	11
513.779	7	12
514.548	4	3
515.318	18	16
516.087	7	10
516.855	10	8
517.624	15	13
518.393	5	10
519.162	7	10
519.93	12	11
520.699	11	16
521.467	16	25
522.236	15	14
523.004	10	18
523.772	17	25
524.541	22	22
525.309	15	26
526.077	14	16
526.845	14	14
527.613	16	26
528.381	19	16
529.149	10	22
529.916	14	19
530.684	42	50
531.452	202	236
532.219	833	1030
532.987	3205	3858
533.754	9486	11174
534.522	4310	5120
535.289	440	520
536.056	50	69
536.823	34	31
537.59	18	17
538.357	23	22
539.124	5	9
539.891	7	10
540.658	11	18
541.425	6	14
542.191	12	13
542.958	14	15
543.724	8	24
544.491	31	32
545.257	42	54
546.024	33	45
546.79	49	50
547.556	45	53
548.322	51	67
549.088	51	52
549.854	59	77
550.62	60	72
551.386	65	75
552.152	61	76
552.918	69	77
553.683	75	85
554.449	82	92
555.214	83	97
555.98	82	91
556.745	93	118
557.51	97	117
558.276	108	121
559.041	107	124
559.806	123	145
560.571	140	163
561.336	140	166
562.101	155	184
562.866	152	192
563.63	188	200
564.395	189	231
565.16	191	235
565.924	228	259
566.689	229	281
567.453	243	276
568.217	268	319
568.982	274	329
569.746	308	355
570.51	317	373
571.274	353	419
572.038	369	429
572.802	408	470
573.566	431	495
574.33	431	522
575.093	462	557
575.857	493	578
576.621	518	595
577.384	561	641
578.147	576	661
578.911	597	697
579.674	621	735
580.437	639	756
581.201	658	789
581.964	690	814
582.727	725	851
583.49	726	892
584.252	742	892
585.015	748	914
585.778	767	930
586.541	776	923
587.303	791	942
588.066	810	1011
588.828	792	982
589.591	828	992
590.353	821	999
591.115	809	999
591.877	806	1000
592.64	797	985
593.402	797	968
594.164	787	959
594.926	802	962
595.687	764	928
596.449	776	940
597.211	757	922
597.972	773	891
598.734	754	901
599.495	728	880
600.257	711	848
601.018	717	849
601.78	704	829
602.541	655	797
603.302	659	777
604.063	667	733
604.824	631	734
605.585	626	702
606.346	592	673
607.106	598	675
607.867	581	653
608.628	560	649
609.388	564	629
610.149	540	599
610.909	533	593
611.67	525	570
612.43	509	567
613.19	507	541
613.95	481	530
614.71	460	509
615.47	440	481
616.23	464	489
616.99	425	483
617.75	431	450
618.51	423	458
619.269	406	447
620.029	395	430
620.788	403	434
621.548	405	421
622.307	389	405
623.067	399	410
623.826	381	400
624.585	385	401
625.344	385	383
626.103	371	383
626.862	368	391
627.621	365	366
628.38	366	366
629.138	344	363
629.897	359	365
630.656	347	350
631.414	348	334
632.173	353	346
632.931	359	353
633.689	374	351
634.448	357	346
635.206	368	344
635.964	349	327
636.722	363	353
637.48	359	338
638.238	346	334
638.995	349	320
639.753	360	320
640.511	355	318
641.268	352	319
642.026	353	319
642.783	346	305
643.541	339	318
644.298	351	302
645.055	346	302
645.812	357	295
646.569	343	305
647.326	332	300
648.083	339	312
648.84	337	304
649.597	323	292
650.354	313	290
651.11	304	269
651.867	303	274
652.624	282	264
653.38	287	263
654.136	284	251
654.893	276	245
655.649	260	235
656.405	270	229
657.161	255	235
657.917	256	230
658.673	251	234
659.429	244	223
660.185	224	209
660.94	218	208
661.696	217	203
662.452	207	195
663.207	213	204
663.962	205	186
664.718	195	178
665.473	190	182
666.228	176	176
666.983	167	174
667.739	175	166
668.494	164	165
669.248	169	166
670.003	146	157
670.758	149	152
671.513	151	151
672.267	143	149
673.022	142	137
673.776	136	132
674.531	128	133
675.285	116	129
676.039	113	126
676.794	116	106
677.548	110	133
678.302	110	120
679.056	99	108
679.81	110	123
680.563	103	106
681.317	101	106
682.071	100	112
682.824	80	104
683.578	94	94
684.331	92	95
685.085	87	97
685.838	74	92
686.591	82	85
687.345	76	77
688.098	90	104
688.851	79	86
689.604	79	89
690.356	79	80
691.109	67	75
691.862	76	83
692.615	68	79
693.367	72	76
694.12	64	76
694.872	68	66
695.624	63	68
696.377	68	73
697.129	56	57
697.881	52	62
698.633	55	65
699.385	63	72
700.137	57	63
700.889	55	58
701.641	50	60
702.392	53	63
703.144	55	56
703.895	65	64
704.647	48	52
705.398	54	54
706.15	56	69
706.901	46	60
707.652	58	51
708.403	43	50
709.154	56	58
709.905	42	53
710.656	52	48
711.407	45	49
712.158	60	58
712.908	54	51
713.659	53	57
714.409	46	50
715.16	54	50
715.91	44	57
716.66	42	42
717.411	40	39
718.161	37	43
718.911	30	44
719.661	39	46
720.411	36	35
721.16	44	47
721.91	32	29
722.66	32	35
723.41	38	37
724.159	36	36
724.909	30	30
725.658	21	38
726.407	28	34
727.156	28	36
727.906	18	25
728.655	37	34
729.404	23	18
730.153	32	37
730.902	33	27
731.65	24	25
732.399	30	29
733.148	24	18
733.896	20	25
734.645	23	32
735.393	18	25
736.141	26	26
736.89	10	19
737.638	24	26
738.386	19	14
739.134	25	16
739.882	20	16
740.63	14	15
741.378	32	26
742.125	21	24
742.873	29	31
743.621	18	16
744.368	20	21
745.116	14	18
745.863	20	16
746.61	16	24
747.357	7	11
748.105	26	17
748.852	4	4
749.599	16	11
750.346	18	20
751.092	15	10
751.839	20	15
752.586	21	13
753.332	20	22
754.079	17	15
754.825	18	18
755.572	13	14
756.318	14	17
757.064	18	16
757.81	9	14
758.556	8	9
759.302	6	9
760.048	9	11
760.794	10	10
761.54	16	16
762.286	7	9
763.031	8	9
763.777	9	8
764.522	15	23
765.268	7	2
766.013	15	14
766.758	12	9
767.503	7	13
768.248	5	4
768.993	12	11
769.738	3	8
770.483	15	9
771.228	8	10
771.973	16	12
772.717	6	3
773.462	9	5
774.206	15	22
774.951	11	16
775.695	11	12
776.439	14	21
777.183	13	5
777.928	8	11
778.672	1	-1
779.415	7	5
780.159	10	6
780.903	7	11
781.647	9	10
782.39	0	9
783.134	3	6
783.877	3	6
784.621	9	6
785.364	7	13
786.107	6	9
786.851	-7	4
787.594	5	-3
788.337	6	6
789.08	7	8
789.822	8	8
790.565	1	0
791.308	9	17
792.051	14	14
792.793	4	11
793.536	5	4
794.278	-6	4
795.02	-4	4
795.763	4	0
796.505	1	4
797.247	9	5
797.989	2	1
798.731	-2	1
799.473	3	7
800.214	8	12
800.956	12	8
801.698	6	9
802.439	-3	-4
803.181	5	2
803.922	13	11
804.663	1	4
805.405	3	4
806.146	10	13
806.887	1	2
807.628	-3	0
808.369	9	9
809.11	7	1
809.85	0	1
810.591	0	8
811.332	7	4
812.072	-1	2
812.813	11	13
813.553	4	9
814.293	5	-1
815.033	7	-5
815.774	6	8
816.514	7	8
817.254	2	2
817.994	11	5
818.733	0	3
819.473	4	3
820.213	-2	0
820.952	5	5
821.692	3	1
822.431	7	7
823.171	2	3
823.91	2	2
824.649	7	7
825.388	-1	-4
826.127	9	3
826.866	-6	3
827.605	7	3
828.344	-2	-6
829.083	5	4
829.821	0	12
830.56	1	1
831.298	-1	2
832.037	7	7
832.775	4	-1
833.513	-3	-2
834.252	0	-2
834.99	-5	-3
835.728	7	-3
836.466	-2	-2
837.204	-3	4
837.941	1	-3
838.679	3	1
839.417	-2	17
840.154	1	5
840.892	-3	-2
841.629	0	3
842.366	0	3
843.104	9	7
843.841	-1	0
844.578	-5	-3
845.315	10	5
846.052	1	4
846.789	3	2
847.525	4	4
848.262	-1	-3
848.999	4	5
849.735	0	5
850.472	4	-2
851.208	5	2
851.944	9	7
852.68	-5	5
853.416	13	11
854.153	2	-1
854.888	6	4
855.624	9	2
856.36	3	1
857.096	0	0
857.832	8	5
858.567	1	-1
859.303	-3	1
860.038	-10	-13
860.773	17	8
861.509	1	7
862.244	0	-1
862.979	3	5
863.714	-3	5
864.449	-1	-8
865.184	-1	-1
865.918	1	-1
866.653	2	8
867.388	-3	-3
868.122	0	3
868.857	4	0
869.591	-3	1
870.325	7	3
871.059	-7	-2
871.794	0	0
872.528	2	2
873.262	6	8
873.995	2	0
874.729	6	1
875.463	6	8
876.197	1	6
876.93	3	2
877.664	3	3
878.397	9	16
879.13	0	-2
879.864	-2	-2
880.597	6	-4
881.33	0	1
882.063	10	13
882.796	2	0
883.529	3	1
884.261	-2	6
884.994	12	7
885.727	-1	6
886.459	4	-1
887.192	2	3
887.924	3	3
888.656	-5	-7
889.388	-3	1
890.121	1	1
890.853	6	2
891.584	-2	3
892.316	-3	-7
893.048	-4	1
893.78	1	7
894.511	6	5
895.243	3	-3
895.974	-7	-2
896.706	6	-2
897.437	5	1
898.168	3	7
898.9	8	13
899.631	12	15
900.362	11	2
901.092	5	8
901.823	2	6
902.554	1	1
903.285	-3	-4
904.015	5	-3
904.746	4	-1
905.476	-4	-5
906.206	-2	4
906.937	6	8
907.667	4	3
908.397	2	4
909.127	2	0
909.857	6	-1
910.587	6	-5
911.316	-2	-6
912.046	-1	-4
912.776	-1	7
913.505	2	0
914.235	-5	-3
914.964	13	3
915.693	2	-1
916.422	6	7
917.151	0	-3
917.88	1	-5
918.609	-5	1
919.338	4	-2
920.067	3	-4
920.796	2	1
921.524	-6	2
922.253	3	5
922.981	2	7
923.71	-4	2
924.438	2	0
925.166	-4	3
925.894	-2	7
926.622	-7	0
927.35	-5	-3
928.078	-4	0
928.806	7	1
929.534	6	6
930.261	-4	2
930.989	4	4
931.716	3	3
932.444	3	3
933.171	-1	0
933.898	9	2
934.625	-4	-9
935.352	-3	-2
936.079	9	5
936.806	-2	-2
937.533	-1	-8
938.26	4	2
938.986	0	-3
939.713	-4	2
940.439	-1	1
941.166	2	4
941.892	0	6
942.618	-3	0
943.344	5	5
944.07	-5	-5
944.796	4	6
945.522	-5	-7
946.248	2	-4
946.974	-2	2
947.699	-7	-6
948.425	4	10
949.15	3	1
949.876	4	3
950.601	0	12
951.326	-4	1
952.051	-4	-3
952.776	3	7
953.501	-8	-4
954.226	11	3
954.951	5	-2
955.676	-8	-9
956.4	-1	-2
957.125	-1	1
957.849	0	2
958.574	2	4
959.298	1	0
960.022	-8	2
960.747	6	3
961.471	-10	-8
962.195	0	-2
962.918	-5	-1
963.642	-11	-3
964.366	-4	-3
965.09	0	-3
965.813	-4	3
966.537	-8	-10
967.26	-1	5
967.983	1	9
968.706	1	3
969.43	0	1
970.153	-9	-2
970.876	-2	-7
971.598	8	8
972.321	-11	-5
973.044	0	-7
973.767	0	7
974.489	-8	-5
975.212	15	10
975.934	2	0
976.656	1	-10
977.378	1	-6
978.101	3	3
978.823	4	5
979.545	2	1
980.266	7	1
980.988	5	9
981.71	9	2
982.432	-2	3
983.153	0	5
983.875	-1	-7
984.596	-3	1
985.317	-9	-5
986.038	7	4
986.759	8	8
987.481	0	-1
988.201	2	4
988.922	-5	-6
989.643	1	8
990.364	-7	-9
991.084	5	3
991.805	-3	-1
992.525	-6	-8
993.246	1	0
993.966	-2	5
994.686	2	2
995.406	-1	0
996.126	-14	-14
996.846	-2	6
997.566	-2	1
998.286	8	1
999.005	3	5
999.725	4	1
1000.44	4	2
1001.16	-4	-5
1001.88	-1	0
1002.6	2	2
1003.32	-2	2
1004.04	3	1
1004.76	-4	-1
1005.48	-2	6
1006.2	5	5
1006.92	-2	3
1007.63	-4	1
1008.35	7	7
1009.07	-1	4
1009.79	-2	-1
1010.51	-4	4
1011.23	-2	-2
1011.94	1	0
1012.66	0	1
1013.38	1	-1
1014.1	3	2
1014.82	-4	-1
1015.53	2	4
1016.25	5	0
1016.97	5	3
1017.69	-1	-3
1018.4	6	3
1019.12	-3	-7
1019.84	4	-4
1020.56	-1	1
1021.27	-1	1
1021.99	2	-2
1022.71	4	3
1023.42	8	0
1024.14	-3	4
1024.86	2	-1
1025.57	5	-1
1026.29	5	7
1027.01	-1	-9
1027.72	3	3
1028.44	-6	-2
1029.15	2	0
1029.87	0	3
1030.59	3	5
1031.3	0	-1
1032.02	4	3
1032.73	0	1
1033.45	0	-8
1034.16	-6	-5
1034.88	-1	-1
1035.6	8	1
1036.31	-8	-2
1037.03	-3	2
1037.74	8	6
1038.46	-1	1
1039.17	-10	-5
1039.89	0	4
1040.6	0	-1
1041.31	2	-8
1042.03	4	2
1042.74	2	0
1043.46	0	0
1044.17	-8	0
1044.89	-5	-3
1045.6	8	5
1046.31	-2	-4
1047.03	2	1
1047.74	1	7
1048.46	5	-2
1049.17	3	1
1049.88	-5	-1
1050.6	-6	-2
1051.31	5	2
1052.02	-2	3
1052.74	-11	-6
1053.45	6	5
1054.16	-8	1
1054.88	-5	-4
1055.59	-1	-3
1056.3	1	-7
1057.01	-3	-5
1057.73	-2	-4
1058.44	-1	6
1059.15	8	4
1059.86	-2	-2
1060.58	3	-3
1061.29	3	-3
1062	3	5
1062.71	-5	-4
1063.42	-2	-1
1064.14	-6	-1
1064.85	4	1
1065.56	4	0
1066.27	-3	-1
1066.98	9	1
1067.69	2	0
1068.4	5	9
1069.12	1	2
1069.83	-6	1
1070.54	0	-2
1071.25	-2	4
1071.96	1	5
1072.67	6	1
1073.38	-2	-1
1074.09	-3	-5
1074.8	-2	-3
1075.51	-3	-1
1076.22	-4	0
1076.93	2	5
1077.64	3	7
1078.35	0	1
1079.06	6	7
1079.77	2	3
1080.48	2	4
1081.19	4	6
1081.9	2	-1
1082.61	-10	-5
1083.32	5	4
1084.03	3	3
1084.74	2	6
1085.45	3	-2
1086.16	-8	2
1086.87	2	0
1087.58	-1	0
1088.29	3	2
1088.99	-2	6
1089.7	-1	0
1090.41	-2	0
1091.12	5	3
1091.83	7	6
1092.54	2	1
1093.24	5	3
1093.95	-2	2
1094.66	1	2
1095.37	-7	1
1096.08	-3	0
1096.78	-7	-7
1097.49	-4	-1
1098.2	-11	2
1098.91	4	9
1099.61	1	-10
1100.32	6	0
1101.03	-3	-5
1101.74	-1	-8
1102.44	-3	1
1103.15	-5	5
1103.86	-4	1
1104.56	-5	-6
1105.27	-2	3
1105.98	9	4
1106.68	3	-1
1107.39	0	0
1108.1	12	7
1108.8	-2	2
1109.51	4	1
1110.21	4	6
1110.92	3	0
1111.63	5	6
1112.33	0	1
1113.04	-8	-5
1113.74	0	7
1114.45	2	5
1115.15	7	6
1115.86	-2	-1
1116.57	-3	3
1117.27	2	2
1117.98	8	9
1118.68	-2	-1
1119.39	-3	4
1120.09	2	-2
1120.8	0	0
1121.5	3	5
1122.2	-3	7
