# Supplementary material for: Chiral plasmonic superlattices from template-assisted assembly of achiral nanoparticles
Source: Nat Commun. 2025 Feb 16;16:1687. doi: 10.1038/s41467-025-56999-0 (PMC11830766; doi:10.1038/s41467-025-56999-0)
Supplement: Supplementary file 3 — Source Data [file 41467_2025_56999_MOESM3_ESM.zip › source data/Suppl.Fig/Fig. 34-35 glum/Suppl. Fig34/Au NPs R-triskelion.xlsx]

## Sheet: Sheet1
	LCP	RCP
351.607	-7	3
352.39	0	0
353.172	-3	-5
353.954	-5	-3
354.737	2	5
355.519	-8	-7
356.301	-2	-3
357.083	3	-3
357.865	-4	-3
358.647	-3	-1
359.429	-6	-1
360.211	0	-2
360.993	5	12
361.775	-7	1
362.557	0	3
363.338	1	-4
364.12	-4	4
364.902	4	6
365.683	-1	3
366.464	1	9
367.246	-4	-9
368.027	-3	-2
368.808	-6	-1
369.589	0	0
370.371	5	3
371.152	7	2
371.933	5	1
372.713	-1	2
373.494	-5	-5
374.275	-1	6
375.056	-4	-10
375.837	-7	-9
376.617	4	8
377.398	0	3
378.178	-3	-6
378.959	-4	4
379.739	9	6
380.519	-6	-2
381.299	0	0
382.08	-1	1
382.86	1	5
383.64	-3	5
384.42	-1	5
385.2	0	4
385.98	-4	-1
386.759	-4	-2
387.539	0	-6
388.319	-1	-4
389.098	0	-5
389.878	0	-4
390.657	5	0
391.437	-1	1
392.216	0	-1
392.995	0	2
393.775	-4	-2
394.554	-2	-7
395.333	-3	4
396.112	5	4
396.891	2	0
397.67	3	0
398.449	-4	-5
399.228	0	-4
400.006	10	-4
400.785	-2	-5
401.564	3	-6
402.342	-1	7
403.121	0	2
403.899	-2	-6
404.677	-8	-8
405.456	10	-5
406.234	0	1
407.012	-2	-6
407.79	-1	1
408.568	7	1
409.346	-3	-2
410.124	-1	2
410.902	-2	4
411.68	-9	-5
412.457	-7	6
413.235	4	-4
414.013	2	7
414.79	3	1
415.568	-1	0
416.345	-2	-5
417.122	11	4
417.9	3	7
418.677	-1	4
419.454	-3	4
420.231	1	-4
421.008	1	3
421.785	-6	-5
422.562	1	0
423.339	4	-2
424.116	-7	-5
424.892	3	1
425.669	-3	-4
426.445	-5	-11
427.222	2	0
427.998	-5	-5
428.775	3	7
429.551	-19	0
430.327	2	2
431.104	-2	5
431.88	-3	6
432.656	1	2
433.432	-8	1
434.208	-6	-2
434.983	-1	3
435.759	4	4
436.535	8	7
437.311	-4	0
438.086	2	-3
438.862	-10	-3
439.637	-6	-7
440.413	3	1
441.188	2	11
441.963	0	4
442.739	-2	-7
443.514	10	8
444.289	-2	-6
445.064	7	4
445.839	9	2
446.614	-9	0
447.389	6	-1
448.163	-4	3
448.938	7	2
449.713	10	7
450.487	0	5
451.262	1	-2
452.036	0	-2
452.811	-5	-9
453.585	-7	-1
454.359	-3	-9
455.133	1	-1
455.907	2	3
456.682	-6	-4
457.456	2	3
458.229	-3	-9
459.003	0	-1
459.777	4	1
460.551	-1	-2
461.325	1	0
462.098	1	2
462.872	-3	-5
463.645	-1	7
464.419	6	7
465.192	-1	0
465.965	11	3
466.738	0	6
467.512	-1	-2
468.285	0	-3
469.058	0	3
469.831	8	5
470.603	1	2
471.376	4	2
472.149	6	9
472.922	1	-2
473.694	-2	0
474.467	2	7
475.239	-7	-10
476.012	3	2
476.784	7	1
477.556	-1	-7
478.329	-2	2
479.101	1	1
479.873	3	6
480.645	-4	-6
481.417	-2	7
482.189	-6	-6
482.961	-2	0
483.732	3	5
484.504	1	2
485.276	-1	-1
486.047	3	4
486.819	-3	1
487.59	-4	-3
488.362	-6	-8
489.133	7	4
489.904	-4	-5
490.675	8	0
491.446	1	-4
492.217	3	7
492.988	3	-1
493.759	4	4
494.53	-3	-2
495.301	-5	3
496.072	7	7
496.842	3	2
497.613	-2	-2
498.383	9	5
499.154	2	1
499.924	-1	-2
500.694	4	5
501.465	3	9
502.235	4	13
503.005	0	-2
503.775	6	4
504.545	9	5
505.315	-1	-3
506.085	10	3
506.854	3	5
507.624	0	-2
508.394	1	7
509.163	-4	4
509.933	0	0
510.702	7	3
511.472	5	10
512.241	0	2
513.01	0	-4
513.779	6	8
514.548	4	1
515.318	1	6
516.087	6	1
516.855	4	-1
517.624	-3	-9
518.393	-1	2
519.162	9	-1
519.93	11	16
520.699	3	7
521.467	7	6
522.236	5	5
523.004	10	11
523.772	16	8
524.541	15	11
525.309	5	8
526.077	6	12
526.845	-5	-1
527.613	6	-1
528.381	14	7
529.149	7	5
529.916	6	12
530.684	16	19
531.452	68	70
532.219	243	307
532.987	915	1076
533.754	2775	3051
534.522	1256	1421
535.289	145	140
536.056	30	28
536.823	7	13
537.59	3	4
538.357	5	6
539.124	8	12
539.891	4	3
540.658	2	2
541.425	12	7
542.191	5	2
542.958	8	5
543.724	11	11
544.491	21	15
545.257	17	19
546.024	34	29
546.79	22	28
547.556	32	28
548.322	30	32
549.088	39	38
549.854	42	37
550.62	40	48
551.386	43	39
552.152	49	47
552.918	57	54
553.683	56	54
554.449	58	58
555.214	67	62
555.98	63	65
556.745	71	63
557.51	78	78
558.276	81	81
559.041	87	87
559.806	94	94
560.571	98	99
561.336	118	106
562.101	128	115
562.866	137	124
563.63	149	135
564.395	153	146
565.16	185	157
565.924	185	158
566.689	213	186
567.453	228	197
568.217	242	208
568.982	261	239
569.746	264	249
570.51	292	264
571.274	319	278
572.038	343	295
572.802	374	312
573.566	403	346
574.33	423	365
575.093	446	375
575.857	472	392
576.621	500	412
577.384	534	444
578.147	558	463
578.911	594	483
579.674	601	489
580.437	657	512
581.201	683	551
581.964	698	555
582.727	719	563
583.49	751	603
584.252	761	618
585.015	773	598
585.778	812	620
586.541	818	646
587.303	810	649
588.066	854	656
588.828	837	649
589.591	856	652
590.353	865	662
591.115	847	657
591.877	835	659
592.64	847	631
593.402	841	647
594.164	833	638
594.926	805	615
595.687	795	618
596.449	787	600
597.211	775	607
597.972	739	602
598.734	748	582
599.495	739	554
600.257	725	563
601.018	693	557
601.78	680	523
602.541	672	498
603.302	640	513
604.063	634	484
604.824	607	490
605.585	596	447
606.346	562	455
607.106	543	436
607.867	533	423
608.628	504	431
609.388	484	399
610.149	483	390
610.909	471	378
611.67	466	399
612.43	449	361
613.19	424	351
613.95	425	354
614.71	394	335
615.47	386	336
616.23	383	323
616.99	363	310
617.75	355	306
618.51	354	293
619.269	340	296
620.029	326	271
620.788	324	283
621.548	314	285
622.307	309	271
623.067	306	258
623.826	289	248
624.585	285	258
625.344	289	262
626.103	279	256
626.862	269	237
627.621	257	255
628.38	260	232
629.138	267	244
629.897	244	232
630.656	242	216
631.414	245	226
632.173	247	226
632.931	248	234
633.689	249	227
634.448	231	228
635.206	244	212
635.964	242	230
636.722	244	231
637.48	221	228
638.238	240	212
638.995	234	215
639.753	220	228
640.511	234	219
641.268	215	207
642.026	215	217
642.783	210	222
643.541	208	217
644.298	218	209
645.055	216	204
645.812	224	203
646.569	208	211
647.326	213	206
648.083	202	204
648.84	195	194
649.597	190	195
650.354	196	195
651.11	188	206
651.867	194	184
652.624	181	193
653.38	166	180
654.136	172	187
654.893	170	180
655.649	165	181
656.405	179	178
657.161	159	164
657.917	157	169
658.673	151	160
659.429	152	163
660.185	159	155
660.94	146	152
661.696	127	146
662.452	146	150
663.207	145	146
663.962	139	139
664.718	119	141
665.473	123	130
666.228	126	131
666.983	131	135
667.739	116	128
668.494	119	121
669.248	113	102
670.003	108	115
670.758	104	102
671.513	100	101
672.267	94	99
673.022	98	94
673.776	90	92
674.531	91	84
675.285	85	89
676.039	93	87
676.794	94	94
677.548	81	80
678.302	94	90
679.056	71	83
679.81	73	68
680.563	83	77
681.317	85	67
682.071	72	73
682.824	68	72
683.578	74	74
684.331	65	66
685.085	73	65
685.838	68	66
686.591	64	67
687.345	62	63
688.098	60	60
688.851	64	62
689.604	68	61
690.356	63	57
691.109	57	51
691.862	60	63
692.615	57	60
693.367	61	56
694.12	60	52
694.872	50	47
695.624	46	49
696.377	54	54
697.129	49	38
697.881	46	37
698.633	50	43
699.385	43	46
700.137	35	40
700.889	47	38
701.641	43	37
702.392	44	41
703.144	50	44
703.895	47	38
704.647	38	35
705.398	46	45
706.15	43	35
706.901	47	36
707.652	34	35
708.403	45	46
709.154	49	39
709.905	43	34
710.656	32	29
711.407	31	35
712.158	41	38
712.908	41	33
713.659	34	31
714.409	43	36
715.16	44	39
715.91	29	26
716.66	33	32
717.411	38	33
718.161	34	25
718.911	27	25
719.661	31	22
720.411	24	25
721.16	28	24
721.91	25	26
722.66	31	35
723.41	32	20
724.159	15	23
724.909	30	26
725.658	15	15
726.407	24	28
727.156	25	26
727.906	16	15
728.655	22	17
729.404	29	23
730.153	21	22
730.902	23	19
731.65	20	16
732.399	24	26
733.148	16	18
733.896	15	14
734.645	23	19
735.393	16	14
736.141	21	19
736.89	16	12
737.638	29	22
738.386	19	18
739.134	21	17
739.882	17	10
740.63	31	18
741.378	22	16
742.125	12	16
742.873	14	20
743.621	11	13
744.368	16	9
745.116	17	12
745.863	12	17
746.61	17	13
747.357	15	15
748.105	20	19
748.852	8	6
749.599	21	13
750.346	4	4
751.092	10	6
751.839	2	2
752.586	13	12
753.332	7	0
754.079	11	12
754.825	14	6
755.572	8	11
756.318	7	6
757.064	5	11
757.81	11	13
758.556	13	12
759.302	7	16
760.048	10	9
760.794	10	5
761.54	14	4
762.286	8	3
763.031	14	8
763.777	14	20
764.522	4	5
765.268	21	18
766.013	-1	0
766.758	6	4
767.503	0	-2
768.248	6	0
768.993	5	6
769.738	8	14
770.483	9	15
771.228	3	5
771.973	3	11
772.717	8	8
773.462	5	10
774.206	5	1
774.951	6	5
775.695	4	9
776.439	12	12
777.183	18	6
777.928	10	11
778.672	1	9
779.415	15	17
780.159	5	-1
780.903	8	4
781.647	11	7
782.39	6	7
783.134	-8	-4
783.877	12	17
784.621	2	4
785.364	0	10
786.107	5	1
786.851	3	10
787.594	14	10
788.337	8	7
789.08	3	4
789.822	2	4
790.565	2	-4
791.308	11	9
792.051	8	-1
792.793	-2	1
793.536	11	4
794.278	8	6
795.02	5	8
795.763	10	9
796.505	9	4
797.247	11	7
797.989	1	9
798.731	5	0
799.473	8	5
800.214	2	4
800.956	-8	-3
801.698	3	7
802.439	4	5
803.181	2	0
803.922	12	1
804.663	8	6
805.405	-5	-3
806.146	2	9
806.887	-3	7
807.628	4	-2
808.369	-5	4
809.11	6	6
809.85	2	-2
810.591	1	1
811.332	2	3
812.072	4	0
812.813	4	2
813.553	1	4
814.293	5	5
815.033	-2	-8
815.774	-4	-4
816.514	7	5
817.254	2	5
817.994	6	9
818.733	1	-3
819.473	-2	3
820.213	-1	6
820.952	-1	4
821.692	-2	3
822.431	2	-1
823.171	10	11
823.91	-1	0
824.649	-2	2
825.388	1	5
826.127	1	3
826.866	1	1
827.605	-9	-3
828.344	2	2
829.083	-3	-4
829.821	5	4
830.56	3	1
831.298	3	4
832.037	-2	2
832.775	-1	-2
833.513	-5	-6
834.252	6	-2
834.99	1	-2
835.728	11	10
836.466	-2	0
837.204	1	-3
837.941	-1	4
838.679	6	10
839.417	0	5
840.154	-5	-3
840.892	0	-2
841.629	-2	2
842.366	2	-3
843.104	7	5
843.841	5	2
844.578	0	-6
845.315	3	-4
846.052	0	0
846.789	4	-2
847.525	-4	4
848.262	8	3
848.999	5	1
849.735	2	2
850.472	14	11
851.208	4	0
851.944	1	-1
852.68	-7	-1
853.416	-11	-7
854.153	4	0
854.888	2	5
855.624	-2	1
856.36	3	-4
857.096	0	-2
857.832	-1	-1
858.567	-2	5
859.303	-1	1
860.038	0	-1
860.773	-4	0
861.509	4	-4
862.244	11	9
862.979	6	7
863.714	-10	2
864.449	-8	1
865.184	8	8
865.918	11	8
866.653	5	9
867.388	-2	3
868.122	2	2
868.857	-1	-9
869.591	-1	0
870.325	5	1
871.059	-4	-4
871.794	8	-2
872.528	6	4
873.262	-1	-3
873.995	-4	-5
874.729	-1	2
875.463	3	-3
876.197	1	-3
876.93	-1	9
877.664	1	-8
878.397	-3	0
879.13	-1	-1
879.864	0	4
880.597	3	0
881.33	-5	1
882.063	5	2
882.796	5	3
883.529	9	3
884.261	6	1
884.994	1	1
885.727	-2	0
886.459	-3	-3
887.192	-3	-3
887.924	-1	-1
888.656	3	3
889.388	3	-7
890.121	-1	4
890.853	5	7
891.584	2	2
892.316	4	7
893.048	-1	-2
893.78	-3	-4
894.511	1	4
895.243	0	7
895.974	-4	-5
896.706	-1	0
897.437	-10	-4
898.168	4	4
898.9	-5	-3
899.631	3	9
900.362	0	-8
901.092	3	8
901.823	-7	1
902.554	-10	-5
903.285	-8	2
904.015	3	7
904.746	3	5
905.476	2	3
906.206	1	-3
906.937	-4	2
907.667	2	1
908.397	-1	2
909.127	-4	4
909.857	5	2
910.587	-5	-11
911.316	-6	-5
912.046	4	-3
912.776	0	9
913.505	0	-4
914.235	3	-2
914.964	-12	-9
915.693	13	2
916.422	-3	-8
917.151	-6	3
917.88	-3	-7
918.609	-7	-14
919.338	-6	-8
920.067	4	-2
920.796	-4	-3
921.524	-8	-4
922.253	7	6
922.981	-2	-1
923.71	3	-1
924.438	-1	6
925.166	-1	-7
925.894	9	0
926.622	-8	3
927.35	-2	5
928.078	-7	-10
928.806	-1	0
929.534	3	-2
930.261	1	5
930.989	-4	4
931.716	-1	-2
932.444	0	7
933.171	-1	1
933.898	-2	-2
934.625	4	3
935.352	5	6
936.079	-1	1
936.806	1	3
937.533	-6	2
938.26	-7	-7
938.986	-1	4
939.713	-5	-5
940.439	1	-2
941.166	1	6
941.892	5	3
942.618	2	-6
943.344	8	1
944.07	-6	-3
944.796	13	-7
945.522	-2	-6
946.248	-5	2
946.974	3	2
947.699	-6	-1
948.425	-3	2
949.15	13	6
949.876	-1	-6
950.601	-9	-2
951.326	-5	-9
952.051	1	2
952.776	-5	-2
953.501	-4	-5
954.226	4	2
954.951	2	-3
955.676	-1	-2
956.4	-1	0
957.125	-12	-6
957.849	-3	5
958.574	2	-1
959.298	9	1
960.022	2	0
960.747	-7	-5
961.471	3	7
962.195	-10	2
962.918	6	1
963.642	8	1
964.366	-5	-7
965.09	5	3
965.813	-10	2
966.537	4	6
967.26	0	-1
967.983	-13	-15
968.706	2	-5
969.43	-1	1
970.153	5	2
970.876	-7	-11
971.598	-4	-1
972.321	-4	-5
973.044	-5	-6
973.767	5	9
974.489	-6	-5
975.212	8	5
975.934	2	-4
976.656	1	4
977.378	-3	4
978.101	-2	0
978.823	-12	0
979.545	-7	3
980.266	2	5
980.988	1	7
981.71	3	-2
982.432	-1	-3
983.153	3	-1
983.875	4	3
984.596	8	5
985.317	-2	-3
986.038	-8	0
986.759	1	5
987.481	-6	-2
988.201	-9	-4
988.922	-11	-8
989.643	-9	-5
990.364	-4	-1
991.084	-2	12
991.805	1	-2
992.525	5	10
993.246	1	5
993.966	-3	-5
994.686	-8	-11
995.406	-3	2
996.126	-2	5
996.846	1	-1
997.566	11	12
998.286	-7	1
999.005	-1	-10
999.725	-8	-3
1000.44	-1	-3
1001.16	4	5
1001.88	-1	1
1002.6	-4	-4
1003.32	1	-6
1004.04	4	7
1004.76	7	-1
1005.48	1	7
1006.2	-5	-1
1006.92	-5	5
1007.63	-3	0
1008.35	-1	5
1009.07	1	0
1009.79	9	4
1010.51	-2	2
1011.23	3	0
1011.94	9	11
1012.66	-2	-1
1013.38	8	1
1014.1	-1	-4
1014.82	6	-3
1015.53	-2	0
1016.25	2	-5
1016.97	4	5
1017.69	-2	-10
1018.4	6	4
1019.12	0	-6
1019.84	-1	2
1020.56	-3	-3
1021.27	-1	0
1021.99	-4	-6
1022.71	3	-4
1023.42	6	0
1024.14	4	4
1024.86	5	5
1025.57	2	5
1026.29	1	6
1027.01	5	5
1027.72	7	6
1028.44	-1	-1
1029.15	-3	2
1029.87	-1	-2
1030.59	2	-1
1031.3	-2	3
1032.02	5	3
1032.73	-6	-7
1033.45	4	2
1034.16	-1	-1
1034.88	-4	-2
1035.6	-2	-6
1036.31	-6	-5
1037.03	5	3
1037.74	0	-5
1038.46	-1	-2
1039.17	4	1
1039.89	6	12
1040.6	2	-1
1041.31	1	2
1042.03	2	2
1042.74	-6	-9
1043.46	5	5
1044.17	5	11
1044.89	5	5
1045.6	-11	-5
1046.31	3	7
1047.03	5	-1
1047.74	-9	1
1048.46	4	3
1049.17	-4	4
1049.88	-14	-6
1050.6	-2	0
1051.31	5	7
1052.02	0	-5
1052.74	1	-3
1053.45	-2	-1
1054.16	-9	1
1054.88	-6	-4
1055.59	-4	2
1056.3	1	-1
1057.01	9	6
1057.73	0	-3
1058.44	4	2
1059.15	5	5
1059.86	3	-4
1060.58	-4	2
1061.29	-1	0
1062	-5	-6
1062.71	-3	-3
1063.42	5	2
1064.14	-6	-8
1064.85	8	4
1065.56	-7	-5
1066.27	-6	-1
1066.98	0	-2
1067.69	0	1
1068.4	-6	-2
1069.12	0	-1
1069.83	2	4
1070.54	-4	-1
1071.25	-1	-1
1071.96	1	1
1072.67	4	0
1073.38	3	2
1074.09	-4	0
1074.8	-1	6
1075.51	-8	-2
1076.22	4	0
1076.93	1	-1
1077.64	4	5
1078.35	7	6
1079.06	5	7
1079.77	-4	-6
1080.48	-3	3
1081.19	-5	1
1081.9	2	2
1082.61	-4	-3
1083.32	-5	-4
1084.03	0	-2
1084.74	-9	-6
1085.45	-1	0
1086.16	2	1
1086.87	0	0
1087.58	-5	-1
1088.29	-1	0
1088.99	5	6
1089.7	-13	-10
1090.41	4	8
1091.12	4	0
1091.83	1	3
1092.54	2	0
1093.24	6	2
1093.95	2	-2
1094.66	-1	-6
1095.37	3	5
1096.08	-1	-4
1096.78	4	-3
1097.49	-7	1
1098.2	3	0
1098.91	-3	-5
1099.61	-5	-3
1100.32	4	0
1101.03	7	11
1101.74	4	3
1102.44	9	12
1103.15	-2	2
1103.86	-2	1
1104.56	-2	1
1105.27	4	6
1105.98	1	-1
1106.68	1	3
1107.39	-5	0
1108.1	-1	-7
1108.8	-3	0
1109.51	1	-2
1110.21	1	-1
1110.92	5	-4
1111.63	0	0
1112.33	2	-3
1113.04	5	1
1113.74	0	4
1114.45	-2	2
1115.15	4	4
1115.86	4	6
1116.57	0	4
1117.27	-5	-3
1117.98	1	-2
1118.68	-2	-3
1119.39	0	-5
1120.09	-5	-9
1120.8	-5	-6
1121.5	0	-1
1122.2	-11	-6
