# Supplementary material for: Chiral plasmonic superlattices from template-assisted assembly of achiral nanoparticles
Source: Nat Commun. 2025 Feb 16;16:1687. doi: 10.1038/s41467-025-56999-0 (PMC11830766; doi:10.1038/s41467-025-56999-0)
Supplement: Supplementary file 3 — Source Data [file 41467_2025_56999_MOESM3_ESM.zip › source data/Suppl.Fig/Fig. 34-35 glum/Suppl. Fig35/L-triskelion air.xlsx]

## Sheet: Sheet1
	LCP	RCP
351.607	-5	-2
352.39	-3	-3
353.172	-2	7
353.954	-4	-4
354.737	-7	-1
355.519	-4	1
356.301	1	-3
357.083	2	3
357.865	1	-1
358.647	-4	-4
359.429	0	-4
360.211	4	1
360.993	4	6
361.775	-3	0
362.557	-1	4
363.338	-1	4
364.12	1	3
364.902	2	-1
365.683	4	-3
366.464	-10	-2
367.246	-3	2
368.027	3	5
368.808	-5	-4
369.589	-5	-9
370.371	3	-1
371.152	5	8
371.933	-1	-7
372.713	6	4
373.494	-6	-1
374.275	-2	-2
375.056	5	1
375.837	5	5
376.617	1	5
377.398	4	2
378.178	-1	0
378.959	-9	0
379.739	1	-1
380.519	5	4
381.299	-3	5
382.08	-9	2
382.86	0	-5
383.64	3	3
384.42	2	6
385.2	-8	-6
385.98	-8	-5
386.759	3	3
387.539	4	3
388.319	-1	4
389.098	4	3
389.878	5	4
390.657	4	4
391.437	-4	-3
392.216	-1	5
392.995	3	2
393.775	-5	-2
394.554	8	-1
395.333	2	2
396.112	3	2
396.891	-1	1
397.67	-3	1
398.449	0	-1
399.228	3	1
400.006	-2	-3
400.785	-1	4
401.564	-3	0
402.342	-1	-4
403.121	3	-1
403.899	-1	2
404.677	-2	-4
405.456	-5	-2
406.234	0	-1
407.012	3	-1
407.79	1	6
408.568	3	6
409.346	0	1
410.124	-3	-1
410.902	-2	-6
411.68	5	2
412.457	-8	-2
413.235	10	5
414.013	3	-3
414.79	-6	0
415.568	-2	-7
416.345	-5	5
417.122	-1	5
417.9	-2	6
418.677	9	5
419.454	-5	-2
420.231	-1	-4
421.008	10	3
421.785	-1	4
422.562	2	2
423.339	-1	0
424.116	1	1
424.892	-7	-2
425.669	7	-2
426.445	-2	-10
427.222	5	-2
427.998	-5	-2
428.775	-1	2
429.551	-1	-2
430.327	-5	1
431.104	-7	-9
431.88	1	-9
432.656	2	-3
433.432	0	3
434.208	3	12
434.983	3	0
435.759	9	-1
436.535	6	3
437.311	-10	-3
438.086	4	2
438.862	-4	6
439.637	3	1
440.413	-5	3
441.188	7	4
441.963	7	2
442.739	2	8
443.514	9	7
444.289	5	1
445.064	-6	-1
445.839	-6	-6
446.614	4	1
447.389	6	3
448.163	-3	3
448.938	6	8
449.713	5	-3
450.487	6	7
451.262	-1	-6
452.036	1	-6
452.811	5	5
453.585	5	-1
454.359	8	2
455.133	0	-4
455.907	-5	-6
456.682	-10	-6
457.456	-10	-8
458.229	-1	-1
459.003	-9	-1
459.777	3	3
460.551	6	0
461.325	-5	-3
462.098	6	1
462.872	3	1
463.645	5	0
464.419	-2	-2
465.192	5	-4
465.965	4	0
466.738	3	3
467.512	0	-3
468.285	-2	2
469.058	-1	0
469.831	3	1
470.603	-1	-3
471.376	4	5
472.149	5	2
472.922	13	8
473.694	3	5
474.467	2	3
475.239	-3	-1
476.012	3	0
476.784	-9	-7
477.556	2	3
478.329	-4	-4
479.101	-9	-4
479.873	2	-7
480.645	2	-2
481.417	-7	-1
482.189	8	-3
482.961	-1	0
483.732	2	-1
484.504	5	7
485.276	-3	-11
486.047	-1	1
486.819	-3	5
487.59	0	2
488.362	9	2
489.133	1	-1
489.904	5	-2
490.675	2	-2
491.446	-4	-6
492.217	-1	-1
492.988	-5	-7
493.759	0	-3
494.53	11	9
495.301	3	8
496.072	9	4
496.842	-5	0
497.613	6	0
498.383	-4	-2
499.154	5	5
499.924	3	1
500.694	3	12
501.465	3	-2
502.235	6	-1
503.005	1	7
503.775	-4	3
504.545	2	5
505.315	3	6
506.085	3	-3
506.854	-10	-1
507.624	10	2
508.394	6	2
509.163	6	-3
509.933	-5	0
510.702	-2	-6
511.472	-3	-5
512.241	3	0
513.01	1	9
513.779	5	2
514.548	1	11
515.318	0	2
516.087	7	5
516.855	2	-3
517.624	-2	-3
518.393	0	-1
519.162	5	6
519.93	5	-1
520.699	6	10
521.467	2	4
522.236	2	-2
523.004	2	5
523.772	7	6
524.541	3	6
525.309	4	9
526.077	7	8
526.845	6	4
527.613	6	1
528.381	5	11
529.149	0	2
529.916	10	7
530.684	13	11
531.452	51	61
532.219	222	278
532.987	848	1055
533.754	2544	3162
534.522	1192	1472
535.289	126	147
536.056	12	11
536.823	2	10
537.59	4	4
538.357	12	8
539.124	6	4
539.891	3	3
540.658	-4	4
541.425	5	6
542.191	4	7
542.958	14	9
543.724	17	17
544.491	11	14
545.257	25	32
546.024	23	32
546.79	30	26
547.556	24	27
548.322	28	31
549.088	31	32
549.854	31	40
550.62	45	51
551.386	36	53
552.152	44	51
552.918	55	51
553.683	50	51
554.449	62	62
555.214	67	74
555.98	79	68
556.745	81	88
557.51	81	93
558.276	95	102
559.041	111	106
559.806	103	118
560.571	130	128
561.336	130	139
562.101	135	143
562.866	158	145
563.63	163	160
564.395	181	191
565.16	202	191
565.924	212	221
566.689	232	240
567.453	246	249
568.217	274	274
568.982	295	288
569.746	310	324
570.51	349	337
571.274	370	364
572.038	406	391
572.802	426	407
573.566	467	439
574.33	490	461
575.093	498	492
575.857	544	511
576.621	579	549
577.384	611	585
578.147	621	607
578.911	657	642
579.674	690	668
580.437	728	702
581.201	747	723
581.964	778	748
582.727	811	766
583.49	835	779
584.252	851	806
585.015	859	840
585.778	887	819
586.541	879	851
587.303	889	870
588.066	928	881
588.828	943	865
589.591	912	867
590.353	923	888
591.115	915	867
591.877	923	872
592.64	906	867
593.402	900	859
594.164	890	844
594.926	909	833
595.687	890	828
596.449	861	829
597.211	844	798
597.972	845	799
598.734	819	777
599.495	799	768
600.257	798	749
601.018	779	729
601.78	742	718
602.541	735	696
603.302	702	677
604.063	670	641
604.824	669	627
605.585	641	615
606.346	632	619
607.106	633	595
607.867	609	576
608.628	575	574
609.388	558	540
610.149	562	527
610.909	530	517
611.67	513	510
612.43	519	494
613.19	492	484
613.95	489	468
614.71	465	442
615.47	446	441
616.23	456	421
616.99	419	416
617.75	410	415
618.51	398	403
619.269	403	385
620.029	379	375
620.788	369	361
621.548	380	360
622.307	369	341
623.067	353	341
623.826	350	344
624.585	334	336
625.344	328	332
626.103	328	331
626.862	323	308
627.621	309	314
628.38	293	304
629.138	300	313
629.897	297	303
630.656	295	303
631.414	304	296
632.173	294	304
632.931	287	292
633.689	286	309
634.448	291	299
635.206	276	292
635.964	270	301
636.722	275	289
637.48	249	279
638.238	270	289
638.995	265	279
639.753	264	274
640.511	258	266
641.268	255	289
642.026	253	272
642.783	257	274
643.541	236	272
644.298	243	271
645.055	244	258
645.812	240	255
646.569	236	284
647.326	229	253
648.083	221	249
648.84	225	248
649.597	222	245
650.354	216	223
651.11	208	220
651.867	202	231
652.624	221	235
653.38	193	208
654.136	190	214
654.893	194	218
655.649	188	212
656.405	186	206
657.161	177	201
657.917	182	180
658.673	176	189
659.429	181	178
660.185	173	166
660.94	169	181
661.696	147	169
662.452	158	175
663.207	150	159
663.962	154	170
664.718	152	175
665.473	144	150
666.228	137	146
666.983	139	139
667.739	137	158
668.494	128	136
669.248	137	130
670.003	110	130
670.758	120	130
671.513	123	129
672.267	110	124
673.022	116	107
673.776	115	112
674.531	105	108
675.285	107	114
676.039	91	105
676.794	101	108
677.548	89	105
678.302	81	87
679.056	88	104
679.81	93	93
680.563	91	91
681.317	87	95
682.071	88	104
682.824	91	101
683.578	70	70
684.331	70	85
685.085	73	74
685.838	77	77
686.591	68	72
687.345	76	78
688.098	66	70
688.851	62	81
689.604	66	68
690.356	67	74
691.109	70	75
691.862	63	65
692.615	59	75
693.367	50	57
694.12	62	72
694.872	58	63
695.624	53	62
696.377	67	55
697.129	52	63
697.881	52	55
698.633	45	53
699.385	40	46
700.137	50	46
700.889	44	50
701.641	45	43
702.392	50	60
703.144	40	44
703.895	40	47
704.647	44	43
705.398	35	43
706.15	38	48
706.901	44	51
707.652	46	51
708.403	42	46
709.154	36	36
709.905	32	41
710.656	41	38
711.407	48	46
712.158	43	45
712.908	37	43
713.659	51	52
714.409	40	39
715.16	46	51
715.91	41	28
716.66	40	32
717.411	31	29
718.161	34	40
718.911	38	38
719.661	24	32
720.411	33	32
721.16	33	36
721.91	29	26
722.66	34	33
723.41	33	34
724.159	26	27
724.909	20	22
725.658	23	33
726.407	25	21
727.156	33	34
727.906	19	28
728.655	22	23
729.404	22	21
730.153	23	24
730.902	21	24
731.65	27	25
732.399	15	17
733.148	18	24
733.896	15	16
734.645	26	27
735.393	18	20
736.141	24	26
736.89	16	16
737.638	14	18
738.386	13	14
739.134	13	18
739.882	25	19
740.63	10	16
741.378	19	23
742.125	20	17
742.873	15	12
743.621	18	7
744.368	4	16
745.116	2	5
745.863	21	27
746.61	14	13
747.357	12	15
748.105	11	17
748.852	18	11
749.599	12	5
750.346	18	9
751.092	15	18
751.839	20	15
752.586	12	11
753.332	8	4
754.079	10	17
754.825	14	11
755.572	11	12
756.318	3	3
757.064	12	6
757.81	13	19
758.556	18	17
759.302	19	16
760.048	8	2
760.794	7	3
761.54	14	7
762.286	6	11
763.031	8	10
763.777	18	9
764.522	6	7
765.268	9	9
766.013	18	8
766.758	8	4
767.503	17	14
768.248	1	3
768.993	7	15
769.738	3	5
770.483	6	9
771.228	10	7
771.973	10	8
772.717	5	8
773.462	7	8
774.206	15	15
774.951	3	9
775.695	5	13
776.439	-3	2
777.183	6	7
777.928	15	7
778.672	4	-2
779.415	7	8
780.159	13	5
780.903	0	0
781.647	4	-2
782.39	10	11
783.134	2	3
783.877	5	5
784.621	9	4
785.364	2	6
786.107	-5	-4
786.851	14	16
787.594	-3	6
788.337	-1	1
789.08	4	8
789.822	10	15
790.565	8	4
791.308	5	3
792.051	3	3
792.793	6	3
793.536	2	10
794.278	-6	-11
795.02	11	7
795.763	6	9
796.505	1	-5
797.247	5	5
797.989	1	4
798.731	11	12
799.473	-2	1
800.214	4	2
800.956	4	4
801.698	4	4
802.439	8	11
803.181	7	4
803.922	6	12
804.663	-4	1
805.405	-5	2
806.146	-3	5
806.887	-5	-5
807.628	2	1
808.369	0	-4
809.11	-4	2
809.85	4	4
810.591	7	3
811.332	-1	4
812.072	7	7
812.813	0	7
813.553	16	5
814.293	0	-2
815.033	9	5
815.774	5	7
816.514	3	1
817.254	3	6
817.994	9	6
818.733	9	10
819.473	-1	-4
820.213	-4	2
820.952	12	12
821.692	4	5
822.431	-1	-1
823.171	1	1
823.91	8	6
824.649	-5	1
825.388	4	0
826.127	0	1
826.866	6	0
827.605	4	-3
828.344	9	6
829.083	4	0
829.821	7	10
830.56	-1	5
831.298	4	1
832.037	2	1
832.775	7	4
833.513	2	-1
834.252	6	3
834.99	-2	3
835.728	2	1
836.466	1	2
837.204	1	5
837.941	4	6
838.679	4	-10
839.417	6	2
840.154	8	2
840.892	3	0
841.629	6	-1
842.366	2	0
843.104	0	-3
843.841	4	5
844.578	-6	-5
845.315	5	3
846.052	3	2
846.789	1	2
847.525	-2	-3
848.262	7	1
848.999	2	8
849.735	-8	-2
850.472	0	1
851.208	4	2
851.944	1	7
852.68	1	0
853.416	4	5
854.153	4	3
854.888	4	2
855.624	3	-1
856.36	6	9
857.096	1	-10
857.832	2	-1
858.567	1	-2
859.303	-9	-11
860.038	-4	-2
860.773	-5	4
861.509	-11	0
862.244	1	-1
862.979	4	-1
863.714	5	-1
864.449	-2	-3
865.184	3	3
865.918	3	5
866.653	9	6
867.388	4	2
868.122	1	-2
868.857	1	-1
869.591	3	-2
870.325	-6	1
871.059	10	15
871.794	1	10
872.528	4	9
873.262	3	14
873.995	2	4
874.729	-4	2
875.463	1	4
876.197	3	-1
876.93	3	3
877.664	1	-3
878.397	5	7
879.13	4	0
879.864	-1	6
880.597	0	-3
881.33	0	2
882.063	-3	-8
882.796	-3	4
883.529	8	12
884.261	1	4
884.994	-9	-6
885.727	-5	-1
886.459	2	8
887.192	-5	0
887.924	0	3
888.656	0	2
889.388	-3	2
890.121	-3	-3
890.853	-8	-12
891.584	2	2
892.316	0	4
893.048	6	7
893.78	-3	-4
894.511	-1	-1
895.243	8	7
895.974	-2	-1
896.706	2	-2
897.437	7	5
898.168	-1	-2
898.9	-6	-4
899.631	4	0
900.362	0	2
901.092	9	5
901.823	6	2
902.554	6	-5
903.285	4	4
904.015	0	-3
904.746	0	-4
905.476	2	2
906.206	6	3
906.937	-4	4
907.667	9	-1
908.397	7	5
909.127	5	1
909.857	-2	3
910.587	2	-1
911.316	4	-4
912.046	-2	-5
912.776	0	-3
913.505	-2	1
914.235	5	7
914.964	-1	1
915.693	-8	2
916.422	-3	-5
917.151	3	3
917.88	-3	3
918.609	-5	-3
919.338	-4	3
920.067	-4	-6
920.796	6	5
921.524	-2	-3
922.253	-5	-4
922.981	5	9
923.71	2	-3
924.438	-1	-4
925.166	-3	-4
925.894	5	3
926.622	3	7
927.35	3	5
928.078	-4	1
928.806	-5	-5
929.534	4	0
930.261	9	11
930.989	4	6
931.716	-5	-1
932.444	4	1
933.171	2	1
933.898	4	0
934.625	3	4
935.352	0	0
936.079	2	4
936.806	4	4
937.533	5	-1
938.26	2	-2
938.986	-6	1
939.713	-1	-5
940.439	8	7
941.166	1	1
941.892	2	-1
942.618	-3	-9
943.344	-2	-7
944.07	0	-2
944.796	5	2
945.522	5	-7
946.248	3	2
946.974	8	3
947.699	2	-1
948.425	4	0
949.15	4	5
949.876	3	-2
950.601	-5	-1
951.326	11	11
952.051	0	-3
952.776	0	1
953.501	-7	-8
954.226	2	3
954.951	0	1
955.676	-7	-4
956.4	-1	-1
957.125	1	4
957.849	8	3
958.574	-3	5
959.298	9	0
960.022	6	10
960.747	-9	-5
961.471	6	-3
962.195	-2	5
962.918	-5	7
963.642	2	7
964.366	-2	-3
965.09	2	-1
965.813	1	-1
966.537	-4	0
967.26	-4	2
967.983	-1	0
968.706	-1	1
969.43	-2	0
970.153	0	-4
970.876	3	3
971.598	2	5
972.321	4	3
973.044	4	3
973.767	0	2
974.489	-2	-1
975.212	1	-1
975.934	-10	-9
976.656	3	3
977.378	2	-2
978.101	-2	-3
978.823	0	-2
979.545	6	-4
980.266	0	6
980.988	-5	-2
981.71	-5	-8
982.432	-1	-3
983.153	10	7
983.875	9	2
984.596	1	8
985.317	-8	-7
986.038	-2	-6
986.759	2	3
987.481	6	4
988.201	-2	2
988.922	0	0
989.643	-9	-8
990.364	-4	-2
991.084	-3	2
991.805	-3	-2
992.525	7	3
993.246	-5	0
993.966	7	4
994.686	3	4
995.406	2	3
996.126	-9	0
996.846	6	2
997.566	4	11
998.286	3	-1
999.005	0	-1
999.725	3	0
1000.44	-2	-4
1001.16	-6	-4
1001.88	-4	-3
1002.6	-5	1
1003.32	-4	-7
1004.04	14	13
1004.76	1	2
1005.48	-10	-12
1006.2	3	-3
1006.92	0	0
1007.63	-5	2
1008.35	1	-4
1009.07	1	-3
1009.79	3	0
1010.51	1	-4
1011.23	4	3
1011.94	-6	-2
1012.66	-3	3
1013.38	2	4
1014.1	4	0
1014.82	-5	-1
1015.53	-7	-6
1016.25	4	-1
1016.97	4	-5
1017.69	5	3
1018.4	-3	-1
1019.12	-2	6
1019.84	-1	-3
1020.56	-2	7
1021.27	-2	-7
1021.99	-2	-6
1022.71	2	-4
1023.42	-1	2
1024.14	-11	1
1024.86	3	1
1025.57	9	2
1026.29	-4	-1
1027.01	-5	-2
1027.72	10	8
1028.44	4	0
1029.15	-9	-11
1029.87	2	0
1030.59	4	6
1031.3	-1	-6
1032.02	-8	-1
1032.73	-8	-5
1033.45	-3	-2
1034.16	3	3
1034.88	-1	0
1035.6	4	5
1036.31	-3	5
1037.03	2	-1
1037.74	-6	-2
1038.46	5	-4
1039.17	-8	-3
1039.89	1	2
1040.6	0	-3
1041.31	0	6
1042.03	-4	3
1042.74	5	4
1043.46	8	-5
1044.17	2	0
1044.89	-6	-6
1045.6	8	11
1046.31	-1	-7
1047.03	-3	-6
1047.74	-4	0
1048.46	-2	-1
1049.17	6	-5
1049.88	-3	-3
1050.6	0	0
1051.31	0	-10
1052.02	-3	3
1052.74	7	10
1053.45	-5	-7
1054.16	-1	6
1054.88	2	2
1055.59	5	5
1056.3	3	-6
1057.01	6	-5
1057.73	-2	0
1058.44	5	5
1059.15	0	-3
1059.86	-8	-4
1060.58	-4	-1
1061.29	2	1
1062	4	3
1062.71	-2	3
1063.42	3	0
1064.14	8	8
1064.85	0	-2
1065.56	-2	7
1066.27	-3	0
1066.98	8	6
1067.69	-1	7
1068.4	5	-9
1069.12	-4	-6
1069.83	-6	-6
1070.54	2	-3
1071.25	-2	-1
1071.96	0	2
1072.67	2	3
1073.38	6	2
1074.09	5	5
1074.8	5	4
1075.51	0	-1
1076.22	-2	-3
1076.93	0	0
1077.64	8	6
1078.35	-2	-2
1079.06	-7	-6
1079.77	10	3
1080.48	2	-2
1081.19	2	3
1081.9	-3	2
1082.61	-1	-12
1083.32	-2	5
1084.03	8	9
1084.74	4	1
1085.45	0	-2
1086.16	8	6
1086.87	0	-8
1087.58	1	3
1088.29	-2	-1
1088.99	-2	-5
1089.7	3	6
1090.41	6	4
1091.12	-2	0
1091.83	7	1
1092.54	1	2
1093.24	1	3
1093.95	4	-1
1094.66	5	0
1095.37	-1	0
1096.08	-8	1
1096.78	-1	1
1097.49	-8	-1
1098.2	-7	-11
1098.91	3	-3
1099.61	-3	-6
1100.32	2	3
1101.03	0	-3
1101.74	1	-3
1102.44	-2	0
1103.15	5	2
1103.86	-3	-2
1104.56	-3	-4
1105.27	0	13
1105.98	-5	0
1106.68	0	-1
1107.39	3	5
1108.1	0	-5
1108.8	4	2
1109.51	-1	-5
1110.21	0	-1
1110.92	-11	2
1111.63	-4	4
1112.33	10	0
1113.04	-3	0
1113.74	0	-4
1114.45	-2	-1
1115.15	6	-1
1115.86	-1	0
1116.57	6	-1
1117.27	1	2
1117.98	-6	-2
1118.68	-2	4
1119.39	-2	1
1120.09	-2	-1
1120.8	-3	3
1121.5	3	5
1122.2	4	3
