# Supplementary material for: Chiral plasmonic superlattices from template-assisted assembly of achiral nanoparticles
Source: Nat Commun. 2025 Feb 16;16:1687. doi: 10.1038/s41467-025-56999-0 (PMC11830766; doi:10.1038/s41467-025-56999-0)
Supplement: Supplementary file 3 — Source Data [file 41467_2025_56999_MOESM3_ESM.zip › source data/Suppl.Fig/Fig. 34-35 glum/Suppl. Fig35/L-triskelion glum.xlsx]

## Sheet: Sheet1
	Air	Glass
351.607	0.85714	-10
352.39	0	4
353.172	-3.6	2
353.954	0	-0.35294
354.737	1.5	-1
355.519	3.33333	0.66667
356.301	-4	0.33333
357.083	-0.4	2
357.865	Inf	0
358.647	0	-2
359.429	-2	-2
360.211	1.2	NaN
360.993	-0.4	0
361.775	2	-6
362.557	-3.33333	-0.46154
363.338	-3.33333	-1.2
364.12	-1	1.2
364.902	6	-0.66667
365.683	14	#NAME?
366.464	1.33333	-0.4
367.246	10	2
368.027	-0.5	-6
368.808	0.22222	-4
369.589	-0.57143	1
370.371	4	-1.63636
371.152	-0.46154	0.15385
371.933	-1.5	-0.5
372.713	0.4	-4
373.494	1.42857	0.28571
374.275	0	-0.66667
375.056	1.33333	-2
375.837	0	-2
376.617	-1.33333	7.33333
377.398	0.66667	-0.66667
378.178	2	-3.33333
378.959	2	-6
379.739	Inf	0
380.519	0.22222	-6
381.299	-8	Inf
382.08	3.14286	0.22222
382.86	-2	-0.66667
383.64	0	0.44444
384.42	-1	-2
385.2	0.28571	6
385.98	0.46154	-1.11111
386.759	0	0.4
387.539	0.28571	0.90909
388.319	-3.33333	-0.4
389.098	0.28571	-1
389.878	0.22222	4
390.657	0	2.8
391.437	0.28571	1.33333
392.216	-3	-1.33333
392.995	0.4	-3.33333
393.775	0.85714	NaN
394.554	2.57143	Inf
395.333	0	0
396.112	0.4	#NAME?
396.891	#NAME?	1.55556
397.67	4	-0.15385
398.449	-2	-0.66667
399.228	1	0
400.006	-0.4	1.11111
400.785	-3.33333	#NAME?
401.564	2	4.66667
402.342	-1.2	6
403.121	4	-0.8
403.899	-6	1.2
404.677	-0.66667	0.22222
405.456	0.85714	1.2
406.234	-2	0.18182
407.012	4	0
407.79	-1.42857	2
408.568	-0.66667	-2
409.346	-2	-0.22222
410.124	1	-4.66667
410.902	-1	2
411.68	0.85714	-0.66667
412.457	1.2	0.66667
413.235	0.66667	-10
414.013	Inf	1
414.79	2	1
415.568	-1.11111	0.4
416.345	#NAME?	1.2
417.122	-3	Inf
417.9	-4	-1.2
418.677	0.57143	-1.5
419.454	0.85714	0.22222
420.231	-1.2	2.66667
421.008	1.07692	6
421.785	-3.33333	1.33333
422.562	0	0.66667
423.339	2	-2
424.116	0	-1
424.892	1.11111	1.33333
425.669	3.6	-0.46154
426.445	-1.33333	0
427.222	4.66667	1
427.998	0.85714	0.66667
428.775	-6	2
429.551	-0.66667	6
430.327	3	1.6
431.104	-0.25	#NAME?
431.88	-2.5	-4.66667
432.656	-10	-2
433.432	-2	-1
434.208	-1.2	-6
434.983	2	NaN
435.759	2.5	0.28571
436.535	0.66667	2
437.311	1.07692	4
438.086	0.66667	0.13333
438.862	-10	-1
439.637	1	0
440.413	8	-3.33333
441.188	0.54546	1.6
441.963	1.11111	-1
442.739	-1.2	1.33333
443.514	0.25	-3.33333
444.289	1.33333	NaN
445.064	1.42857	-10
445.839	0	-1.42857
446.614	1.2	0.4
447.389	0.66667	1.33333
448.163	#NAME?	-2
448.938	-0.28571	-0.4
449.713	8	0.8
450.487	-0.15385	-0.28571
451.262	-1.42857	1.2
452.036	-2.8	-2.66667
452.811	0	0.66667
453.585	3	-2
454.359	1.2	2
455.133	-2	-2
455.907	-0.18182	-0.76923
456.682	0.5	0.18182
457.456	0.22222	-2.66667
458.229	0	2
459.003	1.6	-0.85714
459.777	0	4
460.551	2	0
461.325	0.5	6
462.098	1.42857	-1.2
462.872	1	-2
463.645	2	0
464.419	0	0.66667
465.192	18	2
465.965	2	-6
466.738	0	0.66667
467.512	-2	0
468.285	#NAME?	-2
469.058	2	-2
469.831	1	0.66667
470.603	-1	1
471.376	-0.22222	4
472.149	0.85714	-0.66667
472.922	0.47619	-2
473.694	-0.5	4
474.467	-0.4	2
475.239	1	#NAME?
476.012	2	4
476.784	0.25	-0.18182
477.556	-0.4	0.31579
478.329	0	-0.8
479.101	0.76923	0.66667
479.873	-3.6	0.33333
480.645	Inf	0
481.417	1.5	0
482.189	4.4	0.22222
482.961	2	1
483.732	6	0
484.504	-0.33333	-0.90909
485.276	-1.14286	-0.66667
486.047	#NAME?	-6
486.819	-8	0.25
487.59	-2	0.66667
488.362	1.27273	0
489.133	Inf	-2
489.904	4.66667	-2
490.675	Inf	0.54546
491.446	-0.4	0
492.217	0	Inf
492.988	-0.33333	-0.57143
493.759	-2	0
494.53	0.2	1.42857
495.301	-0.90909	1.33333
496.072	0.76923	0.66667
496.842	2	-0.18182
497.613	2	1.2
498.383	0.66667	-1.5
499.154	0	0.18182
499.924	1	-1
500.694	-1.2	-0.09524
501.465	10	-0.54546
502.235	2.8	0.08696
503.005	-1.5	-4
503.775	14	#NAME?
504.545	-0.85714	0
505.315	-0.66667	-0.33333
506.085	Inf	0
506.854	1.63636	-0.33333
507.624	1.33333	-2
508.394	1	-0.6
509.163	6	-2.8
509.933	2	-1.66667
510.702	-1	-0.52632
511.472	-0.5	0.28571
512.241	2	0.11765
513.01	-1.6	-0.35294
513.779	0.85714	0.22222
514.548	-1.66667	0.14286
515.318	-2	-0.66667
516.087	0.33333	-0.35294
516.855	-10	0.08696
517.624	-0.4	-0.37037
518.393	-2	-0.43902
519.162	-0.18182	0.06897
519.93	3	-0.57143
520.699	-0.5	-0.38095
521.467	-0.66667	0
522.236	Inf	-0.53659
523.004	-0.85714	-0.13333
523.772	0.15385	0
524.541	-0.66667	-0.47619
525.309	-0.76923	0.17143
526.077	-0.13333	-0.75
526.845	0.4	-0.30303
527.613	1.42857	-0.17391
528.381	-0.75	-0.15525
529.149	-2	-0.21149
529.916	0.35294	-0.18491
530.684	0.16667	-0.16341
531.452	-0.17857	-0.17179
532.219	-0.224	-0.16667
532.987	-0.21755	-0.31933
533.754	-0.21661	0.09231
534.522	-0.21021	0.05714
535.289	-0.15385	0.04444
536.056	0.08696	-0.57143
536.823	-1.33333	-0.35294
537.59	0	-0.48276
538.357	0.4	-0.8
539.124	0.4	-0.08
539.891	0	-0.06897
540.658	#NAME?	-1
541.425	-0.18182	-0.03175
542.191	-0.54546	-0.25
542.958	0.43478	-0.30769
543.724	0	-0.0202
544.491	-0.24	-0.16327
545.257	-0.24561	-0.27119
546.024	-0.32727	-0.01942
546.79	0.14286	-0.26471
547.556	-0.11765	-0.18182
548.322	-0.1017	-0.14286
549.088	-0.03175	-0.21898
549.854	-0.25352	-0.10959
550.62	-0.125	-0.125
551.386	-0.38202	-0.11494
552.152	-0.14737	-0.15556
552.918	0.07547	-0.10405
553.683	-0.0198	-0.23697
554.449	0	-0.18692
555.214	-0.09929	-0.11354
555.98	0.14966	-0.14719
556.745	-0.08284	-0.16418
557.51	-0.13793	-0.15182
558.276	-0.07107	-0.16994
559.041	0.04608	-0.17109
559.806	-0.13575	-0.23256
560.571	0.0155	-0.06186
561.336	-0.06691	-0.2
562.101	-0.05755	-0.20657
562.866	0.08581	-0.12731
563.63	0.01858	-0.20392
564.395	-0.05376	-0.12717
565.16	0.05598	-0.17377
565.924	-0.04157	-0.18242
566.689	-0.0339	-0.14178
567.453	-0.01212	-0.16232
568.217	0	-0.17098
568.982	0.02401	-0.15038
569.746	-0.04416	-0.14123
570.51	0.03499	-0.13823
571.274	0.01635	-0.19098
572.038	0.03764	-0.18646
572.802	0.04562	-0.15873
573.566	0.06181	-0.13837
574.33	0.06099	-0.13311
575.093	0.01212	-0.13743
575.857	0.06256	-0.15456
576.621	0.05319	-0.16814
577.384	0.04348	-0.16774
578.147	0.0228	-0.18106
578.911	0.0231	-0.16489
579.674	0.0324	-0.1599
580.437	0.03636	-0.20519
581.201	0.03265	-0.1836
581.964	0.03932	-0.19976
582.727	0.05707	-0.1921
583.49	0.06939	-0.17304
584.252	0.05432	-0.17426
585.015	0.02237	-0.22076
585.778	0.07972	-0.21421
586.541	0.03237	-0.18022
587.303	0.0216	-0.1956
588.066	0.05196	-0.21018
588.828	0.08628	-0.21484
589.591	0.05059	-0.211
590.353	0.03865	-0.19377
591.115	0.05387	-0.19702
591.877	0.05683	-0.18141
592.64	0.04399	-0.19385
593.402	0.04662	-0.19114
594.164	0.05306	-0.19655
594.926	0.08726	-0.14183
595.687	0.07218	-0.17764
596.449	0.03787	-0.18906
597.211	0.05603	-0.17575
597.972	0.05596	-0.16858
598.734	0.05263	-0.16308
599.495	0.03957	-0.19559
600.257	0.06335	-0.16435
601.018	0.06631	-0.09429
601.78	0.03288	-0.15092
602.541	0.05451	-0.11446
603.302	0.03626	-0.12806
604.063	0.04424	-0.12097
604.824	0.06482	-0.11669
605.585	0.0414	-0.14723
606.346	0.02078	-0.10897
607.106	0.06189	-0.1036
607.867	0.0557	-0.10657
608.628	0.00174	-0.08219
609.388	0.03279	-0.10781
610.149	0.06428	-0.06489
610.909	0.02483	-0.09693
611.67	0.00587	-0.10114
612.43	0.04936	-0.08903
613.19	0.01639	-0.05247
613.95	0.04389	-0.12775
614.71	0.05072	-0.04313
615.47	0.01127	-0.07946
616.23	0.07982	-0.09613
616.99	0.00719	-0.08485
617.75	-0.01212	-0.07407
618.51	-0.01248	-0.03874
619.269	0.04569	-0.0403
620.029	0.01061	-0.02719
620.788	0.02192	-0.04866
621.548	0.05405	-0.04071
622.307	0.07887	0.00521
623.067	0.03458	-0.03183
623.826	0.01729	-0.06061
624.585	-0.00597	-0.00274
625.344	-0.01212	0
626.103	-0.00911	-0.05375
626.862	0.04754	-0.01658
627.621	-0.01605	-0.00861
628.38	-0.03685	0.04106
629.138	-0.04241	0.02003
629.897	-0.02	0.01685
630.656	-0.02676	0.06345
631.414	0.02667	0.03129
632.173	-0.03345	0.06742
632.931	-0.01727	0.06509
633.689	-0.07731	0.02793
634.448	-0.02712	0.06026
635.206	-0.05634	0.03529
635.964	-0.10858	0.0867
636.722	-0.04965	0.11765
637.48	-0.11364	0.10996
638.238	-0.06798	0.09836
638.995	-0.05147	0.10119
639.753	-0.03718	0.12596
640.511	-0.03053	0.06393
641.268	-0.125	0.15008
642.026	-0.07238	0.1358
642.783	-0.06403	0.19018
643.541	-0.14173	0.11728
644.298	-0.10895	0.10127
645.055	-0.05578	0.08295
645.812	-0.06061	0.10296
646.569	-0.18462	0.10081
647.326	-0.09959	0.07629
648.083	-0.11915	0.12216
648.84	-0.09725	0.10052
649.597	-0.0985	0.06593
650.354	-0.03189	0.08727
651.11	-0.05608	0.12336
651.867	-0.13395	0.119
652.624	-0.0614	0.10101
653.38	-0.07481	0.16433
654.136	-0.11881	0.08163
654.893	-0.11651	0.107
655.649	-0.12	0.0701
656.405	-0.10204	0.08994
657.161	-0.12698	0.06928
657.917	0.01105	0.04695
658.673	-0.07123	0.06667
659.429	0.01671	0.0597
660.185	0.0413	0.04317
660.94	-0.06857	0.09719
661.696	-0.13924	0.09115
662.452	-0.1021	0.04301
663.207	-0.05825	0
663.962	-0.09877	-0.04106
664.718	-0.14067	0.05279
665.473	-0.04082	-0.00608
666.228	-0.0636	0.01791
666.983	0	-0.07261
667.739	-0.14237	-0.01993
668.494	-0.06061	0
669.248	0.05243	-0.0411
670.003	-0.16667	0.03584
670.758	-0.08	0.02985
671.513	-0.04762	-0.03831
672.267	-0.11966	-0.10612
673.022	0.08072	-0.10879
673.776	0.02643	0.09009
674.531	-0.02817	-0.1893
675.285	-0.06335	-0.08696
676.039	-0.14286	-0.08696
676.794	-0.06699	-0.11159
677.548	-0.16495	-0.02871
678.302	-0.07143	-0.04831
679.056	-0.16667	-0.11321
679.81	0	-0.26087
680.563	0	0
681.317	-0.08791	-0.03209
682.071	-0.16667	-0.1087
682.824	-0.10417	-0.21687
683.578	0	-0.03593
684.331	-0.19355	-0.01307
685.085	-0.01361	-0.14433
685.838	0	-0.08485
686.591	-0.05714	-0.11905
687.345	-0.02597	-0.01258
688.098	-0.05882	-0.11268
688.851	-0.26573	-0.08805
689.604	-0.02985	-0.14966
690.356	-0.09929	-0.05405
691.109	-0.06897	-0.17143
691.862	-0.03125	0.02985
692.615	-0.23881	-0.07634
693.367	-0.13084	-0.07092
694.12	-0.14925	-0.0177
694.872	-0.08265	-0.17544
695.624	-0.15652	-0.16667
696.377	0.19672	-0.13333
697.129	-0.1913	-0.1
697.881	-0.05608	-0.0531
698.633	-0.16327	-0.18182
699.385	-0.13954	-0.17241
700.137	0.08333	-0.01802
700.889	-0.12766	0.0155
701.641	0.04546	-0.08
702.392	-0.18182	0
703.144	-0.09524	-0.208
703.895	-0.16092	-0.26415
704.647	0.02299	0.12844
705.398	-0.20513	-0.15054
706.15	-0.23256	-0.03509
706.901	-0.14737	-0.23158
707.652	-0.10309	0.08
708.403	-0.09091	-0.08511
709.154	0	0.0339
709.905	-0.24658	0.05714
710.656	0.07595	-0.07273
711.407	0.04255	-0.08333
712.158	-0.04546	0.07692
712.908	-0.15	-0.25743
713.659	-0.01942	0
714.409	0.02532	0.02532
715.16	-0.10309	-0.15
715.91	0.37681	-0.37838
716.66	0.22222	-0.16471
717.411	0.06667	0.02817
718.161	-0.16216	-0.06593
718.911	0	0.09836
719.661	-0.28571	-0.08955
720.411	0.03077	0.02667
721.16	-0.08696	0
721.91	0.10909	0
722.66	0.02985	-0.57627
723.41	-0.02985	-0.19355
724.159	-0.03774	-0.25
724.909	-0.09524	-0.32558
725.658	-0.35714	0.08451
726.407	0.17391	0.2439
727.156	-0.02985	-0.14493
727.906	-0.38298	0.2
728.655	-0.04444	-0.04082
729.404	0.04651	0.0339
730.153	-0.04255	0.28571
730.902	-0.13333	-0.22222
731.65	0.07692	-0.32727
732.399	-0.125	-0.32558
733.148	-0.28571	0
733.896	-0.06452	-0.62069
734.645	-0.03774	-0.08
735.393	-0.10526	0.30303
736.141	-0.08	0.43902
736.89	0	0.22222
737.638	-0.25	-0.06897
738.386	-0.07407	0.2069
739.134	-0.32258	-0.13333
739.882	0.27273	-0.06667
740.63	-0.46154	0.11765
741.378	-0.19048	-0.04878
742.125	0.16216	-0.25
742.873	0.22222	0.22222
743.621	0.88	-0.4
744.368	-1.2	-0.44444
745.116	-0.85714	0.41861
745.863	-0.25	0
746.61	0.07407	0.37037
747.357	-0.22222	-0.10526
748.105	-0.42857	0.4
748.852	0.48276	0.28571
749.599	0.82353	0.47059
750.346	0.66667	-0.09524
751.092	-0.18182	0.125
751.839	0.28571	0
752.586	0.08696	-0.07407
753.332	0.66667	-0.19355
754.079	-0.51852	0.11765
754.825	0.24	-0.43478
755.572	-0.08696	-0.11765
756.318	0	-0.4
757.064	0.66667	-0.2
757.81	-0.375	0
758.556	0.05714	0
759.302	0.17143	-0.25
760.048	1.2	-0.11765
760.794	0.8	0.11765
761.54	0.66667	-0.42105
762.286	-0.58824	1.11111
763.031	-0.22222	0.06897
763.777	0.66667	0.28571
764.522	-0.15385	-0.6
765.268	0	0.22222
766.013	0.76923	0.08696
766.758	0.66667	-0.90909
767.503	0.19355	0.5
768.248	-1	-0.22222
768.993	-0.72727	0.28571
769.738	-0.5	0.66667
770.483	-0.4	0.57143
771.228	0.35294	-0.37838
771.973	0.22222	-0.37037
772.717	-0.46154	-0.08696
773.462	-0.13333	-0.4
774.206	0	0.88889
774.951	-1	-0.31579
775.695	-0.88889	Inf
776.439	10	0.33333
777.183	-0.15385	0.5
777.928	0.72727	-0.44444
778.672	6	-0.10526
779.415	-0.13333	-2
780.159	0.88889	-0.66667
780.903	NaN	-0.66667
781.647	6	0.4
782.39	-0.09524	-0.6
783.134	-0.4	-0.4
783.877	0	7.33333
784.621	0.76923	8
785.364	-1	0
786.107	0.22222	-0.13333
786.851	-0.13333	0
787.594	-6	2
788.337	#NAME?	-0.61539
789.08	-0.66667	0
789.822	-0.4	-0.93333
790.565	0.66667	0.22222
791.308	0.5	10
792.051	0	#NAME?
792.793	0.66667	2
793.536	-1.33333	-1.2
794.278	-0.58824	0.57143
795.02	0.44444	0.66667
795.763	-0.4	6
796.505	-3	-0.8
797.247	0	-0.4
797.989	-1.2	0.4
798.731	-0.08696	-0.4
799.473	6	-0.28571
800.214	0.66667	0.85714
800.956	0	0.16667
801.698	0	-1.2
802.439	-0.31579	-0.28571
803.181	0.54546	-0.26087
803.922	-0.66667	-0.66667
804.663	3.33333	2
805.405	4.66667	0
806.146	-8	1.5
806.887	0	-2
807.628	0.66667	-2
808.369	-2	0.54546
809.11	6	-6
809.85	0	-0.16667
810.591	0.8	-0.76923
811.332	-3.33333	3
812.072	0	12
812.813	-2	-0.28571
813.553	1.04762	-0.13333
814.293	-2	0
815.033	0.57143	0.75
815.774	-0.33333	-2
816.514	1	0.28571
817.254	-0.66667	2
817.994	0.4	0
818.733	-0.10526	1
819.473	-1.2	0
820.213	6	-0.4
820.952	0	0
821.692	-0.22222	0
822.431	0	-1.2
823.171	0	1
823.91	0.28571	6
824.649	3	0.8
825.388	2	-1
826.127	-2	0.22222
826.866	2	-2
827.605	14	0
828.344	0.4	-6
829.083	2	0
829.821	-0.35294	3.33333
830.56	-3	0.4
831.298	1.2	-2
832.037	0.66667	0.5
832.775	0.54546	5
833.513	6	0
834.252	0.66667	-14
834.99	-10	-4
835.728	0.66667	1
836.466	-0.66667	-2.53333
837.204	-1.33333	-1.33333
837.941	-0.4	0.4
838.679	-4.66667	-2
839.417	1	-2
840.154	1.2	0.25
840.892	2	2
841.629	2.8	0.5
842.366	2	0.66667
843.104	-2	-1.2
843.841	-0.22222	0.4
844.578	0.18182	0
845.315	0.5	-1
846.052	0.4	-0.22222
846.789	-0.66667	-2
847.525	-0.4	6
848.262	1.5	0.85714
848.999	-1.2	0.25
849.735	1.2	#NAME?
850.472	-2	0.16667
851.208	0.66667	6
851.944	-1.5	0.4
852.68	2	1.27273
853.416	-0.22222	1
854.153	0.28571	NaN
854.888	0.66667	0.46154
855.624	4	Inf
856.36	-0.4	4
857.096	-2.44444	-0.26087
857.832	6	0.72
858.567	-6	-1.5
859.303	-0.2	-2
860.038	0.66667	-0.5
860.773	18	-8
861.509	2	-1.55556
862.244	Inf	0
862.979	3.33333	Inf
863.714	3	-1.2
864.449	-0.4	0
865.184	0	-2
865.918	-0.5	2
866.653	0.4	4
867.388	0.66667	0.8
868.122	-6	1.11111
868.857	Inf	NaN
869.591	10	0
870.325	2.8	-0.28571
871.059	-0.4	2
871.794	-1.63636	1.42857
872.528	-0.76923	-0.28571
873.262	-1.29412	-1.42857
873.995	-0.66667	0.4
874.729	6	0
875.463	-1.2	-0.56
876.197	4	-2
876.93	0	0
877.664	-4	10
878.397	-0.33333	-2
879.13	2	-0.26087
879.864	-2.8	2
880.597	-2	1
881.33	-2	-4
882.063	-0.90909	0.52632
882.796	-14	-2.8
883.529	-0.4	3.33333
884.261	-1.2	-0.4
884.994	0.4	0
885.727	1.33333	-0.33333
886.459	-1.2	4
887.192	2	0
887.924	-2	1
888.656	-2	-10
889.388	10	-0.8
890.121	0	3.33333
890.853	-0.4	-1.5
891.584	0	0.18182
892.316	-2	Inf
893.048	-0.15385	1.11111
893.78	-0.28571	4
894.511	0	1.33333
895.243	0.13333	-0.8
895.974	0.66667	-0.47619
896.706	Inf	-0.22222
897.437	0.33333	1.38462
898.168	-0.66667	-0.46154
898.9	0.4	-1
899.631	2	0
900.362	-2	-0.28571
901.092	0.57143	8
901.823	1	3.33333
902.554	22	-0.22222
903.285	0	-6
904.015	-2	-0.28571
904.746	-2	0.28571
905.476	0	-0.66667
906.206	0.66667	2
906.937	#NAME?	2.8
907.667	2.5	22
908.397	0.33333	-1
909.127	1.33333	-1.2
909.857	-10	-2.66667
910.587	6	2
911.316	Inf	0.5
912.046	-0.85714	1.25
912.776	-2	6
913.505	6	-0.15385
914.235	-0.33333	-2
914.964	#NAME?	-3
915.693	3.33333	3
916.422	-0.5	6
917.151	0	-14
917.88	#NAME?	0.66667
918.609	0.5	4
919.338	14	-0.5
920.067	-0.4	-1.11111
920.796	0.18182	6
921.524	-0.4	2
922.253	0.22222	14
922.981	-0.57143	-3.6
923.71	-10	2
924.438	-1.2	0.5
925.166	-0.28571	2
925.894	0.5	1.5
926.622	-0.8	0
927.35	-0.5	6
928.078	3.33333	0
928.806	0	0
929.534	2	0
930.261	-0.2	2
930.989	-0.4	1.27273
931.716	1.33333	-0.76923
932.444	1.2	0.4
933.171	0.66667	0.57143
933.898	2	0
934.625	-0.28571	-1.55556
935.352	NaN	0.66667
936.079	-0.66667	-2
936.806	0	6
937.533	3	#NAME?
938.26	Inf	-0.66667
938.986	2.8	-2
939.713	-1.33333	2
940.439	0.13333	0
941.166	0	0
941.892	6	-0.4
942.618	-1	-0.33333
943.344	-1.11111	-6
944.07	-2	#NAME?
944.796	0.85714	0.15385
945.522	-12	-0.85714
946.248	0.4	1
946.974	0.90909	0.28571
947.699	6	-2
948.425	2	3.33333
949.15	-0.22222	0.28571
949.876	10	-0.8
950.601	1.33333	0.66667
951.326	0	1.14286
952.051	-2	4.66667
952.776	-2	-0.11765
953.501	-0.13333	-0.66667
954.226	-0.4	#NAME?
954.951	-2	-2
955.676	0.54546	-0.66667
956.4	0	2
957.125	-1.2	3.33333
957.849	0.90909	0.66667
958.574	-8	0.22222
959.298	2	-2
960.022	-0.5	1.33333
960.747	0.57143	1.14286
961.471	6	0.28571
962.195	-4.66667	-2
962.918	-12	14
963.642	-1.11111	-0.22222
964.366	-0.4	-3
965.09	6	-1.6
965.813	Inf	-1
966.537	2	-2
967.26	6	1.27273
967.983	2	-1.11111
968.706	#NAME?	0
969.43	2	0.75
970.153	-2	-2
970.876	0	-2
971.598	-0.85714	0.46154
972.321	0.28571	0.4
973.044	0.28571	2
973.767	-2	-2.44444
974.489	0.66667	-2.8
975.212	Inf	0
975.934	0.10526	-0.22222
976.656	0	0.66667
977.378	Inf	1.5
978.101	-0.4	-0.57143
978.823	-2	1.27273
979.545	10	-10
980.266	-2	-2
980.988	0.85714	-1.5
981.71	-0.46154	4
982.432	-1	0.57143
983.153	0.35294	0.54546
983.875	1.27273	0
984.596	-1.55556	-2
985.317	0.13333	-0.66667
986.038	-1	-0.18182
986.759	-0.4	-1.55556
987.481	0.4	-0.25
988.201	#NAME?	0.5
988.922	NaN	1
989.643	0.11765	-0.28571
990.364	0.66667	2
991.084	10	-4.66667
991.805	0.4	0
992.525	0.8	2
993.246	2	0
993.966	0.54546	-4
994.686	-0.28571	6
995.406	-0.4	1.55556
996.126	2	-0.5
996.846	1	1.2
997.566	-0.93333	0.66667
998.286	4	-0.22222
999.005	-2	2
999.725	2	0
1000.44	-0.66667	#NAME?
1001.16	0.4	1
1001.88	0.28571	1.2
1002.6	3	-4
1003.32	-0.54546	0
1004.04	0.07407	-10
1004.76	-0.66667	3.33333
1005.48	-0.18182	0
1006.2	Inf	-3.33333
1006.92	NaN	0.66667
1007.63	4.66667	#NAME?
1008.35	-3.33333	0
1009.07	-4	2
1009.79	2	-2
1010.51	-3.33333	Inf
1011.23	0.28571	0.4
1011.94	1	1.2
1012.66	#NAME?	-0.66667
1013.38	-0.66667	2
1014.1	2	0.5
1014.82	1.33333	-1
1015.53	0.15385	0.66667
1016.25	3.33333	-0.8
1016.97	-18	Inf
1017.69	0.5	#NAME?
1018.4	1	#NAME?
1019.12	-4	Inf
1019.84	-1	0.28571
1020.56	-3.6	2
1021.27	-1.11111	-14
1021.99	-1	6
1022.71	-6	3
1023.42	-6	-0.33333
1024.14	2.4	-1.6
1024.86	1	0
1025.57	1.27273	1
1026.29	1.2	2
1027.01	0.85714	-2
1027.72	0.22222	-0.5
1028.44	2	-2
1029.15	-0.2	0.28571
1029.87	2	-2
1030.59	-0.4	-2
1031.3	-1.42857	0.18182
1032.02	1.55556	0
1032.73	0.46154	1.55556
1033.45	0.4	1.2
1034.16	0	10
1034.88	2	0.28571
1035.6	-0.22222	#NAME?
1036.31	-8	0.66667
1037.03	6	-2
1037.74	1	-2
1038.46	18	-3.33333
1039.17	0.90909	0.66667
1039.89	-0.66667	2
1040.6	-2	NaN
1041.31	-2	2
1042.03	14	0.5
1042.74	0.22222	0.46154
1043.46	8.66667	-0.66667
1044.17	2	0.66667
1044.89	0	-1.5
1045.6	-0.31579	4.66667
1046.31	-1.5	1
1047.03	-0.66667	1.33333
1047.74	2	1
1048.46	0.66667	0.85714
1049.17	22	-10
1049.88	0	0.58824
1050.6	NaN	0.18182
1051.31	-2	2.57143
1052.02	#NAME?	0.22222
1052.74	-0.35294	-1
1053.45	-0.33333	-2.66667
1054.16	-2.8	-0.5
1054.88	0	-0.66667
1055.59	0	-2.8
1056.3	-6	0.66667
1057.01	22	0
1057.73	2	Inf
1058.44	0	Inf
1059.15	-2	-0.5
1059.86	0.66667	0.22222
1060.58	1.2	0.66667
1061.29	0.66667	1.42857
1062	0.28571	1.2
1062.71	-10	2
1063.42	2	1
1064.14	0	1.6
1064.85	-2	2
1065.56	-3.6	-0.57143
1066.27	2	-0.66667
1066.98	0.28571	2.8
1067.69	-2.66667	-2
1068.4	-7	-6
1069.12	-0.4	-1.33333
1069.83	0	1.42857
1070.54	-10	0.66667
1071.25	0.66667	-0.5
1071.96	-2	-0.4
1072.67	-0.4	1
1073.38	1	2
1074.09	0	-0.85714
1074.8	0.22222	-0.8
1075.51	-2	-2
1076.22	-0.4	-0.15385
1076.93	NaN	-0.4
1077.64	0.28571	-0.66667
1078.35	0	-0.4
1079.06	0.15385	6
1079.77	1.07692	0.66667
1080.48	Inf	0.22222
1081.19	-0.4	0
1081.9	10	-1
1082.61	-1.69231	10
1083.32	-4.66667	3.33333
1084.03	-0.11765	2
1084.74	1.2	2
1085.45	-2	0.4
1086.16	0.28571	-4
1086.87	-2	2
1087.58	-1	2
1088.29	0.66667	0.5
1088.99	-0.85714	0.15385
1089.7	-0.66667	0.66667
1090.41	0.4	0.5
1091.12	2	#NAME?
1091.83	1.5	-0.66667
1092.54	-0.66667	2.66667
1093.24	-1	2
1093.95	3.33333	0
1094.66	2	1.2
1095.37	2	2.88889
1096.08	2.57143	-0.76923
1096.78	#NAME?	-2.44444
1097.49	1.55556	2
1098.2	-0.44444	-0.5
1098.91	Inf	-1.55556
1099.61	-0.66667	4
1100.32	-0.4	#NAME?
1101.03	-2	3.33333
1101.74	-4	-0.18182
1102.44	2	-10
1103.15	0.85714	0.76923
1103.86	0.4	4
1104.56	-0.28571	NaN
1105.27	-2	0.52632
1105.98	2	#NAME?
1106.68	-2	1.2
1107.39	-0.5	-0.4
1108.1	-2	2
1108.8	0.66667	-0.18182
1109.51	-1.33333	-2
1110.21	-2	0.46154
1110.92	2.88889	-2
1111.63	#NAME?	-0.85714
1112.33	2	0.15385
1113.04	2	0.66667
1113.74	-2	#NAME?
1114.45	0.66667	0
1115.15	2.8	-0.11765
1115.86	2	0.66667
1116.57	2.8	-14
1117.27	-0.66667	Inf
1117.98	1	NaN
1118.68	-6	-0.5
1119.39	6	-5
1120.09	0.66667
1120.8	#NAME?
1121.5	-0.5
1122.2	0.28571
