# Supplementary material for: Chiral plasmonic superlattices from template-assisted assembly of achiral nanoparticles
Source: Nat Commun. 2025 Feb 16;16:1687. doi: 10.1038/s41467-025-56999-0 (PMC11830766; doi:10.1038/s41467-025-56999-0)
Supplement: Supplementary file 3 — Source Data [file 41467_2025_56999_MOESM3_ESM.zip › source data/Suppl.Fig/Fig. 34-35 glum/Suppl. Fig35/R-triskelion air.xlsx]

## Sheet: Sheet1
	LCP	RCP
351.607	0	4
352.39	-5	-2
353.172	2	0
353.954	-9	-3
354.737	-1	-7
355.519	-5	-3
356.301	-5	-2
357.083	-1	4
357.865	1	1
358.647	1	0
359.429	6	-2
360.211	7	10
360.993	3	-3
361.775	-5	-5
362.557	-1	1
363.338	1	2
364.12	7	5
364.902	-1	-2
365.683	-6	2
366.464	1	3
367.246	3	6
368.027	5	-2
368.808	5	-5
369.589	-5	-4
370.371	2	3
371.152	-7	3
371.933	0	-3
372.713	3	-2
373.494	-1	-3
374.275	4	8
375.056	3	3
375.837	-2	0
376.617	-3	-6
377.398	2	4
378.178	-2	6
378.959	0	-5
379.739	2	2
380.519	-1	0
381.299	3	7
382.08	-6	-7
382.86	4	3
383.64	0	-3
384.42	0	4
385.2	6	8
385.98	2	1
386.759	7	2
387.539	-8	-5
388.319	-2	1
389.098	-3	-6
389.878	4	-6
390.657	1	-4
391.437	-1	-7
392.216	3	0
392.995	7	9
393.775	-2	-5
394.554	7	4
395.333	-5	1
396.112	-3	-1
396.891	12	11
397.67	8	6
398.449	-1	-2
399.228	-5	-3
400.006	0	0
400.785	2	4
401.564	3	-3
402.342	2	5
403.121	11	2
403.899	0	2
404.677	9	3
405.456	5	-2
406.234	4	8
407.012	1	-4
407.79	-9	-12
408.568	-2	-5
409.346	7	3
410.124	-2	-2
410.902	-7	-9
411.68	-3	-4
412.457	1	8
413.235	9	7
414.013	3	-2
414.79	2	4
415.568	-5	0
416.345	-2	-12
417.122	0	4
417.9	-4	3
418.677	0	-11
419.454	7	4
420.231	7	6
421.008	-4	-6
421.785	6	6
422.562	-3	-4
423.339	-1	-4
424.116	-7	2
424.892	2	1
425.669	-7	-2
426.445	9	5
427.222	3	4
427.998	-8	-8
428.775	5	-2
429.551	-6	3
430.327	1	1
431.104	-6	-2
431.88	-5	-4
432.656	-1	8
433.432	7	-3
434.208	-4	-6
434.983	-3	-5
435.759	0	5
436.535	8	4
437.311	-1	1
438.086	-4	8
438.862	-1	3
439.637	1	-2
440.413	2	-1
441.188	-3	-4
441.963	-2	-3
442.739	4	2
443.514	0	1
444.289	9	0
445.064	-1	1
445.839	3	1
446.614	-3	-3
447.389	-4	-3
448.163	1	4
448.938	-1	-3
449.713	3	-2
450.487	5	5
451.262	-5	-2
452.036	4	1
452.811	-4	-3
453.585	3	5
454.359	-7	-3
455.133	-5	-1
455.907	2	1
456.682	4	-5
457.456	-11	-1
458.229	-5	0
459.003	2	0
459.777	2	-6
460.551	-5	-5
461.325	-11	-9
462.098	0	-1
462.872	1	7
463.645	1	2
464.419	-7	-6
465.192	5	0
465.965	2	-8
466.738	7	2
467.512	0	-3
468.285	-3	3
469.058	4	1
469.831	-3	-1
470.603	-4	-2
471.376	0	-4
472.149	1	-1
472.922	0	-10
473.694	2	-1
474.467	2	-1
475.239	-3	1
476.012	-2	1
476.784	-2	-1
477.556	2	0
478.329	3	-1
479.101	1	1
479.873	8	9
480.645	-4	-5
481.417	3	-1
482.189	-2	3
482.961	5	2
483.732	3	5
484.504	-2	-2
485.276	3	2
486.047	4	-1
486.819	5	5
487.59	5	-2
488.362	-9	-8
489.133	4	-2
489.904	3	5
490.675	-1	-6
491.446	6	5
492.217	5	1
492.988	-2	2
493.759	1	1
494.53	-7	1
495.301	-2	1
496.072	-2	5
496.842	-6	-3
497.613	10	9
498.383	1	-7
499.154	6	4
499.924	10	15
500.694	4	-6
501.465	-1	2
502.235	-2	0
503.005	-1	0
503.775	0	3
504.545	4	6
505.315	-1	1
506.085	4	-3
506.854	-3	0
507.624	5	0
508.394	-1	2
509.163	9	15
509.933	6	2
510.702	4	8
511.472	3	0
512.241	6	3
513.01	8	14
513.779	4	6
514.548	0	5
515.318	5	4
516.087	2	3
516.855	-4	-1
517.624	1	-1
518.393	3	2
519.162	7	3
519.93	5	11
520.699	9	13
521.467	11	10
522.236	0	1
523.004	5	4
523.772	4	5
524.541	6	10
525.309	6	3
526.077	0	3
526.845	9	8
527.613	7	8
528.381	10	9
529.149	2	-4
529.916	8	9
530.684	21	28
531.452	84	87
532.219	351	349
532.987	1230	1304
533.754	3412	3847
534.522	1414	1677
535.289	153	163
536.056	27	23
536.823	8	8
537.59	7	6
538.357	6	5
539.124	9	11
539.891	3	6
540.658	5	11
541.425	3	1
542.191	8	3
542.958	7	2
543.724	20	26
544.491	30	32
545.257	24	26
546.024	31	38
546.79	30	30
547.556	30	25
548.322	29	36
549.088	38	47
549.854	33	44
550.62	44	44
551.386	42	57
552.152	59	62
552.918	54	64
553.683	68	68
554.449	63	59
555.214	72	72
555.98	85	88
556.745	85	94
557.51	85	90
558.276	84	103
559.041	111	122
559.806	108	112
560.571	128	125
561.336	139	142
562.101	146	153
562.866	162	163
563.63	180	190
564.395	176	196
565.16	211	212
565.924	215	220
566.689	224	246
567.453	244	261
568.217	270	282
568.982	280	295
569.746	305	340
570.51	338	332
571.274	365	381
572.038	381	404
572.802	397	431
573.566	429	452
574.33	454	492
575.093	471	496
575.857	519	520
576.621	543	566
577.384	556	572
578.147	590	605
578.911	607	633
579.674	613	662
580.437	636	679
581.201	653	727
581.964	708	728
582.727	716	742
583.49	750	771
584.252	761	804
585.015	788	802
585.778	772	812
586.541	782	816
587.303	790	823
588.066	788	855
588.828	801	859
589.591	822	856
590.353	801	859
591.115	816	859
591.877	800	859
592.64	784	835
593.402	768	841
594.164	771	819
594.926	755	799
595.687	761	796
596.449	733	792
597.211	716	809
597.972	719	779
598.734	710	756
599.495	700	734
600.257	669	729
601.018	667	720
601.78	633	700
602.541	616	683
603.302	625	662
604.063	604	644
604.824	577	646
605.585	576	617
606.346	551	599
607.106	538	593
607.867	530	565
608.628	514	559
609.388	498	541
610.149	511	525
610.909	478	503
611.67	471	495
612.43	449	497
613.19	448	494
613.95	420	457
614.71	406	438
615.47	406	426
616.23	388	413
616.99	380	398
617.75	384	405
618.51	364	385
619.269	342	374
620.029	353	375
620.788	343	375
621.548	344	369
622.307	336	333
623.067	328	364
623.826	319	335
624.585	312	335
625.344	308	318
626.103	301	313
626.862	306	317
627.621	283	313
628.38	285	297
629.138	285	294
629.897	303	317
630.656	290	283
631.414	276	292
632.173	284	289
632.931	268	280
633.689	259	288
634.448	257	281
635.206	282	274
635.964	278	280
636.722	269	293
637.48	277	279
638.238	269	260
638.995	260	272
639.753	262	251
640.511	263	266
641.268	257	257
642.026	259	260
642.783	254	248
643.541	263	254
644.298	254	247
645.055	253	248
645.812	245	244
646.569	248	229
647.326	244	229
648.083	227	243
648.84	247	223
649.597	236	240
650.354	240	233
651.11	225	223
651.867	236	221
652.624	232	212
653.38	224	214
654.136	214	206
654.893	217	214
655.649	215	190
656.405	221	191
657.161	202	184
657.917	206	191
658.673	197	181
659.429	188	180
660.185	200	173
660.94	177	178
661.696	174	156
662.452	169	165
663.207	183	164
663.962	178	144
664.718	165	151
665.473	149	149
666.228	150	153
666.983	152	137
667.739	139	129
668.494	141	144
669.248	146	127
670.003	133	138
670.758	129	120
671.513	118	125
672.267	130	116
673.022	123	123
673.776	111	114
674.531	118	106
675.285	117	115
676.039	105	101
676.794	96	107
677.548	100	108
678.302	99	94
679.056	89	93
679.81	83	84
680.563	82	84
681.317	78	96
682.071	86	81
682.824	76	82
683.578	81	85
684.331	83	92
685.085	72	69
685.838	70	69
686.591	68	58
687.345	68	73
688.098	60	80
688.851	75	71
689.604	67	64
690.356	64	62
691.109	74	74
691.862	58	62
692.615	55	67
693.367	57	62
694.12	57	67
694.872	59	67
695.624	62	54
696.377	61	62
697.129	65	65
697.881	61	54
698.633	45	48
699.385	51	46
700.137	40	49
700.889	46	44
701.641	52	51
702.392	50	49
703.144	49	47
703.895	41	35
704.647	45	46
705.398	45	45
706.15	44	45
706.901	48	44
707.652	42	39
708.403	47	42
709.154	39	41
709.905	36	46
710.656	43	38
711.407	46	47
712.158	44	34
712.908	44	36
713.659	36	43
714.409	47	38
715.16	38	34
715.91	37	36
716.66	36	39
717.411	32	26
718.161	23	22
718.911	23	31
719.661	34	37
720.411	34	31
721.16	39	29
721.91	25	24
722.66	20	33
723.41	25	27
724.159	25	27
724.909	20	25
725.658	23	22
726.407	26	19
727.156	17	25
727.906	27	39
728.655	24	22
729.404	24	20
730.153	27	27
730.902	17	17
731.65	25	26
732.399	19	17
733.148	24	21
733.896	22	24
734.645	25	24
735.393	21	24
736.141	13	16
736.89	12	14
737.638	11	21
738.386	14	19
739.134	19	15
739.882	24	21
740.63	17	21
741.378	15	15
742.125	18	8
742.873	18	20
743.621	11	14
744.368	16	19
745.116	24	21
745.863	21	25
746.61	5	13
747.357	13	8
748.105	16	18
748.852	21	20
749.599	13	9
750.346	9	14
751.092	12	12
751.839	4	14
752.586	15	17
753.332	17	15
754.079	5	5
754.825	17	11
755.572	14	6
756.318	1	10
757.064	17	10
757.81	11	16
758.556	7	15
759.302	16	14
760.048	7	16
760.794	15	20
761.54	3	7
762.286	3	14
763.031	7	5
763.777	10	6
764.522	6	11
765.268	12	9
766.013	-3	6
766.758	2	6
767.503	13	8
768.248	14	13
768.993	4	8
769.738	4	0
770.483	0	8
771.228	5	7
771.973	12	18
772.717	16	15
773.462	12	16
774.206	7	4
774.951	8	5
775.695	4	7
776.439	3	6
777.183	11	17
777.928	10	3
778.672	9	-4
779.415	11	15
780.159	11	15
780.903	3	3
781.647	8	9
782.39	5	5
783.134	8	0
783.877	5	4
784.621	3	9
785.364	13	9
786.107	2	9
786.851	6	2
787.594	3	4
788.337	14	12
789.08	9	8
789.822	7	9
790.565	3	4
791.308	6	6
792.051	6	7
792.793	4	5
793.536	17	16
794.278	10	10
795.02	2	1
795.763	7	5
796.505	3	3
797.247	3	4
797.989	-1	-3
798.731	6	2
799.473	-5	3
800.214	1	4
800.956	7	0
801.698	-7	1
802.439	-3	6
803.181	-2	2
803.922	1	-1
804.663	3	11
805.405	3	-1
806.146	-5	3
806.887	-2	2
807.628	-4	0
808.369	12	10
809.11	8	6
809.85	5	7
810.591	-1	4
811.332	12	11
812.072	10	6
812.813	3	6
813.553	0	8
814.293	8	0
815.033	1	-2
815.774	7	4
816.514	9	8
817.254	-1	1
817.994	8	1
818.733	6	8
819.473	6	5
820.213	3	10
820.952	0	6
821.692	-3	1
822.431	13	-5
823.171	9	7
823.91	-4	-6
824.649	-3	1
825.388	4	3
826.127	1	-1
826.866	5	2
827.605	-1	1
828.344	2	5
829.083	3	6
829.821	14	8
830.56	0	-1
831.298	7	-1
832.037	2	4
832.775	2	0
833.513	8	10
834.252	0	4
834.99	-5	-6
835.728	-1	4
836.466	0	2
837.204	2	5
837.941	5	5
838.679	-3	3
839.417	-1	3
840.154	-3	2
840.892	10	10
841.629	0	4
842.366	3	5
843.104	0	1
843.841	2	7
844.578	4	0
845.315	0	5
846.052	-2	6
846.789	8	3
847.525	0	-4
848.262	0	6
848.999	2	4
849.735	8	5
850.472	8	11
851.208	-1	-2
851.944	8	3
852.68	-3	-10
853.416	5	-4
854.153	-5	-2
854.888	4	7
855.624	2	-2
856.36	0	10
857.096	-4	-3
857.832	3	5
858.567	-5	-5
859.303	0	-2
860.038	-1	-2
860.773	-9	-2
861.509	2	4
862.244	1	6
862.979	-7	3
863.714	8	8
864.449	0	6
865.184	10	6
865.918	1	4
866.653	-4	5
867.388	-4	-5
868.122	6	6
868.857	0	2
869.591	10	-2
870.325	1	-7
871.059	1	-3
871.794	4	0
872.528	6	2
873.262	-1	6
873.995	1	-1
874.729	-8	-8
875.463	-12	-5
876.197	3	5
876.93	-3	-3
877.664	-5	-2
878.397	7	7
879.13	-2	-1
879.864	-4	-3
880.597	5	9
881.33	5	0
882.063	4	0
882.796	6	4
883.529	2	4
884.261	-1	5
884.994	3	-4
885.727	-3	-3
886.459	-1	-4
887.192	-4	-6
887.924	-4	-3
888.656	3	-9
889.388	6	-1
890.121	4	7
890.853	0	5
891.584	-6	-1
892.316	5	2
893.048	6	-1
893.78	-5	-4
894.511	-5	0
895.243	3	1
895.974	5	2
896.706	3	0
897.437	3	2
898.168	2	4
898.9	0	-5
899.631	1	0
900.362	11	10
901.092	3	8
901.823	-8	-3
902.554	-10	-3
903.285	-5	-2
904.015	1	-2
904.746	6	6
905.476	3	1
906.206	-6	-4
906.937	2	-1
907.667	-3	-9
908.397	7	6
909.127	2	0
909.857	4	4
910.587	3	-1
911.316	-10	-5
912.046	1	10
912.776	4	3
913.505	1	0
914.235	-3	0
914.964	-1	1
915.693	2	-8
916.422	1	9
917.151	-3	0
917.88	5	8
918.609	5	-1
919.338	-3	-6
920.067	2	4
920.796	2	3
921.524	-2	-4
922.253	0	3
922.981	1	4
923.71	1	5
924.438	7	7
925.166	0	6
925.894	-4	0
926.622	0	-6
927.35	-6	-3
928.078	9	7
928.806	4	1
929.534	-5	1
930.261	8	3
930.989	-3	4
931.716	-7	-4
932.444	-14	-7
933.171	5	0
933.898	-2	-10
934.625	11	3
935.352	2	-1
936.079	-5	-3
936.806	7	2
937.533	4	1
938.26	6	11
938.986	6	2
939.713	-5	-2
940.439	9	2
941.166	9	9
941.892	6	4
942.618	2	1
943.344	2	2
944.07	11	4
944.796	3	-2
945.522	2	7
946.248	-4	-9
946.974	-5	-3
947.699	-10	-7
948.425	-5	-3
949.15	1	0
949.876	-1	-4
950.601	-6	-9
951.326	-4	1
952.051	-6	1
952.776	0	4
953.501	-8	-4
954.226	5	4
954.951	-5	-4
955.676	-5	-1
956.4	1	-2
957.125	-8	-6
957.849	-3	2
958.574	0	-4
959.298	-7	-12
960.022	-5	0
960.747	1	-4
961.471	6	5
962.195	7	8
962.918	-1	-3
963.642	-1	4
964.366	2	-9
965.09	3	-3
965.813	-1	0
966.537	3	2
967.26	3	-1
967.983	-2	1
968.706	2	-8
969.43	7	5
970.153	8	9
970.876	-4	12
971.598	-1	3
972.321	6	12
973.044	4	3
973.767	2	2
974.489	2	-2
975.212	-6	-4
975.934	-3	4
976.656	-6	-2
977.378	0	-1
978.101	5	-3
978.823	-7	-12
979.545	4	-1
980.266	3	13
980.988	-7	-6
981.71	7	3
982.432	2	-3
983.153	-5	-7
983.875	1	5
984.596	-7	-8
985.317	-6	-13
986.038	-2	-9
986.759	3	4
987.481	-7	-5
988.201	0	2
988.922	-9	-15
989.643	2	0
990.364	2	3
991.084	-2	1
991.805	5	9
992.525	-11	-10
993.246	2	0
993.966	-2	-8
994.686	4	11
995.406	-2	-3
996.126	-8	-2
996.846	2	3
997.566	3	6
998.286	6	-1
999.005	-3	2
999.725	1	-2
1000.44	-2	-3
1001.16	-1	0
1001.88	1	7
1002.6	-1	3
1003.32	5	12
1004.04	1	0
1004.76	-2	3
1005.48	-1	-2
1006.2	-3	-8
1006.92	-5	-1
1007.63	8	6
1008.35	-4	-6
1009.07	0	-1
1009.79	2	12
1010.51	8	2
1011.23	4	-1
1011.94	-7	-2
1012.66	-3	1
1013.38	-3	-5
1014.1	-2	0
1014.82	-3	-5
1015.53	-3	-2
1016.25	-6	-4
1016.97	4	12
1017.69	-5	2
1018.4	3	2
1019.12	-6	6
1019.84	-5	3
1020.56	3	1
1021.27	-4	-5
1021.99	-5	-1
1022.71	3	-4
1023.42	6	2
1024.14	0	-1
1024.86	1	6
1025.57	-4	-3
1026.29	9	8
1027.01	0	-3
1027.72	-7	-1
1028.44	-6	-2
1029.15	-5	-8
1029.87	-4	-5
1030.59	0	-3
1031.3	0	9
1032.02	4	6
1032.73	2	4
1033.45	-2	-3
1034.16	-5	-8
1034.88	-5	-1
1035.6	-4	-6
1036.31	-3	2
1037.03	0	1
1037.74	-6	-4
1038.46	0	-3
1039.17	-5	-10
1039.89	-5	-4
1040.6	-4	6
1041.31	-4	-8
1042.03	2	4
1042.74	-3	0
1043.46	-5	-5
1044.17	2	-2
1044.89	3	3
1045.6	5	2
1046.31	2	0
1047.03	7	7
1047.74	0	4
1048.46	6	6
1049.17	4	1
1049.88	2	5
1050.6	-8	-7
1051.31	0	8
1052.02	3	6
1052.74	6	5
1053.45	8	6
1054.16	0	0
1054.88	1	-3
1055.59	-3	-3
1056.3	-3	1
1057.01	-3	4
1057.73	4	0
1058.44	-2	-1
1059.15	2	-1
1059.86	2	-7
1060.58	-13	-10
1061.29	-3	-13
1062	7	4
1062.71	5	-4
1063.42	1	5
1064.14	4	3
1064.85	-1	-4
1065.56	0	-3
1066.27	0	2
1066.98	-4	1
1067.69	1	0
1068.4	9	6
1069.12	-3	4
1069.83	1	-3
1070.54	3	-2
1071.25	-1	2
1071.96	-5	3
1072.67	-5	1
1073.38	-7	-4
1074.09	4	4
1074.8	3	1
1075.51	-1	0
1076.22	-1	-3
1076.93	-7	-5
1077.64	-11	-5
1078.35	2	-3
1079.06	6	3
1079.77	1	1
1080.48	-4	0
1081.19	11	16
1081.9	0	-4
1082.61	-2	-3
1083.32	4	5
1084.03	5	14
1084.74	-3	3
1085.45	-2	5
1086.16	2	0
1086.87	-8	-7
1087.58	-3	-7
1088.29	5	4
1088.99	-4	-6
1089.7	4	1
1090.41	-2	2
1091.12	3	4
1091.83	3	0
1092.54	4	-1
1093.24	5	3
1093.95	2	4
1094.66	-5	-4
1095.37	-2	-2
1096.08	4	2
1096.78	7	4
1097.49	11	4
1098.2	0	-7
1098.91	6	-1
1099.61	0	-2
1100.32	-3	-2
1101.03	2	-4
1101.74	-2	-5
1102.44	-3	5
1103.15	0	-1
1103.86	-3	0
1104.56	-1	-5
1105.27	4	7
1105.98	-2	-7
1106.68	-3	-8
1107.39	-3	-4
1108.1	1	-2
1108.8	5	6
1109.51	-4	0
1110.21	3	5
1110.92	-2	-3
1111.63	-4	-2
1112.33	6	8
1113.04	2	3
1113.74	2	5
1114.45	0	8
1115.15	-1	-2
1115.86	1	7
1116.57	-1	2
1117.27	1	-5
1117.98	-1	2
1118.68	7	6
1119.39	-2	-7
1120.09	1	1
1120.8	3	1
1121.5	-1	-1
1122.2	3	3
