# Supplementary material for: Chiral plasmonic superlattices from template-assisted assembly of achiral nanoparticles
Source: Nat Commun. 2025 Feb 16;16:1687. doi: 10.1038/s41467-025-56999-0 (PMC11830766; doi:10.1038/s41467-025-56999-0)
Supplement: Supplementary file 3 — Source Data [file 41467_2025_56999_MOESM3_ESM.zip › source data/Suppl.Fig/Fig. 34-35 glum/Suppl. Fig35/R-triskelion glum.xlsx]

## Sheet: Sheet1
	Air	Glass
351.607	-2	5
352.39	0.85714	NaN
353.172	2	-0.5
353.954	1	0.5
354.737	-1.5	-0.85714
355.519	0.5	0.13333
356.301	0.85714	-0.4
357.083	-3.33333	Inf
357.865	0	0.28571
358.647	2	1
359.429	4	1.42857
360.211	-0.35294	-2
360.993	Inf	-0.82353
361.775	0	2.66667
362.557	#NAME?	-2
363.338	-0.66667	-3.33333
364.12	0.33333	#NAME?
364.902	-0.66667	-0.4
365.683	4	-4
366.464	-1	-1.6
367.246	-0.66667	-0.76923
368.027	4.66667	0.4
368.808	Inf	1.42857
369.589	0.22222	NaN
370.371	-0.4	0.5
371.152	5	1.11111
371.933	-2	1.33333
372.713	10	-6
373.494	-1	0
374.275	-0.66667	-2.8
375.056	0	-0.85714
375.837	2	-0.25
376.617	-0.66667	-0.66667
377.398	-0.66667	-2
378.178	-4	-0.66667
378.959	-2	#NAME?
379.739	0	0.4
380.519	2	1
381.299	-0.8	NaN
382.08	-0.15385	#NAME?
382.86	0.28571	-1.33333
383.64	-2	-8
384.42	-2	-3
385.2	-0.28571	-2
385.98	0.66667	1.2
386.759	1.11111	0.66667
387.539	0.46154	-2
388.319	6	-1.2
389.098	-0.66667	-2
389.878	-10	-2
390.657	-3.33333	2
391.437	-1.5	#NAME?
392.216	2	-2
392.995	-0.25	-2
393.775	-0.85714	0.66667
394.554	0.54546	-1.11111
395.333	3	-14
396.112	1	0.22222
396.891	0.08696	2
397.67	0.28571	2
398.449	-0.66667	-0.22222
399.228	0.5	-2
400.006	NaN	4.66667
400.785	-0.66667	-0.85714
401.564	Inf	-6
402.342	-0.85714	-2.66667
403.121	1.38462	-2
403.899	-2	-1
404.677	1	0
405.456	4.66667	6
406.234	-0.66667	-2
407.012	-3.33333	-1
407.79	-0.28571	#NAME?
408.568	-0.85714	1.5
409.346	0.8	0.4
410.124	0	-6
410.902	-0.25	-6
411.68	-0.28571	0.57143
412.457	-1.55556	26
413.235	0.25	Inf
414.013	10	-1.11111
414.79	-0.66667	1
415.568	2	2
416.345	-1.42857	-0.85714
417.122	-2	0.93333
417.9	14	-0.8
418.677	-2	-3.33333
419.454	0.54546	-14
420.231	0.15385	-3.33333
421.008	-0.4	-1
421.785	0	0.18182
422.562	-0.28571	2
423.339	-1.2	6
424.116	3.6	0.33333
424.892	0.66667	1
425.669	1.11111	-0.28571
426.445	0.57143	-0.75
427.222	-0.28571	2
427.998	0	0
428.775	4.66667	-0.8
429.551	6	2
430.327	0	0
431.104	1	-4.66667
431.88	0.22222	-6
432.656	-2.57143	-0.66667
433.432	5	2.57143
434.208	-0.4	1
434.983	-0.5	-4
435.759	-2	0
436.535	0.66667	0.13333
437.311	#NAME?	2
438.086	-6	-10
438.862	-4	1.07692
439.637	-6	-0.15385
440.413	6	1
441.188	-0.28571	-1.38462
441.963	-0.4	-2
442.739	0.66667	-1.11111
443.514	-2	0.22222
444.289	2	-1
445.064	#NAME?	0.54546
445.839	1	1.27273
446.614	0	2
447.389	0.28571	2.8
448.163	-1.2	14
448.938	-1	1.11111
449.713	10	0.35294
450.487	0	-2
451.262	0.85714	-6
452.036	1.2	-2
452.811	0.28571	-0.57143
453.585	-0.5	1.5
454.359	0.8	-1
455.133	1.33333	Inf
455.907	0.66667	-0.4
456.682	-18	0.4
457.456	1.66667	-0.4
458.229	2	-1
459.003	2	-2
459.777	-4	1.2
460.551	0	-0.66667
461.325	0.2	2
462.098	-2	-0.66667
462.872	-1.5	-0.5
463.645	-0.66667	-2.66667
464.419	0.15385	-0.15385
465.192	2	2
465.965	-3.33333	1.14286
466.738	1.11111	-2
467.512	-2	-0.66667
468.285	#NAME?	-2
469.058	1.2	-2
469.831	1	0.46154
470.603	0.66667	-0.66667
471.376	-2	0.66667
472.149	Inf	-0.4
472.922	-2	-6
473.694	6	2
474.467	6	-1.11111
475.239	4	-0.35294
476.012	6	0.4
476.784	0.66667	1.5
477.556	2	-1.5
478.329	4	#NAME?
479.101	0	0
479.873	-0.11765	-0.66667
480.645	-0.22222	-0.4
481.417	4	-3.6
482.189	-10	0
482.961	0.85714	2
483.732	-0.5	-0.5
484.504	0	-0.66667
485.276	0.4	0
486.047	3.33333	-0.28571
486.819	0	4
487.59	4.66667	0.28571
488.362	0.11765	-0.28571
489.133	6	0.54546
489.904	-0.5	-0.22222
490.675	-1.42857	2
491.446	0.18182	-3.33333
492.217	1.33333	-0.8
492.988	#NAME?	4
493.759	0	0
494.53	2.66667	0.4
495.301	6	8
496.072	-4.66667	0
496.842	0.66667	0.4
497.613	0.10526	0
498.383	-2.66667	0.57143
499.154	0.4	0.66667
499.924	-0.4	-0.66667
500.694	-10	-0.22222
501.465	-6	-1
502.235	2	-1.05882
503.005	2	-2
503.775	-2	0.4
504.545	-0.4	0.57143
505.315	#NAME?	-1
506.085	14	1.07692
506.854	2	-0.5
507.624	2	-2
508.394	-6	-1.5
509.163	-0.5	#NAME?
509.933	1	NaN
510.702	-0.66667	0.8
511.472	2	-0.66667
512.241	0.66667	-2
513.01	-0.54546	-2
513.779	-0.4	-0.28571
514.548	-2	1.2
515.318	0.22222	-1.42857
516.087	-0.4	1.42857
516.855	1.2	3.33333
517.624	Inf	-1
518.393	0.4	-6
519.162	0.8	2.5
519.93	-0.75	-0.37037
520.699	-0.36364	-0.8
521.467	0.09524	0.15385
522.236	-2	0
523.004	0.22222	-0.09524
523.772	-0.22222	0.66667
524.541	-0.5	0.30769
525.309	0.66667	-0.46154
526.077	-2	-0.66667
526.845	0.11765	1.33333
527.613	-0.13333	2.8
528.381	0.10526	0.66667
529.149	-6	0.33333
529.916	-0.11765	-0.66667
530.684	-0.28571	-0.17143
531.452	-0.03509	-0.02899
532.219	0.00571	-0.23273
532.987	-0.05841	-0.16173
533.754	-0.11985	-0.09475
534.522	-0.17017	-0.12327
535.289	-0.06329	0.03509
536.056	0.16	0.06897
536.823	0	-0.6
537.59	0.15385	-0.28571
538.357	0.18182	-0.18182
539.124	-0.2	-0.4
539.891	-0.66667	0.28571
540.658	-0.75	0
541.425	1	0.52632
542.191	0.90909	0.85714
542.958	1.11111	0.46154
543.724	-0.26087	0
544.491	-0.06452	0.33333
545.257	-0.08	-0.11111
546.024	-0.2029	0.15873
546.79	0	-0.24
547.556	0.18182	0.13333
548.322	-0.21539	-0.06452
549.088	-0.21177	0.02597
549.854	-0.28571	0.12658
550.62	0	-0.18182
551.386	-0.30303	0.09756
552.152	-0.04959	0.04167
552.918	-0.16949	0.05405
553.683	0	0.03636
554.449	0.06557	0
555.214	0	0.07752
555.98	-0.03468	-0.03125
556.745	-0.10056	0.1194
557.51	-0.05714	0
558.276	-0.20321	0
559.041	-0.09442	0
559.806	-0.03636	0
560.571	0.02372	-0.01015
561.336	-0.02135	0.10714
562.101	-0.04682	0.107
562.866	-0.00615	0.09962
563.63	-0.05405	0.09859
564.395	-0.10753	0.04682
565.16	-0.00473	0.16374
565.924	-0.02299	0.15743
566.689	-0.09362	0.13534
567.453	-0.06733	0.14588
568.217	-0.04348	0.15111
568.982	-0.05217	0.088
569.746	-0.10853	0.05848
570.51	0.01791	0.10072
571.274	-0.0429	0.13735
572.038	-0.0586	0.15047
572.802	-0.08213	0.18076
573.566	-0.05221	0.1522
574.33	-0.08034	0.14721
575.093	-0.05171	0.17296
575.857	-0.00193	0.18519
576.621	-0.04148	0.19298
577.384	-0.02837	0.18405
578.147	-0.02511	0.18609
578.911	-0.04194	0.20613
579.674	-0.07686	0.20551
580.437	-0.0654	0.24808
581.201	-0.10725	0.21394
581.964	-0.02786	0.22825
582.727	-0.03567	0.24337
583.49	-0.02761	0.21861
584.252	-0.05495	0.2074
585.015	-0.01761	0.25529
585.778	-0.05051	0.26816
586.541	-0.04255	0.23497
587.303	-0.04092	0.2207
588.066	-0.08156	0.26225
588.828	-0.06988	0.25303
589.591	-0.04052	0.27056
590.353	-0.06988	0.26588
591.115	-0.05134	0.25266
591.877	-0.07113	0.23561
592.64	-0.063	0.29229
593.402	-0.09074	0.26075
594.164	-0.06038	0.26513
594.926	-0.05663	0.26761
595.687	-0.04496	0.25053
596.449	-0.07738	0.26965
597.211	-0.12197	0.24313
597.972	-0.08011	0.20433
598.734	-0.06276	0.24962
599.495	-0.04742	0.28616
600.257	-0.08584	0.25155
601.018	-0.07642	0.2176
601.78	-0.10053	0.26101
602.541	-0.10316	0.29744
603.302	-0.0575	0.2203
604.063	-0.0641	0.26834
604.824	-0.11284	0.21331
605.585	-0.06873	0.28571
606.346	-0.08348	0.21042
607.106	-0.09726	0.21859
607.867	-0.06393	0.23013
608.628	-0.08388	0.15615
609.388	-0.08277	0.19253
610.149	-0.02703	0.21306
610.909	-0.05097	0.21908
611.67	-0.04969	0.15491
612.43	-0.10148	0.21728
613.19	-0.09767	0.18839
613.95	-0.08438	0.18229
614.71	-0.07583	0.16187
615.47	-0.04808	0.1385
616.23	-0.06242	0.16997
616.99	-0.04627	0.1575
617.75	-0.05323	0.14826
618.51	-0.05608	0.18856
619.269	-0.08939	0.13837
620.029	-0.06044	0.18426
620.788	-0.08914	0.13509
621.548	-0.07013	0.09683
622.307	0.00897	0.13103
623.067	-0.10405	0.17021
623.826	-0.04893	0.1527
624.585	-0.0711	0.09945
625.344	-0.03195	0.098
626.103	-0.03909	0.08598
626.862	-0.03531	0.12648
627.621	-0.10067	0.00781
628.38	-0.04124	0.11382
629.138	-0.03109	0.09002
629.897	-0.04516	0.05042
630.656	0.02443	0.11354
631.414	-0.05634	0.08068
632.173	-0.01745	0.0888
632.931	-0.0438	0.05809
633.689	-0.10603	0.09244
634.448	-0.08922	0.01307
635.206	0.02878	0.14035
635.964	-0.00717	0.05085
636.722	-0.08541	0.05474
637.48	-0.00719	-0.03118
638.238	0.03403	0.12389
638.995	-0.04511	0.08463
639.753	0.04289	-0.03571
640.511	-0.01134	0.06623
641.268	0	0.03792
642.026	-0.00385	-0.00926
642.783	0.0239	-0.05556
643.541	0.03482	-0.04235
644.298	0.02794	0.04216
645.055	0.01996	0.05714
645.812	0.00409	0.09836
646.569	0.07967	-0.01432
647.326	0.06343	0.03341
648.083	-0.06809	-0.00985
648.84	0.10213	0.00514
649.597	-0.01681	-0.02597
650.354	0.0296	0.00512
651.11	0.00893	-0.09137
651.867	0.06565	0.05291
652.624	0.09009	-0.06417
653.38	0.04566	-0.08093
654.136	0.0381	-0.08357
654.893	0.01392	-0.05714
655.649	0.12346	-0.09249
656.405	0.14563	0.0056
657.161	0.09326	-0.03096
657.917	0.07557	-0.07362
658.673	0.08466	-0.05788
659.429	0.04348	-0.06984
660.185	0.14477	0.02548
660.94	-0.00563	-0.04027
661.696	0.10909	-0.13919
662.452	0.02395	-0.02703
663.207	0.10951	-0.00687
663.962	0.21118	0
664.718	0.08861	-0.16923
665.473	0	-0.05534
666.228	-0.0198	-0.03891
666.983	0.10381	-0.03008
667.739	0.07463	-0.09836
668.494	-0.02105	-0.01667
669.248	0.13919	0.10233
670.003	-0.0369	-0.06278
670.758	0.07229	0.01942
671.513	-0.05761	-0.00995
672.267	0.11382	-0.05181
673.022	0	0.04167
673.776	-0.02667	-0.02198
674.531	0.10714	0.08
675.285	0.01724	-0.04598
676.039	0.03884	0.06667
676.794	-0.10837	0
677.548	-0.07692	0.01242
678.302	0.05181	0.04348
679.056	-0.04396	-0.15584
679.81	-0.01198	0.07092
680.563	-0.0241	0.075
681.317	-0.2069	0.23684
682.071	0.05988	-0.01379
682.824	-0.07595	-0.05714
683.578	-0.04819	0
684.331	-0.10286	-0.01527
685.085	0.04255	0.11594
685.838	0.01439	0.02985
686.591	0.15873	-0.0458
687.345	-0.07092	-0.016
688.098	-0.28571	0
688.851	0.0548	0.03175
689.604	0.0458	0.10853
690.356	0.03175	0.1
691.109	0	0.11111
691.862	-0.06667	-0.04878
692.615	-0.19672	-0.05128
693.367	-0.08403	0.08547
694.12	-0.16129	0.14286
694.872	-0.12698	0.06186
695.624	0.13793	-0.06316
696.377	-0.01626	0
697.129	0	0.25287
697.881	0.12174	0.21687
698.633	-0.06452	0.15054
699.385	0.10309	-0.06742
700.137	-0.20225	-0.13333
700.889	0.04444	0.21177
701.641	0.01942	0.15
702.392	0.0202	0.07059
703.144	0.04167	0.12766
703.895	0.1579	0.21177
704.647	-0.02198	0.08219
705.398	0	0.02198
706.15	-0.02247	0.20513
706.901	0.08696	0.26506
707.652	0.07407	-0.02899
708.403	0.11236	-0.02198
709.154	-0.05	0.22727
709.905	-0.2439	0.23377
710.656	0.12346	0.09836
711.407	-0.02151	-0.12121
712.158	0.25641	0.07595
712.908	0.2	0.21622
713.659	-0.17722	0.09231
714.409	0.21177	0.17722
715.16	0.11111	0.12048
715.91	0.0274	0.10909
716.66	-0.08	0.03077
717.411	0.2069	0.14085
718.161	0.04444	0.30509
718.911	-0.2963	0.07692
719.661	-0.08451	0.33962
720.411	0.09231	-0.04082
721.16	0.29412	0.15385
721.91	0.04082	-0.03922
722.66	-0.49057	-0.12121
723.41	-0.07692	0.46154
724.159	-0.07692	-0.42105
724.909	-0.22222	0.14286
725.658	0.04444	0
726.407	0.31111	-0.15385
727.156	-0.38095	-0.03922
727.906	-0.36364	0.06452
728.655	0.08696	0.25641
729.404	0.18182	0.23077
730.153	0	-0.04651
730.902	0	0.19048
731.65	-0.03922	0.22222
732.399	0.11111	-0.08
733.148	0.13333	-0.11765
733.896	-0.08696	0.06897
734.645	0.04082	0.19048
735.393	-0.13333	0.13333
736.141	-0.2069	0.1
736.89	-0.15385	0.28571
737.638	-0.625	0.27451
738.386	-0.30303	0.05405
739.134	0.23529	0.21053
739.882	0.13333	0.51852
740.63	-0.21053	0.53061
741.378	0	0.31579
742.125	0.76923	-0.28571
742.873	-0.10526	-0.35294
743.621	-0.24	-0.16667
744.368	-0.17143	0.56
745.116	0.13333	0.34483
745.863	-0.17391	-0.34483
746.61	-0.88889	0.26667
747.357	0.47619	0
748.105	-0.11765	0.05128
748.852	0.04878	0.28571
749.599	0.36364	0.47059
750.346	-0.43478	0
751.092	0	0.5
751.839	-1.11111	0
752.586	-0.125	0.08
753.332	0.125	2
754.079	0	-0.08696
754.825	0.42857	0.8
755.572	0.8	-0.31579
756.318	-1.63636	0.15385
757.064	0.51852	-0.75
757.81	-0.37037	-0.16667
758.556	-0.72727	0.08
759.302	0.13333	-0.78261
760.048	-0.78261	0.10526
760.794	-0.28571	0.66667
761.54	-0.8	1.11111
762.286	-1.29412	0.90909
763.031	0.33333	0.54546
763.777	0.5	-0.35294
764.522	-0.58824	-0.22222
765.268	0.28571	0.15385
766.013	-6	2
766.758	-1	0.4
767.503	0.47619	-2
768.248	0.07407	2
768.993	-0.66667	-0.18182
769.738	2	-0.54546
770.483	-2	-0.5
771.228	-0.33333	-0.5
771.973	-0.4	-1.14286
772.717	0.06452	0
773.462	-0.28571	-0.66667
774.206	0.54546	1.33333
774.951	0.46154	0.18182
775.695	-0.54546	-0.76923
776.439	-0.66667	0
777.183	-0.42857	1
777.928	1.07692	-0.09524
778.672	5.2	-1.6
779.415	-0.30769	-0.125
780.159	-0.30769	3
780.903	0	0.66667
781.647	-0.11765	0.44444
782.39	0	-0.15385
783.134	2	0.66667
783.877	0.22222	-0.34483
784.621	-1	-0.66667
785.364	0.36364	-2
786.107	-1.27273	1.33333
786.851	1	-1.07692
787.594	-0.28571	0.33333
788.337	0.15385	0.13333
789.08	0.11765	-0.28571
789.822	-0.25	-0.66667
790.565	-0.28571	-6
791.308	0	0.2
792.051	-0.15385	2.57143
792.793	-0.22222	6
793.536	0.06061	0.93333
794.278	0	0.28571
795.02	0.66667	-0.46154
795.763	0.33333	0.10526
796.505	0	0.76923
797.247	-0.28571	0.44444
797.989	-1	-1.6
798.731	1	2
799.473	8	0.46154
800.214	-1.2	-0.66667
800.956	2	0.90909
801.698	2.66667	-0.8
802.439	-6	-0.22222
803.181	#NAME?	2
803.922	Inf	1.69231
804.663	-1.14286	0.28571
805.405	4	0.5
806.146	8	-1.27273
806.887	#NAME?	-5
807.628	2	6
808.369	0.18182	18
809.11	0.28571	0
809.85	-0.33333	Inf
810.591	-3.33333	0
811.332	0.08696	-0.4
812.072	0.5	2
812.813	-0.66667	0.66667
813.553	-2	-1.2
814.293	2	0
815.033	-6	-1.2
815.774	0.54546	0
816.514	0.11765	0.33333
817.254	#NAME?	-0.85714
817.994	1.55556	-0.4
818.733	-0.28571	-4
819.473	0.18182	-10
820.213	-1.07692	-2.8
820.952	-2	-3.33333
821.692	4	-10
822.431	4.5	6
823.171	0.25	-0.09524
823.91	-0.4	2
824.649	4	#NAME?
825.388	0.28571	-1.33333
826.127	Inf	-1
826.866	0.85714	0
827.605	#NAME?	1
828.344	-0.85714	0
829.083	-0.66667	-0.28571
829.821	0.54546	0.22222
830.56	-2	1
831.298	2.66667	-0.28571
832.037	-0.66667	#NAME?
832.775	2	-0.66667
833.513	-0.22222	-0.18182
834.252	-2	4
834.99	-0.18182	-6
835.728	-3.33333	0.09524
836.466	-2	2
837.204	-0.85714	-4
837.941	0	-3.33333
838.679	#NAME?	-0.5
839.417	-4	-2
840.154	10	0.5
840.892	0	-2
841.629	-2	#NAME?
842.366	-0.5	-10
843.104	-2	0.33333
843.841	-1.11111	0.85714
844.578	2	-2
845.315	-2	-14
846.052	-4	NaN
846.789	0.90909	6
847.525	-2	#NAME?
848.262	-2	0.90909
848.999	-0.66667	1.33333
849.735	0.46154	0
850.472	-0.31579	0.24
851.208	-0.66667	2
851.944	0.90909	Inf
852.68	-1.07692	1.5
853.416	18	0.44444
854.153	0.85714	2
854.888	-0.54546	-0.85714
855.624	Inf	6
856.36	-2	-14
857.096	0.28571	-2
857.832	-0.5	0
858.567	0	-4.66667
859.303	-2	#NAME?
860.038	-0.66667	-2
860.773	1.27273	2
861.509	-0.66667	Inf
862.244	-1.42857	0.2
862.979	5	-0.15385
863.714	0	3
864.449	-2	2.57143
865.184	0.5	0
865.918	-1.2	0.31579
866.653	-18	-0.57143
867.388	-0.22222	-10
868.122	0	0
868.857	-2	-1.6
869.591	3	2
870.325	-2.66667	1.33333
871.059	-4	0
871.794	2	3.33333
872.528	1	0.4
873.262	-2.8	-1
873.995	Inf	-0.22222
874.729	0	-6
875.463	0.82353	Inf
876.197	-0.5	-4
876.93	0	-2.5
877.664	0.85714	-2.57143
878.397	0	2
879.13	0.66667	0
879.864	0.28571	-2
880.597	-0.57143	2
881.33	2	3
882.063	2	0.85714
882.796	0.4	0.5
883.529	-0.66667	1
884.261	-3	1.42857
884.994	-14	0
885.727	0	2
886.459	-1.2	0
887.192	-0.4	0
887.924	0.28571	0
888.656	-4	0
889.388	2.8	-5
890.121	-0.54546	-3.33333
890.853	-2	-0.33333
891.584	1.42857	0
892.316	0.85714	-0.54546
893.048	2.8	-0.66667
893.78	0.22222	-0.28571
894.511	2	-1.2
895.243	1	-2
895.974	0.85714	-0.22222
896.706	2	2
897.437	0.4	0.85714
898.168	-0.66667	0
898.9	-2	0.5
899.631	2	-1
900.362	0.09524	-2
901.092	-0.90909	-0.90909
901.823	0.90909	2.66667
902.554	1.07692	0.66667
903.285	0.85714	3.33333
904.015	-6	-0.8
904.746	0	-0.5
905.476	1	-0.4
906.206	0.4	-4
906.937	6	6
907.667	-1	0.66667
908.397	0.15385	-6
909.127	2	#NAME?
909.857	0	0.85714
910.587	4	-0.75
911.316	0.66667	0.18182
912.046	-1.63636	14
912.776	0.28571	-2
913.505	2	-2
914.235	2	10
914.964	#NAME?	0.28571
915.693	-3.33333	1.46667
916.422	-1.6	-0.90909
917.151	2	6
917.88	-0.46154	-0.8
918.609	3	-0.66667
919.338	-0.66667	-0.28571
920.067	-0.66667	6
920.796	-0.4	0.28571
921.524	-0.66667	0.66667
922.253	-2	0.15385
922.981	-1.2	0.66667
923.71	-1.33333	4
924.438	0	-2.8
925.166	-2	-1.5
925.894	2	2
926.622	-2	4.4
927.35	0.66667	-4.66667
928.078	0.25	-0.35294
928.806	1.2	2
929.534	3	10
930.261	0.90909	-1.33333
930.989	-14	#NAME?
931.716	0.54546	-0.66667
932.444	0.66667	-2
933.171	2	#NAME?
933.898	-1.33333	0
934.625	1.14286	0.28571
935.352	6	-0.18182
936.079	0.5	#NAME?
936.806	1.11111	-1
937.533	1.2	4
938.26	-0.58824	0
938.986	1	-3.33333
939.713	0.85714	0
940.439	1.27273	-6
941.166	0	-1.42857
941.892	0.4	0.5
942.618	0.66667	-4
943.344	0	1.55556
944.07	0.93333	0.66667
944.796	10	6.66667
945.522	-1.11111	-1
946.248	-0.76923	4.66667
946.974	0.5	0.4
947.699	0.35294	1.42857
948.425	0.5	10
949.15	2	0.73684
949.876	-1.2	-1.42857
950.601	-0.4	1.27273
951.326	3.33333	-0.57143
952.051	2.8	-0.66667
952.776	-2	0.85714
953.501	0.66667	-0.22222
954.226	0.22222	0.66667
954.951	0.22222	-10
955.676	1.33333	-0.66667
956.4	-6	2
957.125	0.28571	0.66667
957.849	10	-8
958.574	-2	6
959.298	-0.52632	1.6
960.022	2	2
960.747	-3.33333	0.33333
961.471	0.18182	-0.8
962.195	-0.13333	3
962.918	-1	1.42857
963.642	-3.33333	1.55556
964.366	-3.14286	-0.33333
965.09	Inf	0.5
965.813	2	3
966.537	0.4	-0.4
967.26	4	-2
967.983	6	-0.14286
968.706	-3.33333	-4.66667
969.43	0.33333	#NAME?
970.153	-0.11765	0.85714
970.876	-4	-0.44444
971.598	-4	1.2
972.321	-0.66667	-0.22222
973.044	0.28571	-0.18182
973.767	0	-0.57143
974.489	Inf	0.18182
975.212	0.4	0.46154
975.934	-14	-6
976.656	1	-1.2
977.378	-2	-14
978.101	8	2
978.823	-0.52632	2
979.545	3.33333	5
980.266	-1.25	-0.85714
980.988	0.15385	-1.5
981.71	0.8	10
982.432	-10	-1
983.153	-0.33333	4
983.875	-1.33333	0.28571
984.596	-0.13333	0.46154
985.317	-0.73684	-0.4
986.038	-1.27273	2
986.759	-0.28571	-1.33333
987.481	0.33333	1
988.201	-2	0.76923
988.922	-0.5	0.31579
989.643	2	0.57143
990.364	-0.4	1.2
991.084	6	-2.8
991.805	-0.57143	-6
992.525	0.09524	-0.66667
993.246	2	-1.33333
993.966	-1.2	-0.5
994.686	-0.93333	-0.31579
995.406	-0.4	10
996.126	1.2	-4.66667
996.846	-0.4	Inf
997.566	-0.66667	-0.08696
998.286	2.8	2.66667
999.005	10	-1.63636
999.725	-6	0.90909
1000.44	-0.4	-1
1001.16	2	-0.22222
1001.88	-1.5	#NAME?
1002.6	-4	0
1003.32	-0.82353	-2.8
1004.04	2	-0.54546
1004.76	-10	2.66667
1005.48	-0.66667	-1.5
1006.2	-0.90909	1.33333
1006.92	1.33333	#NAME?
1007.63	0.28571	2
1008.35	-0.4	-3
1009.07	-2	2
1009.79	-1.42857	0.76923
1010.51	1.2	#NAME?
1011.23	3.33333	2
1011.94	1.11111	-0.2
1012.66	4	0.66667
1013.38	-0.5	1.55556
1014.1	2	-1.2
1014.82	-0.5	6
1015.53	0.4	2
1016.25	0.4	-4.66667
1016.97	-1	-0.22222
1017.69	4.66667	-1.33333
1018.4	0.4	0.4
1019.12	#NAME?	-2
1019.84	8	-6
1020.56	1	0
1021.27	-0.22222	2
1021.99	1.33333	-0.4
1022.71	-14	-14
1023.42	1	2
1024.14	-2	0
1024.86	-1.42857	0
1025.57	0.28571	-0.85714
1026.29	0.11765	-1.42857
1027.01	-2	0
1027.72	1.5	0.15385
1028.44	1	0
1029.15	-0.46154	10
1029.87	-0.22222	-0.66667
1030.59	-2	6
1031.3	-2	-10
1032.02	-0.4	0.5
1032.73	-0.66667	-0.15385
1033.45	-0.4	0.66667
1034.16	-0.46154	0
1034.88	1.33333	0.66667
1035.6	-0.4	-1
1036.31	10	0.18182
1037.03	-2	0.5
1037.74	0.4	-2
1038.46	-2	-0.66667
1039.17	-0.66667	1.2
1039.89	0.22222	-0.66667
1040.6	-10	6
1041.31	-0.66667	-0.66667
1042.03	-0.66667	0
1042.74	2	-0.4
1043.46	0	0
1044.17	Inf	-0.75
1044.89	0	0
1045.6	0.85714	0.75
1046.31	2	-0.8
1047.03	0	3
1047.74	-2	2.5
1048.46	0	0.28571
1049.17	1.2	#NAME?
1049.88	-0.85714	0.8
1050.6	0.13333	2
1051.31	-2	-0.33333
1052.02	-0.66667	-2
1052.74	0.18182	-4
1053.45	0.28571	0.66667
1054.16	NaN	2.5
1054.88	-4	0.4
1055.59	0	6
1056.3	4	Inf
1057.01	-14	0.4
1057.73	2	-2
1058.44	0.66667	0.66667
1059.15	6	0
1059.86	-3.6	-14
1060.58	0.26087	6
1061.29	-1.25	2
1062	0.54546	-0.18182
1062.71	18	0
1063.42	-1.33333	0.85714
1064.14	0.28571	-0.28571
1064.85	-1.2	0.66667
1065.56	-2	0.33333
1066.27	-2	1.42857
1066.98	3.33333	-2
1067.69	2	-2
1068.4	0.4	1
1069.12	-14	-2
1069.83	-4	-0.66667
1070.54	10	1.2
1071.25	-6	0
1071.96	8	0
1072.67	3	2
1073.38	0.54546	0.4
1074.09	0	2
1074.8	1	-2.8
1075.51	2	1.2
1076.22	-1	2
1076.93	0.33333	Inf
1077.64	0.75	-0.22222
1078.35	-10	0.15385
1079.06	0.66667	-0.33333
1079.77	0	-0.4
1080.48	2	#NAME?
1081.19	-0.37037	3
1081.9	-2	0
1082.61	-0.4	0.28571
1083.32	-0.22222	0.22222
1084.03	-0.94737	-2
1084.74	#NAME?	0.4
1085.45	-4.66667	2
1086.16	2	0.66667
1086.87	0.13333	NaN
1087.58	-0.8	1.33333
1088.29	0.22222	2
1088.99	-0.4	-0.18182
1089.7	1.2	0.26087
1090.41	#NAME?	-0.66667
1091.12	-0.28571	2
1091.83	2	-1
1092.54	3.33333	2
1093.24	0.5	1
1093.95	-0.66667	Inf
1094.66	0.22222	-1.42857
1095.37	0	-0.5
1096.08	0.66667	-1.2
1096.78	0.54546	14
1097.49	0.93333	2.66667
1098.2	-2	2
1098.91	2.8	-0.5
1099.61	-2	0.5
1100.32	0.4	2
1101.03	-6	-0.44444
1101.74	-0.85714	0.28571
1102.44	-8	-0.28571
1103.15	-2	#NAME?
1103.86	2	6
1104.56	-1.33333	6
1105.27	-0.54546	-0.4
1105.98	-1.11111	Inf
1106.68	-0.90909	-1
1107.39	-0.28571	2
1108.1	-6	-1.5
1108.8	-0.18182	2
1109.51	2	-6
1110.21	-0.5	Inf
1110.92	-0.4	18
1111.63	0.66667	NaN
1112.33	-0.28571	-10
1113.04	-0.4	1.33333
1113.74	-0.85714	-2
1114.45	-2	#NAME?
1115.15	-0.66667	0
1115.86	-1.5	-0.4
1116.57	-6	-2
1117.27	-3	0.5
1117.98	-6	-6
1118.68	0.15385	-0.4
1119.39	-1.11111	-2
1120.09	0	-0.57143
1120.8	1	-0.18182
1121.5	0	-2
1122.2	0	0.58824
