# Supplementary material for: Chiral plasmonic superlattices from template-assisted assembly of achiral nanoparticles
Source: Nat Commun. 2025 Feb 16;16:1687. doi: 10.1038/s41467-025-56999-0 (PMC11830766; doi:10.1038/s41467-025-56999-0)
Supplement: Supplementary file 3 — Source Data [file 41467_2025_56999_MOESM3_ESM.zip › source data/Suppl.Fig/Suppl. Fig. 16 SU8 (double triskelion)/LF SU8+RF.txt]

Wavelength (nm)	0_LCP	0_Linear	0_RCP
351.607006	0.402570	0.391389	0.401053
352.389528	0.383459	0.406918	0.395812
353.171988	0.399137	0.395918	0.390144
353.954387	0.388715	0.402390	0.416493
354.736724	0.392819	0.380157	0.402275
355.519000	0.391807	0.418651	0.414609
356.301214	0.398727	0.415094	0.404933
357.083367	0.400000	0.397849	0.386528
357.865459	0.395661	0.400990	0.390486
358.647489	0.388090	0.401559	0.419816
359.429457	0.391349	0.410609	0.394124
360.211364	0.382627	0.397870	0.387714
360.993209	0.382474	0.376561	0.393970
361.774993	0.406439	0.392720	0.410822
362.556715	0.382172	0.391879	0.407258
363.338375	0.396810	0.398866	0.411055
364.119973	0.396810	0.386385	0.390438
364.901510	0.380531	0.409049	0.395753
365.682985	0.381818	0.388332	0.406008
366.464398	0.374514	0.361237	0.370906
367.245750	0.388837	0.401074	0.372760
368.027039	0.393768	0.369191	0.385445
368.808267	0.362745	0.385935	0.375000
369.589432	0.401104	0.380789	0.398570
370.370536	0.361307	0.383966	0.375108
371.151578	0.386383	0.373671	0.389125
371.932558	0.375940	0.381579	0.373171
372.713475	0.365132	0.368421	0.384365
373.494331	0.365251	0.359013	0.375576
374.275125	0.358491	0.356841	0.368852
375.055856	0.346491	0.348966	0.335988
375.836525	0.339532	0.350606	0.341615
376.617133	0.353333	0.342320	0.336821
377.397677	0.332915	0.333131	0.323621
378.178160	0.323214	0.332766	0.332738
378.958581	0.322435	0.323450	0.328652
379.738939	0.309395	0.319203	0.324310
380.519235	0.308036	0.316070	0.318250
381.299469	0.302871	0.310517	0.296417
382.079640	0.306481	0.300254	0.303979
382.859749	0.310004	0.308973	0.292866
383.639795	0.296869	0.309231	0.293698
384.419779	0.290576	0.291429	0.296421
385.199701	0.285967	0.290885	0.290813
385.979560	0.287538	0.279491	0.279333
386.759356	0.281013	0.291465	0.280630
387.539090	0.279063	0.268238	0.281428
388.318762	0.279341	0.279310	0.275610
389.098370	0.275227	0.271097	0.269119
389.877917	0.271203	0.271327	0.276290
390.657400	0.263371	0.259092	0.266018
391.436821	0.268266	0.270131	0.258648
392.216179	0.263939	0.264617	0.269386
392.995474	0.260194	0.264762	0.264040
393.774707	0.269112	0.259858	0.262718
394.553877	0.256936	0.250778	0.258411
395.332984	0.254885	0.260195	0.262250
396.112028	0.256017	0.255212	0.252765
396.891009	0.258685	0.255668	0.254786
397.669927	0.251933	0.256677	0.258098
398.448783	0.248664	0.252582	0.249504
399.227575	0.252729	0.250862	0.250134
400.006304	0.254352	0.253160	0.250767
400.784971	0.250946	0.247541	0.251438
401.563574	0.251693	0.250867	0.246836
402.342115	0.248999	0.249123	0.250337
403.120592	0.248660	0.251760	0.248600
403.899006	0.248523	0.244477	0.246602
404.677357	0.244675	0.246909	0.246782
405.455644	0.248038	0.248281	0.246602
406.233869	0.248504	0.247858	0.245754
407.012030	0.246817	0.248578	0.249040
407.790128	0.244826	0.250295	0.246536
408.568163	0.246465	0.247956	0.246875
409.346134	0.246831	0.249310	0.246277
410.124042	0.247517	0.249217	0.240697
410.901887	0.243908	0.243777	0.244688
411.679668	0.241909	0.244473	0.242268
412.457386	0.245293	0.243948	0.245748
413.235040	0.244898	0.247173	0.246542
414.012631	0.245074	0.246342	0.243421
414.790158	0.246804	0.248150	0.244141
415.567622	0.246041	0.247351	0.243370
416.345022	0.247269	0.249438	0.244910
417.122359	0.245655	0.244519	0.243624
417.899632	0.244152	0.247454	0.244541
418.676841	0.246700	0.248187	0.244850
419.453987	0.245240	0.247069	0.245320
420.231069	0.245828	0.243288	0.244259
421.008087	0.246450	0.242810	0.245886
421.785041	0.246563	0.243772	0.245649
422.561932	0.245201	0.245511	0.245565
423.338759	0.246346	0.246241	0.246033
424.115522	0.247396	0.247267	0.245536
424.892221	0.246132	0.247075	0.246033
425.668856	0.246421	0.247027	0.246532
426.445428	0.248567	0.247034	0.244927
427.221935	0.246056	0.246494	0.246623
427.998378	0.244647	0.248893	0.246869
428.774758	0.246942	0.247297	0.248077
429.551073	0.247156	0.247581	0.247499
430.327324	0.247552	0.250826	0.245414
431.103511	0.250604	0.249361	0.244947
431.879634	0.248254	0.248428	0.247496
432.655693	0.248365	0.249043	0.246691
433.431688	0.249178	0.250127	0.247972
434.207618	0.247045	0.249212	0.249079
434.983484	0.249700	0.248311	0.247258
435.759286	0.249182	0.252132	0.250588
436.535024	0.250535	0.252725	0.249259
437.310697	0.251209	0.251550	0.248734
438.086306	0.251794	0.251235	0.250005
438.861851	0.250662	0.251929	0.249412
439.637331	0.252306	0.254172	0.252115
440.412747	0.250271	0.252938	0.250181
441.188099	0.252192	0.252429	0.252589
441.963385	0.251631	0.253951	0.252587
442.738608	0.254160	0.255988	0.253298
443.513766	0.254314	0.254895	0.254452
444.288859	0.255288	0.255597	0.253465
445.063888	0.255916	0.257414	0.257477
445.838852	0.254813	0.258213	0.254561
446.613751	0.256856	0.257731	0.255792
447.388586	0.257823	0.259644	0.256363
448.163356	0.258927	0.259211	0.257554
448.938061	0.258606	0.260655	0.257231
449.712702	0.259292	0.260776	0.257413
450.487278	0.260157	0.262062	0.257992
451.261789	0.260876	0.261870	0.260786
452.036235	0.261395	0.261980	0.260068
452.810616	0.260916	0.263615	0.260930
453.584932	0.262989	0.263473	0.262591
454.359184	0.263851	0.264303	0.263919
455.133370	0.263647	0.265114	0.264186
455.907492	0.265453	0.266255	0.264355
456.681548	0.265087	0.265901	0.264142
457.455540	0.266493	0.265754	0.266486
458.229466	0.266227	0.266966	0.264928
459.003327	0.266495	0.268549	0.265907
459.777124	0.267370	0.268679	0.266732
460.550855	0.268126	0.269330	0.267107
461.324521	0.268810	0.268925	0.268557
462.098121	0.268791	0.270192	0.268103
462.871657	0.270415	0.270523	0.269144
463.645127	0.271575	0.272728	0.271387
464.418532	0.270801	0.272530	0.270136
465.191871	0.271611	0.272553	0.270450
465.965146	0.271403	0.273406	0.270530
466.738355	0.272207	0.273689	0.272553
467.511498	0.272575	0.274337	0.272780
468.284576	0.273350	0.274716	0.273671
469.057589	0.274858	0.275148	0.273016
469.830536	0.274324	0.275669	0.273570
470.603418	0.275100	0.275308	0.274473
471.376234	0.275389	0.275473	0.274011
472.148985	0.276004	0.277002	0.274397
472.921670	0.275953	0.276321	0.274456
473.694289	0.276849	0.276670	0.275809
474.466843	0.276178	0.278404	0.276655
475.239331	0.276719	0.278194	0.276558
476.011753	0.277786	0.276913	0.275512
476.784110	0.276850	0.278231	0.276026
477.556401	0.276798	0.277703	0.276856
478.328626	0.277253	0.278518	0.277459
479.100785	0.277648	0.277596	0.276823
479.872879	0.277351	0.278233	0.276339
480.644906	0.275967	0.277682	0.276913
481.416868	0.277952	0.277481	0.276283
482.188764	0.277568	0.277007	0.276357
482.960594	0.276473	0.276630	0.275855
483.732358	0.276048	0.277427	0.276133
484.504056	0.276019	0.276917	0.275696
485.275688	0.275262	0.276422	0.275507
486.047254	0.275492	0.275554	0.274427
486.818753	0.274752	0.274058	0.273640
487.590187	0.274114	0.273983	0.272500
488.361555	0.273320	0.272437	0.271932
489.132856	0.272358	0.272459	0.271371
489.904091	0.270978	0.271840	0.269940
490.675260	0.270099	0.270379	0.268428
491.446363	0.268235	0.269132	0.268581
492.217399	0.266934	0.267733	0.266608
492.988369	0.266021	0.266275	0.264267
493.759273	0.264293	0.264670	0.263190
494.530111	0.262496	0.262577	0.261334
495.300882	0.260475	0.260895	0.260270
496.071586	0.258844	0.259666	0.257611
496.842224	0.256463	0.256462	0.255634
497.612796	0.254759	0.255035	0.254112
498.383301	0.252729	0.252527	0.251200
499.153740	0.250324	0.250106	0.249115
499.924112	0.247235	0.248006	0.247311
500.694418	0.244527	0.245216	0.243976
501.464657	0.242013	0.242809	0.241528
502.234829	0.239573	0.240186	0.238635
503.004935	0.236582	0.237908	0.235496
503.774974	0.233903	0.233716	0.233166
504.544946	0.230297	0.231136	0.229740
505.314852	0.227183	0.227806	0.226354
506.084690	0.224617	0.224958	0.223591
506.854462	0.221123	0.221481	0.220452
507.624168	0.217969	0.219165	0.216803
508.393806	0.215069	0.215480	0.213824
509.163377	0.211598	0.212615	0.211251
509.932882	0.208210	0.208938	0.207448
510.702319	0.204552	0.205500	0.204560
511.471690	0.201463	0.202263	0.200840
512.240994	0.198319	0.199470	0.197660
513.010230	0.195146	0.195794	0.194378
513.779400	0.191984	0.192467	0.191355
514.548502	0.188184	0.188953	0.187967
515.317537	0.185472	0.185938	0.184525
516.086506	0.182455	0.183059	0.181108
516.855407	0.178821	0.179874	0.177845
517.624241	0.175806	0.176774	0.174713
518.393007	0.172571	0.172973	0.172135
519.161707	0.169740	0.170362	0.168561
519.930339	0.166782	0.167734	0.165915
520.698904	0.163782	0.164359	0.163062
521.467401	0.160884	0.162097	0.160134
522.235832	0.157572	0.159117	0.157358
523.004194	0.155436	0.156501	0.154361
523.772490	0.152387	0.153452	0.151698
524.540718	0.149832	0.150711	0.148434
525.308878	0.147124	0.148563	0.146166
526.076971	0.143982	0.145914	0.143720
526.844997	0.141938	0.143250	0.140783
527.612955	0.139678	0.141392	0.138772
528.380845	0.137354	0.138386	0.135954
529.148668	0.134934	0.136047	0.134226
529.916423	0.133144	0.133930	0.131551
530.684111	0.130681	0.131559	0.129139
531.451731	0.128552	0.129567	0.126982
532.219283	0.126690	0.127510	0.125164
532.986767	0.124507	0.125620	0.122844
533.754184	0.122602	0.123214	0.121206
534.521533	0.120999	0.121806	0.119361
535.288814	0.118657	0.119870	0.117332
536.056027	0.117032	0.117689	0.115525
536.823172	0.115244	0.116088	0.113694
537.590250	0.113906	0.114159	0.112190
538.357259	0.112132	0.112820	0.109886
539.124201	0.110657	0.111388	0.108718
539.891074	0.109383	0.109839	0.107208
540.657880	0.108036	0.108304	0.105537
541.424617	0.106503	0.106667	0.104127
542.191287	0.105313	0.105367	0.102700
542.957888	0.103428	0.104263	0.101489
543.724421	0.102937	0.102798	0.100122
544.490886	0.101256	0.101650	0.098734
545.257283	0.100150	0.100308	0.097617
546.023612	0.099219	0.099186	0.096215
546.789872	0.098078	0.098017	0.095111
547.556064	0.097028	0.096658	0.094155
548.322188	0.095877	0.095546	0.092660
549.088244	0.095002	0.094837	0.091981
549.854231	0.094028	0.093949	0.090650
550.620150	0.093520	0.092927	0.089892
551.386000	0.092088	0.091843	0.088840
552.151782	0.091637	0.090941	0.088228
552.917496	0.090738	0.090283	0.087214
553.683141	0.089774	0.089332	0.086424
554.448717	0.089228	0.088897	0.085764
555.214225	0.088665	0.087931	0.085151
555.979665	0.087987	0.087388	0.084273
556.745036	0.087325	0.086741	0.083731
557.510338	0.086670	0.086113	0.082741
558.275572	0.086214	0.085625	0.082485
559.040737	0.085666	0.085260	0.081831
559.805833	0.085366	0.084706	0.081322
560.570860	0.085051	0.084198	0.081070
561.335819	0.084610	0.083699	0.080554
562.100709	0.084267	0.083142	0.080123
562.865530	0.083729	0.082848	0.079384
563.630283	0.083291	0.082631	0.079264
564.394966	0.083054	0.082278	0.079066
565.159581	0.082755	0.081992	0.078750
565.924126	0.082653	0.081808	0.078153
566.688603	0.082237	0.081309	0.078184
567.453011	0.081772	0.080991	0.078060
568.217349	0.081754	0.081027	0.077772
568.981619	0.081445	0.080807	0.077634
569.745820	0.081295	0.080718	0.077590
570.509951	0.081143	0.080570	0.077418
571.274014	0.080869	0.080220	0.077302
572.038007	0.080906	0.080286	0.077635
572.801931	0.080665	0.080192	0.077366
573.565786	0.080666	0.080139	0.077369
574.329572	0.080430	0.080111	0.077327
575.093288	0.080539	0.079947	0.077523
575.856935	0.080541	0.079945	0.077531
576.620513	0.080213	0.079951	0.077622
577.384021	0.080411	0.080109	0.077557
578.147460	0.080150	0.080111	0.077944
578.910830	0.080398	0.080172	0.077943
579.674131	0.080303	0.080252	0.078009
580.437361	0.080244	0.080394	0.078322
581.200523	0.080264	0.080392	0.078455
581.963615	0.080281	0.080650	0.078647
582.726637	0.080190	0.080788	0.078966
583.489590	0.080427	0.080885	0.079158
584.252473	0.080346	0.081016	0.079435
585.015287	0.080624	0.081290	0.079735
585.778031	0.080754	0.081450	0.080093
586.540705	0.080871	0.081842	0.080465
587.303309	0.081018	0.082064	0.080795
588.065844	0.080876	0.082361	0.080974
588.828309	0.081321	0.082565	0.081515
589.590705	0.081650	0.082943	0.081851
590.353030	0.081951	0.083369	0.082283
591.115286	0.082225	0.083930	0.082534
591.877472	0.082580	0.084253	0.083260
592.639588	0.082611	0.084718	0.083799
593.401634	0.083252	0.085292	0.084221
594.163610	0.083814	0.085734	0.084678
594.925516	0.084030	0.086338	0.085307
595.687352	0.084481	0.087262	0.085907
596.449118	0.085129	0.087723	0.086707
597.210814	0.085657	0.088347	0.087228
597.972440	0.086217	0.088980	0.088063
598.733996	0.086839	0.089728	0.088810
599.495482	0.087854	0.090600	0.089613
600.256898	0.088496	0.091483	0.090782
601.018243	0.089202	0.092285	0.091701
601.779518	0.090199	0.093088	0.092920
602.540723	0.091303	0.094138	0.093715
603.301858	0.092272	0.095108	0.095078
604.062922	0.093321	0.096115	0.096360
604.823916	0.094469	0.097421	0.097847
605.584840	0.095748	0.098621	0.099224
606.345693	0.097002	0.099736	0.100738
607.106476	0.098364	0.101025	0.102151
607.867188	0.099425	0.102396	0.103919
608.627830	0.101179	0.103562	0.105775
609.388402	0.102747	0.105155	0.107327
610.148902	0.104298	0.106803	0.109087
610.909333	0.105868	0.108154	0.110922
611.669693	0.107775	0.109539	0.113099
612.429982	0.109525	0.111051	0.115055
613.190200	0.111398	0.112646	0.117382
613.950348	0.113281	0.114558	0.119350
614.710425	0.115281	0.116225	0.121465
615.470432	0.117257	0.117900	0.123679
616.230368	0.119398	0.120059	0.126168
616.990233	0.121343	0.121902	0.128466
617.750027	0.123539	0.123732	0.131153
618.509750	0.125852	0.125630	0.133656
619.269403	0.127900	0.127781	0.136038
620.028984	0.130067	0.129856	0.138535
620.788495	0.132590	0.131726	0.141133
621.547935	0.134988	0.134183	0.143943
622.307304	0.137662	0.136490	0.146349
623.066601	0.139819	0.138613	0.149331
623.825828	0.142453	0.141085	0.152081
624.584984	0.145035	0.143299	0.155101
625.344069	0.147614	0.145783	0.157989
626.103082	0.150149	0.148213	0.160804
626.862025	0.152663	0.150832	0.163340
627.620896	0.155396	0.153648	0.166715
628.379696	0.158238	0.156194	0.169906
629.138425	0.160766	0.158917	0.172846
629.897083	0.163494	0.161349	0.175985
630.655669	0.166098	0.164112	0.179123
631.414184	0.169103	0.166825	0.182095
632.172628	0.171554	0.169664	0.185380
632.931000	0.174547	0.172510	0.188147
633.689301	0.177316	0.175159	0.191331
634.447531	0.179931	0.178081	0.194580
635.205689	0.182469	0.180576	0.197696
635.963776	0.185342	0.183509	0.200655
636.721791	0.188284	0.186353	0.203711
637.479735	0.191225	0.189376	0.207145
638.237607	0.193729	0.191887	0.210494
638.995408	0.196833	0.194866	0.213892
639.753137	0.199933	0.197887	0.217305
640.510794	0.202983	0.200734	0.220290
641.268380	0.205986	0.203773	0.223884
642.025894	0.209444	0.207045	0.227597
642.783336	0.212654	0.210085	0.230957
643.540707	0.216081	0.213611	0.235038
644.298006	0.219568	0.217103	0.238752
645.055233	0.222946	0.220544	0.243006
645.812388	0.226523	0.224348	0.246938
646.569471	0.230290	0.228053	0.250813
647.326483	0.234036	0.231987	0.254755
648.083423	0.238097	0.235896	0.258723
648.840290	0.242005	0.239844	0.262954
649.597086	0.246031	0.244567	0.267374
650.353810	0.250535	0.248872	0.271148
651.110461	0.254793	0.253203	0.275505
651.867041	0.259277	0.257919	0.279598
652.623549	0.263683	0.262720	0.283860
653.379984	0.268491	0.267398	0.287995
654.136348	0.272710	0.272379	0.291879
654.892639	0.277435	0.277084	0.296038
655.648858	0.282352	0.282211	0.299739
656.405005	0.286946	0.286864	0.303584
657.161080	0.291733	0.291893	0.307277
657.917082	0.296023	0.296643	0.310722
658.673012	0.300412	0.301572	0.314163
659.428870	0.304641	0.305798	0.317948
660.184655	0.309186	0.310659	0.320775
660.940368	0.313124	0.314776	0.323759
661.696009	0.316763	0.318707	0.326590
662.451577	0.320915	0.322593	0.328692
663.207073	0.324132	0.326179	0.330917
663.962496	0.327250	0.329528	0.332693
664.717847	0.330414	0.332875	0.334906
665.473125	0.333024	0.335257	0.335659
666.228331	0.334891	0.338692	0.337215
666.983464	0.336825	0.340409	0.337687
667.738525	0.338784	0.341978	0.338175
668.493512	0.339862	0.343676	0.338135
669.248428	0.340407	0.344609	0.338048
670.003270	0.340980	0.345207	0.337282
670.758040	0.340991	0.345630	0.336431
671.512737	0.340947	0.345301	0.335287
672.267361	0.340093	0.344772	0.333810
673.021912	0.339167	0.344136	0.331754
673.776391	0.337759	0.343133	0.330095
674.530797	0.336107	0.341184	0.327648
675.285129	0.334052	0.339979	0.324823
676.039389	0.332352	0.337789	0.322355
676.793576	0.329446	0.334711	0.319500
677.547690	0.327200	0.332146	0.316150
678.301731	0.324211	0.329163	0.312497
679.055699	0.321142	0.326076	0.308987
679.809594	0.317864	0.322489	0.305097
680.563415	0.314217	0.318835	0.301229
681.317164	0.311132	0.315297	0.297307
682.070840	0.306797	0.311478	0.293320
682.824442	0.302992	0.307339	0.288424
683.577971	0.298993	0.303197	0.284297
684.331427	0.295063	0.298573	0.279864
685.084809	0.290977	0.294822	0.275214
685.838119	0.286413	0.290105	0.270848
686.591355	0.282396	0.285793	0.265915
687.344518	0.277790	0.281361	0.261211
688.097607	0.273615	0.276638	0.257034
688.850623	0.269371	0.272456	0.252405
689.603565	0.265063	0.268427	0.247764
690.356434	0.260756	0.263523	0.243717
691.109230	0.256536	0.259226	0.239179
691.861952	0.252553	0.255089	0.234760
692.614601	0.248489	0.251012	0.230977
693.367176	0.243566	0.246722	0.227238
694.119677	0.240206	0.242608	0.223189
694.872105	0.235574	0.238969	0.219732
695.624459	0.232258	0.234898	0.216068
696.376740	0.228124	0.231035	0.212805
697.128947	0.224688	0.227758	0.209552
697.881080	0.221259	0.223967	0.206864
698.633139	0.218178	0.220845	0.204303
699.385125	0.214758	0.217708	0.201871
700.137036	0.211645	0.214582	0.199427
700.888874	0.208912	0.211865	0.197566
701.640638	0.205692	0.208874	0.195009
702.392329	0.202820	0.205781	0.193273
703.143945	0.200050	0.203211	0.191427
703.895487	0.197435	0.200560	0.189530
704.646956	0.194635	0.197828	0.187578
705.398350	0.192475	0.195435	0.186217
706.149670	0.189577	0.192693	0.184105
706.900916	0.187252	0.190639	0.182813
707.652089	0.184647	0.188256	0.181178
708.403187	0.182623	0.186867	0.180084
709.154211	0.180634	0.184548	0.178740
709.905161	0.178294	0.182304	0.177565
710.656036	0.176000	0.180291	0.175938
711.406837	0.174562	0.178942	0.174950
712.157565	0.173104	0.177493	0.174457
712.908217	0.172064	0.176391	0.173787
713.658796	0.170880	0.175119	0.173707
714.409300	0.170413	0.174565	0.173389
715.159730	0.170042	0.173708	0.172786
715.910086	0.169718	0.173798	0.173163
716.660367	0.170118	0.173782	0.173259
717.410573	0.170113	0.173523	0.173963
718.160705	0.170384	0.173732	0.173861
718.910763	0.171050	0.174208	0.174856
719.660746	0.171997	0.174946	0.175968
720.410655	0.173107	0.175700	0.176495
721.160489	0.173901	0.176157	0.177719
721.910248	0.175166	0.177623	0.179251
722.659933	0.176629	0.178633	0.180456
723.409543	0.177552	0.180002	0.182092
724.159079	0.179296	0.181281	0.183121
724.908539	0.180920	0.182653	0.184523
725.657925	0.182449	0.184251	0.186250
726.407237	0.184039	0.186118	0.188050
727.156473	0.185340	0.188002	0.189328
727.905635	0.187492	0.189603	0.190894
728.654721	0.189094	0.191608	0.192861
729.403733	0.191491	0.193794	0.194849
730.152670	0.193200	0.195829	0.196487
730.901532	0.195566	0.198459	0.198718
731.650319	0.197409	0.200910	0.200266
732.399031	0.199915	0.203653	0.202199
733.147668	0.202163	0.206489	0.204550
733.896230	0.204423	0.209307	0.206611
734.644717	0.206657	0.212082	0.208649
735.393129	0.209140	0.214929	0.210590
736.141466	0.211077	0.218188	0.213114
736.889727	0.214029	0.221207	0.214777
737.637913	0.216073	0.223883	0.217008
738.386024	0.218432	0.226856	0.219364
739.134060	0.221061	0.229873	0.221338
739.882021	0.223203	0.232755	0.223745
740.629906	0.225994	0.236033	0.225506
741.377716	0.228504	0.239268	0.227842
742.125451	0.231248	0.242431	0.230621
742.873110	0.234949	0.246250	0.233647
743.620694	0.238122	0.250069	0.236505
744.368202	0.242170	0.253991	0.239924
745.115635	0.246823	0.258442	0.244583
745.862993	0.251303	0.263090	0.248818
746.610275	0.256925	0.268326	0.253685
747.357481	0.262842	0.274663	0.259822
748.104612	0.269362	0.280791	0.265773
748.851667	0.276986	0.287734	0.272192
749.598647	0.285002	0.295260	0.280066
750.345551	0.293359	0.303358	0.287880
751.092379	0.301974	0.311704	0.296584
751.839132	0.312080	0.320935	0.305901
752.585809	0.321920	0.330757	0.315216
753.332410	0.331584	0.340189	0.325447
754.078935	0.342969	0.350819	0.335924
754.825385	0.353816	0.360767	0.346348
755.571758	0.365436	0.372171	0.357120
756.318056	0.376756	0.383138	0.368635
757.064278	0.388252	0.394658	0.379937
757.810424	0.399936	0.406272	0.391288
758.556494	0.411785	0.417513	0.403065
759.302488	0.422508	0.428833	0.413608
760.048406	0.434253	0.440109	0.426017
760.794248	0.445798	0.451360	0.437077
761.540013	0.456418	0.463076	0.448925
762.285703	0.468042	0.473645	0.459444
763.031317	0.477833	0.484533	0.470401
763.776854	0.488178	0.494745	0.481045
764.522316	0.497944	0.504787	0.491632
765.267701	0.507863	0.514150	0.501157
766.013010	0.516981	0.523918	0.510841
766.758242	0.525463	0.533005	0.520702
767.503399	0.534550	0.540624	0.529512
768.248479	0.542525	0.548791	0.537555
768.993482	0.549925	0.556742	0.545208
769.738410	0.557370	0.563587	0.553771
770.483260	0.564584	0.571325	0.560976
771.228035	0.571542	0.577672	0.569102
771.972733	0.578435	0.583988	0.575601
772.717355	0.584440	0.589445	0.581626
773.461900	0.590483	0.596029	0.587896
774.206368	0.595373	0.600616	0.594262
774.950760	0.601329	0.606811	0.599271
775.695075	0.605633	0.610612	0.604458
776.439314	0.611153	0.616134	0.609336
777.183476	0.615609	0.620366	0.613940
777.927562	0.620862	0.625000	0.619423
778.671570	0.624198	0.629121	0.622613
779.415502	0.628393	0.633721	0.627769
780.159357	0.632358	0.637640	0.631403
780.903136	0.636258	0.639967	0.635043
781.646837	0.639795	0.643432	0.638704
782.390462	0.642564	0.646302	0.642498
783.134010	0.645935	0.649668	0.645337
783.877481	0.649678	0.652361	0.647901
784.620875	0.652507	0.654732	0.651583
785.364192	0.655186	0.659033	0.654349
786.107433	0.657923	0.660612	0.657561
786.850596	0.660028	0.662544	0.659890
787.593682	0.662399	0.665138	0.662527
788.336691	0.665179	0.668448	0.665028
789.079623	0.667010	0.670014	0.667004
789.822478	0.669312	0.672615	0.669050
790.565255	0.672461	0.674034	0.672303
791.307956	0.674229	0.675275	0.673868
792.050579	0.675574	0.677180	0.675792
792.793126	0.677976	0.679907	0.677420
793.535594	0.679429	0.681857	0.679991
794.277986	0.680428	0.682782	0.680421
795.020300	0.682717	0.683369	0.681392
795.762537	0.684506	0.685176	0.683245
796.504697	0.684929	0.686053	0.684876
797.246779	0.686267	0.687512	0.685059
797.988784	0.687903	0.688926	0.687700
798.730711	0.689374	0.689879	0.687219
799.472561	0.690152	0.690517	0.689097
800.214333	0.691629	0.691928	0.691623
800.956028	0.690994	0.692275	0.691846
801.697645	0.692593	0.692830	0.691343
802.439185	0.693236	0.694758	0.692718
803.180647	0.694962	0.695117	0.694460
803.922032	0.694028	0.695759	0.694246
804.663338	0.695893	0.696959	0.695032
805.404567	0.697177	0.697511	0.696467
806.145719	0.697363	0.697531	0.695687
806.886792	0.697439	0.698345	0.697067
807.627788	0.697544	0.698734	0.698173
808.368706	0.697670	0.697876	0.697981
809.109546	0.698811	0.698821	0.698773
809.850309	0.699816	0.700040	0.698564
810.590993	0.700402	0.699956	0.698399
811.331600	0.700404	0.699479	0.699522
812.072128	0.700881	0.701027	0.700900
812.812579	0.701403	0.700853	0.700054
813.552951	0.702147	0.701469	0.701262
814.293246	0.702174	0.702862	0.702106
815.033462	0.701448	0.702087	0.700664
815.773601	0.702981	0.703274	0.703114
816.513661	0.703222	0.704618	0.702913
817.253643	0.703767	0.702770	0.702024
817.993547	0.704150	0.703952	0.703014
818.733373	0.704759	0.704515	0.703666
819.473121	0.703647	0.703657	0.703485
820.212790	0.705270	0.704377	0.704856
820.952381	0.705663	0.705231	0.704774
821.691894	0.705350	0.705236	0.705098
822.431329	0.707133	0.705894	0.704966
823.170685	0.706471	0.705775	0.706241
823.909962	0.705956	0.706218	0.706047
824.649162	0.708170	0.706658	0.707050
825.388283	0.706725	0.706698	0.705978
826.127325	0.707900	0.707695	0.706831
826.866289	0.708916	0.708892	0.707640
827.605174	0.708198	0.707257	0.706759
828.343981	0.708729	0.709139	0.708908
829.082710	0.709557	0.709228	0.708937
829.821359	0.708217	0.707667	0.708693
830.559930	0.710006	0.710483	0.709057
831.298423	0.710181	0.710746	0.709160
832.036836	0.710017	0.709101	0.709168
832.775171	0.710881	0.711810	0.710944
833.513427	0.710486	0.710901	0.710227
834.251605	0.711111	0.710662	0.710374
834.989704	0.711796	0.711826	0.711403
835.727723	0.710803	0.711646	0.710709
836.465664	0.712007	0.713375	0.711483
837.203526	0.712067	0.713059	0.711950
837.941310	0.711726	0.712530	0.711529
838.679014	0.713518	0.714100	0.712555
839.416639	0.713241	0.712845	0.712140
840.154185	0.713926	0.713802	0.713424
840.891653	0.714097	0.714286	0.714630
841.629041	0.712957	0.713438	0.713290
842.366350	0.715017	0.715622	0.714778
843.103580	0.714265	0.714851	0.713848
843.840731	0.714501	0.714597	0.714449
844.577803	0.716220	0.716567	0.715149
845.314795	0.714209	0.715490	0.714224
846.051709	0.716734	0.716988	0.716483
846.788543	0.716432	0.716826	0.715324
847.525298	0.716557	0.715861	0.715318
848.261973	0.718188	0.718207	0.718209
848.998570	0.717228	0.716652	0.716658
849.735087	0.718104	0.718172	0.718207
850.471524	0.718832	0.718613	0.718495
851.207882	0.717581	0.718082	0.718012
851.944161	0.719239	0.719575	0.719774
852.680360	0.718811	0.718252	0.718361
853.416480	0.719884	0.720548	0.719831
854.152520	0.720748	0.720552	0.719832
854.888481	0.719513	0.720313	0.719106
855.624362	0.722041	0.722851	0.721831
856.360163	0.720532	0.720599	0.719825
857.095885	0.722253	0.722996	0.721744
857.831527	0.720975	0.722307	0.721184
858.567090	0.722220	0.722150	0.721346
859.302573	0.723537	0.723816	0.723656
860.037976	0.721802	0.722007	0.722691
860.773299	0.724760	0.724866	0.725181
861.508543	0.723524	0.725176	0.722309
862.243706	0.724030	0.725050	0.724076
862.978790	0.726210	0.726053	0.724862
863.713794	0.724263	0.725049	0.723888
864.448718	0.727300	0.727671	0.726682
865.183563	0.725880	0.726314	0.725429
865.918327	0.726472	0.728040	0.727225
866.653011	0.727137	0.728409	0.727351
867.387615	0.727544	0.728489	0.726980
868.122139	0.729526	0.729912	0.728916
868.856584	0.727809	0.728102	0.727903
869.590948	0.730402	0.731407	0.730657
870.325232	0.728299	0.729564	0.729115
871.059435	0.730145	0.730972	0.730463
871.793559	0.730509	0.732342	0.731067
872.527602	0.730360	0.730771	0.730745
873.261565	0.732430	0.734707	0.732860
873.995448	0.730875	0.732413	0.730928
874.729251	0.734447	0.735598	0.734113
875.462973	0.732657	0.733070	0.732775
876.196615	0.734979	0.735879	0.734086
876.930177	0.734776	0.735403	0.734284
877.663658	0.735142	0.735294	0.735215
878.397058	0.736214	0.737014	0.736212
879.130379	0.735807	0.736703	0.735099
879.863619	0.738159	0.738775	0.738088
880.596778	0.736868	0.737692	0.735577
881.329857	0.739026	0.740306	0.739239
882.062855	0.737535	0.739717	0.738200
882.795772	0.739763	0.741054	0.740040
883.528609	0.739824	0.741223	0.740593
884.261366	0.741732	0.742105	0.740022
884.994041	0.742233	0.742279	0.741449
885.726636	0.741478	0.741927	0.741628
886.459150	0.743200	0.744960	0.743373
887.191584	0.741027	0.742776	0.742141
887.923937	0.745164	0.746319	0.744919
888.656209	0.743634	0.743368	0.742771
889.388400	0.745319	0.747814	0.746066
890.120510	0.746218	0.745719	0.744638
890.852539	0.746862	0.747288	0.746451
891.584487	0.746149	0.749060	0.745849
892.316355	0.746787	0.749053	0.747598
893.048141	0.748161	0.750413	0.749200
893.779847	0.746855	0.749438	0.747575
894.511471	0.750783	0.751904	0.749853
895.243014	0.749130	0.750093	0.748658
895.974477	0.753112	0.754316	0.751873
896.705858	0.750660	0.751607	0.750615
897.437158	0.753229	0.754826	0.753894
898.168376	0.751977	0.753017	0.752440
898.899514	0.755163	0.755719	0.755487
899.630570	0.753357	0.754186	0.754312
900.361546	0.754983	0.756666	0.756300
901.092439	0.755741	0.756974	0.756228
901.823252	0.756481	0.757507	0.756646
902.553983	0.757735	0.759712	0.757790
903.284633	0.756486	0.759270	0.758177
904.015201	0.759914	0.761385	0.759413
904.745689	0.759712	0.759946	0.759673
905.476094	0.761535	0.762723	0.760364
906.206418	0.760532	0.761377	0.760015
906.936661	0.762682	0.763749	0.762657
907.666822	0.760983	0.763011	0.760166
908.396901	0.763960	0.766379	0.764335
909.126899	0.761903	0.764274	0.762620
909.856816	0.764997	0.767780	0.765699
910.586650	0.764153	0.766105	0.764487
911.316403	0.767316	0.769253	0.766696
912.046075	0.765336	0.766926	0.765777
912.775664	0.769539	0.770401	0.769313
913.505172	0.767090	0.770507	0.767852
914.234598	0.770405	0.771701	0.769828
914.963943	0.769446	0.770814	0.769055
915.693205	0.771096	0.773352	0.771548
916.422386	0.771341	0.772674	0.771798
917.151484	0.772679	0.774994	0.772949
917.880501	0.772720	0.773418	0.772341
918.609436	0.774221	0.775263	0.774650
919.338289	0.774278	0.776113	0.774832
920.067060	0.775703	0.776820	0.775960
920.795748	0.776418	0.777700	0.776442
921.524355	0.778314	0.779139	0.777365
922.252880	0.778215	0.778761	0.777020
922.981323	0.778819	0.780913	0.779358
923.709683	0.780224	0.781256	0.778868
924.437961	0.780416	0.782351	0.781272
925.166157	0.780846	0.783065	0.781159
925.894271	0.782836	0.783124	0.783153
926.622303	0.782021	0.784563	0.783358
927.350252	0.784081	0.785483	0.783154
928.078119	0.783836	0.785096	0.784236
928.805904	0.785051	0.786985	0.785580
929.533606	0.785557	0.787356	0.786147
930.261226	0.788181	0.789185	0.788020
930.988764	0.787433	0.788535	0.787758
931.716219	0.787849	0.791402	0.789182
932.443592	0.790078	0.790868	0.788459
933.170882	0.790542	0.792552	0.790591
933.898090	0.790712	0.792251	0.789951
934.625215	0.792347	0.793867	0.792702
935.352257	0.791926	0.794011	0.791938
936.079217	0.793580	0.795284	0.794385
936.806095	0.794185	0.794747	0.793913
937.532889	0.796477	0.797457	0.796034
938.259601	0.794266	0.796091	0.794573
938.986230	0.797658	0.799522	0.798475
939.712777	0.797214	0.797814	0.796185
940.439241	0.799612	0.802517	0.799335
941.165622	0.798096	0.800060	0.799229
941.891920	0.802910	0.804070	0.802384
942.618135	0.800167	0.801999	0.799969
943.344267	0.804239	0.805349	0.802790
944.070317	0.802208	0.802867	0.801585
944.796283	0.805167	0.806457	0.804383
945.522167	0.803912	0.805077	0.803051
946.247967	0.806305	0.807872	0.806594
946.973685	0.806136	0.806761	0.805477
947.699319	0.808290	0.809908	0.807538
948.424871	0.806999	0.808640	0.807392
949.150339	0.809915	0.810754	0.808792
949.875724	0.809112	0.811162	0.809088
950.601026	0.808952	0.812204	0.809098
951.326245	0.811349	0.813789	0.810659
952.051381	0.812188	0.814808	0.810856
952.776433	0.813441	0.815420	0.814344
953.501402	0.812055	0.813876	0.812894
954.226288	0.815842	0.817400	0.815528
954.951091	0.814774	0.816375	0.814993
955.675810	0.816298	0.819431	0.817331
956.400446	0.816426	0.817444	0.815965
957.124998	0.819327	0.820393	0.818552
957.849467	0.817557	0.819797	0.817292
958.573852	0.820686	0.820963	0.819981
959.298154	0.819620	0.821843	0.819092
960.022373	0.822487	0.823899	0.822561
960.746508	0.821925	0.823287	0.821778
961.470559	0.822806	0.825381	0.822468
962.194527	0.823631	0.825145	0.824308
962.918411	0.823594	0.824390	0.823721
963.642212	0.824793	0.827414	0.825765
964.365929	0.825378	0.827549	0.825252
965.089562	0.828049	0.827477	0.828172
965.813111	0.826850	0.828234	0.826132
966.536577	0.829383	0.829672	0.829149
967.259958	0.828064	0.829003	0.829500
967.983256	0.830452	0.831203	0.829036
968.706471	0.831238	0.831422	0.830745
969.429601	0.830982	0.833502	0.832790
970.152647	0.832106	0.834569	0.833239
970.875610	0.832310	0.834612	0.832632
971.598488	0.834323	0.836518	0.834362
972.321283	0.832474	0.835034	0.833321
973.043993	0.836779	0.838774	0.835870
973.766620	0.835153	0.837194	0.835360
974.489162	0.837211	0.839854	0.837807
975.211620	0.836613	0.838571	0.835773
975.933995	0.838058	0.840421	0.837771
976.656285	0.838269	0.840723	0.839392
977.378490	0.840304	0.841470	0.839006
978.100612	0.841670	0.843257	0.840351
978.822649	0.840496	0.841528	0.839894
979.544603	0.842958	0.843897	0.843603
980.266471	0.841892	0.841614	0.840993
980.988256	0.844149	0.845181	0.843490
981.709956	0.843976	0.844566	0.844131
982.431572	0.844280	0.846655	0.845174
983.153103	0.845732	0.847325	0.843856
983.874550	0.845410	0.848401	0.845380
984.595913	0.847082	0.849154	0.846500
985.317191	0.847276	0.847821	0.847974
986.038385	0.849677	0.849711	0.849975
986.759494	0.847789	0.850277	0.848760
987.480518	0.849411	0.851495	0.850098
988.201458	0.851820	0.850741	0.849363
988.922313	0.851361	0.853278	0.850421
989.643084	0.852177	0.852372	0.850769
990.363770	0.851201	0.853138	0.851927
991.084371	0.855980	0.855060	0.854018
991.804888	0.852962	0.855669	0.852845
992.525319	0.856908	0.857305	0.856122
993.245666	0.854868	0.856552	0.855249
993.965928	0.854899	0.856497	0.856310
994.686106	0.857490	0.857840	0.857205
995.406198	0.857881	0.857217	0.855976
996.126206	0.860072	0.859829	0.857786
996.846128	0.857504	0.858334	0.857215
997.565966	0.858764	0.862302	0.859424
998.285719	0.859855	0.861656	0.859473
999.005386	0.860638	0.862006	0.860239
999.724969	0.862299	0.863981	0.861403
1000.444467	0.862417	0.861826	0.861442
1001.163879	0.862401	0.864638	0.863524
1001.883207	0.861877	0.863261	0.861775
1002.602449	0.864308	0.864798	0.862991
1003.321606	0.863826	0.865617	0.863494
1004.040678	0.863893	0.865058	0.864173
1004.759665	0.865741	0.867098	0.866474
1005.478566	0.865342	0.866754	0.865256
1006.197382	0.868309	0.869582	0.866621
1006.916113	0.865231	0.868538	0.868031
1007.634758	0.867189	0.870451	0.866514
1008.353319	0.869574	0.870311	0.865912
1009.071793	0.866317	0.868153	0.866355
1009.790183	0.869929	0.870796	0.869965
1010.508486	0.867954	0.870887	0.868692
1011.226705	0.871050	0.872413	0.870039
1011.944838	0.870589	0.872171	0.871445
1012.662885	0.871770	0.869797	0.870490
1013.380847	0.873092	0.874101	0.873537
1014.098723	0.872369	0.873330	0.871171
1014.816514	0.872889	0.872654	0.873191
1015.534219	0.872715	0.874533	0.873156
1016.251838	0.873854	0.874519	0.873132
1016.969372	0.874674	0.876395	0.873447
1017.686820	0.874208	0.875535	0.872917
1018.404182	0.875882	0.877009	0.875170
1019.121458	0.874770	0.876009	0.873342
1019.838649	0.875263	0.877972	0.875277
1020.555753	0.875905	0.877668	0.876091
1021.272772	0.874591	0.877079	0.875405
1021.989705	0.877867	0.879420	0.877468
1022.706552	0.876825	0.877190	0.876331
1023.423313	0.879157	0.879348	0.877064
1024.139988	0.880941	0.879631	0.880004
1024.856578	0.878379	0.879955	0.879031
1025.573081	0.879206	0.883459	0.876942
1026.289498	0.879076	0.883046	0.879545
1027.005829	0.878554	0.881000	0.880469
1027.722074	0.881791	0.883466	0.879739
1028.438232	0.880582	0.879774	0.879999
1029.154305	0.880254	0.881522	0.883046
1029.870291	0.880138	0.880881	0.881221
1030.586192	0.881957	0.883366	0.881696
1031.302005	0.881739	0.882970	0.882138
1032.017733	0.880706	0.881951	0.881179
1032.733374	0.882691	0.884403	0.880986
1033.448929	0.882278	0.883204	0.882849
1034.164398	0.883247	0.883293	0.881261
1034.879780	0.882811	0.884319	0.883342
1035.595076	0.884148	0.884124	0.880116
1036.310286	0.884851	0.884275	0.881859
1037.025409	0.884365	0.884794	0.882336
1037.740445	0.883517	0.884679	0.882194
1038.455395	0.885450	0.885052	0.881603
1039.170259	0.882496	0.886249	0.882363
1039.885035	0.884868	0.883768	0.882277
1040.599726	0.886884	0.885117	0.884064
1041.314329	0.884428	0.882999	0.882854
1042.028846	0.886488	0.887409	0.885916
1042.743276	0.885410	0.885859	0.884329
1043.457620	0.886294	0.884915	0.883885
1044.171877	0.884414	0.884402	0.883511
1044.886047	0.884021	0.885697	0.883949
1045.600130	0.884473	0.885738	0.885565
1046.314126	0.886084	0.884850	0.885511
1047.028036	0.885568	0.883571	0.885365
1047.741858	0.885196	0.884674	0.885317
1048.455594	0.885354	0.886042	0.884786
1049.169243	0.886860	0.887125	0.884167
1049.882805	0.885405	0.886209	0.885551
1050.596280	0.884710	0.885784	0.884860
1051.309667	0.887051	0.884976	0.886015
1052.022968	0.886856	0.884886	0.886768
1052.736182	0.884365	0.885305	0.885366
1053.449309	0.887161	0.886628	0.885509
1054.162348	0.888118	0.885728	0.883812
1054.875300	0.886328	0.884841	0.882482
1055.588165	0.884126	0.885983	0.885121
1056.300943	0.883841	0.885202	0.882026
1057.013634	0.884326	0.885649	0.883053
1057.726238	0.885827	0.883939	0.881270
1058.438754	0.882629	0.882938	0.881669
1059.151182	0.884453	0.884995	0.880003
1059.863524	0.883815	0.885555	0.882130
1060.575778	0.885474	0.883512	0.883580
1061.287945	0.884751	0.885604	0.882058
1062.000024	0.883771	0.884446	0.881531
1062.712016	0.883942	0.882271	0.881916
1063.423920	0.882267	0.881731	0.882365
1064.135737	0.881892	0.882051	0.882282
1064.847466	0.882147	0.879731	0.884366
1065.559108	0.883125	0.879488	0.882323
1066.270662	0.882018	0.884059	0.882642
1066.982128	0.878843	0.882626	0.882728
1067.693507	0.881188	0.878658	0.879854
1068.404798	0.881983	0.881777	0.877594
1069.116001	0.881891	0.878726	0.880054
1069.827117	0.879335	0.879589	0.879714
1070.538145	0.882177	0.878452	0.876835
1071.249085	0.882750	0.882970	0.876764
1071.959937	0.878153	0.879857	0.875739
1072.670702	0.880798	0.882010	0.878483
1073.381378	0.879416	0.878006	0.874569
1074.091967	0.877300	0.876925	0.878719
1074.802468	0.874095	0.875320	0.876412
1075.512881	0.879038	0.873220	0.874796
1076.223205	0.877193	0.877189	0.874134
1076.933442	0.879431	0.874512	0.875978
1077.643591	0.875021	0.873595	0.872020
1078.353652	0.875626	0.873895	0.872107
1079.063624	0.875029	0.874077	0.874278
1079.773509	0.876457	0.870748	0.873254
1080.483305	0.874532	0.876264	0.872930
1081.193013	0.874928	0.876547	0.872241
1081.902633	0.873455	0.869466	0.869652
1082.612165	0.872069	0.873920	0.871169
1083.321608	0.872419	0.867974	0.868362
1084.030963	0.872293	0.870366	0.865850
1084.740230	0.874055	0.869180	0.869990
1085.449409	0.867723	0.866753	0.864771
1086.158499	0.867108	0.866745	0.861750
1086.867501	0.862206	0.866846	0.864044
1087.576414	0.867001	0.864849	0.860738
1088.285239	0.862260	0.862427	0.858768
1088.993975	0.862296	0.864209	0.860500
1089.702623	0.857324	0.862987	0.856951
1090.411182	0.864116	0.858549	0.855760
1091.119653	0.859308	0.854843	0.851654
1091.828035	0.852833	0.855703	0.854495
1092.536329	0.854191	0.851857	0.849766
1093.244534	0.851713	0.846802	0.847961
1093.952650	0.852579	0.847768	0.848340
1094.660677	0.849432	0.847465	0.847696
1095.368616	0.846868	0.847270	0.847539
1096.076466	0.849545	0.844212	0.838964
1096.784228	0.841742	0.842970	0.841681
1097.491900	0.844319	0.842493	0.841428
1098.199484	0.842880	0.836070	0.835243
1098.906978	0.842449	0.834957	0.836272
1099.614384	0.842518	0.837361	0.831505
1100.321701	0.834977	0.827846	0.829195
1101.028929	0.833128	0.829121	0.824187
1101.736068	0.829203	0.826050	0.819838
1102.443118	0.824993	0.821479	0.821780
1103.150079	0.824997	0.819183	0.819577
1103.856951	0.818845	0.816360	0.813849
1104.563734	0.815849	0.809459	0.812584
1105.270428	0.815065	0.806845	0.807916
1105.977032	0.805592	0.802376	0.806383
1106.683547	0.801411	0.796246	0.797388
1107.389974	0.796701	0.791996	0.789521
1108.096311	0.793706	0.787944	0.785771
1108.802558	0.786115	0.781133	0.777911
1109.508717	0.783666	0.782813	0.775328
1110.214786	0.776322	0.775699	0.769957
1110.920766	0.775572	0.768380	0.770907
1111.626656	0.769834	0.762786	0.762707
1112.332457	0.766900	0.758213	0.758180
1113.038169	0.760369	0.759307	0.752820
1113.743791	0.753681	0.747495	0.740229
1114.449324	0.747358	0.740294	0.740726
1115.154767	0.735555	0.731906	0.733270
1115.860120	0.735153	0.728060	0.721804
1116.565385	0.717261	0.719744	0.712352
1117.270559	0.718103	0.709875	0.711660
1117.975644	0.713357	0.701418	0.707340
1118.680639	0.704177	0.698846	0.698635
1119.385545	0.697813	0.690610	0.687265
1120.090361	0.696907	0.683062	0.686266
1120.795087	0.690227	0.682021	0.672735
1121.499723	0.680484	0.670887	0.670704
1122.204270	0.675152	0.662809	0.667578
