# Supplementary material for: Chiral plasmonic superlattices from template-assisted assembly of achiral nanoparticles
Source: Nat Commun. 2025 Feb 16;16:1687. doi: 10.1038/s41467-025-56999-0 (PMC11830766; doi:10.1038/s41467-025-56999-0)
Supplement: Supplementary file 3 — Source Data [file 41467_2025_56999_MOESM3_ESM.zip › source data/Suppl.Fig/Suppl. Fig. 16 SU8 (double triskelion)/LF SU8.txt]

Wavelength (nm)	0_LCP	0_Linear	0_RCP
351.607006	0.559486	0.572844	0.560523
352.389528	0.548780	0.568024	0.559116
353.171988	0.573348	0.559761	0.530055
353.954387	0.536920	0.566132	0.555071
354.736724	0.552432	0.541506	0.515924
355.519000	0.564324	0.544304	0.540805
356.301214	0.542443	0.562136	0.534103
357.083367	0.561331	0.547597	0.538780
357.865459	0.536636	0.587659	0.527348
358.647489	0.540881	0.567335	0.532508
359.429457	0.564990	0.566635	0.539432
360.211364	0.546908	0.534729	0.547644
360.993209	0.540041	0.552830	0.569199
361.774993	0.541000	0.547291	0.557260
362.556715	0.544554	0.538600	0.549039
363.338375	0.562753	0.544635	0.524476
364.119973	0.493191	0.518987	0.539139
364.901510	0.542406	0.551724	0.537166
365.682985	0.513619	0.554140	0.539961
366.464398	0.532119	0.542284	0.555338
367.245750	0.530189	0.554694	0.554092
368.027039	0.550926	0.545914	0.532528
368.808267	0.515399	0.528270	0.522686
369.589432	0.542831	0.533773	0.535584
370.370536	0.525225	0.530562	0.511525
371.151578	0.518987	0.537600	0.525862
371.932558	0.545692	0.537743	0.527242
372.713475	0.513023	0.502206	0.553998
373.494331	0.509464	0.523188	0.519059
374.275125	0.503371	0.512766	0.511194
375.055856	0.496829	0.509584	0.505308
375.836525	0.485872	0.492763	0.494475
376.617133	0.495793	0.484242	0.513298
377.397677	0.465923	0.479633	0.481505
378.178160	0.474344	0.477637	0.487040
378.958581	0.465142	0.487792	0.467823
379.738939	0.477564	0.470064	0.466702
380.519235	0.456325	0.475417	0.478500
381.299469	0.456778	0.462285	0.456329
382.079640	0.440142	0.460768	0.447734
382.859749	0.444861	0.453302	0.450591
383.639795	0.455591	0.444403	0.443564
384.419779	0.446137	0.444637	0.450131
385.199701	0.438879	0.441129	0.439479
385.979560	0.433799	0.419553	0.438474
386.759356	0.426810	0.443082	0.425148
387.539090	0.426196	0.427134	0.430718
388.318762	0.425597	0.424235	0.426053
389.098370	0.422997	0.421637	0.417790
389.877917	0.424514	0.422461	0.423964
390.657400	0.417056	0.420455	0.412486
391.436821	0.415086	0.414664	0.420299
392.216179	0.414685	0.421590	0.407639
392.995474	0.410930	0.415594	0.417402
393.774707	0.409091	0.411405	0.400672
394.553877	0.414505	0.417136	0.415221
395.332984	0.407718	0.412636	0.412131
396.112028	0.410546	0.415698	0.415943
396.891009	0.407839	0.407038	0.408657
397.669927	0.410520	0.409745	0.408730
398.448783	0.407433	0.401440	0.405056
399.227575	0.407223	0.406388	0.407773
400.006304	0.404015	0.408178	0.400374
400.784971	0.411926	0.405212	0.403528
401.563574	0.400653	0.402181	0.405176
402.342115	0.404145	0.405774	0.409990
403.120592	0.405947	0.406937	0.404216
403.899006	0.407759	0.402920	0.407228
404.677357	0.405050	0.404921	0.407961
405.455644	0.401704	0.407652	0.406318
406.233869	0.403643	0.406021	0.403077
407.012030	0.401057	0.403686	0.400366
407.790128	0.403371	0.405653	0.401334
408.568163	0.406338	0.402978	0.404237
409.346134	0.402749	0.405638	0.401245
410.124042	0.400812	0.405067	0.402304
410.901887	0.398405	0.404136	0.402240
411.679668	0.401365	0.403923	0.404928
412.457386	0.403109	0.404126	0.402114
413.235040	0.399440	0.402157	0.402998
414.012631	0.398947	0.403599	0.404430
414.790158	0.402269	0.401607	0.401947
415.567622	0.404436	0.400989	0.405235
416.345022	0.401778	0.402172	0.404634
417.122359	0.400756	0.402836	0.404324
417.899632	0.400607	0.400614	0.402328
418.676841	0.401683	0.400234	0.402420
419.453987	0.399815	0.403104	0.400053
420.231069	0.401282	0.401921	0.399692
421.008087	0.401119	0.404416	0.402289
421.785041	0.399101	0.402430	0.401712
422.561932	0.397876	0.401835	0.404610
423.338759	0.399646	0.399621	0.402849
424.115522	0.397409	0.399701	0.401128
424.892221	0.397740	0.399653	0.400125
425.668856	0.400548	0.401497	0.401920
426.445428	0.398392	0.399546	0.400440
427.221935	0.395662	0.398627	0.400563
427.998378	0.398295	0.401570	0.397907
428.774758	0.398429	0.397711	0.401976
429.551073	0.397145	0.402348	0.401545
430.327324	0.397348	0.398775	0.401217
431.103511	0.399026	0.398522	0.398775
431.879634	0.394785	0.399435	0.397690
432.655693	0.398373	0.397746	0.400361
433.431688	0.398146	0.395591	0.398224
434.207618	0.396198	0.398755	0.397026
434.983484	0.395529	0.398998	0.400383
435.759286	0.396119	0.399449	0.398354
436.535024	0.397051	0.398188	0.399409
437.310697	0.395404	0.396442	0.396198
438.086306	0.397536	0.398291	0.398975
438.861851	0.397973	0.398106	0.397262
439.637331	0.395847	0.400463	0.397829
440.412747	0.398035	0.397969	0.399080
441.188099	0.396794	0.396753	0.397533
441.963385	0.399498	0.395857	0.398070
442.738608	0.397522	0.398739	0.398529
443.513766	0.398504	0.397993	0.397783
444.288859	0.398175	0.400160	0.398553
445.063888	0.397578	0.398975	0.400084
445.838852	0.398199	0.397556	0.398084
446.613751	0.398167	0.399721	0.398255
447.388586	0.398541	0.397394	0.399409
448.163356	0.398683	0.398767	0.399997
448.938061	0.398486	0.399002	0.400044
449.712702	0.398350	0.400589	0.399113
450.487278	0.398997	0.399734	0.397318
451.261789	0.397985	0.401334	0.399369
452.036235	0.399501	0.403050	0.400742
452.810616	0.402241	0.401315	0.400336
453.584932	0.401011	0.400894	0.402013
454.359184	0.400671	0.402372	0.400300
455.133370	0.402472	0.402188	0.401489
455.907492	0.402698	0.402555	0.401246
456.681548	0.404790	0.400923	0.402274
457.455540	0.403370	0.402515	0.402958
458.229466	0.403537	0.404891	0.403192
459.003327	0.404816	0.402549	0.402915
459.777124	0.404108	0.404714	0.403905
460.550855	0.404175	0.403693	0.405966
461.324521	0.404817	0.406352	0.404527
462.098121	0.404689	0.407130	0.406023
462.871657	0.405541	0.406852	0.404818
463.645127	0.405718	0.406317	0.405361
464.418532	0.406748	0.406417	0.405659
465.191871	0.405487	0.407337	0.406164
465.965146	0.406689	0.407756	0.405412
466.738355	0.407690	0.407886	0.407946
467.511498	0.407423	0.408714	0.406641
468.284576	0.406825	0.409330	0.408900
469.057589	0.407760	0.409152	0.407405
469.830536	0.409585	0.408723	0.408202
470.603418	0.408336	0.410316	0.408628
471.376234	0.408977	0.409920	0.408658
472.148985	0.409939	0.409740	0.408487
472.921670	0.409638	0.410931	0.408960
473.694289	0.410269	0.409253	0.408217
474.466843	0.409391	0.410916	0.409581
475.239331	0.409402	0.409973	0.408731
476.011753	0.409745	0.410795	0.410826
476.784110	0.410080	0.410287	0.409254
477.556401	0.409180	0.411042	0.410650
478.328626	0.409515	0.409633	0.408635
479.100785	0.410502	0.410590	0.410571
479.872879	0.409271	0.410420	0.408333
480.644906	0.409878	0.409778	0.409187
481.416868	0.407474	0.408314	0.407501
482.188764	0.409237	0.408086	0.407733
482.960594	0.406797	0.408200	0.407194
483.732358	0.407860	0.407418	0.407631
484.504056	0.405610	0.407479	0.406222
485.275688	0.405628	0.406722	0.405521
486.047254	0.404389	0.405640	0.404732
486.818753	0.404387	0.404829	0.402994
487.590187	0.403231	0.403750	0.402891
488.361555	0.400666	0.401882	0.401651
489.132856	0.400780	0.400486	0.400598
489.904091	0.398941	0.399442	0.397597
490.675260	0.397127	0.398713	0.396910
491.446363	0.395687	0.396786	0.394874
492.217399	0.392843	0.394610	0.393856
492.988369	0.392726	0.392983	0.391142
493.759273	0.390669	0.390703	0.390080
494.530111	0.386417	0.388364	0.387458
495.300882	0.386277	0.385896	0.385564
496.071586	0.382594	0.383650	0.382783
496.842224	0.381561	0.381119	0.380830
497.612796	0.377905	0.378499	0.377264
498.383301	0.374413	0.375133	0.374129
499.153740	0.371593	0.372748	0.371525
499.924112	0.368891	0.369067	0.367922
500.694418	0.365933	0.365211	0.365002
501.464657	0.361854	0.362296	0.361689
502.234829	0.357949	0.359041	0.358080
503.004935	0.354792	0.355294	0.354727
503.774974	0.351163	0.351939	0.350122
504.544946	0.347089	0.347129	0.346591
505.314852	0.342527	0.344108	0.342620
506.084690	0.339198	0.339069	0.337879
506.854462	0.333309	0.335002	0.333940
507.624168	0.330535	0.331153	0.330712
508.393806	0.325940	0.327219	0.326260
509.163377	0.321250	0.321945	0.321935
509.932882	0.316932	0.318670	0.317345
510.702319	0.312891	0.314394	0.312691
511.471690	0.308431	0.308474	0.308399
512.240994	0.303930	0.304611	0.304431
513.010230	0.298913	0.299627	0.299730
513.779400	0.294449	0.295506	0.295343
514.548502	0.289250	0.291017	0.290738
515.317537	0.285246	0.287117	0.286496
516.086506	0.280665	0.280996	0.281827
516.855407	0.276465	0.276973	0.277634
517.624241	0.271978	0.272381	0.273141
518.393007	0.267519	0.267383	0.268958
519.161707	0.262538	0.263892	0.264792
519.930339	0.258544	0.259061	0.260009
520.698904	0.254103	0.254398	0.256515
521.467401	0.249922	0.250339	0.251732
522.235832	0.245786	0.246339	0.247585
523.004194	0.242008	0.241656	0.243397
523.772490	0.237379	0.237231	0.239405
524.540718	0.233157	0.233147	0.235072
525.308878	0.229165	0.230135	0.231456
526.076971	0.225086	0.225785	0.227814
526.844997	0.221425	0.221722	0.223541
527.612955	0.217253	0.217845	0.219605
528.380845	0.214006	0.213938	0.216038
529.148668	0.210635	0.210593	0.212236
529.916423	0.206902	0.207453	0.208464
530.684111	0.203916	0.203778	0.205261
531.451731	0.200180	0.200598	0.201323
532.219283	0.197097	0.197390	0.198400
532.986767	0.193860	0.194524	0.194789
533.754184	0.190867	0.190939	0.192259
534.521533	0.188374	0.188571	0.188975
535.288814	0.185541	0.186266	0.185874
536.056027	0.182801	0.183113	0.182871
536.823172	0.180132	0.180762	0.180105
537.590250	0.178170	0.178377	0.177661
538.357259	0.175289	0.176255	0.174865
539.124201	0.173172	0.173760	0.172503
539.891074	0.171345	0.171405	0.170239
540.657880	0.169113	0.169416	0.168118
541.424617	0.167396	0.167450	0.165390
542.191287	0.165047	0.165526	0.163538
542.957888	0.163457	0.163853	0.161174
543.724421	0.161456	0.161972	0.159374
544.490886	0.159418	0.160088	0.157386
545.257283	0.158084	0.158533	0.155870
546.023612	0.156280	0.156332	0.153856
546.789872	0.154311	0.154811	0.152203
547.556064	0.153153	0.153501	0.150508
548.322188	0.151575	0.152120	0.149074
549.088244	0.149773	0.150627	0.147315
549.854231	0.148404	0.149477	0.145970
550.620150	0.147205	0.147988	0.144414
551.386000	0.145924	0.146648	0.143627
552.151782	0.144695	0.145714	0.142040
552.917496	0.143799	0.144473	0.141032
553.683141	0.142422	0.143213	0.139939
554.448717	0.141865	0.142280	0.138895
555.214225	0.140697	0.141535	0.138286
555.979665	0.139421	0.140374	0.137194
556.745036	0.138790	0.139667	0.136106
557.510338	0.137464	0.138948	0.135510
558.275572	0.137256	0.137947	0.134714
559.040737	0.136420	0.137262	0.134108
559.805833	0.136143	0.136611	0.133618
560.570860	0.135354	0.136060	0.133123
561.335819	0.134760	0.135393	0.132937
562.100709	0.134192	0.134837	0.132358
562.865530	0.133413	0.134375	0.132070
563.630283	0.132745	0.133813	0.131587
564.394966	0.132676	0.133385	0.131681
565.159581	0.131957	0.133115	0.131308
565.924126	0.131720	0.132863	0.131299
566.688603	0.131506	0.132344	0.131229
567.453011	0.131455	0.132232	0.131331
568.217349	0.131132	0.132376	0.131096
568.981619	0.131218	0.132006	0.131506
569.745820	0.130751	0.131675	0.131571
570.509951	0.131068	0.132051	0.131694
571.274014	0.130837	0.132040	0.132170
572.038007	0.130865	0.131812	0.132682
572.801931	0.131099	0.131973	0.132822
573.565786	0.131200	0.132127	0.133428
574.329572	0.131477	0.132394	0.133672
575.093288	0.131754	0.132447	0.133893
575.856935	0.131893	0.132936	0.134770
576.620513	0.132176	0.133026	0.135512
577.384021	0.132715	0.133707	0.135875
578.147460	0.133608	0.134139	0.136755
578.910830	0.134040	0.134878	0.137560
579.674131	0.134357	0.135274	0.138652
580.437361	0.135099	0.135963	0.139433
581.200523	0.135704	0.136477	0.140605
581.963615	0.136613	0.137630	0.141398
582.726637	0.137512	0.138303	0.142376
583.489590	0.138448	0.139201	0.143487
584.252473	0.139500	0.140393	0.144639
585.015287	0.140484	0.141199	0.145986
585.778031	0.141777	0.142222	0.147151
586.540705	0.142772	0.143491	0.148517
587.303309	0.144002	0.144627	0.149804
588.065844	0.145624	0.146086	0.151342
588.828309	0.146956	0.147439	0.152981
589.590705	0.148917	0.149104	0.154708
590.353030	0.150093	0.150373	0.156160
591.115286	0.151970	0.152262	0.157992
591.877472	0.153879	0.153670	0.159998
592.639588	0.155557	0.155598	0.161742
593.401634	0.157731	0.157517	0.163808
594.163610	0.159923	0.159713	0.166168
594.925516	0.161813	0.161868	0.168187
595.687352	0.164460	0.163836	0.170793
596.449118	0.166816	0.166280	0.173235
597.210814	0.169662	0.169275	0.175641
597.972440	0.172352	0.171902	0.178421
598.733996	0.175869	0.174500	0.181037
599.495482	0.178907	0.177411	0.184274
600.256898	0.182176	0.180642	0.187271
601.018243	0.185420	0.184235	0.190598
601.779518	0.189224	0.187691	0.193992
602.540723	0.192770	0.191273	0.197840
603.301858	0.197114	0.195023	0.201527
604.062922	0.200802	0.199446	0.205064
604.823916	0.205236	0.203716	0.209059
605.584840	0.209854	0.208441	0.213276
606.345693	0.214158	0.212898	0.217361
607.106476	0.219102	0.217701	0.221952
607.867188	0.223662	0.222202	0.226295
608.627830	0.228576	0.227317	0.230816
609.388402	0.233314	0.232793	0.235320
610.148902	0.238729	0.237356	0.240290
610.909333	0.243547	0.242544	0.244794
611.669693	0.248674	0.247960	0.249552
612.429982	0.253720	0.253071	0.255216
613.190200	0.258710	0.258245	0.259766
613.950348	0.263320	0.263341	0.264689
614.710425	0.268554	0.268215	0.269279
615.470432	0.273337	0.273396	0.274367
616.230368	0.277886	0.278792	0.279317
616.990233	0.282945	0.283403	0.284284
617.750027	0.287478	0.287943	0.288833
618.509750	0.292161	0.292735	0.293869
619.269403	0.296854	0.297505	0.298818
620.028984	0.300955	0.302112	0.302958
620.788495	0.305887	0.306486	0.307541
621.547935	0.310088	0.310946	0.312452
622.307304	0.313956	0.315112	0.317180
623.066601	0.318656	0.319744	0.322063
623.825828	0.323089	0.324230	0.326513
624.584984	0.327433	0.329198	0.331700
625.344069	0.332151	0.333694	0.336793
626.103082	0.337061	0.338462	0.341990
626.862025	0.342088	0.343165	0.348050
627.620896	0.346862	0.348036	0.353083
628.379696	0.351501	0.352734	0.358847
629.138425	0.356599	0.357271	0.364531
629.897083	0.361074	0.361338	0.369936
630.655669	0.365702	0.365666	0.374747
631.414184	0.370381	0.369366	0.380075
632.172628	0.374810	0.373210	0.385209
632.931000	0.379597	0.376879	0.390520
633.689301	0.383940	0.380406	0.395756
634.447531	0.388209	0.384528	0.400586
635.205689	0.392395	0.387845	0.405782
635.963776	0.397939	0.391832	0.411180
636.721791	0.402134	0.395840	0.416789
637.479735	0.406994	0.399776	0.421890
638.237607	0.412376	0.404279	0.427389
638.995408	0.416972	0.408975	0.433916
639.753137	0.422523	0.414139	0.438966
640.510794	0.428256	0.418963	0.444611
641.268380	0.433418	0.425076	0.450674
642.025894	0.439276	0.430533	0.456850
642.783336	0.445386	0.436381	0.462934
643.540707	0.451503	0.442845	0.469057
644.298006	0.457911	0.449687	0.475621
645.055233	0.464729	0.456595	0.482411
645.812388	0.471511	0.463804	0.489548
646.569471	0.478627	0.470699	0.495641
647.326483	0.485050	0.478376	0.502222
648.083423	0.492555	0.485727	0.509243
648.840290	0.499692	0.493394	0.516101
649.597086	0.506971	0.501079	0.523246
650.353810	0.514232	0.509078	0.530094
651.110461	0.521544	0.517156	0.536877
651.867041	0.528930	0.524262	0.543852
652.623549	0.536038	0.532154	0.550542
653.379984	0.543196	0.540001	0.557608
654.136348	0.550204	0.547527	0.564314
654.892639	0.557169	0.554648	0.570870
655.648858	0.564078	0.562352	0.577608
656.405005	0.571574	0.569765	0.584683
657.161080	0.577945	0.576717	0.590425
657.917082	0.584351	0.584092	0.597279
658.673012	0.590804	0.590099	0.603274
659.428870	0.597307	0.596624	0.608320
660.184655	0.603204	0.603549	0.615167
660.940368	0.609214	0.609782	0.621082
661.696009	0.614595	0.615788	0.626718
662.451577	0.619890	0.621205	0.632099
663.207073	0.625919	0.626981	0.637173
663.962496	0.630987	0.632894	0.642285
664.717847	0.636042	0.637380	0.647790
665.473125	0.641062	0.643147	0.652041
666.228331	0.645092	0.647762	0.656567
666.983464	0.649980	0.652412	0.661068
667.738525	0.653855	0.656270	0.664363
668.493512	0.657648	0.660501	0.668983
669.248428	0.660723	0.664852	0.671960
670.003270	0.664349	0.667780	0.674666
670.758040	0.667657	0.671445	0.678486
671.512737	0.669968	0.674070	0.681868
672.267361	0.672894	0.677531	0.683718
673.021912	0.674641	0.680246	0.686952
673.776391	0.677749	0.682996	0.689292
674.530797	0.679334	0.685109	0.690880
675.285129	0.680132	0.687304	0.692909
676.039389	0.682329	0.690094	0.694868
676.793576	0.684522	0.692417	0.697374
677.547690	0.685399	0.694344	0.699190
678.301731	0.687306	0.696358	0.700904
679.055699	0.689248	0.698394	0.702757
679.809594	0.690329	0.699823	0.703957
680.563415	0.692261	0.701844	0.706162
681.317164	0.693342	0.703484	0.707458
682.070840	0.695568	0.706057	0.709574
682.824442	0.697142	0.708282	0.709904
683.577971	0.698952	0.710270	0.711712
684.331427	0.700811	0.712342	0.713702
685.084809	0.703285	0.713848	0.715505
685.838119	0.704648	0.715921	0.716997
686.591355	0.706044	0.718121	0.718901
687.344518	0.707800	0.719600	0.719988
688.097607	0.709478	0.720804	0.721044
688.850623	0.710597	0.722689	0.723424
689.603565	0.711463	0.723473	0.724410
690.356434	0.711789	0.724608	0.725642
691.109230	0.711896	0.724708	0.725505
691.861952	0.713642	0.725846	0.727221
692.614601	0.714553	0.726219	0.728636
693.367176	0.714439	0.727461	0.728141
694.119677	0.716626	0.728526	0.728292
694.872105	0.717324	0.728606	0.729121
695.624459	0.718195	0.729244	0.728980
696.376740	0.719802	0.729313	0.728976
697.128947	0.720475	0.729732	0.729058
697.881080	0.720004	0.729622	0.728331
698.633139	0.720857	0.729424	0.727951
699.385125	0.720926	0.728883	0.726399
700.137036	0.721600	0.727845	0.725410
700.888874	0.721130	0.726839	0.723088
701.640638	0.720029	0.725467	0.720471
702.392329	0.719788	0.723546	0.718068
703.143945	0.718072	0.722063	0.714804
703.895487	0.716617	0.719392	0.712021
704.646956	0.716150	0.717964	0.708347
705.398350	0.714197	0.714660	0.705777
706.149670	0.712354	0.712795	0.702205
706.900916	0.710911	0.710658	0.698466
707.652089	0.709833	0.709134	0.695437
708.403187	0.708220	0.706845	0.692761
709.154211	0.707339	0.704852	0.690113
709.905161	0.706727	0.703289	0.688132
710.656036	0.706242	0.701849	0.685820
711.406837	0.704795	0.700215	0.683384
712.157565	0.704430	0.699359	0.681803
712.908217	0.704113	0.697538	0.680330
713.658796	0.703178	0.695182	0.678669
714.409300	0.702113	0.693928	0.676497
715.159730	0.701594	0.691646	0.674657
715.910086	0.700100	0.689320	0.673786
716.660367	0.698097	0.687356	0.672727
717.410573	0.696576	0.683976	0.671361
718.160705	0.693704	0.680957	0.670022
718.910763	0.690460	0.676972	0.666947
719.660746	0.687614	0.672529	0.664027
720.410655	0.683493	0.667909	0.661158
721.160489	0.678992	0.662592	0.657645
721.910248	0.674928	0.657721	0.653275
722.659933	0.670680	0.652562	0.648968
723.409543	0.665573	0.646443	0.644179
724.159079	0.660752	0.640551	0.638255
724.908539	0.655265	0.633745	0.632395
725.657925	0.651110	0.627893	0.626775
726.407237	0.646575	0.622000	0.621171
727.156473	0.640435	0.616224	0.614517
727.905635	0.636363	0.609676	0.607826
728.654721	0.631333	0.603303	0.600568
729.403733	0.625146	0.595177	0.593546
730.152670	0.619995	0.587787	0.586135
730.901532	0.613730	0.580411	0.577261
731.650319	0.607098	0.572232	0.569707
732.399031	0.601072	0.563949	0.561051
733.147668	0.593543	0.555955	0.552338
733.896230	0.587503	0.548525	0.544780
734.644717	0.581383	0.542187	0.537403
735.393129	0.576068	0.535116	0.529911
736.141466	0.570800	0.529520	0.524250
736.889727	0.566401	0.526337	0.519664
737.637913	0.563022	0.523507	0.515810
738.386024	0.561594	0.521909	0.513291
739.134060	0.559911	0.523240	0.512269
739.882021	0.558663	0.524936	0.512983
740.629906	0.559277	0.527058	0.513942
741.377716	0.559890	0.531407	0.516403
742.125451	0.561774	0.535555	0.519763
742.873110	0.564945	0.542360	0.524561
743.620694	0.568169	0.548584	0.529998
744.368202	0.572763	0.556336	0.536116
745.115635	0.576864	0.562611	0.541510
745.862993	0.581395	0.570402	0.547783
746.610275	0.587591	0.578668	0.556154
747.357481	0.592858	0.587079	0.563764
748.104612	0.599457	0.594411	0.570786
748.851667	0.603657	0.601438	0.579118
749.598647	0.610477	0.608828	0.586627
750.345551	0.617001	0.616246	0.594637
751.092379	0.623142	0.624214	0.602540
751.839132	0.628869	0.629829	0.609175
752.585809	0.634397	0.636183	0.615837
753.332410	0.640867	0.641870	0.624099
754.078935	0.647460	0.648128	0.630300
754.825385	0.653057	0.653557	0.636784
755.571758	0.656612	0.657952	0.641436
756.318056	0.661652	0.661703	0.647396
757.064278	0.667676	0.667673	0.654155
757.810424	0.671993	0.672484	0.658719
758.556494	0.675528	0.675780	0.663436
759.302488	0.678658	0.679012	0.667760
760.048406	0.683110	0.683420	0.672389
760.794248	0.687143	0.687474	0.676926
761.540013	0.689510	0.689060	0.679825
762.285703	0.692602	0.691538	0.682159
763.031317	0.695920	0.695052	0.686488
763.776854	0.699374	0.697829	0.690626
764.522316	0.701168	0.700558	0.692962
765.267701	0.703194	0.702107	0.694780
766.013010	0.705146	0.704756	0.698789
766.758242	0.708753	0.707990	0.702056
767.503399	0.709935	0.708612	0.703189
768.248479	0.710896	0.709667	0.703623
768.993482	0.713692	0.712161	0.706826
769.738410	0.716963	0.715103	0.710507
770.483260	0.716422	0.715624	0.711250
771.228035	0.717344	0.715985	0.712055
771.972733	0.720427	0.719315	0.715101
772.717355	0.723504	0.721507	0.717443
773.461900	0.722747	0.721417	0.717274
774.206368	0.723258	0.722229	0.718485
774.950760	0.725576	0.724379	0.721148
775.695075	0.728272	0.727031	0.723101
776.439314	0.727096	0.726163	0.722500
777.183476	0.728250	0.727219	0.723907
777.927562	0.731135	0.729115	0.726251
778.671570	0.732465	0.729979	0.728425
779.415502	0.731737	0.729739	0.727291
780.159357	0.732973	0.731520	0.728676
780.903136	0.735728	0.734294	0.731920
781.646837	0.734992	0.734406	0.731422
782.390462	0.735564	0.733817	0.731268
783.134010	0.738749	0.736124	0.733813
783.877481	0.739028	0.737565	0.735815
784.620875	0.738908	0.736893	0.734045
785.364192	0.739396	0.739472	0.736813
786.107433	0.741620	0.740713	0.739150
786.850596	0.741104	0.741278	0.738619
787.593682	0.741549	0.741294	0.738447
788.336691	0.744192	0.743954	0.741555
789.079623	0.745326	0.744719	0.742347
789.822478	0.744666	0.742997	0.741166
790.565255	0.746064	0.745185	0.742901
791.307956	0.747901	0.746901	0.744751
792.050579	0.747035	0.745359	0.744500
792.793126	0.748100	0.747005	0.744667
793.535594	0.750125	0.748691	0.747908
794.277986	0.751440	0.748440	0.747005
795.020300	0.748703	0.747430	0.746257
795.762537	0.752088	0.750504	0.748166
796.504697	0.752453	0.751405	0.750349
797.246779	0.750491	0.749820	0.747877
797.988784	0.752537	0.751215	0.750557
798.730711	0.754688	0.753304	0.751648
799.472561	0.752440	0.752344	0.750288
800.214333	0.754006	0.753457	0.751657
800.956028	0.755226	0.755132	0.752640
801.697645	0.754931	0.753845	0.751846
802.439185	0.754606	0.754992	0.753181
803.180647	0.757935	0.756760	0.755307
803.922032	0.756396	0.756064	0.754181
804.663338	0.756891	0.755181	0.753943
805.404567	0.759930	0.759206	0.756526
806.145719	0.757768	0.757082	0.755852
806.886792	0.758103	0.757636	0.755657
807.627788	0.760260	0.760412	0.758705
808.368706	0.759928	0.759761	0.757471
809.109546	0.760245	0.758049	0.756944
809.850309	0.763586	0.762007	0.760753
810.590993	0.761494	0.761266	0.759324
811.331600	0.761218	0.760145	0.760679
812.072128	0.764235	0.764151	0.762935
812.812579	0.763581	0.762243	0.761113
813.552951	0.764173	0.763052	0.761599
814.293246	0.767129	0.766707	0.765446
815.033462	0.765423	0.765949	0.763385
815.773601	0.765721	0.766038	0.763511
816.513661	0.768837	0.768222	0.767068
817.253643	0.767222	0.767167	0.765489
817.993547	0.767585	0.768301	0.766157
818.733373	0.771822	0.772324	0.768667
819.473121	0.770123	0.769076	0.768168
820.212790	0.772025	0.770857	0.768367
820.952381	0.773886	0.773072	0.771188
821.691894	0.771653	0.770391	0.770837
822.431329	0.773789	0.774269	0.772418
823.170685	0.775061	0.774310	0.774134
823.909962	0.774327	0.773420	0.771313
824.649162	0.776502	0.777047	0.775756
825.388283	0.776851	0.776779	0.776142
826.127325	0.775335	0.775579	0.774415
826.866289	0.779880	0.779577	0.777978
827.605174	0.778698	0.777669	0.777042
828.343981	0.779113	0.778514	0.777240
829.082710	0.782107	0.782177	0.780727
829.821359	0.779456	0.779645	0.777837
830.559930	0.782331	0.782746	0.780473
831.298423	0.783533	0.783663	0.782642
832.036836	0.782283	0.782081	0.781213
832.775171	0.785819	0.786226	0.784109
833.513427	0.784716	0.784050	0.784924
834.251605	0.784403	0.784290	0.783446
834.989704	0.789127	0.787846	0.787309
835.727723	0.786097	0.786829	0.785840
836.465664	0.788939	0.787908	0.787220
837.203526	0.790774	0.791680	0.788229
837.941310	0.788522	0.788165	0.786900
838.679014	0.792517	0.792177	0.791800
839.416639	0.791265	0.792162	0.790401
840.154185	0.792187	0.792115	0.789885
840.891653	0.795228	0.795979	0.794284
841.629041	0.792814	0.792994	0.792253
842.366350	0.795385	0.796480	0.794755
843.103580	0.795973	0.796623	0.795256
843.840731	0.794750	0.796077	0.794009
844.577803	0.798856	0.798803	0.798527
845.314795	0.797275	0.797570	0.796241
846.051709	0.799609	0.799945	0.798661
846.788543	0.802175	0.801276	0.799903
847.525298	0.799899	0.799697	0.798566
848.261973	0.803322	0.804328	0.802467
848.998570	0.802018	0.802087	0.801586
849.735087	0.803664	0.803805	0.803189
850.471524	0.804874	0.805874	0.804935
851.207882	0.803363	0.804096	0.802346
851.944161	0.807057	0.808026	0.805821
852.680360	0.806098	0.806210	0.805298
853.416480	0.808040	0.808793	0.807375
854.152520	0.810447	0.810046	0.808617
854.888481	0.808006	0.808630	0.806193
855.624362	0.812641	0.812669	0.812335
856.360163	0.808783	0.810424	0.809018
857.095885	0.812332	0.812175	0.811736
857.831527	0.813222	0.813798	0.811593
858.567090	0.812576	0.812531	0.812112
859.302573	0.816694	0.817443	0.816476
860.037976	0.814551	0.814365	0.812868
860.773299	0.817295	0.817198	0.817019
861.508543	0.817866	0.817016	0.815376
862.243706	0.818393	0.817626	0.816544
862.978790	0.821258	0.820564	0.820219
863.713794	0.818466	0.816920	0.817280
864.448718	0.822560	0.823449	0.821437
865.183563	0.820022	0.818830	0.819970
865.918327	0.822031	0.823627	0.822600
866.653011	0.823859	0.823962	0.824405
867.387615	0.821936	0.822941	0.822300
868.122139	0.827296	0.827853	0.826711
868.856584	0.823510	0.823824	0.824435
869.590948	0.828471	0.829401	0.828562
870.325232	0.826329	0.826475	0.825720
871.059435	0.828641	0.829220	0.827459
871.793559	0.830938	0.830493	0.830305
872.527602	0.829204	0.828486	0.827486
873.261565	0.833355	0.834501	0.831708
873.995448	0.830761	0.830089	0.830095
874.729251	0.834160	0.834764	0.834715
875.462973	0.832765	0.833396	0.832106
876.196615	0.835801	0.835394	0.834478
876.930177	0.836065	0.835752	0.835791
877.663658	0.835827	0.836139	0.833535
878.397058	0.839080	0.839396	0.838207
879.130379	0.837632	0.836598	0.835919
879.863619	0.841349	0.841754	0.840756
880.596778	0.837816	0.839279	0.838189
881.329857	0.843040	0.842558	0.842102
882.062855	0.840680	0.841237	0.840178
882.795772	0.842523	0.842358	0.842837
883.528609	0.845521	0.843288	0.844557
884.261366	0.843170	0.843097	0.843087
884.994041	0.845649	0.846392	0.847792
885.726636	0.844151	0.844115	0.843684
886.459150	0.849264	0.849457	0.848271
887.191584	0.845303	0.846684	0.846580
887.923937	0.850422	0.850632	0.850397
888.656209	0.848372	0.847913	0.848548
889.388400	0.852228	0.850823	0.851120
890.120510	0.849971	0.851926	0.849973
890.852539	0.851566	0.852122	0.850797
891.584487	0.852959	0.853833	0.853724
892.316355	0.853044	0.853704	0.852160
893.048141	0.856495	0.857606	0.856343
893.779847	0.854236	0.853328	0.853304
894.511471	0.858187	0.858033	0.856750
895.243014	0.855704	0.856365	0.855492
895.974477	0.860694	0.860829	0.858975
896.705858	0.858302	0.857585	0.856308
897.437158	0.860251	0.861719	0.860609
898.168376	0.858707	0.859135	0.859527
898.899514	0.862107	0.861264	0.862285
899.630570	0.861993	0.861801	0.860632
900.361546	0.863144	0.863123	0.861317
901.092439	0.864652	0.864939	0.863593
901.823252	0.863771	0.863800	0.863421
902.553983	0.865742	0.865694	0.866462
903.284633	0.865178	0.865000	0.863532
904.015201	0.867952	0.868496	0.869220
904.745689	0.867858	0.866288	0.866220
905.476094	0.871335	0.869965	0.870331
906.206418	0.866763	0.866829	0.867402
906.936661	0.872150	0.871103	0.870435
907.666822	0.869331	0.868794	0.868772
908.396901	0.873476	0.874279	0.873187
909.126899	0.870489	0.870850	0.870904
909.856816	0.873069	0.874244	0.874425
910.586650	0.872940	0.871644	0.871857
911.316403	0.875466	0.875483	0.874759
912.046075	0.874173	0.874247	0.873648
912.775664	0.877355	0.877852	0.877409
913.505172	0.875891	0.876591	0.876443
914.234598	0.878016	0.878535	0.877836
914.963943	0.878174	0.878601	0.877405
915.693205	0.879301	0.878654	0.878479
916.422386	0.879351	0.879548	0.878445
917.151484	0.880217	0.880954	0.880514
917.880501	0.881090	0.881878	0.880908
918.609436	0.881734	0.881518	0.882088
919.338289	0.883528	0.883202	0.881152
920.067060	0.883632	0.882813	0.883333
920.795748	0.884775	0.885201	0.883698
921.524355	0.885700	0.884358	0.883634
922.252880	0.885524	0.886477	0.885945
922.981323	0.885458	0.886922	0.885294
923.709683	0.887891	0.886837	0.886323
924.437961	0.888008	0.887016	0.886323
925.166157	0.887863	0.889000	0.888015
925.894271	0.887705	0.889070	0.888160
926.622303	0.889294	0.890443	0.888940
927.350252	0.889700	0.889865	0.888818
928.078119	0.891115	0.892178	0.891541
928.805904	0.891306	0.890822	0.889985
929.533606	0.892567	0.892251	0.892099
930.261226	0.890914	0.892465	0.891605
930.988764	0.893487	0.894490	0.892983
931.716219	0.892671	0.893935	0.894198
932.443592	0.894675	0.896199	0.893965
933.170882	0.896021	0.894548	0.895023
933.898090	0.895413	0.895987	0.895569
934.625215	0.895291	0.897871	0.895383
935.352257	0.896286	0.896959	0.897011
936.079217	0.899027	0.898680	0.898360
936.806095	0.898257	0.898096	0.897397
937.532889	0.898870	0.898875	0.899698
938.259601	0.898799	0.899367	0.899119
938.986230	0.900412	0.901001	0.899803
939.712777	0.899751	0.901163	0.899894
940.439241	0.901837	0.902180	0.902585
941.165622	0.899767	0.901977	0.900967
941.891920	0.903182	0.903014	0.902598
942.618135	0.902618	0.901917	0.900322
943.344267	0.904089	0.904428	0.902947
944.070317	0.903282	0.902572	0.901702
944.796283	0.904300	0.905109	0.904758
945.522167	0.903576	0.903807	0.903569
946.247967	0.905394	0.906831	0.905399
946.973685	0.905757	0.905062	0.904281
947.699319	0.907735	0.908040	0.906503
948.424871	0.905280	0.906024	0.904231
949.150339	0.907115	0.907782	0.909183
949.875724	0.906866	0.907280	0.907475
950.601026	0.907965	0.908094	0.908299
951.326245	0.906982	0.907651	0.907194
952.051381	0.909423	0.908706	0.908637
952.776433	0.908626	0.908854	0.909807
953.501402	0.909625	0.907625	0.908752
954.226288	0.910619	0.910245	0.909360
954.951091	0.911349	0.911075	0.910069
955.675810	0.910697	0.912235	0.912010
956.400446	0.910801	0.911582	0.910242
957.124998	0.912383	0.913909	0.913166
957.849467	0.910846	0.912008	0.910769
958.573852	0.913420	0.912886	0.911362
959.298154	0.912888	0.911504	0.912156
960.022373	0.914460	0.915034	0.913535
960.746508	0.913169	0.913734	0.913793
961.470559	0.913980	0.915804	0.915107
962.194527	0.914878	0.914677	0.913806
962.918411	0.915159	0.916448	0.915745
963.642212	0.915392	0.915970	0.913289
964.365929	0.915072	0.916524	0.915247
965.089562	0.915889	0.915746	0.916734
965.813111	0.915707	0.915778	0.915645
966.536577	0.916512	0.917542	0.915783
967.259958	0.916834	0.916713	0.916792
967.983256	0.917146	0.917974	0.917522
968.706471	0.916261	0.916993	0.918166
969.429601	0.918672	0.919530	0.919036
970.152647	0.917813	0.918457	0.916854
970.875610	0.920458	0.918297	0.918984
971.598488	0.917448	0.919103	0.917678
972.321283	0.918710	0.919684	0.918875
973.043993	0.919431	0.919617	0.919047
973.766620	0.918668	0.919177	0.919185
974.489162	0.920878	0.921194	0.921016
975.211620	0.919265	0.919452	0.919621
975.933995	0.921054	0.919801	0.920554
976.656285	0.919453	0.920418	0.920435
977.378490	0.923970	0.920543	0.921834
978.100612	0.919987	0.921343	0.922021
978.822649	0.922037	0.922649	0.921541
979.544603	0.921908	0.922594	0.921094
980.266471	0.920559	0.920809	0.921509
980.988256	0.922693	0.921899	0.922220
981.709956	0.921822	0.921702	0.920918
982.431572	0.921887	0.923139	0.922953
983.153103	0.920713	0.921463	0.922959
983.874550	0.924072	0.923600	0.924087
984.595913	0.922951	0.922167	0.921741
985.317191	0.922059	0.923231	0.923377
986.038385	0.922694	0.922759	0.923184
986.759494	0.924681	0.922689	0.922769
987.480518	0.922476	0.924236	0.924260
988.201458	0.921984	0.922006	0.923590
988.922313	0.922913	0.925452	0.924197
989.643084	0.922690	0.922850	0.922602
990.363770	0.924223	0.925125	0.924285
991.084371	0.923921	0.923480	0.923108
991.804888	0.922958	0.923446	0.923783
992.525319	0.924731	0.924918	0.925264
993.245666	0.925167	0.923705	0.923707
993.965928	0.925557	0.925248	0.925584
994.686106	0.925357	0.923001	0.925268
995.406198	0.924336	0.923771	0.926133
996.126206	0.923078	0.923869	0.923891
996.846128	0.924823	0.923255	0.923000
997.565966	0.925577	0.926487	0.925178
998.285719	0.924545	0.924921	0.924444
999.005386	0.924646	0.924929	0.924919
999.724969	0.924100	0.924043	0.923964
1000.444467	0.926062	0.925716	0.924617
1001.163879	0.924488	0.925034	0.925574
1001.883207	0.925453	0.926216	0.925742
1002.602449	0.926467	0.924585	0.924835
1003.321606	0.924306	0.924036	0.925483
1004.040678	0.925223	0.926599	0.925007
1004.759665	0.924661	0.924305	0.924501
1005.478566	0.925675	0.925479	0.924916
1006.197382	0.924091	0.925249	0.924621
1006.916113	0.925034	0.924449	0.926023
1007.634758	0.925102	0.926233	0.924573
1008.353319	0.923554	0.925375	0.924493
1009.071793	0.923731	0.925066	0.926670
1009.790183	0.923268	0.923096	0.925391
1010.508486	0.923860	0.924741	0.926256
1011.226705	0.924561	0.924208	0.926483
1011.944838	0.923497	0.924917	0.923608
1012.662885	0.924681	0.927182	0.924931
1013.380847	0.924134	0.922914	0.923324
1014.098723	0.925860	0.926200	0.925155
1014.816514	0.923208	0.923876	0.924820
1015.534219	0.922022	0.921810	0.923553
1016.251838	0.925579	0.925144	0.924252
1016.969372	0.922817	0.923957	0.923280
1017.686820	0.925819	0.924791	0.926155
1018.404182	0.922752	0.924222	0.924813
1019.121458	0.923519	0.924905	0.922289
1019.838649	0.924736	0.925496	0.923803
1020.555753	0.920414	0.920867	0.923568
1021.272772	0.923095	0.923993	0.924303
1021.989705	0.922888	0.920666	0.924943
1022.706552	0.923603	0.922440	0.921767
1023.423313	0.923730	0.923116	0.923094
1024.139988	0.921401	0.922156	0.922621
1024.856578	0.922352	0.922293	0.923768
1025.573081	0.922141	0.922759	0.920587
1026.289498	0.922726	0.922439	0.920907
1027.005829	0.922872	0.923306	0.922003
1027.722074	0.921407	0.919932	0.920738
1028.438232	0.922838	0.924143	0.920156
1029.154305	0.919452	0.921776	0.919930
1029.870291	0.920837	0.920923	0.918674
1030.586192	0.923223	0.921722	0.921660
1031.302005	0.919893	0.920179	0.918684
1032.017733	0.920931	0.921547	0.922130
1032.733374	0.922175	0.918528	0.919616
1033.448929	0.920163	0.917755	0.921522
1034.164398	0.922594	0.919506	0.921337
1034.879780	0.917515	0.919160	0.917765
1035.595076	0.920932	0.919507	0.919040
1036.310286	0.921647	0.919433	0.919893
1037.025409	0.919442	0.918563	0.918629
1037.740445	0.920422	0.920446	0.919844
1038.455395	0.915076	0.916950	0.919744
1039.170259	0.917091	0.918313	0.918816
1039.885035	0.918431	0.917471	0.918213
1040.599726	0.914654	0.915498	0.916367
1041.314329	0.919359	0.918189	0.918860
1042.028846	0.917727	0.917580	0.916307
1042.743276	0.916732	0.916249	0.917679
1043.457620	0.915266	0.916701	0.918592
1044.171877	0.915439	0.914228	0.913544
1044.886047	0.918356	0.917250	0.916684
1045.600130	0.914748	0.916316	0.915019
1046.314126	0.915215	0.914362	0.917321
1047.028036	0.917699	0.914943	0.914645
1047.741858	0.915092	0.912821	0.914019
1048.455594	0.912339	0.914159	0.916590
1049.169243	0.914875	0.915757	0.915552
1049.882805	0.914097	0.913068	0.911460
1050.596280	0.914460	0.915709	0.915461
1051.309667	0.915073	0.911612	0.911708
1052.022968	0.913370	0.910761	0.912610
1052.736182	0.912904	0.916173	0.912841
1053.449309	0.913866	0.909766	0.910080
1054.162348	0.912450	0.912011	0.911258
1054.875300	0.909931	0.907855	0.912509
1055.588165	0.910536	0.909613	0.912231
1056.300943	0.909022	0.908065	0.911869
1057.013634	0.908429	0.908974	0.906027
1057.726238	0.908006	0.910443	0.908801
1058.438754	0.908728	0.909415	0.907842
1059.151182	0.907490	0.904054	0.906911
1059.863524	0.909732	0.908308	0.908952
1060.575778	0.907691	0.906070	0.906730
1061.287945	0.905808	0.905023	0.905007
1062.000024	0.907531	0.907385	0.906746
1062.712016	0.905748	0.905469	0.904718
1063.423920	0.904986	0.904449	0.906929
1064.135737	0.905709	0.905851	0.908132
1064.847466	0.902494	0.903492	0.901967
1065.559108	0.904717	0.909275	0.904233
1066.270662	0.905130	0.904175	0.904654
1066.982128	0.900599	0.901873	0.901178
1067.693507	0.905166	0.903027	0.903397
1068.404798	0.902077	0.901297	0.901759
1069.116001	0.903411	0.904015	0.900145
1069.827117	0.902086	0.902741	0.904430
1070.538145	0.901196	0.899179	0.899345
1071.249085	0.899781	0.900512	0.900902
1071.959937	0.902242	0.897429	0.902154
1072.670702	0.897591	0.896312	0.898339
1073.381378	0.899933	0.901400	0.898149
1074.091967	0.896160	0.894618	0.897376
1074.802468	0.898043	0.896221	0.898914
1075.512881	0.896305	0.898662	0.899587
1076.223205	0.895058	0.893083	0.895130
1076.933442	0.897769	0.890288	0.894006
1077.643591	0.900289	0.895907	0.899286
1078.353652	0.896190	0.890333	0.895501
1079.063624	0.892191	0.894384	0.892929
1079.773509	0.896443	0.895084	0.897114
1080.483305	0.890142	0.891224	0.891189
1081.193013	0.897098	0.892842	0.893163
1081.902633	0.896097	0.890610	0.891635
1082.612165	0.892232	0.888837	0.885421
1083.321608	0.893722	0.887840	0.893084
1084.030963	0.886993	0.888739	0.888988
1084.740230	0.889362	0.881175	0.886720
1085.449409	0.889943	0.891389	0.887607
1086.158499	0.884014	0.888258	0.885349
1086.867501	0.881946	0.883373	0.883583
1087.576414	0.888602	0.882488	0.884015
1088.285239	0.883548	0.881609	0.879408
1088.993975	0.876514	0.880211	0.883420
1089.702623	0.882956	0.876291	0.884142
1090.411182	0.876157	0.876330	0.876969
1091.119653	0.881906	0.876780	0.879838
1091.828035	0.877221	0.877121	0.879294
1092.536329	0.872643	0.871302	0.873486
1093.244534	0.875568	0.872416	0.873875
1093.952650	0.879541	0.873382	0.875969
1094.660677	0.873307	0.872632	0.870096
1095.368616	0.873448	0.870084	0.873035
1096.076466	0.871469	0.867544	0.870889
1096.784228	0.869422	0.866141	0.873185
1097.491900	0.867650	0.868991	0.871284
1098.199484	0.874512	0.863934	0.866055
1098.906978	0.865306	0.862203	0.867016
1099.614384	0.862716	0.862711	0.866303
1100.321701	0.860813	0.857691	0.863469
1101.028929	0.857726	0.856010	0.860608
1101.736068	0.865540	0.852428	0.859352
1102.443118	0.854944	0.858559	0.859749
1103.150079	0.853989	0.849627	0.857465
1103.856951	0.854404	0.851934	0.852807
1104.563734	0.851710	0.846262	0.847188
1105.270428	0.843095	0.844257	0.847404
1105.977032	0.845330	0.845854	0.848458
1106.683547	0.843462	0.841810	0.843001
1107.389974	0.839546	0.842119	0.842228
1108.096311	0.839811	0.837419	0.841322
1108.802558	0.834858	0.830174	0.837965
1109.508717	0.833359	0.831340	0.829199
1110.214786	0.829385	0.829674	0.834716
1110.920766	0.830743	0.827938	0.831695
1111.626656	0.825312	0.823836	0.823956
1112.332457	0.828732	0.825482	0.823416
1113.038169	0.824426	0.820647	0.824872
1113.743791	0.820284	0.824639	0.821396
1114.449324	0.818656	0.813447	0.821935
1115.154767	0.814213	0.805027	0.812583
1115.860120	0.810650	0.806910	0.814027
1116.565385	0.812619	0.803528	0.809098
1117.270559	0.802473	0.798661	0.803413
1117.975644	0.798346	0.794069	0.803394
1118.680639	0.804812	0.796067	0.796843
1119.385545	0.800207	0.794412	0.796696
1120.090361	0.790819	0.790356	0.786806
1120.795087	0.794477	0.784419	0.787258
1121.499723	0.786487	0.786433	0.788953
1122.204270	0.785530	0.782878	0.782097
