# Supplementary material for: Chiral plasmonic superlattices from template-assisted assembly of achiral nanoparticles
Source: Nat Commun. 2025 Feb 16;16:1687. doi: 10.1038/s41467-025-56999-0 (PMC11830766; doi:10.1038/s41467-025-56999-0)
Supplement: Supplementary file 3 — Source Data [file 41467_2025_56999_MOESM3_ESM.zip › source data/Suppl.Fig/Suppl. Fig. 16 SU8 (double triskelion)/LF.txt]

Wavelength (nm)	0_LCP	0_Linear	0_RCP
351.607006	0.416756	0.412281	0.425532
352.389528	0.401491	0.435259	0.415598
353.171988	0.418977	0.410107	0.403826
353.954387	0.399340	0.404550	0.374596
354.736724	0.396607	0.399608	0.390244
355.519000	0.411205	0.415861	0.400424
356.301214	0.399784	0.405063	0.402612
357.083367	0.407098	0.416268	0.406940
357.865459	0.425847	0.406583	0.409382
358.647489	0.403326	0.425287	0.407014
359.429457	0.423442	0.417994	0.417526
360.211364	0.368474	0.422222	0.401648
360.993209	0.395706	0.418063	0.399794
361.774993	0.409590	0.412626	0.423902
362.556715	0.390342	0.417980	0.403403
363.338375	0.414980	0.407609	0.394924
364.119973	0.422780	0.405455	0.392137
364.901510	0.395192	0.395595	0.406863
365.682985	0.408103	0.427289	0.410628
366.464398	0.401537	0.378101	0.404669
367.245750	0.397930	0.410499	0.412959
368.027039	0.413023	0.408215	0.412362
368.808267	0.378871	0.401028	0.415584
369.589432	0.399284	0.419773	0.385093
370.370536	0.405576	0.411342	0.407570
371.151578	0.418483	0.402679	0.391744
371.932558	0.398509	0.411454	0.411620
372.713475	0.378185	0.393759	0.420530
373.494331	0.382753	0.418705	0.380772
374.275125	0.400752	0.392562	0.403095
375.055856	0.395997	0.404872	0.388616
375.836525	0.387618	0.407035	0.407025
376.617133	0.386615	0.385664	0.392313
377.397677	0.383477	0.388215	0.384953
378.178160	0.387116	0.392467	0.389641
378.958581	0.391109	0.383154	0.373743
379.738939	0.389446	0.380648	0.383876
380.519235	0.385939	0.376197	0.387032
381.299469	0.377508	0.372711	0.371389
382.079640	0.375671	0.371475	0.379510
382.859749	0.366365	0.380054	0.367980
383.639795	0.360917	0.383492	0.371138
384.419779	0.362234	0.369993	0.381900
385.199701	0.366848	0.384492	0.379464
385.979560	0.366343	0.372050	0.380249
386.759356	0.369499	0.366944	0.368902
387.539090	0.356670	0.360453	0.367826
388.318762	0.361239	0.365829	0.380033
389.098370	0.359099	0.367952	0.373030
389.877917	0.358693	0.363574	0.368576
390.657400	0.362097	0.361332	0.368155
391.436821	0.368285	0.363986	0.373850
392.216179	0.358880	0.356466	0.372819
392.995474	0.354300	0.352231	0.368638
393.774707	0.351798	0.360716	0.368986
394.553877	0.356519	0.365753	0.368733
395.332984	0.361125	0.367389	0.364976
396.112028	0.360038	0.368774	0.374205
396.891009	0.359326	0.363354	0.368602
397.669927	0.358869	0.360544	0.370255
398.448783	0.365588	0.359542	0.373976
399.227575	0.357697	0.356189	0.367016
400.006304	0.364488	0.364057	0.370009
400.784971	0.359694	0.357990	0.369789
401.563574	0.364902	0.361251	0.371287
402.342115	0.359819	0.360593	0.369705
403.120592	0.359074	0.362071	0.371334
403.899006	0.364947	0.363527	0.367895
404.677357	0.357864	0.361310	0.372268
405.455644	0.360233	0.361960	0.371375
406.233869	0.361232	0.365024	0.374828
407.012030	0.358324	0.366934	0.375124
407.790128	0.360482	0.366136	0.376840
408.568163	0.360229	0.366997	0.372698
409.346134	0.364482	0.367066	0.370918
410.124042	0.358332	0.360193	0.371590
410.901887	0.366007	0.362986	0.379962
411.679668	0.363782	0.367187	0.376165
412.457386	0.361527	0.365038	0.376435
413.235040	0.360076	0.367531	0.372848
414.012631	0.361015	0.369492	0.382053
414.790158	0.365512	0.370713	0.377594
415.567622	0.364833	0.370269	0.379491
416.345022	0.365139	0.367731	0.379324
417.122359	0.364889	0.372357	0.379869
417.899632	0.366103	0.369507	0.383912
418.676841	0.366405	0.372291	0.382424
419.453987	0.365747	0.373045	0.379344
420.231069	0.365562	0.372380	0.382102
421.008087	0.365783	0.372317	0.382565
421.785041	0.364771	0.373361	0.381337
422.561932	0.370109	0.372859	0.381628
423.338759	0.369828	0.377399	0.384231
424.115522	0.371521	0.376136	0.387014
424.892221	0.373203	0.375163	0.386543
425.668856	0.371425	0.376724	0.385408
426.445428	0.368968	0.377983	0.384352
427.221935	0.373426	0.376727	0.383311
427.998378	0.372522	0.379051	0.388167
428.774758	0.374833	0.378064	0.387388
429.551073	0.374700	0.377407	0.388428
430.327324	0.373762	0.379319	0.390779
431.103511	0.375348	0.378349	0.389883
431.879634	0.374750	0.379166	0.390251
432.655693	0.377611	0.379349	0.388807
433.431688	0.377540	0.383830	0.391449
434.207618	0.378751	0.383288	0.392612
434.983484	0.379119	0.384952	0.392807
435.759286	0.382086	0.383908	0.392647
436.535024	0.381136	0.383455	0.395155
437.310697	0.381462	0.385521	0.395133
438.086306	0.380516	0.383977	0.398460
438.861851	0.381680	0.386037	0.396431
439.637331	0.385166	0.387212	0.394045
440.412747	0.385306	0.389974	0.396983
441.188099	0.384444	0.388820	0.398329
441.963385	0.384861	0.389669	0.398060
442.738608	0.386322	0.388185	0.398976
443.513766	0.388118	0.391109	0.400082
444.288859	0.390764	0.390584	0.399178
445.063888	0.389234	0.393342	0.401727
445.838852	0.390470	0.393194	0.400975
446.613751	0.390851	0.395294	0.402121
447.388586	0.393770	0.393262	0.404935
448.163356	0.393032	0.396043	0.402991
448.938061	0.392731	0.396455	0.405129
449.712702	0.396551	0.397792	0.404168
450.487278	0.394595	0.398351	0.408297
451.261789	0.397040	0.399808	0.407771
452.036235	0.398012	0.400265	0.407936
452.810616	0.397711	0.400255	0.409287
453.584932	0.401535	0.402517	0.411757
454.359184	0.401607	0.401727	0.411446
455.133370	0.402348	0.405187	0.412841
455.907492	0.402023	0.404744	0.413249
456.681548	0.404714	0.407332	0.414048
457.455540	0.404373	0.407631	0.413785
458.229466	0.405731	0.407543	0.415901
459.003327	0.405491	0.409582	0.416775
459.777124	0.407276	0.409967	0.418874
460.550855	0.409145	0.410712	0.419827
461.324521	0.409050	0.412380	0.420741
462.098121	0.408976	0.413522	0.420100
462.871657	0.410868	0.415028	0.420111
463.645127	0.411963	0.415635	0.422601
464.418532	0.412759	0.415861	0.422190
465.191871	0.415105	0.416146	0.423590
465.965146	0.414179	0.420403	0.424811
466.738355	0.416202	0.420367	0.424419
467.511498	0.418099	0.419949	0.426238
468.284576	0.420003	0.420825	0.426921
469.057589	0.419257	0.422466	0.429042
469.830536	0.419955	0.424226	0.429338
470.603418	0.421425	0.423922	0.430478
471.376234	0.421553	0.424333	0.431752
472.148985	0.423143	0.425277	0.432223
472.921670	0.424415	0.425853	0.434194
473.694289	0.425181	0.427433	0.434161
474.466843	0.428114	0.428708	0.435030
475.239331	0.426181	0.429479	0.435196
476.011753	0.428600	0.430002	0.436818
476.784110	0.429068	0.431804	0.437895
477.556401	0.429247	0.432335	0.437915
478.328626	0.430638	0.433048	0.439332
479.100785	0.431467	0.433717	0.439752
479.872879	0.430399	0.434361	0.440503
480.644906	0.432495	0.435273	0.441517
481.416868	0.433431	0.435955	0.442686
482.188764	0.434400	0.435782	0.443350
482.960594	0.436055	0.437617	0.443435
483.732358	0.435744	0.438093	0.443964
484.504056	0.436150	0.437919	0.444434
485.275688	0.435355	0.438257	0.445003
486.047254	0.437471	0.439997	0.446091
486.818753	0.437451	0.438866	0.445485
487.590187	0.437691	0.439496	0.445422
488.361555	0.438031	0.440091	0.446107
489.132856	0.438584	0.440046	0.446219
489.904091	0.437557	0.440341	0.446338
490.675260	0.436730	0.439189	0.446583
491.446363	0.437949	0.439514	0.446553
492.217399	0.436353	0.438763	0.445587
492.988369	0.436561	0.439569	0.445629
493.759273	0.436275	0.438594	0.446707
494.530111	0.435290	0.438129	0.445341
495.300882	0.434526	0.437850	0.444633
496.071586	0.434727	0.437939	0.443461
496.842224	0.433266	0.436886	0.442805
497.612796	0.433653	0.434103	0.442512
498.383301	0.430919	0.432898	0.441160
499.153740	0.431039	0.432228	0.440427
499.924112	0.429408	0.431829	0.438163
500.694418	0.426953	0.429696	0.437626
501.464657	0.426519	0.427625	0.436350
502.234829	0.425180	0.427215	0.435432
503.004935	0.423007	0.425345	0.433965
503.774974	0.421596	0.424547	0.431957
504.544946	0.419725	0.421826	0.429551
505.314852	0.418146	0.420574	0.427723
506.084690	0.415946	0.418487	0.425582
506.854462	0.414426	0.416557	0.424184
507.624168	0.412458	0.414286	0.421639
508.393806	0.410279	0.411893	0.419976
509.163377	0.407759	0.409887	0.417608
509.932882	0.405445	0.407813	0.415787
510.702319	0.401941	0.405411	0.414246
511.471690	0.400868	0.403234	0.411650
512.240994	0.398780	0.401419	0.409304
513.010230	0.395620	0.398194	0.407404
513.779400	0.393741	0.396348	0.404896
514.548502	0.390953	0.394476	0.402333
515.317537	0.388599	0.390907	0.400343
516.086506	0.385483	0.387901	0.398187
516.855407	0.383172	0.386129	0.395588
517.624241	0.380527	0.383679	0.392492
518.393007	0.378091	0.381044	0.390740
519.161707	0.375367	0.377623	0.388039
519.930339	0.372483	0.375701	0.385224
520.698904	0.369566	0.373353	0.382118
521.467401	0.367806	0.370404	0.380801
522.235832	0.364473	0.367428	0.378196
523.004194	0.362730	0.365413	0.375651
523.772490	0.359608	0.362206	0.373276
524.540718	0.357795	0.360467	0.370478
525.308878	0.353955	0.357737	0.367688
526.076971	0.351057	0.355189	0.365359
526.844997	0.348204	0.351858	0.362607
527.612955	0.346086	0.349672	0.360214
528.380845	0.343100	0.346588	0.357620
529.148668	0.340367	0.344234	0.354784
529.916423	0.337811	0.340971	0.352602
530.684111	0.334790	0.338244	0.350228
531.451731	0.331978	0.335808	0.347098
532.219283	0.328966	0.333475	0.345139
532.986767	0.326506	0.330700	0.342611
533.754184	0.323832	0.327529	0.340004
534.521533	0.321534	0.325654	0.337921
535.288814	0.318703	0.322560	0.335034
536.056027	0.316497	0.320324	0.332627
536.823172	0.312965	0.317868	0.329878
537.590250	0.310766	0.315498	0.327532
538.357259	0.307975	0.312904	0.325227
539.124201	0.305050	0.309827	0.323032
539.891074	0.302988	0.306897	0.320813
540.657880	0.300181	0.304871	0.318084
541.424617	0.296639	0.302492	0.316422
542.191287	0.294722	0.300315	0.313796
542.957888	0.292878	0.297607	0.311833
543.724421	0.289926	0.295103	0.309374
544.490886	0.287353	0.293270	0.307263
545.257283	0.284557	0.290163	0.305257
546.023612	0.282108	0.288286	0.303123
546.789872	0.279942	0.285722	0.301154
547.556064	0.277149	0.284086	0.299126
548.322188	0.274818	0.281919	0.297357
549.088244	0.272221	0.279078	0.295342
549.854231	0.270608	0.277375	0.294084
550.620150	0.267800	0.275171	0.292042
551.386000	0.265954	0.272922	0.290654
552.151782	0.263922	0.271412	0.288773
552.917496	0.261496	0.269265	0.287205
553.683141	0.259310	0.267520	0.285694
554.448717	0.257547	0.265526	0.284465
555.214225	0.255394	0.263833	0.283270
555.979665	0.253900	0.262457	0.281768
556.745036	0.251659	0.260307	0.281004
557.510338	0.249395	0.258758	0.279311
558.275572	0.248258	0.257491	0.278531
559.040737	0.246283	0.255599	0.277436
559.805833	0.245113	0.254461	0.276648
560.570860	0.243563	0.253061	0.275655
561.335819	0.242090	0.252116	0.275297
562.100709	0.241211	0.250691	0.274304
562.865530	0.239890	0.249396	0.273348
563.630283	0.238386	0.248999	0.273284
564.394966	0.237484	0.247796	0.273139
565.159581	0.236545	0.247113	0.272973
565.924126	0.236205	0.246515	0.272121
566.688603	0.235166	0.245724	0.272073
567.453011	0.234541	0.245302	0.271933
568.217349	0.234103	0.244804	0.271971
568.981619	0.233634	0.244493	0.271788
569.745820	0.233498	0.244336	0.271737
570.509951	0.233120	0.244181	0.272385
571.274014	0.232991	0.243825	0.272115
572.038007	0.233104	0.243893	0.272506
572.801931	0.233452	0.244704	0.272427
573.565786	0.233954	0.244360	0.272950
574.329572	0.233791	0.244878	0.273452
575.093288	0.234272	0.245115	0.273637
575.856935	0.234942	0.245389	0.274535
576.620513	0.235838	0.246068	0.274680
577.384021	0.236207	0.247004	0.275007
578.147460	0.237157	0.247510	0.276128
578.910830	0.238486	0.248455	0.276475
579.674131	0.239438	0.249484	0.277412
580.437361	0.240814	0.250325	0.277829
581.200523	0.241954	0.251009	0.278537
581.963615	0.243236	0.252377	0.279250
582.726637	0.244383	0.253060	0.279835
583.489590	0.245963	0.254728	0.281002
584.252473	0.247373	0.255886	0.281578
585.015287	0.249050	0.257235	0.282596
585.778031	0.250492	0.258797	0.282770
586.540705	0.252014	0.259889	0.283714
587.303309	0.253774	0.261193	0.284250
588.065844	0.255750	0.262784	0.285023
588.828309	0.257599	0.264388	0.286211
589.590705	0.259124	0.265770	0.286975
590.353030	0.260963	0.267538	0.287586
591.115286	0.262886	0.268597	0.288911
591.877472	0.264490	0.270481	0.289189
592.639588	0.266298	0.271826	0.289948
593.401634	0.268342	0.273270	0.291136
594.163610	0.269932	0.275015	0.291570
594.925516	0.271892	0.276094	0.292284
595.687352	0.273929	0.278041	0.292558
596.449118	0.275507	0.279537	0.293781
597.210814	0.277236	0.280895	0.294233
597.972440	0.278996	0.282224	0.294974
598.733996	0.280871	0.283897	0.295304
599.495482	0.282621	0.285007	0.295756
600.256898	0.283725	0.286371	0.296795
601.018243	0.284987	0.287654	0.297287
601.779518	0.286678	0.289131	0.297787
602.540723	0.288091	0.290181	0.297949
603.301858	0.289487	0.291659	0.298614
604.062922	0.290510	0.292767	0.298714
604.823916	0.292060	0.293518	0.299431
605.584840	0.293516	0.295093	0.299450
606.345693	0.294841	0.296462	0.299756
607.106476	0.296175	0.296849	0.300269
607.867188	0.296498	0.297570	0.300645
608.627830	0.297835	0.298508	0.300771
609.388402	0.298915	0.299246	0.300851
610.148902	0.299596	0.300371	0.301402
610.909333	0.300112	0.300761	0.301084
611.669693	0.301370	0.301476	0.301341
612.429982	0.301997	0.301921	0.301548
613.190200	0.302571	0.302481	0.301261
613.950348	0.303433	0.303051	0.301044
614.710425	0.303784	0.303293	0.300992
615.470432	0.304229	0.303505	0.301124
616.230368	0.304861	0.303894	0.301364
616.990233	0.305222	0.304299	0.300682
617.750027	0.305053	0.304605	0.300487
618.509750	0.305947	0.304696	0.300092
619.269403	0.306232	0.304389	0.300267
620.028984	0.306484	0.304648	0.300189
620.788495	0.306445	0.304860	0.299731
621.547935	0.306875	0.304584	0.299353
622.307304	0.307255	0.304214	0.298983
623.066601	0.307127	0.304090	0.298465
623.825828	0.307408	0.304277	0.298403
624.584984	0.307870	0.304020	0.297790
625.344069	0.307912	0.304203	0.297598
626.103082	0.308065	0.303993	0.296802
626.862025	0.308118	0.303753	0.296161
627.620896	0.308172	0.303384	0.295742
628.379696	0.308244	0.303739	0.295387
629.138425	0.308276	0.303396	0.294611
629.897083	0.308321	0.302943	0.294425
630.655669	0.308088	0.303493	0.294011
631.414184	0.308406	0.303750	0.293680
632.172628	0.308949	0.303656	0.293554
632.931000	0.308768	0.303993	0.293268
633.689301	0.309236	0.304634	0.293342
634.447531	0.309915	0.304957	0.292999
635.205689	0.310011	0.305304	0.293586
635.963776	0.311045	0.305935	0.294084
636.721791	0.311339	0.306648	0.294249
637.479735	0.312233	0.307496	0.294981
638.237607	0.312937	0.308097	0.295433
638.995408	0.313603	0.309018	0.296181
639.753137	0.314689	0.309939	0.296320
640.510794	0.314736	0.310643	0.297024
641.268380	0.315747	0.311807	0.297777
642.025894	0.316531	0.312729	0.298704
642.783336	0.317055	0.313947	0.298954
643.540707	0.318180	0.314235	0.300027
644.298006	0.318380	0.315362	0.300520
645.055233	0.319411	0.316487	0.301196
645.812388	0.320018	0.317147	0.301845
646.569471	0.320837	0.317857	0.302580
647.326483	0.321282	0.318524	0.303164
648.083423	0.321960	0.319030	0.303776
648.840290	0.322336	0.319624	0.303942
649.597086	0.323074	0.320344	0.304759
650.353810	0.323552	0.320946	0.305108
651.110461	0.323882	0.321079	0.305598
651.867041	0.324129	0.321574	0.306279
652.623549	0.324668	0.321640	0.305886
653.379984	0.324855	0.321953	0.306576
654.136348	0.324653	0.321955	0.306755
654.892639	0.324673	0.321706	0.306707
655.648858	0.324588	0.321632	0.306938
656.405005	0.324839	0.321583	0.306784
657.161080	0.324297	0.321517	0.306419
657.917082	0.324399	0.320809	0.306662
658.673012	0.324129	0.320837	0.306283
659.428870	0.323459	0.320632	0.306247
660.184655	0.323248	0.319791	0.305992
660.940368	0.322784	0.319834	0.305420
661.696009	0.322358	0.318876	0.305298
662.451577	0.321582	0.317915	0.304788
663.207073	0.321137	0.317217	0.304371
663.962496	0.320291	0.316715	0.304222
664.717847	0.319685	0.315916	0.303512
665.473125	0.318936	0.315002	0.303049
666.228331	0.318343	0.314263	0.302489
666.983464	0.317295	0.312871	0.301855
667.738525	0.315863	0.312103	0.300902
668.493512	0.315069	0.311314	0.300452
669.248428	0.314020	0.310109	0.300095
670.003270	0.313065	0.309682	0.299249
670.758040	0.312424	0.308486	0.298414
671.512737	0.311394	0.307212	0.297764
672.267361	0.310464	0.306133	0.296915
673.021912	0.309522	0.305477	0.296250
673.776391	0.308475	0.304242	0.295526
674.530797	0.307241	0.303109	0.294728
675.285129	0.306039	0.302807	0.293498
676.039389	0.305598	0.301643	0.293005
676.793576	0.304683	0.300348	0.292910
677.547690	0.303209	0.299675	0.291656
678.301731	0.302638	0.298705	0.290881
679.055699	0.301684	0.298448	0.290221
679.809594	0.301236	0.297227	0.289680
680.563415	0.299946	0.296834	0.288879
681.317164	0.299175	0.295847	0.288119
682.070840	0.298350	0.295515	0.287740
682.824442	0.297559	0.294612	0.286939
683.577971	0.297236	0.293929	0.286540
684.331427	0.296459	0.293402	0.286075
685.084809	0.296071	0.293310	0.285335
685.838119	0.295302	0.292791	0.285437
686.591355	0.294922	0.292310	0.284796
687.344518	0.294263	0.292376	0.284627
688.097607	0.294402	0.292209	0.284627
688.850623	0.293929	0.291752	0.284473
689.603565	0.293790	0.291560	0.284457
690.356434	0.293068	0.291482	0.284419
691.109230	0.293420	0.292040	0.284305
691.861952	0.292897	0.292076	0.284425
692.614601	0.293323	0.291311	0.284488
693.367176	0.293052	0.291563	0.284794
694.119677	0.292753	0.291951	0.285388
694.872105	0.292920	0.292069	0.285402
695.624459	0.292602	0.291732	0.285762
696.376740	0.292748	0.291832	0.285789
697.128947	0.292509	0.292101	0.286376
697.881080	0.292172	0.292249	0.286898
698.633139	0.292110	0.292056	0.287112
699.385125	0.291462	0.291841	0.287716
700.137036	0.291132	0.291789	0.287918
700.888874	0.290791	0.291285	0.288227
701.640638	0.290265	0.291217	0.288280
702.392329	0.289496	0.290660	0.288188
703.143945	0.288604	0.290075	0.288061
703.895487	0.287726	0.289154	0.287933
704.646956	0.286656	0.288559	0.287568
705.398350	0.285222	0.287751	0.287379
706.149670	0.283937	0.286628	0.286351
706.900916	0.282665	0.285022	0.286237
707.652089	0.280678	0.283396	0.285315
708.403187	0.278930	0.281765	0.284317
709.154211	0.276698	0.280436	0.282820
709.905161	0.274538	0.278103	0.281670
710.656036	0.272170	0.275722	0.280413
711.406837	0.269334	0.273620	0.278806
712.157565	0.266574	0.270863	0.276534
712.908217	0.263740	0.267759	0.274128
713.658796	0.260257	0.265132	0.271970
714.409300	0.256567	0.261704	0.269299
715.159730	0.253275	0.258475	0.266049
715.910086	0.249554	0.254502	0.263414
716.660367	0.245419	0.250700	0.259671
717.410573	0.241316	0.246558	0.256042
718.160705	0.237128	0.242554	0.252284
718.910763	0.232080	0.237843	0.248202
719.660746	0.227724	0.233354	0.244214
720.410655	0.222632	0.228575	0.239461
721.160489	0.217573	0.223800	0.235090
721.910248	0.212179	0.218392	0.230149
722.659933	0.206893	0.213351	0.224998
723.409543	0.201735	0.208077	0.219397
724.159079	0.195724	0.201902	0.213907
724.908539	0.190113	0.196397	0.208420
725.657925	0.184403	0.190649	0.202876
726.407237	0.178936	0.184827	0.197205
727.156473	0.172672	0.179109	0.190892
727.905635	0.166828	0.172800	0.184781
728.654721	0.161019	0.167009	0.178528
729.403733	0.155024	0.160931	0.172295
730.152670	0.149287	0.154874	0.165843
730.901532	0.143574	0.148734	0.159694
731.650319	0.137690	0.142991	0.153268
732.399031	0.131841	0.137103	0.147302
733.147668	0.126476	0.131119	0.140782
733.896230	0.120981	0.125406	0.134860
734.644717	0.115651	0.119705	0.128866
735.393129	0.110641	0.114438	0.122944
736.141466	0.105462	0.109034	0.116688
736.889727	0.100726	0.103743	0.110954
737.637913	0.096365	0.098654	0.105307
738.386024	0.092146	0.093942	0.100030
739.134060	0.087932	0.089297	0.094725
739.882021	0.083923	0.084952	0.089392
740.629906	0.080298	0.080937	0.084797
741.377716	0.076564	0.076928	0.080015
742.125451	0.073491	0.073409	0.075559
742.873110	0.070693	0.069909	0.071526
743.620694	0.068043	0.066791	0.067419
744.368202	0.065615	0.063739	0.063675
745.115635	0.063575	0.061440	0.060237
745.862993	0.061582	0.058905	0.057223
746.610275	0.060042	0.056908	0.054143
747.357481	0.058521	0.054933	0.051497
748.104612	0.057347	0.053406	0.048969
748.851667	0.056231	0.052212	0.046786
749.598647	0.055758	0.051034	0.045099
750.345551	0.055214	0.050169	0.043464
751.092379	0.055094	0.049651	0.042079
751.839132	0.054984	0.049231	0.041038
752.585809	0.055112	0.049112	0.040077
753.332410	0.055678	0.049233	0.039556
754.078935	0.056299	0.049793	0.039301
754.825385	0.057043	0.050362	0.039167
755.571758	0.058177	0.051230	0.039180
756.318056	0.059444	0.052152	0.039503
757.064278	0.061094	0.053484	0.040262
757.810424	0.062510	0.054882	0.041260
758.556494	0.064276	0.056639	0.042341
759.302488	0.066450	0.058662	0.043771
760.048406	0.068886	0.060810	0.045412
760.794248	0.071180	0.063226	0.047402
761.540013	0.073921	0.065947	0.049524
762.285703	0.076500	0.068689	0.052014
763.031317	0.079851	0.071659	0.054596
763.776854	0.083289	0.075226	0.057650
764.522316	0.086542	0.078284	0.060757
765.267701	0.090087	0.081946	0.064075
766.013010	0.094330	0.085946	0.067881
766.758242	0.098346	0.090002	0.071788
767.503399	0.102429	0.094081	0.075665
768.248479	0.106935	0.098459	0.079964
768.993482	0.111524	0.103408	0.084843
769.738410	0.116525	0.108369	0.089805
770.483260	0.121634	0.113223	0.094520
771.228035	0.126619	0.118211	0.099528
771.972733	0.132620	0.123873	0.105096
772.717355	0.138208	0.129568	0.110843
773.461900	0.143557	0.135255	0.116338
774.206368	0.149431	0.140851	0.122278
774.950760	0.155781	0.147238	0.128397
775.695075	0.161615	0.153390	0.134876
776.439314	0.167674	0.158820	0.140765
777.183476	0.174063	0.165488	0.147423
777.927562	0.181085	0.172362	0.154448
778.671570	0.186997	0.178323	0.160979
779.415502	0.193219	0.184442	0.167691
780.159357	0.200754	0.192108	0.174492
780.903136	0.207666	0.198945	0.182195
781.646837	0.214125	0.205180	0.188403
782.390462	0.220807	0.211817	0.195137
783.134010	0.227856	0.219262	0.203024
783.877481	0.235120	0.225855	0.209922
784.620875	0.241561	0.232267	0.216877
785.364192	0.248327	0.240114	0.224231
786.107433	0.256650	0.247234	0.232121
786.850596	0.262462	0.253090	0.238364
787.593682	0.268968	0.260050	0.245845
788.336691	0.277652	0.268299	0.253620
789.079623	0.283639	0.274234	0.260214
789.822478	0.289403	0.280654	0.266655
790.565255	0.297421	0.288189	0.274754
791.307956	0.304428	0.295442	0.281976
792.050579	0.310146	0.301061	0.287977
792.793126	0.316998	0.308233	0.295285
793.535594	0.324729	0.315809	0.303017
794.277986	0.330658	0.321880	0.308849
795.020300	0.336967	0.327625	0.315867
795.762537	0.344554	0.335714	0.324186
796.504697	0.350296	0.341136	0.330204
797.246779	0.355897	0.347202	0.336127
797.988784	0.363506	0.354171	0.343493
798.730711	0.370323	0.361086	0.350084
799.472561	0.374806	0.366152	0.354987
800.214333	0.382316	0.373442	0.362880
800.956028	0.388447	0.379015	0.369292
801.697645	0.392691	0.383605	0.374272
802.439185	0.399950	0.390361	0.380785
803.180647	0.406156	0.397110	0.388367
803.922032	0.410157	0.401908	0.392362
804.663338	0.416122	0.407677	0.398747
805.404567	0.423027	0.414690	0.405863
806.145719	0.426636	0.418192	0.409794
806.886792	0.432314	0.423774	0.414769
807.627788	0.439695	0.430793	0.423353
808.368706	0.442827	0.434555	0.426808
809.109546	0.447915	0.439985	0.432304
809.850309	0.454852	0.447484	0.439279
810.590993	0.457838	0.449750	0.442937
811.331600	0.463634	0.454992	0.448126
812.072128	0.469690	0.461525	0.454994
812.812579	0.472454	0.464728	0.458633
813.552951	0.477975	0.469589	0.463509
814.293246	0.484051	0.476514	0.469748
815.033462	0.487146	0.479635	0.473212
815.773601	0.491819	0.483969	0.477634
816.513661	0.498104	0.489136	0.484281
817.253643	0.499345	0.492332	0.486551
817.993547	0.504965	0.497043	0.491267
818.733373	0.510916	0.502844	0.497237
819.473121	0.512480	0.505362	0.499653
820.212790	0.518699	0.511376	0.505466
820.952381	0.522739	0.515985	0.510556
821.691894	0.523779	0.517510	0.511835
822.431329	0.530681	0.523419	0.518464
823.170685	0.534088	0.527547	0.522059
823.909962	0.535162	0.529615	0.523982
824.649162	0.542581	0.536154	0.530901
825.388283	0.545355	0.537361	0.533077
826.127325	0.547862	0.540599	0.536382
826.866289	0.554114	0.546572	0.542261
827.605174	0.554238	0.547727	0.543543
828.343981	0.558930	0.552011	0.548232
829.082710	0.563521	0.557597	0.552751
829.821359	0.563451	0.557676	0.554307
830.559930	0.569908	0.563657	0.559883
831.298423	0.573189	0.566244	0.562567
832.036836	0.573995	0.567203	0.563581
832.775171	0.580051	0.574197	0.570553
833.513427	0.580565	0.574624	0.570844
834.251605	0.584153	0.577378	0.574648
834.989704	0.588600	0.583724	0.580463
835.727723	0.588616	0.583362	0.579899
836.465664	0.593952	0.589274	0.585554
837.203526	0.597197	0.591406	0.588844
837.941310	0.597378	0.591080	0.589407
838.679014	0.603579	0.598380	0.595282
839.416639	0.604069	0.598513	0.594594
840.154185	0.605958	0.601566	0.598644
840.891653	0.611589	0.605890	0.602647
841.629041	0.610878	0.605648	0.602842
842.366350	0.616167	0.611075	0.608994
843.103580	0.617492	0.612772	0.609776
843.840731	0.618563	0.614133	0.611860
844.577803	0.625001	0.620421	0.617969
845.314795	0.623584	0.618447	0.615080
846.051709	0.628482	0.624073	0.621086
846.788543	0.630589	0.625842	0.623139
847.525298	0.630434	0.625905	0.623759
848.261973	0.636363	0.631688	0.629480
848.998570	0.634669	0.630659	0.628614
849.735087	0.639451	0.635841	0.633463
850.471524	0.641372	0.636806	0.636116
851.207882	0.642965	0.636997	0.634641
851.944161	0.647624	0.643411	0.640698
852.680360	0.645431	0.642515	0.639943
853.416480	0.650726	0.646668	0.644686
854.152520	0.652079	0.648164	0.646883
854.888481	0.651949	0.648171	0.646238
855.624362	0.657107	0.652969	0.651574
856.360163	0.655656	0.651759	0.648887
857.095885	0.660615	0.656524	0.655267
857.831527	0.661657	0.657824	0.656377
858.567090	0.661355	0.658251	0.656502
859.302573	0.667381	0.662188	0.661018
860.037976	0.663890	0.660123	0.659849
860.773299	0.670097	0.666153	0.665649
861.508543	0.669305	0.666135	0.664106
862.243706	0.671525	0.668561	0.666044
862.978790	0.674356	0.671086	0.670142
863.713794	0.673500	0.669981	0.669072
864.448718	0.679679	0.676169	0.675148
865.183563	0.676976	0.673747	0.672072
865.918327	0.681945	0.678692	0.676641
866.653011	0.681902	0.678691	0.677689
867.387615	0.683081	0.679253	0.677974
868.122139	0.687267	0.683587	0.682319
868.856584	0.685103	0.681157	0.681331
869.590948	0.690529	0.686353	0.687261
870.325232	0.688181	0.684652	0.683697
871.059435	0.692536	0.689156	0.687959
871.793559	0.692402	0.690166	0.688879
872.527602	0.693531	0.690258	0.689617
873.261565	0.697411	0.694560	0.694237
873.995448	0.695568	0.691400	0.691661
874.729251	0.700659	0.697489	0.697602
875.462973	0.697636	0.695222	0.694562
876.196615	0.702425	0.700131	0.700011
876.930177	0.701859	0.699570	0.699036
877.663658	0.704043	0.701270	0.700803
878.397058	0.706617	0.702604	0.703084
879.130379	0.704071	0.701565	0.702361
879.863619	0.709304	0.707097	0.707156
880.596778	0.706776	0.703540	0.704123
881.329857	0.712206	0.709375	0.710285
882.062855	0.710011	0.707735	0.707683
882.795772	0.714272	0.711032	0.711481
883.528609	0.712760	0.710339	0.711056
884.261366	0.715267	0.711653	0.712371
884.994041	0.716727	0.714372	0.714984
885.726636	0.716857	0.713105	0.714202
886.459150	0.720894	0.718109	0.718360
887.191584	0.718027	0.715569	0.716060
887.923937	0.723786	0.721458	0.722045
888.656209	0.719501	0.716855	0.716714
889.388400	0.725441	0.722938	0.723380
890.120510	0.722917	0.720415	0.720687
890.852539	0.726852	0.724241	0.723797
891.584487	0.725943	0.724090	0.723705
892.316355	0.727561	0.725230	0.724796
893.048141	0.729796	0.726356	0.727201
893.779847	0.727599	0.726307	0.726157
894.511471	0.733714	0.730428	0.729835
895.243014	0.730117	0.727510	0.727503
895.974477	0.734289	0.732852	0.732306
896.705858	0.731317	0.728612	0.728770
897.437158	0.737716	0.734636	0.735672
898.168376	0.733287	0.730929	0.731257
898.899514	0.739075	0.736789	0.737491
899.630570	0.735212	0.733945	0.733983
900.361546	0.740086	0.737758	0.739076
901.092439	0.739455	0.736402	0.736920
901.823252	0.741098	0.739090	0.739216
902.553983	0.740995	0.739477	0.740389
903.284633	0.741633	0.740108	0.740031
904.015201	0.743945	0.742415	0.741577
904.745689	0.743284	0.741762	0.741683
905.476094	0.746211	0.744276	0.744363
906.206418	0.744284	0.742993	0.743161
906.936661	0.749276	0.747234	0.748443
907.666822	0.745252	0.744117	0.744560
908.396901	0.751162	0.748693	0.750231
909.126899	0.746549	0.744752	0.745332
909.856816	0.752706	0.750692	0.750564
910.586650	0.747924	0.746725	0.746374
911.316403	0.755150	0.752750	0.753399
912.046075	0.750201	0.748276	0.748536
912.775664	0.755457	0.754332	0.755258
913.505172	0.752036	0.749264	0.750181
914.234598	0.757569	0.754689	0.756283
914.963943	0.752979	0.751342	0.752177
915.693205	0.758179	0.757633	0.758265
916.422386	0.754572	0.752592	0.753562
917.151484	0.759689	0.758098	0.759040
917.880501	0.756359	0.755304	0.756234
918.609436	0.761508	0.759154	0.760414
919.338289	0.758140	0.756978	0.756791
920.067060	0.763356	0.761361	0.761356
920.795748	0.760832	0.757526	0.759460
921.524355	0.763279	0.762595	0.763395
922.252880	0.761798	0.760260	0.761212
922.981323	0.764706	0.763437	0.765097
923.709683	0.763681	0.761003	0.763018
924.437961	0.766665	0.764743	0.765776
925.166157	0.765117	0.762656	0.763746
925.894271	0.768925	0.766639	0.767133
926.622303	0.764861	0.763904	0.764995
927.350252	0.769171	0.767676	0.769292
928.078119	0.767935	0.764929	0.767053
928.805904	0.770862	0.768910	0.770170
929.533606	0.768597	0.766583	0.767096
930.261226	0.772131	0.770752	0.771096
930.988764	0.768924	0.766940	0.768277
931.716219	0.772359	0.773026	0.773804
932.443592	0.770635	0.769071	0.770000
933.170882	0.775196	0.774184	0.774530
933.898090	0.770914	0.769719	0.771060
934.625215	0.776336	0.774227	0.776355
935.352257	0.773022	0.770399	0.771969
936.079217	0.778088	0.776173	0.777140
936.806095	0.773925	0.772362	0.773152
937.532889	0.777175	0.777085	0.778470
938.259601	0.775124	0.773220	0.774555
938.986230	0.781135	0.779688	0.780258
939.712777	0.775616	0.774141	0.776023
940.439241	0.781300	0.780391	0.781027
941.165622	0.777255	0.775846	0.777244
941.891920	0.783388	0.780573	0.781854
942.618135	0.778832	0.776357	0.777534
943.344267	0.782498	0.781224	0.781977
944.070317	0.779973	0.779303	0.780175
944.796283	0.783824	0.781803	0.783901
945.522167	0.782445	0.779974	0.780562
946.247967	0.784201	0.782759	0.784311
946.973685	0.783035	0.782523	0.783351
947.699319	0.783739	0.783431	0.784291
948.424871	0.785391	0.784721	0.786601
949.150339	0.784753	0.783110	0.784234
949.875724	0.788903	0.785524	0.786129
950.601026	0.784673	0.782597	0.784921
951.326245	0.788409	0.788274	0.790019
952.051381	0.784082	0.783879	0.785065
952.776433	0.790729	0.789627	0.789659
953.501402	0.786394	0.784588	0.786362
954.226288	0.792569	0.790117	0.792162
954.951091	0.787571	0.786245	0.787681
955.675810	0.792541	0.792077	0.791530
956.400446	0.788295	0.787489	0.789550
957.124998	0.791871	0.791166	0.793407
957.849467	0.790460	0.789672	0.790512
958.573852	0.792200	0.790952	0.791731
959.298154	0.792673	0.791667	0.793248
960.022373	0.791791	0.791036	0.791960
960.746508	0.794902	0.793079	0.795396
961.470559	0.791895	0.790733	0.791348
962.194527	0.796788	0.795080	0.796150
962.918411	0.792467	0.790238	0.791976
963.642212	0.798495	0.796276	0.797642
964.365929	0.792047	0.792037	0.793671
965.089562	0.798020	0.797574	0.797901
965.813111	0.794309	0.793269	0.795608
966.536577	0.798274	0.796396	0.797862
967.259958	0.797271	0.794489	0.795759
967.983256	0.796851	0.796171	0.797799
968.706471	0.798595	0.797908	0.800229
969.429601	0.795474	0.795934	0.797933
970.152647	0.800717	0.798246	0.801657
970.875610	0.796541	0.794931	0.797202
971.598488	0.802750	0.801487	0.802438
972.321283	0.798367	0.797180	0.798165
973.043993	0.801704	0.801645	0.802579
973.766620	0.800133	0.798824	0.800393
974.489162	0.801590	0.800584	0.801861
975.211620	0.801844	0.801662	0.802362
975.933995	0.800413	0.799377	0.802866
976.656285	0.804096	0.804517	0.803749
977.378490	0.800759	0.798812	0.800701
978.100612	0.804951	0.804041	0.805148
978.822649	0.801948	0.800437	0.801808
979.544603	0.805174	0.804799	0.806421
980.266471	0.802960	0.802060	0.804058
980.988256	0.804173	0.803936	0.803667
981.709956	0.805589	0.804231	0.805383
982.431572	0.802982	0.802802	0.804061
983.153103	0.807362	0.807346	0.808638
983.874550	0.805068	0.804350	0.802127
984.595913	0.809079	0.807666	0.809563
985.317191	0.805182	0.804211	0.804060
986.038385	0.807925	0.807856	0.808004
986.759494	0.806830	0.807199	0.806685
987.480518	0.807356	0.805655	0.806651
988.201458	0.811482	0.808343	0.809969
988.922313	0.806448	0.804301	0.804848
989.643084	0.811414	0.810767	0.811825
990.363770	0.806487	0.807045	0.807206
991.084371	0.810096	0.809564	0.810570
991.804888	0.809305	0.807826	0.809260
992.525319	0.809155	0.808390	0.809149
993.245666	0.812183	0.810651	0.812411
993.965928	0.809040	0.807985	0.809389
994.686106	0.813419	0.811550	0.814040
995.406198	0.810506	0.809209	0.809490
996.126206	0.813207	0.812311	0.814106
996.846128	0.813241	0.811084	0.811151
997.565966	0.812338	0.811316	0.811666
998.285719	0.814691	0.813862	0.816627
999.005386	0.811218	0.808170	0.811852
999.724969	0.817066	0.815362	0.816388
1000.444467	0.811694	0.810077	0.811911
1001.163879	0.814648	0.813089	0.816279
1001.883207	0.815658	0.813847	0.815933
1002.602449	0.813816	0.812759	0.814118
1003.321606	0.815322	0.816317	0.817087
1004.040678	0.815438	0.811945	0.814409
1004.759665	0.816553	0.816559	0.817742
1005.478566	0.814493	0.812959	0.816116
1006.197382	0.816132	0.815308	0.818557
1006.916113	0.818388	0.816734	0.818871
1007.634758	0.813486	0.814497	0.816222
1008.353319	0.818806	0.816587	0.821131
1009.071793	0.815116	0.814041	0.815858
1009.790183	0.818421	0.816530	0.818434
1010.508486	0.817836	0.815806	0.818258
1011.226705	0.817306	0.815673	0.818157
1011.944838	0.819839	0.818763	0.820867
1012.662885	0.816199	0.815765	0.815744
1013.380847	0.820201	0.819357	0.821323
1014.098723	0.816914	0.817816	0.819815
1014.816514	0.818017	0.815858	0.819434
1015.534219	0.820446	0.819822	0.822234
1016.251838	0.816454	0.817264	0.819570
1016.969372	0.822122	0.820108	0.824427
1017.686820	0.819716	0.816929	0.820264
1018.404182	0.819645	0.817173	0.821519
1019.121458	0.821722	0.819045	0.822722
1019.838649	0.818627	0.817099	0.820111
1020.555753	0.822383	0.821995	0.822365
1021.272772	0.820681	0.818440	0.822149
1021.989705	0.822839	0.817799	0.821224
1022.706552	0.821870	0.820289	0.824382
1023.423313	0.819334	0.818541	0.821281
1024.139988	0.824739	0.820997	0.826002
1024.856578	0.819341	0.817867	0.822914
1025.573081	0.820846	0.820497	0.823675
1026.289498	0.822245	0.821485	0.824931
1027.005829	0.820551	0.820944	0.821499
1027.722074	0.823530	0.820822	0.825244
1028.438232	0.821155	0.821385	0.822648
1029.154305	0.821933	0.820160	0.825957
1029.870291	0.824733	0.823413	0.825641
1030.586192	0.821705	0.821838	0.821976
1031.302005	0.825629	0.823373	0.825259
1032.017733	0.823210	0.822814	0.824250
1032.733374	0.822401	0.822565	0.823710
1033.448929	0.825927	0.823578	0.826012
1034.164398	0.821883	0.819282	0.823207
1034.879780	0.825371	0.822793	0.827349
1035.595076	0.823767	0.821234	0.825033
1036.310286	0.821564	0.820426	0.825445
1037.025409	0.823926	0.823046	0.827845
1037.740445	0.821593	0.820231	0.823774
1038.455395	0.827449	0.823291	0.823688
1039.170259	0.823481	0.822655	0.825259
1039.885035	0.822739	0.820588	0.822742
1040.599726	0.825497	0.824411	0.827149
1041.314329	0.821270	0.821545	0.822797
1042.028846	0.824109	0.824037	0.825821
1042.743276	0.825941	0.823258	0.827856
1043.457620	0.821982	0.821745	0.822666
1044.171877	0.823536	0.822973	0.825184
1044.886047	0.824557	0.822706	0.824733
1045.600130	0.822432	0.823393	0.823350
1046.314126	0.825659	0.823309	0.828394
1047.028036	0.819756	0.820387	0.822079
1047.741858	0.824211	0.822482	0.826299
1048.455594	0.825525	0.824541	0.824561
1049.169243	0.823106	0.819415	0.821153
1049.882805	0.822609	0.824316	0.825965
1050.596280	0.823976	0.821441	0.824989
1051.309667	0.824364	0.820237	0.823218
1052.022968	0.824173	0.821432	0.824452
1052.736182	0.821600	0.818144	0.823330
1053.449309	0.822246	0.823410	0.825850
1054.162348	0.822141	0.822641	0.824107
1054.875300	0.821787	0.818711	0.821768
1055.588165	0.824971	0.821076	0.826706
1056.300943	0.820229	0.820269	0.821446
1057.013634	0.822751	0.817775	0.822784
1057.726238	0.822086	0.822589	0.826374
1058.438754	0.819069	0.819228	0.823563
1059.151182	0.818829	0.820229	0.822223
1059.863524	0.820132	0.822685	0.822812
1060.575778	0.818705	0.818980	0.822533
1061.287945	0.822856	0.819658	0.822627
1062.000024	0.818058	0.819237	0.820809
1062.712016	0.821456	0.816025	0.818878
1063.423920	0.816627	0.819388	0.821583
1064.135737	0.818689	0.817872	0.821075
1064.847466	0.818683	0.813792	0.821668
1065.559108	0.819080	0.818046	0.819575
1066.270662	0.817203	0.815177	0.821643
1066.982128	0.818236	0.816853	0.819467
1067.693507	0.819802	0.814566	0.817318
1068.404798	0.819686	0.813818	0.817698
1069.116001	0.820419	0.814975	0.820003
1069.827117	0.816839	0.814257	0.814887
1070.538145	0.816769	0.816001	0.817390
1071.249085	0.818435	0.818376	0.820605
1071.959937	0.816100	0.814149	0.815907
1072.670702	0.817890	0.813637	0.816064
1073.381378	0.814297	0.814609	0.815479
1074.091967	0.816208	0.809935	0.815979
1074.802468	0.814897	0.815799	0.814612
1075.512881	0.813003	0.809924	0.813720
1076.223205	0.814090	0.814735	0.817131
1076.933442	0.813185	0.812429	0.815727
1077.643591	0.811669	0.809787	0.815154
1078.353652	0.814105	0.807805	0.815562
1079.063624	0.813659	0.813121	0.815219
1079.773509	0.811037	0.811409	0.812698
1080.483305	0.810722	0.810813	0.814895
1081.193013	0.813306	0.810157	0.813094
1081.902633	0.807889	0.807437	0.810997
1082.612165	0.811005	0.810274	0.812157
1083.321608	0.812729	0.805881	0.809707
1084.030963	0.807469	0.802951	0.806682
1084.740230	0.808612	0.801422	0.809358
1085.449409	0.803942	0.801501	0.809285
1086.158499	0.802691	0.799698	0.805410
1086.867501	0.810382	0.804992	0.805991
1087.576414	0.806320	0.801658	0.806601
1088.285239	0.807700	0.799966	0.804208
1088.993975	0.805390	0.800009	0.800246
1089.702623	0.801834	0.797509	0.801184
1090.411182	0.800580	0.793529	0.796556
1091.119653	0.802563	0.793455	0.801510
1091.828035	0.800316	0.792706	0.796199
1092.536329	0.791626	0.791732	0.796872
1093.244534	0.791829	0.789943	0.796478
1093.952650	0.790935	0.782564	0.788539
1094.660677	0.794880	0.785656	0.790534
1095.368616	0.791227	0.780500	0.788543
1096.076466	0.789341	0.781927	0.789448
1096.784228	0.784642	0.780819	0.790103
1097.491900	0.785946	0.779232	0.785090
1098.199484	0.787493	0.775886	0.784643
1098.906978	0.781901	0.781510	0.782208
1099.614384	0.779835	0.776448	0.777064
1100.321701	0.774797	0.773414	0.777958
1101.028929	0.770664	0.769259	0.771200
1101.736068	0.769235	0.764655	0.770922
1102.443118	0.771823	0.763565	0.765245
1103.150079	0.767216	0.758749	0.770627
1103.856951	0.765460	0.757585	0.765665
1104.563734	0.763480	0.752181	0.760788
1105.270428	0.759341	0.750981	0.762302
1105.977032	0.754693	0.747305	0.753759
1106.683547	0.747095	0.742720	0.750393
1107.389974	0.743481	0.741820	0.749243
1108.096311	0.744653	0.734530	0.739336
1108.802558	0.738852	0.727516	0.733884
1109.508717	0.737408	0.722073	0.732965
1110.214786	0.726200	0.722534	0.719986
1110.920766	0.729243	0.716288	0.722316
1111.626656	0.724652	0.716986	0.721515
1112.332457	0.712990	0.706226	0.711529
1113.038169	0.712304	0.705189	0.705563
1113.743791	0.705903	0.697257	0.705174
1114.449324	0.700149	0.686709	0.695339
1115.154767	0.688904	0.681126	0.685843
1115.860120	0.687467	0.674423	0.680709
1116.565385	0.681453	0.663090	0.670872
1117.270559	0.667495	0.658646	0.671326
1117.975644	0.662878	0.660460	0.662471
1118.680639	0.661243	0.646892	0.652572
1119.385545	0.645212	0.639188	0.647932
1120.090361	0.644036	0.631983	0.636985
1120.795087	0.635111	0.623583	0.630273
1121.499723	0.625715	0.612482	0.622638
1122.204270	0.615960	0.607657	0.615800
