# Supplementary material for: Chiral plasmonic superlattices from template-assisted assembly of achiral nanoparticles
Source: Nat Commun. 2025 Feb 16;16:1687. doi: 10.1038/s41467-025-56999-0 (PMC11830766; doi:10.1038/s41467-025-56999-0)
Supplement: Supplementary file 3 — Source Data [file 41467_2025_56999_MOESM3_ESM.zip › source data/Suppl.Fig/Suppl. Fig. 16 SU8 (double triskelion)/LF2 SU8+LF.txt]

Wavelength (nm)	0_LCP	0_Linear	0_RCP
351.607006	0.376858	0.387714	0.381303
352.389528	0.387061	0.394624	0.391400
353.171988	0.364224	0.378601	0.381003
353.954387	0.389776	0.363095	0.381915
354.736724	0.384368	0.377131	0.378850
355.519000	0.374477	0.387064	0.383733
356.301214	0.379936	0.388721	0.389583
357.083367	0.366738	0.392016	0.391807
357.865459	0.392300	0.382034	0.400000
358.647489	0.360332	0.369931	0.373444
359.429457	0.385875	0.388727	0.392315
360.211364	0.356851	0.372454	0.362525
360.993209	0.369543	0.358342	0.381193
361.774993	0.394094	0.381179	0.373253
362.556715	0.376797	0.377483	0.350929
363.338375	0.384929	0.376344	0.359184
364.119973	0.368266	0.364226	0.349860
364.901510	0.376699	0.381395	0.368720
365.682985	0.358049	0.370370	0.357143
366.464398	0.357488	0.360958	0.379925
367.245750	0.370544	0.351092	0.366055
368.027039	0.361741	0.369017	0.362332
368.808267	0.350095	0.368845	0.373383
369.589432	0.357338	0.386678	0.379613
370.370536	0.368932	0.347898	0.376501
371.151578	0.341772	0.363710	0.383890
371.932558	0.354202	0.360800	0.348112
372.713475	0.363636	0.371785	0.353175
373.494331	0.339063	0.353163	0.356693
374.275125	0.326347	0.342919	0.338081
375.055856	0.344526	0.356589	0.339168
375.836525	0.360200	0.338881	0.339100
376.617133	0.338038	0.326329	0.322178
377.397677	0.326745	0.329806	0.341162
378.178160	0.325000	0.330994	0.328859
378.958581	0.324277	0.320968	0.314794
379.738939	0.306460	0.337455	0.331545
380.519235	0.317659	0.317061	0.316500
381.299469	0.320600	0.312300	0.298689
382.079640	0.291573	0.312689	0.303786
382.859749	0.300938	0.303426	0.303663
383.639795	0.291313	0.301149	0.297190
384.419779	0.298593	0.297094	0.294983
385.199701	0.287257	0.287602	0.288755
385.979560	0.285666	0.290672	0.289295
386.759356	0.279587	0.279070	0.286836
387.539090	0.276430	0.278661	0.281745
388.318762	0.283776	0.277689	0.275610
389.098370	0.278086	0.277764	0.280180
389.877917	0.268201	0.276570	0.271335
390.657400	0.269663	0.261104	0.270104
391.436821	0.265384	0.269496	0.265302
392.216179	0.267506	0.266397	0.271097
392.995474	0.265584	0.268059	0.273790
393.774707	0.266029	0.267903	0.269979
394.553877	0.264158	0.266265	0.264124
395.332984	0.260110	0.261049	0.262494
396.112028	0.252274	0.258942	0.269307
396.891009	0.257125	0.259072	0.258375
397.669927	0.255278	0.255635	0.258733
398.448783	0.256165	0.257213	0.256663
399.227575	0.256845	0.260291	0.257470
400.006304	0.255524	0.258933	0.257103
400.784971	0.251849	0.252764	0.259712
401.563574	0.254518	0.258248	0.257307
402.342115	0.255096	0.256871	0.254931
403.120592	0.252233	0.253045	0.255553
403.899006	0.252038	0.253189	0.253997
404.677357	0.252846	0.257106	0.255952
405.455644	0.253454	0.251853	0.254430
406.233869	0.249014	0.253859	0.256433
407.012030	0.255710	0.250777	0.250747
407.790128	0.253580	0.255264	0.258392
408.568163	0.252930	0.255457	0.254744
409.346134	0.251216	0.249584	0.253216
410.124042	0.249127	0.252559	0.255106
410.901887	0.248800	0.253046	0.256565
411.679668	0.250451	0.251463	0.250902
412.457386	0.251490	0.252467	0.253196
413.235040	0.249522	0.253218	0.253279
414.012631	0.253772	0.252909	0.254591
414.790158	0.250728	0.253053	0.256521
415.567622	0.248045	0.251279	0.255012
416.345022	0.249033	0.253919	0.251726
417.122359	0.249936	0.252692	0.255372
417.899632	0.251731	0.253755	0.253086
418.676841	0.252647	0.254826	0.254469
419.453987	0.251143	0.255038	0.257359
420.231069	0.251853	0.253624	0.256312
421.008087	0.251478	0.251504	0.254812
421.785041	0.251119	0.254056	0.254654
422.561932	0.253407	0.255434	0.257573
423.338759	0.252551	0.256117	0.256934
424.115522	0.254376	0.252435	0.256308
424.892221	0.252905	0.257573	0.257156
425.668856	0.254237	0.254933	0.255373
426.445428	0.254986	0.256273	0.256460
427.221935	0.254965	0.255952	0.259274
427.998378	0.254355	0.256059	0.258754
428.774758	0.256241	0.257233	0.258601
429.551073	0.255733	0.256320	0.257750
430.327324	0.255099	0.257477	0.258771
431.103511	0.255579	0.255797	0.256917
431.879634	0.256389	0.259221	0.260022
432.655693	0.257722	0.258857	0.259070
433.431688	0.257176	0.261486	0.260098
434.207618	0.257668	0.259072	0.261948
434.983484	0.259917	0.258822	0.261625
435.759286	0.258115	0.260702	0.261126
436.535024	0.259630	0.260180	0.262070
437.310697	0.260694	0.262194	0.261911
438.086306	0.260288	0.261109	0.262185
438.861851	0.260414	0.261028	0.262758
439.637331	0.261322	0.263790	0.263202
440.412747	0.263709	0.262855	0.263681
441.188099	0.262420	0.263794	0.265197
441.963385	0.261466	0.265776	0.264937
442.738608	0.263485	0.264324	0.266082
443.513766	0.263181	0.265117	0.265214
444.288859	0.264745	0.266575	0.265359
445.063888	0.263640	0.267711	0.265687
445.838852	0.264887	0.267034	0.265736
446.613751	0.266943	0.267643	0.266836
447.388586	0.265376	0.268315	0.267954
448.163356	0.265952	0.269537	0.267416
448.938061	0.267707	0.268587	0.268144
449.712702	0.268950	0.267736	0.269096
450.487278	0.268737	0.270063	0.269649
451.261789	0.268634	0.270875	0.270239
452.036235	0.268425	0.271443	0.270039
452.810616	0.269634	0.271177	0.270053
453.584932	0.268956	0.271379	0.271515
454.359184	0.270357	0.272608	0.271509
455.133370	0.272132	0.271682	0.272124
455.907492	0.272823	0.274726	0.274642
456.681548	0.272180	0.273474	0.274094
457.455540	0.272936	0.274978	0.274261
458.229466	0.272490	0.274526	0.274571
459.003327	0.274249	0.275919	0.275036
459.777124	0.274780	0.274896	0.275254
460.550855	0.274986	0.276429	0.277348
461.324521	0.276390	0.277821	0.276667
462.098121	0.275440	0.275067	0.277110
462.871657	0.277879	0.277261	0.279030
463.645127	0.277001	0.278164	0.278249
464.418532	0.278818	0.279564	0.278873
465.191871	0.277843	0.279643	0.279118
465.965146	0.278431	0.280308	0.280463
466.738355	0.279461	0.280454	0.280072
467.511498	0.279895	0.282503	0.280500
468.284576	0.280224	0.281523	0.282245
469.057589	0.280006	0.281929	0.281650
469.830536	0.281127	0.282572	0.281940
470.603418	0.281541	0.283746	0.283011
471.376234	0.282701	0.284348	0.284120
472.148985	0.282310	0.284273	0.284343
472.921670	0.282375	0.285111	0.283720
473.694289	0.283830	0.284582	0.284285
474.466843	0.283129	0.285436	0.285652
475.239331	0.283865	0.285485	0.285862
476.011753	0.285086	0.286699	0.286831
476.784110	0.284088	0.286440	0.285634
477.556401	0.285213	0.287032	0.285325
478.328626	0.285149	0.286048	0.286171
479.100785	0.285729	0.287260	0.286767
479.872879	0.285655	0.286993	0.287088
480.644906	0.285040	0.287257	0.286332
481.416868	0.285069	0.285327	0.287358
482.188764	0.285189	0.286956	0.287440
482.960594	0.284514	0.287602	0.286727
483.732358	0.285513	0.286393	0.286111
484.504056	0.285106	0.286436	0.286129
485.275688	0.285011	0.286316	0.286111
486.047254	0.285265	0.285870	0.285639
486.818753	0.284459	0.285424	0.286222
487.590187	0.284039	0.285213	0.285307
488.361555	0.282487	0.285092	0.284156
489.132856	0.282352	0.284013	0.284444
489.904091	0.281868	0.282418	0.282370
490.675260	0.281484	0.282502	0.281698
491.446363	0.279651	0.281111	0.281555
492.217399	0.278411	0.280804	0.280918
492.988369	0.277600	0.279057	0.279151
493.759273	0.276718	0.277944	0.277120
494.530111	0.275015	0.277538	0.276997
495.300882	0.273366	0.274383	0.274405
496.071586	0.271461	0.273706	0.272911
496.842224	0.270372	0.271803	0.271475
497.612796	0.267629	0.269626	0.269398
498.383301	0.266314	0.268014	0.267025
499.153740	0.265124	0.266103	0.265747
499.924112	0.262400	0.263595	0.263901
500.694418	0.260431	0.262424	0.260989
501.464657	0.258543	0.259051	0.259174
502.234829	0.255367	0.256753	0.256992
503.004935	0.253279	0.255151	0.254113
503.774974	0.249869	0.252628	0.251041
504.544946	0.247746	0.249507	0.248988
505.314852	0.245589	0.246881	0.246590
506.084690	0.243291	0.244089	0.243845
506.854462	0.240076	0.241593	0.241176
507.624168	0.237373	0.239063	0.238844
508.393806	0.234774	0.236587	0.235851
509.163377	0.231933	0.232941	0.232631
509.932882	0.228893	0.230501	0.230206
510.702319	0.225694	0.227421	0.226945
511.471690	0.223919	0.224277	0.224183
512.240994	0.220441	0.221944	0.220537
513.010230	0.217357	0.219355	0.218426
513.779400	0.214841	0.216140	0.215537
514.548502	0.212018	0.212687	0.212298
515.317537	0.208803	0.209787	0.209616
516.086506	0.205429	0.206717	0.206837
516.855407	0.203130	0.203673	0.203716
517.624241	0.200830	0.201058	0.200535
518.393007	0.197421	0.198470	0.197869
519.161707	0.194578	0.195142	0.194659
519.930339	0.191702	0.192706	0.191841
520.698904	0.188931	0.189526	0.189557
521.467401	0.186104	0.186895	0.186909
522.235832	0.183180	0.183946	0.183959
523.004194	0.180413	0.181057	0.180935
523.772490	0.177927	0.178320	0.178349
524.540718	0.174489	0.175694	0.175086
525.308878	0.172540	0.172813	0.173210
526.076971	0.169815	0.170026	0.170058
526.844997	0.167353	0.167410	0.167786
527.612955	0.164101	0.164877	0.165352
528.380845	0.161882	0.162055	0.162857
529.148668	0.159331	0.159689	0.160189
529.916423	0.156581	0.157083	0.158146
530.684111	0.154419	0.154470	0.155589
531.451731	0.151777	0.152187	0.153129
532.219283	0.149585	0.149673	0.150605
532.986767	0.146845	0.147409	0.148050
533.754184	0.144421	0.145179	0.146171
534.521533	0.142115	0.142897	0.143584
535.288814	0.139401	0.140187	0.141527
536.056027	0.137712	0.138408	0.139270
536.823172	0.135197	0.135921	0.137196
537.590250	0.133235	0.133944	0.134871
538.357259	0.130860	0.131793	0.132889
539.124201	0.128796	0.129185	0.130674
539.891074	0.126387	0.127224	0.128824
540.657880	0.124229	0.125396	0.126643
541.424617	0.122306	0.123356	0.124928
542.191287	0.120325	0.121115	0.122813
542.957888	0.118505	0.119346	0.121055
543.724421	0.116598	0.117674	0.119040
544.490886	0.114341	0.115525	0.117478
545.257283	0.112691	0.113486	0.115179
546.023612	0.110764	0.112171	0.113529
546.789872	0.108937	0.110268	0.112054
547.556064	0.107175	0.108493	0.110380
548.322188	0.105396	0.106898	0.108606
549.088244	0.104162	0.105401	0.106940
549.854231	0.102070	0.103667	0.105552
550.620150	0.100398	0.102257	0.104096
551.386000	0.099366	0.100859	0.102291
552.151782	0.097972	0.099691	0.101066
552.917496	0.096462	0.098175	0.099688
553.683141	0.095480	0.097160	0.098505
554.448717	0.094405	0.095811	0.097097
555.214225	0.092830	0.094805	0.095973
555.979665	0.091965	0.093708	0.094970
556.745036	0.090765	0.092621	0.093801
557.510338	0.089956	0.091763	0.092718
558.275572	0.089092	0.090847	0.091936
559.040737	0.088053	0.090101	0.091104
559.805833	0.087467	0.089087	0.090037
560.570860	0.086946	0.088501	0.089379
561.335819	0.086227	0.087842	0.088533
562.100709	0.085640	0.087357	0.087968
562.865530	0.084896	0.086411	0.087239
563.630283	0.084468	0.085990	0.086617
564.394966	0.084028	0.085635	0.086221
565.159581	0.083619	0.085019	0.085760
565.924126	0.083503	0.084629	0.085188
566.688603	0.083117	0.084359	0.085041
567.453011	0.082920	0.084217	0.084682
568.217349	0.082835	0.083851	0.084430
568.981619	0.082530	0.083692	0.084238
569.745820	0.082548	0.083160	0.083871
570.509951	0.082345	0.083347	0.083969
571.274014	0.082355	0.083278	0.083966
572.038007	0.082395	0.083122	0.083846
572.801931	0.082003	0.083253	0.083962
573.565786	0.082579	0.082996	0.083906
574.329572	0.082589	0.083211	0.084235
575.093288	0.082679	0.083296	0.084293
575.856935	0.082661	0.083388	0.084452
576.620513	0.082811	0.083350	0.084575
577.384021	0.083135	0.083647	0.084660
578.147460	0.083049	0.083588	0.084844
578.910830	0.083194	0.083893	0.085163
579.674131	0.083633	0.084072	0.085323
580.437361	0.083754	0.084102	0.085649
581.200523	0.083815	0.084412	0.086058
581.963615	0.084325	0.084654	0.086378
582.726637	0.084300	0.084944	0.086356
583.489590	0.084713	0.085509	0.086870
584.252473	0.084952	0.085378	0.087194
585.015287	0.085124	0.085474	0.087637
585.778031	0.085336	0.085972	0.087788
586.540705	0.085683	0.086469	0.088197
587.303309	0.086028	0.086564	0.088531
588.065844	0.086224	0.087032	0.089028
588.828309	0.086591	0.087254	0.089302
589.590705	0.087030	0.087625	0.089566
590.353030	0.087079	0.087930	0.089873
591.115286	0.087342	0.088268	0.090076
591.877472	0.088009	0.088595	0.090592
592.639588	0.087965	0.088860	0.090818
593.401634	0.088331	0.089308	0.091086
594.163610	0.088794	0.089468	0.091435
594.925516	0.089060	0.089782	0.091762
595.687352	0.089471	0.090170	0.092003
596.449118	0.089758	0.090421	0.092208
597.210814	0.089796	0.090584	0.092637
597.972440	0.090231	0.091206	0.092839
598.733996	0.090630	0.091383	0.092959
599.495482	0.090846	0.091620	0.093336
600.256898	0.091011	0.091944	0.093462
601.018243	0.091555	0.092364	0.093799
601.779518	0.091654	0.092274	0.094099
602.540723	0.091938	0.092707	0.094160
603.301858	0.092190	0.092952	0.094519
604.062922	0.092500	0.093023	0.094723
604.823916	0.092771	0.093423	0.095065
605.584840	0.092926	0.093616	0.095266
606.345693	0.093434	0.093718	0.095261
607.106476	0.093615	0.093969	0.095604
607.867188	0.094073	0.094230	0.095921
608.627830	0.094340	0.094614	0.096128
609.388402	0.094852	0.094850	0.096709
610.148902	0.095134	0.095331	0.096996
610.909333	0.095662	0.095517	0.097243
611.669693	0.096140	0.096224	0.097609
612.429982	0.096738	0.096785	0.098081
613.190200	0.097433	0.097071	0.098719
613.950348	0.098302	0.097847	0.099348
614.710425	0.099037	0.098590	0.100022
615.470432	0.100028	0.099363	0.100867
616.230368	0.100848	0.100338	0.101683
616.990233	0.101997	0.101369	0.102434
617.750027	0.103097	0.102344	0.103724
618.509750	0.104130	0.103424	0.104480
619.269403	0.105655	0.104483	0.105923
620.028984	0.106911	0.105798	0.107343
620.788495	0.108338	0.107221	0.108525
621.547935	0.110331	0.108818	0.110032
622.307304	0.111643	0.110455	0.111494
623.066601	0.113375	0.111926	0.113363
623.825828	0.115415	0.114193	0.115036
624.584984	0.117618	0.115914	0.116749
625.344069	0.119712	0.117849	0.119040
626.103082	0.121714	0.119907	0.120820
626.862025	0.124156	0.122300	0.123037
627.620896	0.126429	0.124819	0.125337
628.379696	0.128969	0.127241	0.127721
629.138425	0.132052	0.130086	0.130437
629.897083	0.134722	0.132921	0.133091
630.655669	0.137688	0.136083	0.136055
631.414184	0.140686	0.138957	0.139106
632.172628	0.144031	0.141993	0.142373
632.931000	0.147380	0.145090	0.145774
633.689301	0.150915	0.148229	0.149094
634.447531	0.154627	0.151759	0.152994
635.205689	0.158070	0.154982	0.156625
635.963776	0.161744	0.158752	0.160237
636.721791	0.165702	0.162493	0.163994
637.479735	0.169595	0.165795	0.167769
638.237607	0.173306	0.169484	0.171397
638.995408	0.176857	0.173115	0.175091
639.753137	0.180812	0.176580	0.178706
640.510794	0.184693	0.180338	0.182489
641.268380	0.188676	0.183971	0.186087
642.025894	0.192709	0.187881	0.190158
642.783336	0.196486	0.191953	0.194140
643.540707	0.200947	0.195421	0.197789
644.298006	0.205078	0.199896	0.201932
645.055233	0.209788	0.203951	0.206171
645.812388	0.214119	0.208128	0.210245
646.569471	0.218953	0.212964	0.215160
647.326483	0.223723	0.217743	0.220039
648.083423	0.228620	0.222393	0.224483
648.840290	0.233803	0.227308	0.229243
649.597086	0.239180	0.232321	0.233949
650.353810	0.244523	0.237407	0.239128
651.110461	0.249759	0.243054	0.243873
651.867041	0.255093	0.248150	0.248877
652.623549	0.260417	0.253866	0.254295
653.379984	0.265803	0.259051	0.259221
654.136348	0.271332	0.264375	0.264329
654.892639	0.276429	0.269752	0.269443
655.648858	0.281867	0.275274	0.274442
656.405005	0.287240	0.280607	0.279195
657.161080	0.292357	0.285385	0.283742
657.917082	0.297626	0.290597	0.288754
658.673012	0.302553	0.295738	0.293548
659.428870	0.307512	0.300878	0.298485
660.184655	0.312132	0.305464	0.303287
660.940368	0.316780	0.310291	0.307511
661.696009	0.321199	0.314656	0.312099
662.451577	0.325356	0.319575	0.316110
663.207073	0.329134	0.323829	0.320683
663.962496	0.333273	0.328031	0.324824
664.717847	0.337031	0.332356	0.328580
665.473125	0.340461	0.335875	0.332263
666.228331	0.343712	0.339785	0.335390
666.983464	0.346640	0.342953	0.338788
667.738525	0.349197	0.345946	0.341938
668.493512	0.351594	0.348967	0.344672
669.248428	0.354200	0.351692	0.347389
670.003270	0.355948	0.354489	0.350986
670.758040	0.357670	0.356641	0.352807
671.512737	0.359012	0.358121	0.354452
672.267361	0.360116	0.359786	0.356639
673.021912	0.361015	0.361569	0.358899
673.776391	0.361996	0.363391	0.360645
674.530797	0.362740	0.364317	0.363023
675.285129	0.363458	0.366024	0.363830
676.039389	0.363554	0.367089	0.365473
676.793576	0.364379	0.368027	0.367463
677.547690	0.364424	0.368971	0.368537
678.301731	0.364910	0.370338	0.370432
679.055699	0.364374	0.370787	0.371416
679.809594	0.364474	0.371359	0.372732
680.563415	0.363649	0.372037	0.373450
681.317164	0.363628	0.372086	0.374327
682.070840	0.362807	0.371981	0.375292
682.824442	0.361645	0.371244	0.375383
683.577971	0.360604	0.371037	0.375337
684.331427	0.359008	0.370017	0.375880
685.084809	0.357810	0.369086	0.375547
685.838119	0.356416	0.368267	0.375492
686.591355	0.354331	0.366748	0.374977
687.344518	0.352174	0.365275	0.374284
688.097607	0.349674	0.363437	0.373475
688.850623	0.347981	0.361439	0.373127
689.603565	0.345446	0.359052	0.371954
690.356434	0.342446	0.356347	0.370345
691.109230	0.339353	0.353568	0.368573
691.861952	0.336455	0.350765	0.367043
692.614601	0.333149	0.347751	0.364795
693.367176	0.329841	0.344742	0.362258
694.119677	0.327182	0.341903	0.360397
694.872105	0.323798	0.338336	0.357892
695.624459	0.321303	0.335963	0.356150
696.376740	0.318352	0.333327	0.353691
697.128947	0.315711	0.330204	0.351562
697.881080	0.312833	0.327295	0.349116
698.633139	0.310173	0.324337	0.346184
699.385125	0.307005	0.321859	0.343229
700.137036	0.304961	0.318972	0.340680
700.888874	0.302448	0.315740	0.337742
701.640638	0.299469	0.312385	0.333859
702.392329	0.296134	0.308772	0.330845
703.143945	0.292672	0.305301	0.326596
703.895487	0.288914	0.301074	0.322909
704.646956	0.285215	0.296857	0.317545
705.398350	0.281194	0.292853	0.313048
706.149670	0.277537	0.288273	0.308223
706.900916	0.273260	0.283492	0.303024
707.652089	0.268340	0.278460	0.296694
708.403187	0.264001	0.273780	0.291012
709.154211	0.259789	0.267921	0.284807
709.905161	0.254621	0.262432	0.278541
710.656036	0.250236	0.257122	0.272265
711.406837	0.245336	0.252182	0.265812
712.157565	0.241016	0.246590	0.259711
712.908217	0.236772	0.241587	0.253462
713.658796	0.232349	0.236499	0.247591
714.409300	0.228930	0.232006	0.242159
715.159730	0.225120	0.228036	0.237465
715.910086	0.221840	0.224266	0.232846
716.660367	0.219363	0.220839	0.229053
717.410573	0.217750	0.218369	0.225268
718.160705	0.215748	0.215628	0.222272
718.910763	0.214509	0.213452	0.219005
719.660746	0.213322	0.211335	0.216499
720.410655	0.211808	0.209709	0.213633
721.160489	0.210638	0.207692	0.211357
721.910248	0.210043	0.206296	0.208664
722.659933	0.208970	0.204859	0.207043
723.409543	0.207756	0.203307	0.204832
724.159079	0.206577	0.201351	0.202448
724.908539	0.205381	0.199787	0.200397
725.657925	0.204250	0.198737	0.198483
726.407237	0.203235	0.197072	0.196250
727.156473	0.201305	0.195620	0.194767
727.905635	0.199726	0.194309	0.192561
728.654721	0.198228	0.192805	0.190113
729.403733	0.196450	0.191088	0.188280
730.152670	0.195151	0.189738	0.186204
730.901532	0.193464	0.188595	0.184503
731.650319	0.191450	0.186781	0.182089
732.399031	0.189648	0.185356	0.180146
733.147668	0.188035	0.183738	0.178490
733.896230	0.186162	0.182351	0.176026
734.644717	0.184612	0.181247	0.174250
735.393129	0.183351	0.179861	0.172718
736.141466	0.181657	0.178828	0.170936
736.889727	0.180430	0.177642	0.169185
737.637913	0.179366	0.177053	0.167492
738.386024	0.177994	0.176305	0.165553
739.134060	0.176912	0.175922	0.163959
739.882021	0.175814	0.175843	0.162384
740.629906	0.174701	0.175806	0.160587
741.377716	0.173783	0.175664	0.158586
742.125451	0.172990	0.175650	0.156941
742.873110	0.171476	0.175576	0.154460
743.620694	0.169635	0.174867	0.151676
744.368202	0.168189	0.174220	0.149393
745.115635	0.165684	0.173171	0.146166
745.862993	0.163366	0.171562	0.143099
746.610275	0.160894	0.169866	0.139486
747.357481	0.157842	0.167276	0.136008
748.104612	0.154227	0.164517	0.132450
748.851667	0.151366	0.161993	0.128840
749.598647	0.147997	0.159153	0.125179
750.345551	0.144956	0.155682	0.122172
751.092379	0.142468	0.153313	0.119628
751.839132	0.140272	0.150785	0.117401
752.585809	0.138306	0.148500	0.115815
753.332410	0.137493	0.147557	0.115416
754.078935	0.137020	0.146450	0.115104
754.825385	0.137706	0.146576	0.116205
755.571758	0.140118	0.147652	0.118590
756.318056	0.141939	0.148866	0.121304
757.064278	0.145387	0.151434	0.125166
757.810424	0.150563	0.155590	0.130422
758.556494	0.155390	0.159054	0.135648
759.302488	0.161838	0.164990	0.142148
760.048406	0.168503	0.171283	0.149345
760.794248	0.175398	0.177357	0.156595
761.540013	0.184365	0.185974	0.165713
762.285703	0.192429	0.193861	0.174486
763.031317	0.201087	0.201688	0.183172
763.776854	0.211240	0.212494	0.193298
764.522316	0.219571	0.220496	0.202050
765.267701	0.229725	0.231238	0.212471
766.013010	0.239440	0.241437	0.223064
766.758242	0.248202	0.250225	0.231638
767.503399	0.258617	0.261545	0.242027
768.248479	0.268339	0.270924	0.251213
768.993482	0.276756	0.280011	0.260857
769.738410	0.287154	0.292046	0.271721
770.483260	0.295113	0.300198	0.279219
771.228035	0.304551	0.309596	0.289099
771.972733	0.314557	0.320242	0.298887
772.717355	0.321277	0.327751	0.306244
773.461900	0.332179	0.338994	0.316823
774.206368	0.339474	0.346752	0.325030
774.950760	0.347105	0.354668	0.332395
775.695075	0.356902	0.365198	0.342890
776.439314	0.362079	0.371040	0.348300
777.183476	0.372476	0.380959	0.358327
777.927562	0.379703	0.389026	0.365368
778.671570	0.385118	0.395377	0.371894
779.415502	0.395595	0.405588	0.382368
780.159357	0.399382	0.409757	0.386602
780.903136	0.409480	0.419403	0.395517
781.646837	0.415240	0.426042	0.402848
782.390462	0.420556	0.431630	0.408351
783.134010	0.430279	0.442037	0.418880
783.877481	0.434010	0.445345	0.421888
784.620875	0.442211	0.454374	0.430829
785.364192	0.448388	0.460264	0.436900
786.107433	0.453301	0.465345	0.442402
786.850596	0.463703	0.475928	0.452245
787.593682	0.465657	0.476648	0.453849
788.336691	0.475504	0.488312	0.463980
789.079623	0.479220	0.492149	0.468667
789.822478	0.484873	0.496939	0.473929
790.565255	0.493631	0.505953	0.483300
791.307956	0.494626	0.507736	0.484301
792.050579	0.504949	0.516859	0.494990
792.793126	0.507119	0.519997	0.497410
793.535594	0.513603	0.526325	0.503734
794.277986	0.520461	0.532439	0.510524
795.020300	0.522171	0.535786	0.512324
795.762537	0.532492	0.544980	0.522842
796.504697	0.532273	0.545235	0.523240
797.246779	0.542335	0.554184	0.532595
797.988784	0.544706	0.556737	0.535352
798.730711	0.549496	0.561701	0.540725
799.472561	0.556958	0.568718	0.548106
800.214333	0.557482	0.569108	0.548407
800.956028	0.567387	0.578364	0.558808
801.697645	0.567488	0.579149	0.558410
802.439185	0.575504	0.586840	0.565872
803.180647	0.578107	0.588776	0.568945
803.922032	0.581712	0.593353	0.573465
804.663338	0.588284	0.599027	0.579766
805.404567	0.589125	0.601050	0.581600
806.145719	0.597265	0.609120	0.588682
806.886792	0.596852	0.608881	0.588038
807.627788	0.605559	0.616536	0.597865
808.368706	0.605081	0.616091	0.597348
809.109546	0.612284	0.622785	0.604358
809.850309	0.615813	0.625951	0.606681
810.590993	0.617605	0.628627	0.609861
811.331600	0.624034	0.634157	0.616814
812.072128	0.624396	0.634978	0.616408
812.812579	0.632587	0.641978	0.624553
813.552951	0.630501	0.640597	0.623380
814.293246	0.638857	0.647862	0.631177
815.033462	0.638273	0.648434	0.631514
815.773601	0.644813	0.653900	0.637026
816.513661	0.646891	0.656205	0.639722
817.253643	0.649966	0.658112	0.642807
817.993547	0.654555	0.664163	0.646854
818.733373	0.654596	0.663853	0.648588
819.473121	0.661557	0.669882	0.653471
820.212790	0.660842	0.669207	0.654327
820.952381	0.667763	0.675982	0.660519
821.691894	0.665816	0.674587	0.658956
822.431329	0.673778	0.680973	0.666108
823.170685	0.672338	0.680544	0.665684
823.909962	0.678238	0.686015	0.671637
824.649162	0.679213	0.686701	0.672384
825.388283	0.682595	0.690818	0.675915
826.127325	0.685714	0.692343	0.678566
826.866289	0.687307	0.694636	0.680513
827.605174	0.691307	0.698538	0.684836
828.343981	0.692672	0.698761	0.685848
829.082710	0.696607	0.703395	0.690702
829.821359	0.695527	0.702982	0.690592
830.559930	0.702671	0.708572	0.695803
831.298423	0.701665	0.708094	0.694325
832.036836	0.705896	0.712107	0.700198
832.775171	0.705020	0.712460	0.700844
833.513427	0.710671	0.716707	0.705561
834.251605	0.710095	0.716501	0.704577
834.989704	0.715335	0.720676	0.708842
835.727723	0.715745	0.722083	0.710166
836.465664	0.718501	0.724655	0.713808
837.203526	0.719870	0.726215	0.714393
837.941310	0.722097	0.727808	0.717863
838.679014	0.724681	0.730122	0.719593
839.416639	0.726861	0.731395	0.721249
840.154185	0.728031	0.733374	0.723694
840.891653	0.729233	0.734063	0.724035
841.629041	0.731813	0.736704	0.726760
842.366350	0.732975	0.737841	0.726654
843.103580	0.735992	0.739564	0.730977
843.840731	0.736859	0.739780	0.730802
844.577803	0.738840	0.742715	0.734197
845.314795	0.739619	0.742990	0.734524
846.051709	0.741903	0.747043	0.737129
846.788543	0.742599	0.747187	0.737694
847.525298	0.744888	0.749750	0.739566
848.261973	0.745850	0.749645	0.739392
848.998570	0.747372	0.752043	0.743180
849.735087	0.747722	0.750876	0.743313
850.471524	0.751482	0.754422	0.745617
851.207882	0.750107	0.753474	0.746322
851.944161	0.753214	0.757810	0.748655
852.680360	0.753602	0.755950	0.748702
853.416480	0.755857	0.759728	0.751454
854.152520	0.755574	0.757959	0.750858
854.888481	0.759184	0.760353	0.753695
855.624362	0.758348	0.760679	0.753182
856.360163	0.761065	0.763318	0.756425
857.095885	0.760423	0.762718	0.755851
857.831527	0.763535	0.765971	0.758534
858.567090	0.762190	0.763416	0.757629
859.302573	0.764978	0.767674	0.760721
860.037976	0.764465	0.765490	0.759952
860.773299	0.767639	0.770243	0.764378
861.508543	0.765999	0.768552	0.761847
862.243706	0.769981	0.770688	0.764794
862.978790	0.767632	0.769482	0.763657
863.713794	0.771790	0.773580	0.766548
864.448718	0.768970	0.769640	0.765370
865.183563	0.773702	0.775321	0.768737
865.918327	0.769686	0.772328	0.766109
866.653011	0.774413	0.776393	0.770614
867.387615	0.771396	0.773177	0.766565
868.122139	0.775737	0.777616	0.771780
868.856584	0.773166	0.773996	0.769382
869.590948	0.776310	0.778434	0.773505
870.325232	0.774106	0.775568	0.770251
871.059435	0.778743	0.779713	0.774633
871.793559	0.775860	0.777735	0.773261
872.527602	0.779553	0.779988	0.775098
873.261565	0.778198	0.780404	0.774098
873.995448	0.777725	0.780749	0.774907
874.729251	0.780178	0.781377	0.777187
875.462973	0.779516	0.780797	0.776072
876.196615	0.783981	0.783853	0.778892
876.930177	0.779576	0.781277	0.775867
877.663658	0.784229	0.785499	0.781176
878.397058	0.779796	0.781044	0.776464
879.130379	0.787309	0.787640	0.783522
879.863619	0.780504	0.781062	0.776938
880.596778	0.787329	0.788020	0.783502
881.329857	0.781106	0.782739	0.777842
882.062855	0.787157	0.788053	0.784216
882.795772	0.782540	0.783552	0.778741
883.528609	0.786312	0.787841	0.783128
884.261366	0.784952	0.785951	0.783077
884.994041	0.785907	0.786262	0.781476
885.726636	0.787304	0.787551	0.784289
886.459150	0.785573	0.785709	0.781089
887.191584	0.790621	0.790559	0.786749
887.923937	0.783898	0.785126	0.781373
888.656209	0.790810	0.791900	0.787649
889.388400	0.784922	0.783939	0.780384
890.120510	0.792062	0.792237	0.789654
890.852539	0.786743	0.786115	0.783261
891.584487	0.790787	0.790622	0.787697
892.316355	0.787710	0.787137	0.785706
893.048141	0.789536	0.789924	0.786141
893.779847	0.791626	0.791420	0.787762
894.511471	0.786368	0.787274	0.784581
895.243014	0.793344	0.793052	0.790764
895.974477	0.785628	0.784664	0.783022
896.705858	0.795127	0.792665	0.791610
897.437158	0.787345	0.785441	0.783746
898.168376	0.794602	0.793935	0.791118
898.899514	0.789306	0.787459	0.784920
899.630570	0.791645	0.790938	0.788640
900.361546	0.793113	0.791261	0.788387
901.092439	0.788799	0.787691	0.786216
901.823252	0.794921	0.795460	0.791920
902.553983	0.786348	0.786727	0.783292
903.284633	0.796340	0.794218	0.792927
904.015201	0.786915	0.787622	0.784482
904.745689	0.795163	0.793756	0.791202
905.476094	0.789944	0.790156	0.788202
906.206418	0.792162	0.790000	0.788447
906.936661	0.794898	0.793299	0.792506
907.666822	0.787584	0.787132	0.785780
908.396901	0.796566	0.795495	0.793877
909.126899	0.787084	0.786214	0.784615
909.856816	0.795731	0.794664	0.793076
910.586650	0.788537	0.787704	0.785886
911.316403	0.792113	0.792378	0.789940
912.046075	0.792473	0.792279	0.790581
912.775664	0.788112	0.787296	0.785831
913.505172	0.796153	0.796322	0.794097
914.234598	0.787008	0.787024	0.784552
914.963943	0.796242	0.796189	0.794207
915.693205	0.789606	0.788945	0.786875
916.422386	0.792083	0.792481	0.789575
917.151484	0.794005	0.793253	0.791288
917.880501	0.787633	0.787039	0.784775
918.609436	0.797352	0.796949	0.795050
919.338289	0.786510	0.785247	0.784511
920.067060	0.796722	0.794914	0.793514
920.795748	0.789878	0.790100	0.787563
921.524355	0.790935	0.789855	0.788091
922.252880	0.795673	0.794802	0.792948
922.981323	0.786507	0.785760	0.784230
923.709683	0.797852	0.797639	0.794038
924.437961	0.787064	0.786069	0.785091
925.166157	0.793973	0.793634	0.792026
925.894271	0.792530	0.790488	0.789335
926.622303	0.787850	0.787704	0.785596
927.350252	0.795954	0.795115	0.795487
928.078119	0.785349	0.785682	0.783652
928.805904	0.795802	0.795359	0.793966
929.533606	0.789859	0.785910	0.787031
930.261226	0.790140	0.789152	0.786785
930.988764	0.794308	0.794367	0.792728
931.716219	0.785220	0.783717	0.783835
932.443592	0.797140	0.795460	0.794772
933.170882	0.787342	0.786539	0.785678
933.898090	0.791283	0.790660	0.789915
934.625215	0.793589	0.792638	0.790723
935.352257	0.784768	0.784155	0.784425
936.079217	0.796546	0.796048	0.795704
936.806095	0.784275	0.784289	0.783183
937.532889	0.792637	0.792300	0.789856
938.259601	0.791243	0.790012	0.789450
938.986230	0.785640	0.785306	0.783968
939.712777	0.796521	0.794755	0.794271
940.439241	0.784117	0.782648	0.782119
941.165622	0.793050	0.791192	0.791138
941.891920	0.791045	0.791064	0.787746
942.618135	0.785740	0.783975	0.783553
943.344267	0.796941	0.794923	0.793251
944.070317	0.784309	0.782104	0.782161
944.796283	0.792185	0.792616	0.791085
945.522167	0.790502	0.788957	0.788940
946.247967	0.784848	0.781407	0.782065
946.973685	0.795608	0.794714	0.793263
947.699319	0.783378	0.783505	0.782961
948.424871	0.791358	0.790202	0.790027
949.150339	0.790989	0.788879	0.789120
949.875724	0.783288	0.783162	0.781419
950.601026	0.795653	0.793268	0.793468
951.326245	0.783982	0.781678	0.783464
952.051381	0.788530	0.788246	0.787975
952.776433	0.791619	0.788898	0.789716
953.501402	0.782132	0.780441	0.780929
954.226288	0.793428	0.793111	0.791544
954.951091	0.784710	0.782292	0.783675
955.675810	0.787539	0.787147	0.784910
956.400446	0.792037	0.792203	0.791422
957.124998	0.782076	0.780648	0.779604
957.849467	0.792732	0.791969	0.791763
958.573852	0.786296	0.784896	0.784840
959.298154	0.783330	0.783023	0.781662
960.022373	0.793318	0.791864	0.792052
960.746508	0.780869	0.780177	0.780105
961.470559	0.789798	0.788479	0.788240
962.194527	0.789524	0.787064	0.787412
962.918411	0.781489	0.778915	0.779821
963.642212	0.793316	0.791704	0.792711
964.365929	0.782976	0.782257	0.780883
965.089562	0.786451	0.785036	0.784428
965.813111	0.791133	0.790444	0.790548
966.536577	0.780103	0.778703	0.778125
967.259958	0.791006	0.789660	0.788634
967.983256	0.786596	0.786162	0.785613
968.706471	0.781676	0.780599	0.779906
969.429601	0.792673	0.790894	0.791160
970.152647	0.782154	0.779850	0.781459
970.875610	0.784889	0.784853	0.784435
971.598488	0.791734	0.789589	0.788109
972.321283	0.778968	0.777879	0.778028
973.043993	0.790508	0.789898	0.789265
973.766620	0.785972	0.785381	0.785402
974.489162	0.779734	0.780424	0.778853
975.211620	0.792988	0.790952	0.791091
975.933995	0.781162	0.780995	0.780563
976.656285	0.784828	0.785474	0.783514
977.378490	0.791410	0.789260	0.789948
978.100612	0.779539	0.778907	0.778459
978.822649	0.789698	0.788562	0.787383
979.544603	0.788257	0.785999	0.785329
980.266471	0.780526	0.778107	0.778605
980.988256	0.791859	0.790096	0.790189
981.709956	0.782062	0.782751	0.782691
982.431572	0.782919	0.782152	0.781241
983.153103	0.792331	0.791351	0.790240
983.874550	0.780744	0.778919	0.778111
984.595913	0.784903	0.784963	0.785412
985.317191	0.789695	0.787543	0.788949
986.038385	0.779201	0.778642	0.777254
986.759494	0.790285	0.788289	0.787420
987.480518	0.787085	0.785426	0.785533
988.201458	0.778910	0.778763	0.778061
988.922313	0.790985	0.790335	0.790277
989.643084	0.783802	0.782882	0.781727
990.363770	0.781975	0.782864	0.781613
991.084371	0.791370	0.790545	0.790199
991.804888	0.779926	0.779251	0.780307
992.525319	0.785044	0.785605	0.784280
993.245666	0.790854	0.789922	0.790161
993.965928	0.779354	0.778788	0.778206
994.686106	0.788016	0.787294	0.785824
995.406198	0.787924	0.788805	0.788984
996.126206	0.778485	0.778395	0.778663
996.846128	0.789406	0.789113	0.789066
997.565966	0.785647	0.785631	0.785688
998.285719	0.780991	0.780707	0.779108
999.005386	0.790009	0.790368	0.789667
999.724969	0.785342	0.784039	0.782946
1000.444467	0.782406	0.782348	0.779775
1001.163879	0.793368	0.791444	0.790402
1001.883207	0.783842	0.781597	0.781414
1002.602449	0.782934	0.784028	0.783474
1003.321606	0.791862	0.792024	0.789998
1004.040678	0.782691	0.779790	0.780654
1004.759665	0.786815	0.784629	0.785369
1005.478566	0.791172	0.789388	0.789258
1006.197382	0.781891	0.780721	0.780159
1006.916113	0.786288	0.788075	0.787066
1007.634758	0.791217	0.788796	0.789466
1008.353319	0.781066	0.780588	0.779353
1009.071793	0.789623	0.788744	0.786814
1009.790183	0.789427	0.789506	0.788165
1010.508486	0.781065	0.783470	0.778978
1011.226705	0.790207	0.790029	0.789227
1011.944838	0.789649	0.789435	0.788191
1012.662885	0.782377	0.780502	0.780355
1013.380847	0.791520	0.791019	0.789743
1014.098723	0.788956	0.788473	0.786750
1014.816514	0.783055	0.781613	0.781915
1015.534219	0.791621	0.790637	0.789391
1016.251838	0.788538	0.787159	0.785604
1016.969372	0.783477	0.782518	0.782344
1017.686820	0.791824	0.792427	0.790011
1018.404182	0.788130	0.787383	0.786321
1019.121458	0.783477	0.785522	0.781896
1019.838649	0.793947	0.793510	0.792409
1020.555753	0.787650	0.787495	0.786450
1021.272772	0.782888	0.784760	0.783341
1021.989705	0.793432	0.791972	0.792527
1022.706552	0.787115	0.786751	0.786231
1023.423313	0.783989	0.784817	0.783936
1024.139988	0.793612	0.792317	0.792450
1024.856578	0.786601	0.786476	0.787455
1025.573081	0.784658	0.783590	0.784208
1026.289498	0.794061	0.793906	0.794388
1027.005829	0.789391	0.788915	0.786214
1027.722074	0.786993	0.786427	0.785005
1028.438232	0.796045	0.793652	0.793055
1029.154305	0.789334	0.787249	0.788399
1029.870291	0.786984	0.786120	0.786064
1030.586192	0.794612	0.793308	0.792643
1031.302005	0.791288	0.790309	0.788175
1032.017733	0.786480	0.785451	0.785753
1032.733374	0.794868	0.796807	0.793122
1033.448929	0.791035	0.790764	0.788176
1034.164398	0.785512	0.787265	0.786020
1034.879780	0.794441	0.793749	0.792415
1035.595076	0.793623	0.791737	0.791030
1036.310286	0.786544	0.788638	0.785275
1037.025409	0.795202	0.793345	0.793769
1037.740445	0.791053	0.792771	0.793073
1038.455395	0.786335	0.786829	0.786483
1039.170259	0.793940	0.793763	0.792455
1039.885035	0.793932	0.793989	0.792289
1040.599726	0.787003	0.786621	0.785633
1041.314329	0.792071	0.792931	0.790601
1042.028846	0.794271	0.795129	0.794455
1042.743276	0.787627	0.787424	0.787304
1043.457620	0.792500	0.790604	0.794541
1044.171877	0.796245	0.797605	0.795297
1044.886047	0.788136	0.788825	0.788270
1045.600130	0.792144	0.792726	0.791433
1046.314126	0.795950	0.793917	0.794872
1047.028036	0.790559	0.790236	0.790140
1047.741858	0.791623	0.788467	0.791371
1048.455594	0.797976	0.796884	0.795692
1049.169243	0.788638	0.793277	0.788498
1049.882805	0.790184	0.789471	0.789343
1050.596280	0.799923	0.795727	0.794959
1051.309667	0.792382	0.791031	0.790477
1052.022968	0.791010	0.789971	0.786265
1052.736182	0.794818	0.794253	0.795042
1053.449309	0.790567	0.794865	0.791164
1054.162348	0.788547	0.788113	0.786709
1054.875300	0.794243	0.796708	0.794703
1055.588165	0.795766	0.795512	0.793536
1056.300943	0.789149	0.787676	0.786865
1057.013634	0.794719	0.791339	0.792282
1057.726238	0.796138	0.796498	0.794928
1058.438754	0.790911	0.789816	0.789604
1059.151182	0.791218	0.790296	0.790064
1059.863524	0.795529	0.797949	0.796206
1060.575778	0.788986	0.789348	0.787841
1061.287945	0.787361	0.792505	0.787771
1062.000024	0.795229	0.796688	0.791010
1062.712016	0.791516	0.791247	0.790021
1063.423920	0.790457	0.792817	0.789443
1064.135737	0.796535	0.795087	0.795710
1064.847466	0.796497	0.792733	0.790973
1065.559108	0.789743	0.786451	0.786783
1066.270662	0.794417	0.792741	0.789118
1066.982128	0.795549	0.798032	0.793605
1067.693507	0.788166	0.791123	0.790325
1068.404798	0.791637	0.791797	0.790238
1069.116001	0.798487	0.794170	0.792329
1069.827117	0.792389	0.789825	0.791313
1070.538145	0.793434	0.789758	0.789132
1071.249085	0.795819	0.792893	0.791810
1071.959937	0.792355	0.787626	0.792020
1072.670702	0.790522	0.785384	0.788779
1073.381378	0.793667	0.795082	0.792327
1074.091967	0.795868	0.794008	0.793780
1074.802468	0.787252	0.785821	0.788101
1075.512881	0.790905	0.791501	0.790638
1076.223205	0.794289	0.794750	0.794720
1076.933442	0.789957	0.791946	0.785081
1077.643591	0.788985	0.789275	0.790045
1078.353652	0.793616	0.792859	0.794152
1079.063624	0.791276	0.790132	0.789440
1079.773509	0.786366	0.788922	0.785758
1080.483305	0.793017	0.791756	0.790808
1081.193013	0.792856	0.791621	0.791363
1081.902633	0.786598	0.789288	0.785268
1082.612165	0.790143	0.790493	0.784919
1083.321608	0.792022	0.792819	0.790589
1084.030963	0.786670	0.791178	0.788835
1084.740230	0.782206	0.788029	0.780736
1085.449409	0.788635	0.789852	0.787949
1086.158499	0.787460	0.787901	0.787711
1086.867501	0.782216	0.783719	0.780651
1087.576414	0.785179	0.784797	0.784524
1088.285239	0.786722	0.788580	0.783828
1088.993975	0.780390	0.779959	0.780272
1089.702623	0.782365	0.782398	0.777137
1090.411182	0.784878	0.782093	0.782394
1091.119653	0.784271	0.781657	0.779465
1091.828035	0.776214	0.775429	0.769578
1092.536329	0.776110	0.775365	0.775445
1093.244534	0.780430	0.776761	0.780270
1093.952650	0.771110	0.774347	0.773005
1094.660677	0.776012	0.767245	0.772442
1095.368616	0.777371	0.776238	0.772068
1096.076466	0.771536	0.769108	0.766265
1096.784228	0.769329	0.769638	0.764336
1097.491900	0.773157	0.770619	0.771607
1098.199484	0.774442	0.769910	0.770392
1098.906978	0.771087	0.766058	0.766404
1099.614384	0.766191	0.764376	0.764268
1100.321701	0.773077	0.767396	0.761883
1101.028929	0.760751	0.760604	0.759260
1101.736068	0.760302	0.753092	0.752906
1102.443118	0.756760	0.757954	0.754756
1103.150079	0.758838	0.758423	0.758337
1103.856951	0.746796	0.748709	0.748631
1104.563734	0.750082	0.749332	0.746334
1105.270428	0.752907	0.748249	0.744608
1105.977032	0.743200	0.741969	0.738135
1106.683547	0.741429	0.740336	0.735849
1107.389974	0.740456	0.733432	0.739079
1108.096311	0.737579	0.730054	0.731224
1108.802558	0.729875	0.723658	0.723740
1109.508717	0.726083	0.718264	0.721371
1110.214786	0.723396	0.716470	0.721072
1110.920766	0.717871	0.712966	0.712744
1111.626656	0.712900	0.710541	0.709423
1112.332457	0.712493	0.709563	0.711078
1113.038169	0.709970	0.699024	0.705682
1113.743791	0.701582	0.694033	0.693580
1114.449324	0.692153	0.689197	0.689418
1115.154767	0.691120	0.684891	0.685069
1115.860120	0.686569	0.685834	0.683435
1116.565385	0.678054	0.673401	0.666028
1117.270559	0.673366	0.663721	0.665566
1117.975644	0.671173	0.666334	0.661084
1118.680639	0.661314	0.653611	0.656254
1119.385545	0.653712	0.649293	0.649151
1120.090361	0.648421	0.642873	0.644433
1120.795087	0.642168	0.644132	0.640403
1121.499723	0.636704	0.631581	0.627366
1122.204270	0.627879	0.625234	0.625371
