# Supplementary material for: Chiral plasmonic superlattices from template-assisted assembly of achiral nanoparticles
Source: Nat Commun. 2025 Feb 16;16:1687. doi: 10.1038/s41467-025-56999-0 (PMC11830766; doi:10.1038/s41467-025-56999-0)
Supplement: Supplementary file 3 — Source Data [file 41467_2025_56999_MOESM3_ESM.zip › source data/Suppl.Fig/Suppl. Fig. 16 SU8 (double triskelion)/LF2 SU8.txt]

Wavelength (nm)	0_LCP	0_Linear	0_RCP
351.607006	0.531513	0.536801	0.524364
352.389528	0.566740	0.523483	0.546682
353.171988	0.536126	0.525407	0.525105
353.954387	0.554360	0.551244	0.543722
354.736724	0.520213	0.562685	0.532751
355.519000	0.518440	0.529297	0.553797
356.301214	0.520877	0.522574	0.520856
357.083367	0.540569	0.537718	0.534810
357.865459	0.536093	0.535156	0.534643
358.647489	0.495000	0.556513	0.515057
359.429457	0.517241	0.529580	0.515152
360.211364	0.548488	0.529135	0.515748
360.993209	0.514811	0.512681	0.540347
361.774993	0.550769	0.541744	0.520161
362.556715	0.511604	0.520548	0.512340
363.338375	0.538780	0.522852	0.522659
364.119973	0.509000	0.551630	0.546828
364.901510	0.523810	0.529623	0.512413
365.682985	0.510721	0.531083	0.514313
366.464398	0.529756	0.528419	0.512340
367.245750	0.534300	0.547170	0.528409
368.027039	0.511905	0.539241	0.517082
368.808267	0.535096	0.518212	0.528111
369.589432	0.521383	0.528033	0.537823
370.370536	0.517031	0.509297	0.514184
371.151578	0.506405	0.536116	0.522630
371.932558	0.489762	0.510000	0.508861
372.713475	0.520850	0.512537	0.515997
373.494331	0.505818	0.525743	0.512119
374.275125	0.500752	0.509040	0.508148
375.055856	0.490647	0.523364	0.492187
375.836525	0.509291	0.487017	0.494406
376.617133	0.488111	0.480653	0.491639
377.397677	0.485802	0.497672	0.494671
378.178160	0.500296	0.485931	0.497898
378.958581	0.487887	0.482922	0.487179
379.738939	0.482365	0.501233	0.478376
380.519235	0.481241	0.488848	0.484484
381.299469	0.471028	0.480053	0.483902
382.079640	0.478804	0.468724	0.464128
382.859749	0.475813	0.467131	0.467478
383.639795	0.469812	0.467576	0.467357
384.419779	0.464605	0.469959	0.463369
385.199701	0.461377	0.465139	0.461165
385.979560	0.460317	0.463354	0.450593
386.759356	0.457801	0.461337	0.452877
387.539090	0.444217	0.467702	0.444477
388.318762	0.452196	0.454053	0.444322
389.098370	0.448880	0.443907	0.448312
389.877917	0.451731	0.443003	0.451748
390.657400	0.437949	0.445164	0.444601
391.436821	0.440575	0.452601	0.449240
392.216179	0.437127	0.450029	0.450189
392.995474	0.443966	0.438029	0.446560
393.774707	0.444320	0.447001	0.434565
394.553877	0.433909	0.433113	0.435947
395.332984	0.434746	0.439962	0.432107
396.112028	0.433767	0.439485	0.435271
396.891009	0.428550	0.433789	0.445179
397.669927	0.434951	0.429245	0.433949
398.448783	0.430973	0.437748	0.430632
399.227575	0.431523	0.435268	0.431504
400.006304	0.434577	0.424680	0.431192
400.784971	0.424782	0.435906	0.427912
401.563574	0.426037	0.426217	0.427919
402.342115	0.426969	0.429570	0.427107
403.120592	0.432008	0.432274	0.423957
403.899006	0.430345	0.425742	0.432159
404.677357	0.421448	0.427344	0.428233
405.455644	0.422477	0.425698	0.430698
406.233869	0.426053	0.426662	0.425249
407.012030	0.424172	0.427932	0.423284
407.790128	0.420424	0.424639	0.418551
408.568163	0.423968	0.424544	0.427601
409.346134	0.422848	0.424230	0.425675
410.124042	0.424424	0.424092	0.426581
410.901887	0.425601	0.425282	0.421393
411.679668	0.420200	0.425840	0.428848
412.457386	0.426706	0.424673	0.426924
413.235040	0.422475	0.425785	0.427036
414.012631	0.428391	0.422960	0.427189
414.790158	0.425225	0.431730	0.427963
415.567622	0.422626	0.427556	0.427601
416.345022	0.421947	0.422732	0.426316
417.122359	0.425284	0.423724	0.425887
417.899632	0.426384	0.429267	0.426556
418.676841	0.426746	0.428540	0.427307
419.453987	0.425868	0.426273	0.426525
420.231069	0.426326	0.424932	0.426405
421.008087	0.425834	0.425005	0.424765
421.785041	0.427550	0.428571	0.428014
422.561932	0.430719	0.429744	0.428582
423.338759	0.425834	0.429684	0.427147
424.115522	0.428923	0.424975	0.428438
424.892221	0.429111	0.427620	0.428872
425.668856	0.430338	0.428062	0.425376
426.445428	0.428787	0.431738	0.428843
427.221935	0.431348	0.429631	0.432213
427.998378	0.431398	0.426543	0.431227
428.774758	0.428580	0.430769	0.430937
429.551073	0.431074	0.431898	0.431207
430.327324	0.431533	0.431200	0.428025
431.103511	0.432389	0.431385	0.432532
431.879634	0.434008	0.430431	0.429741
432.655693	0.430537	0.433348	0.431939
433.431688	0.434480	0.430578	0.432015
434.207618	0.428555	0.432812	0.432125
434.983484	0.433434	0.432337	0.431664
435.759286	0.433897	0.433971	0.432352
436.535024	0.433314	0.433606	0.435466
437.310697	0.433524	0.432373	0.435173
438.086306	0.432404	0.432835	0.436915
438.861851	0.436293	0.433088	0.434938
439.637331	0.433964	0.435299	0.435704
440.412747	0.434151	0.435904	0.434782
441.188099	0.434825	0.436328	0.435638
441.963385	0.435913	0.436582	0.437525
442.738608	0.436770	0.435173	0.439887
443.513766	0.436300	0.436017	0.439220
444.288859	0.437024	0.435464	0.438037
445.063888	0.440154	0.437658	0.438469
445.838852	0.437403	0.437584	0.438046
446.613751	0.437202	0.439348	0.439664
447.388586	0.439855	0.439429	0.439294
448.163356	0.438781	0.438814	0.439402
448.938061	0.441586	0.437585	0.440684
449.712702	0.437985	0.439190	0.441809
450.487278	0.439759	0.441677	0.440294
451.261789	0.439231	0.441352	0.442602
452.036235	0.442002	0.438475	0.440257
452.810616	0.440518	0.441634	0.441075
453.584932	0.440728	0.441038	0.443948
454.359184	0.443233	0.442435	0.441165
455.133370	0.442121	0.442480	0.442407
455.907492	0.441435	0.442249	0.442403
456.681548	0.440871	0.441690	0.443593
457.455540	0.441842	0.443465	0.443413
458.229466	0.441304	0.443464	0.445267
459.003327	0.443130	0.444288	0.442563
459.777124	0.442641	0.443451	0.444311
460.550855	0.442827	0.443127	0.444018
461.324521	0.442957	0.445556	0.442780
462.098121	0.442943	0.445765	0.443603
462.871657	0.444289	0.444719	0.444725
463.645127	0.443458	0.445300	0.443917
464.418532	0.444063	0.445122	0.445172
465.191871	0.444277	0.446146	0.444283
465.965146	0.444451	0.446223	0.444274
466.738355	0.444649	0.444729	0.445656
467.511498	0.444973	0.443857	0.447193
468.284576	0.443150	0.445493	0.444631
469.057589	0.444989	0.447157	0.444174
469.830536	0.444459	0.445818	0.445742
470.603418	0.444887	0.445390	0.445890
471.376234	0.445344	0.444578	0.444917
472.148985	0.445120	0.444578	0.445323
472.921670	0.445985	0.446464	0.444317
473.694289	0.444561	0.445603	0.445538
474.466843	0.445403	0.446637	0.445776
475.239331	0.444922	0.444109	0.446440
476.011753	0.446027	0.445231	0.443807
476.784110	0.444150	0.445046	0.444601
477.556401	0.443466	0.446347	0.444010
478.328626	0.443661	0.444274	0.443604
479.100785	0.443487	0.445794	0.443184
479.872879	0.443342	0.443801	0.445008
480.644906	0.444870	0.444968	0.443262
481.416868	0.443105	0.444001	0.442804
482.188764	0.443573	0.442856	0.442056
482.960594	0.441336	0.442434	0.441508
483.732358	0.442192	0.442228	0.442118
484.504056	0.441249	0.442502	0.441946
485.275688	0.440107	0.441284	0.439278
486.047254	0.439468	0.438724	0.439748
486.818753	0.438852	0.440669	0.438132
487.590187	0.438844	0.439250	0.438168
488.361555	0.436968	0.436994	0.437384
489.132856	0.435124	0.435524	0.436169
489.904091	0.434551	0.435555	0.433741
490.675260	0.432746	0.432947	0.433286
491.446363	0.431583	0.433531	0.431283
492.217399	0.429605	0.429777	0.429957
492.988369	0.429366	0.428620	0.429173
493.759273	0.426896	0.427262	0.427215
494.530111	0.425245	0.424757	0.425617
495.300882	0.423621	0.423646	0.423498
496.071586	0.421083	0.420673	0.421623
496.842224	0.418286	0.418780	0.419664
497.612796	0.417366	0.416965	0.416807
498.383301	0.413916	0.414662	0.413736
499.153740	0.412169	0.410966	0.411881
499.924112	0.409574	0.409890	0.408852
500.694418	0.406586	0.406484	0.406534
501.464657	0.403665	0.402915	0.403666
502.234829	0.400795	0.399580	0.401159
503.004935	0.397484	0.398044	0.397416
503.774974	0.394446	0.394518	0.395117
504.544946	0.390578	0.391617	0.391861
505.314852	0.388704	0.387495	0.387589
506.084690	0.384793	0.383938	0.384749
506.854462	0.381952	0.381338	0.381052
507.624168	0.378062	0.377358	0.378324
508.393806	0.374204	0.374576	0.374263
509.163377	0.371520	0.370960	0.371641
509.932882	0.368412	0.366680	0.366863
510.702319	0.364199	0.362457	0.363701
511.471690	0.360033	0.359746	0.359426
512.240994	0.355801	0.356139	0.356534
513.010230	0.352531	0.351756	0.351703
513.779400	0.349165	0.348287	0.348243
514.548502	0.345079	0.345655	0.345229
515.317537	0.341349	0.341288	0.340421
516.086506	0.338088	0.337503	0.336817
516.855407	0.334244	0.333335	0.333429
517.624241	0.330042	0.329928	0.329311
518.393007	0.326393	0.326614	0.325142
519.161707	0.322405	0.322474	0.320997
519.930339	0.318470	0.319048	0.317785
520.698904	0.315225	0.315327	0.313147
521.467401	0.311650	0.311427	0.309434
522.235832	0.307251	0.307636	0.306004
523.004194	0.303398	0.304327	0.302261
523.772490	0.299744	0.300001	0.298061
524.540718	0.296409	0.296069	0.294140
525.308878	0.292063	0.292685	0.290760
526.076971	0.289504	0.288604	0.287291
526.844997	0.285138	0.286257	0.283720
527.612955	0.281471	0.282840	0.280112
528.380845	0.278039	0.278836	0.276833
529.148668	0.275014	0.275886	0.273848
529.916423	0.270922	0.272595	0.270305
530.684111	0.267975	0.269407	0.267170
531.451731	0.264803	0.266103	0.262877
532.219283	0.261283	0.262017	0.259947
532.986767	0.257949	0.259404	0.257189
533.754184	0.254838	0.255959	0.254237
534.521533	0.250678	0.252550	0.250381
535.288814	0.247814	0.249942	0.248497
536.056027	0.245228	0.246564	0.245216
536.823172	0.241831	0.243952	0.242240
537.590250	0.239090	0.240627	0.239421
538.357259	0.236182	0.237814	0.236442
539.124201	0.233083	0.234714	0.233866
539.891074	0.229834	0.231552	0.231107
540.657880	0.227255	0.229065	0.228071
541.424617	0.224405	0.226110	0.225806
542.191287	0.221289	0.223910	0.223251
542.957888	0.219156	0.220273	0.220185
543.724421	0.215757	0.217971	0.217806
544.490886	0.213288	0.215267	0.215275
545.257283	0.210632	0.212620	0.212702
546.023612	0.208362	0.209544	0.209913
546.789872	0.205677	0.207546	0.207224
547.556064	0.202900	0.204938	0.205057
548.322188	0.201148	0.202310	0.202459
549.088244	0.198237	0.199762	0.199725
549.854231	0.195916	0.197545	0.197847
550.620150	0.194075	0.195115	0.195191
551.386000	0.192413	0.192826	0.193081
552.151782	0.190286	0.191045	0.190814
552.917496	0.187700	0.188607	0.189100
553.683141	0.186661	0.186619	0.186637
554.448717	0.184746	0.185011	0.184826
555.214225	0.183436	0.183120	0.183385
555.979665	0.182151	0.181703	0.181175
556.745036	0.180311	0.180272	0.179826
557.510338	0.179197	0.178475	0.178111
558.275572	0.178263	0.177700	0.176899
559.040737	0.177258	0.176123	0.175488
559.805833	0.176211	0.174930	0.174531
560.570860	0.175389	0.173534	0.173122
561.335819	0.174624	0.172864	0.172261
562.100709	0.173844	0.172415	0.171038
562.865530	0.173352	0.171260	0.170591
563.630283	0.172706	0.170593	0.169746
564.394966	0.172086	0.170006	0.168852
565.159581	0.171916	0.169608	0.168531
565.924126	0.171360	0.169412	0.167808
566.688603	0.170848	0.168796	0.167224
567.453011	0.170705	0.168443	0.166721
568.217349	0.170359	0.168135	0.166721
568.981619	0.170071	0.167960	0.166376
569.745820	0.170070	0.168232	0.165805
570.509951	0.170071	0.167997	0.165670
571.274014	0.169956	0.167665	0.165497
572.038007	0.169430	0.167623	0.165349
572.801931	0.169574	0.167608	0.165088
573.565786	0.169831	0.167913	0.164961
574.329572	0.169477	0.167696	0.164894
575.093288	0.169488	0.167508	0.164771
575.856935	0.169180	0.167855	0.164416
576.620513	0.169563	0.167852	0.164614
577.384021	0.168962	0.168101	0.164346
578.147460	0.169016	0.167914	0.164201
578.910830	0.168888	0.168319	0.164569
579.674131	0.168912	0.168029	0.164576
580.437361	0.168573	0.167987	0.164734
581.200523	0.168863	0.168176	0.164379
581.963615	0.168584	0.168025	0.164510
582.726637	0.168290	0.168176	0.164478
583.489590	0.168401	0.168526	0.164920
584.252473	0.168457	0.168313	0.164855
585.015287	0.168082	0.168403	0.165236
585.778031	0.167996	0.168155	0.165434
586.540705	0.168212	0.168922	0.165958
587.303309	0.168341	0.168755	0.166188
588.065844	0.168172	0.168750	0.166807
588.828309	0.168091	0.168981	0.167240
589.590705	0.167993	0.169056	0.167803
590.353030	0.168298	0.169337	0.168410
591.115286	0.168412	0.169902	0.168863
591.877472	0.168854	0.170324	0.169673
592.639588	0.168407	0.170614	0.170542
593.401634	0.168862	0.171040	0.171045
594.163610	0.169190	0.171281	0.171663
594.925516	0.169333	0.171701	0.172688
595.687352	0.169433	0.172488	0.173616
596.449118	0.170078	0.172947	0.174323
597.210814	0.170499	0.173312	0.175360
597.972440	0.171305	0.174129	0.176204
598.733996	0.171395	0.174733	0.177202
599.495482	0.172206	0.175643	0.178433
600.256898	0.172778	0.176187	0.179457
601.018243	0.173202	0.176612	0.180257
601.779518	0.174322	0.177407	0.181497
602.540723	0.175105	0.178459	0.182663
603.301858	0.175896	0.178927	0.183628
604.062922	0.176968	0.179901	0.185100
604.823916	0.178108	0.180466	0.186151
605.584840	0.179347	0.181773	0.187357
606.345693	0.180885	0.182637	0.188849
607.106476	0.182513	0.183695	0.190155
607.867188	0.183616	0.185148	0.191913
608.627830	0.185524	0.186255	0.193620
609.388402	0.187169	0.187494	0.195540
610.148902	0.189233	0.189117	0.197339
610.909333	0.191368	0.190675	0.199341
611.669693	0.193557	0.192387	0.201520
612.429982	0.195997	0.194039	0.203816
613.190200	0.198774	0.196177	0.206269
613.950348	0.201373	0.198262	0.208511
614.710425	0.204043	0.200607	0.211317
615.470432	0.207635	0.202971	0.214370
616.230368	0.210043	0.205655	0.217249
616.990233	0.213280	0.208130	0.220418
617.750027	0.216408	0.211067	0.223689
618.509750	0.219753	0.214285	0.227262
619.269403	0.223026	0.217497	0.230301
620.028984	0.226585	0.220937	0.233898
620.788495	0.230167	0.224113	0.237386
621.547935	0.233906	0.228053	0.241039
622.307304	0.237632	0.232181	0.245000
623.066601	0.241735	0.236208	0.248970
623.825828	0.245297	0.239961	0.252601
624.584984	0.249247	0.244505	0.256436
625.344069	0.253738	0.248844	0.261080
626.103082	0.258341	0.253563	0.264924
626.862025	0.263215	0.258306	0.269236
627.620896	0.267624	0.263337	0.274003
628.379696	0.272685	0.268321	0.278710
629.138425	0.277855	0.273984	0.284046
629.897083	0.282832	0.279514	0.288885
630.655669	0.288492	0.285465	0.294745
631.414184	0.294220	0.291652	0.300486
632.172628	0.300198	0.297826	0.306440
632.931000	0.305873	0.303700	0.312717
633.689301	0.311985	0.310168	0.319375
634.447531	0.317991	0.316187	0.326015
635.205689	0.323486	0.322193	0.332475
635.963776	0.329510	0.327883	0.339667
636.721791	0.335560	0.333298	0.347018
637.479735	0.341447	0.339625	0.354027
638.237607	0.347442	0.345526	0.361831
638.995408	0.353768	0.351859	0.368709
639.753137	0.360420	0.358593	0.376355
640.510794	0.367180	0.365132	0.383721
641.268380	0.373911	0.371629	0.391249
642.025894	0.380382	0.379167	0.399630
642.783336	0.388070	0.386445	0.407697
643.540707	0.395497	0.394139	0.416011
644.298006	0.403373	0.401905	0.424216
645.055233	0.411188	0.409653	0.432349
645.812388	0.419796	0.418157	0.441243
646.569471	0.427941	0.426457	0.449914
647.326483	0.436390	0.434685	0.458726
648.083423	0.444931	0.443540	0.467310
648.840290	0.453933	0.451851	0.474966
649.597086	0.461884	0.459888	0.482950
650.353810	0.470414	0.468323	0.491125
651.110461	0.478714	0.476388	0.499242
651.867041	0.487535	0.484795	0.507167
652.623549	0.495474	0.492359	0.514635
653.379984	0.503356	0.500062	0.521463
654.136348	0.511182	0.508485	0.528439
654.892639	0.518467	0.515658	0.535620
655.648858	0.525964	0.523349	0.542490
656.405005	0.532490	0.530429	0.548607
657.161080	0.539744	0.537510	0.554956
657.917082	0.546582	0.544544	0.561327
658.673012	0.553484	0.551522	0.567183
659.428870	0.560198	0.558132	0.573340
660.184655	0.565886	0.564850	0.579483
660.940368	0.572269	0.571154	0.585137
661.696009	0.577388	0.577428	0.591260
662.451577	0.582749	0.582789	0.595765
663.207073	0.587726	0.588548	0.601648
663.962496	0.592925	0.594026	0.606189
664.717847	0.597329	0.599656	0.611208
665.473125	0.601776	0.604440	0.615990
666.228331	0.606352	0.608481	0.619949
666.983464	0.609442	0.613031	0.623588
667.738525	0.612185	0.616276	0.626527
668.493512	0.614890	0.620346	0.630206
669.248428	0.618104	0.624200	0.632960
670.003270	0.620541	0.626926	0.636627
670.758040	0.623164	0.629192	0.639480
671.512737	0.625383	0.632386	0.642434
672.267361	0.627352	0.635131	0.644685
673.021912	0.629938	0.638225	0.647647
673.776391	0.632741	0.641266	0.650183
674.530797	0.635541	0.643725	0.653268
675.285129	0.637572	0.646748	0.656604
676.039389	0.639782	0.648529	0.657275
676.793576	0.642294	0.651505	0.659688
677.547690	0.645366	0.654155	0.661179
678.301731	0.647098	0.655870	0.663097
679.055699	0.648919	0.658146	0.664797
679.809594	0.650091	0.660009	0.664713
680.563415	0.651879	0.661907	0.666034
681.317164	0.654606	0.664153	0.667581
682.070840	0.656333	0.665617	0.668761
682.824442	0.657878	0.667579	0.670323
683.577971	0.658607	0.669006	0.670807
684.331427	0.659295	0.669060	0.672418
685.084809	0.660328	0.671600	0.674678
685.838119	0.661271	0.673538	0.676166
686.591355	0.661431	0.674188	0.677479
687.344518	0.661476	0.675000	0.678636
688.097607	0.660807	0.675384	0.680554
688.850623	0.660846	0.676484	0.682586
689.603565	0.661417	0.677171	0.684151
690.356434	0.662039	0.677871	0.684928
691.109230	0.661810	0.677524	0.685740
691.861952	0.663534	0.679170	0.687022
692.614601	0.665482	0.681111	0.689658
693.367176	0.667369	0.683156	0.691732
694.119677	0.670639	0.684425	0.693206
694.872105	0.672978	0.686685	0.694902
695.624459	0.676790	0.689754	0.697939
696.376740	0.680876	0.692811	0.699707
697.128947	0.683679	0.694609	0.701339
697.881080	0.686963	0.696467	0.702657
698.633139	0.689925	0.698972	0.704062
699.385125	0.691555	0.700076	0.704917
700.137036	0.692824	0.701053	0.704984
700.888874	0.693052	0.701187	0.703346
701.640638	0.693263	0.700787	0.703002
702.392329	0.692515	0.700705	0.701048
703.143945	0.691430	0.697675	0.698465
703.895487	0.688858	0.695045	0.694534
704.646956	0.685733	0.692416	0.691268
705.398350	0.682937	0.688022	0.687138
706.149670	0.677968	0.684431	0.681454
706.900916	0.672921	0.678891	0.675792
707.652089	0.667912	0.673554	0.670940
708.403187	0.662326	0.667581	0.665542
709.154211	0.657299	0.662024	0.659041
709.905161	0.652025	0.655253	0.654327
710.656036	0.646720	0.650279	0.649665
711.406837	0.642616	0.644353	0.644953
712.157565	0.638236	0.640162	0.641360
712.908217	0.635213	0.635888	0.637947
713.658796	0.633817	0.633517	0.635734
714.409300	0.632753	0.631786	0.633407
715.159730	0.631133	0.629562	0.630859
715.910086	0.630564	0.628770	0.628996
716.660367	0.631314	0.629275	0.627056
717.410573	0.631249	0.629690	0.625586
718.160705	0.630643	0.629648	0.623699
718.910763	0.630415	0.630150	0.621924
719.660746	0.631498	0.631467	0.621442
720.410655	0.630189	0.630351	0.619148
721.160489	0.628826	0.629114	0.616047
721.910248	0.627881	0.628936	0.615691
722.659933	0.626124	0.627281	0.613204
723.409543	0.622921	0.624310	0.609544
724.159079	0.620153	0.621137	0.605734
724.908539	0.617688	0.617836	0.602251
725.657925	0.612350	0.611865	0.596690
726.407237	0.606310	0.606313	0.590471
727.156473	0.601594	0.600617	0.584475
727.905635	0.595467	0.594555	0.576749
728.654721	0.588176	0.586004	0.568726
729.403733	0.581639	0.579699	0.561247
730.152670	0.576575	0.572723	0.553784
730.901532	0.569088	0.564727	0.545671
731.650319	0.563334	0.558227	0.538615
732.399031	0.559262	0.552936	0.533365
733.147668	0.553863	0.545042	0.526059
733.896230	0.548739	0.537522	0.520734
734.644717	0.546100	0.532971	0.517200
735.393129	0.541556	0.525374	0.511832
736.141466	0.537352	0.517363	0.506175
736.889727	0.534164	0.509538	0.502084
737.637913	0.529997	0.501481	0.496542
738.386024	0.523323	0.490443	0.489013
739.134060	0.518288	0.480851	0.483116
739.882021	0.512351	0.470653	0.475376
740.629906	0.503246	0.457123	0.465786
741.377716	0.495282	0.444961	0.456143
742.125451	0.487729	0.433657	0.447123
742.873110	0.477240	0.418891	0.435348
743.620694	0.467754	0.407475	0.425542
744.368202	0.459347	0.397456	0.416011
745.115635	0.448656	0.385433	0.404990
745.862993	0.440491	0.376764	0.396037
746.610275	0.434107	0.371982	0.389881
747.357481	0.426503	0.365664	0.382055
748.104612	0.420868	0.362698	0.377543
748.851667	0.418718	0.364340	0.376214
749.598647	0.414706	0.364603	0.373336
750.345551	0.413516	0.369717	0.374205
751.092379	0.415499	0.377173	0.377468
751.839132	0.415566	0.383440	0.379268
752.585809	0.419684	0.393887	0.385750
753.332410	0.426109	0.406076	0.393936
754.078935	0.429837	0.416400	0.399808
754.825385	0.438177	0.431412	0.411057
755.571758	0.447799	0.445758	0.422386
756.318056	0.454793	0.457745	0.431218
757.064278	0.467071	0.474627	0.445851
757.810424	0.477978	0.489577	0.458450
758.556494	0.487720	0.502497	0.470647
759.302488	0.502874	0.520060	0.486828
760.048406	0.514309	0.532949	0.499649
760.794248	0.526274	0.546144	0.513246
761.540013	0.541945	0.562443	0.530261
762.285703	0.551833	0.573176	0.541595
763.031317	0.566049	0.587516	0.556529
763.776854	0.580267	0.600077	0.571457
764.522316	0.589690	0.609200	0.580940
765.267701	0.605339	0.623296	0.596769
766.013010	0.615989	0.632759	0.607497
766.758242	0.624504	0.640792	0.618381
767.503399	0.638385	0.653822	0.631910
768.248479	0.645141	0.659097	0.638876
768.993482	0.656614	0.668875	0.650387
769.738410	0.667183	0.678534	0.661319
770.483260	0.672479	0.682723	0.666474
771.228035	0.683075	0.691874	0.677757
771.972733	0.689449	0.697476	0.683930
772.717355	0.694578	0.702953	0.689822
773.461900	0.704502	0.710989	0.699024
774.206368	0.705752	0.712481	0.701371
774.950760	0.714897	0.719629	0.710803
775.695075	0.719751	0.725251	0.715864
776.439314	0.722713	0.727794	0.718165
777.183476	0.731181	0.734131	0.726682
777.927562	0.731790	0.734450	0.727535
778.671570	0.737977	0.740392	0.733448
779.415502	0.741906	0.744823	0.737664
780.159357	0.742987	0.745232	0.739138
780.903136	0.750786	0.751664	0.746753
781.646837	0.748641	0.751922	0.745357
782.390462	0.755600	0.757023	0.751466
783.134010	0.758419	0.760192	0.754597
783.877481	0.758166	0.759198	0.754192
784.620875	0.765160	0.765555	0.762188
785.364192	0.762912	0.762543	0.760022
786.107433	0.768117	0.768454	0.765011
786.850596	0.770272	0.770262	0.766347
787.593682	0.769386	0.769928	0.766315
788.336691	0.775377	0.775738	0.771731
789.079623	0.771581	0.771981	0.769005
789.822478	0.778035	0.778006	0.774766
790.565255	0.777887	0.777161	0.774684
791.307956	0.777820	0.778241	0.775548
792.050579	0.782099	0.782711	0.779002
792.793126	0.778874	0.778671	0.776766
793.535594	0.785948	0.785352	0.782709
794.277986	0.782201	0.781528	0.778678
795.020300	0.786011	0.784606	0.782864
795.762537	0.786209	0.784956	0.782541
796.504697	0.785074	0.784536	0.783221
797.246779	0.790034	0.789766	0.786636
797.988784	0.785063	0.784189	0.783349
798.730711	0.791006	0.790433	0.789748
799.472561	0.788012	0.787417	0.785810
800.214333	0.790853	0.790269	0.787950
800.956028	0.791362	0.788967	0.788217
801.697645	0.790274	0.788506	0.787431
802.439185	0.794899	0.794453	0.792407
803.180647	0.789537	0.788549	0.786451
803.922032	0.795257	0.794903	0.792484
804.663338	0.789924	0.788941	0.789351
805.404567	0.794918	0.793768	0.792252
806.145719	0.792900	0.792380	0.790908
806.886792	0.793217	0.792276	0.790613
807.627788	0.795972	0.795296	0.793714
808.368706	0.791707	0.791191	0.789727
809.109546	0.798611	0.797033	0.794871
809.850309	0.791897	0.790010	0.789226
810.590993	0.797056	0.796545	0.795288
811.331600	0.792694	0.791609	0.790279
812.072128	0.797116	0.796017	0.794578
812.812579	0.794504	0.794647	0.792989
813.552951	0.794297	0.793227	0.792419
814.293246	0.796862	0.795815	0.795052
815.033462	0.792593	0.792471	0.790290
815.773601	0.797813	0.798837	0.796615
816.513661	0.792202	0.790693	0.789927
817.253643	0.798714	0.797751	0.796970
817.993547	0.792864	0.792197	0.790050
818.733373	0.798610	0.797375	0.795827
819.473121	0.792613	0.792809	0.791003
820.212790	0.796118	0.796394	0.795287
820.952381	0.795955	0.795007	0.794160
821.691894	0.794754	0.794976	0.793050
822.431329	0.797174	0.796986	0.795888
823.170685	0.793165	0.792848	0.791725
823.909962	0.797997	0.797469	0.796463
824.649162	0.792394	0.791489	0.792128
825.388283	0.799272	0.798513	0.798140
826.127325	0.791682	0.791365	0.790540
826.866289	0.800027	0.799011	0.798674
827.605174	0.791809	0.791633	0.790139
828.343981	0.799744	0.798772	0.797397
829.082710	0.792985	0.792209	0.791419
829.821359	0.798731	0.797944	0.797457
830.559930	0.794075	0.792621	0.791804
831.298423	0.797629	0.796637	0.795707
832.036836	0.794822	0.793297	0.793131
832.775171	0.796774	0.796137	0.795222
833.513427	0.794389	0.794321	0.794878
834.251605	0.795644	0.794687	0.793704
834.989704	0.797365	0.796366	0.795135
835.727723	0.793331	0.793285	0.792496
836.465664	0.798077	0.797020	0.795876
837.203526	0.794180	0.793575	0.792145
837.941310	0.798205	0.797439	0.795988
838.679014	0.792284	0.792923	0.791432
839.416639	0.798199	0.797641	0.796727
840.154185	0.792305	0.791281	0.790899
840.891653	0.798782	0.797867	0.797624
841.629041	0.791781	0.791227	0.791450
842.366350	0.799478	0.798652	0.797279
843.103580	0.790206	0.789946	0.790297
843.840731	0.798375	0.798737	0.797261
844.577803	0.790089	0.791010	0.790573
845.314795	0.798851	0.798778	0.798563
846.051709	0.790561	0.788965	0.788233
846.788543	0.797789	0.798174	0.797584
847.525298	0.789821	0.789691	0.787388
848.261973	0.798930	0.797324	0.797255
848.998570	0.790243	0.790110	0.788724
849.735087	0.798373	0.797674	0.798007
850.471524	0.789461	0.788231	0.788648
851.207882	0.797952	0.797509	0.797545
851.944161	0.788732	0.787821	0.787091
852.680360	0.796896	0.797413	0.797443
853.416480	0.788336	0.789072	0.787190
854.152520	0.797148	0.797308	0.796694
854.888481	0.788480	0.788163	0.787097
855.624362	0.797293	0.797586	0.797056
856.360163	0.788265	0.786866	0.787422
857.095885	0.797317	0.797038	0.796529
857.831527	0.786704	0.788057	0.787864
858.567090	0.796530	0.795627	0.794842
859.302573	0.787627	0.787975	0.787433
860.037976	0.796855	0.796212	0.794750
860.773299	0.787656	0.788498	0.787871
861.508543	0.794929	0.794618	0.793823
862.243706	0.788288	0.787663	0.787821
862.978790	0.794865	0.795027	0.794220
863.713794	0.788615	0.788593	0.789144
864.448718	0.793504	0.793737	0.792146
865.183563	0.789880	0.790479	0.788237
865.918327	0.793108	0.791462	0.792161
866.653011	0.791056	0.791600	0.789817
867.387615	0.790154	0.791262	0.790196
868.122139	0.791671	0.791899	0.790991
868.856584	0.788905	0.789688	0.789804
869.590948	0.793729	0.792234	0.792271
870.325232	0.789029	0.788292	0.786720
871.059435	0.794160	0.795089	0.792746
871.793559	0.786525	0.785035	0.786636
872.527602	0.795190	0.795623	0.793470
873.261565	0.785735	0.786271	0.784962
873.995448	0.795100	0.796046	0.794414
874.729251	0.786285	0.785308	0.784695
875.462973	0.795025	0.794923	0.795423
876.196615	0.785582	0.786780	0.785621
876.930177	0.794362	0.794352	0.794139
877.663658	0.786363	0.787080	0.786738
878.397058	0.792414	0.792033	0.791039
879.130379	0.788633	0.788102	0.788459
879.863619	0.790196	0.790006	0.790189
880.596778	0.790966	0.791181	0.789589
881.329857	0.788347	0.788498	0.787512
882.062855	0.792577	0.792943	0.792485
882.795772	0.785574	0.787043	0.786272
883.528609	0.794624	0.794958	0.793476
884.261366	0.784417	0.785578	0.783925
884.994041	0.795222	0.795546	0.794816
885.726636	0.786632	0.784563	0.783911
886.459150	0.794398	0.793470	0.795082
887.191584	0.786656	0.786612	0.787237
887.923937	0.791548	0.792409	0.792118
888.656209	0.790332	0.788990	0.788822
889.388400	0.790547	0.789453	0.789169
890.120510	0.792381	0.792094	0.791698
890.852539	0.787010	0.786482	0.786623
891.584487	0.794276	0.795007	0.793975
892.316355	0.784905	0.785732	0.785100
893.048141	0.796511	0.795497	0.795190
893.779847	0.784920	0.786585	0.786266
894.511471	0.793999	0.794930	0.794192
895.243014	0.788025	0.788507	0.787380
895.974477	0.791225	0.791085	0.790902
896.705858	0.792008	0.792983	0.790553
897.437158	0.789668	0.788667	0.788274
898.168376	0.795448	0.793533	0.795013
898.899514	0.786581	0.785935	0.785745
899.630570	0.795839	0.796689	0.796059
900.361546	0.785287	0.787070	0.786730
901.092439	0.795126	0.795521	0.794487
901.823252	0.790710	0.788936	0.789422
902.553983	0.792506	0.792913	0.790476
903.284633	0.793933	0.792812	0.792807
904.015201	0.789476	0.789231	0.787266
904.745689	0.796348	0.797471	0.796178
905.476094	0.786508	0.787848	0.786918
906.206418	0.797453	0.797169	0.797083
906.936661	0.788721	0.788346	0.788382
907.666822	0.795064	0.795411	0.793420
908.396901	0.792835	0.793207	0.792353
909.126899	0.790696	0.791691	0.791068
909.856816	0.797102	0.797482	0.797188
910.586650	0.789185	0.789666	0.787930
911.316403	0.798721	0.797551	0.798598
912.046075	0.789769	0.790219	0.788248
912.775664	0.796306	0.796370	0.795529
913.505172	0.793781	0.793557	0.793253
914.234598	0.794413	0.792956	0.791652
914.963943	0.799298	0.798105	0.798355
915.693205	0.788366	0.790010	0.790297
916.422386	0.799995	0.800037	0.800139
917.151484	0.791171	0.792011	0.791726
917.880501	0.798173	0.797428	0.797791
918.609436	0.796176	0.795819	0.796541
919.338289	0.794054	0.793386	0.793767
920.067060	0.800979	0.799750	0.800041
920.795748	0.791434	0.791099	0.792193
921.524355	0.801618	0.801489	0.802252
922.252880	0.793317	0.794413	0.793508
922.981323	0.798414	0.797992	0.797833
923.709683	0.800157	0.799887	0.799421
924.437961	0.793851	0.794506	0.794177
925.166157	0.803879	0.803833	0.802353
925.894271	0.792938	0.793253	0.793244
926.622303	0.801859	0.801612	0.801693
927.350252	0.797883	0.798339	0.797706
928.078119	0.797692	0.798904	0.797963
928.805904	0.804847	0.804249	0.803331
929.533606	0.793782	0.795450	0.794027
930.261226	0.805774	0.804908	0.804067
930.988764	0.796541	0.798307	0.797289
931.716219	0.801821	0.800912	0.800504
932.443592	0.804202	0.805103	0.804860
933.170882	0.797014	0.796691	0.798391
933.898090	0.806978	0.808048	0.806089
934.625215	0.798095	0.799329	0.799597
935.352257	0.804386	0.804390	0.805067
936.079217	0.804052	0.805095	0.804834
936.806095	0.799774	0.800049	0.799804
937.532889	0.810260	0.808233	0.809347
938.259601	0.799106	0.800513	0.798990
938.986230	0.806688	0.807535	0.806141
939.712777	0.806435	0.806948	0.806866
940.439241	0.801640	0.802040	0.801169
941.165622	0.809550	0.810755	0.809995
941.891920	0.801569	0.802624	0.801680
942.618135	0.808600	0.808532	0.808349
943.344267	0.807365	0.808072	0.806289
944.070317	0.804101	0.803746	0.803763
944.796283	0.813936	0.813048	0.813368
945.522167	0.804101	0.804068	0.803032
946.247967	0.810692	0.811154	0.810574
946.973685	0.809721	0.809604	0.810745
947.699319	0.805448	0.805925	0.805247
948.424871	0.814320	0.814290	0.815075
949.150339	0.806210	0.805609	0.806896
949.875724	0.811371	0.812371	0.812073
950.601026	0.812553	0.814225	0.812723
951.326245	0.806443	0.807282	0.807683
952.051381	0.817311	0.817283	0.817505
952.776433	0.808829	0.809629	0.808440
953.501402	0.812900	0.813663	0.813725
954.226288	0.816513	0.816166	0.816168
954.951091	0.808510	0.808420	0.810018
955.675810	0.818556	0.819157	0.817776
956.400446	0.812798	0.813172	0.813691
957.124998	0.812872	0.812619	0.813522
957.849467	0.821119	0.819311	0.820470
958.573852	0.811373	0.810913	0.812627
959.298154	0.819299	0.818609	0.819849
960.022373	0.816927	0.816897	0.817256
960.746508	0.813666	0.814345	0.815106
961.470559	0.821277	0.822599	0.823079
962.194527	0.814138	0.815476	0.814873
962.918411	0.819003	0.819147	0.820715
963.642212	0.822234	0.822306	0.821876
964.365929	0.814625	0.816080	0.815911
965.089562	0.825896	0.825068	0.824247
965.813111	0.818900	0.819374	0.818916
966.536577	0.819054	0.820330	0.819257
967.259958	0.825902	0.826326	0.826439
967.983256	0.817480	0.818080	0.819398
968.706471	0.825994	0.823327	0.824016
969.429601	0.824494	0.824585	0.825761
970.152647	0.819807	0.820103	0.820900
970.875610	0.827725	0.828592	0.828596
971.598488	0.822623	0.822789	0.823433
972.321283	0.823581	0.824951	0.824352
973.043993	0.830329	0.830558	0.831179
973.766620	0.821891	0.823262	0.822430
974.489162	0.827415	0.828767	0.829560
975.211620	0.829108	0.830326	0.831338
975.933995	0.823245	0.823700	0.824007
976.656285	0.832837	0.834570	0.832490
977.378490	0.827932	0.827934	0.828312
978.100612	0.827489	0.826994	0.827646
978.822649	0.833863	0.835356	0.834968
979.544603	0.827476	0.826821	0.826759
980.266471	0.833014	0.832049	0.832208
980.988256	0.834375	0.835681	0.835714
981.709956	0.827799	0.828370	0.828275
982.431572	0.836025	0.835235	0.835157
983.153103	0.834722	0.835119	0.833146
983.874550	0.830300	0.829661	0.830595
984.595913	0.839011	0.840057	0.838637
985.317191	0.832452	0.832307	0.831172
986.038385	0.833415	0.832927	0.835040
986.759494	0.840772	0.840213	0.841420
987.480518	0.832683	0.832861	0.833020
988.201458	0.837666	0.837567	0.838429
988.922313	0.839706	0.840591	0.841143
989.643084	0.833175	0.834246	0.833571
990.363770	0.841485	0.841754	0.841947
991.084371	0.839634	0.840601	0.840092
991.804888	0.835195	0.835931	0.836145
992.525319	0.844373	0.844266	0.845498
993.245666	0.839184	0.840548	0.839074
993.965928	0.838827	0.838318	0.839555
994.686106	0.846194	0.845926	0.845733
995.406198	0.839381	0.839732	0.840696
996.126206	0.842983	0.841986	0.843683
996.846128	0.847319	0.847062	0.848030
997.565966	0.840129	0.841054	0.840148
998.285719	0.845321	0.847285	0.844787
999.005386	0.848024	0.847072	0.848771
999.724969	0.841600	0.842255	0.841171
1000.444467	0.848207	0.850253	0.848914
1001.163879	0.846800	0.848365	0.849426
1001.883207	0.843228	0.844635	0.845062
1002.602449	0.852204	0.850249	0.851657
1003.321606	0.847743	0.849257	0.849199
1004.040678	0.846022	0.846071	0.847701
1004.759665	0.853469	0.853019	0.854836
1005.478566	0.850677	0.849545	0.849943
1006.197382	0.847741	0.849965	0.848773
1006.916113	0.854292	0.856021	0.856501
1007.634758	0.850526	0.850963	0.850886
1008.353319	0.850169	0.852316	0.851716
1009.071793	0.856431	0.855870	0.857245
1009.790183	0.850716	0.850412	0.853069
1010.508486	0.852216	0.851629	0.851423
1011.226705	0.859211	0.859144	0.857544
1011.944838	0.851589	0.851788	0.853642
1012.662885	0.855111	0.854151	0.856498
1013.380847	0.859449	0.859911	0.860093
1014.098723	0.853408	0.853313	0.853078
1014.816514	0.858303	0.858223	0.859346
1015.534219	0.860605	0.860981	0.861454
1016.251838	0.856141	0.854911	0.856157
1016.969372	0.858844	0.860266	0.859188
1017.686820	0.862268	0.860237	0.862210
1018.404182	0.855833	0.856006	0.857624
1019.121458	0.862246	0.859050	0.860246
1019.838649	0.863235	0.862065	0.863954
1020.555753	0.858036	0.857539	0.858116
1021.272772	0.862590	0.865234	0.863178
1021.989705	0.862426	0.864993	0.862691
1022.706552	0.859538	0.860056	0.861945
1023.423313	0.863999	0.864634	0.864477
1024.139988	0.864328	0.865141	0.865934
1024.856578	0.861855	0.861016	0.861229
1025.573081	0.865352	0.864753	0.865536
1026.289498	0.866031	0.865897	0.866633
1027.005829	0.862588	0.863584	0.865255
1027.722074	0.867597	0.868273	0.868261
1028.438232	0.869296	0.866067	0.868162
1029.154305	0.865459	0.863469	0.864939
1029.870291	0.868720	0.869832	0.870579
1030.586192	0.869864	0.871236	0.870175
1031.302005	0.864815	0.864173	0.866132
1032.017733	0.868829	0.868415	0.868488
1032.733374	0.868257	0.869738	0.871261
1033.448929	0.866666	0.867144	0.867598
1034.164398	0.868446	0.870408	0.871731
1034.879780	0.872022	0.874949	0.872427
1035.595076	0.869070	0.868490	0.869692
1036.310286	0.870213	0.873114	0.872527
1037.025409	0.872181	0.873592	0.875110
1037.740445	0.868134	0.869056	0.871927
1038.455395	0.871051	0.871600	0.871740
1039.170259	0.874161	0.873077	0.872787
1039.885035	0.870611	0.870489	0.871576
1040.599726	0.869999	0.871358	0.870509
1041.314329	0.875002	0.875203	0.875719
1042.028846	0.870738	0.872907	0.873821
1042.743276	0.874184	0.872638	0.874526
1043.457620	0.874926	0.875639	0.879008
1044.171877	0.875045	0.873584	0.874156
1044.886047	0.874572	0.874121	0.873448
1045.600130	0.877830	0.877172	0.878363
1046.314126	0.875307	0.874968	0.874266
1047.028036	0.874348	0.871803	0.876183
1047.741858	0.878894	0.878752	0.877295
1048.455594	0.874837	0.876648	0.877335
1049.169243	0.874601	0.873127	0.875219
1049.882805	0.877228	0.876364	0.880195
1050.596280	0.878248	0.877247	0.876312
1051.309667	0.876416	0.876069	0.875600
1052.022968	0.877850	0.876554	0.879057
1052.736182	0.878885	0.879915	0.879342
1053.449309	0.875274	0.875531	0.876852
1054.162348	0.877957	0.878803	0.880526
1054.875300	0.879129	0.880587	0.883049
1055.588165	0.879889	0.875565	0.879394
1056.300943	0.880301	0.879187	0.879450
1057.013634	0.879656	0.881810	0.880782
1057.726238	0.877557	0.881201	0.878705
1058.438754	0.882080	0.876427	0.876854
1059.151182	0.880000	0.881369	0.881825
1059.863524	0.877516	0.877503	0.880242
1060.575778	0.879487	0.877340	0.878910
1061.287945	0.881021	0.881195	0.879388
1062.000024	0.879935	0.881687	0.879637
1062.712016	0.880966	0.876664	0.881196
1063.423920	0.881782	0.881966	0.882380
1064.135737	0.884021	0.881796	0.882009
1064.847466	0.880525	0.879104	0.876690
1065.559108	0.881533	0.881039	0.881026
1066.270662	0.883566	0.883191	0.883691
1066.982128	0.879343	0.877353	0.880124
1067.693507	0.880049	0.880773	0.880841
1068.404798	0.881077	0.883097	0.886996
1069.116001	0.881179	0.881869	0.883106
1069.827117	0.884321	0.875708	0.879869
1070.538145	0.884154	0.879827	0.885190
1071.249085	0.881817	0.879713	0.882297
1071.959937	0.880226	0.880151	0.879736
1072.670702	0.881884	0.875803	0.884657
1073.381378	0.880025	0.880857	0.882784
1074.091967	0.881869	0.879711	0.882547
1074.802468	0.882507	0.880619	0.880848
1075.512881	0.885749	0.880834	0.884504
1076.223205	0.881711	0.878638	0.880548
1076.933442	0.882799	0.876697	0.880925
1077.643591	0.881789	0.879648	0.885323
1078.353652	0.879787	0.878079	0.884356
1079.063624	0.879134	0.877914	0.875430
1079.773509	0.878493	0.882619	0.884213
1080.483305	0.880930	0.881406	0.885247
1081.193013	0.881974	0.877266	0.880883
1081.902633	0.882986	0.879321	0.878306
1082.612165	0.882881	0.879540	0.879357
1083.321608	0.881026	0.877520	0.879960
1084.030963	0.878890	0.879842	0.879107
1084.740230	0.881321	0.878503	0.880218
1085.449409	0.879312	0.878939	0.880462
1086.158499	0.874179	0.873357	0.877174
1086.867501	0.875759	0.876250	0.876140
1087.576414	0.878274	0.876036	0.881580
1088.285239	0.870323	0.871751	0.877321
1088.993975	0.875189	0.873513	0.875052
1089.702623	0.880037	0.870883	0.876215
1090.411182	0.872630	0.871963	0.873126
1091.119653	0.870247	0.871018	0.871817
1091.828035	0.873846	0.869193	0.877585
1092.536329	0.869194	0.866317	0.872620
1093.244534	0.869686	0.868204	0.869954
1093.952650	0.867601	0.864704	0.867828
1094.660677	0.866599	0.866771	0.873328
1095.368616	0.871417	0.865161	0.870018
1096.076466	0.864847	0.860479	0.866957
1096.784228	0.865423	0.860883	0.866996
1097.491900	0.865328	0.856828	0.866358
1098.199484	0.861767	0.860429	0.863759
1098.906978	0.864808	0.860786	0.860091
1099.614384	0.860973	0.855065	0.866151
1100.321701	0.861150	0.858066	0.860770
1101.028929	0.857021	0.856960	0.857603
1101.736068	0.855836	0.851167	0.858496
1102.443118	0.853846	0.852807	0.858699
1103.150079	0.850818	0.845980	0.853264
1103.856951	0.846549	0.846243	0.855336
1104.563734	0.846689	0.846986	0.853213
1105.270428	0.845505	0.842548	0.848383
1105.977032	0.843848	0.838053	0.842917
1106.683547	0.844587	0.838413	0.842808
1107.389974	0.839785	0.835137	0.838180
1108.096311	0.834750	0.829651	0.840517
1108.802558	0.835933	0.828287	0.838244
1109.508717	0.831088	0.826336	0.831062
1110.214786	0.827722	0.824620	0.827298
1110.920766	0.821184	0.819997	0.827967
1111.626656	0.822963	0.822692	0.825735
1112.332457	0.825368	0.814382	0.824786
1113.038169	0.811346	0.814236	0.821585
1113.743791	0.818796	0.808037	0.817359
1114.449324	0.813254	0.804128	0.816501
1115.154767	0.808198	0.800533	0.811863
1115.860120	0.806041	0.794100	0.802772
1116.565385	0.801889	0.797261	0.805609
1117.270559	0.795353	0.793427	0.795147
1117.975644	0.795486	0.784811	0.794611
1118.680639	0.786500	0.780595	0.788445
1119.385545	0.785458	0.784483	0.791086
1120.090361	0.785989	0.774701	0.781968
1120.795087	0.776389	0.770937	0.774558
1121.499723	0.777984	0.771116	0.779043
1122.204270	0.770818	0.761646	0.768457
