# Supplementary material for: Chiral plasmonic superlattices from template-assisted assembly of achiral nanoparticles
Source: Nat Commun. 2025 Feb 16;16:1687. doi: 10.1038/s41467-025-56999-0 (PMC11830766; doi:10.1038/s41467-025-56999-0)
Supplement: Supplementary file 3 — Source Data [file 41467_2025_56999_MOESM3_ESM.zip › source data/Suppl.Fig/Suppl. Fig. 16 SU8 (double triskelion)/LF2.txt]

Wavelength (nm)	0_LCP	0_Linear	0_RCP
351.607006	0.443609	0.449219	0.458468
352.389528	0.453175	0.448242	0.444563
353.171988	0.460300	0.460938	0.444681
353.954387	0.416755	0.429273	0.425373
354.736724	0.436147	0.430769	0.452563
355.519000	0.442083	0.424779	0.428115
356.301214	0.428422	0.454813	0.445493
357.083367	0.436326	0.469856	0.437827
357.865459	0.455579	0.441905	0.427529
358.647489	0.455385	0.464589	0.453429
359.429457	0.454071	0.455502	0.432682
360.211364	0.430041	0.440228	0.433437
360.993209	0.429158	0.432030	0.413897
361.774993	0.432567	0.446575	0.421569
362.556715	0.452261	0.436750	0.465116
363.338375	0.450246	0.462037	0.439439
364.119973	0.447865	0.441964	0.461150
364.901510	0.428293	0.426937	0.422631
365.682985	0.438665	0.426819	0.441406
366.464398	0.458022	0.438961	0.435801
367.245750	0.438795	0.450388	0.449568
368.027039	0.442036	0.440466	0.446111
368.808267	0.419355	0.418874	0.436645
369.589432	0.421945	0.440622	0.421622
370.370536	0.430618	0.434178	0.421473
371.151578	0.419689	0.452305	0.438415
371.932558	0.433195	0.424699	0.428930
372.713475	0.428228	0.429613	0.442105
373.494331	0.422665	0.439772	0.434312
374.275125	0.446617	0.436449	0.425578
375.055856	0.423266	0.432187	0.431818
375.836525	0.429268	0.422348	0.423995
376.617133	0.409150	0.408039	0.410512
377.397677	0.419862	0.427752	0.429195
378.178160	0.408596	0.417254	0.438617
378.958581	0.410754	0.411854	0.416111
379.738939	0.428495	0.404050	0.406039
380.519235	0.400784	0.406772	0.403089
381.299469	0.416396	0.403863	0.413426
382.079640	0.398852	0.396825	0.398427
382.859749	0.409262	0.410365	0.401426
383.639795	0.400231	0.404310	0.404255
384.419779	0.398969	0.406897	0.399926
385.199701	0.395841	0.392571	0.400826
385.979560	0.399869	0.388042	0.407106
386.759356	0.400427	0.402900	0.397605
387.539090	0.393074	0.400054	0.395582
388.318762	0.391411	0.392821	0.392749
389.098370	0.391784	0.390584	0.404305
389.877917	0.398159	0.394200	0.393999
390.657400	0.389628	0.397898	0.401316
391.436821	0.396641	0.390791	0.395258
392.216179	0.391596	0.391514	0.400908
392.995474	0.386368	0.393530	0.390809
393.774707	0.387826	0.390483	0.390074
394.553877	0.386391	0.391511	0.391817
395.332984	0.395885	0.391976	0.398507
396.112028	0.385757	0.386313	0.399170
396.891009	0.390769	0.389816	0.396844
397.669927	0.389172	0.392929	0.391046
398.448783	0.393715	0.385502	0.390763
399.227575	0.383586	0.391247	0.395252
400.006304	0.390145	0.391904	0.397855
400.784971	0.387369	0.385056	0.394583
401.563574	0.389341	0.387947	0.395427
402.342115	0.386308	0.393453	0.393373
403.120592	0.387486	0.391651	0.400143
403.899006	0.389607	0.394396	0.400039
404.677357	0.387402	0.390263	0.400207
405.455644	0.391771	0.385163	0.398855
406.233869	0.389776	0.389894	0.398206
407.012030	0.391265	0.394238	0.396670
407.790128	0.388330	0.396462	0.403434
408.568163	0.390698	0.390090	0.399174
409.346134	0.395010	0.390239	0.401680
410.124042	0.397104	0.389319	0.402472
410.901887	0.392923	0.392684	0.399907
411.679668	0.393610	0.394905	0.401750
412.457386	0.395302	0.399559	0.399791
413.235040	0.396358	0.400715	0.401462
414.012631	0.392407	0.401182	0.404399
414.790158	0.393078	0.399400	0.405292
415.567622	0.395029	0.400198	0.405208
416.345022	0.398167	0.402508	0.407630
417.122359	0.399417	0.397575	0.405177
417.899632	0.399907	0.397570	0.404432
418.676841	0.403118	0.402015	0.405882
419.453987	0.398548	0.402956	0.410114
420.231069	0.399666	0.402442	0.406518
421.008087	0.401146	0.404928	0.408938
421.785041	0.397785	0.399889	0.411357
422.561932	0.399347	0.403406	0.413783
423.338759	0.403707	0.404500	0.413167
424.115522	0.402533	0.405700	0.412392
424.892221	0.402518	0.405496	0.412382
425.668856	0.406937	0.405690	0.411757
426.445428	0.404701	0.408534	0.413904
427.221935	0.408379	0.409717	0.415115
427.998378	0.405633	0.408842	0.416791
428.774758	0.407316	0.406416	0.416037
429.551073	0.408198	0.413230	0.416317
430.327324	0.408278	0.413737	0.417811
431.103511	0.409714	0.412982	0.420909
431.879634	0.411524	0.412148	0.419082
432.655693	0.410624	0.413414	0.421593
433.431688	0.413310	0.414231	0.422180
434.207618	0.412800	0.415484	0.417421
434.983484	0.414936	0.415455	0.418445
435.759286	0.413964	0.414365	0.421710
436.535024	0.415502	0.415395	0.422367
437.310697	0.413870	0.417201	0.422824
438.086306	0.417676	0.416438	0.425358
438.861851	0.415845	0.418132	0.425558
439.637331	0.415759	0.420150	0.426088
440.412747	0.418775	0.419221	0.425626
441.188099	0.419320	0.420368	0.426296
441.963385	0.418315	0.423487	0.428291
442.738608	0.419446	0.422831	0.429160
443.513766	0.423423	0.421466	0.429175
444.288859	0.422548	0.422394	0.429822
445.063888	0.424349	0.424246	0.432680
445.838852	0.424974	0.423875	0.430492
446.613751	0.426960	0.427329	0.433250
447.388586	0.426614	0.426858	0.431722
448.163356	0.427776	0.424391	0.433484
448.938061	0.427348	0.428555	0.435467
449.712702	0.428649	0.430458	0.435859
450.487278	0.427945	0.430153	0.434837
451.261789	0.432427	0.431872	0.438243
452.036235	0.431960	0.432292	0.439321
452.810616	0.433323	0.433202	0.439597
453.584932	0.431645	0.435226	0.440796
454.359184	0.433505	0.436014	0.440292
455.133370	0.433842	0.436501	0.443095
455.907492	0.435835	0.437807	0.441619
456.681548	0.436884	0.438310	0.445079
457.455540	0.439404	0.440585	0.444057
458.229466	0.438254	0.438741	0.443945
459.003327	0.440080	0.440800	0.445713
459.777124	0.441782	0.442331	0.446907
460.550855	0.442002	0.442877	0.446876
461.324521	0.441467	0.444665	0.447398
462.098121	0.444589	0.444675	0.449345
462.871657	0.443952	0.446045	0.451176
463.645127	0.444053	0.446375	0.450990
464.418532	0.446226	0.447008	0.453606
465.191871	0.448350	0.448728	0.453417
465.965146	0.449220	0.449672	0.454655
466.738355	0.449301	0.450084	0.454836
467.511498	0.451652	0.451253	0.456951
468.284576	0.451007	0.452750	0.455817
469.057589	0.453068	0.453039	0.458013
469.830536	0.453192	0.454364	0.458716
470.603418	0.453511	0.455165	0.459899
471.376234	0.454871	0.456425	0.461165
472.148985	0.456838	0.455893	0.460986
472.921670	0.457837	0.457882	0.461153
473.694289	0.457863	0.458898	0.462452
474.466843	0.460353	0.459627	0.465157
475.239331	0.460001	0.462223	0.464963
476.011753	0.460997	0.460806	0.464892
476.784110	0.461732	0.460747	0.465887
477.556401	0.461227	0.462225	0.467793
478.328626	0.463233	0.463653	0.467847
479.100785	0.463194	0.464167	0.468210
479.872879	0.462559	0.465105	0.468621
480.644906	0.465424	0.464814	0.469917
481.416868	0.465678	0.467384	0.470642
482.188764	0.466189	0.466187	0.470742
482.960594	0.466266	0.467812	0.472649
483.732358	0.466644	0.467083	0.472481
484.504056	0.468097	0.469592	0.473091
485.275688	0.467419	0.469653	0.473178
486.047254	0.468940	0.470203	0.473861
486.818753	0.468185	0.469279	0.473945
487.590187	0.469255	0.469887	0.475258
488.361555	0.469302	0.469640	0.474569
489.132856	0.470404	0.470751	0.474644
489.904091	0.469763	0.470861	0.475195
490.675260	0.469392	0.469602	0.474936
491.446363	0.469666	0.469996	0.474391
492.217399	0.468826	0.470221	0.474417
492.988369	0.468264	0.469919	0.473825
493.759273	0.467629	0.469821	0.474804
494.530111	0.467923	0.468441	0.473959
495.300882	0.466383	0.468309	0.472727
496.071586	0.466534	0.467747	0.471825
496.842224	0.465524	0.466398	0.471372
497.612796	0.464551	0.465303	0.470119
498.383301	0.464199	0.464388	0.469427
499.153740	0.462908	0.462551	0.468337
499.924112	0.460493	0.461583	0.467528
500.694418	0.460208	0.460273	0.466171
501.464657	0.457831	0.459782	0.464739
502.234829	0.457943	0.457790	0.462816
503.004935	0.456569	0.456909	0.461445
503.774974	0.454320	0.454727	0.460359
504.544946	0.452955	0.453350	0.457522
505.314852	0.450487	0.451060	0.456491
506.084690	0.448355	0.448984	0.455019
506.854462	0.446197	0.447219	0.452368
507.624168	0.444657	0.445337	0.451403
508.393806	0.442426	0.443693	0.449112
509.163377	0.439710	0.440543	0.446919
509.932882	0.438235	0.439644	0.444360
510.702319	0.435367	0.436817	0.442563
511.471690	0.433181	0.434125	0.439784
512.240994	0.430521	0.432632	0.437688
513.010230	0.428583	0.429314	0.435653
513.779400	0.426252	0.427018	0.433475
514.548502	0.423949	0.424738	0.431134
515.317537	0.420957	0.422513	0.429148
516.086506	0.418863	0.419562	0.426686
516.855407	0.416722	0.417443	0.423257
517.624241	0.413736	0.414586	0.422913
518.393007	0.410761	0.412071	0.419232
519.161707	0.408120	0.409742	0.416556
519.930339	0.405917	0.406513	0.414389
520.698904	0.403150	0.404024	0.411323
521.467401	0.401334	0.402400	0.409513
522.235832	0.397777	0.399063	0.406590
523.004194	0.395175	0.396579	0.403421
523.772490	0.393229	0.393330	0.401180
524.540718	0.390622	0.390523	0.399228
525.308878	0.386811	0.388752	0.396013
526.076971	0.384778	0.385557	0.394302
526.844997	0.381535	0.383295	0.390411
527.612955	0.378734	0.380158	0.388320
528.380845	0.376016	0.376981	0.386205
529.148668	0.373436	0.374745	0.383327
529.916423	0.371253	0.371275	0.380625
530.684111	0.367807	0.368842	0.378033
531.451731	0.364660	0.365671	0.375311
532.219283	0.361804	0.363857	0.372330
532.986767	0.358715	0.360516	0.369466
533.754184	0.356305	0.358102	0.367524
534.521533	0.353589	0.355311	0.364619
535.288814	0.350301	0.352323	0.362271
536.056027	0.348092	0.349816	0.359594
536.823172	0.345473	0.346898	0.358005
537.590250	0.342811	0.344511	0.355038
538.357259	0.340075	0.341513	0.352409
539.124201	0.336562	0.339002	0.349663
539.891074	0.334389	0.336813	0.347507
540.657880	0.331532	0.334352	0.345167
541.424617	0.328913	0.331652	0.342593
542.191287	0.325615	0.328606	0.340229
542.957888	0.323859	0.326257	0.338493
543.724421	0.320975	0.323311	0.335780
544.490886	0.318493	0.321329	0.333289
545.257283	0.315637	0.319566	0.331751
546.023612	0.313696	0.317171	0.329652
546.789872	0.311542	0.314698	0.327788
547.556064	0.308596	0.312772	0.325497
548.322188	0.306510	0.310653	0.323797
549.088244	0.303907	0.308322	0.321841
549.854231	0.302333	0.306498	0.320093
550.620150	0.299663	0.304124	0.318169
551.386000	0.298028	0.302310	0.316185
552.151782	0.295957	0.300662	0.315335
552.917496	0.294243	0.298840	0.313748
553.683141	0.292625	0.296827	0.312143
554.448717	0.290689	0.295457	0.310906
555.214225	0.288393	0.294215	0.309825
555.979665	0.287595	0.292815	0.308478
556.745036	0.285710	0.291369	0.307538
557.510338	0.285420	0.289954	0.306466
558.275572	0.283318	0.289167	0.306077
559.040737	0.282207	0.288351	0.304870
559.805833	0.281303	0.287359	0.304384
560.570860	0.280555	0.286356	0.303852
561.335819	0.279973	0.285970	0.303227
562.100709	0.279305	0.285343	0.302498
562.865530	0.278667	0.284570	0.302406
563.630283	0.278360	0.284502	0.302440
564.394966	0.278207	0.285047	0.302124
565.159581	0.278238	0.284680	0.302415
565.924126	0.278208	0.284786	0.302429
566.688603	0.278188	0.285650	0.302684
567.453011	0.278718	0.285072	0.302367
568.217349	0.279268	0.285545	0.303419
568.981619	0.279980	0.286605	0.303420
569.745820	0.280959	0.287293	0.304129
570.509951	0.281390	0.288207	0.304838
571.274014	0.282348	0.289329	0.305358
572.038007	0.283536	0.289557	0.306009
572.801931	0.284955	0.291230	0.306171
573.565786	0.287041	0.292804	0.307550
574.329572	0.288082	0.293476	0.308800
575.093288	0.289668	0.295559	0.309639
575.856935	0.291328	0.296507	0.310691
576.620513	0.292795	0.298534	0.312102
577.384021	0.294756	0.300377	0.313030
578.147460	0.296921	0.301670	0.314106
578.910830	0.298761	0.303612	0.315533
579.674131	0.301064	0.305516	0.316444
580.437361	0.303357	0.307630	0.317817
581.200523	0.305108	0.309762	0.319291
581.963615	0.307814	0.311878	0.320189
582.726637	0.309526	0.313742	0.321772
583.489590	0.312039	0.315855	0.323574
584.252473	0.314383	0.317969	0.324431
585.015287	0.316529	0.320530	0.326407
585.778031	0.318994	0.321940	0.326994
586.540705	0.321410	0.324046	0.328686
587.303309	0.323715	0.326324	0.330330
588.065844	0.326108	0.328892	0.331747
588.828309	0.328017	0.330691	0.333288
589.590705	0.330487	0.332914	0.334236
590.353030	0.332526	0.334930	0.335727
591.115286	0.334897	0.337351	0.337266
591.877472	0.336961	0.339083	0.338594
592.639588	0.339532	0.340818	0.339676
593.401634	0.341339	0.342750	0.341309
594.163610	0.343465	0.344574	0.342858
594.925516	0.345186	0.346768	0.343421
595.687352	0.347323	0.348815	0.345136
596.449118	0.349005	0.350485	0.345875
597.210814	0.350872	0.352270	0.347224
597.972440	0.352926	0.354023	0.348635
598.733996	0.354219	0.355252	0.349630
599.495482	0.356149	0.356875	0.350863
600.256898	0.357799	0.358253	0.351739
601.018243	0.358849	0.359761	0.352506
601.779518	0.360823	0.361383	0.353639
602.540723	0.362144	0.362450	0.354999
603.301858	0.363506	0.363374	0.355610
604.062922	0.364457	0.365029	0.356201
604.823916	0.366411	0.366245	0.357263
605.584840	0.367282	0.366332	0.357753
606.345693	0.368309	0.367471	0.358602
607.106476	0.369032	0.368531	0.359088
607.867188	0.370769	0.369262	0.360493
608.627830	0.371120	0.369741	0.360162
609.388402	0.371651	0.370387	0.361058
610.148902	0.372893	0.371000	0.361771
610.909333	0.373432	0.371000	0.362078
611.669693	0.374635	0.371522	0.361943
612.429982	0.375386	0.371739	0.363070
613.190200	0.375566	0.371927	0.363415
613.950348	0.376481	0.371846	0.363636
614.710425	0.376717	0.372208	0.363665
615.470432	0.377187	0.371412	0.364673
616.230368	0.377610	0.371538	0.364569
616.990233	0.377632	0.370962	0.365135
617.750027	0.377944	0.371092	0.365240
618.509750	0.378710	0.371109	0.365391
619.269403	0.378687	0.371036	0.365283
620.028984	0.379050	0.370326	0.366153
620.788495	0.379292	0.370184	0.365935
621.547935	0.379097	0.369598	0.366063
622.307304	0.379720	0.369592	0.365712
623.066601	0.379386	0.368919	0.365558
623.825828	0.379966	0.368747	0.365901
624.584984	0.380296	0.368404	0.365821
625.344069	0.380345	0.368312	0.365863
626.103082	0.380455	0.367498	0.366078
626.862025	0.380406	0.367241	0.365869
627.620896	0.380607	0.367362	0.365411
628.379696	0.380826	0.366798	0.365460
629.138425	0.380573	0.366823	0.365828
629.897083	0.380616	0.366594	0.365605
630.655669	0.381404	0.366557	0.365503
631.414184	0.381531	0.367326	0.365328
632.172628	0.382025	0.367011	0.365671
632.931000	0.382028	0.367759	0.366343
633.689301	0.383272	0.368224	0.366568
634.447531	0.383734	0.368854	0.366969
635.205689	0.384633	0.369962	0.367810
635.963776	0.385683	0.371306	0.368525
636.721791	0.386435	0.372822	0.369416
637.479735	0.387399	0.373456	0.370685
638.237607	0.388325	0.374683	0.371218
638.995408	0.389170	0.375913	0.372218
639.753137	0.390610	0.377528	0.373257
640.510794	0.391219	0.378652	0.374701
641.268380	0.392399	0.380470	0.375473
642.025894	0.393287	0.381374	0.376546
642.783336	0.394008	0.382890	0.377273
643.540707	0.395244	0.384192	0.377844
644.298006	0.395478	0.385281	0.379294
645.055233	0.396478	0.386981	0.379438
645.812388	0.397073	0.387208	0.379999
646.569471	0.397618	0.388626	0.380346
647.326483	0.398370	0.389579	0.381676
648.083423	0.398619	0.390173	0.381788
648.840290	0.399159	0.390985	0.382156
649.597086	0.399072	0.391696	0.382283
650.353810	0.399219	0.391472	0.382431
651.110461	0.399023	0.392367	0.382376
651.867041	0.398391	0.392449	0.381953
652.623549	0.398218	0.391987	0.381688
653.379984	0.397713	0.391804	0.381320
654.136348	0.397049	0.391401	0.381086
654.892639	0.396020	0.391090	0.380257
655.648858	0.395242	0.390409	0.379824
656.405005	0.394094	0.389742	0.379002
657.161080	0.392818	0.388631	0.377749
657.917082	0.391392	0.387419	0.376973
658.673012	0.389795	0.385728	0.375779
659.428870	0.388509	0.384391	0.374226
660.184655	0.386691	0.383052	0.373057
660.940368	0.385016	0.381188	0.371875
661.696009	0.382610	0.379094	0.370134
662.451577	0.380720	0.377398	0.368011
663.207073	0.378471	0.374778	0.366753
663.962496	0.376553	0.372916	0.364410
664.717847	0.374078	0.370992	0.362468
665.473125	0.372025	0.368547	0.360443
666.228331	0.369417	0.366300	0.358328
666.983464	0.366779	0.363947	0.356155
667.738525	0.364163	0.360963	0.353610
668.493512	0.361585	0.358634	0.351443
669.248428	0.359004	0.356153	0.349006
670.003270	0.356998	0.353563	0.346411
670.758040	0.353964	0.351040	0.344136
671.512737	0.351251	0.348461	0.341496
672.267361	0.348821	0.345767	0.338958
673.021912	0.346167	0.342891	0.336400
673.776391	0.343830	0.340630	0.333847
674.530797	0.340900	0.338128	0.331297
675.285129	0.338429	0.335214	0.328584
676.039389	0.335976	0.332634	0.325873
676.793576	0.332995	0.330217	0.323687
677.547690	0.330736	0.327479	0.320703
678.301731	0.327591	0.325006	0.318101
679.055699	0.325304	0.322588	0.315433
679.809594	0.322195	0.320052	0.312784
680.563415	0.320060	0.317750	0.310407
681.317164	0.317304	0.315466	0.307736
682.070840	0.314731	0.313401	0.305194
682.824442	0.312242	0.310878	0.303075
683.577971	0.309468	0.309003	0.300377
684.331427	0.306896	0.306571	0.297817
685.084809	0.304847	0.304761	0.295845
685.838119	0.302040	0.302935	0.293771
686.591355	0.300034	0.301130	0.291336
687.344518	0.297654	0.299254	0.289581
688.097607	0.296125	0.298062	0.287713
688.850623	0.294094	0.296240	0.286111
689.603565	0.291850	0.294990	0.284400
690.356434	0.289760	0.293549	0.282947
691.109230	0.288181	0.292402	0.281268
691.861952	0.286619	0.291734	0.280054
692.614601	0.284987	0.290512	0.279287
693.367176	0.283882	0.289330	0.277829
694.119677	0.282454	0.288603	0.277022
694.872105	0.281102	0.287849	0.276324
695.624459	0.279962	0.287153	0.275379
696.376740	0.278623	0.286117	0.275057
697.128947	0.277545	0.284958	0.274167
697.881080	0.276315	0.284509	0.273807
698.633139	0.275086	0.283587	0.273268
699.385125	0.273634	0.282791	0.272673
700.137036	0.272420	0.281430	0.271948
700.888874	0.270719	0.280262	0.271339
701.640638	0.269309	0.279142	0.270736
702.392329	0.267863	0.277585	0.270119
703.143945	0.266142	0.275773	0.269268
703.895487	0.264264	0.274053	0.268425
704.646956	0.262450	0.272145	0.266924
705.398350	0.259761	0.269865	0.265971
706.149670	0.257546	0.267805	0.264067
706.900916	0.255093	0.264754	0.262781
707.652089	0.252540	0.262221	0.260936
708.403187	0.249052	0.259073	0.258487
709.154211	0.246046	0.255774	0.256484
709.905161	0.242596	0.252280	0.253631
710.656036	0.239055	0.248340	0.251147
711.406837	0.235167	0.244374	0.248264
712.157565	0.230996	0.240051	0.244450
712.908217	0.227255	0.235667	0.241528
713.658796	0.222184	0.231146	0.237358
714.409300	0.217344	0.225950	0.234018
715.159730	0.212883	0.220934	0.229484
715.910086	0.207878	0.215651	0.225309
716.660367	0.202901	0.210523	0.220427
717.410573	0.197701	0.204410	0.215370
718.160705	0.192275	0.198764	0.210675
718.910763	0.187152	0.193076	0.205426
719.660746	0.181157	0.186951	0.200085
720.410655	0.175640	0.181222	0.194724
721.160489	0.170198	0.175448	0.189240
721.910248	0.164513	0.169067	0.183436
722.659933	0.158683	0.162759	0.177872
723.409543	0.153595	0.156927	0.171983
724.159079	0.147950	0.150755	0.165883
724.908539	0.142591	0.144701	0.160340
725.657925	0.137685	0.139016	0.154679
726.407237	0.132238	0.133221	0.148518
727.156473	0.127318	0.127462	0.142746
727.905635	0.122451	0.122246	0.137036
728.654721	0.117743	0.116883	0.131752
729.403733	0.112841	0.111507	0.126119
730.152670	0.108704	0.106824	0.120762
730.901532	0.104822	0.102064	0.115763
731.650319	0.100624	0.097454	0.110606
732.399031	0.096902	0.093031	0.105729
733.147668	0.093281	0.089122	0.100778
733.896230	0.089501	0.084973	0.096044
734.644717	0.086481	0.081133	0.091836
735.393129	0.083394	0.077787	0.087384
736.141466	0.080336	0.074350	0.083280
736.889727	0.077343	0.070913	0.079341
737.637913	0.074840	0.068123	0.075594
738.386024	0.072315	0.065261	0.072099
739.134060	0.069752	0.062416	0.068337
739.882021	0.067653	0.060110	0.065278
740.629906	0.065523	0.057843	0.062039
741.377716	0.063313	0.055595	0.058884
742.125451	0.061537	0.053619	0.056194
742.873110	0.059928	0.051909	0.053753
743.620694	0.058068	0.049898	0.051106
744.368202	0.056602	0.048458	0.048915
745.115635	0.055142	0.047273	0.046984
745.862993	0.053859	0.045819	0.045119
746.610275	0.052941	0.044879	0.043482
747.357481	0.051931	0.044124	0.042132
748.104612	0.051055	0.043204	0.040867
748.851667	0.050425	0.042888	0.039921
749.598647	0.050014	0.042581	0.038933
750.345551	0.049460	0.042288	0.038253
751.092379	0.049580	0.042536	0.038011
751.839132	0.049654	0.042726	0.037931
752.585809	0.049911	0.043382	0.037925
753.332410	0.050652	0.043983	0.038383
754.078935	0.051033	0.044790	0.038904
754.825385	0.051766	0.045789	0.039761
755.571758	0.053218	0.047530	0.041108
756.318056	0.054424	0.048730	0.042266
757.064278	0.056023	0.050744	0.043751
757.810424	0.058218	0.052830	0.045996
758.556494	0.059703	0.054860	0.047604
759.302488	0.062258	0.057348	0.050096
760.048406	0.065197	0.060457	0.053110
760.794248	0.067473	0.062955	0.055498
761.540013	0.070850	0.066712	0.059047
762.285703	0.074232	0.069942	0.062181
763.031317	0.077309	0.073120	0.065541
763.776854	0.081792	0.077733	0.070128
764.522316	0.085367	0.081497	0.073753
765.267701	0.089399	0.085853	0.078163
766.013010	0.094829	0.091164	0.083512
766.758242	0.098559	0.094824	0.087356
767.503399	0.104088	0.100686	0.092883
768.248479	0.109307	0.105883	0.098339
768.993482	0.113802	0.110402	0.103074
769.738410	0.120549	0.117670	0.109867
770.483260	0.125711	0.122470	0.115071
771.228035	0.131296	0.128596	0.121287
771.972733	0.138414	0.135576	0.128045
772.717355	0.143546	0.140230	0.133094
773.461900	0.151118	0.148210	0.141389
774.206368	0.157140	0.154164	0.147629
774.950760	0.163353	0.160220	0.153657
775.695075	0.171972	0.169123	0.162905
776.439314	0.176777	0.174452	0.167457
777.183476	0.185013	0.182409	0.176243
777.927562	0.192577	0.189518	0.183623
778.671570	0.198153	0.194921	0.189561
779.415502	0.207438	0.205028	0.199391
780.159357	0.212894	0.209700	0.204511
780.903136	0.221615	0.218704	0.213971
781.646837	0.229161	0.226677	0.221368
782.390462	0.234975	0.231560	0.227012
783.134010	0.245436	0.242502	0.237918
783.877481	0.249835	0.247013	0.242121
784.620875	0.258377	0.256058	0.251702
785.364192	0.266932	0.263507	0.259732
786.107433	0.272177	0.269112	0.265906
786.850596	0.282475	0.279381	0.276289
787.593682	0.286453	0.283519	0.279639
788.336691	0.296556	0.293761	0.290299
789.079623	0.302623	0.299788	0.296774
789.822478	0.308824	0.305831	0.303639
790.565255	0.319083	0.316263	0.313030
791.307956	0.322343	0.318676	0.316945
792.050579	0.333179	0.330177	0.327780
792.793126	0.337637	0.334054	0.332072
793.535594	0.344612	0.341930	0.341083
794.277986	0.353329	0.350502	0.349110
795.020300	0.357448	0.353726	0.352238
795.762537	0.368071	0.364892	0.363890
796.504697	0.369725	0.367010	0.365508
797.246779	0.381164	0.376958	0.376592
797.988784	0.385341	0.382251	0.380871
798.730711	0.390544	0.387355	0.387002
799.472561	0.400138	0.396953	0.395879
800.214333	0.401864	0.398333	0.398209
800.956028	0.413364	0.410307	0.409752
801.697645	0.414457	0.411341	0.410448
802.439185	0.424471	0.421804	0.421291
803.180647	0.427679	0.424510	0.424328
803.922032	0.433954	0.431043	0.431125
804.663338	0.441331	0.438758	0.438859
805.404567	0.443109	0.439516	0.440058
806.145719	0.454284	0.451793	0.451967
806.886792	0.453509	0.450438	0.450760
807.627788	0.464852	0.462088	0.461512
808.368706	0.465483	0.461949	0.463243
809.109546	0.473063	0.470810	0.471071
809.850309	0.478112	0.474291	0.475190
810.590993	0.482005	0.479118	0.479825
811.331600	0.490070	0.486987	0.487552
812.072128	0.489519	0.486472	0.487810
812.812579	0.501232	0.497602	0.498886
813.552951	0.499188	0.495025	0.496460
814.293246	0.509462	0.507600	0.507849
815.033462	0.509428	0.506045	0.506853
815.773601	0.518127	0.515191	0.516619
816.513661	0.519449	0.516212	0.517717
817.253643	0.524574	0.521864	0.523752
817.993547	0.530064	0.527021	0.529073
818.733373	0.531716	0.528830	0.530683
819.473121	0.540073	0.537596	0.539030
820.212790	0.538225	0.535401	0.537658
820.952381	0.550362	0.547261	0.547947
821.691894	0.546887	0.543222	0.545420
822.431329	0.557388	0.555011	0.556516
823.170685	0.554166	0.551641	0.553476
823.909962	0.563908	0.562747	0.563314
824.649162	0.562319	0.560172	0.561135
825.388283	0.571218	0.568977	0.569815
826.127325	0.572292	0.568228	0.570180
826.866289	0.575782	0.573890	0.575528
827.605174	0.580175	0.578069	0.578922
828.343981	0.582306	0.579853	0.581299
829.082710	0.587766	0.586899	0.587577
829.821359	0.586981	0.585276	0.587194
830.559930	0.595649	0.593451	0.595465
831.298423	0.593536	0.590159	0.592124
832.036836	0.603415	0.600539	0.601796
832.775171	0.599051	0.596084	0.598667
833.513427	0.610514	0.607894	0.609760
834.251605	0.605197	0.602101	0.603921
834.989704	0.615866	0.613574	0.615351
835.727723	0.609682	0.608593	0.611081
836.465664	0.621212	0.619795	0.621405
837.203526	0.616183	0.614012	0.615694
837.941310	0.627301	0.624485	0.626938
838.679014	0.622445	0.619953	0.622296
839.416639	0.632494	0.630513	0.632728
840.154185	0.628484	0.626968	0.627981
840.891653	0.637154	0.635847	0.636606
841.629041	0.634502	0.632658	0.634308
842.366350	0.642907	0.640755	0.642164
843.103580	0.639357	0.637122	0.639842
843.840731	0.646884	0.644995	0.646929
844.577803	0.645256	0.642632	0.643767
845.314795	0.651649	0.649174	0.651300
846.051709	0.650510	0.648764	0.650914
846.788543	0.655692	0.654019	0.655923
847.525298	0.655197	0.652328	0.655187
848.261973	0.659743	0.658577	0.661177
848.998570	0.659618	0.657803	0.659544
849.735087	0.664182	0.662495	0.664220
850.471524	0.663503	0.662111	0.664157
851.207882	0.668172	0.666623	0.668599
851.944161	0.668751	0.666686	0.669488
852.680360	0.672341	0.671051	0.673664
853.416480	0.671696	0.669563	0.672054
854.152520	0.676819	0.675190	0.677722
854.888481	0.675997	0.673708	0.676174
855.624362	0.682575	0.680302	0.682718
856.360163	0.679491	0.676909	0.679659
857.095885	0.685485	0.684319	0.687040
857.831527	0.682190	0.680849	0.683562
858.567090	0.690773	0.689371	0.691080
859.302573	0.685123	0.684437	0.686292
860.037976	0.694731	0.692909	0.695890
860.773299	0.688818	0.688343	0.690088
861.508543	0.698022	0.697225	0.699405
862.243706	0.692040	0.689214	0.692187
862.978790	0.702725	0.699867	0.703169
863.713794	0.694457	0.693594	0.695797
864.448718	0.705990	0.705042	0.707468
865.183563	0.697338	0.696318	0.699203
865.918327	0.710301	0.708314	0.711097
866.653011	0.701206	0.699135	0.701528
867.387615	0.712418	0.711381	0.713972
868.122139	0.704980	0.703605	0.704913
868.856584	0.714712	0.713804	0.716429
869.590948	0.708262	0.706505	0.709754
870.325232	0.717976	0.716901	0.718360
871.059435	0.712446	0.711764	0.713808
871.793559	0.719186	0.716865	0.719740
872.527602	0.716774	0.715473	0.718591
873.261565	0.720176	0.718371	0.721208
873.995448	0.722338	0.721405	0.722348
874.729251	0.720795	0.719978	0.721681
875.462973	0.726426	0.725702	0.728841
876.196615	0.721226	0.720231	0.722504
876.930177	0.731506	0.729893	0.731753
877.663658	0.723076	0.722462	0.723030
878.397058	0.734677	0.733528	0.735452
879.130379	0.725885	0.723421	0.725576
879.863619	0.736559	0.736555	0.739912
880.596778	0.728655	0.727648	0.729935
881.329857	0.738569	0.737962	0.739672
882.062855	0.731735	0.731047	0.733014
882.795772	0.738553	0.738241	0.740706
883.528609	0.737621	0.737664	0.738258
884.261366	0.738576	0.737708	0.739426
884.994041	0.742986	0.742339	0.744075
885.726636	0.738372	0.737097	0.739053
886.459150	0.747915	0.746495	0.749204
887.191584	0.739119	0.737954	0.739869
887.923937	0.750486	0.750086	0.752240
888.656209	0.741079	0.740718	0.742699
889.388400	0.752223	0.750430	0.753314
890.120510	0.744042	0.743688	0.746753
890.852539	0.751042	0.749838	0.752117
891.584487	0.749273	0.749469	0.750858
892.316355	0.750084	0.749601	0.751494
893.048141	0.755757	0.754423	0.757129
893.779847	0.749378	0.748066	0.749869
894.511471	0.760942	0.759677	0.761457
895.243014	0.750114	0.748726	0.751124
895.974477	0.761751	0.761085	0.762873
896.705858	0.753355	0.752117	0.755162
897.437158	0.761967	0.760884	0.762487
898.168376	0.758938	0.755834	0.759008
898.899514	0.760422	0.758854	0.761344
899.630570	0.764880	0.763069	0.766173
900.361546	0.758021	0.756836	0.759601
901.092439	0.768130	0.767402	0.770436
901.823252	0.758757	0.758053	0.760359
902.553983	0.770228	0.769939	0.770899
903.284633	0.761676	0.761608	0.764812
904.015201	0.769832	0.768961	0.771277
904.745689	0.767873	0.767526	0.769676
905.476094	0.766156	0.765325	0.767824
906.206418	0.773749	0.772961	0.774981
906.936661	0.765189	0.763923	0.766855
907.666822	0.776382	0.775548	0.778115
908.396901	0.767057	0.765672	0.769869
909.126899	0.776928	0.776506	0.777775
909.856816	0.774134	0.771606	0.773634
910.586650	0.774069	0.773608	0.775813
911.316403	0.778769	0.778039	0.779774
912.046075	0.771263	0.770658	0.772874
912.775664	0.782183	0.781470	0.784136
913.505172	0.773049	0.771923	0.774623
914.234598	0.782299	0.781975	0.783176
914.963943	0.777389	0.777500	0.778012
915.693205	0.778277	0.777924	0.780337
916.422386	0.784483	0.783882	0.785214
917.151484	0.776045	0.775433	0.777928
917.880501	0.789467	0.787029	0.789027
918.609436	0.778019	0.777168	0.780241
919.338289	0.786388	0.785435	0.788785
920.067060	0.785520	0.782695	0.785283
920.795748	0.781993	0.781331	0.783847
921.524355	0.790954	0.789206	0.791964
922.252880	0.780543	0.780428	0.781911
922.981323	0.792726	0.790701	0.793630
923.709683	0.784801	0.783295	0.786691
924.437961	0.788227	0.788429	0.790443
925.166157	0.792078	0.790612	0.792802
925.894271	0.785564	0.784109	0.786302
926.622303	0.796023	0.793953	0.798201
927.350252	0.786475	0.785873	0.788054
928.078119	0.794590	0.793796	0.796585
928.805904	0.792460	0.790772	0.794108
929.533606	0.790515	0.789525	0.791162
930.261226	0.798722	0.796875	0.800157
930.988764	0.787967	0.787158	0.790154
931.716219	0.799252	0.798747	0.800211
932.443592	0.793873	0.793330	0.795199
933.170882	0.793026	0.792925	0.796894
933.898090	0.800439	0.800202	0.803461
934.625215	0.792326	0.790589	0.793822
935.352257	0.802836	0.803348	0.804284
936.079217	0.795390	0.794838	0.796696
936.806095	0.799227	0.798444	0.800820
937.532889	0.802296	0.801684	0.804306
938.259601	0.795920	0.793655	0.796860
938.986230	0.805478	0.805379	0.808555
939.712777	0.797384	0.797699	0.799273
940.439241	0.802207	0.800794	0.803924
941.165622	0.806302	0.804374	0.806532
941.891920	0.797619	0.797741	0.799061
942.618135	0.808802	0.808688	0.811253
943.344267	0.800680	0.799737	0.802297
944.070317	0.806248	0.804216	0.806930
944.796283	0.807329	0.808176	0.808632
945.522167	0.800258	0.799713	0.803073
946.247967	0.811257	0.809868	0.812740
946.973685	0.803988	0.802147	0.804874
947.699319	0.805803	0.804954	0.808301
948.424871	0.812943	0.810554	0.813291
949.150339	0.802253	0.801522	0.804965
949.875724	0.813582	0.811861	0.814469
950.601026	0.807728	0.806273	0.809734
951.326245	0.807389	0.807453	0.809073
952.051381	0.814728	0.813882	0.817148
952.776433	0.804779	0.804797	0.806390
953.501402	0.814437	0.814195	0.815959
954.226288	0.810847	0.809789	0.813337
954.951091	0.808429	0.809144	0.809951
955.675810	0.818153	0.817228	0.819187
956.400446	0.807883	0.806391	0.810434
957.124998	0.815030	0.815125	0.816790
957.849467	0.814014	0.815250	0.817725
958.573852	0.808317	0.808181	0.810431
959.298154	0.819992	0.819629	0.822603
960.022373	0.811855	0.810411	0.811988
960.746508	0.813263	0.813555	0.816498
961.470559	0.821249	0.818309	0.821594
962.194527	0.811905	0.809566	0.813120
962.918411	0.820636	0.820449	0.821506
963.642212	0.816340	0.816035	0.818579
964.365929	0.813938	0.813507	0.816976
965.089562	0.823360	0.822237	0.823865
965.813111	0.814236	0.813056	0.816174
966.536577	0.820258	0.816854	0.820865
967.259958	0.822322	0.821663	0.822605
967.983256	0.814368	0.813902	0.816903
968.706471	0.823813	0.822971	0.825271
969.429601	0.818390	0.817909	0.819584
970.152647	0.817919	0.816880	0.818710
970.875610	0.826240	0.825124	0.828283
971.598488	0.816681	0.816397	0.818509
972.321283	0.823241	0.822844	0.823465
973.043993	0.824472	0.825298	0.826663
973.766620	0.817440	0.817201	0.818144
974.489162	0.826513	0.826423	0.828604
975.211620	0.823515	0.821857	0.824411
975.933995	0.820595	0.820177	0.821675
976.656285	0.830076	0.827947	0.830090
977.378490	0.820946	0.819083	0.822358
978.100612	0.825030	0.824333	0.826134
978.822649	0.830338	0.829411	0.829856
979.544603	0.819163	0.818289	0.822830
980.266471	0.828843	0.829163	0.830811
980.988256	0.826493	0.826442	0.827814
981.709956	0.822323	0.821803	0.823753
982.431572	0.832404	0.830543	0.833779
983.153103	0.824516	0.823367	0.826557
983.874550	0.824665	0.823593	0.826203
984.595913	0.832770	0.831954	0.833290
985.317191	0.823865	0.822154	0.825560
986.038385	0.828981	0.828279	0.830789
986.759494	0.833503	0.831877	0.833732
987.480518	0.824249	0.823508	0.824364
988.201458	0.832747	0.833081	0.833416
988.922313	0.830830	0.831384	0.831623
989.643084	0.825213	0.824393	0.826964
990.363770	0.835830	0.834232	0.836168
991.084371	0.829398	0.828157	0.830604
991.804888	0.828049	0.828523	0.829469
992.525319	0.836504	0.835436	0.836113
993.245666	0.827733	0.826541	0.829024
993.965928	0.830003	0.828257	0.831164
994.686106	0.836914	0.836064	0.839247
995.406198	0.828023	0.827534	0.828631
996.126206	0.833491	0.832859	0.836640
996.846128	0.837694	0.837059	0.838381
997.565966	0.828602	0.827547	0.830453
998.285719	0.836930	0.835860	0.837482
999.005386	0.835938	0.834071	0.838074
999.724969	0.828613	0.829353	0.831698
1000.444467	0.838260	0.838759	0.838903
1001.163879	0.834851	0.834966	0.836261
1001.883207	0.829834	0.829566	0.831365
1002.602449	0.837859	0.839162	0.840956
1003.321606	0.833719	0.832922	0.837317
1004.040678	0.831941	0.831970	0.835347
1004.759665	0.840190	0.840206	0.842335
1005.478566	0.833617	0.835825	0.836018
1006.197382	0.834206	0.832634	0.835938
1006.916113	0.841064	0.840759	0.843093
1007.634758	0.833320	0.833040	0.835397
1008.353319	0.835232	0.834351	0.837903
1009.071793	0.842301	0.839582	0.842646
1009.790183	0.832753	0.834212	0.834811
1010.508486	0.835149	0.837638	0.838460
1011.226705	0.842010	0.840386	0.842789
1011.944838	0.833919	0.832378	0.835105
1012.662885	0.837767	0.838550	0.840940
1013.380847	0.840955	0.840295	0.843987
1014.098723	0.833848	0.833753	0.836287
1014.816514	0.839740	0.837816	0.840795
1015.534219	0.842837	0.842533	0.844414
1016.251838	0.834438	0.833765	0.834981
1016.969372	0.841136	0.837525	0.842672
1017.686820	0.841344	0.843290	0.844713
1018.404182	0.834667	0.833567	0.836234
1019.121458	0.841066	0.843040	0.844027
1019.838649	0.841540	0.840846	0.843569
1020.555753	0.835061	0.834255	0.838784
1021.272772	0.840980	0.840278	0.844494
1021.989705	0.842843	0.842985	0.845122
1022.706552	0.836108	0.835411	0.838020
1023.423313	0.843729	0.841478	0.844359
1024.139988	0.841468	0.841352	0.843600
1024.856578	0.836279	0.835061	0.837063
1025.573081	0.842942	0.842258	0.845916
1026.289498	0.842820	0.841517	0.842248
1027.005829	0.837955	0.836284	0.839682
1027.722074	0.843785	0.842123	0.845620
1028.438232	0.843601	0.842254	0.845717
1029.154305	0.836268	0.835964	0.839155
1029.870291	0.844457	0.841316	0.844678
1030.586192	0.844869	0.842322	0.847349
1031.302005	0.837280	0.836399	0.839779
1032.017733	0.841188	0.842041	0.844123
1032.733374	0.843130	0.842994	0.846484
1033.448929	0.838036	0.838107	0.841251
1034.164398	0.842732	0.840630	0.844770
1034.879780	0.846009	0.842059	0.847658
1035.595076	0.835664	0.836388	0.840588
1036.310286	0.842887	0.840688	0.844420
1037.025409	0.844326	0.842767	0.846690
1037.740445	0.839158	0.838428	0.840873
1038.455395	0.840605	0.841097	0.843270
1039.170259	0.845998	0.842786	0.849502
1039.885035	0.839978	0.839125	0.841377
1040.599726	0.841162	0.838009	0.842967
1041.314329	0.846592	0.845442	0.850141
1042.028846	0.838561	0.839689	0.841326
1042.743276	0.840512	0.838662	0.841263
1043.457620	0.846193	0.844586	0.849383
1044.171877	0.841306	0.840173	0.843462
1044.886047	0.837159	0.836976	0.840278
1045.600130	0.843298	0.843979	0.849081
1046.314126	0.841625	0.841316	0.844705
1047.028036	0.841017	0.838523	0.840843
1047.741858	0.846056	0.844606	0.846649
1048.455594	0.843459	0.841802	0.842691
1049.169243	0.840592	0.835223	0.837361
1049.882805	0.847769	0.842311	0.844096
1050.596280	0.843715	0.843118	0.845827
1051.309667	0.836132	0.837251	0.837440
1052.022968	0.841294	0.842831	0.843327
1052.736182	0.843773	0.841638	0.846153
1053.449309	0.839111	0.836197	0.839998
1054.162348	0.840089	0.839665	0.841800
1054.875300	0.844687	0.840264	0.844773
1055.588165	0.838898	0.836986	0.839431
1056.300943	0.841540	0.837407	0.841553
1057.013634	0.845036	0.841476	0.843370
1057.726238	0.839837	0.837880	0.842177
1058.438754	0.835009	0.836776	0.838979
1059.151182	0.841393	0.838765	0.843773
1059.863524	0.839284	0.836685	0.841458
1060.575778	0.834982	0.832838	0.836744
1061.287945	0.838773	0.835659	0.838777
1062.000024	0.838870	0.839538	0.842294
1062.712016	0.836227	0.836315	0.837176
1063.423920	0.838225	0.836750	0.840829
1064.135737	0.840126	0.838018	0.842183
1064.847466	0.835393	0.834763	0.837332
1065.559108	0.833720	0.833062	0.837609
1066.270662	0.839085	0.837500	0.841408
1066.982128	0.837567	0.832839	0.837512
1067.693507	0.832751	0.834302	0.836125
1068.404798	0.838336	0.836027	0.837827
1069.116001	0.834869	0.835429	0.839259
1069.827117	0.830946	0.831135	0.833919
1070.538145	0.838096	0.832820	0.836051
1071.249085	0.837133	0.836703	0.835853
1071.959937	0.833233	0.828676	0.833790
1072.670702	0.829386	0.832692	0.833882
1073.381378	0.840487	0.835801	0.838034
1074.091967	0.831041	0.833042	0.834990
1074.802468	0.827625	0.826770	0.832768
1075.512881	0.836185	0.834833	0.834921
1076.223205	0.831374	0.833486	0.834652
1076.933442	0.827921	0.823452	0.829614
1077.643591	0.832973	0.829960	0.833466
1078.353652	0.836375	0.829018	0.835914
1079.063624	0.829318	0.826050	0.831046
1079.773509	0.829617	0.826839	0.831130
1080.483305	0.831804	0.828237	0.834945
1081.193013	0.828027	0.825055	0.829091
1081.902633	0.824110	0.823563	0.824561
1082.612165	0.830507	0.825457	0.831111
1083.321608	0.828054	0.828283	0.828026
1084.030963	0.824459	0.821132	0.822639
1084.740230	0.825750	0.819570	0.825889
1085.449409	0.827473	0.823428	0.828461
1086.158499	0.823541	0.819873	0.824352
1086.867501	0.819067	0.817786	0.820159
1087.576414	0.823117	0.822734	0.826890
1088.285239	0.819871	0.820515	0.825280
1088.993975	0.814056	0.811415	0.816333
1089.702623	0.822131	0.815432	0.822580
1090.411182	0.818133	0.817251	0.822375
1091.119653	0.815017	0.806395	0.815901
1091.828035	0.812277	0.809417	0.814613
1092.536329	0.816892	0.811498	0.816786
1093.244534	0.814328	0.803802	0.810009
1093.952650	0.806782	0.804156	0.807530
1094.660677	0.810724	0.802025	0.811223
1095.368616	0.810155	0.807300	0.809897
1096.076466	0.802277	0.794760	0.804115
1096.784228	0.803635	0.800472	0.802273
1097.491900	0.805087	0.800158	0.809737
1098.199484	0.803415	0.796998	0.806959
1098.906978	0.798453	0.795547	0.796617
1099.614384	0.800060	0.799744	0.802782
1100.321701	0.795072	0.792377	0.793268
1101.028929	0.791837	0.785212	0.793081
1101.736068	0.792515	0.781572	0.791121
1102.443118	0.791511	0.783059	0.793878
1103.150079	0.788102	0.778169	0.783258
1103.856951	0.783999	0.771970	0.778236
1104.563734	0.778563	0.774315	0.784334
1105.270428	0.781708	0.773533	0.780585
1105.977032	0.772336	0.764235	0.776111
1106.683547	0.770224	0.762771	0.764403
1107.389974	0.772402	0.759149	0.762935
1108.096311	0.764376	0.753208	0.760028
1108.802558	0.753643	0.745280	0.755131
1109.508717	0.755052	0.743988	0.752794
1110.214786	0.748037	0.743809	0.744527
1110.920766	0.745048	0.733064	0.740094
1111.626656	0.738913	0.726780	0.735497
1112.332457	0.736996	0.728564	0.735732
1113.038169	0.732182	0.719679	0.731023
1113.743791	0.724339	0.710236	0.719314
1114.449324	0.715017	0.701702	0.716853
1115.154767	0.709466	0.699277	0.709619
1115.860120	0.698871	0.693231	0.697397
1116.565385	0.693574	0.682935	0.690252
1117.270559	0.689389	0.682965	0.691711
1117.975644	0.676358	0.671303	0.677344
1118.680639	0.674914	0.665471	0.667188
1119.385545	0.669024	0.657342	0.661367
1120.090361	0.661685	0.654048	0.660706
1120.795087	0.651911	0.639342	0.644745
1121.499723	0.640936	0.632302	0.638311
1122.204270	0.636229	0.628516	0.632980
