# Supplementary material for: Chiral plasmonic superlattices from template-assisted assembly of achiral nanoparticles
Source: Nat Commun. 2025 Feb 16;16:1687. doi: 10.1038/s41467-025-56999-0 (PMC11830766; doi:10.1038/s41467-025-56999-0)
Supplement: Supplementary file 3 — Source Data [file 41467_2025_56999_MOESM3_ESM.zip › source data/Suppl.Fig/Suppl. Fig. 16 SU8 (double triskelion)/Ltriskelion+SU8+Ltriskelion.xlsx]

## Sheet: Sheet1
	L-triskelion	Ltriskelion+SU8	Ltriskelion+SU8+Ltriskelion
351.607	0.04137	-0.0212	0.01209
352.39	-0.02395	-0.0615	0.01181
353.172	-0.04352	-0.03277	0.04561
353.954	0.02366	-0.03231	-0.02139
354.737	0.04554	0.03712	-0.01501
355.519	-0.03857	0.10574	0.02517
356.301	0.04718	-6.18118e-05	0.02625
357.083	0.00415	-0.01726	0.06816
357.865	-0.07769	-0.00433	0.02099
358.647	-0.00546	0.05813	0.03564
359.429	-0.0593	-0.00612	0.01753
360.211	0.00936	-0.09748	0.01543
360.993	-0.04191	0.07567	0.03167
361.775	-0.03027	-0.09148	-0.0567
362.557	0.03596	0.00215	-0.07031
363.338	-0.02999	-0.04794	-0.06997
364.12	0.03707	0.1121	-0.05004
364.902	-0.01557	-0.03345	-0.02169
365.683	0.00759	0.01049	-0.00246
366.464	-0.06172	-0.05127	0.06098
367.246	0.02989	-0.01753	-0.0122
368.027	0.0113	0.01514	0.00161
368.808	0.0476	-0.02079	0.0633
369.589	-0.000887094	0.04883	0.06054
370.371	-0.02516	-0.00834	0.02058
371.152	0.05157	0.04745	0.11444
371.933	-0.01176	0.05507	-0.01657
372.713	0.03832	-0.01425	-0.02844
373.494	0.03207	0.01833	0.04799
374.275	-0.05812	0.02143	0.03205
375.056	0.02354	0.00441	-0.0146
375.837	-0.01451	-0.04302	-0.05742
376.617	0.00373	0.01009	-0.04335
377.398	0.02566	0.02538	0.03936
378.178	0.08248	-0.00691	0.01056
378.959	0.01467	-0.00202	-0.02601
379.739	-0.06156	-0.01133	0.06881
380.519	0.00629	0.00923	-0.00318
381.299	-0.00814	0.03647	-0.06035
382.08	-0.00116	-0.0414	0.03386
382.86	-0.02141	-0.02351	0.00753
383.64	0.01098	-0.00691	0.01633
384.42	0.00261	-0.00347	-0.01001
385.2	0.0136	-0.000593975	0.00418
385.98	0.01976	-0.02715	0.01013
386.759	-0.0077	-0.01375	0.02029
387.539	0.00683	0.000721357	0.01492
388.319	0.00364	-0.02189	-0.02292
389.098	0.03415	-0.00158	0.00588
389.878	-0.01134	4.73571e-05	0.00887
390.657	0.03186	0.01843	0.00125
391.437	-0.00377	0.02405	-0.000232929
392.216	0.02539	0.03622	0.01016
392.995	0.01209	0.0072	0.02322
393.775	0.00612	-0.027	0.01119
394.554	0.01477	0.00563	-9.66888e-05
395.333	0.00715	-0.00728	0.0068
396.112	0.03654	0.00415	0.04859
396.891	0.01655	0.04596	0.00358
397.67	0.0051	-0.00277	0.00989
398.449	-0.00804	-0.000939961	0.00143
399.228	0.03176	-5.23895e-05	0.00179
400.006	0.02101	-0.00934	0.00453
400.785	0.01965	0.00861	0.02255
401.564	0.01658	0.00518	0.008
402.342	0.01924	0.00037979	-0.000473512
403.121	0.03449	-0.02217	0.00954
403.899	0.02843	0.005	0.00563
404.677	0.03489	0.01866	0.00892
405.456	0.01931	0.02262	0.0028
406.234	0.02297	-0.00221	0.02134
407.012	0.01473	-0.00244	-0.01427
407.79	0.04117	-0.00514	0.0138
408.568	0.0231	0.00999	0.00521
409.346	0.01819	0.00777	0.00576
410.124	0.01465	0.00593	0.01721
410.902	0.01904	-0.01156	0.02234
411.68	0.0222	0.02378	0.0013
412.457	0.01224	0.000599903	0.00491
413.235	0.01392	0.01254	0.01082
414.013	0.03271	-0.00331	0.00235
414.79	0.03332	0.00753	0.01665
415.568	0.02777	0.01368	0.02007
416.345	0.02584	0.01201	0.00777
417.122	0.01572	0.00166	0.01564
417.9	0.01235	0.000473251	0.0039
418.677	0.00755	0.00154	0.00524
419.454	0.03159	0.00181	0.01785
420.231	0.01871	0.000217356	0.01281
421.008	0.02129	-0.00294	0.00959
421.785	0.03707	0.00128	0.01017
422.562	0.03945	-0.00589	0.01195
423.339	0.02587	0.00361	0.01258
424.116	0.02695	-0.00134	0.00554
424.892	0.02696	-0.000658287	0.0122
425.669	0.01318	-0.01366	0.00326
426.445	0.02517	0.000154232	0.00423
427.222	0.01844	0.00239	0.01234
427.998	0.03053	-0.000471464	0.0126
428.775	0.02387	0.00649	0.00676
429.551	0.02222	0.000366666	0.00578
430.327	0.0261	-0.00967	0.01052
431.104	0.03067	0.000394465	0.00383
431.88	0.02071	-0.01177	0.01039
432.656	0.03006	0.00387	0.00385
433.432	0.02432	-0.0068	0.00835
434.208	0.01266	0.00984	0.01222
434.983	0.00962	-0.00488	0.00487
435.759	0.02124	-0.00426	0.0086
436.535	0.01883	0.00594	0.00696
437.311	0.02456	0.00455	0.00347
438.086	0.0211	0.01246	0.00541
438.862	0.02666	-0.00374	0.00668
439.637	0.02836	0.0048	0.00536
440.413	0.01882	0.00174	-7.96596e-05
441.188	0.01917	0.00225	0.0079
441.963	0.02741	0.00446	0.00988
442.739	0.0267	0.00862	0.00738
443.514	0.01583	0.00807	0.00578
444.289	0.02001	0.0028	0.00174
445.064	0.02294	-0.00466	0.00582
445.839	0.01519	0.00178	0.00241
446.614	0.01733	0.00681	-0.000303512
447.389	0.01407	-0.00155	0.00731
448.163	0.01573	0.00172	0.00415
448.938	0.02239	-0.0025	0.00124
449.713	0.01989	0.01059	0.000413345
450.487	0.019	0.00148	0.00258
451.262	0.01606	0.00934	0.00454
452.036	0.02033	-0.00483	0.00457
452.811	0.01734	0.00154	0.00119
453.585	0.02529	0.00892	0.00724
454.359	0.01876	-0.00573	0.00326
455.133	0.0256	0.000792638	-2.2588e-05
455.907	0.016	0.00268	0.00513
456.682	0.0227	0.00754	0.0054
457.456	0.01289	0.00435	0.00374
458.229	0.01576	0.01099	0.00587
459.003	0.01562	-0.00157	0.00222
459.777	0.01422	0.00463	0.00134
460.551	0.01352	0.0033	0.00665
461.325	0.01646	-0.000490701	0.000779269
462.098	0.01321	0.00183	0.0047
462.872	0.02008	0.00121	0.00323
463.645	0.01928	0.00127	0.00351
464.419	0.02054	0.00308	0.000154445
465.192	0.01411	1.66461e-05	0.00358
465.965	0.01514	-0.000491082	0.0057
466.738	0.01542	0.0028	0.00171
467.512	0.01478	0.00616	0.0017
468.285	0.01341	0.00411	0.00566
469.058	0.01381	-0.00226	0.00461
469.831	0.01543	0.00356	0.00228
470.603	0.01785	0.00278	0.00412
471.376	0.0176	-0.00119	0.00397
472.149	0.0116	0.000563473	0.00569
472.922	0.00928	-0.00463	0.00376
473.694	0.01285	0.00271	0.00127
474.467	0.01347	0.00104	0.00706
475.239	0.01391	0.00421	0.00558
476.012	0.01092	-0.00616	0.00487
476.784	0.01166	0.00125	0.00432
477.556	0.01843	0.00151	0.000313007
478.329	0.01296	-0.000158085	0.00286
479.101	0.01409	-0.000840216	0.0029
479.873	0.01703	0.00462	0.004
480.645	0.01264	-0.00446	0.00361
481.417	0.01397	-0.000834506	0.00639
482.189	0.01282	-0.00421	0.00629
482.961	0.01798	0.000476488	0.00618
483.732	0.01644	-0.000205077	0.00167
484.504	0.01408	0.00193	0.00286
485.276	0.01623	-0.00229	0.00307
486.047	0.01388	0.000774976	0.00105
486.819	0.01624	-0.00199	0.00493
487.59	0.01694	-0.00187	0.00355
488.362	0.01486	0.00115	0.00467
489.133	0.01197	0.00289	0.00585
489.904	0.01533	-0.00224	0.00141
490.675	0.01565	0.00149	0.000599675
491.446	0.01333	-0.000827173	0.00534
492.217	0.01577	0.000969854	0.00704
492.988	0.01568	-0.00053165	0.00436
493.759	0.02024	0.000877926	0.00113
494.53	0.01702	0.00102	0.00558
495.301	0.01787	-0.000338039	0.00293
496.072	0.0149	0.00148	0.00409
496.842	0.01646	0.00378	0.00312
497.613	0.01566	-0.00153	0.00501
498.383	0.0147	-0.000492985	0.00202
499.154	0.01525	-0.000788327	0.00177
499.924	0.01974	-0.00197	0.00427
500.694	0.01673	-0.00014211	0.00159
501.465	0.01935	2.7308e-06	0.0018
502.235	0.01365	0.000993359	0.00466
503.005	0.01364	-0.000185427	0.0024
503.775	0.01688	0.00183	0.00338
504.545	0.01275	0.00349	0.00359
505.315	0.01674	-0.00304	0.0029
506.085	0.01856	-0.000119729	0.00161
506.854	0.01717	-0.00245	0.00321
507.624	0.01875	0.000712467	0.00431
508.394	0.01856	0.000160402	0.00316
509.163	0.01999	0.000328929	0.00206
509.933	0.01697	-0.00421	0.00389
510.702	0.01991	-0.00135	0.00372
511.472	0.01825	-0.00165	0.000787698
512.241	0.01978	0.00199	0.000287978
513.01	0.0195	-0.00225	0.00322
513.779	0.0199	-0.00251	0.00211
514.548	0.01978	0.000408538	0.000851232
515.318	0.02252	-0.00253	0.00248
516.087	0.02149	-0.00347	0.00433
516.855	0.01794	-0.00223	0.00181
517.624	0.02517	-0.002	-0.00091529
518.393	0.02321	-0.00342	0.0014
519.162	0.02309	-0.00386	0.000254289
519.93	0.02318	-0.00188	0.0004389
520.699	0.02234	-0.00571	0.00199
521.467	0.02234	-0.0061	0.00257
522.236	0.02406	-0.00344	0.0025
523.004	0.02249	-0.00314	0.00169
523.772	0.02168	-0.00466	0.00137
524.541	0.02345	-0.0063	0.00196
525.309	0.02506	-0.00363	0.00221
526.077	0.02593	-0.00617	0.000806817
526.845	0.02416	-0.00397	0.00145
527.613	0.02608	-0.00381	0.00421
528.381	0.02771	-0.00339	0.0033
529.149	0.0269	-0.00329	0.00293
529.916	0.02548	-0.00174	0.00538
530.684	0.0278	-0.00228	0.00405
531.452	0.02895	-0.00548	0.00471
532.219	0.02861	-0.00381	0.00358
532.987	0.02922	-0.00218	0.00427
533.754	0.0305	-0.00173	0.00624
534.522	0.02999	-0.000856457	0.00528
535.289	0.03255	0.00197	0.00771
536.056	0.03129	-3.48147e-05	0.00569
536.823	0.0341	0.00119	0.00736
537.59	0.03328	0.000967302	0.00607
538.357	0.03359	0.000762678	0.00759
539.124	0.03569	0.00231	0.00709
539.891	0.03575	0.00376	0.00928
540.658	0.03718	0.00242	0.00927
541.425	0.03733	0.00417	0.01015
542.191	0.03991	0.00587	0.00971
542.958	0.03998	0.00309	0.01003
543.724	0.04048	0.00618	0.00969
544.491	0.04049	0.00602	0.01256
545.257	0.04413	0.0063	0.01005
546.024	0.04373	0.00474	0.01127
546.79	0.04456	0.00475	0.01281
547.556	0.0464	0.00665	0.01328
548.322	0.0475	0.00406	0.01342
549.088	0.04933	0.00463	0.01171
549.854	0.04889	0.00604	0.01481
550.62	0.05099	0.0035	0.01586
551.386	0.05008	0.00211	0.01264
552.152	0.05348	0.00167	0.01347
552.918	0.05388	0.00445	0.01417
553.683	0.05396	-7.66051e-05	0.01337
554.449	0.05594	0.000256392	0.01198
555.214	0.05936	-0.000163951	0.01411
555.98	0.05788	-0.00315	0.01357
556.745	0.06055	-0.00157	0.01381
557.51	0.0584	-0.00353	0.01264
558.276	0.0632	-0.00444	0.01308
559.041	0.06298	-0.00578	0.01412
559.806	0.06417	-0.0055	0.01196
560.571	0.0648	-0.00745	0.01136
561.336	0.0647	-0.00778	0.01083
562.101	0.06456	-0.00926	0.01097
562.866	0.0661	-0.00912	0.0111
563.63	0.06705	-0.0098	0.01022
564.395	0.06661	-0.01072	0.01046
565.16	0.06733	-0.01123	0.01024
565.924	0.06745	-0.0118	0.00808
566.689	0.06821	-0.01206	0.00924
567.453	0.06585	-0.01327	0.00848
568.217	0.06721	-0.01212	0.00769
568.982	0.06522	-0.01232	0.00825
569.746	0.06443	-0.01423	0.00639
570.51	0.06518	-0.01469	0.00785
571.274	0.06393	-0.01489	0.00779
572.038	0.0624	-0.01364	0.00702
572.802	0.05889	-0.015	0.00948
573.566	0.05686	-0.01628	0.00641
574.33	0.05741	-0.01533	0.00794
575.093	0.0553	-0.01578	0.00779
575.857	0.05357	-0.01595	0.00864
576.621	0.05338	-0.01655	0.0085
577.384	0.05048	-0.01546	0.00733
578.147	0.04743	-0.01613	0.00863
578.911	0.04626	-0.01446	0.00945
579.674	0.04238	-0.01452	0.0081
580.437	0.03981	-0.01286	0.00906
581.201	0.03902	-0.01502	0.01071
581.964	0.03402	-0.01365	0.00977
582.727	0.03364	-0.01277	0.00979
583.49	0.03166	-0.01166	0.01024
584.252	0.02756	-0.01206	0.01062
585.015	0.02708	-0.00953	0.01188
585.778	0.02192	-0.00858	0.01158
586.541	0.01992	-0.00754	0.01184
587.303	0.0181	-0.0072	0.01176
588.066	0.01542	-0.00456	0.01314
588.828	0.0144	-0.00284	0.01268
589.591	0.01024	-0.000634185	0.01183
590.353	0.00874	0.000373391	0.01302
591.115	0.00646	0.0015	0.01272
591.877	0.00445	0.00272	0.01197
592.64	0.000392623	0.0071	0.01322
593.402	-8.17668e-05	0.00725	0.01274
594.164	-0.00165	0.0082	0.01218
594.926	-0.00481	0.01111	0.01244
595.687	-0.00596	0.01383	0.01163
596.449	-0.00852	0.01401	0.01123
597.211	-0.00993	0.01602	0.01301
597.972	-0.01168	0.01611	0.01192
598.734	-0.01249	0.01907	0.01062
599.495	-0.01438	0.0204	0.01134
600.257	-0.01648	0.02184	0.01115
601.018	-0.01725	0.02303	0.01018
601.78	-0.01954	0.02336	0.01108
602.541	-0.01943	0.02455	0.01006
603.302	-0.02147	0.02506	0.01052
604.063	-0.02245	0.02628	0.01003
604.824	-0.02487	0.02593	0.01033
605.585	-0.0259	0.02575	0.01052
606.346	-0.02639	0.02552	0.0082
607.106	-0.02703	0.02441	0.00892
607.867	-0.02793	0.02642	0.00826
608.628	-0.02979	0.02568	0.00798
609.388	-0.02879	0.02645	0.00827
610.149	-0.03023	0.02552	0.00827
610.909	-0.03086	0.02499	0.00701
611.67	-0.0345	0.02486	0.0065
612.43	-0.03348	0.0243	0.00592
613.19	-0.03303	0.02318	0.00565
613.95	-0.03492	0.02197	0.00457
614.71	-0.03548	0.02228	0.00429
615.47	-0.03402	0.02052	0.00363
616.23	-0.03545	0.02185	0.0036
616.99	-0.03397	0.02153	0.00187
617.75	-0.03453	0.02186	0.00267
618.51	-0.03621	0.02242	0.00148
619.269	-0.03644	0.02162	0.00113
620.029	-0.03506	0.02163	0.00181
620.788	-0.03631	0.02125	0.000776271
621.548	-0.03543	0.02089	-0.00123
622.307	-0.03808	0.02148	-0.000608952
623.067	-0.03759	0.02099	-4.86191e-05
623.826	-0.03823	0.0211	-0.00152
624.585	-0.03935	0.02068	-0.00346
625.344	-0.03937	0.02102	-0.00265
626.103	-0.03908	0.01877	-0.00349
626.862	-0.03952	0.01709	-0.00433
627.621	-0.04131	0.01803	-0.00419
628.38	-0.04177	0.01696	-0.00474
629.138	-0.04008	0.01736	-0.00606
629.897	-0.04081	0.01691	-0.00606
630.656	-0.04322	0.0174	-0.006
631.414	-0.04405	0.01737	-0.00574
632.173	-0.04446	0.01725	-0.00596
632.931	-0.04264	0.01886	-0.00571
633.689	-0.04541	0.0203	-0.0064
634.448	-0.04558	0.02199	-0.00567
635.206	-0.04574	0.02458	-0.00497
635.964	-0.04665	0.02773	-0.00513
636.722	-0.04628	0.03123	-0.00575
637.48	-0.04545	0.03425	-0.00608
638.238	-0.04652	0.03914	-0.0063
638.995	-0.0461	0.04062	-0.00578
639.753	-0.0472	0.04331	-0.00683
640.511	-0.04493	0.04497	-0.00708
641.268	-0.04605	0.04716	-0.00825
642.026	-0.04555	0.05241	-0.00806
642.783	-0.04554	0.05352	-0.00735
643.541	-0.04735	0.05604	-0.00982
644.298	-0.04405	0.05708	-0.00971
645.055	-0.04638	0.05811	-0.01107
645.812	-0.04648	0.0591	-0.01178
646.569	-0.04702	0.06079	-0.01144
647.326	-0.04546	0.06207	-0.01103
648.083	-0.04583	0.06249	-0.0123
648.84	-0.0463	0.05904	-0.01346
649.597	-0.04572	0.05945	-0.01534
650.354	-0.04572	0.05881	-0.01572
651.11	-0.04533	0.05867	-0.01704
651.867	-0.04476	0.05651	-0.0179
652.624	-0.04501	0.05553	-0.01753
653.38	-0.04463	0.05284	-0.01875
654.136	-0.04346	0.05073	-0.01985
654.893	-0.04291	0.05081	-0.01971
655.649	-0.04197	0.04934	-0.02086
656.405	-0.04107	0.04846	-0.02252
657.161	-0.041	0.04611	-0.02403
657.917	-0.03923	0.04506	-0.02466
658.673	-0.03813	0.0422	-0.02496
659.429	-0.03885	0.04083	-0.02495
660.185	-0.03708	0.04259	-0.02439
660.94	-0.03573	0.04065	-0.0255
661.696	-0.03392	0.04418	-0.02499
662.452	-0.03455	0.04176	-0.02535
663.207	-0.03185	0.04504	-0.02314
663.962	-0.03301	0.04324	-0.0231
664.718	-0.03156	0.04559	-0.02308
665.473	-0.03148	0.04705	-0.02237
666.228	-0.03014	0.04533	-0.02269
666.983	-0.02888	0.04743	-0.02139
667.739	-0.02869	0.04833	-0.01977
668.494	-0.02758	0.0519	-0.01884
669.248	-0.0272	0.05062	-0.01853
670.003	-0.02881	0.05511	-0.0135
670.758	-0.02675	0.05618	-0.01323
671.513	-0.02656	0.059	-0.0124
672.267	-0.02687	0.06021	-0.00945
673.022	-0.02662	0.06185	-0.00575
673.776	-0.02722	0.06123	-0.00367
674.531	-0.0262	0.06259	0.000769345
675.285	-0.02688	0.06756	0.00101
676.039	-0.02761	0.06228	0.00522
676.794	-0.02545	0.06224	0.00838
677.548	-0.02746	0.05685	0.01118
678.302	-0.026	0.05773	0.01501
679.056	-0.02707	0.05751	0.01914
679.81	-0.02584	0.05302	0.02245
680.563	-0.02652	0.0515	0.02664
681.317	-0.02632	0.04742	0.02908
682.071	-0.02627	0.04556	0.03394
682.824	-0.02528	0.04578	0.03734
683.578	-0.0251	0.04494	0.04005
684.331	-0.0251	0.04846	0.04586
685.085	-0.02492	0.05318	0.04821
685.838	-0.02292	0.05535	0.05185
686.591	-0.02414	0.05973	0.05612
687.345	-0.02244	0.06395	0.0601
688.098	-0.0234	0.07369	0.0647
688.851	-0.02224	0.08132	0.06835
689.604	-0.02078	0.08524	0.07206
690.356	-0.01903	0.08595	0.07586
691.109	-0.01933	0.08992	0.07947
691.862	-0.01837	0.08856	0.08321
692.615	-0.01597	0.09164	0.08611
693.367	-0.01697	0.09277	0.08825
694.12	-0.01524	0.08642	0.09046
694.872	-0.01342	0.08436	0.0929
695.624	-0.01288	0.08205	0.095
696.377	-0.01003	0.07359	0.0964
697.129	-0.00951	0.06939	0.09786
697.881	-0.00706	0.06203	0.09911
698.633	-0.00512	0.05618	0.09845
699.385	-0.00271	0.05327	0.09913
700.137	-0.00133	0.04856	0.09783
700.889	0.00175	0.04104	0.09676
701.641	0.00404	0.03882	0.09441
702.392	0.00639	0.0339	0.09542
703.144	0.00886	0.02782	0.09343
703.895	0.01181	0.02226	0.0938
704.647	0.01272	0.02154	0.08942
705.398	0.01768	0.01621	0.08832
706.15	0.0186	0.01328	0.0853
706.901	0.02197	0.01081	0.083
707.652	0.02405	0.01127	0.07939
708.403	0.02711	0.01183	0.07592
709.154	0.03008	0.00633	0.07062
709.905	0.03191	0.00827	0.06786
710.656	0.03509	0.01048	0.06282
711.407	0.03816	0.00824	0.05872
712.158	0.03939	0.01093	0.05392
712.908	0.04197	0.00951	0.04843
713.659	0.0449	0.00664	0.0445
714.409	0.04963	0.00226	0.03884
715.16	0.04975	-0.000943053	0.03646
715.91	0.05261	-0.00538	0.03268
716.66	0.05333	-0.01461	0.02891
717.411	0.05424	-0.0194	0.02252
718.161	0.05701	-0.02373	0.01962
718.911	0.05718	-0.02897	0.01357
719.661	0.05991	-0.03432	0.00961
720.411	0.06112	-0.03756	0.00554
721.16	0.06174	-0.0433	0.00219
721.91	0.0622	-0.04126	-0.00421
722.66	0.064	-0.04356	-0.0059
723.41	0.06224	-0.04483	-0.00898
724.159	0.06172	-0.04805	-0.01272
724.909	0.0621	-0.05119	-0.0154
725.658	0.06047	-0.05146	-0.01787
726.407	0.05908	-0.05154	-0.02171
727.156	0.05708	-0.05524	-0.02039
727.906	0.05506	-0.05977	-0.02243
728.655	0.05397	-0.06142	-0.0255
729.404	0.05232	-0.06376	-0.02577
730.153	0.04855	-0.07065	-0.02832
730.902	0.04501	-0.07186	-0.02846
731.65	0.04205	-0.07525	-0.02987
732.399	0.03806	-0.07839	-0.03045
733.148	0.03313	-0.08353	-0.0307
733.896	0.02967	-0.08364	-0.03276
734.645	0.02485	-0.08601	-0.03362
735.393	0.01899	-0.08799	-0.03461
736.141	0.01438	-0.09182	-0.03504
736.89	0.01001	-0.09412	-0.03689
737.638	0.00387	-0.09768	-0.03908
738.386	-0.00114	-0.09951	-0.04112
739.134	-0.00767	-0.1015	-0.04296
739.882	-0.01318	-0.10607	-0.04469
740.63	-0.01985	-0.10664	-0.04715
741.378	-0.02594	-0.11068	-0.05096
742.125	-0.03205	-0.11416	-0.05399
742.873	-0.0379	-0.11694	-0.05756
743.621	-0.04389	-0.11718	-0.06115
744.368	-0.04957	-0.11975	-0.06434
745.116	-0.05376	-0.12008	-0.06737
745.863	-0.05883	-0.12185	-0.07053
746.61	-0.06481	-0.12098	-0.07521
747.357	-0.06828	-0.12132	-0.07752
748.105	-0.07212	-0.11811	-0.07824
748.852	-0.07525	-0.11583	-0.08185
749.599	-0.08026	-0.11267	-0.08396
750.346	-0.08196	-0.10707	-0.08479
751.092	-0.0847	-0.10364	-0.08582
751.839	-0.08584	-0.09894	-0.08669
752.586	-0.08761	-0.09261	-0.08586
753.332	-0.08886	-0.08798	-0.08449
754.079	-0.08723	-0.08224	-0.084
754.825	-0.08531	-0.07455	-0.08211
755.572	-0.08431	-0.07017	-0.08142
756.318	-0.08324	-0.06535	-0.07735
757.064	-0.08226	-0.05927	-0.07476
757.81	-0.07957	-0.05496	-0.07308
758.556	-0.07725	-0.04843	-0.07041
759.302	-0.07533	-0.04609	-0.06878
760.048	-0.07238	-0.04257	-0.06555
760.794	-0.06994	-0.0383	-0.06309
761.54	-0.06655	-0.03496	-0.06115
762.286	-0.06587	-0.03101	-0.05768
763.031	-0.06249	-0.02937	-0.05653
763.777	-0.05962	-0.02772	-0.05551
764.522	-0.05771	-0.02791	-0.05339
765.268	-0.05412	-0.02801	-0.05171
766.013	-0.05253	-0.02825	-0.04836
766.758	-0.05075	-0.02071	-0.04836
767.503	-0.0491	-0.02246	-0.04785
768.248	-0.04665	-0.02202	-0.04891
768.993	-0.04454	-0.0224	-0.04502
769.738	-0.04291	-0.02158	-0.04332
770.483	-0.04175	-0.02235	-0.04436
771.228	-0.03831	-0.0203	-0.04286
771.973	-0.03862	-0.02138	-0.04323
772.717	-0.0382	-0.01868	-0.04133
773.462	-0.03461	-0.02204	-0.04204
774.206	-0.03318	-0.01771	-0.03945
774.951	-0.03321	-0.01697	-0.0401
775.695	-0.0303	-0.01633	-0.03813
776.439	-0.03078	-0.01925	-0.03748
777.183	-0.02837	-0.01952	-0.03846
777.928	-0.02849	-0.0185	-0.03897
778.672	-0.02702	-0.02006	-0.03596
779.415	-0.02484	-0.01902	-0.03601
780.159	-0.02564	-0.01733	-0.03482
780.903	-0.02303	-0.01862	-0.03812
781.647	-0.02321	-0.01507	-0.03389
782.39	-0.02353	-0.01939	-0.03343
783.134	-0.0219	-0.01811	-0.03134
783.877	-0.02236	-0.0188	-0.03337
784.621	-0.01916	-0.01443	-0.03145
785.364	-0.02049	-0.01393	-0.03184
786.107	-0.01775	-0.01524	-0.03029
786.851	-0.01736	-0.01938	-0.03204
787.594	-0.01907	-0.01514	-0.03305
788.337	-0.01739	-0.01836	-0.03247
789.08	-0.0162	-0.01281	-0.02982
789.822	-0.01431	-0.01664	-0.03105
790.565	-0.01663	-0.01629	-0.02952
791.308	-0.01481	-0.01157	-0.02952
792.051	-0.01475	-0.01601	-0.02873
792.793	-0.01519	-0.01079	-0.02807
793.536	-0.00962	-0.017	-0.0287
794.278	-0.01148	-0.01821	-0.02909
795.02	-0.01417	-0.01652	-0.02888
795.763	-0.01137	-0.01925	-0.02861
796.505	-0.01146	-0.00972	-0.02678
797.247	-0.01243	-0.01812	-0.02919
797.989	-0.01216	-0.00899	-0.02811
798.731	-0.00964	-0.00677	-0.02652
799.473	-0.01162	-0.01168	-0.027
800.214	-0.00997	-0.01555	-0.0277
800.956	-0.00989	-0.01687	-0.02653
801.698	-0.01098	-0.0152	-0.02807
802.439	-0.00874	-0.01359	-0.03009
803.181	-0.00922	-0.01644	-0.02873
803.922	-0.0078	-0.01513	-0.02601
804.663	-0.00684	-0.00307	-0.02712
805.405	-0.00845	-0.01453	-0.024
806.146	-0.00646	-0.01078	-0.0277
806.887	-0.00766	-0.01409	-0.02842
807.628	-0.00937	-0.01237	-0.02517
808.369	-0.00629	-0.01066	-0.02528
809.11	-0.00562	-0.02066	-0.02621
809.85	-0.00827	-0.01438	-0.03035
810.591	-0.00619	-0.00974	-0.02585
811.332	-0.0072	-0.01305	-0.02438
812.072	-0.00488	-0.01397	-0.02697
812.813	-0.00677	-0.00826	-0.02753
813.553	-0.00786	-0.01023	-0.02433
814.293	-0.00469	-0.00996	-0.02663
815.033	-0.00749	-0.01244	-0.02343
815.774	-0.00442	-0.00663	-0.02731
816.514	-0.00509	-0.01227	-0.02526
817.254	-0.00243	-0.00968	-0.02538
817.994	-0.00294	-0.0152	-0.02754
818.733	-0.00307	-0.0154	-0.02153
819.473	-0.00313	-0.00871	-0.02933
820.213	-0.0017	-0.00457	-0.02363
820.952	-0.00734	-0.00984	-0.02665
821.692	-0.00444	-0.0093	-0.02514
822.431	-0.00268	-0.0071	-0.02858
823.171	-0.00211	-0.00781	-0.02474
823.91	-0.00184	-0.00849	-0.02488
824.649	-0.00365	-0.00144	-0.02579
825.388	-0.00438	-0.00631	-0.02543
826.127	-0.0066	-0.00616	-0.02739
826.866	-0.000798984	-0.00756	-0.02615
827.605	-0.00396	-0.009	-0.02515
828.344	-0.0032	-0.01307	-0.0266
829.083	-0.000604996	-0.00849	-0.02327
829.821	0.000681225	-0.00708	-0.01942
830.56	-0.00059614	-0.01234	-0.02745
831.298	-0.00456	-0.01061	-0.02925
832.037	-0.0053	-0.00923	-0.023
832.775	-0.00125	-0.00855	-0.01685
833.513	-0.0025	0.00268	-0.02091
834.252	-0.00419	-0.01062	-0.02253
834.99	-0.00172	-0.01229	-0.02685
835.728	0.00464	-0.00454	-0.02313
836.466	0.000652693	-0.01217	-0.01963
837.204	-0.00164	-0.01107	-0.02297
837.941	-0.00124	-0.01226	-0.0179
838.679	-0.000504845	-0.00461	-0.02164
839.417	0.000807809	-0.00816	-0.024
840.154	-0.00172	-0.0076	-0.01865
840.892	-0.00191	-0.00644	-0.0224
841.629	-0.000671984	-0.00179	-0.02195
842.366	-0.00261	-0.01223	-0.0275
843.104	0.0017	0.000489173	-0.02206
843.841	0.000159709	-0.00618	-0.02667
844.578	-0.00526	0.0026	-0.02061
845.315	-0.00125	-0.0016	-0.02266
846.052	0.00144	-0.01247	-0.02139
846.789	0.000834908	-0.00114	-0.02202
847.525	-3.60968e-05	-0.01299	-0.02405
848.262	0.00523	-0.00931	-0.02922
848.999	-0.000269596	-0.00814	-0.01913
849.735	0.000139823	-0.00203	-0.02014
850.472	0.0024	-0.00435	-0.02705
851.208	0.00159	-0.00226	-0.01744
851.944	0.00274	-0.00874	-0.02119
852.68	0.00496	0.00303	-0.0228
853.416	0.00134	-0.0061	-0.02066
854.153	0.00342	-0.00251	-0.02209
854.888	0.000668823	-0.00736	-0.026
855.624	0.000548693	-0.00131	-0.02441
856.36	0.000639972	-0.00449	-0.02215
857.096	0.00602	-0.00436	-0.02178
857.832	0.00527	0.00616	-0.02406
858.567	0.0012	-0.00928	-0.02186
859.303	0.00452	-0.00103	-0.02061
860.038	0.00459	-0.01158	-0.02181
860.773	0.00495	0.00114	-0.01597
861.509	0.00552	-0.00605	-0.02018
862.244	0.000577146	-0.00249	-0.02553
862.979	0.00179	-0.00353	-0.01944
863.714	0.0053	0.00283	-0.02597
864.449	0.00602	-0.00738	-0.0177
865.184	0.00744	-0.00879	-0.02478
865.918	0.00328	-0.00514	-0.01764
866.653	0.00129	-0.00667	-0.01905
867.388	0.00645	0.000225701	-0.02392
868.122	-0.000271835	-0.00367	-0.01994
868.857	0.00717	0.00481	-0.01889
869.591	0.00612	-0.00793	-0.01419
870.325	0.00162	-0.01229	-0.01931
871.059	0.00565	-0.0077	-0.02094
871.794	0.00234	0.000587841	-0.01313
872.528	0.00763	-0.0094	-0.02275
873.262	0.00437	-0.00407	-0.02085
873.995	4.2563e-05	-0.00376	-0.01434
874.729	0.00376	-0.00838	-0.01535
875.463	0.01044	0.00218	-0.01762
876.197	0.00543	0.000205729	-0.02641
876.93	0.00108	-0.00122	-0.01897
877.664	-0.00019619	0.00199	-0.01592
878.397	0.00343	-0.00744	-0.01707
879.13	-0.00133	-0.000928839	-0.01996
879.864	0.01497	-3.76195e-05	-0.01831
880.597	0.00556	-0.0074	-0.02017
881.33	0.00494	-0.00445	-0.01681
882.063	0.00561	-0.000499234	-0.01552
882.796	0.00965	0.00369	-0.01965
883.529	0.00284	-0.00627	-0.01674
884.261	0.0038	-0.00258	-0.00983
884.994	0.00494	-0.00223	-0.0232
885.727	0.00304	-0.01433	-0.01592
886.459	0.00595	0.00375	-0.02344
887.192	0.00336	0.00308	-0.02068
887.924	0.00817	0.00308	-0.01316
888.656	0.00731	-0.00809	-0.01692
889.388	0.0051	-0.0074	-0.02366
890.121	0.01238	-0.0037	-0.01298
890.853	0.00501	-0.00205	-0.01832
891.584	0.00735	-0.00164	-0.01654
892.316	0.00655	0.00103	-0.01062
893.048	0.0065	-0.00727	-0.01807
893.78	0.00227	0.0071	-0.02072
894.511	0.00248	0.00105	-0.00942
895.243	0.00469	-0.00343	-0.01397
895.974	0.00542	-0.00174	-0.01368
896.706	0.00849	-0.00785	-0.01915
897.437	0.00251	-0.00745	-0.01898
898.168	0.000334422	-0.00239	-0.01893
898.9	0.00443	-0.00442	-0.02328
899.631	0.00632	0.00121	-0.01615
900.362	0.00754	0.00762	-0.02546
901.092	0.01143	-0.0035	-0.01373
901.823	0.00767	-0.00692	-0.01635
902.554	0.00334	-0.01097	-0.01607
903.285	0.01521	-0.00613	-0.01868
904.015	0.00719	-0.01179	-0.01284
904.746	0.00892	-0.000937108	-0.02155
905.476	0.0082	0.00217	-0.00932
906.206	0.00622	-0.00205	-0.01997
906.937	0.00816	-0.00181	-0.01304
907.667	0.00885	-0.00899	-0.00956
908.397	0.01389	-0.00262	-0.01476
909.127	0.00433	0.002	-0.01304
909.857	-0.00252	0.000475854	-0.01452
910.587	0.00883	-0.0067	-0.01408
911.316	0.00517	-0.000685027	-0.01172
912.046	0.00807	-0.00813	-0.01022
912.776	0.0102	-0.00428	-0.0121
913.505	0.00793	-0.00288	-0.01128
914.235	0.00457	-0.01501	-0.01296
914.964	0.00319	-0.00526	-0.01117
915.693	0.0106	0.01034	-0.01456
916.422	0.00384	0.000806891	-0.01351
917.151	0.0096	0.003	-0.01475
917.88	-0.00236	-0.00212	-0.01511
918.609	0.01143	0.00201	-0.01269
919.338	0.01275	-0.00157	-0.01054
920.067	-0.00125	-0.00527	-0.0176
920.796	0.00968	0.00411	-0.01237
921.524	0.00546	0.00358	-0.01524
922.253	0.00709	0.00104	-0.0149
922.981	0.00492	-0.00323	-0.012
923.71	0.00998	-0.00412	-0.021
924.438	0.01187	0.00178	-0.01043
925.166	0.00393	-0.00867	-0.01059
925.894	0.0039	0.00166	-0.01722
926.622	0.01205	-0.000937148	-0.01194
927.35	0.00839	-0.000982105	-0.00257
928.078	0.01097	0.0015	-0.00891
928.806	0.00897	-0.00865	-0.01006
929.534	0.00349	0.00134	-0.01509
930.261	0.00802	-0.00977	-0.0179
930.989	0.0117	0.00413	-0.00861
931.716	0.00537	-0.00742	-0.00727
932.444	0.00726	0.00376	-0.01304
933.171	0.0212	0.00764	-0.00881
933.898	0.01707	-0.00513	-0.00736
934.625	0.00814	0.00837	-0.01553
935.352	0.00824	0.0039	-0.0018
936.079	0.00719	0.00447	-0.00464
936.806	0.00892	0.000167899	-0.00572
937.533	0.01142	-0.00534	-0.01501
938.26	0.00518	-0.000647127	-0.00964
938.986	0.01778	-0.00315	-0.00879
939.713	0.01051	0.00249	-0.01236
940.439	0.00975	-0.00265	-0.01044
941.166	0.00133	0.0026	-0.01036
941.892	0.00802	0.00062623	-0.01767
942.618	0.01436	-0.00146	-0.01149
943.344	0.00912	-0.00621	-0.02024
944.07	0.00393	-0.00193	-0.01122
944.796	0.00756	-0.00339	-0.00595
945.522	0.01588	-0.00608	-0.00838
946.248	0.00877	-0.000693366	-0.01456
946.974	0.00506	0.00601	-0.01283
947.699	0.01444	-0.00115	-0.00218
948.425	0.00207	0.00452	-0.00717
949.15	0.01544	0.00396	-0.01004
949.876	0.0053	0.00415	-0.00973
950.601	0.01168	0.00101	-0.01196
951.326	0.00979	0.00717	-0.00271
952.051	0.01458	0.00118	-0.00296
952.776	0.00925	-0.00226	-0.01025
953.501	0.00914	0.00491	-0.00624
954.226	0.01473	-0.00208	-0.01022
954.951	0.00888	0.00881	-0.00543
955.676	0.00631	-0.00475	-0.0139
956.4	0.01489	0.00531	-0.00333
957.125	0.0106	0.00387	-0.0128
957.849	0.02235	-0.004	-0.00525
958.574	0.01235	0.00742	-0.00768
959.298	0.01615	0.00337	-0.00869
960.022	0.000786214	0.00199	-0.00687
960.747	0.01939	0.00861	-0.00395
961.471	0.00214	0.01119	-0.00833
962.195	0.0072	0.0044	-0.01127
962.918	0.00537	0.01051	-0.00863
963.642	0.01359	-0.00222	-0.00329
964.366	0.01826	0.00772	-0.01088
965.09	0.00316	-0.01039	-0.01066
965.813	0.01164	9.77969e-05	-0.00315
966.537	0.00374	0.00124	-0.01017
967.26	0.00176	0.0034	-0.01273
967.983	0.01525	0.0117	-0.0052
968.706	0.00917	-0.01246	-0.00916
969.43	0.0073	0.00799	-0.00819
970.153	0.00482	0.00673	-0.00361
970.876	0.01302	0.00558	-0.00239
971.598	0.0111	0.00505	-0.01946
972.321	0.0014	0.00483	-0.00482
973.044	0.01385	0.00552	-0.00667
973.767	0.00428	0.00335	-0.00301
974.489	0.01335	0.01376	-0.00453
975.212	0.00562	0.01444	-0.01027
975.934	0.00667	0.00477	-0.0031
976.656	9.05645e-05	-0.00228	-0.00689
977.378	0.00875	0.00243	-0.00787
978.101	0.00698	0.001	-0.00555
978.823	-0.00312	0.00732	-0.01236
979.545	0.02265	-0.00457	-0.01552
980.266	0.01271	-0.00528	-0.0099
980.988	0.00842	0.0089	-0.00901
981.71	0.00892	0.00305	0.00328
982.432	0.00904	-0.00578	-0.00873
983.153	0.0129	-0.01041	-0.01129
983.875	0.00971	0.00191	-0.01356
984.596	0.00342	-0.00254	0.00268
985.317	0.01066	-0.00836	-0.00399
986.038	0.01168	0.01075	-0.00998
986.759	0.00151	0.00445	-0.01531
987.481	0.00072206	0.00221	-0.00821
988.201	0.0044	0.00515	-0.00436
988.922	0.00516	0.00984	-0.00381
989.643	0.01109	0.00261	-0.01082
990.364	0.00226	0.00319	-0.00188
991.084	0.0078	0.00312	-0.00631
991.805	0.00912	0.00633	0.00197
992.525	-0.00262	0.0079	-0.00402
993.246	0.00828	-0.000747407	-0.00373
993.966	0.00753	0.00495	-0.0059
994.686	0.01576	-0.00326	-0.01162
995.406	0.0039	0.00898	0.00566
996.126	0.02092	0.00487	0.000913428
996.846	0.00464	0.00508	-0.00182
997.566	0.01194	0.000129832	0.000216336
998.286	0.00371	-0.00375	-0.00972
999.005	0.01434	0.00536	-0.00184
999.725	0.01996	-0.00295	-0.01257
1000.44	0.00436	0.00507	-0.01363
1001.16	0.00939	0.01879	-0.01605
1001.88	0.00993	0.01282	-0.01266
1002.6	0.02108	-0.00401	0.00282
1003.32	0.02396	0.01044	-0.01005
1004.04	0.02245	0.01193	-0.01058
1004.76	0.01475	0.01015	-0.00764
1005.48	0.01593	-0.00532	-0.01029
1006.2	0.01151	0.00739	-0.00897
1006.92	0.01402	0.01653	0.00412
1007.63	0.01375	0.00262	-0.00942
1008.35	0.01789	0.01126	-0.00885
1009.07	0.00239	0.00615	-0.01497
1009.79	0.01358	0.01723	-0.00674
1010.51	0.02221	-0.0058	-0.01077
1011.23	0.00539	-0.01272	-0.00526
1011.94	0.00786	0.0151	-0.00779
1012.66	0.02159	0.01041	-0.01049
1013.38	0.021	0.00496	-0.00957
1014.1	0.0162	-0.00244	-0.01174
1014.82	0.00721	0.00798	-0.00594
1015.53	0.01099	0.00659	-0.012
1016.25	0.0036	0.000120329	-0.01557
1016.97	0.0106	0.00264	-0.00591
1017.69	0.0234	-0.000453822	-0.00977
1018.4	0.01043	0.01352	-0.00961
1019.12	0.02051	-0.01555	-0.00824
1019.84	0.01406	0.00568	-0.00837
1020.56	0.02499	0.000609109	-0.00637
1021.27	0.02437	0.00462	0.00237
1021.99	0.01592	0.00208	-0.00492
1022.71	0.01284	0.01865	-0.00468
1023.42	0.0044	0.00379	-0.000277761
1024.14	0.01477	0.01281	-0.00632
1024.86	0.00525	-0.00488	0.00453
1025.57	0.02083	0.00147	-0.00236
1026.29	-0.00396	0.00484	0.00179
1027.01	0.01171	0.0211	-0.01691
1027.72	0.01287	0.0054	-0.0105
1028.44	0.01484	-0.00928	-0.01636
1029.15	0.01946	-0.00415	-0.005
1029.87	0.00155	0.01531	-0.00487
1030.59	0.01754	0.00257	-0.01073
1031.3	0.01692	0.01053	-0.0167
1032.02	0.02035	-0.00279	-0.00384
1032.73	0.02354	0.02475	-0.00953
1033.45	0.02191	0.00754	-0.01533
1034.16	0.01422	0.02713	0.00268
1034.88	0.01171	0.0034	-0.01104
1035.6	0.03327	0.00511	-0.01406
1036.31	0.01069	0.01929	-0.0067
1037.03	0.01666	0.02482	-0.00784
1037.74	0.01171	0.03131	0.01094
1038.46	0.0184	0.00574	0.000783247
1039.17	0.02502	-0.01163	-0.00808
1039.89	0.00959	0.00803	-0.00894
1040.6	0.01247	0.00422	-0.00725
1041.31	0.02544	0.00615	-0.00794
1042.03	0.01887	0.02587	0.00101
1042.74	0.00515	0.00291	-0.00172
1043.46	0.02279	0.03545	0.01112
1044.17	0.01492	-0.00759	-0.00521
1044.89	0.02114	-0.00955	0.000714316
1045.6	0.04092	0.00467	-0.00385
1046.31	0.02141	-0.0089	-0.00592
1047.03	-0.00119	0.01574	-0.00225
1047.74	0.0042	-0.01401	-0.00136
1048.46	-0.00534	0.02155	-0.01262
1049.17	-0.02193	0.00529	-0.000747409
1049.88	-0.02595	0.02611	-0.00451
1050.6	0.01482	-0.01686	-0.0275
1051.31	0.00877	-0.00704	-0.01029
1052.02	0.01406	0.0106	-0.02534
1052.74	0.01672	0.00403	0.00123
1053.45	0.00604	0.01361	0.00322
1054.16	0.01175	0.0227	-0.00978
1054.88	0.000603347	0.03514	0.00252
1055.59	0.00362	-0.00439	-0.01221
1056.3	8.95449e-05	-0.00756	-0.01217
1057.01	-0.01165	0.01003	-0.01328
1057.73	0.01607	0.01006	-0.00665
1058.44	0.02666	-0.04626	-0.00703
1059.15	0.01649	0.01634	-0.00621
1059.86	0.01488	0.02402	0.00373
1060.58	0.01176	-0.0051	-0.00611
1061.29	2.71246e-05	-0.01454	0.00218
1062	0.02346	-0.00264	-0.02295
1062.71	0.00636	0.00206	-0.00805
1063.42	0.01773	0.0054	-0.00544
1064.14	0.01414	-0.01831	-0.00455
1064.85	0.01297	-0.03373	-0.03013
1065.56	0.02592	-0.00455	-0.01578
1066.27	0.01588	0.00114	-0.02866
1066.98	-0.000370408	0.00693	-0.01064
1067.69	0.02234	0.00706	0.01156
1068.4	-0.00344	0.05432	-0.00754
1069.12	0.02949	0.01742	-0.03382
1069.83	0.01947	-0.04023	-0.00582
1070.54	-0.01374	0.00956	-0.02322
1071.25	-0.00857	0.00434	-0.02187
1071.96	0.00367	-0.00436	-0.00182
1072.67	0.02932	0.02529	-0.00935
1073.38	-0.01668	0.0248	-0.00729
1074.09	0.02595	0.00613	-0.01144
1074.8	0.03329	-0.01494	0.00452
1075.51	-0.00842	-0.01153	-0.00144
1076.22	0.02154	-0.01043	0.00236
1076.93	0.01088	-0.0169	-0.02592
1077.64	0.00324	0.03231	0.00568
1078.35	-0.00308	0.04128	0.00293
1079.06	0.01118	-0.03225	-0.00987
1079.77	0.0098	0.05138	-0.00321
1080.48	0.02068	0.03932	-0.01196
1081.19	0.00683	-0.00981	-0.00809
1081.9	0.00283	-0.04181	-0.00703
1082.61	0.00392	-0.0316	-0.02777
1083.32	-0.000179205	-0.00951	-0.00774
1084.03	-0.01138	0.00191	0.01152
1084.74	0.000879499	-0.00986	-0.00763
1085.45	0.00632	0.01021	-0.00366
1086.16	0.00508	0.02576	0.00133
1086.87	0.0067	0.00328	-0.00812
1087.58	0.02377	0.02937	-0.00344
1088.29	0.03367	0.05937	-0.01525
1088.99	0.01367	-0.00117	-0.000609658
1089.7	0.00279	-0.03349	-0.02695
1090.41	0.0261	0.00418	-0.013
1091.12	0.00531	0.01305	-0.02498
1091.83	0.01391	0.03217	-0.03333
1092.54	-0.000641424	0.02846	-0.00338
1093.24	-0.02556	0.00221	-0.000826716
1093.95	0.00433	0.00184	0.00949
1094.66	0.00294	0.05552	-0.01802
1095.37	-0.00151	-0.01161	-0.02682
1096.08	0.01044	0.01692	-0.02609
1096.78	-0.00773	0.01264	-0.02453
1097.49	0.02692	0.00826	-0.00777
1098.2	0.02031	0.01564	-0.0203
1098.91	-0.01018	-0.03696	-0.02316
1099.61	0.01534	0.04087	-0.00939
1100.32	-0.00986	-0.00295	-0.05511
1101.03	0.00675	0.00441	-0.00715
1101.74	-0.00754	0.02013	-0.03505
1102.44	0.01285	0.03652	-0.00947
1103.15	-0.02556	0.01793	-0.00239
1103.86	-0.02987	0.06397	0.00844
1104.56	0.02995	0.04721	-0.01727
1105.27	-0.00582	0.02046	-0.03831
1105.98	0.01905	-0.00648	-0.02278
1106.68	-0.02864	-0.01241	-0.02494
1107.39	-0.04664	-0.0109	-0.00618
1108.1	-0.02101	0.03886	-0.02803
1108.8	0.007	0.01553	-0.02645
1109.51	-0.0106	-0.000169075	-0.02014
1110.21	-0.01607	-0.00271	-0.00989
1110.92	-0.02241	0.04265	-0.02139
1111.63	-0.0152	0.01741	-0.01434
1112.33	-0.00561	-0.00367	-0.00585
1113.04	-0.00507	0.06184	-0.01753
1113.74	-0.02136	-0.00875	-0.03185
1114.45	0.00767	0.01946	-0.0107
1115.15	0.000628417	0.02148	-0.02352
1115.86	-0.00588	-0.01867	-0.01209
1116.57	-0.01304	0.02119	-0.04502
1117.27	0.00908	-0.00113	-0.02903
1117.98	0.00373	-0.0048	-0.03728
1118.68	-0.02886	0.01034	-0.0184
1119.39	-0.02823	0.03001	-0.01634
1120.09	-0.00358	-0.02107	-0.01414
1120.8	-0.0255	-0.00929	-0.00619
1121.5	-0.00918	0.00543	-0.0322
1122.2	-0.01126	-0.01172	-0.00856
