# Supplementary material for: Chiral plasmonic superlattices from template-assisted assembly of achiral nanoparticles
Source: Nat Commun. 2025 Feb 16;16:1687. doi: 10.1038/s41467-025-56999-0 (PMC11830766; doi:10.1038/s41467-025-56999-0)
Supplement: Supplementary file 3 — Source Data [file 41467_2025_56999_MOESM3_ESM.zip › source data/Suppl.Fig/Suppl. Fig. 16 SU8 (double triskelion)/Ltriskelion+SU8+Rtriskelion.xlsx]

## Sheet: Sheet1
	Ltriskelion	Ltriskelion+SU8	Ltriskelion+SU8+Rtriskelion
351.607	0.0241	0.00319	-0.00414
352.39	0.03857	0.03159	0.03363
353.172	-0.04146	-0.13184	-0.02451
353.954	-0.06734	0.05493	0.07582
354.737	-0.01734	-0.10894	0.02578
355.519	-0.02946	-0.07174	0.06225
356.301	0.00772	-0.02501	0.01694
357.083	-0.00043185	-0.06857	-0.0367
357.865	-0.04515	-0.02766	-0.0141
358.647	0.01008	-0.02507	0.08661
359.429	-0.01624	-0.07792	0.00756
360.211	0.09024	0.00223	0.01384
360.993	0.01115	0.08915	0.0313
361.775	0.03923	0.04939	0.01199
362.557	0.03561	0.01359	0.06835
363.338	-0.05478	-0.11545	0.0389
364.12	-0.08374	0.13449	-0.01736
364.902	0.03185	-0.01574	0.04144
365.683	0.00691	0.07799	0.0659
366.464	0.00855	0.07007	-0.00981
367.246	0.04106	0.072	-0.04372
368.027	-0.00181	-0.0554	-0.02266
368.808	0.10006	0.02141	0.03331
369.589	-0.03866	-0.02176	-0.00691
370.371	0.00545	-0.04022	0.03751
371.152	-0.07303	0.02027	0.00746
371.933	0.03581	-0.05522	-0.00753
372.713	0.11545	0.12216	0.05228
373.494	-0.00539	0.02805	0.02807
374.275	0.0064	0.02272	0.02817
375.056	-0.02011	0.02449	-0.02863
375.837	0.05291	0.02462	0.00568
376.617	0.01551	0.05071	-0.04497
377.398	0.00402	0.04402	-0.02542
378.178	0.00687	0.03605	0.02605
378.959	-0.04724	0.00754	0.01702
379.739	-0.01516	-0.03065	0.04095
380.519	0.00297	0.06237	0.02809
381.299	-0.01664	-0.00125	-0.01787
382.08	0.01044	0.02106	-0.00691
382.86	0.00439	0.01593	-0.04741
383.64	0.02778	-0.03346	-0.0088
384.42	0.05345	0.0111	0.01625
385.2	0.0343	0.00166	0.01351
385.98	0.0378	0.01292	-0.02296
386.759	-0.00162	-0.00457	-0.00107
387.539	0.03033	0.01245	0.00663
388.319	0.05108	0.00125	-0.01049
389.098	0.03787	-0.01429	-0.01725
389.878	0.02687	-0.00151	0.01434
390.657	0.01647	-0.01252	0.00752
391.437	0.01513	0.0143	-0.02737
392.216	0.03789	-0.01928	0.01545
392.995	0.03898	0.01773	0.01096
393.775	0.04673	-0.023	-0.01815
394.554	0.0332	0.00196	0.00422
395.333	0.01047	0.01207	0.02106
396.112	0.03851	0.01478	-0.00934
396.891	0.02522	0.00224	-0.01117
397.67	0.03095	-0.0049	0.01769
398.449	0.0228	-0.0065	0.00243
399.228	0.02533	0.0015	-0.00748
400.006	0.01501	-0.00994	-0.01032
400.785	0.02744	-0.02296	0.00142
401.564	0.01736	0.01235	-0.01403
402.342	0.02687	0.01598	0.00386
403.121	0.03333	-0.00473	-0.00017339
403.899	0.00801	-0.00145	-0.00556
404.677	0.03915	0.00796	0.00611
405.456	0.03029	0.0126	-0.00416
406.234	0.03696	-0.00155	-0.00796
407.012	0.04566	-0.00189	0.00643
407.79	0.04446	-0.00556	0.00496
408.568	0.03389	-0.00574	0.00119
409.346	0.01749	-0.00411	-0.0016
410.124	0.03604	0.00407	-0.01981
410.902	0.03793	0.01046	0.00227
411.68	0.03366	0.00973	0.00105
412.457	0.04052	-0.00272	0.00132
413.235	0.03472	0.00971	0.00477
414.013	0.05718	0.01497	-0.0048
414.79	0.03284	-0.000878979	-0.00772
415.568	0.03984	0.00218	-0.00775
416.345	0.03856	0.0078	-0.00684
417.122	0.04072	0.00974	-0.0059
417.9	0.04841	0.0047	0.00113
418.677	0.04355	0.00201	-0.00536
419.454	0.03696	0.000649347	0.000232082
420.231	0.04496	-0.00434	-0.00455
421.008	0.04562	0.00319	-0.00163
421.785	0.04503	0.00712	-0.00265
422.562	0.03132	0.01838	0.00106
423.339	0.03916	0.00874	-0.000907056
424.116	0.04213	0.01015	-0.00539
424.892	0.03628	0.00651	-0.000286932
425.669	0.03802	0.00374	0.000321564
426.445	0.04183	0.00559	-0.01054
427.222	0.02688	0.01337	0.00164
427.998	0.04255	-0.00106	0.00644
428.775	0.03415	0.00968	0.00328
429.551	0.03734	0.012	0.000992687
430.327	0.04629	0.01055	-0.00619
431.104	0.03954	-0.000684657	-0.01636
431.88	0.04217	0.00792	-0.00219
432.656	0.03046	0.00542	-0.00484
433.432	0.03784	0.000212729	-0.00349
434.208	0.03772	0.00226	0.00588
434.983	0.03725	0.01324	-0.00706
435.759	0.02875	0.00609	0.00406
436.535	0.03816	0.00643	-0.00368
437.311	0.03722	0.00216	-0.00714
438.086	0.04885	0.00392	-0.00516
438.862	0.04016	-0.00194	-0.00361
439.637	0.02418	0.0054	-0.00054977
440.413	0.0318	0.00285	-0.00025962
441.188	0.03782	0.00202	0.00114
441.963	0.03595	-0.0039	0.00275
442.739	0.03447	0.00275	-0.00248
443.514	0.0326	-0.00197	0.000396291
444.289	0.02293	0.00103	-0.00524
445.064	0.03405	0.00684	0.00447
445.839	0.02863	-0.000313636	-0.00072343
446.614	0.03072	0.000240003	-0.00305
447.389	0.03046	0.00237	-0.00418
448.163	0.02716	0.00358	-0.00393
448.938	0.03382	0.00425	-0.00393
449.713	0.02078	0.00208	-0.00537
450.487	0.03739	-0.00458	-0.00619
451.262	0.02929	0.00377	-0.000256757
452.036	0.02709	0.00339	-0.00379
452.811	0.03161	-0.0052	3.99363e-05
453.585	0.02794	0.00273	-0.00113
454.359	0.02689	-0.00101	0.000193424
455.133	0.02868	-0.00268	0.00153
455.907	0.03069	-0.00396	-0.00312
456.682	0.02553	-0.00687	-0.00269
457.456	0.02574	-0.00112	-1.98632e-05
458.229	0.02783	-0.000942055	-0.00369
459.003	0.03088	-0.00519	-0.00167
459.777	0.03176	-0.000554401	-0.00181
460.551	0.02926	0.00489	-0.00289
461.325	0.03203	-0.000792138	-0.000716492
462.098	0.03047	0.00364	-0.00195
462.872	0.02533	-0.00198	-0.0036
463.645	0.02917	-0.000975371	-0.000531112
464.419	0.02586	-0.00298	-0.00188
465.192	0.02328	0.00185	-0.00328
465.965	0.02917	-0.00349	-0.00247
466.738	0.02255	0.000699863	0.000976723
467.512	0.02236	-0.00214	0.000578549
468.285	0.01901	0.00567	0.000905288
469.058	0.0269	-0.000970449	-0.00519
469.831	0.0258	-0.00378	-0.00213
470.603	0.0249	0.000798432	-0.00177
471.376	0.02806	-0.000872343	-0.00388
472.149	0.02499	-0.00397	-0.00453
472.922	0.02694	-0.00185	-0.00422
473.694	0.02474	-0.00561	-0.00293
474.467	0.01907	0.000519679	0.00134
475.239	0.02485	-0.00184	-0.000452893
476.012	0.02267	0.00296	-0.0064
476.784	0.02436	-0.00226	-0.00232
477.556	0.02392	0.00402	0.000163129
478.329	0.02401	-0.00241	0.000579146
479.101	0.02289	0.000188784	-0.00232
479.873	0.02791	-0.00257	-0.00285
480.645	0.02494	-0.00189	0.00266
481.417	0.0256	7.38068e-05	-0.00469
482.189	0.02476	-0.00411	-0.00341
482.961	0.02043	0.00109	-0.00174
483.732	0.02275	-0.000626036	0.00023921
484.504	0.02294	0.00167	-0.000909171
485.276	0.02671	-0.000292341	0.000689884
486.047	0.02388	0.00093688	-0.003
486.819	0.02226	-0.0038	-0.00313
487.59	0.02142	-0.000928332	-0.00455
488.362	0.02238	0.00269	-0.00392
489.133	0.02116	-0.000496646	-0.00279
489.904	0.02433	-0.00367	-0.00294
490.675	0.0273	-0.000591676	-0.00473
491.446	0.02384	-0.00222	0.000980107
492.217	0.02557	0.00276	-0.000924818
492.988	0.02512	-0.00431	-0.00498
493.759	0.0289	-0.0016	-0.00314
494.53	0.02783	0.00283	-0.00331
495.301	0.02797	-0.00194	-0.000585099
496.072	0.02417	0.000514166	-0.00353
496.842	0.02638	-0.00199	-0.00238
497.613	0.0245	-0.00174	-0.00186
498.383	0.0283	-0.000772108	-0.0044
499.154	0.02593	-0.000184852	-0.00349
499.924	0.02416	-0.00263	0.000219968
500.694	0.02944	-0.00253	-0.0016
501.465	0.02711	-0.000448579	-0.00141
502.235	0.02825	0.000356224	-0.00274
503.005	0.03017	-0.000176802	-0.00319
503.775	0.02851	-0.00283	-0.00217
504.545	0.02702	-0.00136	-0.00165
505.315	0.02631	0.000253414	-0.00246
506.085	0.02645	-0.0036	-0.00306
506.854	0.02677	0.00172	-0.00201
507.624	0.02517	0.000483705	-0.00351
508.394	0.02657	0.000875724	-0.00377
509.163	0.02696	0.00188	-0.00106
509.933	0.0283	0.00113	-0.00233
510.702	0.03364	-0.000550158	2.46448e-05
511.472	0.02946	-8.8205e-05	-0.00193
512.241	0.02874	0.00138	-0.00206
513.01	0.03216	0.00226	-0.00241
513.779	0.03043	0.00248	-0.00199
514.548	0.03103	0.00415	-0.000690516
515.318	0.032	0.00349	-0.00303
516.087	0.0346	0.00326	-0.00435
516.855	0.03381	0.00329	-0.00317
517.624	0.03256	0.00328	-0.00358
518.393	0.03442	0.00408	-0.00144
519.162	0.03447	0.00641	-0.00392
519.93	0.03465	0.00419	-0.00291
520.699	0.03413	0.00692	-0.00243
521.467	0.03533	0.00522	-0.00255
522.236	0.0373	0.00521	-0.000735187
523.004	0.03512	0.00404	-0.00372
523.772	0.03715	0.00593	-0.00241
524.541	0.03448	0.00563	-0.00493
525.309	0.03733	0.00677	-0.0034
526.077	0.03889	0.00811	-0.000939325
526.845	0.03917	0.00633	-0.00418
527.613	0.03843	0.00708	-0.0033
528.381	0.03951	0.00615	-0.00515
529.149	0.03925	0.00487	-0.00262
529.916	0.04028	0.00479	-0.00595
530.684	0.04206	0.00414	-0.00582
531.452	0.04122	0.00355	-0.00597
532.219	0.04412	0.00407	-0.00585
532.987	0.04396	0.00292	-0.00643
533.754	0.04418	0.0044	-0.00544
534.522	0.04479	0.00191	-0.00643
535.289	0.04468	0.00107	-0.00525
536.056	0.04416	0.00022532	-0.00602
536.823	0.04636	-8.74499e-05	-0.00625
537.59	0.04599	-0.00166	-0.00696
538.357	0.04738	-0.00139	-0.0092
539.124	0.04943	-0.00221	-0.008
539.891	0.04905	-0.00366	-0.00904
540.658	0.04933	-0.00331	-0.01046
541.425	0.05458	-0.00672	-0.01002
542.191	0.05268	-0.00509	-0.0111
542.958	0.05241	-0.00774	-0.00831
543.724	0.05385	-0.00709	-0.01212
544.491	0.0552	-0.00696	-0.01095
545.257	0.05748	-0.00762	-0.01107
546.024	0.05844	-0.00839	-0.01322
546.79	0.05906	-0.00733	-0.01314
547.556	0.06129	-0.00924	-0.0128
548.322	0.06295	-0.00878	-0.01445
549.088	0.06468	-0.00868	-0.01364
549.854	0.06574	-0.00863	-0.01536
550.62	0.06801	-0.00994	-0.01656
551.386	0.06938	-0.00821	-0.01494
552.152	0.06991	-0.00953	-0.01574
552.918	0.07245	-0.00997	-0.01637
553.683	0.07446	-0.00898	-0.01565
554.449	0.07607	-0.01078	-0.01625
555.214	0.07889	-0.00877	-0.01655
555.98	0.07897	-0.00814	-0.01759
556.745	0.08327	-0.00984	-0.01709
557.51	0.08505	-0.00719	-0.01879
558.276	0.08614	-0.00937	-0.01788
559.041	0.08877	-0.00854	-0.01847
559.806	0.08995	-0.00934	-0.01953
560.571	0.09165	-0.00828	-0.01926
561.336	0.09492	-0.00677	-0.0197
562.101	0.09469	-0.00683	-0.02018
562.866	0.09584	-0.00501	-0.02126
563.63	0.10005	-0.00433	-0.01974
564.395	0.10227	-0.00372	-0.01958
565.16	0.10455	-0.00243	-0.01971
565.924	0.10315	-0.00158	-0.02221
566.689	0.10605	-0.00104	-0.02003
567.453	0.10749	-0.000464994	-0.01838
568.217	0.10888	-0.000135144	-0.01974
568.982	0.10974	0.00108	-0.01893
569.746	0.11	0.00308	-0.01842
570.51	0.11293	0.00235	-0.01854
571.274	0.11255	0.005	-0.01778
572.038	0.11332	0.0068	-0.01628
572.802	0.11208	0.00645	-0.01645
573.566	0.11207	0.00833	-0.01644
574.33	0.11396	0.00819	-0.01549
575.093	0.11307	0.00798	-0.01504
575.857	0.11363	0.01071	-0.01501
576.621	0.11142	0.01239	-0.01293
577.384	0.11126	0.01172	-0.01423
578.147	0.11163	0.01163	-0.011
578.911	0.10872	0.01298	-0.01223
579.674	0.10857	0.0158	-0.01143
580.437	0.10574	0.0159	-0.00956
581.201	0.10441	0.01792	-0.009
581.964	0.10268	0.01745	-0.00812
582.727	0.101	0.01767	-0.00608
583.49	0.09969	0.01825	-0.00629
584.252	0.09722	0.01854	-0.00451
585.015	0.09523	0.01977	-0.00439
585.778	0.09156	0.01923	-0.00326
586.541	0.08983	0.02047	-0.002
587.303	0.08627	0.02059	-0.0011
588.066	0.08276	0.02019	0.000481657
588.828	0.08079	0.02118	0.000950006
589.591	0.07857	0.02024	0.000981877
590.353	0.07503	0.02111	0.00162
591.115	0.07324	0.02084	0.0015
591.877	0.06946	0.02105	0.00329
592.64	0.06644	0.02118	0.00574
593.402	0.06396	0.02068	0.00467
594.164	0.06067	0.02112	0.00415
594.926	0.05712	0.02144	0.00611
595.687	0.05214	0.02115	0.0068
596.449	0.05109	0.02131	0.00748
597.211	0.04748	0.01972	0.00742
597.972	0.0446	0.01988	0.00868
598.734	0.04026	0.0168	0.00923
599.495	0.03661	0.01732	0.00818
600.257	0.0364	0.01633	0.01057
601.018	0.03424	0.01648	0.0115
601.78	0.0309	0.01506	0.01243
602.541	0.02741	0.01589	0.01095
603.302	0.02536	0.01373	0.01265
604.063	0.02279	0.01317	0.0136
604.824	0.02046	0.01172	0.015
605.585	0.01646	0.01041	0.01532
606.346	0.01363	0.00968	0.01633
607.106	0.01135	0.00855	0.01642
607.867	0.01149	0.00785	0.01934
608.628	0.00813	0.00663	0.01958
609.388	0.00536	0.0059	0.01935
610.149	0.005	0.00456	0.02006
610.909	0.00269	0.00362	0.02099
611.67	-8.0229e-05	0.00254	0.02188
612.43	-0.00124	0.0043	0.02252
613.19	-0.00362	0.00302	0.02413
613.95	-0.00661	0.00389	0.02425
614.71	-0.00772	0.00205	0.02448
615.47	-0.00858	0.0029	0.02519
616.23	-0.00967	0.00402	0.02629
616.99	-0.01255	0.00375	0.02742
617.75	-0.01262	0.00378	0.02901
618.51	-0.01618	0.00475	0.02945
619.269	-0.01649	0.00544	0.03045
620.029	-0.0174	0.00554	0.03141
620.788	-0.01856	0.00456	0.03139
621.548	-0.02079	0.00651	0.0326
622.307	-0.02286	0.00886	0.03134
623.067	-0.02394	0.00934	0.03402
623.826	-0.02489	0.00937	0.03413
624.585	-0.02786	0.01166	0.03537
625.344	-0.02851	0.01267	0.03615
626.103	-0.03114	0.01344	0.03682
626.862	-0.03306	0.01624	0.03663
627.621	-0.03438	0.01693	0.03849
628.38	-0.03556	0.01998	0.03935
629.138	-0.0378	0.02157	0.04044
629.897	-0.03844	0.02409	0.0415
630.656	-0.03895	0.02459	0.04296
631.414	-0.04074	0.02636	0.04253
632.173	-0.04259	0.02828	0.04496
632.931	-0.04289	0.02972	0.04393
633.689	-0.04397	0.03217	0.04497
634.448	-0.04679	0.03373	0.0467
635.206	-0.04543	0.03652	0.04825
635.964	-0.04689	0.03616	0.04823
636.722	-0.04724	0.04008	0.0483
637.48	-0.04767	0.0408	0.04954
638.238	-0.04835	0.0412	0.05188
638.995	-0.0481	0.0466	0.05248
639.753	-0.0507	0.04532	0.05313
640.511	-0.04888	0.04519	0.05266
641.268	-0.04957	0.04781	0.05416
642.026	-0.04915	0.04885	0.05462
642.783	-0.0499	0.04895	0.05479
643.541	-0.05002	0.04915	0.05644
644.298	-0.0492	0.04979	0.05682
645.055	-0.05016	0.04995	0.0591
645.812	-0.05003	0.05121	0.05985
646.569	-0.05024	0.04856	0.05988
647.326	-0.04985	0.04927	0.06017
648.083	-0.05001	0.04818	0.05962
648.84	-0.05059	0.04768	0.06028
649.597	-0.05035	0.04762	0.06114
650.354	-0.0507	0.04675	0.0588
651.11	-0.05025	0.04552	0.05884
651.867	-0.04905	0.04466	0.05751
652.624	-0.0516	0.04375	0.05689
653.38	-0.05021	0.04385	0.05479
654.136	-0.04917	0.0433	0.05368
654.893	-0.04935	0.04242	0.05193
655.649	-0.04849	0.04227	0.0484
656.405	-0.0496	0.04138	0.04619
657.161	-0.04912	0.03974	0.04305
657.917	-0.04873	0.04158	0.04062
658.673	-0.04904	0.04049	0.03792
659.429	-0.0473	0.03609	0.03663
660.185	-0.04743	0.03962	0.03185
660.94	-0.04773	0.0397	0.02918
661.696	-0.0469	0.04095	0.02693
662.452	-0.04619	0.04163	0.02129
663.207	-0.04612	0.03877	0.01856
663.962	-0.04421	0.0393	0.01488
664.718	-0.04451	0.04128	0.01227
665.473	-0.04373	0.03894	0.00719
666.228	-0.04366	0.04105	0.00634
666.983	-0.04253	0.04005	0.00235
667.739	-0.04124	0.03824	-0.00166
668.494	-0.0403	0.04163	-0.00471
669.248	-0.03841	0.04154	-0.00643
670.003	-0.03812	0.03841	-0.01008
670.758	-0.03867	0.04064	-0.01244
671.513	-0.03764	0.04495	-0.01544
672.267	-0.03743	0.04111	-0.01714
673.022	-0.03669	0.04703	-0.02023
673.776	-0.03581	0.04438	-0.02092
674.531	-0.03462	0.04456	-0.02311
675.285	-0.03472	0.04948	-0.02523
676.039	-0.03488	0.0488	-0.02735
676.794	-0.03262	0.05031	-0.02723
677.548	-0.03203	0.05416	-0.03029
678.302	-0.03261	0.05365	-0.03215
679.056	-0.03181	0.05355	-0.0334
679.81	-0.03208	0.05418	-0.03514
680.563	-0.03074	0.05556	-0.03581
681.317	-0.03072	0.05659	-0.03819
682.071	-0.0295	0.05647	-0.03731
682.824	-0.02954	0.05158	-0.04043
683.578	-0.02976	0.05182	-0.04089
684.331	-0.0289	0.05262	-0.04241
685.085	-0.02989	0.05017	-0.04412
685.838	-0.02747	0.05089	-0.04371
686.591	-0.02821	0.05322	-0.04645
687.345	-0.02685	0.05065	-0.04692
688.098	-0.02724	0.04825	-0.0471
688.851	-0.02635	0.05377	-0.0484
689.604	-0.02601	0.05442	-0.04957
690.356	-0.02411	0.05835	-0.04904
691.109	-0.02541	0.05732	-0.0502
691.862	-0.02362	0.05748	-0.05172
692.615	-0.02463	0.05981	-0.05114
693.367	-0.02302	0.05814	-0.04795
694.12	-0.02053	0.04967	-0.05022
694.872	-0.02095	0.05033	-0.04702
695.624	-0.01906	0.04607	-0.0483
696.377	-0.01939	0.03928	-0.04596
697.129	-0.01709	0.03679	-0.04564
697.881	-0.0147	0.03563	-0.04363
698.633	-0.01393	0.03037	-0.04225
699.385	-0.01044	0.02338	-0.03944
700.137	-0.00896	0.01627	-0.03757
700.889	-0.00714	0.00833	-0.03504
701.641	-0.00553	0.00187	-0.03317
702.392	-0.00365	-0.00725	-0.02977
703.144	-0.00151	-0.01368	-0.02701
703.895	0.000577472	-0.01912	-0.02487
704.647	0.00255	-0.03228	-0.02231
705.398	0.00602	-0.03462	-0.01986
706.15	0.00675	-0.04143	-0.01746
706.901	0.00999	-0.05045	-0.01422
707.652	0.01298	-0.05805	-0.01116
708.403	0.0151	-0.06199	-0.0082
709.154	0.01718	-0.06876	-0.00614
709.905	0.02004	-0.07398	-0.00237
710.656	0.02319	-0.08095	-0.000202789
711.407	0.0267	-0.08446	0.00127
712.158	0.02814	-0.08903	0.00445
712.908	0.02941	-0.09337	0.00568
713.659	0.03325	-0.09591	0.00933
714.409	0.03625	-0.09984	0.00983
715.16	0.03648	-0.10469	0.00908
715.91	0.03971	-0.10197	0.01139
716.66	0.04101	-0.09796	0.01038
717.411	0.04255	-0.09702	0.01272
718.161	0.044	-0.09067	0.01148
718.911	0.04706	-0.08936	0.01254
719.661	0.04839	-0.08905	0.01305
720.411	0.04971	-0.08365	0.01111
721.16	0.05209	-0.07924	0.01249
721.91	0.05385	-0.07964	0.01332
722.66	0.0547	-0.07912	0.01244
723.41	0.05384	-0.07716	0.01471
724.159	0.05599	-0.08024	0.01236
724.909	0.05696	-0.08065	0.0116
725.658	0.05811	-0.085	0.01219
726.407	0.05814	-0.08788	0.01282
727.156	0.05879	-0.0886	0.01271
727.906	0.05875	-0.09661	0.0108
728.655	0.05817	-0.10303	0.01191
729.404	0.05831	-0.10464	0.01057
730.153	0.05687	-0.11096	0.01031
730.902	0.05637	-0.11807	0.00985
731.65	0.05556	-0.11975	0.0089
732.399	0.05627	-0.12678	0.00708
733.148	0.0532	-0.12903	0.00737
733.896	0.05278	-0.13254	0.00673
734.645	0.05145	-0.13523	0.0061
735.393	0.04907	-0.14077	0.00443
736.141	0.046	-0.14102	0.00619
736.89	0.04304	-0.14083	0.00227
737.638	0.03866	-0.14166	0.00282
738.386	0.03503	-0.1446	0.0028
739.134	0.03108	-0.14241	0.000830033
739.882	0.02581	-0.13652	0.00162
740.63	0.02185	-0.13561	-0.00145
741.378	0.01731	-0.13032	-0.00196
742.125	0.01069	-0.12628	-0.00185
742.873	0.00443	-0.12196	-0.00383
743.621	-0.00342	-0.11589	-0.00474
744.368	-0.01096	-0.112	-0.00655
745.116	-0.01938	-0.10871	-0.0065
745.863	-0.026	-0.10409	-0.00717
746.61	-0.0361	-0.09833	-0.0093
747.357	-0.04406	-0.09183	-0.00861
748.105	-0.05376	-0.0914	-0.01017
748.852	-0.06191	-0.07897	-0.01351
749.599	-0.07089	-0.07762	-0.01382
750.346	-0.07933	-0.07364	-0.01526
751.092	-0.08884	-0.06864	-0.01493
751.839	-0.09601	-0.06632	-0.01703
752.586	-0.10419	-0.06319	-0.0184
753.332	-0.11175	-0.05786	-0.01678
754.079	-0.11758	-0.05994	-0.01921
754.825	-0.12319	-0.05752	-0.02032
755.572	-0.12996	-0.05409	-0.02261
756.318	-0.135	-0.05138	-0.02208
757.064	-0.13882	-0.0494	-0.02262
757.81	-0.1394	-0.04896	-0.02357
758.556	-0.14134	-0.04501	-0.02384
759.302	-0.14297	-0.04091	-0.02441
760.048	-0.1445	-0.04066	-0.0227
760.794	-0.14286	-0.03914	-0.02416
761.54	-0.14279	-0.03734	-0.02088
762.286	-0.1396	-0.04053	-0.02413
763.031	-0.1399	-0.03695	-0.021
763.777	-0.13783	-0.03459	-0.02032
764.522	-0.13481	-0.03262	-0.01813
765.268	-0.1322	-0.03361	-0.01943
766.013	-0.13029	-0.02559	-0.01795
766.758	-0.1271	-0.0272	-0.01405
767.503	-0.12463	-0.02749	-0.01501
768.248	-0.12208	-0.02969	-0.01494
768.993	-0.11734	-0.02825	-0.0143
769.738	-0.11425	-0.02682	-0.01102
770.483	-0.11295	-0.02149	-0.01115
771.228	-0.11008	-0.02203	-0.00762
771.973	-0.10887	-0.02238	-0.00893
772.717	-0.10561	-0.02566	-0.00895
773.462	-0.10275	-0.02314	-0.0083
774.206	-0.10021	-0.02023	-0.0036
774.951	-0.09884	-0.0189	-0.00672
775.695	-0.09454	-0.02222	-0.00387
776.439	-0.09339	-0.0197	-0.00603
777.183	-0.0907	-0.01869	-0.00558
777.928	-0.08897	-0.02118	-0.00486
778.672	-0.08553	-0.01761	-0.00538
779.415	-0.08264	-0.01932	-0.00214
780.159	-0.08366	-0.01875	-0.00329
780.903	-0.07992	-0.01677	-0.00422
781.647	-0.07973	-0.01569	-0.00381
782.39	-0.0786	-0.01889	-0.000232217
783.134	-0.07509	-0.0219	-0.00212
783.877	-0.07536	-0.0143	-0.00633
784.621	-0.0731	-0.02159	-0.00331
785.364	-0.07068	-0.01152	-0.00302
786.107	-0.07123	-0.0111	-0.00131
786.851	-0.0695	-0.01115	-0.000503165
787.594	-0.06619	-0.01392	0.000469215
788.337	-0.06824	-0.01194	-0.000556707
789.08	-0.06615	-0.01353	-2.22134e-05
789.822	-0.06391	-0.01585	-0.000974664
790.565	-0.0633	-0.0144	-0.000592009
791.308	-0.06241	-0.01442	-0.00136
792.051	-0.0614	-0.01159	0.000822987
792.793	-0.05991	-0.01572	-0.00211
793.536	-0.05969	-0.01024	0.00214
794.278	-0.05981	-0.0205	-2.67186e-05
795.02	-0.05773	-0.01124	-0.00508
795.763	-0.0556	-0.01818	-0.00485
796.505	-0.05477	-0.0098	-0.000204459
797.247	-0.05383	-0.01208	-0.00467
797.989	-0.05444	-0.00922	-0.000788615
798.731	-0.05502	-0.01424	-0.00838
799.473	-0.05387	-0.01002	-0.00412
800.214	-0.05283	-0.01099	-2.35285e-05
800.956	-0.05209	-0.01214	0.00334
801.698	-0.05011	-0.01446	-0.00491
802.439	-0.05219	-0.00669	-0.00204
803.181	-0.0485	-0.01245	-0.00198
803.922	-0.04856	-0.01045	0.000860233
804.663	-0.04749	-0.01391	-0.00341
805.405	-0.04701	-0.01622	-0.00282
806.146	-0.04619	-0.00909	-0.00665
806.887	-0.04821	-0.0116	-0.00148
807.628	-0.04506	-0.00744	0.00251
808.369	-0.04423	-0.01173	0.00124
809.11	-0.04321	-0.01575	-0.000151728
809.85	-0.04327	-0.01369	-0.005
810.591	-0.04147	-0.01042	-0.00801
811.332	-0.0433	-0.00259	-0.00353
812.072	-0.0412	-0.00631	7.62749e-05
812.813	-0.03883	-0.01193	-0.00541
813.553	-0.04078	-0.01247	-0.00356
814.293	-0.0405	-0.00825	-0.000273871
815.033	-0.03955	-0.00992	-0.00315
815.774	-0.04041	-0.01077	0.000536928
816.514	-0.03958	-0.00872	-0.00125
817.254	-0.03669	-0.0085	-0.00703
817.994	-0.03946	-0.00702	-0.00459
818.733	-0.03961	-0.01569	-0.00443
819.473	-0.03721	-0.00968	-0.000654891
820.213	-0.03861	-0.01819	-0.00168
820.952	-0.03571	-0.01353	-0.00361
821.692	-0.03505	-0.00407	-0.00102
822.431	-0.0361	-0.00689	-0.00882
823.171	-0.03567	-0.00469	-0.000936655
823.91	-0.03321	-0.01513	0.000370241
824.649	-0.03497	-0.00379	-0.00458
825.388	-0.03686	-0.00361	-0.00304
826.127	-0.03458	-0.00466	-0.00437
826.866	-0.03597	-0.00977	-0.00522
827.605	-0.03248	-0.00848	-0.00588
828.344	-0.03268	-0.0096	0.000733775
829.083	-0.03309	-0.00716	-0.00254
829.821	-0.02812	-0.00831	0.00195
830.56	-0.03107	-0.00964	-0.0039
831.298	-0.03305	-0.00465	-0.0042
832.037	-0.03245	-0.00556	-0.00349
832.775	-0.02986	-0.009	0.000259721
833.513	-0.03058	0.00109	-0.00107
834.252	-0.03006	-0.00501	-0.00304
834.99	-0.02592	-0.00969	-0.00162
835.728	-0.02776	-0.00136	-0.000387356
836.466	-0.02697	-0.00916	-0.00217
837.204	-0.02696	-0.01364	-0.000483782
837.941	-0.02574	-0.00863	-0.000813726
838.679	-0.02705	-0.00388	-0.00399
839.417	-0.03088	-0.00466	-0.00456
840.154	-0.02395	-0.01241	-0.00209
840.892	-0.02951	-0.00517	0.00222
841.629	-0.02651	-0.00304	0.00138
842.366	-0.02389	-0.00346	-0.000996119
843.104	-0.02575	-0.00394	-0.00173
843.841	-0.02243	-0.00405	-0.000216476
844.578	-0.02379	-0.00183	-0.00447
845.315	-0.02866	-0.00571	6.24004e-05
846.052	-0.02517	-0.00529	-0.00105
846.789	-0.02545	-0.01279	-0.00463
847.525	-0.02281	-0.00744	-0.00518
848.262	-0.02377	-0.00485	8.83354e-05
848.999	-0.02086	-0.00244	-0.00239
849.735	-0.02082	-0.0027	0.000433212
850.472	-0.01836	0.000349191	-0.00142
851.208	-0.02907	-0.00577	0.00181
851.944	-0.02445	-0.00712	0.00226
852.68	-0.01931	-0.0046	-0.00189
853.416	-0.02147	-0.00386	-0.000223989
854.153	-0.01854	-0.0107	-0.00388
854.888	-0.02036	-0.01048	-0.00172
855.624	-0.01994	-0.00181	-0.00089278
856.36	-0.02429	0.00137	-0.00299
857.096	-0.01942	-0.00353	-0.00216
857.832	-0.01921	-0.00965	0.000886355
858.567	-0.01766	-0.00275	-0.00371
859.303	-0.02341	-0.00132	0.000508332
860.038	-0.01479	-0.01003	0.00378
860.773	-0.0165	-0.00167	0.00181
861.509	-0.01923	-0.01505	-0.00518
862.244	-0.02037	-0.01122	0.000196758
862.979	-0.01578	-0.00641	-0.00579
863.714	-0.01655	-0.00721	-0.0016
864.449	-0.01717	-0.00697	-0.00267
865.184	-0.01846	-0.000319542	-0.00194
865.918	-0.02019	0.00354	0.00325
866.653	-0.01606	0.00343	0.000923918
867.388	-0.0195	0.00226	-0.00244
868.122	-0.01908	-0.00372	-0.00265
868.857	-0.01449	0.0058	0.000406566
869.591	-0.01273	0.00058386	0.00111
870.325	-0.01734	-0.00386	0.00354
871.059	-0.01789	-0.00757	0.00139
871.794	-0.01378	-0.00411	0.00243
872.528	-0.01535	-0.01101	0.00168
873.262	-0.01258	-0.01079	0.00189
873.995	-0.0154	-0.00432	0.000231319
874.729	-0.01222	0.00367	-0.00147
875.463	-0.01219	-0.00432	0.000517833
876.197	-0.0097	-0.00879	-0.00394
876.93	-0.01132	-0.00183	-0.00217
877.664	-0.01306	-0.0152	0.000322764
878.397	-0.01433	-0.00592	-8.87096e-06
879.13	-0.00691	-0.01149	-0.00313
879.864	-0.00879	-0.00407	-0.000316785
880.597	-0.01078	0.00252	-0.00573
881.33	-0.00793	-0.0065	0.000953346
882.063	-0.00954	-0.00344	0.00296
882.796	-0.01157	0.00218	0.00124
883.529	-0.00704	-0.00678	0.00345
884.261	-0.01203	-0.000576918	-0.0077
884.994	-0.00728	0.01521	-0.00354
885.727	-0.01109	-0.00326	0.000676496
886.459	-0.0107	-0.00714	0.000784532
887.192	-0.00825	0.00902	0.00502
887.924	-0.00742	-0.000181425	-0.00112
888.656	-0.01172	0.00126	-0.00391
889.388	-0.00882	-0.0081	0.00341
890.121	-0.00948	1.44755e-05	-0.00721
890.853	-0.01312	-0.00561	-0.00188
891.584	-0.00959	0.00565	-0.00137
892.316	-0.0119	-0.0065	0.00372
893.048	-0.01125	-0.00115	0.00479
893.78	-0.00622	-0.0069	0.00331
894.511	-0.01697	-0.0109	-0.00431
895.243	-0.01134	-0.00159	-0.00218
895.974	-0.00872	-0.01324	-0.00579
896.706	-0.01109	-0.01511	-0.000209004
897.437	-0.00908	0.00277	0.00312
898.168	-0.0089	0.00629	0.00216
898.9	-0.00707	0.00139	0.00153
899.631	-0.00542	-0.01058	0.00448
900.362	-0.00453	-0.01429	0.00622
901.092	-0.01131	-0.00839	0.0023
901.823	-0.00845	-0.00276	0.000781777
902.554	-0.00273	0.00578	0.000261665
903.285	-0.00721	-0.01306	0.00803
904.015	-0.01072	0.01036	-0.0024
904.746	-0.00724	-0.01324	-0.000186786
905.476	-0.00843	-0.00834	-0.00563
906.206	-0.0051	0.00517	-0.00248
906.937	-0.00385	-0.01429	-0.000120989
907.667	-0.00315	-0.00458	-0.00392
908.397	-0.00432	-0.00244	0.00182
909.127	-0.00557	0.00344	0.00346
909.857	-0.00998	0.0115	0.00343
910.587	-0.00712	-0.00909	0.00163
911.316	-0.00823	-0.00606	-0.00305
912.046	-0.0077	-0.00446	0.00216
912.776	-0.000939006	0.000470495	-0.00112
913.505	-0.00863	0.00477	0.00375
914.235	-0.0061	-0.00157	-0.00287
914.964	-0.00375	-0.00672	-0.00194
915.693	0.000409797	-0.00724	0.00226
916.422	-0.00475	-0.00799	0.00228
917.151	-0.0031	0.00265	0.00136
917.88	-0.000591716	-0.00163	-0.0019
918.609	-0.00526	0.00319	0.00217
919.338	-0.00641	-0.02151	0.0028
920.067	-0.00967	-0.00273	0.00131
920.796	-0.00658	-0.0099	0.000122153
921.524	0.000562715	-0.01906	-0.00486
922.253	-0.00282	0.00392	-0.00611
922.981	0.00191	-0.00152	0.00277
923.71	-0.00322	-0.01476	-0.00698
924.438	-0.00436	-0.01586	0.00443
925.166	-0.00668	0.00144	0.00162
925.894	-0.00884	0.00431	0.00165
926.622	0.000653721	-0.00339	0.00697
927.35	0.00059955	-0.00845	-0.00485
928.078	-0.00434	0.00415	0.0021
928.806	-0.00345	-0.01281	0.00279
929.534	-0.0074	-0.0046	0.00312
930.261	-0.00517	0.00673	-0.000857888
930.989	-0.0032	-0.005	0.00173
931.716	0.00726	0.01517	0.00711
932.444	-0.00316	-0.00711	-0.00867
933.171	-0.00337	-0.0101	0.000263742
933.898	0.000728103	0.00158	-0.00409
934.625	9.66735e-05	0.000929442	0.00193
935.352	-0.00528	0.00741	6.49556e-05
936.079	-0.00485	-0.00695	0.00439
936.806	-0.00389	-0.00889	-0.00149
937.533	0.00663	0.00867	-0.00244
938.26	-0.00288	0.00334	0.00168
938.986	-0.00454	-0.00643	0.00454
939.713	0.00207	0.00151	-0.00568
940.439	-0.00142	0.00806	-0.00155
941.166	-5.6162e-05	0.0127	0.00631
941.892	-0.008	-0.00633	-0.00298
942.618	-0.00665	-0.02455	-0.00111
943.344	-0.00271	-0.01246	-0.00824
944.07	0.00104	-0.01706	-0.00352
944.796	0.000403379	0.00505	-0.00449
945.522	-0.00977	-7.64015e-05	-0.0049
946.248	0.000577156	5.55677e-05	0.00167
946.974	0.00165	-0.01634	-0.00379
947.699	0.00289	-0.01393	-0.00436
948.425	0.00639	-0.01158	0.00227
949.15	-0.00273	0.02363	-0.00656
949.876	-0.01475	0.00689	-0.000140028
950.601	0.0013	0.00382	0.000851545
951.326	0.00862	0.0024	-0.00406
952.051	0.00516	-0.00907	-0.00786
952.776	-0.00575	0.01365	0.00539
953.501	-0.00016933	-0.01009	0.00497
954.226	-0.00221	-0.01467	-0.00189
954.951	0.000585008	-0.01503	0.00131
955.676	-0.00547	0.01552	0.00625
956.4	0.00671	-0.00655	-0.00278
957.125	0.00834	0.0094	-0.00474
957.849	0.000279797	-0.000904913	-0.00161
958.574	-0.00254	-0.0246	-0.00434
959.298	0.00313	-0.00876	-0.00323
960.022	0.000914576	-0.01125	0.000460477
960.747	0.00271	0.00755	-0.000911664
961.471	-0.00296	0.01379	-0.0021
962.195	-0.00352	-0.01309	0.00424
962.918	-0.00266	0.00725	0.000794793
963.642	-0.00474	-0.02568	0.00613
964.366	0.00882	0.00216	-0.000795192
965.09	-0.000660756	0.01055	0.000787508
965.813	0.00712	-0.000768617	-0.00456
966.537	-0.00229	-0.00909	-0.00151
967.26	-0.00834	-0.00052746	0.00923
967.983	0.00525	0.00475	-0.00914
968.706	0.00913	0.02403	-0.0032
969.43	0.01358	0.00468	0.01181
970.153	0.00529	-0.01212	0.00743
970.876	0.00365	-0.01915	0.00211
971.598	-0.00177	0.00291	0.000258092
972.321	-0.00112	0.00212	0.00556
973.044	0.00495	-0.00496	-0.00608
973.767	0.00146	0.00665	0.00138
974.489	0.00153	0.00182	0.00401
975.212	0.00293	0.00461	-0.00562
975.934	0.01384	-0.00658	-0.00194
976.656	-0.00198	0.01279	0.00762
977.378	-0.000325939	-0.02885	-0.00885
978.101	0.00113	0.02684	-0.00906
978.823	-0.000790721	-0.00661	-0.00411
979.545	0.00717	-0.01081	0.00449
980.266	0.00625	0.01254	-0.00619
980.988	-0.00288	-0.00635	-0.0046
981.71	-0.00118	-0.01198	0.00108
982.432	0.00614	0.01431	0.00627
983.153	0.00741	0.02994	-0.01317
983.875	-0.01674	0.000205584	-0.00021129
984.596	0.00283	-0.01623	-0.00413
985.317	-0.00641	0.01776	0.00498
986.038	0.000458534	0.00662	0.00215
986.759	-0.000837005	-0.02609	0.00696
987.481	-0.00407	0.02423	0.00497
988.201	-0.00889	0.02166	-0.01785
988.922	-0.00919	0.01748	-0.00684
989.643	0.00243	-0.00118	-0.01028
990.364	0.00415	0.000851625	0.00531
991.084	0.00278	-0.01106	-0.01465
991.805	-0.000262774	0.01121	-0.000862167
992.525	-3.50155e-05	0.00739	-0.00592
993.246	0.00135	-0.0201	0.00285
993.966	0.00204	0.000377157	0.01057
994.686	0.0037	-0.00124	-0.00216
995.406	-0.00595	0.02499	-0.0144
996.126	0.00536	0.01106	-0.0175
996.846	-0.01237	-0.02493	-0.00219
997.566	-0.00397	-0.00556	0.00506
998.286	0.01165	-0.00139	-0.00294
999.005	0.00374	0.00378	-0.00309
999.725	-0.0041	-0.00186	-0.00699
1000.44	0.00128	-0.02012	-0.00761
1001.16	0.0098	0.01507	0.00883
1001.88	0.00166	0.00404	-0.00079591
1002.6	0.0018	-0.02282	-0.0104
1003.32	0.01065	0.0163	-0.00262
1004.04	-0.00617	-0.003	0.00222
1004.76	0.00721	-0.00221	0.00589
1005.48	0.00975	-0.01056	-0.000686947
1006.2	0.01471	0.00729	-0.01369
1006.92	0.00295	0.01381	0.02257
1007.63	0.0164	-0.00732	-0.00545
1008.35	0.01429	0.01286	-0.02975
1009.07	0.00446	0.04086	0.000305702
1009.79	7.92738e-05	0.02919	0.000297021
1010.51	0.00257	0.03325	0.00602
1011.23	0.00517	0.02683	-0.00838
1011.94	0.00633	0.00151	0.00712
1012.66	-0.00274	0.00346	-0.01065
1013.38	0.00692	-0.01105	0.00376
1014.1	0.01768	-0.00984	-0.01001
1014.82	0.00865	0.02208	0.00255
1015.53	0.01106	0.02065	0.00372
1016.25	0.01896	-0.01838	-0.00611
1016.97	0.0144	0.00626	-0.01043
1017.69	0.00337	0.00472	-0.01093
1018.4	0.01155	0.02814	-0.00612
1019.12	0.00621	-0.01661	-0.01214
1019.84	0.00909	-0.01282	0.000120062
1020.56	-0.000111924	0.04212	0.0016
1021.27	0.00908	0.01648	0.00697
1021.99	-0.01002	0.02811	-0.00348
1022.71	0.01568	-0.02473	-0.00428
1023.42	0.01198	-0.00864	-0.01834
1024.14	0.00797	0.0163	-0.00836
1024.86	0.02208	0.01916	0.00574
1025.57	0.01758	-0.02059	-0.01983
1026.29	0.0168	-0.02424	0.00415
1027.01	0.00586	-0.01167	0.01696
1027.72	0.01077	-0.00883	-0.01835
1028.44	0.00926	-0.0356	-0.00519
1029.15	0.02522	0.00621	0.02514
1029.87	0.00573	-0.02811	0.00968
1030.59	0.00168	-0.02099	-0.00235
1031.3	-0.00234	-0.01563	0.0036
1032.02	0.00651	0.01592	0.00424
1032.73	0.00817	-0.03372	-0.01538
1033.45	0.000538236	0.0179	0.00518
1034.16	0.00824	-0.01678	-0.01797
1034.88	0.01255	0.00317	0.00484
1035.6	0.00795	-0.02466	-0.03644
1036.31	0.02427	-0.02308	-0.02731
1037.03	0.0248	-0.01048	-0.01852
1037.74	0.01358	-0.00755	-0.01203
1038.46	-0.02377	0.05903	-0.03516
1039.17	0.01117	0.02195	-0.00121
1039.89	1.86883e-05	-0.00279	-0.02369
1040.6	0.01048	0.0212	-0.02618
1041.31	0.00948	-0.00644	-0.0144
1042.03	0.01079	-0.01787	-0.00534
1042.74	0.01218	0.01195	-0.00999
1043.46	0.00425	0.04182	-0.0223
1044.17	0.01035	-0.02318	-0.00828
1044.89	0.00111	-0.02117	-0.000660497
1045.6	0.00572	0.00333	0.0101
1046.31	0.01741	0.02628	-0.00533
1047.03	0.01434	-0.03807	-0.00188
1047.74	0.01317	-0.01314	0.00112
1048.46	-0.00608	0.05199	-0.00526
1049.17	-0.01213	0.00835	-0.02501
1049.88	0.02107	-0.03166	0.00136
1050.6	0.00637	0.01231	0.00138
1051.31	-0.00718	-0.04067	-0.0097
1052.02	0.00175	-0.00914	-0.00082609
1052.74	0.01076	-0.000757061	0.00925
1053.45	0.0226	-0.04505	-0.01545
1054.16	0.01227	-0.01417	-0.04014
1054.88	-0.000117791	0.03043	-0.0354
1055.59	0.01098	0.02004	0.00917
1056.3	0.00751	0.03333	-0.01651
1057.01	0.000205599	-0.02719	-0.01165
1057.73	0.02691	0.00911	-0.04166
1058.44	0.0278	-0.01014	-0.00868
1059.15	0.02091	-0.00655	-0.04025
1059.86	0.01659	-0.00903	-0.01533
1060.58	0.0236	-0.01088	-0.01745
1061.29	-0.00143	-0.0089	-0.02459
1062	0.01686	-0.00888	-0.02033
1062.71	-0.01586	-0.01143	-0.01843
1063.42	0.03032	0.02172	0.000887116
1064.14	0.01465	0.02735	0.00352
1064.85	0.01836	-0.00568	0.02024
1065.56	0.00303	-0.00533	-0.00728
1066.27	0.02721	-0.00526	0.00565
1066.98	0.00752	0.00616	0.03475
1067.69	-0.01516	-0.01944	-0.01191
1068.4	-0.01214	-0.00342	-0.03895
1069.12	-0.00256	-0.03503	-0.01645
1069.83	-0.01176	0.0255	0.00336
1070.54	0.00376	-0.01957	-0.0473
1071.25	0.0133	0.01186	-0.05311
1071.96	-0.00116	-0.00094771	-0.02096
1072.67	-0.01106	0.00774	-0.02052
1073.38	0.00709	-0.01865	-0.04211
1074.09	-0.00138	0.01244	0.01242
1074.8	-0.00171	0.00906	0.01987
1075.51	0.00427	0.03395	-0.03683
1076.22	0.01829	0.000725805	-0.02631
1076.93	0.01521	-0.0382	-0.03016
1077.64	0.02075	-0.01056	-0.02541
1078.35	0.00873	-0.00699	-0.02987
1079.06	0.00933	0.00727	-0.00641
1079.77	0.00982	0.00687	-0.02738
1080.48	0.02477	0.01015	-0.01358
1081.19	-0.00126	-0.03968	-0.02276
1081.9	0.01816	-0.04449	-0.03174
1082.61	0.0068	-0.06502	-0.00751
1083.32	-0.01781	-0.00634	-0.03358
1084.03	-0.00455	0.01891	-0.05283
1084.74	0.00435	-0.02506	-0.03404
1085.45	0.03082	-0.02229	-0.02373
1086.16	0.01551	0.01232	-0.04254
1086.87	-0.02551	0.01487	0.01447
1087.58	0.00162	-0.04288	-0.04954
1088.29	-0.02008	-0.03723	-0.02701
1088.99	-0.02917	0.06137	-0.01397
1089.7	-0.00367	0.01084	-0.00282
1090.41	-0.0224	0.00703	-0.06439
1091.12	-0.00595	-0.01851	-0.05732
1091.83	-0.02289	0.01818	0.01231
1092.54	0.02867	0.00711	-0.03242
1093.24	0.0254	-0.01446	-0.02713
1093.95	-0.01285	-0.03121	-0.03077
1094.66	-0.0236	-0.02683	-0.01246
1095.37	-0.01441	-0.00349	0.00478
1096.08	0.000573164	-0.00483	-0.07402
1096.78	0.02901	0.03135	-0.000420568
1097.49	-0.00451	0.02988	-0.02007
1098.2	-0.01506	-0.06994	-0.05187
1098.91	0.0016	0.01374	-0.04202
1099.61	-0.01421	0.0285	-0.07395
1100.32	0.01609	0.02077	-0.0378
1101.03	0.00267	0.0221	-0.0574
1101.74	0.00838	-0.04848	-0.05886
1102.44	-0.03251	0.03641	-0.02008
1103.15	0.01688	0.02607	-0.03369
1103.86	0.001	-0.01182	-0.03016
1104.56	-0.013	-0.03263	-0.01951
1105.27	0.01424	0.03032	-0.04217
1105.98	-0.00439	0.02223	0.00455
1106.68	0.01522	-0.00321	-0.02248
1107.39	0.02639	0.0184	-0.03905
1108.1	-0.02401	0.01035	-0.04256
1108.8	-0.02205	0.02079	-0.04266
1109.51	-0.01964	-0.02708	-0.04294
1110.21	-0.02651	0.03485	-0.032
1110.92	-0.02978	0.0062	-0.02346
1111.63	-0.01338	-0.00853	-0.03494
1112.33	-0.00605	-0.03368	-0.04218
1113.04	-0.02764	0.00281	-0.03577
1113.74	-0.00296	0.00686	-0.06172
1114.45	-0.01915	0.02018	-0.03015
1115.15	-0.01188	-0.0097	-0.01008
1115.86	-0.02602	0.02	-0.05784
1116.57	-0.03999	-0.02071	-0.02045
1117.27	0.01426	0.00533	-0.02685
1117.98	-0.00149	0.02838	-0.02477
1118.68	-0.03141	-0.0448	-0.02228
1119.39	0.00965	-0.01954	-0.04145
1120.09	-0.02471	-0.02145	-0.04172
1120.8	-0.0167	-0.0389	-0.06692
1121.5	-0.01046	0.01312	-0.03691
1122.2	-0.000535979	-0.01798	-0.02831
