# Supplementary material for: Chiral plasmonic superlattices from template-assisted assembly of achiral nanoparticles
Source: Nat Commun. 2025 Feb 16;16:1687. doi: 10.1038/s41467-025-56999-0 (PMC11830766; doi:10.1038/s41467-025-56999-0)
Supplement: Supplementary file 3 — Source Data [file 41467_2025_56999_MOESM3_ESM.zip › source data/Suppl.Fig/Suppl. Fig. 19 NPs concentration/Ag 27nm gfactor.xlsx]

## Sheet: Sheet1
	50mM L	50mM R	30mM L	30mM R	15mM L	15mM R
351.607	-0.0287	-0.00372	-0.02691	-0.06183	-0.13845	-0.0269
352.39	0.01159	-0.01071	0.06239	-0.01948	0.10173	0.09977
353.172	0.03484	-0.01957	-0.0101	-0.01495	0.10843	-0.02568
353.954	-0.000601851	-0.03161	0.04506	-0.03076	-0.04069	0.06778
354.737	-0.00551	0.09352	0.00558	0.13104	-0.00143	-0.08914
355.519	-0.0142	-0.00892	0.01536	-0.07679	0.00152	0.12949
356.301	-0.04879	-0.01765	0.01407	-0.05057	-0.06835	0.01997
357.083	0.01548	0.04101	0.00542	-0.02871	-0.00909	0.08534
357.865	-0.07164	-0.05443	-0.0399	-0.00869	-0.00175	0.09617
358.647	-0.01067	-0.08074	0.06386	0.00662	-0.03193	0.00451
359.429	0.02476	-0.06345	-0.02236	0.01823	0.05196	0.04448
360.211	-0.0339	0.00566	-0.00431	-0.01278	-0.04238	0.04752
360.993	0.03782	-0.04714	0.00711	-0.0453	0.02334	0.07298
361.775	-0.05879	0.0807	0.07809	0.02648	0.01382	0.04005
362.557	0.06005	-0.05337	-0.04423	-0.07255	0.03038	0.000812887
363.338	-0.01061	-0.04413	0.03666	-0.08674	0.01734	-0.02842
364.12	-0.04332	-0.06821	0.01614	-0.0033	-0.04564	-0.04745
364.902	0.02507	-0.01977	-0.02797	0.000293491	0.06598	0.0466
365.683	0.0171	-0.02937	0.0564	-0.05924	0.06533	-0.04962
366.464	0.00491	-0.03632	-0.06543	-0.01855	-0.08501	0.00983
367.246	0.00473	0.02103	-0.03035	0.03624	-0.02401	-0.05595
368.027	0.0336	0.03055	0.06487	-0.01359	0.13564	0.01085
368.808	0.04462	-0.07796	0.03625	0.0473	0.06099	-0.01415
369.589	0.02657	-0.05793	0.02864	0.00724	-0.00768	0.10315
370.371	0.01182	-0.02456	-0.00598	-0.02153	0.05096	-0.01339
371.152	-0.02133	0.00258	-0.04567	-0.02877	-0.01967	0.07039
371.933	0.07542	0.000718654	0.000176819	-0.00197	0.05302	-0.03758
372.713	-0.02104	-0.01103	-0.0541	0.06355	0.03165	0.03372
373.494	0.01894	-0.03092	0.1145	0.00202	-0.07679	0.02052
374.275	-0.01232	0.03898	-0.0285	0.03574	0.04347	-0.00731
375.056	0.01768	-0.04065	0.10126	0.03271	0.09365	0.07883
375.837	0.00301	-0.01394	-0.05075	-0.07545	0.02955	-0.09757
376.617	0.00892	0.00894	0.00855	-0.0338	0.04069	0.13823
377.398	0.07768	-0.00377	-0.0168	-0.02129	0.07021	0.00707
378.178	0.01538	0.00981	-0.03985	0.06505	0.04813	0.03592
378.959	0.03858	0.01788	-0.02012	-0.03641	-0.03754	-0.01055
379.739	-0.0581	-0.00492	-0.000922181	0.03212	-0.00623	-0.04068
380.519	0.06535	-0.00354	-0.00386	-0.01994	-0.01534	-0.00747
381.299	0.01031	-0.00474	0.03438	0.04093	-0.03417	0.03566
382.08	0.02221	-0.01664	0.02536	0.0047	0.00707	0.0755
382.86	0.00738	-0.0275	-0.01861	-0.03793	0.00518	0.03261
383.64	-0.02858	0.02654	0.000650565	0.00437	-0.00228	-0.03833
384.42	0.02336	0.00927	0.00909	0.05527	-0.02767	0.03585
385.2	0.02239	-0.00544	0.03907	0.00341	0.02746	0.00721
385.98	0.01015	0.00431	0.00926	0.01179	-0.02799	-0.00144
386.759	0.00368	0.01483	-0.00111	-0.01758	0.03818	0.00493
387.539	0.04126	-0.01229	-0.01017	-0.00415	0.01175	0.0105
388.319	0.01893	-0.01343	-0.03851	0.00965	0.01582	0.04741
389.098	-0.01881	0.0142	0.01873	-0.00512	0.00264	0.00587
389.878	0.000532676	0.000674116	0.02606	0.00193	-0.033	-0.05222
390.657	-0.00726	-0.00739	0.0208	-0.01146	-0.01558	0.03932
391.437	0.01064	0.01159	-0.00526	0.01677	-0.04178	0.0047
392.216	-0.01817	0.01515	-0.00599	0.0086	-0.0182	-0.00726
392.995	-0.02798	0.01992	-0.00645	0.01647	0.0026	0.01853
393.775	-0.00377	0.01317	0.04912	0.000242117	-0.00409	0.00327
394.554	0.01342	0.01279	0.00237	0.02001	-0.00256	0.00238
395.333	-0.01431	-0.01712	0.03956	0.0056	-0.00573	0.01037
396.112	-0.01919	0.01808	0.01106	0.00242	0.0077	0.02299
396.891	-0.01661	0.00138	-0.02194	-0.01158	-0.01874	0.00599
397.67	0.00156	0.01314	0.02848	-0.01649	0.01382	0.02048
398.449	0.00702	0.0429	0.00309	0.00108	0.01509	0.01763
399.228	-0.00665	0.00708	-0.00833	0.00921	-0.01411	0.00204
400.006	0.000800079	0.01463	-0.00176	0.00662	0.00921	-0.01031
400.785	0.000883534	0.02231	0.000811574	0.00489	0.01062	-0.02125
401.564	-0.00744	0.01497	-0.00171	0.000857591	0.02719	-0.0119
402.342	-0.01685	0.01746	0.01916	0.01572	-0.01154	0.00285
403.121	-0.01658	0.01491	-0.000933148	0.0158	-0.01274	0.01276
403.899	-0.02446	0.01634	-0.00112	0.02123	0.00575	0.00802
404.677	-0.00742	0.02768	0.00491	0.00292	-0.00578	0.01291
405.456	-0.01577	0.00321	0.00271	0.01552	0.00097698	0.00936
406.234	-0.01017	0.01307	-0.00471	0.01377	-0.01949	0.01888
407.012	0.00848	0.00229	-0.00831	0.0177	-0.0133	0.01587
407.79	-0.01327	0.02279	-0.01046	0.01063	-0.015	0.01046
408.568	-0.01251	0.02868	-0.01632	0.02377	-0.01024	0.01286
409.346	-0.02712	0.02146	-0.00588	0.00835	-0.00273	0.03312
410.124	-0.00695	0.01054	-0.01147	0.01196	-0.00362	6.11458e-05
410.902	-0.01419	0.02701	0.00693	-0.00412	-0.01006	0.03077
411.68	-0.01109	0.01102	0.0031	0.01771	-0.00487	0.00148
412.457	-0.02678	0.01972	-0.01328	0.01197	-0.0114	0.01177
413.235	-0.02317	0.01112	-0.021	0.01297	0.00137	0.01121
414.013	0.000548846	0.01709	-0.01207	0.0024	-0.00695	0.00213
414.79	-0.02061	0.02536	-0.00231	0.02273	-0.009	0.02091
415.568	-0.02564	0.01671	-0.01865	0.02495	-0.00198	0.0144
416.345	-0.01267	0.0134	-0.01246	0.02265	-0.011	0.00604
417.122	-0.02794	0.01434	-0.02321	0.01281	-0.00793	0.0105
417.9	-0.02202	0.03118	-0.02927	0.02508	0.000745139	0.01238
418.677	-0.01698	0.01956	-0.02255	0.00957	0.00953	0.00475
419.454	-0.03081	0.01056	-0.0167	0.01789	-0.02785	0.01863
420.231	-0.02234	0.02953	-0.0221	0.03466	-0.0111	0.00887
421.008	-0.02834	0.03718	-0.00776	0.01522	-0.00424	0.02076
421.785	-0.0356	0.03215	-0.01279	0.02799	-0.02786	0.01657
422.562	-0.03136	0.02345	-0.02877	0.0239	-0.01868	0.01836
423.339	-0.02882	0.0192	-0.01828	0.02417	-0.01373	0.00652
424.116	-0.0319	0.02302	-0.01526	0.02711	-0.01947	0.02414
424.892	-0.03557	0.02394	-0.02363	0.01846	-0.01521	0.01839
425.669	-0.02829	0.01902	-0.02425	0.0253	-0.02965	0.01844
426.445	-0.03655	0.02406	-0.02343	0.02395	-0.02217	0.01741
427.222	-0.03466	0.0226	-0.02438	0.02386	-0.02779	0.01278
427.998	-0.04642	0.02278	-0.03159	0.02881	-0.01809	0.02156
428.775	-0.03435	0.03374	-0.0319	0.02882	-0.01999	0.01762
429.551	-0.04436	0.02081	-0.03978	0.02948	-0.02194	0.00598
430.327	-0.03248	0.02582	-0.03452	0.02052	0.0078	0.01889
431.104	-0.04537	0.03107	-0.03666	0.02637	-0.02125	0.01095
431.88	-0.03342	0.02579	-0.03688	0.02067	-0.02881	0.02334
432.656	-0.0451	0.02245	-0.03106	0.02938	-0.02111	0.00555
433.432	-0.03908	0.02629	-0.04149	0.02452	-0.02128	0.01006
434.208	-0.04102	0.0273	-0.03373	0.02636	-0.02424	0.0094
434.983	-0.04565	0.03144	-0.03061	0.03174	-0.01065	0.00374
435.759	-0.04634	0.02987	-0.03824	0.0289	-0.01418	0.01189
436.535	-0.04648	0.02653	-0.04756	0.03341	-0.02797	-0.0027
437.311	-0.04226	0.02704	-0.04891	0.03031	-0.01468	0.00979
438.086	-0.04627	0.03717	-0.03363	0.02969	-0.0138	0.01563
438.862	-0.03536	0.03275	-0.05075	0.0273	-0.0263	0.0014
439.637	-0.03625	0.03729	-0.04041	0.02857	-0.01899	-0.00106
440.413	-0.03974	0.03735	-0.03604	0.0347	-0.0249	0.00904
441.188	-0.04416	0.02745	-0.03835	0.03291	-0.02646	0.0168
441.963	-0.02845	0.03347	-0.04019	0.02323	-0.018	0.00683
442.739	-0.04199	0.03123	-0.04627	0.02977	-0.01317	-0.000735803
443.514	-0.03486	0.03443	-0.0477	0.02807	-0.01644	0.00754
444.289	-0.03836	0.03558	-0.04251	0.03002	-0.02437	0.00415
445.064	-0.03163	0.03317	-0.05035	0.02838	-0.01668	-0.000742129
445.839	-0.02942	0.03614	-0.03679	0.03501	-0.01963	0.00897
446.614	-0.03386	0.0378	-0.0461	0.03303	-0.01827	0.00598
447.389	-0.02762	0.03177	-0.04948	0.03234	-0.01781	0.00863
448.163	-0.02725	0.0314	-0.04517	0.03663	-0.01842	-0.01132
448.938	-0.02826	0.03305	-0.04537	0.02843	-0.01972	-0.00304
449.713	-0.02402	0.03397	-0.0465	0.03763	-0.0175	-0.00461
450.487	-0.0263	0.03548	-0.05043	0.03528	-0.00929	0.00062274
451.262	-0.0237	0.03712	-0.04741	0.03327	-0.01535	0.000177079
452.036	-0.01619	0.03672	-0.0439	0.03571	-0.01517	-0.00361
452.811	-0.02145	0.03519	-0.04838	0.03226	-0.01931	0.00691
453.585	-0.01703	0.03678	-0.04793	0.03721	-0.01233	-0.000283709
454.359	-0.01715	0.03242	-0.04454	0.03382	-0.01766	-0.000378157
455.133	-0.01441	0.03241	-0.04746	0.02998	-0.01675	-0.00223
455.907	-0.01068	0.03199	-0.03965	0.03651	-0.01282	-0.00734
456.682	-0.01003	0.03633	-0.04144	0.03512	-0.01205	-0.00918
457.456	-0.00664	0.03603	-0.04372	0.03673	-0.01707	-0.00381
458.229	-0.00408	0.03527	-0.04089	0.03374	-0.01529	-0.00874
459.003	-0.00489	0.03748	-0.04508	0.04132	-0.01542	-0.00842
459.777	0.0043	0.03443	-0.03876	0.04465	-0.01044	-0.00786
460.551	0.000766958	0.03475	-0.04056	0.03489	-0.01752	-0.01737
461.325	0.00479	0.03298	-0.03681	0.03639	-0.00531	-0.00867
462.098	0.00889	0.03298	-0.04039	0.03681	-0.00524	-0.01373
462.872	0.00709	0.02691	-0.03692	0.03774	-0.00555	-0.01607
463.645	0.01321	0.03413	-0.02817	0.03993	-0.00803	-0.00465
464.419	0.01238	0.03069	-0.0358	0.03848	-0.00751	-0.01282
465.192	0.01661	0.03087	-0.02926	0.0379	-0.00301	-0.01128
465.965	0.0209	0.03495	-0.0316	0.0391	-0.00619	-0.01801
466.738	0.02943	0.03202	-0.02612	0.03415	-0.000485047	-0.02037
467.512	0.03114	0.02705	-0.02534	0.03717	0.00263	-0.02202
468.285	0.02869	0.02662	-0.01955	0.03981	-0.0018	-0.01762
469.058	0.03413	0.0281	-0.01547	0.0391	-0.000762927	-0.02424
469.831	0.04292	0.0231	-0.01818	0.0395	-0.00126	-0.03026
470.603	0.04347	0.02453	-0.01533	0.03484	0.00962	-0.02296
471.376	0.05193	0.02452	-0.01603	0.03138	0.00828	-0.02714
472.149	0.05397	0.02086	-0.00837	0.03234	0.00847	-0.03171
472.922	0.0552	0.02151	-0.00448	0.03502	0.00517	-0.02974
473.694	0.06262	0.0186	-0.00771	0.03511	0.01053	-0.03663
474.467	0.07127	0.02104	-0.00116	0.03146	0.01271	-0.03333
475.239	0.07159	0.01903	-0.000239215	0.02975	0.01641	-0.03738
476.012	0.07745	0.01655	0.00321	0.03097	0.01404	-0.04255
476.784	0.08179	0.0108	0.01244	0.02674	0.01787	-0.04171
477.556	0.08648	0.01264	0.01016	0.02909	0.02131	-0.04984
478.329	0.09244	0.00901	0.01705	0.0242	0.01906	-0.04921
479.101	0.0967	0.00803	0.01643	0.02307	0.01641	-0.04245
479.873	0.10093	0.0048	0.02258	0.02445	0.02717	-0.04964
480.645	0.10558	0.00026442	0.02772	0.0233	0.02057	-0.04915
481.417	0.10908	0.00446	0.03208	0.02328	0.02455	-0.04878
482.189	0.11512	-0.00189	0.03588	0.02113	0.0276	-0.04815
482.961	0.12044	-0.0038	0.04067	0.01863	0.03066	-0.05428
483.732	0.12125	-0.0045	0.04785	0.0125	0.03069	-0.05629
484.504	0.12655	-0.00912	0.04444	0.00978	0.03181	-0.05806
485.276	0.12751	-0.01165	0.05116	0.0081	0.03653	-0.06553
486.047	0.13369	-0.01404	0.05657	0.00532	0.03347	-0.0645
486.819	0.13761	-0.01678	0.0604	0.00103	0.03511	-0.06314
487.59	0.13893	-0.01529	0.06153	0.00224	0.03623	-0.0656
488.362	0.14188	-0.01594	0.06747	0.000424913	0.03284	-0.06594
489.133	0.14504	-0.01984	0.07213	-0.00486	0.0443	-0.05993
489.904	0.1465	-0.0216	0.07503	-0.01194	0.03894	-0.07117
490.675	0.14863	-0.02342	0.07788	-0.00923	0.04423	-0.07332
491.446	0.1516	-0.02551	0.08109	-0.01231	0.04314	-0.0701
492.217	0.15203	-0.02752	0.08591	-0.01983	0.04213	-0.06991
492.988	0.15232	-0.0254	0.08618	-0.01803	0.04034	-0.07123
493.759	0.15466	-0.0318	0.09053	-0.02347	0.04617	-0.07259
494.53	0.15302	-0.03327	0.09252	-0.02565	0.04858	-0.07211
495.301	0.15508	-0.0305	0.0945	-0.02554	0.04349	-0.06901
496.072	0.15612	-0.0315	0.09654	-0.03331	0.04991	-0.06915
496.842	0.1563	-0.03308	0.10032	-0.03478	0.04561	-0.07278
497.613	0.15426	-0.03534	0.10166	-0.03809	0.04232	-0.08004
498.383	0.15306	-0.03487	0.10274	-0.04126	0.04675	-0.07559
499.154	0.1526	-0.03479	0.10372	-0.04188	0.04494	-0.07974
499.924	0.15087	-0.03578	0.10498	-0.04986	0.04337	-0.07579
500.694	0.15405	-0.03517	0.10691	-0.05291	0.04354	-0.07657
501.465	0.14872	-0.03329	0.10887	-0.05031	0.04851	-0.07689
502.235	0.14674	-0.03215	0.1077	-0.05288	0.04448	-0.07883
503.005	0.14596	-0.03407	0.10926	-0.05926	0.04181	-0.07545
503.775	0.14173	-0.03262	0.11031	-0.06054	0.04242	-0.07916
504.545	0.14081	-0.03346	0.1087	-0.06259	0.04466	-0.07473
505.315	0.13738	-0.03307	0.10973	-0.06509	0.04829	-0.07533
506.085	0.13521	-0.03098	0.10986	-0.06787	0.0446	-0.07424
506.854	0.13142	-0.02909	0.10798	-0.06579	0.04257	-0.07249
507.624	0.12686	-0.02803	0.10882	-0.06907	0.04102	-0.06982
508.394	0.1232	-0.02798	0.1056	-0.07132	0.03933	-0.07299
509.163	0.12011	-0.02579	0.1051	-0.07282	0.04075	-0.07362
509.933	0.12207	-0.02294	0.10658	-0.0732	0.03776	-0.07137
510.702	0.11504	-0.02053	0.10393	-0.07603	0.0423	-0.07126
511.472	0.11304	-0.02168	0.10597	-0.07762	0.03662	-0.06974
512.241	0.10992	-0.0176	0.10217	-0.07624	0.03659	-0.06669
513.01	0.10591	-0.01865	0.1038	-0.07759	0.04101	-0.06746
513.779	0.10185	-0.01853	0.09968	-0.07684	0.03555	-0.0673
514.548	0.09594	-0.01402	0.0991	-0.07687	0.03258	-0.06514
515.318	0.09545	-0.01263	0.09776	-0.08076	0.02925	-0.06512
516.087	0.0895	-0.01376	0.09735	-0.07545	0.03054	-0.0698
516.855	0.08692	-0.00946	0.09655	-0.08042	0.03019	-0.0591
517.624	0.08283	-0.00888	0.09305	-0.07917	0.03079	-0.05903
518.393	0.07954	-0.00914	0.09258	-0.07636	0.02493	-0.06085
519.162	0.0761	-0.00782	0.09052	-0.07936	0.02745	-0.06188
519.93	0.07152	-0.00585	0.08614	-0.07946	0.02367	-0.0617
520.699	0.069	-0.00494	0.08416	-0.0788	0.02211	-0.06041
521.467	0.06481	-0.000903418	0.08044	-0.07827	0.02793	-0.0602
522.236	0.06374	-0.000718766	0.08263	-0.07627	0.02325	-0.05826
523.004	0.05855	0.000726038	0.07968	-0.07323	0.02167	-0.0581
523.772	0.05456	-0.000920647	0.08032	-0.07337	0.02648	-0.0557
524.541	0.04882	0.00107	0.07721	-0.07431	0.02376	-0.05557
525.309	0.04716	0.00316	0.07221	-0.077	0.01646	-0.05761
526.077	0.04569	0.00276	0.07319	-0.07228	0.01723	-0.05381
526.845	0.03895	0.00371	0.07365	-0.07239	0.01776	-0.05441
527.613	0.0398	0.00542	0.07129	-0.07192	0.0223	-0.05214
528.381	0.03796	0.00463	0.06865	-0.0686	0.01463	-0.0531
529.149	0.03394	0.00861	0.066	-0.06693	0.01339	-0.04955
529.916	0.03191	0.00862	0.06707	-0.06836	0.01271	-0.04756
530.684	0.02662	0.00934	0.06282	-0.06687	0.01574	-0.05164
531.452	0.02446	0.01148	0.06239	-0.06708	0.01285	-0.05069
532.219	0.02235	0.01029	0.06272	-0.06638	0.01889	-0.0496
532.987	0.0212	0.01114	0.06174	-0.06246	0.01408	-0.0482
533.754	0.02006	0.01151	0.06031	-0.06129	0.01557	-0.04503
534.522	0.01361	0.01213	0.05923	-0.06161	0.01228	-0.04422
535.289	0.01161	0.01356	0.05582	-0.06101	0.01373	-0.04569
536.056	0.00971	0.01361	0.05508	-0.06107	0.00882	-0.04806
536.823	0.00949	0.01198	0.05399	-0.05812	0.00951	-0.04458
537.59	0.00631	0.01272	0.05307	-0.05859	0.00779	-0.04244
538.357	0.00651	0.01006	0.05225	-0.05591	0.00945	-0.04256
539.124	0.00207	0.01357	0.05096	-0.05514	0.00743	-0.04543
539.891	0.000372928	0.01345	0.0488	-0.05165	0.00521	-0.04424
540.658	-0.00215	0.01511	0.051	-0.05267	0.00499	-0.03988
541.425	-0.00359	0.01494	0.04859	-0.05205	0.00624	-0.03999
542.191	-0.0058	0.01449	0.04529	-0.0499	0.00641	-0.04038
542.958	-0.00703	0.01456	0.04716	-0.04798	0.00461	-0.03918
543.724	-0.01152	0.01359	0.04457	-0.04896	0.00775	-0.03798
544.491	-0.01081	0.01577	0.04514	-0.04918	0.00492	-0.039
545.257	-0.01258	0.0135	0.04515	-0.04517	0.00353	-0.03652
546.024	-0.0155	0.01371	0.04427	-0.04624	0.01069	-0.03566
546.79	-0.01402	0.01557	0.04	-0.04743	0.00709	-0.03787
547.556	-0.01677	0.01638	0.03887	-0.04252	0.0084	-0.03245
548.322	-0.01849	0.01587	0.04171	-0.04167	0.00442	-0.03666
549.088	-0.02195	0.0153	0.04002	-0.04226	0.00321	-0.03498
549.854	-0.01921	0.01539	0.03871	-0.04126	0.00322	-0.03723
550.62	-0.02255	0.01457	0.03771	-0.04062	0.00285	-0.03308
551.386	-0.02321	0.01736	0.03885	-0.04106	0.00321	-0.03623
552.152	-0.02621	0.01581	0.03796	-0.03979	0.00244	-0.03385
552.918	-0.02549	0.01682	0.0367	-0.03689	-0.000157955	-0.0332
553.683	-0.02717	0.01695	0.03663	-0.03895	-0.00228	-0.03566
554.449	-0.02737	0.0161	0.03533	-0.03828	0.00415	-0.03372
555.214	-0.03103	0.01725	0.03436	-0.03604	-0.000623823	-0.03065
555.98	-0.0294	0.01804	0.03522	-0.03646	0.00197	-0.03136
556.745	-0.0331	0.01586	0.03213	-0.03099	-0.0018	-0.02887
557.51	-0.03043	0.01727	0.03054	-0.03472	-0.00245	-0.03318
558.276	-0.03544	0.01759	0.0303	-0.03414	4.21655e-05	-0.02915
559.041	-0.0349	0.01659	0.02948	-0.03583	-0.000204569	-0.03184
559.806	-0.03452	0.0187	0.02934	-0.03145	-0.00103	-0.0294
560.571	-0.03515	0.01864	0.02852	-0.0322	-0.0037	-0.03078
561.336	-0.03944	0.01778	0.02706	-0.03173	-0.0027	-0.03085
562.101	-0.03628	0.01878	0.02702	-0.03095	-0.002	-0.02615
562.866	-0.03783	0.01852	0.02535	-0.03019	-0.00233	-0.02692
563.63	-0.03765	0.01841	0.02671	-0.03023	-0.00372	-0.02879
564.395	-0.04092	0.01813	0.02324	-0.02803	-0.00238	-0.02641
565.16	-0.04074	0.01847	0.0237	-0.02904	-0.00641	-0.02536
565.924	-0.04233	0.0211	0.02534	-0.02803	-0.00194	-0.02681
566.689	-0.04025	0.01811	0.02078	-0.02796	-0.00142	-0.02856
567.453	-0.04303	0.02004	0.02006	-0.02447	-0.00179	-0.02539
568.217	-0.0407	0.02361	0.01987	-0.0245	-0.00197	-0.02339
568.982	-0.04366	0.02104	0.01888	-0.02572	-0.00607	-0.02368
569.746	-0.0443	0.022	0.02014	-0.02543	-0.00195	-0.02349
570.51	-0.04367	0.02216	0.01924	-0.01989	-0.00112	-0.02688
571.274	-0.04349	0.0203	0.01539	-0.02276	-0.00289	-0.0216
572.038	-0.04442	0.02255	0.0141	-0.02345	-0.00277	-0.02202
572.802	-0.04457	0.02483	0.01325	-0.02397	0.0012	-0.02018
573.566	-0.04583	0.02354	0.01481	-0.02383	-0.00229	-0.02261
574.33	-0.04584	0.02209	0.01166	-0.02184	-0.000762194	-0.02294
575.093	-0.04521	0.02306	0.00917	-0.02152	-0.00283	-0.02144
575.857	-0.0459	0.02462	0.00965	-0.01934	-0.00133	-0.02105
576.621	-0.04746	0.02305	0.00887	-0.01913	-0.00437	-0.0215
577.384	-0.04774	0.02544	0.00621	-0.01863	-0.000831589	-0.01857
578.147	-0.04795	0.0273	0.00513	-0.02019	-0.00274	-0.02175
578.911	-0.04663	0.02554	0.00334	-0.01723	-0.00101	-0.01693
579.674	-0.0492	0.02685	0.00315	-0.01628	-0.00145	-0.01806
580.437	-0.04957	0.02635	6.24267e-05	-0.01694	-0.00338	-0.01948
581.201	-0.04946	0.02851	-0.000397442	-0.01507	0.00156	-0.0174
581.964	-0.05014	0.02802	-0.000505903	-0.01345	-0.00145	-0.01395
582.727	-0.04983	0.03014	-0.00228	-0.01335	0.00229	-0.01816
583.49	-0.05183	0.02883	-0.00653	-0.01073	0.00391	-0.0159
584.252	-0.04844	0.02886	-0.00642	-0.01162	0.00234	-0.01817
585.015	-0.05051	0.02886	-0.0086	-0.00906	0.000303791	-0.01738
585.778	-0.05149	0.03003	-0.00953	-0.01074	0.000371118	-0.01531
586.541	-0.05282	0.02991	-0.01058	-0.00914	-0.00186	-0.01499
587.303	-0.0546	0.03293	-0.0118	-0.00849	-0.000247843	-0.01533
588.066	-0.05273	0.03395	-0.01379	-0.00672	0.00138	-0.01664
588.828	-0.05394	0.0313	-0.01612	-0.0057	0.0038	-0.01246
589.591	-0.0566	0.0343	-0.01672	-0.00322	0.0018	-0.01176
590.353	-0.0584	0.03366	-0.02061	-0.00424	0.00492	-0.0134
591.115	-0.05752	0.03506	-0.02287	-0.00286	0.00369	-0.0094
591.877	-0.05986	0.03632	-0.02422	-0.00419	0.0043	-0.01448
592.64	-0.0629	0.03715	-0.02555	-0.00054268	0.00614	-0.01323
593.402	-0.06177	0.03618	-0.02718	-0.000476609	0.00717	-0.01151
594.164	-0.06449	0.03695	-0.03121	0.00188	0.00412	-0.0103
594.926	-0.065	0.03952	-0.03142	0.00135	0.00906	-0.01199
595.687	-0.06723	0.0391	-0.03446	0.00321	0.00658	-0.01102
596.449	-0.07089	0.03954	-0.03811	0.00441	0.00988	-0.01143
597.211	-0.07106	0.04013	-0.03716	0.00428	0.00635	-0.01203
597.972	-0.07308	0.04098	-0.04	0.00676	0.00928	-0.01216
598.734	-0.07403	0.04134	-0.04247	0.00813	0.01623	-0.01217
599.495	-0.07963	0.04321	-0.04328	0.01076	0.01222	-0.01241
600.257	-0.0802	0.04396	-0.04676	0.01159	0.01151	-0.01266
601.018	-0.08203	0.04452	-0.04916	0.0117	0.01061	-0.01233
601.78	-0.08397	0.04522	-0.05161	0.012	0.01185	-0.01464
602.541	-0.08579	0.04654	-0.05459	0.01483	0.01457	-0.01148
603.302	-0.09089	0.04518	-0.05572	0.01518	0.01615	-0.01258
604.063	-0.09315	0.04847	-0.05577	0.01741	0.01627	-0.01421
604.824	-0.09589	0.04752	-0.05872	0.01737	0.02	-0.0133
605.585	-0.09759	0.05071	-0.06209	0.01899	0.0191	-0.0114
606.346	-0.10134	0.05134	-0.06203	0.02046	0.02107	-0.01353
607.106	-0.10512	0.05131	-0.06474	0.02096	0.02251	-0.0117
607.867	-0.10725	0.04999	-0.0662	0.01983	0.02544	-0.01049
608.628	-0.10963	0.05219	-0.06763	0.02228	0.02675	-0.01479
609.388	-0.11245	0.0523	-0.07113	0.02438	0.02905	-0.01364
610.149	-0.11524	0.05195	-0.07222	0.02732	0.02775	-0.01334
610.909	-0.11585	0.05304	-0.07307	0.02672	0.02927	-0.01354
611.67	-0.11715	0.05356	-0.07581	0.02999	0.02691	-0.01434
612.43	-0.12069	0.05408	-0.07849	0.03008	0.03016	-0.01701
613.19	-0.12307	0.05281	-0.07744	0.03039	0.03332	-0.01553
613.95	-0.12396	0.05396	-0.07713	0.03087	0.03132	-0.01485
614.71	-0.12778	0.05537	-0.07852	0.03162	0.03281	-0.01979
615.47	-0.13012	0.05368	-0.08062	0.03411	0.03817	-0.02159
616.23	-0.13031	0.05361	-0.0826	0.03517	0.03631	-0.0202
616.99	-0.13148	0.05274	-0.08115	0.03429	0.03591	-0.01913
617.75	-0.13318	0.05273	-0.0813	0.03461	0.04194	-0.01885
618.51	-0.13615	0.05031	-0.08327	0.03524	0.04211	-0.02265
619.269	-0.13682	0.05246	-0.08366	0.03462	0.03987	-0.01986
620.029	-0.13859	0.04956	-0.08064	0.03591	0.04073	-0.02384
620.788	-0.1412	0.04923	-0.08121	0.03289	0.04363	-0.02284
621.548	-0.13929	0.04829	-0.08025	0.03395	0.04534	-0.02377
622.307	-0.14066	0.04663	-0.0806	0.03442	0.05043	-0.02523
623.067	-0.14188	0.04509	-0.07982	0.03117	0.04765	-0.02459
623.826	-0.14402	0.04324	-0.07857	0.03097	0.04844	-0.02648
624.585	-0.14447	0.04182	-0.07463	0.03174	0.0513	-0.02723
625.344	-0.14598	0.04019	-0.07488	0.02833	0.04953	-0.02613
626.103	-0.14457	0.03723	-0.06871	0.02968	0.05079	-0.02928
626.862	-0.14582	0.03488	-0.06503	0.0256	0.04871	-0.02623
627.621	-0.14669	0.03175	-0.06386	0.02464	0.04958	-0.02627
628.38	-0.14635	0.02968	-0.05938	0.02059	0.05124	-0.0282
629.138	-0.1438	0.0258	-0.05648	0.01878	0.0496	-0.02871
629.897	-0.14436	0.0219	-0.05313	0.0167	0.05059	-0.02716
630.656	-0.14041	0.01753	-0.0469	0.01515	0.05225	-0.03133
631.414	-0.13958	0.014	-0.04446	0.00937	0.0492	-0.02863
632.173	-0.13549	0.01097	-0.04073	0.00481	0.04791	-0.02795
632.931	-0.13316	0.00595	-0.03162	0.00258	0.04752	-0.03079
633.689	-0.12738	0.00239	-0.02608	-0.000196857	0.04744	-0.02751
634.448	-0.12372	-0.00296	-0.02154	-0.00632	0.04572	-0.0277
635.206	-0.11647	-0.00831	-0.01497	-0.01194	0.04622	-0.02902
635.964	-0.11107	-0.0138	-0.00925	-0.01476	0.04469	-0.02885
636.722	-0.10084	-0.01982	-0.00315	-0.01958	0.04242	-0.02663
637.48	-0.09288	-0.02573	0.00126	-0.02426	0.04482	-0.02878
638.238	-0.08132	-0.0318	0.01108	-0.02969	0.04255	-0.02969
638.995	-0.07057	-0.04094	0.01824	-0.03373	0.03721	-0.03007
639.753	-0.05838	-0.04725	0.0249	-0.03912	0.03651	-0.02854
640.511	-0.04687	-0.05293	0.03186	-0.04964	0.03655	-0.02818
641.268	-0.03179	-0.0621	0.03802	-0.05282	0.03759	-0.02831
642.026	-0.01883	-0.07105	0.04728	-0.05831	0.03724	-0.03115
642.783	-0.0024	-0.08059	0.05595	-0.06489	0.0347	-0.02727
643.541	0.01383	-0.08991	0.06353	-0.06909	0.03358	-0.02906
644.298	0.02938	-0.09854	0.07173	-0.07655	0.03046	-0.02934
645.055	0.04749	-0.10885	0.07667	-0.08581	0.02801	-0.02694
645.812	0.06359	-0.11911	0.08288	-0.08927	0.0276	-0.02818
646.569	0.08198	-0.12879	0.08941	-0.09711	0.02571	-0.02671
647.326	0.09849	-0.13926	0.09599	-0.10038	0.02536	-0.02648
648.083	0.11862	-0.15068	0.10314	-0.10658	0.0205	-0.02875
648.84	0.13783	-0.15974	0.10994	-0.11434	0.02182	-0.02659
649.597	0.15351	-0.17006	0.11621	-0.1226	0.01915	-0.02634
650.354	0.17213	-0.18289	0.12141	-0.13065	0.01838	-0.0285
651.11	0.18979	-0.19194	0.12799	-0.13798	0.01546	-0.0289
651.867	0.20726	-0.20293	0.13339	-0.14564	0.01192	-0.02739
652.624	0.22355	-0.21564	0.13645	-0.15058	0.00869	-0.0283
653.38	0.23815	-0.22644	0.14225	-0.15771	0.00924	-0.02749
654.136	0.25443	-0.23719	0.15071	-0.16317	0.00752	-0.02713
654.893	0.26951	-0.2467	0.15251	-0.17043	0.00863	-0.02818
655.649	0.28161	-0.25619	0.15827	-0.17622	0.0066	-0.02866
656.405	0.29332	-0.26537	0.16029	-0.18353	0.00344	-0.02891
657.161	0.30425	-0.27736	0.16359	-0.19165	0.0015	-0.02625
657.917	0.31505	-0.28414	0.16632	-0.19793	0.000151637	-0.02757
658.673	0.32486	-0.29384	0.16969	-0.2007	-0.00203	-0.02678
659.429	0.33083	-0.30145	0.17336	-0.20689	-0.00289	-0.0265
660.185	0.33752	-0.30894	0.17534	-0.2114	-0.00294	-0.02517
660.94	0.34336	-0.31628	0.17558	-0.21802	-0.00535	-0.02416
661.696	0.34472	-0.3244	0.17855	-0.22187	-0.00591	-0.02356
662.452	0.3479	-0.332	0.18132	-0.22744	-0.00953	-0.02458
663.207	0.34945	-0.33651	0.18159	-0.23257	-0.00899	-0.02315
663.962	0.34848	-0.34145	0.18382	-0.23354	-0.00911	-0.02043
664.718	0.34695	-0.34537	0.18253	-0.23824	-0.00966	-0.01915
665.473	0.34625	-0.34993	0.18143	-0.24171	-0.01287	-0.0213
666.228	0.3409	-0.35274	0.18132	-0.24491	-0.01226	-0.01921
666.983	0.3379	-0.3563	0.1814	-0.24827	-0.01266	-0.01735
667.739	0.33364	-0.35784	0.17945	-0.25048	-0.01504	-0.01665
668.494	0.32604	-0.35699	0.17901	-0.25489	-0.01636	-0.01472
669.248	0.32081	-0.3569	0.1772	-0.25708	-0.01782	-0.01456
670.003	0.31311	-0.35588	0.17258	-0.2553	-0.01745	-0.01301
670.758	0.30494	-0.35477	0.17025	-0.25536	-0.01925	-0.01012
671.513	0.29693	-0.35167	0.16667	-0.25555	-0.02007	-0.01042
672.267	0.28903	-0.34895	0.16075	-0.25604	-0.0227	-0.00746
673.022	0.28092	-0.34546	0.15536	-0.25311	-0.02341	-0.00672
673.776	0.27147	-0.33813	0.15084	-0.25112	-0.0236	-0.00494
674.531	0.26004	-0.33092	0.14608	-0.24847	-0.02399	-0.00123
675.285	0.25166	-0.3238	0.13985	-0.2479	-0.02651	-2.17772e-05
676.039	0.24211	-0.31614	0.13441	-0.24424	-0.02816	0.000280906
676.794	0.23064	-0.30888	0.1277	-0.24108	-0.02858	0.00496
677.548	0.22164	-0.30074	0.12016	-0.23511	-0.02881	0.00691
678.302	0.21184	-0.29167	0.11438	-0.23113	-0.03106	0.00916
679.056	0.19972	-0.28055	0.10783	-0.22655	-0.03264	0.0123
679.81	0.18905	-0.2709	0.10182	-0.21837	-0.0347	0.0151
680.563	0.17855	-0.26037	0.09466	-0.21326	-0.0338	0.01879
681.317	0.16721	-0.25033	0.08715	-0.20501	-0.03538	0.02061
682.071	0.15746	-0.23695	0.08114	-0.19806	-0.0366	0.02514
682.824	0.1472	-0.22933	0.0739	-0.18963	-0.03791	0.02803
683.578	0.13646	-0.21478	0.06655	-0.18207	-0.03849	0.03168
684.331	0.12698	-0.205	0.06044	-0.17417	-0.03958	0.03636
685.085	0.11801	-0.19447	0.05289	-0.16336	-0.04106	0.04
685.838	0.10877	-0.18297	0.04653	-0.15452	-0.04225	0.04266
686.591	0.09826	-0.17253	0.0389	-0.14668	-0.04131	0.04831
687.345	0.09137	-0.16191	0.03189	-0.13633	-0.04356	0.05085
688.098	0.08162	-0.15056	0.02606	-0.12858	-0.04349	0.05563
688.851	0.07367	-0.14089	0.01934	-0.11715	-0.04492	0.05938
689.604	0.06451	-0.13044	0.01175	-0.10972	-0.04559	0.06322
690.356	0.05807	-0.1204	0.00583	-0.09925	-0.04684	0.0663
691.109	0.05107	-0.10976	-0.00235	-0.09062	-0.0481	0.07021
691.862	0.04381	-0.10026	-0.00875	-0.08162	-0.04864	0.07294
692.615	0.03514	-0.09177	-0.01576	-0.07196	-0.04922	0.07612
693.367	0.02943	-0.08203	-0.02276	-0.06207	-0.04958	0.07924
694.12	0.02262	-0.07376	-0.0301	-0.0543	-0.05025	0.0813
694.872	0.01656	-0.06527	-0.03736	-0.04593	-0.05036	0.08351
695.624	0.00951	-0.05936	-0.04398	-0.03786	-0.05137	0.08655
696.377	0.00282	-0.05093	-0.05146	-0.02781	-0.04998	0.08711
697.129	-0.00364	-0.04199	-0.05894	-0.02001	-0.04883	0.08856
697.881	-0.00845	-0.03603	-0.06718	-0.01223	-0.04979	0.08822
698.633	-0.01576	-0.02874	-0.07507	-0.00303	-0.04908	0.08838
699.385	-0.02215	-0.02091	-0.08221	0.00458	-0.04843	0.08965
700.137	-0.02921	-0.01507	-0.09095	0.01248	-0.04655	0.0885
700.889	-0.03585	-0.00848	-0.09813	0.02042	-0.04594	0.08761
701.641	-0.04044	-0.00127	-0.10367	0.02925	-0.0437	0.08782
702.392	-0.04947	0.00562	-0.10862	0.03592	-0.04243	0.08739
703.144	-0.05493	0.01139	-0.11529	0.04519	-0.0411	0.08598
703.895	-0.0613	0.017	-0.11859	0.05442	-0.03949	0.0824
704.647	-0.06831	0.02263	-0.12172	0.06231	-0.03928	0.08166
705.398	-0.0755	0.02966	-0.12349	0.0707	-0.03588	0.08022
706.15	-0.08474	0.03593	-0.12452	0.07842	-0.03641	0.07954
706.901	-0.09036	0.04139	-0.12444	0.0875	-0.03311	0.07691
707.652	-0.09689	0.04631	-0.12443	0.09587	-0.03342	0.07617
708.403	-0.10352	0.05304	-0.12158	0.10447	-0.03124	0.07395
709.154	-0.10835	0.05842	-0.1196	0.11067	-0.0308	0.0726
709.905	-0.11154	0.06389	-0.11758	0.11869	-0.02914	0.07037
710.656	-0.11485	0.06805	-0.11543	0.12514	-0.02903	0.06963
711.407	-0.11832	0.07305	-0.11134	0.1301	-0.02827	0.06623
712.158	-0.11988	0.07523	-0.10879	0.13568	-0.02656	0.06559
712.908	-0.12116	0.07899	-0.10529	0.13927	-0.02462	0.06279
713.659	-0.12066	0.08116	-0.1016	0.14143	-0.02488	0.06248
714.409	-0.11834	0.08331	-0.09801	0.14239	-0.0243	0.06093
715.16	-0.11681	0.08472	-0.09546	0.14348	-0.02389	0.05899
715.91	-0.11458	0.08539	-0.09176	0.1426	-0.02258	0.05841
716.66	-0.1119	0.0846	-0.09009	0.14094	-0.02233	0.05563
717.411	-0.10889	0.08427	-0.08562	0.13615	-0.02351	0.05442
718.161	-0.10457	0.0825	-0.08322	0.13242	-0.02134	0.0534
718.911	-0.10242	0.08142	-0.07911	0.12861	-0.02102	0.0521
719.661	-0.09766	0.07976	-0.07731	0.12467	-0.02061	0.05191
720.411	-0.09358	0.07618	-0.07556	0.12026	-0.02027	0.04882
721.16	-0.09127	0.07435	-0.07326	0.11549	-0.01961	0.0482
721.91	-0.08664	0.07328	-0.0716	0.11213	-0.01835	0.04767
722.66	-0.08608	0.06892	-0.06968	0.10648	-0.01809	0.04495
723.41	-0.08149	0.06573	-0.06693	0.10304	-0.01837	0.04542
724.159	-0.07966	0.06441	-0.06575	0.09998	-0.01724	0.04472
724.909	-0.07659	0.06169	-0.06413	0.09562	-0.0162	0.04452
725.658	-0.0738	0.05817	-0.06095	0.09144	-0.01648	0.04295
726.407	-0.07071	0.05588	-0.0606	0.08667	-0.0168	0.04327
727.156	-0.06791	0.0534	-0.05838	0.08253	-0.01691	0.04142
727.906	-0.06654	0.05112	-0.05574	0.08013	-0.01899	0.043
728.655	-0.06444	0.0497	-0.05472	0.07845	-0.01619	0.04253
729.404	-0.06272	0.0474	-0.05371	0.07531	-0.01644	0.03703
730.153	-0.06018	0.04595	-0.05334	0.07394	-0.0154	0.03778
730.902	-0.05978	0.04423	-0.0494	0.07076	-0.01424	0.03698
731.65	-0.05577	0.04319	-0.0516	0.06849	-0.01294	0.03823
732.399	-0.05571	0.04078	-0.04742	0.06566	-0.01352	0.03812
733.148	-0.05377	0.03924	-0.04834	0.06261	-0.01568	0.03451
733.896	-0.05262	0.03889	-0.04439	0.06382	-0.01356	0.03314
734.645	-0.05046	0.03671	-0.04472	0.0589	-0.01539	0.033
735.393	-0.04985	0.03491	-0.04377	0.05849	-0.01588	0.03506
736.141	-0.04898	0.03339	-0.0436	0.05509	-0.01572	0.03206
736.89	-0.04739	0.03317	-0.04348	0.05599	-0.01695	0.02861
737.638	-0.04685	0.03327	-0.04075	0.05464	-0.01706	0.03152
738.386	-0.04539	0.03097	-0.04159	0.0524	-0.01631	0.03033
739.134	-0.04499	0.02837	-0.03971	0.05128	-0.01537	0.02703
739.882	-0.04398	0.02857	-0.04033	0.04795	-0.01276	0.02486
740.63	-0.04314	0.02822	-0.03859	0.04741	-0.01243	0.0274
741.378	-0.04139	0.02674	-0.03744	0.04708	-0.01654	0.02545
742.125	-0.04102	0.02588	-0.03628	0.04731	-0.01094	0.03082
742.873	-0.03855	0.02596	-0.03436	0.04557	-0.01101	0.03008
743.621	-0.0384	0.02504	-0.03447	0.0464	-0.01201	0.02988
744.368	-0.03707	0.02269	-0.03528	0.04558	-0.01555	0.02873
745.116	-0.037	0.02398	-0.03502	0.04534	-0.01167	0.02688
745.863	-0.03612	0.02203	-0.03312	0.04209	-0.01127	0.02587
746.61	-0.03557	0.02191	-0.03256	0.03885	-0.01343	0.02308
747.357	-0.03548	0.02218	-0.03224	0.0383	-0.01331	0.02563
748.105	-0.03698	0.02148	-0.02957	0.03847	-0.01208	0.02314
748.852	-0.03315	0.02087	-0.02975	0.03913	-0.01261	0.02511
749.599	-0.03323	0.01916	-0.0263	0.03771	-0.01075	0.02368
750.346	-0.03304	0.01779	-0.02696	0.03639	-0.01122	0.02766
751.092	-0.03328	0.01827	-0.03052	0.03595	-0.01143	0.02597
751.839	-0.03226	0.01854	-0.02694	0.03798	-0.0138	0.0204
752.586	-0.0316	0.01878	-0.02933	0.0376	-0.01337	0.02021
753.332	-0.02776	0.01746	-0.02526	0.03578	-0.01233	0.01804
754.079	-0.03171	0.01783	-0.02446	0.03384	-0.0138	0.02415
754.825	-0.03148	0.01686	-0.02456	0.03683	-0.01374	0.01549
755.572	-0.02972	0.01535	-0.02176	0.03572	-0.01827	0.02254
756.318	-0.02901	0.01614	-0.02707	0.03397	-0.01608	0.02053
757.064	-0.0281	0.01576	-0.02666	0.03416	-0.01803	0.02113
757.81	-0.02741	0.01393	-0.02597	0.03337	-0.00829	0.01333
758.556	-0.02719	0.0139	-0.02344	0.03226	-0.00931	0.01702
759.302	-0.02393	0.01526	-0.02134	0.0338	-0.01241	0.01532
760.048	-0.02686	0.01513	-0.02314	0.0362	-0.01723	0.01887
760.794	-0.02547	0.01387	-0.02583	0.03532	-0.01229	0.02378
761.54	-0.02376	0.0131	-0.02328	0.03291	-0.01174	0.0193
762.286	-0.02697	0.01146	-0.02088	0.0312	-0.00968	0.01678
763.031	-0.02426	0.01397	-0.02205	0.02991	-0.0148	0.01419
763.777	-0.02522	0.01041	-0.01776	0.03012	-0.01087	0.01728
764.522	-0.02442	0.01098	-0.01765	0.02793	-0.01069	0.01458
765.268	-0.02367	0.00961	-0.02027	0.02801	-0.0118	0.01508
766.013	-0.02437	0.01179	-0.01809	0.02982	-0.01633	0.0091
766.758	-0.02317	0.01161	-0.01621	0.02871	-0.01307	0.01252
767.503	-0.02578	0.01419	-0.01833	0.02858	-0.01929	0.0174
768.248	-0.02357	0.01206	-0.01824	0.03306	-0.01236	0.01513
768.993	-0.0238	0.01307	-0.01549	0.03269	-0.01314	0.01456
769.738	-0.02266	0.01297	-0.01426	0.03264	-0.01774	0.0081
770.483	-0.02369	0.00998	-0.02055	0.03467	-0.01092	0.0129
771.228	-0.02215	0.01271	-0.01676	0.02987	-0.01529	0.01202
771.973	-0.02091	0.01168	-0.01923	0.02995	-0.01635	0.01283
772.717	-0.02157	0.01412	-0.01779	0.03077	-0.01545	0.01209
773.462	-0.02123	0.00427	-0.01583	0.02771	-0.0182	0.01641
774.206	-0.02067	0.01208	-0.01438	0.02902	-0.01464	0.01497
774.951	-0.02076	0.01506	-0.01527	0.02996	-0.00746	0.01267
775.695	-0.0195	0.00985	-0.01342	0.02931	-0.00694	0.01257
776.439	-0.02011	0.00833	-0.0166	0.02635	0.000548366	0.00967
777.183	-0.02239	0.00902	-0.01678	0.02545	-0.00985	0.02323
777.928	-0.02229	0.01012	-0.01802	0.02626	-0.01446	0.00662
778.672	-0.01944	0.00961	-0.01079	0.02964	-0.00565	0.00492
779.415	-0.02314	0.0107	-0.01266	0.0249	-0.00411	-0.0049
780.159	-0.01978	0.01171	-0.01055	0.02072	-0.01613	-0.00207
780.903	-0.01985	0.01281	-0.01065	0.02033	-0.0173	0.00584
781.647	-0.01877	0.00679	-0.01216	0.02363	-0.0168	0.00939
782.39	-0.01933	0.00838	-0.00882	0.02311	-0.00729	0.01374
783.134	-0.02054	0.00602	-0.01531	0.02354	-0.0013	0.00992
783.877	-0.02074	0.00844	-0.01271	0.0208	-0.01383	0.0079
784.621	-0.01951	0.00714	-0.01144	0.02298	-0.0154	0.00481
785.364	-0.01816	0.01046	-0.00865	0.02479	-0.01287	0.0072
786.107	-0.01853	0.0127	-0.00778	0.01858	-0.0179	-0.000885085
786.851	-0.0153	0.00735	-0.00992	0.02815	-0.00808	0.00993
787.594	-0.01397	0.00869	-0.01143	0.02891	-0.00809	0.01077
788.337	-0.02051	0.01057	-0.01554	0.03401	-0.01915	-0.00144
789.08	-0.01898	0.00725	-0.00528	0.03238	-0.00714	0.01163
789.822	-0.01546	0.00476	-0.00419	0.02215	-0.00595	0.01011
790.565	-0.01916	0.00948	-0.01487	0.01853	-0.009	0.01307
791.308	-0.01688	0.00682	-0.00759	0.02217	-0.01175	0.00401
792.051	-0.01481	0.00737	-0.00754	0.01954	-0.01352	0.00461
792.793	-0.01636	0.00896	-0.00814	0.02349	-0.00898	0.00294
793.536	-0.01887	0.00901	-0.00926	0.0226	-0.01524	0.00224
794.278	-0.01119	0.00573	-0.00161	0.01996	-0.0095	0.00613
795.02	-0.01664	0.00486	-0.01071	0.02667	-0.0097	0.00694
795.763	-0.02032	0.00967	-0.00756	0.02465	-0.00504	0.01086
796.505	-0.01477	0.01186	-0.00916	0.02394	-0.01375	0.000877366
797.247	-0.01582	0.00852	-0.01277	0.02799	-0.01291	-0.00121
797.989	-0.00847	0.00671	-0.00487	0.02578	-0.01431	-0.00365
798.731	-0.01294	0.00462	-0.00407	0.02463	-0.00968	0.01026
799.473	-0.01392	0.00854	0.00604	0.02761	-0.0107	0.00578
800.214	-0.01596	0.01256	-0.00777	0.02752	-0.00241	0.01475
800.956	-0.01545	0.00635	0.00164	0.02591	-0.0058	0.00946
801.698	-0.01266	0.01132	-0.00241	0.02296	-0.00959	0.01254
802.439	-0.01486	0.0047	-0.00727	0.02162	-0.00482	0.00845
803.181	-0.0107	0.00584	-0.01283	0.02517	-0.01453	-0.00913
803.922	-0.01304	0.00905	-0.01425	0.02518	-0.02543	-0.00444
804.663	-0.00998	0.00828	-0.00448	0.02582	-0.01307	-0.00665
805.405	-0.01105	0.00971	-0.00807	0.02728	-0.00222	-0.000230818
806.146	-0.01139	0.0097	-0.00635	0.02926	-0.00162	-0.00729
806.887	-0.01167	0.00827	-0.01149	0.02921	-0.0065	-0.0023
807.628	-0.01294	0.00656	-0.00877	0.02673	-0.00778	0.00113
808.369	-0.0085	0.00803	8.90079e-05	0.02526	-0.01263	0.00184
809.11	-0.0183	0.00905	0.000720012	0.02611	-0.02501	-0.000631284
809.85	-0.01035	0.00734	-0.0074	0.0227	-0.01871	-0.00421
810.591	-0.0138	0.00751	-0.00444	0.02594	-0.00893	0.00811
811.332	-0.01171	0.01156	-0.00409	0.02378	-0.00444	-0.01026
812.072	-0.01173	0.00948	0.0022	0.02937	-0.00353	0.00271
812.813	-0.01007	0.00976	-0.00735	0.02413	-0.00838	0.00559
813.553	-0.0058	0.00662	-0.00405	0.02063	-0.01776	0.00771
814.293	-0.01587	0.01231	-0.00578	0.02921	-0.01221	0.00601
815.033	-0.01239	0.00877	-0.00372	0.02562	-0.01337	0.00275
815.774	-0.01263	0.00725	-0.00151	0.03089	-0.01854	0.00662
816.514	-0.01818	0.00509	-0.00847	0.02741	-0.0072	0.0148
817.254	-0.00971	0.00674	0.000812743	0.03006	-0.01052	0.00361
817.994	-0.01439	0.01115	0.00146	0.02933	-0.01845	0.00567
818.733	-0.01348	0.00594	0.00698	0.02589	-0.00875	-0.0067
819.473	-0.01122	0.00304	-0.00228	0.02738	-0.01622	0.00317
820.213	-0.01208	0.00778	0.00451	0.0276	-0.0237	-0.00242
820.952	-0.00866	0.00708	0.00186	0.03535	-0.01082	-0.00152
821.692	-0.01259	0.0041	-0.01149	0.02674	-0.01486	0.00945
822.431	-0.00658	0.00366	-0.00125	0.02901	-0.00652	0.01643
823.171	-0.00781	0.00554	-0.01476	0.02123	-0.00789	0.01304
823.91	-0.02188	0.00614	-0.00115	0.02183	-0.01651	0.00292
824.649	-0.00772	0.00569	0.00196	0.02894	-0.00989	0.014
825.388	-0.00922	0.00672	-0.00514	0.02981	-0.0071	0.01187
826.127	-0.00927	0.000569935	-0.00339	0.02642	-0.014	0.0032
826.866	-0.0127	0.00798	0.00418	0.03377	-0.01188	-0.01116
827.605	-0.01347	0.00916	-0.00792	0.0305	-0.01935	-0.00487
828.344	-0.00604	0.013	-0.01757	0.02849	-0.01681	-0.00415
829.083	-0.00356	0.0068	-0.0011	0.02333	-0.0144	-0.000740201
829.821	-0.00983	0.01274	0.00484	0.02199	-0.00792	-0.01097
830.56	-0.0069	0.00994	0.0074	0.03014	-0.01905	-0.01459
831.298	-0.01134	0.00617	-0.00921	0.03085	-0.01106	0.02109
832.037	-0.01399	0.00506	-0.01286	0.02919	-0.00113	0.00697
832.775	-0.01129	0.00931	-0.01329	0.02947	-0.00517	0.00956
833.513	-0.01063	0.00731	-0.00642	0.03259	-0.01648	0.004
834.252	-0.00912	0.00389	0.00205	0.02768	-0.01076	0.00605
834.99	-0.01658	0.00789	-0.00762	0.0239	-0.000651038	0.01113
835.728	-0.00508	0.01165	0.000993987	0.0321	-0.00455	0.01642
836.466	-0.01265	0.01161	-0.01235	0.02928	-0.00656	-0.00119
837.204	-0.0112	0.00128	0.0122	0.03007	-1.56238e-05	-0.01227
837.941	-0.01026	0.00843	0.00501	0.02808	0.00452	-0.000205456
838.679	-0.01556	0.01019	-0.00392	0.03103	-0.01252	-0.01009
839.417	-0.00492	0.00546	-0.00386	0.02724	-0.01545	0.00679
840.154	-0.01073	0.000527265	-0.0052	0.02486	-0.01739	0.00507
840.892	-0.00278	0.01343	0.00106	0.03	-0.00295	-0.02114
841.629	-0.01016	0.01061	0.0094	0.03023	-0.00683	-0.00947
842.366	-0.01631	0.01279	-0.00632	0.02742	-0.00965	-0.00485
843.104	-0.01378	0.01169	0.00109	0.02144	-0.00778	-0.01911
843.841	-0.012	0.00491	-0.000151646	0.03056	-0.00568	-0.00262
844.578	-0.00191	0.0058	-0.000587148	0.02372	-0.00841	-0.00705
845.315	-0.01239	0.00633	-0.01426	0.03499	-0.00454	0.01375
846.052	-0.00466	0.00356	-0.00676	0.02857	-0.01496	0.0131
846.789	-0.01202	0.00664	-0.00428	0.02821	0.00368	-0.00349
847.525	-0.01178	5.83493e-06	-0.01286	0.03223	-0.00451	-0.01795
848.262	-0.00683	0.00926	-0.00761	0.03686	-0.00193	0.01437
848.999	-0.0106	0.01027	-0.01635	0.02906	-0.00499	-0.01201
849.735	-0.01849	0.00908	-0.01087	0.02989	-0.00381	-0.00247
850.472	-0.01832	0.01467	-0.01356	0.02676	-0.00735	0.01075
851.208	-0.00813	0.00723	-0.000127005	0.0248	-0.01154	0.00528
851.944	-0.00811	0.01331	-0.0178	0.01922	-0.00537	-0.00392
852.68	-0.00996	0.01011	-0.00339	0.01989	-0.00733	0.00178
853.416	-0.0086	0.00119	0.000949823	0.02591	-0.00856	-0.01411
854.153	-0.00968	0.00599	0.00115	0.03407	-0.01534	-0.000579938
854.888	-0.01197	0.00413	-0.00363	0.02723	-0.01779	0.00516
855.624	-0.00472	0.0052	-0.000556981	0.03751	-0.02387	-0.01105
856.36	-0.00542	0.0119	0.00313	0.03461	-0.0082	0.00513
857.096	-0.01017	0.01263	-0.00875	0.03775	-0.00398	0.00912
857.832	-0.01085	0.01243	-0.00408	0.02504	-0.01034	0.004
858.567	-0.00505	0.01219	-0.01139	0.03169	-0.01203	0.00192
859.303	-0.00426	0.0134	0.00324	0.02673	-0.01187	-0.000266709
860.038	-0.00563	0.00718	0.00303	0.02573	0.00199	-0.00621
860.773	-0.00913	0.008	0.00818	0.02218	-0.00865	-0.00437
861.509	0.00406	0.00744	0.0015	0.01283	-0.00379	-0.000850464
862.244	-0.01425	0.00538	0.00086836	0.01853	0.000353535	-0.00953
862.979	-0.01626	0.0052	-0.00184	0.01638	0.00379	-0.00957
863.714	-0.01053	0.00748	-0.00367	0.0141	-0.01869	-0.00592
864.449	-0.01431	0.01047	-0.00103	0.0239	-0.00633	-0.00646
865.184	-0.00576	0.01653	-0.00411	0.01972	-0.01331	-0.00208
865.918	-0.00536	0.00296	0.00959	0.02665	-0.000561712	-0.00709
866.653	-0.00107	0.00311	-0.00197	0.01871	-0.01171	-0.00332
867.388	-0.0119	0.00399	-0.00416	0.02306	-0.01122	-0.00722
868.122	-0.01338	-0.00128	-0.00281	0.02486	-0.00712	-0.00683
868.857	-0.01394	0.01022	-0.000408538	0.02623	0.01485	0.00235
869.591	-0.00716	0.00463	-0.00212	0.02438	-0.00514	-0.01342
870.325	-0.00426	0.00913	-0.0012	0.01837	-0.01403	-0.02759
871.059	-0.00564	0.00876	0.01243	0.02073	0.00119	-0.00121
871.794	-0.00795	0.0059	0.00538	0.01626	-0.01846	-0.00451
872.528	-0.01136	0.00705	0.01336	0.02691	-0.01816	-0.00187
873.262	-0.01109	0.00527	0.01439	0.02481	0.00898	-0.00617
873.995	-0.00181	0.0212	0.02084	0.03174	0.00343	-0.00683
874.729	-0.0152	0.00531	0.01757	0.02786	-0.01459	0.000531569
875.463	-0.00559	0.0107	0.01956	0.03025	-0.00404	-0.02596
876.197	-0.00181	0.01041	0.00816	0.03317	-0.00768	0.000943153
876.93	-0.00113	0.00649	-0.01138	0.04014	-0.00217	-0.00236
877.664	-0.00558	0.00567	0.01246	0.03593	-0.01368	0.01261
878.397	-0.00628	0.00655	0.00687	0.03725	-0.01276	0.01462
879.13	-0.01035	0.00376	-0.00729	0.01902	-0.0078	0.00618
879.864	-0.01142	0.00423	0.01358	0.03226	-0.00267	0.01681
880.597	-0.00973	0.00743	0.01266	0.03382	-0.00899	-0.00267
881.33	-0.00683	0.0069	-0.01148	0.03895	-0.00244	-0.00807
882.063	-0.01251	0.00698	0.00364	0.03376	-0.01197	-0.00998
882.796	-0.00377	0.01015	0.00789	0.03783	-0.01007	-0.00627
883.529	-0.0025	0.01285	0.00467	0.0442	-0.000765724	-0.00779
884.261	-0.00518	0.01539	-0.000405206	0.04164	-0.01867	-0.00496
884.994	-0.0067	0.00184	-0.00179	0.02955	-0.01634	-0.01677
885.727	-0.01557	0.01072	0.0079	0.03443	-0.00582	-0.00701
886.459	-0.00878	0.00722	0.01322	0.0309	0.00265	-0.0261
887.192	-0.00877	0.00842	0.01072	0.02023	0.01842	0.00782
887.924	-0.00283	0.000682213	0.00837	0.03216	-0.00961	-0.00998
888.656	-0.00175	0.00978	0.0014	0.02575	0.01439	-0.01624
889.388	-0.00167	0.00691	0.00331	0.03266	-0.00103	-0.02617
890.121	-0.00579	0.00928	0.0025	0.03107	-0.00397	-0.0079
890.853	-0.00865	0.00713	-0.00353	0.03082	-0.000463905	-0.00553
891.584	-0.00299	0.01024	0.01443	0.03171	0.01319	0.0228
892.316	-0.0048	0.00115	0.0046	0.02315	0.00457	-0.00334
893.048	0.00204	0.0096	0.01471	0.01575	-0.00706	-0.0122
893.78	-0.00566	0.01016	0.00551	0.02056	0.00842	-0.00125
894.511	-0.01023	0.00826	0.01547	0.02484	-0.00391	0.006
895.243	-0.01236	0.000528197	0.01619	0.02598	-0.00537	-0.01383
895.974	-0.00631	0.01117	0.00282	0.02989	-0.00709	-0.02304
896.706	0.000181133	0.01044	-0.00758	0.03988	-0.01363	-0.00297
897.437	-0.01992	0.00499	0.00705	0.03053	-0.00701	-0.01241
898.168	-0.00467	0.00351	-0.01174	0.02851	-0.00763	-0.00744
898.9	-0.01892	0.01468	-0.01753	0.04088	-0.00898	-0.00471
899.631	-0.00118	0.01411	-0.00545	0.03389	-0.00586	0.0063
900.362	-0.00834	0.0107	-0.01856	0.03589	0.00341	-0.01303
901.092	-0.00382	0.01495	0.00132	0.03157	-0.00824	-0.00543
901.823	-0.01167	0.00904	-0.01695	0.02619	-0.00586	-0.0063
902.554	-0.00595	0.00931	-0.00665	0.02911	0.02202	-0.00128
903.285	-0.00893	0.01224	-0.01369	0.01984	-0.00869	-0.00176
904.015	-0.00239	0.01337	-0.00812	0.03195	-0.00539	-0.0134
904.746	0.00803	0.00566	-0.01293	0.02102	-0.00745	-0.00196
905.476	-0.00445	0.000294502	0.00784	0.03814	-0.00797	0.000642896
906.206	-0.002	0.02043	0.00566	0.02903	-0.01231	0.01487
906.937	-0.000165033	0.00623	0.00322	0.0324	-1.00543e-05	0.02365
907.667	-0.00815	0.00554	0.01069	0.02723	-0.01514	-0.00388
908.397	0.00489	-0.000267938	-0.00174	0.02692	0.00051422	0.00325
909.127	-0.00468	0.00302	0.01098	0.02471	-0.01562	0.00927
909.857	-0.01624	0.00841	0.02532	0.03217	-0.00792	-0.01245
910.587	-0.00225	0.01346	0.00699	0.03739	-0.01092	0.00233
911.316	0.00141	0.00363	0.01508	0.03425	-0.02327	-0.00608
912.046	-0.00593	0.01903	0.02035	0.027	-0.01246	-0.000484637
912.776	-0.00887	0.00672	0.01108	0.02472	0.00274	0.01013
913.505	-0.00132	0.02031	0.01412	0.03209	-0.00371	0.00456
914.235	-0.00996	-0.000747567	0.01404	0.03727	-0.00746	0.01264
914.964	-0.00935	0.00581	0.01312	0.04488	0.00195	-0.00185
915.693	0.008	0.00772	0.0106	0.03549	-0.0022	-0.03135
916.422	-0.01408	0.01873	0.00565	0.03208	-0.0032	0.00278
917.151	-0.00484	0.01377	0.00159	0.03359	-0.000626896	-0.00828
917.88	-0.00474	0.01286	0.00212	0.02969	-0.00919	-0.00777
918.609	-0.00115	0.00882	0.0046	0.029	0.00935	-0.000567559
919.338	-0.00694	0.01097	0.01166	0.02938	0.000220869	-0.02759
920.067	-0.00931	0.01329	0.00239	0.01519	0.00622	-0.01067
920.796	-0.01224	0.00637	0.01125	0.02159	-0.00328	-0.01965
921.524	-0.00705	0.00947	0.01352	0.02567	-0.00454	-0.000902333
922.253	-0.00961	0.0059	-0.00172	0.03429	-0.02246	-0.00398
922.981	-0.00544	0.00764	0.01352	0.03402	-0.000783012	-0.000996811
923.71	-0.00334	0.01804	0.01878	0.02273	0.00934	0.00262
924.438	-0.00553	0.00459	-0.000562241	0.03353	-0.01246	0.00466
925.166	-0.00676	0.00101	-0.002	0.02996	0.00925	-0.01213
925.894	-0.01169	0.01038	0.01403	0.02452	-0.00443	-0.01572
926.622	0.00296	0.00633	0.02289	0.03198	0.00713	-0.02647
927.35	-0.00496	-0.00366	0.01466	0.03677	-0.03704	-0.01916
928.078	0.00424	0.00991	0.0073	0.02658	-0.00604	-0.01754
928.806	0.00237	0.01055	0.02337	0.03571	-0.00805	-0.01146
929.534	0.002	0.00813	0.0065	0.01867	-0.02155	0.01211
930.261	0.00451	0.00951	0.02741	0.04533	-0.0235	-0.01714
930.989	-0.01239	0.00666	-0.0077	0.03576	-0.01865	-0.00779
931.716	0.00193	0.01503	0.00623	0.02792	-0.01839	-0.01705
932.444	-0.00227	0.01146	-0.00431	0.04101	-0.01276	-0.01023
933.171	-0.02109	-0.0042	0.0059	0.02416	0.00961	-0.01357
933.898	0.01909	0.01682	0.02557	0.02949	-0.00601	-0.00465
934.625	-0.00804	0.00487	-0.00874	0.03563	-0.01517	-0.00046362
935.352	-0.00726	0.00888	0.00576	0.02806	0.00267	0.00176
936.079	0.00166	0.00709	-0.003	0.03462	-0.01694	0.00498
936.806	0.00532	0.00671	-0.00279	0.03434	-0.01242	0.0019
937.533	0.00818	0.00908	0.00575	0.0208	-0.00906	0.0029
938.26	-0.0116	0.01119	0.01719	0.04654	-0.00647	-0.00903
938.986	-0.00853	0.00762	0.02494	0.02897	-0.01529	-0.000548248
939.713	-0.00885	0.01943	0.01551	0.03281	0.00466	-0.00816
940.439	-0.000354713	0.01373	0.02815	0.03338	0.02033	-0.00159
941.166	-0.01454	0.01538	0.02088	0.01513	-0.01749	-0.00423
941.892	0.00317	0.0125	0.01554	0.03249	0.0176	-0.01167
942.618	-0.0151	0.01237	0.03199	0.02841	-0.00222	-0.02358
943.344	0.00138	0.00866	0.01672	0.02837	-0.0045	-0.02382
944.07	-0.01406	0.00442	0.01718	0.03459	0.003	0.00203
944.796	-0.00916	0.00281	0.00832	0.03217	-0.01449	-0.01079
945.522	-0.00569	0.01087	0.0008618	0.03075	-0.0031	-0.01046
946.248	-0.0064	0.01509	0.00704	0.02799	-0.006	-0.00822
946.974	-0.00414	0.01133	0.00919	0.02946	0.00558	0.00846
947.699	-0.00904	0.0148	0.02047	0.033	-0.01702	-0.01301
948.425	-0.00562	0.00584	0.00849	0.02384	0.00706	-0.01983
949.15	0.00244	0.00531	0.02106	0.02093	-0.02345	0.00915
949.876	-0.00434	0.00453	0.02545	0.03018	-0.01206	-0.00664
950.601	0.00026636	0.00534	0.00731	0.03317	-0.00882	-0.0066
951.326	-0.00571	0.00658	0.01866	0.0393	0.00832	-0.00255
952.051	-0.01013	0.000791926	0.00471	0.03428	0.00219	-0.02144
952.776	-0.00519	0.01028	0.01984	0.04973	0.00736	-0.00455
953.501	-0.00412	0.01398	-0.002	0.02997	-0.000548845	-0.00505
954.226	-0.00132	0.01159	0.00372	0.0375	-0.01088	-0.00477
954.951	0.00772	0.00379	0.01828	0.04688	0.01346	-0.00123
955.676	0.00298	0.01521	0.0124	0.03415	-0.02192	-0.02059
956.4	-0.00521	-0.000902431	0.00139	0.02656	0.000704583	0.00196
957.125	-0.01385	0.02036	0.01666	0.02319	-0.01057	-0.01032
957.849	0.00336	0.02109	0.00763	0.02136	-0.01001	-0.03975
958.574	0.00995	0.00666	0.000530586	0.02236	-0.02635	0.00805
959.298	-0.00188	0.01038	-0.00359	0.00761	-0.02269	0.01335
960.022	-0.01279	0.00113	-0.00436	0.01589	0.00438	0.02623
960.747	0.01206	0.00688	0.0052	0.01292	-0.02745	-0.00494
961.471	-0.00137	0.01492	0.00726	0.01907	-0.00928	-0.02123
962.195	0.00864	0.00914	0.0165	0.03772	0.00754	-0.00961
962.918	-0.01279	0.0058	0.03578	0.02557	-0.03169	0.00326
963.642	-0.000717702	0.01714	0.03183	0.03244	-0.000607552	-0.000530742
964.366	-0.00239	0.00939	6.17028e-05	0.02142	-0.00334	0.00918
965.09	-0.00733	0.00335	0.01028	0.03422	0.00412	0.01132
965.813	0.00509	0.00838	-0.00544	0.01838	0.00243	-0.000665578
966.537	0.00449	0.01816	0.01175	0.03295	0.0059	-0.00409
967.26	0.01126	0.00802	0.00511	0.02634	-0.0136	-0.00364
967.983	-0.0157	0.00393	-0.01217	0.02371	-0.00411	0.01662
968.706	0.00931	0.0053	-0.0045	0.03155	0.02016	0.04236
969.43	-0.0081	-0.00321	-0.00318	0.03578	-0.00496	-0.00374
970.153	0.01293	0.00952	0.01024	0.03662	-0.00685	0.02756
970.876	0.01554	0.01245	0.03515	0.045	-0.0143	-0.00544
971.598	0.00328	0.02299	0.00772	0.04449	-0.01399	-0.02074
972.321	-0.00146	0.01625	0.00329	0.04693	-0.01157	-0.01395
973.044	0.01809	0.00282	0.01229	0.03358	0.00779	0.00455
973.767	0.00576	0.01638	0.00951	0.02452	0.0058	0.02542
974.489	-0.01329	0.00374	-0.0012	0.02412	-0.01668	0.02846
975.212	0.00812	0.01392	0.02091	0.03351	-0.00503	0.00462
975.934	-0.01083	0.01286	0.02724	0.02481	-0.01865	-0.00183
976.656	0.00537	0.00501	0.02596	0.02373	-0.0189	0.02754
977.378	0.000768985	0.0126	0.01472	0.00738	-0.02534	-0.01581
978.101	0.00281	0.01674	0.01238	0.02926	-0.00738	-0.01469
978.823	-0.00166	0.00463	0.01637	0.03407	-0.01131	-0.01106
979.545	-0.03176	-0.000148298	-0.00625	0.03594	0.00237	-0.02257
980.266	-0.01658	0.02331	0.00856	0.02512	0.01794	-0.02521
980.988	-0.0082	0.01184	0.02503	0.03065	0.01835	-0.02554
981.71	0.0062	0.0212	-0.00391	0.03442	0.0059	-0.01863
982.432	-0.00766	0.0347	0.01224	0.02819	0.00242	-0.0081
983.153	-0.013	-0.00469	0.014	0.03537	0.01358	0.00617
983.875	9.31111e-06	0.00394	-0.00556	0.04552	0.00796	0.03021
984.596	-0.00183	0.00394	-0.0115	0.02656	-0.01521	0.02758
985.317	-0.00632	0.01342	-0.02625	0.02521	-0.03058	-0.01117
986.038	-0.01126	0.000121704	-0.00633	0.03217	-0.00381	-0.03431
986.759	0.00401	0.0086	-0.01867	0.01782	-0.01855	0.00989
987.481	-0.01042	0.00376	0.00292	0.03525	-0.00389	-0.00638
988.201	-0.00803	0.01027	0.000994826	0.03347	-0.00998	0.034
988.922	0.00344	0.00813	0.01017	0.0301	0.01652	0.00575
989.643	-0.01179	0.0133	-0.01109	0.04492	0.02374	0.00936
990.364	0.01618	-0.00678	-0.02855	0.03548	0.03115	-0.00284
991.084	-0.00806	0.000863364	-0.02006	0.02854	0.03875	-0.00177
991.805	-0.004	0.0067	-0.01066	0.03567	-0.00706	-0.00124
992.525	-0.000361789	0.000679632	0.00176	0.02662	0.00931	-0.01232
993.246	0.01724	0.00544	-0.01613	0.03401	-0.02948	-0.034
993.966	-0.00814	0.00354	-0.00774	0.03694	-0.01427	-0.02114
994.686	-0.01781	0.01908	0.00642	0.04096	0.00132	0.00188
995.406	-0.00889	0.0199	-0.00633	0.03875	-0.00738	-0.01634
996.126	0.01277	0.01789	0.01753	0.04108	-0.01266	-0.011
996.846	-0.00144	0.01437	0.0017	0.04436	0.00153	0.01323
997.566	0.01916	0.01858	0.00382	0.03973	-0.00618	0.00848
998.286	0.01053	0.00488	-0.00766	0.04857	-0.02144	-0.00139
999.005	0.00728	0.02291	-0.00153	0.04371	-0.01517	-0.01457
999.725	-0.01341	-0.01282	0.02006	0.03299	-0.00209	-0.01617
1000.44	-0.00871	0.0188	0.00403	0.03993	-0.01295	-0.03674
1001.16	-0.02817	0.01752	-0.01488	0.03133	-0.01034	-0.01027
1001.88	-0.01011	0.0126	0.000988771	0.0522	-0.01868	0.00142
1002.6	-0.00227	0.00912	-0.00436	0.03464	-0.01162	0.01126
1003.32	-0.00302	0.01209	0.01064	0.04472	0.01854	0.00173
1004.04	0.0061	0.00781	0.01079	0.04756	0.00547	0.00947
1004.76	0.01677	0.0143	0.00144	0.04188	0.00967	0.01008
1005.48	-0.00168	0.00701	-0.02686	0.04687	-0.00335	0.03946
1006.2	0.00971	0.02069	0.01441	0.05353	0.02186	-0.01568
1006.92	0.01134	0.00105	0.01092	0.04961	0.02085	0.00882
1007.63	-0.006	0.01306	0.00471	0.03531	-0.0042	-0.00888
1008.35	0.00217	-0.000458251	0.03696	0.05331	0.00825	0.0176
1009.07	0.00442	-0.00159	0.00828	0.04909	-0.00988	0.03371
1009.79	-0.02186	0.00176	0.01414	0.03752	0.00863	0.01837
1010.51	0.00156	0.00969	0.00341	0.03154	-0.01497	-0.02692
1011.23	-0.01035	-0.0012	0.00982	0.04644	-0.021	-0.03194
1011.94	-0.000818945	0.01113	0.00907	0.03563	-0.000152284	0.00781
1012.66	-0.01835	0.01585	-0.00639	0.05512	0.01987	-0.05574
1013.38	-0.00678	0.0116	0.02237	0.02553	0.00836	-0.000764589
1014.1	0.01126	-0.00446	-0.01642	0.03213	0.02306	0.03343
1014.82	-0.02423	0.00744	-0.02052	0.05722	-0.02181	0.01277
1015.53	0.00154	0.0134	-0.02236	0.04699	-0.01729	-0.07127
1016.25	-0.01012	0.00718	-0.00457	0.04181	-0.00589	-0.00782
1016.97	-0.00384	-0.00542	0.0137	0.04552	-0.00451	-0.01472
1017.69	0.00693	0.000152919	0.02642	0.04264	0.000891352	-0.01295
1018.4	-0.02469	0.0043	0.00497	0.02662	-0.00695	-0.02709
1019.12	-0.00901	0.01829	0.02458	0.05273	0.01785	-0.01724
1019.84	-0.02095	0.00946	0.04617	0.0351	-0.00786	-0.0216
1020.56	-0.00675	0.00488	0.04402	0.0333	0.03609	-0.02595
1021.27	-0.01541	0.02621	0.024	0.03602	0.02322	-0.02511
1021.99	-0.01687	-0.01068	0.05756	0.02043	-0.02406	0.02326
1022.71	-0.00393	0.01249	0.02406	0.02453	0.02408	-0.01445
1023.42	0.0201	0.01649	0.03551	0.01812	-0.00863	-0.02836
1024.14	-0.00118	0.00131	0.05166	0.01388	0.02462	-0.03275
1024.86	-0.01499	0.0157	0.0163	0.02577	0.00753	-0.0229
1025.57	-0.02695	0.01647	0.00864	0.03432	0.00142	-0.00838
1026.29	-0.02716	0.00623	0.00746	0.04977	0.000872969	0.05679
1027.01	0.00222	0.00755	0.02399	0.02861	0.00136	-0.02186
1027.72	-0.0186	0.02851	0.02994	0.03381	0.01068	-0.01074
1028.44	-0.00502	0.01132	0.06016	0.02753	-0.0096	-0.00076217
1029.15	0.01239	-0.01379	0.01564	0.04487	0.00812	-0.04362
1029.87	0.00188	0.01522	0.02512	0.01901	0.02743	-0.00885
1030.59	0.00544	-0.00481	0.00301	0.03412	0.01911	-0.01239
1031.3	-0.00837	-0.01209	0.02076	0.03544	0.0108	0.00247
1032.02	-0.02187	0.00788	-0.01775	0.03413	0.03577	-0.0042
1032.73	0.02045	0.02356	0.02532	0.03104	-0.000581657	-0.01045
1033.45	0.01396	-0.00346	0.00906	0.02848	0.01837	0.02117
1034.16	-0.01347	-0.02666	0.00989	0.036	-0.017	0.01636
1034.88	-0.02938	0.00538	0.009	0.02019	0.01931	-0.00361
1035.6	0.02805	-0.00504	-0.0019	0.02656	-0.000125638	0.00699
1036.31	0.01764	0.0172	0.02806	0.04805	-0.00497	0.00969
1037.03	-0.000115608	0.01867	0.00426	0.03236	0.00957	0.0088
1037.74	-0.02065	0.01649	0.01965	0.02361	0.03834	0.02041
1038.46	-0.03665	-0.01562	0.02522	0.03357	0.00978	-0.00707
1039.17	0.000153606	-0.01919	0.01085	0.02258	0.00358	-0.02152
1039.89	-0.00708	0.02951	0.01362	0.03286	0.00807	0.00874
1040.6	-0.02552	0.000261426	0.02224	0.03141	-0.01064	-0.00172
1041.31	-0.00394	0.03636	0.01149	0.02599	-0.00318	-0.01057
1042.03	-0.01363	0.01626	0.03338	0.02248	0.04503	-0.02454
1042.74	0.007	-0.00953	0.01027	0.01206	0.04253	-0.00664
1043.46	0.00189	0.02534	0.01933	0.02028	-0.01705	-0.01893
1044.17	-0.00773	-0.00638	-0.0029	0.03908	0.000404953	0.00228
1044.89	0.00734	-0.00382	0.01519	0.04371	-0.01935	0.01479
1045.6	0.00425	0.01788	-0.03038	0.04216	0.01829	-0.000226221
1046.31	0.00816	0.03125	-0.01494	0.01507	-0.00716	0.0064
1047.03	-0.00928	-0.000984795	0.04512	0.01893	0.02814	-0.02999
1047.74	-0.01521	0.0275	0.02732	0.05752	0.00417	-0.01349
1048.46	-0.01484	0.00957	0.04771	0.06252	0.00993	0.00212
1049.17	0.02962	0.02134	0.02827	0.02952	-0.00797	0.01259
1049.88	0.03882	0.01645	0.03162	0.0469	0.0048	-0.0347
1050.6	0.00632	0.0243	0.03207	0.06106	0.03001	-0.04182
1051.31	-0.0056	0.02011	0.03504	0.05787	0.03137	0.000485198
1052.02	-0.02944	0.00724	0.00648	0.01288	-0.02146	-0.01724
1052.74	0.00349	-0.02674	0.01281	0.04266	0.02378	-0.01909
1053.45	-0.02717	0.0059	0.04296	0.05512	-0.03401	0.00689
1054.16	5.60711e-05	0.0018	-0.00998	0.05218	-0.02201	0.00809
1054.88	-0.00886	-0.0011	0.0469	0.05328	0.01095	0.000717231
1055.59	-0.02953	0.0089	0.02091	0.04328	-0.00177	0.0157
1056.3	-0.00597	-0.02201	-0.01015	0.05237	0.00275	0.03296
1057.01	0.02019	-0.01981	0.00174	0.01926	0.04944	-0.0166
1057.73	0.00268	-0.02723	0.03275	0.07422	-3.328e-05	0.0349
1058.44	-0.000537746	0.02788	0.02135	0.03485	0.01876	0.01944
1059.15	-0.01309	-0.00701	0.00395	0.05105	0.02864	0.02638
1059.86	-0.00881	-0.00291	-0.02283	0.04713	0.00366	0.00674
1060.58	-0.01471	-0.00862	-0.00209	0.03976	0.04509	-0.00576
1061.29	0.02425	0.02154	0.01902	0.04139	-0.036	-0.00128
1062	-0.00658	0.0119	0.02821	0.04605	-0.05763	0.04102
1062.71	0.03582	-0.00372	0.02163	0.03977	-0.01501	0.00638
1063.42	-0.00682	-0.01056	0.00488	0.05089	-0.04797	-0.01574
1064.14	0.00952	0.01459	-0.00952	0.01483	0.01481	0.01098
1064.85	0.00507	-0.01574	0.015	0.02944	0.03749	0.01829
1065.56	-0.01922	-0.00334	0.02078	0.03323	0.01803	0.02878
1066.27	0.01207	-0.02154	0.01687	0.03745	0.04208	-0.03764
1066.98	0.03442	-0.01657	0.04958	0.03827	0.03417	-0.00849
1067.69	0.03211	-0.0018	0.01672	0.03387	-0.00398	0.01545
1068.4	0.01935	-0.03256	0.05538	0.04249	0.04487	-0.02017
1069.12	0.00795	-0.00867	0.0178	0.06085	0.02632	0.02331
1069.83	-0.01984	0.00478	0.04345	0.06751	-0.00455	-0.04268
1070.54	0.03247	-0.00464	0.01944	0.01749	-0.05185	-0.02057
1071.25	-0.02341	0.01953	0.02436	0.01738	0.01345	-0.04421
1071.96	0.00789	0.00408	0.03313	0.05798	-0.01034	-0.00251
1072.67	-0.04012	0.00578	0.04679	0.01875	-0.03557	-0.00166
1073.38	0.00559	0.01344	0.0605	0.05683	0.0471	0.02078
1074.09	0.00152	-0.00183	0.05215	0.02359	0.03266	-0.02235
1074.8	-0.00562	-0.02665	0.0168	0.04575	-0.01204	0.00671
1075.51	-0.04452	-0.02088	0.02904	0.05208	0.01167	-0.01108
1076.22	0.00642	0.00598	-0.00444	0.03157	0.03525	0.05623
1076.93	0.03533	-0.03052	0.04815	0.02399	-0.04442	0.07941
1077.64	0.00881	-0.01784	0.01634	0.03224	0.01857	0.00468
1078.35	0.01391	0.00329	0.00602	0.04092	-0.00407	0.01379
1079.06	-0.000346011	-0.04935	-0.00237	-0.00834	0.01867	0.05101
1079.77	0.000890924	0.01426	-0.00746	0.02695	-0.00113	0.02263
1080.48	-0.01188	-0.00124	-0.00251	0.02568	-0.00676	-0.04928
1081.19	-0.0071	-0.02841	0.03844	0.03231	0.00978	0.0269
1081.9	0.00551	-0.03928	0.01774	0.02966	0.03296	0.06725
1082.61	0.00529	-0.02948	0.03945	0.02458	0.00952	0.02696
1083.32	0.01166	0.01109	0.01244	0.02658	0.04209	0.04902
1084.03	0.00355	-0.01832	0.05964	0.02337	-0.0178	0.04175
1084.74	-0.02535	0.00172	0.04255	0.04384	0.02745	0.01121
1085.45	-0.00109	0.052	-0.00827	0.04446	0.00273	0.06406
1086.16	0.00243	-0.03962	0.0329	0.05732	0.01891	0.08135
1086.87	0.02967	0.0107	-0.01422	0.0355	0.00189	0.0371
1087.58	-0.0017	-0.006	0.02075	0.00571	0.0032	0.03922
1088.29	0.03422	-0.02755	0.03474	0.06512	0.03569	0.02288
1088.99	0.01183	-0.02023	0.05329	0.01537	0.02012	0.03787
1089.7	0.01721	0.00402	0.00778	0.02527	0.02459	0.05779
1090.41	0.02826	-0.05206	0.0253	0.02295	0.01979	-0.04281
1091.12	-0.00486	-0.0115	0.01425	0.00333	-0.02405	0.01087
1091.83	0.01405	-0.0286	-0.01243	0.04407	0.00389	0.03496
1092.54	0.000418988	0.00452	0.04319	0.04312	-0.0674	-0.04485
1093.24	0.01488	-0.0041	-0.00574	0.01341	0.00511	0.02259
1093.95	0.03786	0.01252	0.00824	0.01757	0.00066665	0.06456
1094.66	0.00976	-0.02463	0.00461	0.05012	-0.000649111	0.02201
1095.37	-0.00914	-0.01658	0.05966	0.03641	-0.02297	0.00133
1096.08	0.02174	-0.01086	0.01196	0.02346	0.02412	0.06643
1096.78	0.0027	-0.02419	0.05131	0.02609	0.01247	0.03285
1097.49	-0.01893	0.00612	0.03594	0.03979	-0.01912	0.00925
1098.2	-0.01137	-0.04653	0.03597	-0.00884	-0.01849	0.04216
1098.91	9.24892e-05	0.02024	0.00698	-0.00414	0.04953	-0.00782
1099.61	0.04375	0.01516	0.01567	0.0379	-0.01162	-0.0236
1100.32	0.02267	0.02969	0.07604	0.02709	-0.00717	-0.00527
1101.03	-0.00115	-0.03077	0.03283	0.000923692	-0.0372	0.02817
1101.74	0.02168	0.0092	0.02577	-0.00138	0.01927	0.09605
1102.44	0.02979	0.00393	0.0423	-0.01451	0.00804	0.04862
1103.15	0.02502	-0.0598	-0.00243	0.03151	-0.01011	0.05758
1103.86	0.02395	-0.03623	0.01726	0.01805	0.03427	0.01729
1104.56	0.01696	-0.02924	0.01278	0.02776	-0.02577	-0.05107
1105.27	0.02981	-0.02953	0.04976	0.0258	0.03296	0.05651
1105.98	-0.01456	-0.03792	0.03564	0.01973	0.01751	0.02267
1106.68	0.000210972	-0.01097	0.00252	0.0075	-0.00071807	-0.00199
1107.39	0.01514	-0.02294	0.0282	0.01903	-0.04674	0.01311
1108.1	0.00715	-0.0093	0.00526	0.03155	0.03953	-0.00553
1108.8	0.02342	-0.02788	0.05416	0.01569	-0.00323	0.03445
1109.51	0.0268	-0.05045	0.02737	0.00118	-0.00492	0.00687
1110.21	0.00805	-0.02221	0.0188	-0.00768	0.07291	0.0283
1110.92	-0.00141	-0.02581	0.02003	-0.01944	0.01222	0.03142
1111.63	0.000639707	-0.04434	0.01217	-0.01172	0.00415	0.00467
1112.33	-0.02119	-0.04277	0.05995	0.00894	0.01241	0.07234
1113.04	0.03146	-0.04334	0.00332	-0.02236	0.03741	-0.00423
1113.74	0.00229	-0.04511	0.00792	-0.03167	0.03465	-0.01387
1114.45	0.01946	-0.04521	0.01642	0.00535	-0.00577	-0.02193
1115.15	0.03827	-0.03762	0.0118	-0.01128	0.01351	0.01199
1115.86	0.03119	-0.01882	0.01665	0.02324	0.04638	-0.00625
1116.57	0.02551	-0.06476	-0.01205	2.2958e-05	0.00903	0.04615
1117.27	0.01122	-0.04015	0.00198	-0.01284	-0.000700914	-0.01025
1117.98	0.01639	-0.02925	0.01051	-0.02033	-0.04035	0.03083
1118.68	0.0149	-0.01802	0.01799	-0.0025	0.02037	-0.01441
1119.39	0.01092	-0.05597	0.0427	-0.00118	0.00224	0.00435
1120.09	0.02846	-0.04507	0.02913	-0.0481	-0.01132	0.00801
1120.8	0.00388	-0.03716	0.02607	-0.01757	0.00594	-0.01198
1121.5	0.02239	-0.03835	0.02605	-0.000915704	-0.01948	-0.00816
1122.2	0.02193	-0.03092	-0.01113	-0.0294	-0.00439	-0.0149
