# Supplementary material for: Chiral plasmonic superlattices from template-assisted assembly of achiral nanoparticles
Source: Nat Commun. 2025 Feb 16;16:1687. doi: 10.1038/s41467-025-56999-0 (PMC11830766; doi:10.1038/s41467-025-56999-0)
Supplement: Supplementary file 3 — Source Data [file 41467_2025_56999_MOESM3_ESM.zip › source data/Suppl.Fig/Suppl. Fig. 19 NPs concentration/Ag 27nm transmittance.xlsx]

## Sheet: Sheet1
	50mM L	50mM R	30mM L	30mM R	15mM L	15mM R
351.607	0.51103	0.50588	0.55965	0.50651	0.66501	0.65827
352.39	0.52216	0.48639	0.56182	0.5106	0.63936	0.64385
353.172	0.52448	0.49192	0.54252	0.53755	0.63403	0.65175
353.954	0.52731	0.48224	0.57157	0.51131	0.65476	0.66932
354.737	0.49817	0.50402	0.54519	0.52589	0.64047	0.65753
355.519	0.50509	0.49779	0.55801	0.51262	0.64763	0.65239
356.301	0.54802	0.50518	0.56818	0.54119	0.64468	0.66244
357.083	0.51004	0.5161	0.5906	0.52039	0.63168	0.67453
357.865	0.50627	0.53068	0.56321	0.52057	0.64501	0.64449
358.647	0.50364	0.50837	0.57374	0.53817	0.65892	0.65563
359.429	0.53074	0.47173	0.56998	0.53257	0.66066	0.65374
360.211	0.49955	0.50345	0.54554	0.52538	0.63912	0.64436
360.993	0.5062	0.51189	0.55949	0.53704	0.65822	0.65069
361.775	0.51446	0.51883	0.54986	0.51956	0.66481	0.65767
362.557	0.52373	0.50124	0.54628	0.51266	0.64625	0.63782
363.338	0.53033	0.51931	0.56522	0.51491	0.67123	0.64828
364.12	0.50333	0.50532	0.56007	0.54023	0.65814	0.64028
364.902	0.5063	0.50598	0.55209	0.5161	0.6575	0.65049
365.683	0.53211	0.51048	0.54293	0.52618	0.65785	0.65335
366.464	0.50207	0.49488	0.53604	0.50677	0.6428	0.65593
367.246	0.51187	0.50341	0.56442	0.53085	0.66271	0.63206
368.027	0.50198	0.5057	0.53975	0.51069	0.64711	0.67169
368.808	0.50682	0.47334	0.55142	0.49597	0.64331	0.65158
369.589	0.50558	0.48046	0.55414	0.51139	0.64325	0.65008
370.371	0.5179	0.49831	0.55327	0.51024	0.67028	0.63562
371.152	0.51079	0.48861	0.55539	0.4949	0.63683	0.65144
371.933	0.50807	0.48864	0.52865	0.51661	0.66737	0.63314
372.713	0.5184	0.48511	0.5465	0.49423	0.64106	0.63453
373.494	0.50913	0.49149	0.53329	0.49552	0.6401	0.6337
374.275	0.50057	0.47933	0.53401	0.48871	0.64417	0.63234
375.056	0.49861	0.4852	0.5479	0.48871	0.64286	0.63201
375.837	0.50237	0.49161	0.55006	0.50028	0.63497	0.63319
376.617	0.50099	0.49428	0.54217	0.49555	0.63869	0.61834
377.398	0.49651	0.48032	0.53876	0.48555	0.63819	0.62612
378.178	0.49649	0.47362	0.54465	0.48062	0.61982	0.62648
378.959	0.49105	0.47608	0.53074	0.47364	0.63201	0.61558
379.739	0.49314	0.46831	0.53992	0.48701	0.64614	0.61293
380.519	0.49709	0.46092	0.53867	0.48304	0.63003	0.61428
381.299	0.49215	0.46876	0.53082	0.4782	0.64332	0.61281
382.08	0.49034	0.48377	0.53594	0.4804	0.63125	0.61469
382.86	0.48985	0.4773	0.53333	0.47928	0.63656	0.61606
383.64	0.49223	0.46763	0.53928	0.47478	0.64212	0.61879
384.42	0.48398	0.4677	0.52974	0.47989	0.64044	0.61037
385.2	0.48295	0.45957	0.52978	0.46458	0.62105	0.60772
385.98	0.48097	0.46992	0.52499	0.47275	0.62311	0.60312
386.759	0.48718	0.45938	0.53585	0.47085	0.63285	0.59155
387.539	0.48492	0.46226	0.52533	0.46674	0.62462	0.61254
388.319	0.47427	0.45617	0.52826	0.46795	0.62716	0.60696
389.098	0.49079	0.45642	0.52885	0.45736	0.63187	0.60131
389.878	0.48357	0.45735	0.51944	0.45695	0.62232	0.59073
390.657	0.47369	0.45893	0.51263	0.45921	0.62283	0.59578
391.437	0.48505	0.45057	0.51446	0.45798	0.6197	0.59997
392.216	0.4753	0.45442	0.51032	0.45076	0.61399	0.59461
392.995	0.48276	0.4489	0.51515	0.45238	0.61603	0.59286
393.775	0.47547	0.44668	0.50589	0.45326	0.61166	0.59067
394.554	0.47699	0.44156	0.50619	0.4504	0.61604	0.59298
395.333	0.47497	0.4493	0.5122	0.45362	0.62415	0.58821
396.112	0.47306	0.43986	0.50415	0.44325	0.60798	0.58467
396.891	0.46491	0.4445	0.51191	0.44031	0.60669	0.57571
397.67	0.47209	0.43626	0.50438	0.44096	0.60721	0.57753
398.449	0.46699	0.43507	0.49906	0.4411	0.60865	0.57855
399.228	0.4682	0.43482	0.49824	0.44171	0.60074	0.57266
400.006	0.46778	0.43415	0.49855	0.43807	0.59749	0.57784
400.785	0.46429	0.42713	0.50407	0.4329	0.59687	0.56903
401.564	0.46395	0.42612	0.49765	0.43196	0.59573	0.57078
402.342	0.46564	0.42951	0.49746	0.42763	0.60022	0.5715
403.121	0.4649	0.42839	0.49302	0.42577	0.59274	0.56593
403.899	0.45956	0.42099	0.49127	0.42766	0.59089	0.56971
404.677	0.46104	0.42626	0.48845	0.42351	0.58688	0.56237
405.456	0.45841	0.42309	0.48618	0.42336	0.58998	0.56461
406.234	0.46019	0.41976	0.48635	0.41918	0.58747	0.55865
407.012	0.45643	0.42343	0.48388	0.41579	0.58322	0.56602
407.79	0.45113	0.41573	0.47892	0.41996	0.58323	0.56224
408.568	0.456	0.4182	0.48041	0.41639	0.57889	0.55426
409.346	0.45257	0.41121	0.47682	0.41253	0.579	0.55543
410.124	0.45189	0.41134	0.47477	0.41722	0.57692	0.55445
410.902	0.44966	0.40927	0.47881	0.41049	0.57761	0.5562
411.68	0.44892	0.40637	0.47442	0.40876	0.57462	0.55262
412.457	0.44402	0.40653	0.47382	0.40853	0.57543	0.55183
413.235	0.44548	0.40297	0.47274	0.40337	0.56951	0.55085
414.013	0.44455	0.40503	0.46769	0.40177	0.56854	0.5485
414.79	0.44067	0.39842	0.46741	0.40518	0.56558	0.54898
415.568	0.43979	0.39967	0.46793	0.40416	0.56745	0.55065
416.345	0.43665	0.39433	0.46551	0.40084	0.56683	0.55106
417.122	0.43822	0.39427	0.46563	0.39952	0.56764	0.54524
417.9	0.43896	0.39361	0.46468	0.39925	0.56416	0.55247
418.677	0.43505	0.38869	0.46201	0.40079	0.56067	0.54535
419.454	0.43073	0.38987	0.45847	0.39235	0.56	0.5485
420.231	0.43085	0.38702	0.45906	0.39467	0.55534	0.54781
421.008	0.42834	0.38637	0.45577	0.39211	0.55607	0.54734
421.785	0.42978	0.38542	0.45594	0.39009	0.55573	0.54502
422.562	0.42547	0.38208	0.45202	0.38992	0.55537	0.54089
423.339	0.42124	0.3801	0.44917	0.38812	0.55167	0.54602
424.116	0.42093	0.37808	0.45099	0.38762	0.55326	0.54736
424.892	0.41928	0.37643	0.448	0.38416	0.55352	0.54709
425.669	0.41834	0.3751	0.44526	0.38264	0.54865	0.54591
426.445	0.41438	0.36956	0.44633	0.38044	0.55019	0.54327
427.222	0.41393	0.36967	0.44509	0.38143	0.54658	0.54576
427.998	0.41015	0.36826	0.44245	0.38107	0.54978	0.54606
428.775	0.41167	0.36577	0.4415	0.37846	0.54601	0.54856
429.551	0.40866	0.36364	0.44324	0.37678	0.54353	0.54684
430.327	0.40631	0.36174	0.4378	0.37739	0.54584	0.54837
431.104	0.40485	0.36074	0.43744	0.37387	0.54486	0.54934
431.88	0.40159	0.35842	0.43586	0.37468	0.54352	0.54966
432.656	0.39833	0.35715	0.43362	0.37261	0.53838	0.54868
433.432	0.3986	0.35415	0.43202	0.37314	0.54358	0.54692
434.208	0.39624	0.35145	0.43286	0.37031	0.54058	0.54663
434.983	0.3925	0.34926	0.42996	0.36913	0.54304	0.54966
435.759	0.39324	0.34935	0.43066	0.36792	0.53783	0.55031
436.535	0.38976	0.34628	0.42631	0.36752	0.54078	0.54963
437.311	0.38877	0.34437	0.42416	0.36468	0.53802	0.55005
438.086	0.38866	0.34158	0.42333	0.36432	0.53812	0.54809
438.862	0.38289	0.33919	0.42531	0.36427	0.5363	0.55076
439.637	0.37944	0.33555	0.42099	0.36421	0.53419	0.55164
440.413	0.37768	0.33505	0.42055	0.36087	0.53341	0.55026
441.188	0.37744	0.33521	0.41901	0.36004	0.53516	0.5507
441.963	0.37573	0.33016	0.41653	0.3597	0.53305	0.55029
442.739	0.37311	0.32915	0.41484	0.35761	0.52944	0.55137
443.514	0.37142	0.32683	0.41403	0.35491	0.53255	0.54986
444.289	0.36976	0.32568	0.41433	0.35361	0.52851	0.5531
445.064	0.36769	0.32332	0.41168	0.35252	0.52761	0.55242
445.839	0.36585	0.32084	0.40844	0.35308	0.52801	0.55353
446.614	0.36317	0.31826	0.40867	0.35115	0.52819	0.55155
447.389	0.36013	0.31667	0.4096	0.35096	0.52861	0.55302
448.163	0.35833	0.31381	0.40557	0.35038	0.52389	0.55221
448.938	0.35852	0.31293	0.40544	0.34608	0.52569	0.55134
449.713	0.35449	0.31157	0.40517	0.34538	0.52307	0.55182
450.487	0.35313	0.30851	0.40275	0.34669	0.5233	0.55314
451.262	0.3502	0.30601	0.40088	0.34461	0.52148	0.55326
452.036	0.34918	0.30425	0.39879	0.34231	0.52278	0.55278
452.811	0.34734	0.30347	0.39641	0.34034	0.51948	0.55142
453.585	0.34555	0.30191	0.39803	0.34095	0.52126	0.55325
454.359	0.34357	0.29789	0.3975	0.33904	0.51876	0.55323
455.133	0.34215	0.29904	0.39553	0.33754	0.51759	0.55243
455.907	0.33953	0.29717	0.39422	0.33771	0.51642	0.55139
456.682	0.33902	0.29482	0.39253	0.33678	0.51601	0.55172
457.456	0.3376	0.29401	0.39031	0.33439	0.51372	0.55119
458.229	0.33572	0.29227	0.39101	0.33494	0.51547	0.55086
459.003	0.33425	0.29037	0.38936	0.33253	0.51449	0.55011
459.777	0.3316	0.2882	0.38941	0.33297	0.51297	0.55497
460.551	0.33263	0.28686	0.38843	0.33211	0.51216	0.55182
461.325	0.33115	0.28633	0.38611	0.3309	0.50966	0.55093
462.098	0.32822	0.28528	0.3874	0.32854	0.50991	0.55365
462.872	0.32654	0.2844	0.38497	0.32897	0.50874	0.55215
463.645	0.32647	0.28104	0.38383	0.32834	0.50793	0.55188
464.419	0.3235	0.28149	0.38247	0.32715	0.50733	0.55171
465.192	0.32283	0.27914	0.38212	0.32754	0.50767	0.5532
465.965	0.32286	0.2787	0.38069	0.32639	0.50546	0.55158
466.738	0.32044	0.27845	0.381	0.32479	0.50643	0.55283
467.512	0.31966	0.27708	0.37803	0.32582	0.50683	0.55073
468.285	0.31728	0.27669	0.37772	0.32586	0.50388	0.55107
469.058	0.31768	0.27463	0.37822	0.3239	0.50497	0.5489
469.831	0.31592	0.27465	0.37713	0.32359	0.5048	0.55144
470.603	0.31527	0.27372	0.37557	0.32194	0.50232	0.55266
471.376	0.31361	0.27275	0.37504	0.32308	0.50279	0.54958
472.149	0.31378	0.27181	0.3735	0.32288	0.50388	0.55066
472.922	0.31336	0.27076	0.37279	0.32187	0.50209	0.55039
473.694	0.31099	0.27078	0.37091	0.3215	0.50225	0.54961
474.467	0.31022	0.26991	0.37094	0.32196	0.50199	0.55012
475.239	0.31047	0.26954	0.36949	0.32016	0.50158	0.5484
476.012	0.30855	0.26798	0.3685	0.32081	0.50097	0.54921
476.784	0.30863	0.26709	0.36694	0.32083	0.50113	0.54837
477.556	0.30705	0.26705	0.36645	0.32034	0.50035	0.54957
478.329	0.30559	0.26548	0.3657	0.32026	0.49989	0.55032
479.101	0.305	0.26544	0.36329	0.31989	0.49963	0.54866
479.873	0.3047	0.26466	0.36222	0.31932	0.4988	0.54797
480.645	0.303	0.26277	0.36179	0.32002	0.49992	0.54834
481.417	0.30425	0.26307	0.35985	0.31842	0.49946	0.54799
482.189	0.30291	0.26266	0.35853	0.31895	0.49827	0.5471
482.961	0.30288	0.26239	0.35829	0.31896	0.50008	0.54819
483.732	0.30177	0.26063	0.35594	0.31857	0.49993	0.54699
484.504	0.30119	0.26032	0.35534	0.31839	0.49923	0.5462
485.276	0.30087	0.25952	0.35298	0.31786	0.50042	0.54635
486.047	0.30029	0.25836	0.35304	0.31784	0.50103	0.548
486.819	0.29998	0.25753	0.35204	0.31759	0.50077	0.54732
487.59	0.30029	0.25693	0.3502	0.31782	0.50105	0.5466
488.362	0.29985	0.25688	0.34901	0.31799	0.50129	0.54669
489.133	0.30031	0.25546	0.34843	0.31714	0.5024	0.54533
489.904	0.29999	0.25506	0.34694	0.31715	0.50279	0.54663
490.675	0.29969	0.25428	0.34572	0.31646	0.50322	0.54656
491.446	0.29978	0.25383	0.34552	0.31605	0.50418	0.54591
492.217	0.30102	0.25328	0.34369	0.31658	0.50464	0.54517
492.988	0.30078	0.25313	0.34355	0.31634	0.50375	0.5455
493.759	0.30154	0.25175	0.34273	0.31634	0.5058	0.54505
494.53	0.3017	0.25176	0.34134	0.31516	0.50733	0.54545
495.301	0.30266	0.2506	0.34147	0.316	0.50762	0.54434
496.072	0.30399	0.25101	0.3413	0.31565	0.50811	0.54506
496.842	0.30399	0.25078	0.33983	0.31581	0.50868	0.54485
497.613	0.30538	0.24997	0.33977	0.31576	0.50913	0.54345
498.383	0.30566	0.25024	0.33968	0.31546	0.51098	0.54481
499.154	0.30755	0.24942	0.33971	0.31529	0.51354	0.54401
499.924	0.30832	0.24926	0.33932	0.31576	0.51232	0.54428
500.694	0.3087	0.24931	0.33887	0.31621	0.51437	0.54402
501.465	0.31131	0.24882	0.3394	0.31594	0.51529	0.5439
502.235	0.31178	0.25007	0.33879	0.31572	0.51543	0.54418
503.005	0.3127	0.24867	0.33985	0.31655	0.51639	0.54499
503.775	0.31423	0.24943	0.34031	0.31654	0.51835	0.54319
504.545	0.31512	0.24928	0.34029	0.31695	0.52077	0.54329
505.315	0.3174	0.25023	0.34051	0.31675	0.52247	0.54454
506.085	0.31831	0.2494	0.34092	0.31757	0.52327	0.54397
506.854	0.32078	0.25061	0.34231	0.31816	0.52464	0.54386
507.624	0.32245	0.25039	0.34317	0.31864	0.52629	0.54439
508.394	0.32335	0.25072	0.34414	0.31893	0.52752	0.5444
509.163	0.32508	0.25118	0.34484	0.31926	0.52869	0.54462
509.933	0.32679	0.25207	0.34582	0.31942	0.5288	0.54399
510.702	0.32859	0.25268	0.34651	0.32086	0.53132	0.54475
511.472	0.32957	0.25275	0.34736	0.32102	0.53261	0.54533
512.241	0.33247	0.2536	0.34947	0.32154	0.53412	0.54469
513.01	0.33472	0.25341	0.35053	0.32205	0.53525	0.54464
513.779	0.33596	0.25523	0.3511	0.32343	0.53765	0.54523
514.548	0.33783	0.25582	0.35315	0.32357	0.53834	0.5456
515.318	0.34018	0.25668	0.35499	0.32474	0.5393	0.54574
516.087	0.34147	0.25701	0.35717	0.32511	0.54156	0.54576
516.855	0.34331	0.25825	0.35774	0.32702	0.54307	0.54525
517.624	0.3453	0.25965	0.35948	0.32783	0.54422	0.54674
518.393	0.34671	0.26057	0.36129	0.32782	0.54598	0.54669
519.162	0.34831	0.26051	0.36306	0.32907	0.5473	0.54715
519.93	0.35016	0.26195	0.36526	0.33032	0.54864	0.54803
520.699	0.35191	0.26283	0.36638	0.33056	0.55076	0.54707
521.467	0.35351	0.26411	0.36823	0.33188	0.55101	0.54749
522.236	0.355	0.26543	0.37054	0.333	0.55186	0.54854
523.004	0.35662	0.26646	0.37205	0.33449	0.5544	0.54925
523.772	0.35853	0.26755	0.37384	0.33559	0.55539	0.54936
524.541	0.36047	0.26901	0.37597	0.33689	0.55672	0.54919
525.309	0.36146	0.27002	0.37757	0.33732	0.55883	0.55018
526.077	0.36325	0.27093	0.37968	0.33854	0.5603	0.55091
526.845	0.36461	0.27205	0.38068	0.33987	0.56113	0.55085
527.613	0.36612	0.2732	0.38265	0.34117	0.56266	0.55205
528.381	0.36668	0.2751	0.38552	0.34249	0.56411	0.55213
529.149	0.36823	0.27581	0.38706	0.34407	0.5648	0.55291
529.916	0.37018	0.27714	0.38873	0.34469	0.56595	0.55329
530.684	0.37123	0.27773	0.39045	0.34583	0.56718	0.55363
531.452	0.3733	0.27941	0.3917	0.34764	0.56811	0.5538
532.219	0.37417	0.28078	0.39389	0.34869	0.57007	0.55401
532.987	0.37563	0.282	0.39629	0.34984	0.57151	0.55479
533.754	0.37587	0.2832	0.3982	0.35188	0.572	0.55535
534.522	0.3781	0.28445	0.39895	0.35325	0.57344	0.55624
535.289	0.37887	0.28578	0.40141	0.35382	0.57358	0.55709
536.056	0.37945	0.28718	0.40276	0.3557	0.57484	0.5579
536.823	0.38086	0.28748	0.40415	0.35645	0.57596	0.55837
537.59	0.38211	0.28967	0.40586	0.35777	0.57748	0.55866
538.357	0.38255	0.29091	0.4081	0.35943	0.57822	0.55843
539.124	0.38407	0.29215	0.40983	0.36064	0.57876	0.55921
539.891	0.38509	0.29352	0.4114	0.36189	0.5801	0.55992
540.658	0.38552	0.29436	0.41276	0.36303	0.58141	0.56055
541.425	0.38673	0.29503	0.41464	0.36443	0.58122	0.56051
542.191	0.38845	0.29667	0.41637	0.36565	0.58333	0.56199
542.958	0.38887	0.298	0.41789	0.36671	0.58387	0.56176
543.724	0.38914	0.29884	0.41879	0.368	0.58529	0.56275
544.491	0.39006	0.30037	0.42052	0.36901	0.58624	0.56341
545.257	0.39082	0.30148	0.4222	0.37061	0.58632	0.56424
546.024	0.39125	0.3029	0.42375	0.37212	0.5872	0.56515
546.79	0.39235	0.30422	0.42481	0.37385	0.58926	0.56563
547.556	0.39318	0.30501	0.42732	0.37447	0.5887	0.56572
548.322	0.39383	0.30521	0.42809	0.37552	0.58988	0.56587
549.088	0.3945	0.30674	0.42938	0.37637	0.58994	0.56734
549.854	0.39484	0.30778	0.43042	0.37803	0.59171	0.56757
550.62	0.39579	0.30932	0.43179	0.37934	0.59184	0.56946
551.386	0.39628	0.31009	0.4336	0.38077	0.59261	0.56944
552.152	0.39636	0.31115	0.43467	0.38156	0.59421	0.56965
552.918	0.39648	0.31136	0.4364	0.38254	0.59373	0.57061
553.683	0.39826	0.3136	0.43725	0.38438	0.59502	0.57119
554.449	0.3978	0.31377	0.43826	0.38516	0.59553	0.57179
555.214	0.39845	0.31502	0.44029	0.38607	0.59584	0.57234
555.98	0.39946	0.31619	0.44163	0.3871	0.59698	0.57288
556.745	0.39959	0.31745	0.44234	0.38815	0.59701	0.57409
557.51	0.40042	0.31823	0.44351	0.39002	0.59768	0.57395
558.276	0.40107	0.31868	0.44466	0.39129	0.5982	0.57477
559.041	0.40141	0.31982	0.44582	0.39195	0.5991	0.57556
559.806	0.40178	0.3203	0.44706	0.39355	0.60023	0.57569
560.571	0.40237	0.32187	0.44886	0.39393	0.60009	0.57577
561.336	0.4029	0.32311	0.44949	0.39502	0.60146	0.57641
562.101	0.40317	0.32392	0.45094	0.39614	0.60101	0.57767
562.866	0.4038	0.32433	0.45201	0.39768	0.60196	0.5782
563.63	0.40449	0.32492	0.45382	0.39854	0.60275	0.57899
564.395	0.40433	0.32617	0.45441	0.39989	0.60355	0.57886
565.16	0.40483	0.32704	0.45585	0.40046	0.60352	0.57944
565.924	0.40549	0.32774	0.45596	0.40214	0.60461	0.58033
566.689	0.40543	0.32857	0.45834	0.40287	0.60443	0.58108
567.453	0.40623	0.3293	0.45867	0.4034	0.60518	0.58146
568.217	0.4068	0.33054	0.46073	0.40426	0.6048	0.58199
568.982	0.40744	0.33142	0.46111	0.40534	0.60551	0.58299
569.746	0.40782	0.33205	0.4625	0.40745	0.60657	0.58325
570.51	0.40778	0.33243	0.4636	0.40781	0.60723	0.58392
571.274	0.40859	0.33332	0.46449	0.4091	0.60812	0.58406
572.038	0.40925	0.33468	0.46566	0.40954	0.60819	0.5846
572.802	0.40971	0.33493	0.46679	0.41056	0.60866	0.58514
573.566	0.4101	0.33507	0.46723	0.4117	0.60863	0.58633
574.33	0.41057	0.33634	0.46905	0.4126	0.60889	0.58667
575.093	0.41043	0.33686	0.47004	0.41353	0.60994	0.58754
575.857	0.41139	0.33769	0.47169	0.41479	0.61038	0.5876
576.621	0.41142	0.33892	0.47256	0.4157	0.61031	0.5882
577.384	0.41201	0.33951	0.47415	0.41629	0.61118	0.58859
578.147	0.4128	0.34022	0.47409	0.41813	0.61155	0.58948
578.911	0.41329	0.34132	0.47584	0.41922	0.61196	0.59027
579.674	0.41364	0.34147	0.47631	0.41965	0.61253	0.58992
580.437	0.41408	0.34275	0.47754	0.42082	0.61292	0.59123
581.201	0.41471	0.34388	0.47911	0.422	0.61343	0.59213
581.964	0.41553	0.34399	0.48075	0.4229	0.61455	0.59244
582.727	0.41632	0.34513	0.48127	0.42356	0.61466	0.59281
583.49	0.41625	0.34559	0.48274	0.42466	0.61493	0.59336
584.252	0.41726	0.3463	0.48327	0.4261	0.61521	0.59352
585.015	0.4177	0.34713	0.48482	0.42742	0.61613	0.59397
585.778	0.41848	0.34819	0.4863	0.42795	0.61687	0.59512
586.541	0.41908	0.34963	0.48698	0.42864	0.61748	0.59559
587.303	0.42007	0.35027	0.4882	0.43015	0.61775	0.59585
588.066	0.42116	0.35124	0.48936	0.4311	0.61877	0.5962
588.828	0.42187	0.35233	0.49124	0.43211	0.61893	0.59687
589.591	0.42211	0.3537	0.49208	0.43293	0.61943	0.59741
590.353	0.42309	0.35468	0.49363	0.43391	0.61953	0.59845
591.115	0.42399	0.35549	0.49444	0.4349	0.62004	0.59854
591.877	0.42467	0.35641	0.49553	0.43635	0.6215	0.59897
592.64	0.42574	0.35746	0.4968	0.43798	0.62118	0.59961
593.402	0.42673	0.35898	0.49759	0.4387	0.62177	0.60046
594.164	0.42725	0.35996	0.49948	0.43976	0.62202	0.6012
594.926	0.42826	0.36105	0.50059	0.44075	0.62323	0.60131
595.687	0.43013	0.36252	0.50159	0.44226	0.62366	0.60224
596.449	0.43076	0.36376	0.50339	0.44303	0.62371	0.60314
597.211	0.432	0.36526	0.50481	0.44418	0.62412	0.60346
597.972	0.43334	0.36623	0.50536	0.44523	0.62482	0.60342
598.734	0.43453	0.36795	0.50707	0.44625	0.62551	0.60399
599.495	0.43602	0.3691	0.50851	0.44776	0.62569	0.60479
600.257	0.43742	0.37056	0.50947	0.44899	0.62627	0.60529
601.018	0.43858	0.37222	0.51102	0.44959	0.62685	0.60657
601.78	0.44055	0.37383	0.51232	0.4506	0.62718	0.60651
602.541	0.44117	0.37604	0.51345	0.4526	0.62726	0.60701
603.302	0.44319	0.37711	0.51485	0.45309	0.62744	0.60813
604.063	0.44453	0.3785	0.51612	0.45494	0.62834	0.60884
604.824	0.44643	0.3807	0.51735	0.45565	0.6289	0.60843
605.585	0.44772	0.3824	0.51837	0.45696	0.62879	0.60991
606.346	0.44987	0.38394	0.51948	0.45827	0.62892	0.60999
607.106	0.45138	0.3859	0.52048	0.45967	0.62969	0.61
607.867	0.45343	0.38781	0.52157	0.46045	0.62957	0.61133
608.628	0.45517	0.38975	0.52246	0.46146	0.63112	0.61131
609.388	0.45666	0.3913	0.52409	0.46246	0.6311	0.61227
610.149	0.45898	0.39377	0.52489	0.4636	0.63133	0.61273
610.909	0.46057	0.39546	0.52612	0.46525	0.63091	0.61374
611.67	0.46349	0.39757	0.52689	0.46703	0.63095	0.6141
612.43	0.46523	0.39983	0.52755	0.46786	0.63069	0.61367
613.19	0.46686	0.40165	0.52869	0.46865	0.63152	0.61458
613.95	0.46765	0.40397	0.52955	0.47039	0.63163	0.61498
614.71	0.47038	0.40596	0.53063	0.47138	0.63158	0.61553
615.47	0.47234	0.40825	0.53074	0.47302	0.63244	0.61525
616.23	0.4742	0.41065	0.53179	0.47412	0.63138	0.61617
616.99	0.47609	0.41258	0.53208	0.47523	0.63219	0.61611
617.75	0.47783	0.41504	0.53307	0.47576	0.63131	0.61716
618.51	0.47937	0.41702	0.53366	0.47716	0.63167	0.61669
619.269	0.48161	0.41946	0.53365	0.47869	0.63202	0.61679
620.029	0.4831	0.42162	0.53458	0.47982	0.6313	0.61765
620.788	0.48461	0.42396	0.53496	0.48091	0.63116	0.61695
621.548	0.48578	0.42674	0.53518	0.48222	0.63072	0.61798
622.307	0.4875	0.42835	0.53528	0.48306	0.63091	0.61784
623.067	0.48929	0.43061	0.5358	0.48459	0.63071	0.61796
623.826	0.49031	0.43318	0.53569	0.4856	0.63087	0.61841
624.585	0.49159	0.43579	0.53551	0.48717	0.63105	0.6184
625.344	0.49314	0.43778	0.53652	0.48847	0.62979	0.61787
626.103	0.49418	0.4399	0.53597	0.48993	0.62953	0.61768
626.862	0.49481	0.44229	0.53614	0.49191	0.62912	0.6177
627.621	0.49561	0.44396	0.53584	0.49212	0.62908	0.61719
628.38	0.49672	0.44645	0.5357	0.4936	0.62844	0.61676
629.138	0.49704	0.44885	0.53537	0.4952	0.62779	0.61635
629.897	0.4982	0.45082	0.53543	0.49671	0.62774	0.61628
630.656	0.4984	0.4533	0.53496	0.49841	0.6278	0.61575
631.414	0.49849	0.45533	0.53433	0.49998	0.62713	0.61461
632.173	0.49933	0.45801	0.5342	0.50132	0.62676	0.61423
632.931	0.4998	0.45999	0.5338	0.50298	0.6264	0.61377
633.689	0.50033	0.46225	0.53328	0.50492	0.6263	0.61322
634.448	0.5003	0.46515	0.53282	0.50678	0.62569	0.61224
635.206	0.50044	0.46734	0.53242	0.50914	0.62544	0.61117
635.964	0.50079	0.47062	0.53225	0.51082	0.62548	0.60984
636.722	0.50089	0.47291	0.53115	0.51222	0.62529	0.60833
637.48	0.50063	0.47638	0.53034	0.51454	0.62488	0.60738
638.238	0.50031	0.47914	0.5296	0.51656	0.62439	0.60649
638.995	0.50009	0.48194	0.52797	0.51868	0.62406	0.60436
639.753	0.49983	0.48519	0.52719	0.52057	0.623	0.60285
640.511	0.49902	0.48795	0.52562	0.52254	0.62237	0.60097
641.268	0.49886	0.4911	0.52351	0.52417	0.62176	0.59928
642.026	0.49729	0.49419	0.52199	0.5264	0.62143	0.59735
642.783	0.49563	0.49806	0.51923	0.52817	0.62011	0.59514
643.541	0.49419	0.50076	0.51692	0.53026	0.61902	0.59264
644.298	0.49234	0.50389	0.51426	0.53156	0.61846	0.59042
645.055	0.48951	0.50707	0.51121	0.53311	0.61754	0.58797
645.812	0.48667	0.51043	0.50787	0.53459	0.61611	0.58589
646.569	0.48346	0.51225	0.50493	0.5358	0.61474	0.58288
647.326	0.4797	0.51524	0.50006	0.5374	0.61371	0.58031
648.083	0.47513	0.51808	0.49681	0.53779	0.61218	0.57774
648.84	0.47043	0.51973	0.4921	0.53857	0.61078	0.57439
649.597	0.46542	0.52241	0.4874	0.53933	0.60966	0.57141
650.354	0.45979	0.52394	0.48245	0.53902	0.60753	0.56784
651.11	0.45309	0.52592	0.47757	0.53969	0.60563	0.56478
651.867	0.44628	0.52678	0.47153	0.5395	0.60262	0.56114
652.624	0.43936	0.52783	0.46545	0.53934	0.60105	0.55692
653.38	0.43182	0.52847	0.45911	0.53863	0.59813	0.55379
654.136	0.42362	0.52918	0.45291	0.53765	0.59558	0.55
654.893	0.41514	0.52942	0.44623	0.53617	0.59243	0.54536
655.649	0.40672	0.52832	0.43919	0.53451	0.58918	0.54061
656.405	0.39783	0.52775	0.43272	0.53248	0.58504	0.5365
657.161	0.38845	0.52646	0.42551	0.52987	0.58132	0.53156
657.917	0.37932	0.52517	0.41837	0.52761	0.57721	0.52676
658.673	0.36944	0.52333	0.41051	0.52465	0.5728	0.52076
659.429	0.36017	0.52036	0.40293	0.52162	0.56783	0.51496
660.185	0.35092	0.51759	0.39553	0.51763	0.56276	0.50971
660.94	0.34153	0.51499	0.38785	0.51434	0.55717	0.5032
661.696	0.33176	0.51108	0.37984	0.50993	0.55173	0.49664
662.452	0.32324	0.50703	0.37197	0.50619	0.54505	0.48989
663.207	0.31404	0.50264	0.36398	0.50172	0.53869	0.48284
663.962	0.30556	0.49821	0.35684	0.49671	0.53214	0.4759
664.718	0.29724	0.49323	0.34916	0.49164	0.52515	0.46825
665.473	0.28975	0.48799	0.34186	0.48598	0.5172	0.46003
666.228	0.28202	0.48253	0.3344	0.48064	0.50961	0.45216
666.983	0.27455	0.47687	0.32726	0.475	0.50074	0.44409
667.739	0.26817	0.47053	0.32037	0.46921	0.49308	0.43519
668.494	0.26185	0.4647	0.31381	0.46274	0.48397	0.42635
669.248	0.25614	0.45855	0.30749	0.45672	0.47502	0.41755
670.003	0.2508	0.45181	0.30151	0.45062	0.4646	0.40847
670.758	0.24639	0.44573	0.29553	0.44405	0.45532	0.39877
671.513	0.24224	0.4394	0.28994	0.43744	0.44499	0.389
672.267	0.23839	0.43262	0.28415	0.4304	0.43452	0.37936
673.022	0.23489	0.42594	0.27884	0.4238	0.42387	0.36912
673.776	0.23181	0.41951	0.27379	0.41719	0.413	0.35902
674.531	0.22936	0.41262	0.2683	0.41018	0.40186	0.3487
675.285	0.22747	0.407	0.26372	0.40338	0.39018	0.3385
676.039	0.22551	0.40059	0.25881	0.39634	0.37826	0.32807
676.794	0.22367	0.39435	0.25367	0.38914	0.36628	0.31802
677.548	0.22208	0.38794	0.24918	0.38227	0.35417	0.30747
678.302	0.22034	0.38173	0.24391	0.37489	0.34241	0.29691
679.056	0.2194	0.37539	0.23884	0.36776	0.33043	0.287
679.81	0.21783	0.36944	0.23379	0.36108	0.31881	0.27686
680.563	0.21635	0.36332	0.22836	0.35372	0.30591	0.26705
681.317	0.21497	0.35745	0.22287	0.34665	0.29418	0.25734
682.071	0.21294	0.35159	0.21735	0.33914	0.28224	0.24817
682.824	0.21109	0.34572	0.21123	0.3323	0.27073	0.23893
683.578	0.20884	0.33996	0.20518	0.32494	0.25923	0.23016
684.331	0.20636	0.33326	0.19911	0.31779	0.24824	0.22148
685.085	0.20341	0.32725	0.19254	0.31014	0.23757	0.21391
685.838	0.20033	0.32096	0.18581	0.30284	0.22702	0.20615
686.591	0.19692	0.31421	0.17896	0.29519	0.21703	0.1989
687.345	0.193	0.3075	0.17187	0.28737	0.20761	0.19229
688.098	0.18948	0.30047	0.16478	0.27945	0.19845	0.18612
688.851	0.18507	0.29352	0.15797	0.27153	0.18999	0.18091
689.604	0.18057	0.28602	0.15138	0.26323	0.1819	0.17624
690.356	0.17588	0.27807	0.14393	0.25529	0.1747	0.17213
691.109	0.17058	0.27066	0.13729	0.24703	0.16769	0.16883
691.862	0.16571	0.26334	0.13064	0.23882	0.1618	0.16626
692.615	0.1604	0.25483	0.12414	0.23059	0.15646	0.16377
693.367	0.15474	0.24661	0.11805	0.22176	0.15213	0.16259
694.12	0.14934	0.23822	0.11192	0.21338	0.14804	0.16227
694.872	0.14364	0.23017	0.106	0.20469	0.14515	0.16258
695.624	0.13813	0.22115	0.10037	0.19629	0.14292	0.16322
696.377	0.13242	0.21291	0.09513	0.18769	0.1414	0.16511
697.129	0.12663	0.20427	0.09034	0.17887	0.14055	0.16757
697.881	0.12108	0.19565	0.08599	0.17037	0.1409	0.17058
698.633	0.1154	0.18727	0.08186	0.16189	0.14166	0.17396
699.385	0.10994	0.1784	0.07816	0.15339	0.14335	0.1784
700.137	0.10443	0.17017	0.07505	0.14556	0.14588	0.18351
700.889	0.09929	0.16187	0.07239	0.13743	0.149	0.18914
701.641	0.09425	0.15365	0.07016	0.1296	0.15258	0.19495
702.392	0.0894	0.14561	0.06866	0.12191	0.1575	0.20227
703.144	0.08517	0.13785	0.06742	0.11456	0.16234	0.20943
703.895	0.08092	0.13069	0.06686	0.10762	0.16822	0.21656
704.647	0.07679	0.12345	0.06689	0.10078	0.17444	0.22507
705.398	0.07318	0.11662	0.06747	0.09485	0.18163	0.23394
706.15	0.06995	0.11009	0.06844	0.08857	0.1891	0.24294
706.901	0.06704	0.10388	0.07008	0.08324	0.1968	0.25193
707.652	0.06429	0.09811	0.07246	0.07811	0.20541	0.26173
708.403	0.06217	0.09307	0.07494	0.07374	0.21419	0.27166
709.154	0.06012	0.08832	0.07824	0.06988	0.22309	0.28147
709.905	0.05892	0.0841	0.08212	0.06626	0.23266	0.29182
710.656	0.05806	0.08037	0.08643	0.06355	0.24285	0.3024
711.407	0.05757	0.07732	0.09125	0.06104	0.25239	0.31316
712.158	0.05746	0.07463	0.09645	0.05946	0.26234	0.32376
712.908	0.058	0.07252	0.10231	0.05829	0.27283	0.33451
713.659	0.05878	0.07125	0.10872	0.05775	0.28308	0.34523
714.409	0.0601	0.07038	0.11531	0.05785	0.29393	0.35621
715.16	0.06199	0.07035	0.12215	0.05874	0.30384	0.36711
715.91	0.06402	0.07063	0.12924	0.06001	0.31463	0.3782
716.66	0.0666	0.07143	0.13729	0.06177	0.32539	0.38857
717.411	0.06968	0.07321	0.14561	0.06429	0.33656	0.39979
718.161	0.07334	0.07515	0.1531	0.06732	0.34625	0.41036
718.911	0.07705	0.07783	0.16155	0.07114	0.35737	0.42095
719.661	0.08142	0.08104	0.17088	0.07524	0.36778	0.43145
720.411	0.08603	0.08484	0.17998	0.07998	0.37809	0.44137
721.16	0.09094	0.08902	0.1891	0.08534	0.3883	0.45161
721.91	0.09637	0.09377	0.19806	0.09109	0.39871	0.46129
722.66	0.10225	0.09895	0.20817	0.09727	0.40919	0.47134
723.41	0.10813	0.10508	0.21797	0.10376	0.4187	0.4813
724.159	0.11445	0.11092	0.22753	0.11093	0.42772	0.49102
724.909	0.12114	0.11764	0.23722	0.11831	0.43818	0.49983
725.658	0.12786	0.12462	0.24778	0.12581	0.44742	0.50931
726.407	0.13523	0.13155	0.25766	0.13421	0.45658	0.51851
727.156	0.1428	0.13949	0.26706	0.14226	0.46641	0.52703
727.906	0.15007	0.14693	0.27703	0.15111	0.47545	0.53577
728.655	0.15791	0.15525	0.28777	0.15986	0.48376	0.54453
729.404	0.16589	0.16382	0.2971	0.16909	0.49237	0.55287
730.153	0.17373	0.17214	0.30677	0.17816	0.50149	0.56134
730.902	0.18208	0.18088	0.31657	0.18773	0.50969	0.56853
731.65	0.19092	0.1899	0.32688	0.19722	0.51757	0.57662
732.399	0.19875	0.1991	0.33572	0.20714	0.52567	0.58377
733.148	0.20761	0.2082	0.3455	0.21693	0.53342	0.59161
733.896	0.21612	0.21735	0.35624	0.22683	0.54112	0.59848
734.645	0.22482	0.22679	0.36503	0.23658	0.54807	0.60445
735.393	0.23335	0.23634	0.37366	0.24598	0.5559	0.61232
736.141	0.24271	0.24599	0.38379	0.25604	0.56327	0.6187
736.89	0.25105	0.25539	0.39376	0.26585	0.5696	0.62517
737.638	0.25988	0.26475	0.40078	0.27507	0.57666	0.63245
738.386	0.26903	0.27406	0.41	0.2851	0.58309	0.6382
739.134	0.2773	0.28343	0.41958	0.29534	0.58937	0.64361
739.882	0.28632	0.29277	0.42811	0.30486	0.59568	0.64965
740.63	0.29539	0.30245	0.43586	0.31447	0.60239	0.65616
741.378	0.304	0.31152	0.44548	0.32405	0.6077	0.66143
742.125	0.31273	0.32092	0.45287	0.33341	0.61377	0.66668
742.873	0.32149	0.33033	0.45994	0.34247	0.62043	0.67237
743.621	0.33004	0.33908	0.46946	0.35171	0.62526	0.67759
744.368	0.33897	0.34834	0.47762	0.36076	0.6306	0.68295
745.116	0.34681	0.35697	0.48408	0.36959	0.63613	0.68776
745.863	0.35472	0.36569	0.49208	0.3785	0.64104	0.69272
746.61	0.36349	0.37435	0.50061	0.387	0.64622	0.6973
747.357	0.37111	0.38276	0.50575	0.39561	0.65112	0.7022
748.105	0.37938	0.39174	0.51308	0.40437	0.65654	0.70544
748.852	0.38756	0.39969	0.52145	0.41231	0.66174	0.71118
749.599	0.39517	0.40764	0.52676	0.42002	0.66674	0.71556
750.346	0.40373	0.41581	0.53317	0.4279	0.67009	0.71832
751.092	0.41067	0.42406	0.54133	0.43641	0.67416	0.72256
751.839	0.41836	0.43141	0.54721	0.44338	0.6793	0.72624
752.586	0.42604	0.43911	0.55201	0.45199	0.68355	0.73141
753.332	0.43312	0.44684	0.56032	0.45877	0.68718	0.73484
754.079	0.44085	0.45368	0.56567	0.46563	0.69165	0.73906
754.825	0.44827	0.46125	0.57052	0.47338	0.69432	0.74183
755.572	0.45448	0.46835	0.57868	0.48065	0.69837	0.74492
756.318	0.46172	0.47559	0.58343	0.48776	0.70305	0.74847
757.064	0.46768	0.48259	0.58834	0.49398	0.7065	0.7521
757.81	0.47518	0.48945	0.59476	0.50014	0.71006	0.75519
758.556	0.48149	0.49563	0.59923	0.5069	0.71452	0.75795
759.302	0.48819	0.50251	0.60422	0.51285	0.71824	0.76111
760.048	0.49468	0.50865	0.61063	0.51941	0.72033	0.764
760.794	0.50078	0.51422	0.61544	0.52547	0.72309	0.76716
761.54	0.50694	0.52164	0.619	0.53121	0.72627	0.76955
762.286	0.51324	0.52744	0.62572	0.53687	0.73042	0.77268
763.031	0.51898	0.53224	0.62998	0.54323	0.73453	0.77526
763.777	0.52542	0.53925	0.63246	0.54829	0.73581	0.77725
764.522	0.53069	0.54411	0.63961	0.55397	0.7387	0.77953
765.268	0.53635	0.54975	0.64296	0.55862	0.74172	0.78304
766.013	0.54201	0.5562	0.64618	0.5639	0.74324	0.78588
766.758	0.54729	0.56124	0.65279	0.56938	0.74717	0.78819
767.503	0.55284	0.56522	0.65543	0.5747	0.74966	0.79045
768.248	0.55733	0.57115	0.6594	0.57921	0.75157	0.79306
768.993	0.56329	0.5762	0.66533	0.58368	0.75508	0.79492
769.738	0.56825	0.58119	0.66737	0.58876	0.75656	0.79757
770.483	0.57241	0.58577	0.67175	0.59186	0.75814	0.79989
771.228	0.57789	0.59079	0.67607	0.5975	0.76143	0.80172
771.973	0.58307	0.59563	0.67765	0.60157	0.76375	0.8028
772.717	0.58785	0.60006	0.68349	0.60648	0.76633	0.80505
773.462	0.59178	0.60378	0.68662	0.61028	0.76892	0.8065
774.206	0.59726	0.60835	0.688	0.61564	0.77037	0.80862
774.951	0.60154	0.61304	0.69457	0.61879	0.77324	0.81156
775.695	0.60554	0.61656	0.6966	0.62244	0.77603	0.81255
776.439	0.61117	0.62098	0.69921	0.62649	0.778	0.81442
777.183	0.61391	0.6248	0.70433	0.63027	0.78055	0.81688
777.928	0.61851	0.62894	0.70458	0.63371	0.78116	0.81888
778.672	0.62208	0.63364	0.70846	0.63686	0.78372	0.81941
779.415	0.62609	0.63633	0.71195	0.63937	0.78559	0.82116
780.159	0.63086	0.63939	0.71307	0.64417	0.78721	0.82305
780.903	0.63384	0.64389	0.71926	0.64709	0.7902	0.82374
781.647	0.63824	0.64767	0.72045	0.65055	0.79046	0.82641
782.39	0.64134	0.6509	0.72323	0.65363	0.79282	0.82868
783.134	0.64546	0.65443	0.7276	0.65806	0.79517	0.8294
783.877	0.64956	0.65685	0.72749	0.66102	0.79581	0.83081
784.621	0.65336	0.66115	0.73114	0.66341	0.79788	0.83211
785.364	0.656	0.6654	0.7338	0.66621	0.79931	0.83316
786.107	0.6593	0.66672	0.73493	0.66995	0.80086	0.83509
786.851	0.66307	0.67118	0.74002	0.67223	0.80276	0.83555
787.594	0.66517	0.67414	0.74096	0.67478	0.80501	0.83663
788.337	0.66909	0.67671	0.74352	0.67802	0.80607	0.83954
789.08	0.67233	0.6798	0.74725	0.68082	0.80658	0.84024
789.822	0.67511	0.68207	0.7467	0.68299	0.80822	0.84076
790.565	0.67811	0.68554	0.7506	0.68539	0.80951	0.84172
791.308	0.6813	0.68779	0.75247	0.68805	0.81048	0.84349
792.051	0.68468	0.69063	0.75362	0.69084	0.81288	0.84447
792.793	0.68737	0.69299	0.75786	0.69384	0.814	0.84587
793.536	0.69073	0.69609	0.75802	0.69625	0.81518	0.84729
794.278	0.69291	0.69953	0.76228	0.69818	0.81665	0.84834
795.02	0.69609	0.70169	0.76371	0.70086	0.8167	0.84931
795.763	0.69871	0.70377	0.76426	0.70295	0.81976	0.85056
796.505	0.70104	0.70622	0.7689	0.70522	0.82005	0.85137
797.247	0.70316	0.7083	0.76744	0.70677	0.82169	0.85301
797.989	0.70573	0.7111	0.7711	0.70824	0.82263	0.85355
798.731	0.70861	0.71428	0.77218	0.71173	0.82333	0.85537
799.473	0.71067	0.71432	0.77382	0.71321	0.82552	0.85499
800.214	0.71426	0.71792	0.77834	0.71559	0.82613	0.85577
800.956	0.71622	0.72025	0.77625	0.7177	0.82698	0.85662
801.698	0.71935	0.72183	0.78105	0.71845	0.82912	0.858
802.439	0.72036	0.72466	0.78064	0.72101	0.82969	0.85874
803.181	0.72382	0.72631	0.78166	0.72274	0.83167	0.85959
803.922	0.72623	0.72857	0.78581	0.72536	0.83321	0.86058
804.663	0.7283	0.73049	0.78569	0.72636	0.83381	0.86158
805.405	0.73037	0.73367	0.78904	0.72854	0.83425	0.86322
806.146	0.732	0.73465	0.7892	0.72963	0.83599	0.86328
806.887	0.73432	0.73623	0.79239	0.73153	0.83639	0.86312
807.628	0.73594	0.73848	0.79341	0.73364	0.83685	0.864
808.369	0.73821	0.74089	0.79311	0.73613	0.83894	0.86552
809.11	0.73983	0.74256	0.79738	0.73683	0.83801	0.86639
809.85	0.74168	0.74402	0.79646	0.73875	0.83966	0.86675
810.591	0.74416	0.74657	0.80087	0.74015	0.83998	0.86851
811.332	0.7464	0.74717	0.79951	0.74158	0.84219	0.86828
812.072	0.74835	0.74821	0.80096	0.74387	0.8428	0.86998
812.813	0.75105	0.75131	0.80407	0.74456	0.84274	0.8695
813.553	0.7504	0.75208	0.80284	0.74619	0.84482	0.8696
814.293	0.7534	0.754	0.80694	0.74813	0.84484	0.87116
815.033	0.75449	0.75573	0.80513	0.7493	0.84593	0.87242
815.774	0.75656	0.75676	0.8099	0.75028	0.84579	0.8722
816.514	0.75732	0.75838	0.80895	0.75269	0.84812	0.87267
817.254	0.76076	0.76019	0.81071	0.75308	0.84899	0.87445
817.994	0.76192	0.76145	0.81246	0.75447	0.84851	0.87471
818.733	0.76345	0.7633	0.81149	0.75626	0.85103	0.87455
819.473	0.76473	0.76478	0.81582	0.75697	0.84988	0.87573
820.213	0.76697	0.76642	0.81403	0.75924	0.85145	0.87607
820.952	0.76809	0.76769	0.81728	0.76006	0.85141	0.87604
821.692	0.76926	0.7692	0.8163	0.7602	0.85309	0.87746
822.431	0.77184	0.77049	0.82006	0.76173	0.85292	0.87737
823.171	0.77298	0.77168	0.81981	0.76221	0.85324	0.87752
823.91	0.7738	0.77281	0.82021	0.76343	0.85432	0.87924
824.649	0.77562	0.77434	0.82294	0.76536	0.85539	0.87881
825.388	0.77692	0.77611	0.82225	0.76679	0.85729	0.88009
826.127	0.77856	0.77715	0.82472	0.76766	0.85706	0.8808
826.866	0.78008	0.77787	0.82323	0.7683	0.85879	0.882
827.605	0.78236	0.77876	0.82712	0.76989	0.85853	0.88191
828.344	0.78274	0.78203	0.82564	0.77218	0.85977	0.88179
829.083	0.78375	0.78117	0.8294	0.77248	0.85862	0.88228
829.821	0.78609	0.78296	0.82846	0.77313	0.85925	0.88337
830.56	0.78626	0.78431	0.8295	0.77446	0.86048	0.88389
831.298	0.78831	0.78553	0.83082	0.7764	0.86337	0.88333
832.037	0.78926	0.78636	0.82958	0.77676	0.86207	0.88406
832.775	0.7895	0.78667	0.8336	0.77725	0.86393	0.88603
833.513	0.79111	0.78898	0.83162	0.77881	0.8639	0.88599
834.252	0.79207	0.7901	0.83634	0.77984	0.86393	0.88647
834.99	0.79365	0.79123	0.83391	0.77956	0.86472	0.88637
835.728	0.79609	0.79296	0.83805	0.78108	0.86506	0.88611
836.466	0.79559	0.79334	0.83534	0.78207	0.86634	0.88784
837.204	0.79659	0.79453	0.83832	0.78229	0.8655	0.8882
837.941	0.79911	0.79579	0.8367	0.78409	0.86773	0.88858
838.679	0.79863	0.7945	0.83922	0.78336	0.86668	0.88867
839.417	0.80061	0.79633	0.83945	0.7851	0.86866	0.88789
840.154	0.80157	0.79805	0.84086	0.78656	0.86647	0.88942
840.892	0.80166	0.79858	0.84113	0.78713	0.86885	0.8894
841.629	0.80351	0.80008	0.84099	0.78722	0.86941	0.89012
842.366	0.80497	0.80006	0.8435	0.78924	0.87152	0.8898
843.104	0.80595	0.80207	0.84089	0.78969	0.87063	0.89019
843.841	0.80755	0.80207	0.84442	0.78868	0.86974	0.89133
844.578	0.80767	0.8042	0.84214	0.79072	0.87173	0.8924
845.315	0.80854	0.80485	0.84814	0.7923	0.87104	0.89168
846.052	0.80871	0.80535	0.84444	0.79253	0.87254	0.8917
846.789	0.81119	0.80619	0.84949	0.79295	0.87332	0.89209
847.525	0.81088	0.80719	0.84591	0.79392	0.87311	0.89252
848.262	0.81264	0.80805	0.84955	0.79369	0.8731	0.89327
848.999	0.81268	0.8091	0.84881	0.79551	0.87409	0.89239
849.735	0.81481	0.80999	0.85167	0.7964	0.8744	0.89462
850.472	0.81498	0.81053	0.84999	0.79633	0.87585	0.89364
851.208	0.81831	0.81191	0.85181	0.79752	0.87369	0.89386
851.944	0.81666	0.8118	0.85087	0.79741	0.87594	0.89432
852.68	0.81793	0.81348	0.85382	0.79866	0.87615	0.89473
853.416	0.81944	0.81432	0.85321	0.80056	0.87817	0.89512
854.153	0.82045	0.81419	0.8531	0.79979	0.87824	0.89587
854.888	0.81997	0.81582	0.85381	0.79995	0.87769	0.89672
855.624	0.82129	0.81531	0.85538	0.80164	0.87622	0.89605
856.36	0.82242	0.81668	0.85479	0.80259	0.87858	0.89544
857.096	0.82328	0.81793	0.85516	0.80161	0.87715	0.89681
857.832	0.82455	0.81787	0.85692	0.8036	0.88043	0.896
858.567	0.82427	0.81946	0.85689	0.80511	0.87878	0.89607
859.303	0.82607	0.82	0.85863	0.80409	0.87916	0.8965
860.038	0.82466	0.82005	0.85681	0.80461	0.87934	0.89695
860.773	0.82711	0.82036	0.85966	0.8061	0.88049	0.8979
861.509	0.82677	0.82145	0.85604	0.80732	0.88095	0.89777
862.244	0.82819	0.82213	0.85949	0.807	0.88135	0.89873
862.979	0.8289	0.82273	0.85903	0.80756	0.88008	0.899
863.714	0.82997	0.82278	0.86176	0.80854	0.88315	0.89792
864.449	0.83082	0.82471	0.86095	0.80886	0.8821	0.89979
865.184	0.83004	0.82428	0.8625	0.80825	0.883	0.8998
865.918	0.83275	0.8263	0.86094	0.80825	0.88264	0.90042
866.653	0.83326	0.82593	0.86419	0.81012	0.88351	0.89946
867.388	0.8338	0.82683	0.86213	0.80992	0.8821	0.89967
868.122	0.8345	0.82705	0.86433	0.8109	0.8848	0.90063
868.857	0.83544	0.82921	0.86189	0.81149	0.88341	0.90153
869.591	0.83469	0.82801	0.8643	0.81194	0.88346	0.90169
870.325	0.83634	0.82918	0.86462	0.81146	0.88405	0.90225
871.059	0.83661	0.82961	0.86594	0.81342	0.88598	0.90219
871.794	0.83701	0.83161	0.86596	0.81281	0.88622	0.90288
872.528	0.83824	0.83174	0.86674	0.81298	0.88531	0.90203
873.262	0.83803	0.83174	0.86544	0.81551	0.88596	0.90198
873.995	0.83938	0.8318	0.86692	0.81572	0.88565	0.90322
874.729	0.83991	0.83277	0.86727	0.81592	0.88767	0.90355
875.463	0.83954	0.83231	0.86753	0.81574	0.88747	0.90237
876.197	0.84011	0.83319	0.8701	0.816	0.88708	0.90327
876.93	0.84202	0.83356	0.86941	0.81672	0.8864	0.90412
877.664	0.84133	0.83431	0.86982	0.81667	0.88775	0.90324
878.397	0.84257	0.8348	0.86988	0.81775	0.88834	0.9031
879.13	0.84243	0.83562	0.87126	0.81835	0.88971	0.90367
879.864	0.84254	0.83583	0.86956	0.81847	0.88846	0.90363
880.597	0.84501	0.83694	0.87246	0.81848	0.88956	0.90398
881.33	0.84407	0.83828	0.87074	0.81931	0.88634	0.9054
882.063	0.84572	0.83781	0.87348	0.81967	0.8894	0.90436
882.796	0.84485	0.83871	0.87043	0.81908	0.8877	0.90607
883.529	0.84684	0.83958	0.87411	0.8204	0.89031	0.90462
884.261	0.8462	0.83851	0.87029	0.82152	0.88909	0.90636
884.994	0.84712	0.84025	0.87522	0.82204	0.89013	0.90565
885.727	0.84676	0.83996	0.87157	0.8215	0.89015	0.90516
886.459	0.84791	0.84084	0.87592	0.82154	0.89176	0.90613
887.192	0.84911	0.8414	0.8717	0.82181	0.89177	0.90689
887.924	0.84843	0.84192	0.87591	0.82344	0.89087	0.90692
888.656	0.85074	0.84173	0.87327	0.82197	0.892	0.90603
889.388	0.84963	0.84267	0.87752	0.82198	0.89148	0.90799
890.121	0.85135	0.84387	0.87497	0.82468	0.8908	0.90737
890.853	0.85063	0.84284	0.87696	0.82342	0.89213	0.90765
891.584	0.85194	0.84422	0.87578	0.82359	0.89355	0.90737
892.316	0.85125	0.84512	0.87725	0.82361	0.89284	0.90722
893.048	0.85177	0.84651	0.87772	0.82365	0.89346	0.90697
893.78	0.85442	0.84506	0.87625	0.82517	0.8914	0.90713
894.511	0.85303	0.84766	0.87907	0.82571	0.89469	0.90587
895.243	0.85422	0.84595	0.87659	0.82557	0.89223	0.90721
895.974	0.85415	0.8454	0.88002	0.82589	0.89385	0.90763
896.706	0.85458	0.84758	0.87633	0.82617	0.89345	0.90759
897.437	0.85606	0.84833	0.88183	0.82723	0.89518	0.90844
898.168	0.85538	0.84782	0.878	0.82733	0.89561	0.9085
898.9	0.85674	0.84862	0.88184	0.82801	0.89495	0.90876
899.631	0.85644	0.84906	0.87824	0.82726	0.89536	0.90943
900.362	0.85619	0.84943	0.88226	0.82811	0.89533	0.90867
901.092	0.85819	0.84939	0.88091	0.82719	0.89589	0.90939
901.823	0.85695	0.84991	0.88267	0.82932	0.89451	0.90845
902.554	0.85821	0.85029	0.88209	0.82896	0.89746	0.90976
903.285	0.85742	0.85058	0.88183	0.82934	0.89473	0.90944
904.015	0.858	0.84968	0.88361	0.83035	0.89559	0.91037
904.746	0.85898	0.85147	0.8811	0.82936	0.89576	0.91012
905.476	0.85949	0.85181	0.88405	0.83035	0.89663	0.90954
906.206	0.86006	0.85249	0.88104	0.83153	0.89709	0.90901
906.937	0.86077	0.85318	0.88415	0.83158	0.89596	0.90918
907.667	0.86071	0.85303	0.88096	0.83203	0.89751	0.90943
908.397	0.86003	0.85306	0.88486	0.83246	0.89602	0.91037
909.127	0.86164	0.85365	0.88309	0.83253	0.89803	0.90894
909.857	0.86113	0.85447	0.884	0.83249	0.89744	0.90901
910.587	0.86178	0.85421	0.88498	0.83266	0.89807	0.90974
911.316	0.86324	0.85562	0.88236	0.83188	0.89705	0.90974
912.046	0.86337	0.8551	0.88622	0.83221	0.89732	0.91012
912.776	0.8624	0.85606	0.88393	0.83312	0.89859	0.91117
913.505	0.8629	0.85559	0.88787	0.83329	0.89764	0.91049
914.235	0.86195	0.85514	0.88362	0.83309	0.89921	0.91229
914.964	0.86317	0.85685	0.88721	0.83258	0.89927	0.91081
915.693	0.86487	0.85673	0.88529	0.83408	0.9002	0.91109
916.422	0.86534	0.85727	0.88682	0.83334	0.89954	0.91129
917.151	0.86464	0.85685	0.88656	0.83314	0.89878	0.9118
917.88	0.86542	0.85791	0.88647	0.83559	0.89912	0.91219
918.609	0.8674	0.85823	0.88895	0.83542	0.89898	0.91325
919.338	0.86583	0.85831	0.88461	0.83374	0.90122	0.91298
920.067	0.86726	0.85932	0.88822	0.83422	0.90087	0.91193
920.796	0.86625	0.85901	0.8846	0.83414	0.90186	0.91311
921.524	0.86623	0.85912	0.88802	0.83481	0.90014	0.91233
922.253	0.86791	0.85907	0.88688	0.83607	0.90137	0.91174
922.981	0.86744	0.85965	0.88567	0.83683	0.90166	0.91231
923.71	0.86777	0.85968	0.8877	0.83668	0.9009	0.91184
924.438	0.86861	0.86003	0.88671	0.83597	0.9022	0.91187
925.166	0.86878	0.86054	0.89158	0.83665	0.90048	0.91262
925.894	0.86901	0.86077	0.88703	0.83627	0.90261	0.91347
926.622	0.86844	0.86105	0.89021	0.83596	0.90069	0.91354
927.35	0.86874	0.86055	0.88962	0.83669	0.90217	0.91401
928.078	0.87012	0.86275	0.88892	0.83777	0.90089	0.91452
928.806	0.86946	0.86312	0.89006	0.83762	0.90242	0.91422
929.534	0.87003	0.86208	0.88813	0.83781	0.90235	0.91379
930.261	0.87008	0.86336	0.8915	0.83867	0.90193	0.91552
930.989	0.8708	0.86317	0.88773	0.8369	0.90249	0.91517
931.716	0.87084	0.86327	0.89185	0.83835	0.903	0.91522
932.444	0.87034	0.86397	0.88988	0.83869	0.90259	0.91474
933.171	0.87272	0.86391	0.88974	0.8383	0.90319	0.9146
933.898	0.87119	0.86416	0.89146	0.83872	0.90133	0.91416
934.625	0.87149	0.86465	0.88935	0.83941	0.90306	0.91471
935.352	0.87296	0.8655	0.89314	0.84015	0.90325	0.91462
936.079	0.87258	0.86406	0.88882	0.83983	0.90281	0.9142
936.806	0.87385	0.86463	0.89307	0.83939	0.90316	0.91415
937.533	0.87393	0.86533	0.89169	0.84083	0.9033	0.91577
938.26	0.87341	0.8645	0.89066	0.84021	0.90372	0.9157
938.986	0.87531	0.86686	0.89362	0.84023	0.90239	0.91492
939.713	0.87428	0.86538	0.89026	0.84052	0.90459	0.91435
940.439	0.87398	0.86678	0.89444	0.83979	0.90305	0.9146
941.166	0.87517	0.86563	0.8911	0.84257	0.9025	0.91506
941.892	0.87505	0.86658	0.89361	0.84114	0.90369	0.91459
942.618	0.87618	0.86724	0.89263	0.84121	0.90378	0.91524
943.344	0.87774	0.86753	0.89275	0.84152	0.90445	0.91555
944.07	0.8772	0.86753	0.89467	0.84197	0.90208	0.91478
944.796	0.87714	0.86817	0.89155	0.84168	0.90279	0.91384
945.522	0.87526	0.86689	0.89516	0.84396	0.90499	0.91522
946.248	0.8753	0.86803	0.89494	0.84181	0.90404	0.9161
946.974	0.87664	0.86812	0.89307	0.84169	0.90522	0.91524
947.699	0.87565	0.86788	0.8953	0.8425	0.90232	0.9166
948.425	0.87742	0.86902	0.89168	0.84205	0.90452	0.91582
949.15	0.87775	0.8689	0.89695	0.84302	0.90468	0.91649
949.876	0.87764	0.86814	0.89408	0.84296	0.90497	0.91543
950.601	0.87703	0.86912	0.89285	0.84307	0.9059	0.9159
951.326	0.87811	0.87004	0.89636	0.8423	0.90483	0.91597
952.051	0.87874	0.86961	0.89297	0.84238	0.90527	0.91525
952.776	0.87841	0.86998	0.89799	0.8442	0.90537	0.91662
953.501	0.87707	0.8687	0.89577	0.84367	0.90465	0.91481
954.226	0.87866	0.87	0.89544	0.84359	0.90618	0.91544
954.951	0.87872	0.86968	0.89582	0.84288	0.90497	0.91724
955.676	0.87882	0.87146	0.89339	0.84319	0.90573	0.91696
956.4	0.87866	0.87173	0.89817	0.84351	0.90475	0.91648
957.125	0.87898	0.87059	0.89627	0.84513	0.90543	0.91628
957.849	0.8792	0.87193	0.89632	0.84452	0.90617	0.91554
958.574	0.87927	0.87295	0.89751	0.84317	0.90604	0.91714
959.298	0.87869	0.87235	0.89474	0.84495	0.90642	0.91458
960.022	0.87995	0.872	0.89749	0.84458	0.90399	0.9163
960.747	0.87924	0.87154	0.89529	0.84383	0.90552	0.91583
961.471	0.87834	0.87319	0.89664	0.84406	0.9078	0.91652
962.195	0.88225	0.87215	0.89753	0.84448	0.90481	0.91667
962.918	0.87956	0.87259	0.89585	0.8451	0.90606	0.91713
963.642	0.88075	0.87284	0.89934	0.84556	0.90606	0.91716
964.366	0.88159	0.87391	0.89721	0.84445	0.90609	0.91655
965.09	0.88125	0.87434	0.89788	0.84582	0.90714	0.9161
965.813	0.88201	0.87379	0.89943	0.84501	0.90703	0.91786
966.537	0.88142	0.87405	0.89585	0.84487	0.90732	0.91806
967.26	0.88123	0.87455	0.89831	0.84572	0.9081	0.91739
967.983	0.88238	0.87408	0.89829	0.84557	0.90659	0.91677
968.706	0.88233	0.87401	0.89771	0.84616	0.90781	0.91691
969.43	0.88199	0.87419	0.89915	0.84615	0.90851	0.91708
970.153	0.88304	0.8741	0.89555	0.84687	0.90739	0.91697
970.876	0.88354	0.8747	0.89888	0.84539	0.90833	0.91812
971.598	0.88288	0.87472	0.89838	0.84426	0.90728	0.91816
972.321	0.88253	0.87417	0.89684	0.84763	0.90998	0.91694
973.044	0.88244	0.87558	0.90025	0.84673	0.90835	0.91731
973.767	0.88344	0.87555	0.89717	0.84575	0.90555	0.91796
974.489	0.88412	0.87476	0.8994	0.84402	0.9093	0.91716
975.212	0.88216	0.87557	0.90005	0.84394	0.90743	0.91769
975.934	0.88398	0.87699	0.89724	0.84663	0.90852	0.91764
976.656	0.88371	0.87651	0.90118	0.84572	0.90814	0.91834
977.378	0.88205	0.87626	0.89738	0.84584	0.90814	0.91781
978.101	0.88411	0.8766	0.89869	0.84628	0.90737	0.91918
978.823	0.88601	0.87669	0.90024	0.84689	0.90852	0.91833
979.545	0.88334	0.87703	0.89742	0.84692	0.90744	0.91889
980.266	0.88479	0.87618	0.90092	0.84613	0.90945	0.91686
980.988	0.88511	0.87691	0.89916	0.84912	0.90815	0.91823
981.71	0.88453	0.87589	0.89986	0.84707	0.90849	0.91819
982.432	0.88491	0.87681	0.90024	0.84873	0.90976	0.91891
983.153	0.88428	0.87559	0.89947	0.84837	0.90742	0.91769
983.875	0.88413	0.87745	0.90165	0.84969	0.90834	0.91688
984.596	0.88625	0.87733	0.90128	0.84922	0.90903	0.91913
985.317	0.88518	0.87741	0.89982	0.84918	0.90782	0.91922
986.038	0.88547	0.87762	0.9024	0.85048	0.90995	0.91934
986.759	0.88662	0.87873	0.90057	0.84939	0.90993	0.91781
987.481	0.88713	0.87824	0.90015	0.8487	0.90903	0.919
988.201	0.88406	0.87832	0.90033	0.84759	0.91118	0.91809
988.922	0.88648	0.8789	0.89947	0.85169	0.90845	0.9181
989.643	0.88521	0.87939	0.8998	0.84962	0.91042	0.91865
990.364	0.88709	0.87865	0.90134	0.84974	0.9103	0.91815
991.084	0.88633	0.87839	0.89909	0.85029	0.90953	0.91789
991.805	0.88617	0.87829	0.90239	0.8508	0.90942	0.91937
992.525	0.88703	0.87937	0.90008	0.84974	0.90823	0.91764
993.246	0.88782	0.87936	0.90052	0.85006	0.90779	0.91921
993.966	0.88741	0.87914	0.9024	0.84983	0.91142	0.91661
994.686	0.88777	0.88067	0.90052	0.8494	0.90965	0.91798
995.406	0.88678	0.87978	0.90367	0.84968	0.91008	0.91835
996.126	0.88673	0.87951	0.90204	0.84889	0.91035	0.91877
996.846	0.88621	0.87885	0.89949	0.84927	0.90988	0.91812
997.566	0.88764	0.87914	0.90465	0.85034	0.91077	0.91886
998.286	0.88783	0.87985	0.90109	0.849	0.90937	0.91943
999.005	0.88676	0.88146	0.90162	0.84799	0.90913	0.91913
999.725	0.88851	0.88046	0.90397	0.84896	0.91056	0.91902
1000.44	0.88691	0.88021	0.90228	0.84875	0.90991	0.91935
1001.16	0.88937	0.88052	0.90243	0.84853	0.91039	0.91927
1001.88	0.88869	0.88016	0.90428	0.84968	0.91128	0.91858
1002.6	0.88772	0.88026	0.90038	0.85067	0.90961	0.91978
1003.32	0.88763	0.87992	0.90255	0.8517	0.90997	0.919
1004.04	0.88885	0.87937	0.90339	0.84984	0.91162	0.91749
1004.76	0.88824	0.8809	0.90108	0.84923	0.9098	0.91745
1005.48	0.88906	0.88092	0.90311	0.85	0.91143	0.91723
1006.2	0.88868	0.88204	0.90277	0.84965	0.91031	0.91806
1006.92	0.88859	0.8809	0.90174	0.84899	0.91061	0.91836
1007.63	0.88782	0.87947	0.9028	0.8501	0.91207	0.91885
1008.35	0.88789	0.88318	0.90068	0.85048	0.90986	0.91876
1009.07	0.88842	0.88048	0.90243	0.84805	0.90894	0.91831
1009.79	0.88888	0.88303	0.90305	0.8504	0.91087	0.9183
1010.51	0.88777	0.88067	0.90156	0.8496	0.90995	0.91947
1011.23	0.88923	0.88221	0.9024	0.8498	0.91015	0.91877
1011.94	0.88825	0.8813	0.90468	0.84714	0.90951	0.91896
1012.66	0.8896	0.88159	0.90203	0.84925	0.90991	0.92015
1013.38	0.88827	0.88295	0.90269	0.84877	0.91017	0.91907
1014.1	0.88786	0.88115	0.90447	0.84906	0.91099	0.91912
1014.82	0.88916	0.88271	0.90411	0.84734	0.9096	0.9196
1015.53	0.89029	0.87988	0.90382	0.85076	0.90933	0.91745
1016.25	0.88902	0.88178	0.90178	0.84888	0.9099	0.91839
1016.97	0.89008	0.88187	0.9016	0.84812	0.9085	0.91899
1017.69	0.88935	0.88247	0.9022	0.84828	0.91012	0.91944
1018.4	0.89088	0.88158	0.90269	0.84994	0.91111	0.92049
1019.12	0.88899	0.88116	0.90175	0.84931	0.90895	0.91876
1019.84	0.8898	0.88342	0.90272	0.84902	0.91256	0.91936
1020.56	0.88845	0.88268	0.90046	0.84956	0.91086	0.92325
1021.27	0.88852	0.88182	0.90207	0.84975	0.91032	0.91828
1021.99	0.88966	0.88326	0.90396	0.84943	0.91091	0.91878
1022.71	0.88987	0.88192	0.89927	0.84952	0.9092	0.91867
1023.42	0.89059	0.88187	0.90144	0.84872	0.91031	0.91767
1024.14	0.88931	0.88266	0.90312	0.84851	0.91172	0.91979
1024.86	0.89044	0.88201	0.8999	0.84898	0.90958	0.91856
1025.57	0.89044	0.8827	0.90253	0.84966	0.90947	0.91654
1026.29	0.89012	0.88227	0.90316	0.84994	0.91088	0.91712
1027.01	0.89016	0.88352	0.90189	0.84899	0.91025	0.91963
1027.72	0.88936	0.88339	0.90337	0.85013	0.91072	0.9202
1028.44	0.88901	0.88172	0.9024	0.85024	0.9107	0.91965
1029.15	0.89146	0.88393	0.90073	0.84858	0.91048	0.91803
1029.87	0.89044	0.88345	0.90449	0.85123	0.91003	0.91798
1030.59	0.89104	0.8827	0.9019	0.84774	0.91026	0.9175
1031.3	0.88872	0.88126	0.90316	0.85092	0.90886	0.91902
1032.02	0.88793	0.88139	0.90326	0.8495	0.91003	0.91708
1032.73	0.88949	0.88333	0.89974	0.84853	0.91182	0.9178
1033.45	0.88979	0.88281	0.90141	0.8485	0.90995	0.91723
1034.16	0.8905	0.88458	0.90144	0.84922	0.91094	0.91763
1034.88	0.88858	0.88355	0.90215	0.84834	0.91022	0.91823
1035.6	0.88986	0.88053	0.90047	0.84974	0.91077	0.91851
1036.31	0.89124	0.88382	0.90299	0.84839	0.90859	0.91742
1037.03	0.89107	0.88405	0.90283	0.84973	0.9104	0.9176
1037.74	0.88936	0.88316	0.90082	0.84998	0.90897	0.9171
1038.46	0.88895	0.88084	0.90369	0.84983	0.90914	0.91729
1039.17	0.88794	0.88288	0.902	0.84885	0.91067	0.91715
1039.89	0.89002	0.88077	0.90223	0.84949	0.90842	0.91896
1040.6	0.8888	0.88126	0.90259	0.84781	0.90927	0.91829
1041.31	0.88881	0.88376	0.9006	0.84846	0.90811	0.9171
1042.03	0.88724	0.88081	0.89991	0.84662	0.91012	0.91695
1042.74	0.89066	0.88022	0.9013	0.85013	0.90817	0.91723
1043.46	0.88934	0.88164	0.90137	0.84838	0.90892	0.91733
1044.17	0.88921	0.8816	0.90142	0.84722	0.90907	0.91559
1044.89	0.88922	0.88296	0.90315	0.84546	0.90878	0.91666
1045.6	0.88798	0.88268	0.90143	0.84978	0.91031	0.91646
1046.31	0.88943	0.88169	0.90396	0.84746	0.91008	0.9186
1047.03	0.88889	0.88192	0.90396	0.84892	0.90741	0.9154
1047.74	0.88737	0.88225	0.90085	0.84764	0.9074	0.91621
1048.46	0.88647	0.88215	0.90125	0.8471	0.9109	0.91533
1049.17	0.88978	0.88068	0.9016	0.84563	0.90579	0.91697
1049.88	0.8866	0.87959	0.89872	0.84607	0.90728	0.91768
1050.6	0.88746	0.88173	0.9006	0.84597	0.90781	0.91589
1051.31	0.88901	0.87883	0.90064	0.84689	0.90828	0.91543
1052.02	0.88862	0.88057	0.89827	0.84681	0.90817	0.91624
1052.74	0.88724	0.88047	0.90209	0.8455	0.90814	0.91641
1053.45	0.88619	0.88083	0.89972	0.84524	0.9047	0.91691
1054.16	0.8849	0.88175	0.89922	0.844	0.90694	0.91371
1054.88	0.88685	0.87962	0.90079	0.84517	0.90872	0.91428
1055.59	0.88669	0.87947	0.90214	0.84555	0.90647	0.9154
1056.3	0.88555	0.88176	0.9	0.84612	0.90738	0.91502
1057.01	0.88607	0.87807	0.89654	0.84543	0.9082	0.91518
1057.73	0.88583	0.87899	0.89924	0.84371	0.90602	0.9144
1058.44	0.88498	0.88052	0.89881	0.84376	0.90635	0.91195
1059.15	0.88318	0.87886	0.89725	0.84427	0.90708	0.91301
1059.86	0.88351	0.87998	0.89726	0.84732	0.9051	0.91547
1060.58	0.88386	0.87941	0.89797	0.84392	0.90326	0.91423
1061.29	0.88184	0.87566	0.89796	0.84402	0.90588	0.91183
1062	0.88058	0.87727	0.89804	0.84253	0.90706	0.91393
1062.71	0.8851	0.88059	0.89875	0.84534	0.90351	0.91457
1063.42	0.8823	0.87588	0.89805	0.84448	0.90604	0.91441
1064.14	0.88135	0.87698	0.89899	0.84348	0.90434	0.91306
1064.85	0.88126	0.8788	0.89661	0.84439	0.9037	0.91307
1065.56	0.8795	0.87843	0.89487	0.84357	0.90516	0.9131
1066.27	0.88059	0.87722	0.8963	0.84345	0.90821	0.91102
1066.98	0.88282	0.87694	0.89706	0.8438	0.90371	0.90898
1067.69	0.88087	0.87874	0.89551	0.84143	0.90467	0.91037
1068.4	0.88004	0.87657	0.89582	0.84293	0.90388	0.91013
1069.12	0.87948	0.87523	0.89661	0.84177	0.90475	0.91203
1069.83	0.88092	0.87575	0.89539	0.84517	0.9039	0.91149
1070.54	0.88205	0.8749	0.89318	0.84189	0.90538	0.91069
1071.25	0.88127	0.8751	0.89487	0.84146	0.90605	0.90956
1071.96	0.87654	0.87472	0.89444	0.84378	0.90423	0.90976
1072.67	0.8808	0.87589	0.89261	0.84507	0.90567	0.90934
1073.38	0.88039	0.87246	0.89529	0.84145	0.90567	0.91114
1074.09	0.88005	0.87681	0.89566	0.83948	0.90103	0.91076
1074.8	0.87672	0.87265	0.89211	0.83948	0.90405	0.90909
1075.51	0.87859	0.87423	0.89426	0.84269	0.90029	0.91149
1076.22	0.87904	0.87112	0.89189	0.83941	0.90343	0.90668
1076.93	0.8768	0.87404	0.89042	0.83556	0.90462	0.9112
1077.64	0.8805	0.87229	0.88974	0.83832	0.9021	0.9081
1078.35	0.87723	0.87217	0.89449	0.83995	0.89925	0.90713
1079.06	0.87684	0.87102	0.89347	0.84326	0.90371	0.90792
1079.77	0.87584	0.87043	0.89293	0.83861	0.90188	0.90844
1080.48	0.87432	0.86986	0.89353	0.83988	0.90093	0.90813
1081.19	0.87588	0.8701	0.89279	0.83982	0.9	0.9091
1081.9	0.87334	0.87138	0.88979	0.83824	0.90329	0.9055
1082.61	0.8749	0.87273	0.89286	0.83888	0.89704	0.90661
1083.32	0.87632	0.87127	0.88985	0.8374	0.90276	0.906
1084.03	0.87252	0.86812	0.88808	0.83744	0.90069	0.90445
1084.74	0.87206	0.86787	0.88777	0.83756	0.89757	0.90184
1085.45	0.87349	0.86731	0.8868	0.83424	0.89861	0.90614
1086.16	0.86607	0.8709	0.88573	0.83652	0.89792	0.90569
1086.87	0.86617	0.86743	0.88485	0.83767	0.89981	0.90437
1087.58	0.86885	0.86763	0.89033	0.83566	0.8983	0.90483
1088.29	0.87381	0.865	0.88251	0.83521	0.89532	0.90355
1088.99	0.86735	0.86727	0.88447	0.83445	0.89675	0.90369
1089.7	0.86604	0.86565	0.88384	0.83081	0.89652	0.90686
1090.41	0.86502	0.85882	0.87931	0.8297	0.89236	0.90448
1091.12	0.86346	0.86169	0.88222	0.83176	0.89351	0.90226
1091.83	0.86131	0.86015	0.87932	0.82956	0.89321	0.90046
1092.54	0.86071	0.85926	0.87998	0.82937	0.89607	0.90247
1093.24	0.85722	0.85652	0.87617	0.8251	0.89034	0.89888
1093.95	0.85705	0.85435	0.87594	0.82622	0.89002	0.89646
1094.66	0.85625	0.85744	0.87345	0.82379	0.88695	0.89708
1095.37	0.85491	0.85548	0.87787	0.82659	0.88938	0.89898
1096.08	0.85601	0.85402	0.87325	0.82829	0.89245	0.8932
1096.78	0.85146	0.8545	0.87432	0.83077	0.88824	0.89549
1097.49	0.8498	0.84963	0.87507	0.81905	0.89202	0.89481
1098.2	0.84881	0.8484	0.86936	0.8248	0.88834	0.89373
1098.91	0.84637	0.84802	0.8718	0.82426	0.88716	0.89561
1099.61	0.84788	0.84538	0.87336	0.81819	0.88447	0.88874
1100.32	0.84527	0.84468	0.86803	0.82014	0.88773	0.89153
1101.03	0.84453	0.84321	0.8651	0.81593	0.88432	0.8879
1101.74	0.83908	0.84189	0.86652	0.81735	0.88109	0.88627
1102.44	0.83528	0.83801	0.86282	0.81427	0.87621	0.88404
1103.15	0.83285	0.8349	0.85772	0.81173	0.87994	0.88415
1103.86	0.83242	0.83244	0.8592	0.81108	0.87404	0.88167
1104.56	0.82714	0.83431	0.85721	0.81161	0.87251	0.87392
1105.27	0.82839	0.82898	0.85158	0.80537	0.87117	0.87511
1105.98	0.82439	0.82556	0.84855	0.80087	0.86896	0.87165
1106.68	0.81977	0.81987	0.85075	0.80624	0.86325	0.87339
1107.39	0.81829	0.82343	0.84596	0.79973	0.86664	0.867
1108.1	0.81354	0.81799	0.83455	0.79565	0.86102	0.86488
1108.8	0.8074	0.8164	0.84004	0.79184	0.85753	0.86653
1109.51	0.80173	0.80998	0.83899	0.7905	0.85652	0.86315
1110.21	0.79924	0.80687	0.82621	0.78307	0.85302	0.85657
1110.92	0.79258	0.7993	0.82802	0.78564	0.85052	0.85661
1111.63	0.78608	0.79783	0.82269	0.78269	0.84356	0.84666
1112.33	0.78618	0.79604	0.81677	0.77873	0.83748	0.84889
1113.04	0.77844	0.79324	0.81175	0.77443	0.84311	0.84041
1113.74	0.7739	0.78186	0.80748	0.77174	0.83747	0.84466
1114.45	0.76854	0.77951	0.80904	0.76736	0.83092	0.83363
1115.15	0.758	0.76806	0.79874	0.75287	0.82699	0.83014
1115.86	0.74745	0.76165	0.79405	0.7557	0.82072	0.82537
1116.57	0.74302	0.76204	0.78904	0.74918	0.81937	0.82441
1117.27	0.72946	0.75392	0.78096	0.74185	0.81196	0.81795
1117.98	0.7276	0.7443	0.77345	0.73462	0.81227	0.81233
1118.68	0.71722	0.73775	0.76296	0.73705	0.80596	0.8125
1119.39	0.71587	0.73512	0.76516	0.72667	0.79611	0.80741
1120.09	0.70554	0.73057	0.75688	0.72466	0.79619	0.79851
1120.8	0.70497	0.72468	0.75242	0.71972	0.78673	0.7956
1121.5	0.69693	0.71675	0.74624	0.71292	0.78328	0.79146
1122.2	0.69137	0.7127	0.73748	0.70575	0.78583	0.78726
