# Supplementary material for: Chiral plasmonic superlattices from template-assisted assembly of achiral nanoparticles
Source: Nat Commun. 2025 Feb 16;16:1687. doi: 10.1038/s41467-025-56999-0 (PMC11830766; doi:10.1038/s41467-025-56999-0)
Supplement: Supplementary file 3 — Source Data [file 41467_2025_56999_MOESM3_ESM.zip › source data/Suppl.Fig/Suppl. Fig. 19 NPs concentration/Au 27nm gfactor.xlsx]

## Sheet: Sheet1
	27nm 15mM L-	27nm 15mM R-	27nm 30mM L-	27nm 30mM R-	27nm 50mM L-	27nm 50mM R-	27nm 75mM L-	27nm 75mM R-	27nm 100mM L-	27nm 100mM R-
351.607	-0.15747	0.01441	-0.10684	0.03744	0.03138	-0.10367	-0.09544	0.04946	0.05081	-0.01797
352.39	-0.00515	0.3759	0.06082	-0.06658	0.04728	-0.06194	-0.08464	0.02706	-0.02213	0.0203
353.172	-0.0325	-0.04427	-0.08714	-0.03975	-0.02416	-0.00249	-0.01599	0.05287	0.0525	0.00251
353.954	-0.03604	0.07825	0.04708	0.10858	-0.04657	0.0397	0.03642	0.06299	-0.14159	0.11177
354.737	-0.20218	-0.11708	-0.0202	-0.03773	-0.09409	0.02666	0.0115	0.02598	-0.06981	0.02522
355.519	0.12868	-0.24125	0.00732	-0.08132	0.0231	-0.0583	-0.02585	0.04424	0.12457	-0.09005
356.301	0.04254	0.1505	0.01032	0.18492	0.06197	0.02191	0.03904	0.02368	0.02925	-0.01081
357.083	0.26057	-0.14501	0.08456	0.1953	0.01234	0.16056	-0.05913	-0.01143	0.05396	-0.05812
357.865	-0.00548	-0.03932	-0.08892	-0.07417	0.000911589	-0.02849	-0.05144	0.04449	-0.01309	-0.07265
358.647	0.0074	-0.06652	-0.03954	0.04962	-0.000263574	0.04962	0.01707	0.12614	-0.03131	-0.02758
359.429	0.0255	-0.17057	0.10247	0.04046	-0.07714	0.03513	-0.0253	0.04504	-0.06376	0.02784
360.211	0.05601	0.07933	-0.03636	0.02621	-0.00575	0.10389	0.04256	0.03764	0.01202	0.02048
360.993	0.03281	0.04441	0.03835	0.0602	-0.03496	0.09315	-0.08025	0.00749	-0.09257	-0.08165
361.775	0.02145	-0.02027	0.03694	0.09207	-0.01344	0.05833	-0.02129	-0.06643	-0.13576	0.0732
362.557	0.00508	0.10428	-0.05752	-0.09669	-0.00224	0.01216	-0.00909	-0.00835	0.02847	-0.02328
363.338	0.19807	0.05644	-0.0916	-0.08943	-0.06188	0.11045	-0.00167	-0.04362	0.09756	0.02946
364.12	0.11932	0.06755	0.02602	-0.1145	-0.0761	-0.1349	-0.00158	0.02754	0.02491	-0.04472
364.902	-0.01347	0.14967	-0.01048	-0.04089	0.06791	-0.0753	0.09367	-0.09434	-0.05741	0.06865
365.683	0.09592	0.0264	-0.06767	0.22454	-0.09174	0.10502	-0.000912104	0.03372	0.00528	0.08495
366.464	0.00506	-0.04308	-0.10564	0.00142	-0.01163	-0.04319	0.01446	0.00209	-0.03589	0.01627
367.246	-0.01181	-0.09504	-0.02284	0.06935	0.05416	0.05674	-0.00057102	0.08618	-0.05899	0.08505
368.027	0.02114	-0.12292	-0.062	0.047	0.02932	0.00785	-0.07091	0.02382	-0.04889	0.002
368.808	-0.04579	-0.13493	0.07651	0.02423	0.08465	-0.03439	0.06275	-0.01605	-0.03752	-0.01952
369.589	0.19071	-0.09812	-0.11841	-0.02725	0.00766	0.07429	0.00776	0.11173	-0.04337	0.0035
370.371	-0.08349	0.02867	0.07623	0.1366	-0.01787	-0.05865	-0.02576	-0.13429	-0.0343	0.0278
371.152	0.15641	0.04278	0.21027	0.13542	0.05218	-0.05859	-0.06375	0.04425	-0.02834	0.06854
371.933	-0.08274	-0.03809	0.05478	0.0611	-0.02832	-0.03776	-0.01066	-0.05149	0.05173	-0.00417
372.713	-0.24963	0.14329	0.09977	0.08476	0.0111	0.02477	0.000350094	0.00784	-0.05635	0.01917
373.494	0.08597	0.06934	-0.12691	-0.02549	-0.07881	0.0172	0.00683	-0.00878	-0.00361	0.0954
374.275	-0.1177	0.00796	-0.0657	0.09677	-0.00727	-0.09656	-0.03645	0.02868	-0.04345	0.02236
375.056	0.07951	0.0847	0.01162	-0.08107	0.03356	-0.03377	0.07914	0.0237	0.01189	0.05528
375.837	0.01139	-0.09147	-0.06119	-0.08458	-0.03266	0.01284	0.02148	0.0095	0.04947	0.00735
376.617	-0.06535	0.03745	-0.03644	-0.02021	-0.08643	0.08382	0.0217	-0.0231	-0.01937	0.05506
377.398	0.01851	0.00797	0.00898	0.12677	-0.0327	-0.04903	0.0194	-0.0483	-0.01277	0.04743
378.178	0.15025	0.01375	-0.02221	0.0523	-0.05758	0.00403	0.07008	-0.04855	0.05553	0.04793
378.959	-0.11576	0.04245	0.05832	0.01135	0.02458	-0.00644	0.00332	-0.0042	-0.00728	-0.01598
379.739	0.05022	-0.03369	-0.00368	0.0056	0.02233	0.02416	-0.02654	0.01998	0.02187	-0.00626
380.519	-0.01648	0.1328	0.00995	0.07525	0.05635	0.02444	0.02703	0.02174	-0.05598	0.0753
381.299	-0.04903	0.03027	-0.01964	0.00645	0.03482	0.01201	0.04947	-0.04854	-0.01003	0.04939
382.08	-0.03227	0.03454	0.00503	-0.02583	-0.00824	0.02241	-0.01281	-0.00589	-0.01472	0.04889
382.86	-0.04727	-0.02629	-0.01091	0.0559	0.04049	-0.02202	0.01409	-0.0243	0.01071	0.05392
383.64	-0.0667	0.04195	0.07464	0.07004	-0.02838	-0.01001	0.00121	0.00651	0.04389	0.01701
384.42	0.00328	-0.02231	0.00873	-0.05694	0.01861	0.000880396	0.07942	-0.0455	0.00355	0.0134
385.2	-0.03335	-0.00975	-0.03278	0.0709	0.00045509	0.014	0.0013	0.00369	-0.01459	0.04292
385.98	-0.04666	-0.02427	-0.0414	0.0394	0.056	-0.02024	0.02478	-0.0086	0.000240867	0.04212
386.759	0.05554	-0.01885	0.01342	0.0364	-0.02332	0.0422	0.0221	-0.02535	-0.00623	0.03176
387.539	0.02943	0.00263	-0.01735	-0.05753	0.02421	0.01337	0.02944	-0.02832	-0.04137	0.02523
388.319	0.04945	-0.04863	0.02481	0.0011	-0.00787	-0.00926	0.03313	0.00169	0.02599	-0.00194
389.098	-0.01416	0.01297	0.05056	-0.01499	-0.00547	-0.00134	0.00369	-0.03196	0.03127	0.01467
389.878	-0.00142	-0.01306	0.01476	-0.07624	-0.037	-0.0062	0.04919	-0.03091	0.0205	0.0824
390.657	0.04375	-0.0721	0.02097	0.03634	0.02087	-0.02008	0.01105	0.000718567	-0.03917	0.01382
391.437	0.04214	-0.04383	-0.02655	-0.07226	0.02853	-0.00599	0.00050101	0.00168	-0.00151	0.00602
392.216	-0.04158	0.04648	0.02426	-0.03004	0.00326	-0.00764	0.02409	0.00182	0.0039	0.01656
392.995	0.05039	-0.02142	0.02548	-0.05173	-0.00995	-0.0275	0.02629	-0.03855	-0.02644	0.03354
393.775	0.0158	-0.0517	0.04499	-0.0287	0.01733	-0.01117	0.01833	-0.01196	0.000193364	0.03111
394.554	0.04474	-0.00783	-0.02929	-0.0456	0.03379	0.01406	0.0127	-0.00903	0.00393	0.04439
395.333	-0.02268	-0.04638	-0.00532	-0.03635	0.04759	-0.00739	0.03354	-0.02381	-0.03071	0.01835
396.112	0.00574	-0.01717	0.00639	-0.00782	0.00842	-0.00882	0.01708	-0.00596	0.02812	0.01422
396.891	0.00822	0.09412	0.01938	-0.00876	0.01211	-0.00687	0.00316	-0.0185	-0.0408	0.01992
397.67	-0.05975	-0.03632	0.000271752	-0.02229	0.01238	-0.01416	0.01888	-0.03041	0.03733	0.02643
398.449	-0.00867	-0.0107	0.01381	0.02178	-0.00143	-0.00222	0.01062	0.01424	0.00403	0.00884
399.228	-0.01173	-0.03183	-0.02703	0.01797	0.01028	-0.01917	0.00643	0.0192	0.00515	0.01909
400.006	-0.01503	-0.01501	0.00752	-0.02435	0.01118	-0.01709	0.04024	-0.02907	-0.00183	0.03021
400.785	-0.0109	-0.02772	0.02376	0.01282	0.00155	-0.02076	0.02038	0.0038	-0.00618	0.01294
401.564	-0.01157	0.0014	0.01944	0.02279	-0.00103	-0.00328	0.05184	-0.01596	-0.01206	0.02661
402.342	0.00597	0.06199	-0.0188	0.00477	-0.00736	-0.01777	0.04064	-0.02371	0.01899	0.01817
403.121	0.01919	0.01218	0.02013	0.02628	-0.00589	0.0015	0.03433	-0.00721	-0.00348	0.044
403.899	-0.02902	0.03791	-0.01709	0.02625	0.00952	-0.01713	0.03506	-0.01926	-0.00155	0.02248
404.677	0.00193	-0.01585	0.000168231	-0.000290322	0.01938	-0.02437	0.02881	-0.0202	0.00903	0.03629
405.456	0.01872	-0.01286	-0.00812	-0.03256	0.01587	0.00451	0.02789	-0.00593	-0.01949	0.02172
406.234	0.0143	-0.03884	0.02332	-0.01499	0.00809	-0.02806	0.02366	-0.01856	0.02504	0.03124
407.012	0.0206	-0.02989	-0.00594	0.04017	-0.00546	-0.00465	0.03477	-0.00182	-0.00511	0.04995
407.79	0.02945	0.00385	0.0183	0.00993	0.02004	-0.00319	0.02981	-0.00185	-0.00192	0.01915
408.568	-0.01594	0.02075	0.01758	0.00504	0.01417	-0.00612	0.01271	-0.00507	-0.01551	0.02458
409.346	-0.0205	0.01441	-0.00566	-0.01164	0.02339	-0.01096	0.00589	-0.02109	-0.00968	0.05183
410.124	-0.04646	-0.02545	-0.01655	0.01102	0.03154	-0.00142	0.01386	0.00816	-0.00369	0.02594
410.902	0.02744	-0.00316	0.00921	-0.02185	0.03708	-0.0183	0.02361	-0.01285	0.0048	0.02642
411.68	0.01577	-0.0083	-0.02748	0.0234	0.01444	-0.00928	0.0225	-0.00745	-0.01776	0.01192
412.457	-0.0255	0.01693	0.00894	-0.00641	0.00665	-0.01502	0.01549	-0.00685	-0.000647493	0.03905
413.235	0.00186	0.01274	-0.01466	0.00461	0.01962	-0.00276	0.02273	-0.00244	6.5426e-06	0.02224
414.013	0.03399	0.02633	-0.02393	0.01244	0.03594	-0.01465	0.02994	-0.00935	0.00834	0.01943
414.79	-0.03288	-0.03341	-0.00903	-0.000365037	0.01915	-0.01267	0.01138	-0.01193	-0.00433	0.03241
415.568	-0.00642	-0.00491	0.03388	-0.00186	0.01379	-0.01462	0.03239	-0.01635	-0.00267	0.02658
416.345	-0.01398	-0.00481	0.00865	0.00505	0.0256	-0.00956	0.0246	-0.01169	0.000772134	0.03323
417.122	0.04757	-0.04047	0.02643	-0.01868	0.02463	-0.02591	0.0197	-0.01257	0.00162	0.04304
417.9	-0.00411	0.01458	0.02098	-0.00846	0.00948	-0.00329	0.02102	-9.48666e-05	-0.00581	0.02096
418.677	0.0144	0.00327	0.02204	-0.00926	0.01	-0.02372	0.02356	-0.01246	0.00647	0.03778
419.454	-0.01931	0.02107	0.00486	0.000479265	0.01776	-0.00783	0.02442	-0.01073	0.02128	0.033
420.231	-0.02457	-0.000530423	0.000861538	-0.00673	0.02067	-0.01452	0.02706	-0.00108	-0.00665	0.04085
421.008	0.02939	0.00547	-0.00565	-0.02602	0.00909	-0.00805	0.02747	-0.01158	0.00722	0.02794
421.785	0.00649	0.01945	-0.00711	0.01051	0.01045	-0.01064	0.03882	-0.000386917	-0.00363	0.03655
422.562	0.000165998	-0.01416	0.01854	0.01013	0.01937	-0.02605	0.02274	-0.01551	-0.00895	0.02841
423.339	0.00912	-0.00936	0.02015	-0.00862	0.02441	-0.01889	0.02049	-0.01749	-0.00364	0.04302
424.116	0.01583	0.01601	0.03004	-0.00275	0.0217	-0.01144	0.02605	-0.00596	0.00175	0.03537
424.892	0.00473	-0.0133	0.000824244	-0.01659	0.01873	-0.02059	0.0227	-0.0198	0.01718	0.03579
425.669	-0.01548	0.01644	0.00148	-0.00432	0.01089	-0.01399	0.03053	-0.01177	0.0095	0.03515
426.445	0.03723	0.01236	-0.00688	-0.0082	0.01921	-0.00871	0.03093	-0.00644	-9.25924e-05	0.04004
427.222	-0.03177	0.00647	0.01087	-0.00956	0.01452	-0.00678	0.01838	-0.00435	-0.0023	0.02798
427.998	0.01218	-0.02566	-0.00969	0.00139	0.03179	-0.01094	0.02692	-0.01431	0.0048	0.03009
428.775	0.01642	-0.0175	-0.0011	-0.00949	0.00854	-0.00819	0.01482	-0.00289	-0.00791	0.03377
429.551	0.00534	0.01269	0.00869	-0.01924	0.01885	-0.00521	0.01806	-0.00371	-0.0131	0.03574
430.327	0.00358	0.01545	-0.00267	-0.00551	0.01404	-0.01302	0.01792	-0.00188	-9.3155e-05	0.02714
431.104	-0.01801	0.01393	-0.00501	-0.00888	0.02547	-0.00747	0.01935	-0.01651	0.01757	0.03128
431.88	0.00715	-0.02188	0.01438	-0.0025	0.01617	-0.01794	0.02604	-0.000626678	-0.000864511	0.02792
432.656	0.00242	0.02284	-0.00445	-0.02325	0.01665	-0.01271	0.01125	-0.00676	0.01041	0.04184
433.432	0.00138	0.00478	0.00474	-0.00723	0.01715	-0.0155	0.01614	-0.01466	0.00284	0.03639
434.208	-0.00111	0.02103	0.01249	-0.01914	0.02095	-0.00843	0.02676	-0.00473	0.00444	0.03884
434.983	0.00614	-0.02832	0.01027	0.01226	0.00744	-0.01259	0.02407	-0.00894	0.00167	0.03326
435.759	0.00624	0.00646	0.00299	-0.00569	0.0202	-0.01079	0.01817	-0.00859	-0.00329	0.03337
436.535	0.000985754	-0.00363	0.00366	-0.01806	0.00143	-0.01659	0.01087	-0.00233	0.00712	0.03595
437.311	0.01115	-0.04437	0.01185	-0.01906	0.01659	-0.01238	0.01786	-0.00887	0.00541	0.03813
438.086	-0.00481	0.03186	0.01779	-0.01324	0.02002	-0.0105	0.01614	-0.01592	0.000270192	0.04425
438.862	0.01029	-0.000149274	0.00705	-0.01615	0.00727	-0.0162	0.01745	0.00203	-0.00224	0.04094
439.637	-0.00967	-0.02076	-0.00235	0.01304	0.00615	-0.00936	0.02861	-0.00773	0.00257	0.02774
440.413	0.00899	0.0059	-0.00918	-0.01915	0.00853	-0.0117	0.03091	-0.01047	0.00229	0.03704
441.188	-0.00759	-0.01185	0.00155	-0.0133	5.9086e-05	-0.02034	0.01942	-0.00249	0.00604	0.03012
441.963	0.01956	0.000365602	0.00939	-0.01737	0.00686	-0.00657	0.01778	-0.00149	-0.00807	0.03643
442.739	-0.0091	0.00483	-0.00759	-0.00354	0.01758	-0.01058	0.01802	-0.00305	0.000141285	0.03544
443.514	-0.00481	-0.00847	-0.00511	-0.00975	0.01009	-0.01018	0.01755	-0.0027	-0.00927	0.03678
444.289	0.01013	0.01099	-0.00325	-0.011	0.01476	-0.00801	0.01386	-0.00014641	-0.00132	0.03508
445.064	0.00869	-0.00186	-0.01075	0.00397	0.01629	-0.01525	0.02389	-0.00776	-0.0125	0.03458
445.839	-0.0062	-0.00907	-0.000443157	-0.01749	0.01348	-0.00626	0.00897	-0.01019	-0.00379	0.04072
446.614	0.00679	0.00423	-0.01443	-0.00704	0.0083	-0.00285	0.02085	0.0013	0.000121527	0.03508
447.389	0.00321	-0.01641	0.00113	0.00316	0.00373	-0.01238	0.01823	-0.00447	-0.0013	0.03858
448.163	0.01532	-0.00523	-0.00361	-0.00351	0.01626	-0.00776	0.01469	0.00224	-0.00382	0.03502
448.938	-0.04397	-0.01779	0.00506	0.00529	0.01561	-0.00618	0.02242	-0.00605	0.00214	0.0366
449.713	0.000187876	-0.00615	-0.0045	0.00538	0.00346	-0.0076	0.02065	0.000203391	-0.00309	0.03718
450.487	0.00403	0.00873	0.00132	-0.00232	0.0184	-0.000693491	0.01451	0.0036	-0.00725	0.04141
451.262	0.00626	-0.02145	0.0102	-0.00053443	0.00258	-0.00439	0.01216	-0.00699	-0.00652	0.0423
452.036	0.00155	-0.00869	0.00724	-0.00672	0.0011	-0.00254	0.0155	-0.000492343	-0.00183	0.03701
452.811	-0.00488	0.00935	0.00471	0.00135	0.01262	-0.00119	0.01496	-0.00167	-0.00047597	0.03091
453.585	-0.000470371	0.000261495	0.00351	0.00185	0.00423	-0.00106	0.01978	-0.00413	0.00261	0.03576
454.359	0.01808	-0.01269	-0.00476	-0.00627	0.0107	-0.00543	0.01017	0.00495	-0.0089	0.04387
455.133	0.01578	0.00347	-0.00563	-0.00728	0.00578	-0.00917	0.01457	-0.00262	0.00358	0.0327
455.907	-0.00269	-0.01454	0.01315	0.00103	0.0057	-0.00276	0.01607	-0.00387	0.00175	0.04191
456.682	0.01105	-0.00102	0.00479	-0.000837024	0.00293	-0.00565	0.01257	-0.00103	-0.00294	0.03985
457.456	0.00735	-0.01736	0.00242	-0.00745	0.00574	-0.00778	0.01007	-0.000314027	-0.000639981	0.03748
458.229	0.00191	-0.01504	0.00279	-0.01092	3.00926e-05	-0.00505	0.00928	2.66644e-05	0.00875	0.04119
459.003	-0.000464543	0.01456	-0.00165	-0.01446	0.00205	0.000678915	0.02543	-0.00863	0.000692534	0.03986
459.777	0.0017	0.00202	0.00815	-0.00314	0.00604	0.0011	0.0211	-0.00494	-0.00765	0.03538
460.551	0.00339	-0.00679	0.01134	-0.00653	0.00203	-0.00355	0.01193	-0.00168	0.0091	0.0352
461.325	0.00654	0.00316	0.00573	-0.0077	0.00471	-0.0066	0.0208	0.00294	0.00477	0.04234
462.098	0.00972	0.01352	0.00569	-0.00233	0.00686	-0.00274	0.01401	0.00264	-0.00427	0.03687
462.872	-0.00812	0.00853	-0.0034	-0.00411	0.01112	-0.00303	0.01706	-0.00149	0.000165117	0.04049
463.645	0.00766	-0.01131	0.00926	0.00383	0.00455	-0.00583	0.01155	0.000659652	-0.00327	0.03806
464.419	0.01191	-0.01496	0.01359	-0.00249	0.000199772	0.00147	0.01911	0.00036728	0.00131	0.04178
465.192	-0.02	0.01549	0.0033	-0.00253	0.00464	0.00108	0.0156	-0.00512	-0.000553342	0.03392
465.965	0.00163	-0.00118	0.0103	-0.00486	0.00572	-0.00802	0.01968	-0.00895	-0.00555	0.04361
466.738	-0.00621	-0.00268	0.01261	-0.0037	0.00597	-0.00852	0.01686	0.0051	-0.0042	0.03969
467.512	-0.00401	0.00609	0.0046	0.00454	0.00668	-0.00306	0.01492	0.00446	-0.00385	0.04049
468.285	0.00347	-0.00105	0.00239	-0.00286	0.01012	-0.002	0.01437	-0.00279	0.000128809	0.03358
469.058	0.00119	-0.00442	0.01028	0.00483	0.00556	-0.0035	0.0147	0.00167	-0.00808	0.03558
469.831	0.01075	0.01148	0.0033	-0.00468	0.00644	-0.00301	0.01444	0.000427133	0.00269	0.03893
470.603	-0.01607	0.00798	-0.00357	0.00472	0.00754	-0.01025	0.01448	0.0018	-0.01337	0.03643
471.376	-0.01657	-0.00191	0.00633	-0.00548	-0.000244184	-0.000397609	0.01604	-0.0045	0.00117	0.03533
472.149	-0.00157	-0.0026	0.00605	-0.00225	0.00348	-0.00867	0.02023	0.000219641	0.00333	0.03338
472.922	0.000737407	0.00357	0.01379	-0.00284	0.00462	-0.00584	0.01298	0.000232193	0.00103	0.03205
473.694	0.01173	-0.02267	0.00592	0.00231	0.00697	-0.000134919	0.02153	-0.00452	-0.00325	0.04267
474.467	0.00728	0.0108	-0.00488	-0.000298688	0.00256	0.00256	0.02107	-0.000407565	0.00215	0.03913
475.239	-0.01524	0.00308	0.00559	0.00264	0.00926	-0.00888	0.01626	0.00283	-0.00234	0.03725
476.012	0.00502	0.00597	0.00621	-0.00059548	0.00985	-0.00786	0.0204	-0.000894049	-0.00161	0.03482
476.784	0.00221	-0.00332	0.01228	-0.00464	0.00994	-0.00163	0.01674	0.00447	-0.000241909	0.03875
477.556	0.01107	0.00275	0.00233	0.00946	0.00226	-0.00682	0.0142	-0.00125	0.00414	0.03288
478.329	0.00525	0.00344	0.0059	-0.00974	0.01126	-0.00771	0.0131	0.00486	-0.00132	0.03147
479.101	-0.00395	-0.00549	0.01074	-0.00425	0.00128	-0.00144	0.0193	-0.00106	-0.00253	0.04086
479.873	-0.00989	-0.01395	0.00965	-0.0038	0.00308	-0.00601	0.01837	0.00188	-0.00303	0.03675
480.645	0.000520701	-0.01596	0.00202	-0.00676	0.00784	-0.00349	0.02104	-0.000254879	0.00142	0.0386
481.417	0.000629315	0.00243	0.00892	-0.00867	0.00181	-0.000466649	0.01541	-0.00227	-0.000895829	0.03474
482.189	0.01221	0.00254	0.00755	-0.00393	0.00667	-0.00291	0.02003	-0.0086	0.00272	0.03867
482.961	-0.00413	-0.00787	0.00429	0.00164	0.00342	0.00187	0.01959	0.00143	-0.0012	0.03653
483.732	-0.0057	0.00183	0.00951	0.000293769	0.00187	-0.00297	0.01501	-0.00278	0.00449	0.03713
484.504	-0.000632146	-0.00484	-0.00156	-0.000553791	0.00885	-0.00386	0.01938	0.00232	0.00161	0.03484
485.276	0.000640988	-0.01404	0.01019	-0.01078	0.00743	-0.00273	0.01801	0.000580081	0.01142	0.0426
486.047	0.00486	-0.01419	0.00239	-0.00595	0.00621	-0.00168	0.01892	-0.00508	0.00185	0.03549
486.819	0.01096	-0.0063	0.000883681	-0.00419	0.01171	-0.00747	0.01994	0.00213	0.00752	0.03616
487.59	-0.000770936	-0.00336	0.0051	-0.0096	0.00719	-0.00809	0.02001	-0.00427	0.00335	0.03678
488.362	-0.00659	-0.00585	0.00741	-0.00338	0.00744	-0.00727	0.01943	-0.00141	0.0045	0.03681
489.133	0.00813	-1.55113e-05	0.00677	-0.00465	0.01283	-0.00741	0.02195	0.000811378	0.000186913	0.03463
489.904	-0.00459	0.00107	0.00371	-0.00161	0.01319	-0.004	0.02185	-0.00632	0.0016	0.03368
490.675	0.00894	-0.00352	0.00839	0.00067805	0.0093	-0.00887	0.01829	-0.00655	0.0075	0.03227
491.446	0.00308	-0.00415	0.0033	-0.00987	0.00476	-0.00656	0.01878	-0.00491	0.00384	0.03829
492.217	0.000912351	0.00058936	0.00389	-0.00228	0.01479	-0.00433	0.0187	-0.01192	0.00584	0.03609
492.988	-0.003	-0.00457	0.01076	-0.01093	0.00747	-0.00576	0.01824	-0.00559	0.00331	0.03218
493.759	0.00439	-0.00868	0.00923	-0.01056	0.00402	-0.00947	0.02346	-0.00781	0.0056	0.03405
494.53	0.00492	0.00463	0.00708	-0.0104	0.01024	-0.01049	0.02252	-0.00605	0.00666	0.02748
495.301	0.00437	-0.00965	0.00841	-0.01011	0.00891	-0.01226	0.02252	-0.00298	-0.00174	0.02855
496.072	0.01089	-0.00174	0.01365	-0.00978	0.00746	-0.00928	0.01983	-0.00285	0.00109	0.02828
496.842	0.00587	-0.00373	0.00996	-0.00766	0.00778	-0.00766	0.018	-0.00226	0.00279	0.03372
497.613	0.00971	-0.00385	0.00853	-0.00307	0.01522	-0.01189	0.02368	-0.00317	0.00661	0.03543
498.383	-0.0014	-0.00449	0.00911	-0.00623	0.00733	-0.00846	0.0215	-0.00221	0.00448	0.03077
499.154	-0.00662	-0.01569	0.01249	-0.0093	0.01301	-0.01103	0.03159	-0.00967	0.00713	0.03208
499.924	0.00823	-0.000210963	0.01073	-0.00811	0.01266	-0.01321	0.02414	-0.00747	0.01432	0.03023
500.694	-0.000942398	0.00324	0.00173	-0.00337	0.01152	-0.01511	0.02906	-0.0054	-6.90606e-06	0.0287
501.465	0.00514	-0.00154	0.01104	-0.01908	0.00803	-0.01098	0.02483	-0.00869	0.00439	0.02917
502.235	-7.38912e-05	-0.00366	0.00954	-0.00899	0.00901	-0.01088	0.02368	-0.0077	0.00869	0.03052
503.005	0.01345	0.0079	0.00524	-0.01474	0.01244	-0.01338	0.0292	-0.006	0.00348	0.02985
503.775	0.00466	-0.00401	0.01003	-0.011	0.02036	-0.01501	0.01999	-0.00777	0.00581	0.02391
504.545	0.01606	-0.00585	0.0123	-0.01562	0.01087	-0.01409	0.02698	-0.00454	0.00643	0.02779
505.315	0.01265	-0.01383	0.00678	-0.00865	0.01232	-0.0133	0.02706	-0.01139	0.01142	0.02466
506.085	0.0071	-0.0041	0.01583	-0.01508	0.00863	-0.01853	0.02911	-0.00469	0.00329	0.02852
506.854	0.0021	-0.00884	0.01098	-0.01299	0.01614	-0.0116	0.02933	-0.00818	0.00943	0.02374
507.624	0.00468	-0.00815	0.01461	-0.01383	0.01481	-0.0143	0.02849	-0.00531	0.0113	0.02205
508.394	0.00401	-0.0078	0.01219	-0.01834	0.01181	-0.01541	0.03051	-0.0079	0.00608	0.02207
509.163	0.00186	-0.00517	0.00925	-0.01727	0.01518	-0.01491	0.0326	-0.0078	0.00882	0.02554
509.933	0.01209	-0.00955	0.01672	-0.00743	0.01198	-0.01319	0.02975	-0.00767	0.01255	0.02181
510.702	0.00932	-0.00901	0.01181	-0.01315	0.01342	-0.01481	0.02536	-0.01006	0.01089	0.02188
511.472	0.00793	-0.000802221	0.01493	-0.01598	0.01144	-0.01646	0.02541	-0.00983	0.00612	0.01993
512.241	0.01171	-0.00251	0.01393	-0.02015	0.01271	-0.01853	0.0312	-0.00935	0.00594	0.01862
513.01	0.00862	-0.0067	0.01398	-0.01696	0.01369	-0.0169	0.03058	-0.0125	0.00781	0.01796
513.779	0.00666	-0.01014	0.01134	-0.02056	0.01738	-0.01683	0.03198	-0.00915	0.01605	0.02033
514.548	0.01044	-0.00974	0.01256	-0.01645	0.01855	-0.01859	0.03088	-0.01511	0.00737	0.02219
515.318	0.00282	-0.00927	0.01535	-0.0217	0.01761	-0.01725	0.02999	-0.0146	0.01039	0.01953
516.087	0.00514	-0.00559	0.01318	-0.01547	0.02023	-0.01804	0.03403	-0.01142	0.00803	0.01693
516.855	0.0053	-0.00467	0.01743	-0.01606	0.02021	-0.02135	0.03521	-0.00826	0.00864	0.01478
517.624	-0.000648708	-0.00785	0.01543	-0.0194	0.01801	-0.0212	0.03296	-0.01107	0.0124	0.01478
518.393	0.00649	-0.00408	0.01752	-0.02377	0.01368	-0.01847	0.03103	-0.01071	0.01098	0.0168
519.162	0.01402	-0.00845	0.01772	-0.01884	0.01971	-0.02362	0.03501	-0.01389	0.01667	0.01439
519.93	0.00928	-0.00025402	0.01447	-0.01832	0.01739	-0.02168	0.03663	-0.0125	0.00927	0.01314
520.699	0.00525	-0.01664	0.01709	-0.01984	0.01744	-0.02172	0.0352	-0.01673	0.01239	0.01606
521.467	0.00171	-0.00936	0.01803	-0.02451	0.01854	-0.02417	0.03746	-0.01484	0.01712	0.0112
522.236	0.00809	-0.01674	0.01651	-0.02172	0.0187	-0.02403	0.03368	-0.01882	0.00821	0.01105
523.004	0.00617	-0.00991	0.02117	-0.02461	0.01843	-0.02327	0.03527	-0.02083	0.01691	0.0111
523.772	0.01128	-0.01244	0.01545	-0.02211	0.01603	-0.02239	0.0358	-0.01659	0.01645	0.00941
524.541	0.00534	-0.00446	0.02206	-0.02281	0.02101	-0.02411	0.03618	-0.01503	0.01258	0.00971
525.309	0.0088	-0.00217	0.02207	-0.02533	0.01926	-0.02373	0.03472	-0.01918	0.01324	0.00581
526.077	0.00738	-0.01319	0.0236	-0.02823	0.02072	-0.02424	0.0353	-0.01864	0.01629	0.00945
526.845	0.00743	-0.01577	0.02075	-0.02707	0.02151	-0.02627	0.03614	-0.01918	0.01548	0.00742
527.613	0.00917	-0.01591	0.02142	-0.02672	0.02137	-0.02662	0.0382	-0.01959	0.01741	0.00805
528.381	0.00714	-0.01097	0.01978	-0.02795	0.0226	-0.03097	0.0382	-0.0199	0.02004	0.00556
529.149	0.007	-0.00726	0.02148	-0.02976	0.02399	-0.02598	0.0387	-0.01876	0.01859	0.00538
529.916	0.00729	-0.01707	0.02498	-0.02975	0.02368	-0.027	0.03772	-0.02184	0.01968	0.00534
530.684	0.01253	-0.01282	0.02254	-0.02748	0.02635	-0.0275	0.04008	-0.02036	0.0177	0.00429
531.452	0.01082	-0.00972	0.02237	-0.03337	0.02747	-0.03085	0.04079	-0.02238	0.02375	0.00475
532.219	0.00831	-0.00802	0.02269	-0.03381	0.02685	-0.02726	0.0409	-0.02205	0.01785	0.00455
532.987	0.0081	-0.01418	0.02374	-0.03273	0.02788	-0.03083	0.04103	-0.02223	0.0226	-9.08184e-05
533.754	0.00454	-0.01445	0.02713	-0.03588	0.02956	-0.03058	0.0425	-0.02462	0.02085	0.00047562
534.522	0.00436	-0.02119	0.02567	-0.0373	0.03114	-0.03306	0.04446	-0.02474	0.02591	-0.000551882
535.289	0.00863	-0.01491	0.02562	-0.03503	0.02854	-0.0367	0.04177	-0.02505	0.02841	0.00121
536.056	0.01463	-0.01261	0.02723	-0.03786	0.02961	-0.03412	0.04436	-0.0266	0.02533	0.000863625
536.823	0.0082	-0.01712	0.0284	-0.04011	0.03291	-0.03617	0.04451	-0.0252	0.02718	-0.00224
537.59	0.00255	-0.01644	0.03017	-0.04107	0.0312	-0.03611	0.04501	-0.02649	0.02614	-0.00191
538.357	0.01345	-0.0195	0.02963	-0.04225	0.03024	-0.04026	0.04622	-0.02564	0.02984	-0.00492
539.124	0.01454	-0.02113	0.02874	-0.04219	0.03302	-0.03746	0.04908	-0.02898	0.03152	-0.00648
539.891	0.01505	-0.02053	0.03143	-0.04186	0.0321	-0.04176	0.04699	-0.02808	0.03153	-0.00819
540.658	0.01196	-0.01832	0.0296	-0.04032	0.03522	-0.03866	0.05032	-0.02983	0.02875	-0.00643
541.425	0.01073	-0.0193	0.03183	-0.04553	0.03822	-0.04347	0.04948	-0.02975	0.0338	-0.00891
542.191	0.00968	-0.01321	0.03355	-0.04577	0.03848	-0.0441	0.05048	-0.03009	0.03543	-0.00886
542.958	0.01526	-0.01641	0.03508	-0.04743	0.03648	-0.04313	0.05002	-0.02865	0.03233	-0.009
543.724	0.01014	-0.02067	0.03439	-0.04796	0.03858	-0.04529	0.04892	-0.03121	0.03333	-0.01039
544.491	0.01033	-0.01401	0.03298	-0.04851	0.03957	-0.04344	0.05242	-0.03229	0.03543	-0.01175
545.257	0.01313	-0.01878	0.03311	-0.05066	0.04229	-0.04953	0.05509	-0.03256	0.03767	-0.00983
546.024	0.01162	-0.02247	0.03442	-0.05118	0.04248	-0.04934	0.05261	-0.03321	0.03793	-0.01335
546.79	0.01147	-0.02094	0.03429	-0.05335	0.04378	-0.05081	0.05494	-0.03414	0.0386	-0.01282
547.556	0.01233	-0.0193	0.03299	-0.05498	0.04358	-0.05117	0.05633	-0.0352	0.04186	-0.01347
548.322	0.01411	-0.01616	0.03472	-0.05132	0.04601	-0.05023	0.05711	-0.03474	0.04286	-0.01485
549.088	0.01288	-0.01799	0.03385	-0.05404	0.04635	-0.05068	0.05348	-0.03345	0.03852	-0.01506
549.854	0.00994	-0.01897	0.03407	-0.05313	0.04765	-0.05081	0.05675	-0.03449	0.04116	-0.01634
550.62	0.01443	-0.02066	0.03379	-0.05326	0.04899	-0.05297	0.05627	-0.03448	0.04167	-0.01507
551.386	0.01567	-0.02145	0.03711	-0.05434	0.04879	-0.05214	0.05739	-0.03476	0.04525	-0.01487
552.152	0.01273	-0.02034	0.03373	-0.05256	0.04972	-0.05451	0.05856	-0.03763	0.04263	-0.01566
552.918	0.01158	-0.01888	0.03624	-0.05346	0.05134	-0.05656	0.05813	-0.03527	0.04529	-0.01578
553.683	0.01403	-0.018	0.03481	-0.0575	0.05147	-0.05745	0.05782	-0.03396	0.0456	-0.01662
554.449	0.01125	-0.01727	0.03457	-0.05323	0.05307	-0.05665	0.06051	-0.03278	0.04672	-0.01836
555.214	0.01504	-0.01859	0.03621	-0.05238	0.05223	-0.0553	0.05748	-0.03381	0.04517	-0.0152
555.98	0.01247	-0.02411	0.03285	-0.05086	0.05037	-0.05405	0.05561	-0.03418	0.0464	-0.0162
556.745	0.01307	-0.01603	0.03262	-0.05435	0.05158	-0.05437	0.05958	-0.03168	0.04479	-0.01663
557.51	0.01627	-0.01964	0.03518	-0.05158	0.05151	-0.05356	0.05643	-0.03013	0.04633	-0.01686
558.276	0.0141	-0.01896	0.03383	-0.05009	0.05152	-0.05344	0.05637	-0.03354	0.04457	-0.01741
559.041	0.01445	-0.02004	0.03065	-0.05003	0.05273	-0.05261	0.0547	-0.02921	0.04502	-0.01606
559.806	0.01603	-0.01841	0.03243	-0.05103	0.04904	-0.05211	0.05339	-0.03054	0.0418	-0.01604
560.571	0.01531	-0.0185	0.03214	-0.05006	0.05039	-0.05162	0.05425	-0.02605	0.03867	-0.01337
561.336	0.00962	-0.01349	0.0283	-0.04885	0.05031	-0.05218	0.05317	-0.02581	0.04044	-0.01444
562.101	0.01279	-0.00966	0.02903	-0.04789	0.04985	-0.05069	0.05156	-0.02609	0.04073	-0.01066
562.866	0.01366	-0.01637	0.02789	-0.04667	0.0468	-0.04871	0.049	-0.02416	0.0446	-0.01108
563.63	0.01278	-0.01614	0.02531	-0.04545	0.04812	-0.04646	0.04869	-0.02288	0.03712	-0.00913
564.395	0.00994	-0.01663	0.02376	-0.04458	0.04508	-0.04492	0.04809	-0.01957	0.03701	-0.00826
565.16	0.01246	-0.0143	0.02289	-0.04183	0.04768	-0.04429	0.04433	-0.01872	0.03694	-0.00596
565.924	0.01057	-0.01737	0.02179	-0.03961	0.04464	-0.04223	0.04315	-0.0171	0.0346	-0.00393
566.689	0.01017	-0.01608	0.01916	-0.03594	0.04067	-0.03763	0.04001	-0.01596	0.03526	-0.00371
567.453	0.01334	-0.01563	0.01977	-0.03535	0.04038	-0.03752	0.0394	-0.01618	0.03396	-0.000989604
568.217	0.00803	-0.0153	0.01862	-0.03432	0.03965	-0.03519	0.03715	-0.01214	0.02864	0.00226
568.982	0.00863	-0.01215	0.0182	-0.02927	0.03699	-0.03257	0.03499	-0.00959	0.02969	0.00282
569.746	0.00871	-0.01791	0.01321	-0.03019	0.03532	-0.02921	0.03247	-0.00698	0.02744	0.00435
570.51	0.00826	-0.01252	0.01394	-0.0306	0.03275	-0.02707	0.03007	-0.00532	0.02591	0.00792
571.274	0.0104	-0.0124	0.01139	-0.02575	0.03045	-0.02871	0.02857	-0.00246	0.02303	0.00948
572.038	0.00887	-0.0116	0.00849	-0.02229	0.02932	-0.0251	0.02662	-0.00169	0.02241	0.01082
572.802	0.01106	-0.01398	0.00925	-0.02021	0.02671	-0.02129	0.02507	0.000990921	0.01745	0.01209
573.566	0.00925	-0.00873	0.008	-0.01807	0.02588	-0.02068	0.02125	0.00469	0.01878	0.01614
574.33	0.00681	-0.00601	0.00637	-0.01567	0.02305	-0.01522	0.01915	0.00472	0.01554	0.01865
575.093	0.00547	-0.00975	0.00698	-0.0148	0.02035	-0.01261	0.01558	0.00918	0.01362	0.02204
575.857	0.00721	-0.00843	0.00195	-0.01361	0.01739	-0.01122	0.01368	0.0119	0.0113	0.02304
576.621	0.00829	-0.01019	0.000375452	-0.01174	0.01632	-0.00522	0.01075	0.01366	0.01039	0.02691
577.384	0.00795	-0.00515	-0.00087518	-0.0104	0.01426	-0.00562	0.00987	0.01636	0.00845	0.02679
578.147	0.00494	-0.00684	-0.00198	-0.00674	0.01085	-0.00386	0.00826	0.0193	0.00651	0.03203
578.911	0.006	-0.00918	-0.00368	-0.00213	0.00811	-0.000323131	0.00445	0.02177	0.00356	0.03565
579.674	0.00256	-0.0056	-0.00688	-0.00123	0.00583	0.000115031	0.00185	0.02317	0.00241	0.03539
580.437	0.00285	-0.00545	-0.0066	0.00186	0.00278	0.00653	-4.62695e-05	0.02604	0.000289384	0.03784
581.201	0.00475	-0.00928	-0.01103	0.0018	0.00127	0.00988	-0.00216	0.02814	1.19332e-05	0.04
581.964	0.00502	-0.00347	-0.00984	0.00555	-0.00102	0.00973	-0.00511	0.02871	-0.000996797	0.04327
582.727	0.00418	-0.00837	-0.01052	0.00408	-0.00485	0.01388	-0.00683	0.03183	-0.00807	0.04787
583.49	0.00236	-0.00608	-0.01336	0.00526	-0.00631	0.01441	-0.0107	0.03432	-0.00779	0.04732
584.252	0.00765	-0.00329	-0.01374	0.00693	-0.0101	0.01923	-0.01093	0.03826	-0.00766	0.05188
585.015	0.00446	-0.00495	-0.01539	0.01079	-0.01197	0.02028	-0.01521	0.03817	-0.01307	0.05342
585.778	0.00398	-0.00325	-0.01812	0.01282	-0.01387	0.02206	-0.01684	0.04028	-0.01289	0.05608
586.541	0.00488	-0.00303	-0.0177	0.01413	-0.01679	0.02436	-0.01833	0.04324	-0.01346	0.05671
587.303	0.00464	-0.00111	-0.01922	0.01558	-0.0196	0.02487	-0.02125	0.04617	-0.01627	0.05978
588.066	0.00405	0.00102	-0.01994	0.01472	-0.02056	0.02934	-0.02236	0.04738	-0.01648	0.06166
588.828	0.00125	-0.00207	-0.02162	0.01782	-0.02274	0.03209	-0.02524	0.05124	-0.01941	0.06611
589.591	0.00181	0.00232	-0.02211	0.0174	-0.02467	0.03565	-0.02779	0.05227	-0.02069	0.06632
590.353	0.00136	-0.0011	-0.02303	0.0207	-0.02747	0.03696	-0.02769	0.05287	-0.02023	0.07039
591.115	0.00196	-9.92216e-05	-0.02661	0.02032	-0.03152	0.03922	-0.03242	0.05388	-0.02216	0.07248
591.877	0.00212	0.00105	-0.02733	0.02415	-0.03236	0.03845	-0.0345	0.05596	-0.02181	0.07416
592.64	-0.00141	-0.00214	-0.02758	0.02429	-0.03498	0.04526	-0.03789	0.0579	-0.0257	0.0759
593.402	0.00364	0.00475	-0.0282	0.02401	-0.03664	0.04468	-0.03759	0.05915	-0.0269	0.07966
594.164	0.00212	0.000826151	-0.02974	0.02477	-0.03986	0.04499	-0.03989	0.05976	-0.02858	0.07855
594.926	0.00325	0.00489	-0.03022	0.02714	-0.0428	0.04869	-0.04173	0.06322	-0.0285	0.08385
595.687	-0.000769722	0.00654	-0.0303	0.02868	-0.04234	0.05159	-0.04317	0.06488	-0.03041	0.08582
596.449	0.00379	0.00573	-0.03092	0.02504	-0.04348	0.05312	-0.04629	0.06622	-0.03076	0.08659
597.211	0.00248	0.00802	-0.03339	0.02898	-0.04824	0.056	-0.04881	0.06672	-0.03168	0.08954
597.972	0.0037	0.00937	-0.03337	0.02726	-0.04934	0.05873	-0.0512	0.0692	-0.03199	0.09117
598.734	0.00167	0.0084	-0.03418	0.02901	-0.05033	0.05773	-0.05071	0.07108	-0.03122	0.09179
599.495	0.004	0.00762	-0.03466	0.0269	-0.05314	0.05914	-0.05389	0.07225	-0.03503	0.09477
600.257	-0.00281	0.0091	-0.03437	0.02644	-0.05506	0.06311	-0.05534	0.07283	-0.03551	0.09749
601.018	0.00181	0.00733	-0.03397	0.02973	-0.05755	0.06267	-0.05693	0.07492	-0.03515	0.09862
601.78	-0.00319	0.01026	-0.03127	0.0265	-0.06077	0.06665	-0.06047	0.07393	-0.0372	0.1022
602.541	0.000770687	0.01072	-0.03521	0.02787	-0.06117	0.07036	-0.06384	0.07858	-0.03413	0.10285
603.302	0.00151	0.01029	-0.03364	0.02876	-0.06438	0.06897	-0.06293	0.07924	-0.03818	0.10549
604.063	-0.00261	0.00988	-0.03128	0.02784	-0.06556	0.07209	-0.06462	0.07963	-0.037	0.10801
604.824	-0.00209	0.01261	-0.03195	0.02752	-0.06735	0.07193	-0.06852	0.08091	-0.03815	0.1096
605.585	-0.000693025	0.01281	-0.03157	0.0263	-0.07004	0.07626	-0.06912	0.08264	-0.03573	0.11149
606.346	-0.00129	0.01332	-0.0313	0.02756	-0.07062	0.07785	-0.06928	0.08597	-0.03857	0.11477
607.106	-0.00287	0.01257	-0.0318	0.02763	-0.07317	0.07762	-0.07361	0.08589	-0.03695	0.11541
607.867	-0.00326	0.0166	-0.02931	0.02424	-0.07517	0.0787	-0.07684	0.08684	-0.03937	0.11731
608.628	-0.00566	0.01326	-0.02727	0.02474	-0.07789	0.08016	-0.07771	0.0905	-0.03718	0.12028
609.388	-0.00242	0.01531	-0.02795	0.02437	-0.07905	0.08215	-0.07828	0.08954	-0.039	0.12173
610.149	-0.00253	0.0149	-0.02536	0.02359	-0.07926	0.08698	-0.08174	0.09142	-0.03791	0.12443
610.909	-0.00531	0.01595	-0.02622	0.02323	-0.08258	0.08693	-0.08278	0.09315	-0.0374	0.12566
611.67	-0.00323	0.01684	-0.02228	0.02193	-0.08491	0.08797	-0.08402	0.09444	-0.03774	0.12542
612.43	-0.00263	0.01951	-0.02048	0.0214	-0.08652	0.09079	-0.08562	0.09661	-0.03666	0.1296
613.19	-0.0043	0.0154	-0.0196	0.01877	-0.08749	0.09375	-0.08848	0.0978	-0.03252	0.13044
613.95	-0.00473	0.0184	-0.01686	0.01857	-0.08885	0.09161	-0.09	0.09936	-0.03346	0.13109
614.71	-0.00486	0.01785	-0.01561	0.01888	-0.09031	0.09426	-0.09275	0.09909	-0.03273	0.13466
615.47	-0.00645	0.01716	-0.01285	0.01502	-0.09037	0.09657	-0.09271	0.10009	-0.03167	0.13606
616.23	-0.00415	0.01786	-0.01219	0.01591	-0.09243	0.09508	-0.09634	0.10313	-0.02651	0.13625
616.99	-0.00621	0.01655	-0.00761	0.01283	-0.09475	0.09856	-0.09579	0.10559	-0.02872	0.13913
617.75	-0.0091	0.01858	-0.00353	0.01226	-0.09607	0.09995	-0.0987	0.10542	-0.02676	0.13986
618.51	-0.00513	0.01607	-0.00334	0.00901	-0.09867	0.10245	-0.09875	0.10662	-0.02421	0.14024
619.269	-0.01058	0.01642	0.000790797	0.00921	-0.09759	0.10372	-0.09997	0.10881	-0.02136	0.14151
620.029	-0.00702	0.01557	0.00295	0.00701	-0.09852	0.1034	-0.09864	0.10954	-0.0194	0.14159
620.788	-0.00786	0.01756	0.00742	0.00704	-0.10038	0.10527	-0.09899	0.11084	-0.01946	0.14159
621.548	-0.00967	0.01633	0.00833	0.00571	-0.10054	0.1061	-0.09976	0.11035	-0.01386	0.14148
622.307	-0.00786	0.0141	0.01113	0.0028	-0.10282	0.10582	-0.09807	0.11099	-0.01297	0.14121
623.067	-0.0102	0.01468	0.01543	0.00104	-0.10033	0.10684	-0.0966	0.11192	-0.0096	0.14022
623.826	-0.00917	0.01579	0.01847	0.000972916	-0.10183	0.10641	-0.0962	0.11124	-0.00547	0.13818
624.585	-0.0119	0.01382	0.02148	0.00252	-0.09944	0.10693	-0.09497	0.11135	-0.00503	0.13854
625.344	-0.01249	0.01479	0.02378	0.000241154	-0.10004	0.10563	-0.09418	0.11014	-0.00251	0.13622
626.103	-0.01177	0.01221	0.02615	-0.00117	-0.10086	0.10612	-0.09018	0.10796	0.00142	0.13381
626.862	-0.01201	0.01361	0.03002	-0.00303	-0.09816	0.1045	-0.08778	0.10959	0.00311	0.13115
627.621	-0.01199	0.01386	0.03418	-0.00185	-0.09844	0.10179	-0.08347	0.10677	0.00839	0.12743
628.38	-0.01044	0.01237	0.03457	-0.00288	-0.09662	0.10118	-0.07984	0.10543	0.01064	0.12166
629.138	-0.01347	0.01219	0.03678	-0.00423	-0.09533	0.09907	-0.07455	0.10536	0.01453	0.11667
629.897	-0.01351	0.01256	0.03844	-0.006	-0.0925	0.09727	-0.06936	0.10181	0.01633	0.11062
630.656	-0.01506	0.01322	0.04196	-0.00593	-0.09104	0.09258	-0.06517	0.09751	0.01758	0.10751
631.414	-0.01718	0.01217	0.04322	-0.00449	-0.08766	0.0868	-0.05875	0.09489	0.02457	0.10078
632.173	-0.01478	0.01055	0.0479	-0.005	-0.08475	0.08515	-0.05298	0.0908	0.02573	0.0944
632.931	-0.01357	0.01206	0.04696	-0.00542	-0.07937	0.07762	-0.04512	0.08476	0.02693	0.08736
633.689	-0.01752	0.01342	0.04934	-0.00548	-0.07374	0.07345	-0.04062	0.07935	0.0297	0.07933
634.448	-0.01956	0.01153	0.05099	-0.00246	-0.06901	0.06535	-0.03212	0.07362	0.03417	0.06956
635.206	-0.02068	0.01491	0.05189	-0.00437	-0.06511	0.05941	-0.02634	0.06865	0.03477	0.05993
635.964	-0.01952	0.01416	0.05254	-0.00277	-0.05945	0.05288	-0.01833	0.05959	0.03747	0.05119
636.722	-0.02194	0.01328	0.05161	-0.00337	-0.05216	0.0447	-0.01176	0.05165	0.0396	0.04033
637.48	-0.02361	0.01512	0.05266	-0.000970526	-0.04474	0.0372	-0.00595	0.04466	0.03985	0.03187
638.238	-0.02092	0.01678	0.05173	-0.000319428	-0.04098	0.02677	0.00332	0.03712	0.04211	0.01917
638.995	-0.02414	0.01645	0.05052	0.000357228	-0.03187	0.0185	0.00787	0.02779	0.04355	0.00828
639.753	-0.02303	0.01752	0.05133	0.00348	-0.02617	0.01018	0.01492	0.01584	0.04265	5.51521e-05
640.511	-0.02558	0.01958	0.04887	0.00252	-0.01776	0.000393246	0.02209	0.00504	0.04503	-0.01209
641.268	-0.02716	0.02186	0.04877	0.00367	-0.00968	-0.00909	0.02797	-0.0034	0.04453	-0.02391
642.026	-0.02646	0.02149	0.04818	0.00609	-0.000520101	-0.01971	0.03191	-0.01656	0.04406	-0.03524
642.783	-0.02747	0.02191	0.0459	0.00798	0.00838	-0.02896	0.03885	-0.02788	0.04583	-0.04418
643.541	-0.02605	0.02231	0.04451	0.01072	0.01539	-0.0372	0.04248	-0.03649	0.04433	-0.05441
644.298	-0.02963	0.02433	0.04085	0.01294	0.02419	-0.04644	0.04742	-0.0491	0.04577	-0.06552
645.055	-0.02976	0.02656	0.04004	0.01364	0.03262	-0.05775	0.05077	-0.05902	0.04514	-0.07483
645.812	-0.03054	0.02663	0.03851	0.01755	0.04141	-0.06439	0.05311	-0.07161	0.04282	-0.08381
646.569	-0.03152	0.02793	0.03752	0.02041	0.04899	-0.07357	0.05531	-0.08191	0.04281	-0.09128
647.326	-0.0346	0.02895	0.03343	0.02369	0.05768	-0.07944	0.05729	-0.08958	0.04278	-0.09735
648.083	-0.03215	0.02818	0.03061	0.02647	0.06584	-0.08732	0.05908	-0.10209	0.03992	-0.105
648.84	-0.0331	0.02819	0.02983	0.02978	0.07237	-0.09408	0.06028	-0.11236	0.03698	-0.1108
649.597	-0.03288	0.02927	0.02659	0.03371	0.08229	-0.09865	0.0609	-0.12082	0.03575	-0.1151
650.354	-0.03078	0.02666	0.02427	0.03727	0.0882	-0.1034	0.061	-0.12959	0.03583	-0.11896
651.11	-0.0306	0.02767	0.02158	0.04108	0.09408	-0.10959	0.0615	-0.13832	0.03171	-0.12138
651.867	-0.03023	0.02679	0.01862	0.04385	0.10021	-0.1132	0.0601	-0.14534	0.03025	-0.12645
652.624	-0.02808	0.02509	0.01603	0.04745	0.10826	-0.11702	0.05702	-0.15059	0.0266	-0.12537
653.38	-0.03446	0.02497	0.01131	0.05127	0.11371	-0.11868	0.05624	-0.15711	0.02391	-0.12566
654.136	-0.03086	0.02188	0.00994	0.05371	0.11774	-0.12134	0.05493	-0.1623	0.02036	-0.12488
654.893	-0.03459	0.02627	0.0059	0.05937	0.12433	-0.12047	0.05291	-0.16632	0.01785	-0.12421
655.649	-0.03381	0.0214	0.00274	0.06322	0.12407	-0.11994	0.05164	-0.16994	0.01307	-0.12381
656.405	-0.0309	0.0214	-0.00147	0.0662	0.13086	-0.12207	0.04848	-0.17291	0.00792	-0.12068
657.161	-0.03299	0.02184	-0.00368	0.07066	0.13294	-0.12084	0.04762	-0.17365	0.00504	-0.11803
657.917	-0.03387	0.0179	-0.00656	0.07395	0.13491	-0.12003	0.04673	-0.17495	-0.00107	-0.11334
658.673	-0.03194	0.02126	-0.00865	0.07721	0.13895	-0.11959	0.04466	-0.17512	-0.00447	-0.1102
659.429	-0.03364	0.01634	-0.01222	0.08002	0.1398	-0.11573	0.04229	-0.1747	-0.01027	-0.10664
660.185	-0.03147	0.01502	-0.01571	0.08347	0.14059	-0.11435	0.04103	-0.17538	-0.01566	-0.10173
660.94	-0.03132	0.01553	-0.01861	0.08574	0.14035	-0.11309	0.03815	-0.17102	-0.01994	-0.09719
661.696	-0.03635	0.01412	-0.02045	0.08835	0.14225	-0.1115	0.037	-0.16952	-0.02591	-0.09166
662.452	-0.032	0.01506	-0.02193	0.09062	0.14183	-0.10727	0.03486	-0.16853	-0.03147	-0.08667
663.207	-0.03474	0.01423	-0.02435	0.09284	0.13882	-0.10585	0.03159	-0.16377	-0.03715	-0.08337
663.962	-0.03348	0.0138	-0.02751	0.09585	0.13735	-0.10181	0.02839	-0.15941	-0.04227	-0.07997
664.718	-0.0306	0.01434	-0.02875	0.09587	0.13586	-0.09856	0.0266	-0.15597	-0.04853	-0.07681
665.473	-0.03654	0.00931	-0.03112	0.09708	0.13345	-0.09623	0.02234	-0.14988	-0.05346	-0.07184
666.228	-0.0332	0.01174	-0.03397	0.09838	0.13046	-0.09226	0.01733	-0.14636	-0.05941	-0.06743
666.983	-0.03469	0.01175	-0.03683	0.09882	0.12596	-0.08822	0.01266	-0.14068	-0.06419	-0.06258
667.739	-0.03517	0.01244	-0.03826	0.09804	0.1227	-0.08331	0.00938	-0.13573	-0.07075	-0.05759
668.494	-0.03235	0.00824	-0.04194	0.0979	0.11741	-0.07815	0.00544	-0.12893	-0.07724	-0.05425
669.248	-0.03237	0.00557	-0.04602	0.09686	0.11368	-0.07197	-0.00161	-0.12222	-0.0811	-0.04901
670.003	-0.0357	0.01295	-0.04772	0.09663	0.10691	-0.06519	-0.00603	-0.11551	-0.08578	-0.04477
670.758	-0.03265	0.00549	-0.05232	0.09568	0.10158	-0.05859	-0.01189	-0.10856	-0.08869	-0.0391
671.513	-0.03434	0.00663	-0.05666	0.09287	0.09418	-0.04907	-0.01759	-0.09922	-0.0938	-0.03238
672.267	-0.03234	0.00666	-0.06157	0.0917	0.0867	-0.04061	-0.02246	-0.09132	-0.09483	-0.02775
673.022	-0.03272	0.00656	-0.0658	0.08983	0.07772	-0.03049	-0.02765	-0.08289	-0.09737	-0.02035
673.776	-0.03142	0.0084	-0.06921	0.08796	0.0704	-0.02134	-0.03558	-0.07289	-0.09808	-0.01351
674.531	-0.03405	0.00478	-0.07305	0.08518	0.06136	-0.00994	-0.04138	-0.06218	-0.09923	-0.00652
675.285	-0.03191	0.00643	-0.07855	0.08287	0.0516	0	-0.04705	-0.05165	-0.09803	0.00231
676.039	-0.02982	0.00689	-0.08167	0.07939	0.04233	0.0117	-0.05459	-0.03882	-0.0977	0.00857
676.794	-0.03331	0.00846	-0.08498	0.07574	0.03199	0.02188	-0.05914	-0.0282	-0.09667	0.01578
677.548	-0.03111	0.00954	-0.08738	0.07439	0.02236	0.03386	-0.06503	-0.01527	-0.09457	0.02508
678.302	-0.02861	0.00194	-0.08849	0.07121	0.01109	0.04445	-0.07022	-0.00329	-0.09401	0.03469
679.056	-0.03613	0.00679	-0.09124	0.06933	0.000693709	0.05531	-0.07545	0.01049	-0.09273	0.04136
679.81	-0.02821	0.00576	-0.0915	0.06757	-0.00952	0.06777	-0.08023	0.02325	-0.08803	0.05034
680.563	-0.0315	0.00778	-0.09166	0.06362	-0.02103	0.07728	-0.08225	0.03701	-0.08734	0.0594
681.317	-0.02983	0.0081	-0.09309	0.06007	-0.03283	0.08766	-0.08661	0.04988	-0.0852	0.0663
682.071	-0.02568	0.01264	-0.09209	0.05916	-0.04361	0.09791	-0.08987	0.06363	-0.0821	0.07538
682.824	-0.02722	0.0081	-0.09051	0.05926	-0.05326	0.10785	-0.09092	0.07405	-0.08177	0.08186
683.578	-0.02814	0.0087	-0.08914	0.0539	-0.06471	0.11482	-0.09175	0.08579	-0.07977	0.08818
684.331	-0.03212	0.01245	-0.08816	0.05245	-0.07394	0.12377	-0.09002	0.09615	-0.07785	0.09428
685.085	-0.03004	0.00998	-0.0859	0.05085	-0.08469	0.12956	-0.08924	0.10547	-0.07541	0.09764
685.838	-0.02375	0.0085	-0.08451	0.0503	-0.09291	0.13413	-0.08871	0.11309	-0.07314	0.1007
686.591	-0.03268	0.01184	-0.08059	0.04822	-0.10248	0.13531	-0.08648	0.11823	-0.07126	0.10429
687.345	-0.0281	0.00933	-0.07899	0.04562	-0.1101	0.13683	-0.08389	0.12065	-0.07063	0.10532
688.098	-0.02499	0.00947	-0.07871	0.04525	-0.11613	0.13565	-0.08113	0.12359	-0.06821	0.10527
688.851	-0.02538	0.01221	-0.07559	0.04549	-0.12049	0.13486	-0.07922	0.1231	-0.06666	0.1039
689.604	-0.02478	0.01014	-0.07286	0.04332	-0.12458	0.13218	-0.07635	0.12172	-0.06373	0.10208
690.356	-0.02582	0.00929	-0.07126	0.04568	-0.12861	0.12919	-0.0739	0.12037	-0.06386	0.10038
691.109	-0.02608	0.0056	-0.06972	0.04114	-0.12879	0.12308	-0.07131	0.11618	-0.06188	0.09804
691.862	-0.03309	0.00931	-0.07001	0.04294	-0.13047	0.1208	-0.06856	0.11261	-0.06184	0.09434
692.615	-0.02456	0.01085	-0.06673	0.03985	-0.1287	0.11685	-0.06557	0.10938	-0.05849	0.09088
693.367	-0.022	0.01343	-0.06484	0.04011	-0.12736	0.1125	-0.06403	0.1033	-0.05913	0.08828
694.12	-0.02809	0.00678	-0.0633	0.03774	-0.12492	0.1062	-0.0619	0.10113	-0.05638	0.08582
694.872	-0.02164	0.00609	-0.06295	0.03741	-0.12107	0.10323	-0.05937	0.09542	-0.05684	0.08306
695.624	-0.0246	0.00177	-0.06045	0.03721	-0.1176	0.09828	-0.05723	0.09159	-0.05588	0.07997
696.377	-0.02053	0.01244	-0.05745	0.03863	-0.11352	0.0935	-0.05483	0.08784	-0.05453	0.0776
697.129	-0.02102	0.01001	-0.05737	0.0373	-0.10946	0.08977	-0.05326	0.08314	-0.0527	0.07519
697.881	-0.02077	0.00459	-0.05427	0.03715	-0.10515	0.0869	-0.05095	0.07931	-0.05033	0.0724
698.633	-0.01894	0.00478	-0.05307	0.03768	-0.10261	0.08309	-0.05064	0.07622	-0.05187	0.07055
699.385	-0.0196	0.01145	-0.05196	0.03441	-0.09795	0.07897	-0.04889	0.07366	-0.05108	0.06804
700.137	-0.0175	0.00498	-0.05079	0.03519	-0.09345	0.07505	-0.048	0.07075	-0.04997	0.06722
700.889	-0.02076	0.00822	-0.0529	0.03521	-0.09011	0.07304	-0.04683	0.06566	-0.04887	0.0641
701.641	-0.01842	0.00626	-0.04999	0.03298	-0.08663	0.07122	-0.04389	0.06417	-0.04791	0.06237
702.392	-0.01773	0.01217	-0.04775	0.03323	-0.0835	0.06736	-0.04277	0.06207	-0.04828	0.06172
703.144	-0.01668	0.01438	-0.05027	0.03341	-0.07947	0.06439	-0.04318	0.05996	-0.046	0.06065
703.895	-0.02097	0.01048	-0.04418	0.03353	-0.07678	0.06304	-0.04126	0.05731	-0.04649	0.05833
704.647	-0.01516	0.02219	-0.04429	0.03271	-0.0742	0.06101	-0.03914	0.05525	-0.04319	0.05772
705.398	-0.0171	0.00577	-0.04502	0.03453	-0.07076	0.05961	-0.03921	0.05299	-0.04322	0.05573
706.15	-0.02132	0.02023	-0.04316	0.03333	-0.06994	0.05742	-0.03748	0.05299	-0.04341	0.05525
706.901	-0.02161	0.01498	-0.04138	0.03061	-0.06714	0.05475	-0.03803	0.04903	-0.04184	0.05464
707.652	-0.02399	0.00841	-0.04099	0.03314	-0.06461	0.05439	-0.03655	0.04731	-0.04179	0.05388
708.403	-0.014	0.01308	-0.04007	0.03027	-0.06197	0.052	-0.03569	0.04646	-0.04084	0.05201
709.154	-0.0216	0.00558	-0.03955	0.03114	-0.06132	0.05037	-0.035	0.04672	-0.03924	0.05195
709.905	-0.02141	0.00806	-0.03822	0.02943	-0.05864	0.04974	-0.03449	0.04207	-0.0395	0.0508
710.656	-0.01439	0.00563	-0.03913	0.0297	-0.05736	0.0486	-0.03269	0.04124	-0.04181	0.05127
711.407	-0.01751	0.00881	-0.03886	0.02893	-0.05661	0.04672	-0.03277	0.04079	-0.03911	0.05083
712.158	-0.0206	0.01999	-0.03627	0.03035	-0.05546	0.04745	-0.03086	0.03821	-0.03819	0.04875
712.908	-0.01883	0.01112	-0.03709	0.02763	-0.05169	0.04418	-0.0309	0.03857	-0.04148	0.04891
713.659	-0.01843	0.00985	-0.03581	0.02691	-0.05169	0.0425	-0.03094	0.03756	-0.04151	0.04811
714.409	-0.01702	0.01056	-0.03643	0.0283	-0.04981	0.04227	-0.02962	0.0379	-0.03945	0.0462
715.16	-0.01308	0.00888	-0.03315	0.02902	-0.04748	0.04011	-0.03085	0.03777	-0.03726	0.04704
715.91	-0.01406	0.00901	-0.0336	0.02672	-0.04672	0.04105	-0.02873	0.03574	-0.03404	0.04715
716.66	-0.01085	0.00658	-0.03207	0.03039	-0.04511	0.04017	-0.02966	0.03485	-0.03826	0.04683
717.411	-0.01486	0.00952	-0.03182	0.02444	-0.04421	0.03768	-0.02805	0.03343	-0.0374	0.04587
718.161	-0.00947	0.00902	-0.0324	0.03001	-0.04506	0.03911	-0.02905	0.03401	-0.0372	0.04501
718.911	-0.01708	0.00411	-0.03014	0.02541	-0.04273	0.03701	-0.02927	0.03282	-0.03363	0.04662
719.661	-0.02039	0.01553	-0.03211	0.02483	-0.04141	0.03631	-0.02857	0.03042	-0.03697	0.04396
720.411	-0.0149	0.00899	-0.03362	0.02272	-0.04063	0.03522	-0.02732	0.02991	-0.03376	0.04629
721.16	-0.01457	0.00771	-0.02957	0.0215	-0.0415	0.03536	-0.0269	0.02949	-0.03251	0.04581
721.91	-0.00895	0.00533	-0.03005	0.02958	-0.0392	0.03367	-0.02578	0.02826	-0.03314	0.0457
722.66	-0.00736	0.00977	-0.03049	0.02105	-0.0373	0.03455	-0.02614	0.02673	-0.03566	0.04628
723.41	-0.00498	0.01341	-0.02837	0.02474	-0.03823	0.03241	-0.02482	0.02753	-0.03434	0.04195
724.159	-0.01306	0.01107	-0.0301	0.02263	-0.03894	0.03178	-0.02408	0.0249	-0.03263	0.04742
724.909	-0.01637	0.00817	-0.02824	0.02776	-0.0384	0.03121	-0.02299	0.02541	-0.03024	0.04487
725.658	-0.00957	0.01203	-0.02599	0.02668	-0.03471	0.03191	-0.02445	0.0258	-0.02794	0.04376
726.407	-0.01485	0.0084	-0.02359	0.0257	-0.03658	0.03213	-0.0238	0.02325	-0.02922	0.04461
727.156	-0.01315	0.01503	-0.0286	0.02342	-0.03536	0.0258	-0.02569	0.02465	-0.02368	0.04478
727.906	-0.01841	0.00761	-0.03018	0.01947	-0.03631	0.02722	-0.02477	0.02358	-0.03209	0.04746
728.655	-0.01221	0.01021	-0.01799	0.02364	-0.03391	0.0302	-0.02385	0.02471	-0.02886	0.04445
729.404	-0.01102	0.01013	-0.02245	0.02597	-0.03422	0.02891	-0.02256	0.02186	-0.03305	0.04461
730.153	-0.01011	0.00697	-0.02429	0.02357	-0.03262	0.02866	-0.0217	0.02284	-0.02801	0.04511
730.902	-0.01358	0.0158	-0.01968	0.01655	-0.0331	0.02978	-0.02037	0.02163	-0.03079	0.04543
731.65	-0.00605	0.00598	-0.02122	0.02709	-0.03132	0.02627	-0.0189	0.02039	-0.0272	0.04412
732.399	-0.0073	0.01318	-0.02696	0.0215	-0.03118	0.02755	-0.0194	0.02179	-0.02742	0.04601
733.148	-0.00687	0.000207571	-0.02109	0.01979	-0.02993	0.02381	-0.02144	0.01955	-0.02606	0.04561
733.896	-0.00778	0.00458	-0.02061	0.02404	-0.03067	0.02599	-0.01842	0.01914	-0.03301	0.04798
734.645	-0.01023	0.01018	-0.02023	0.02131	-0.02948	0.02506	-0.02076	0.02105	-0.03075	0.04846
735.393	-0.00397	0.01333	-0.01942	0.02324	-0.0307	0.0276	-0.01747	0.01702	-0.02835	0.04531
736.141	-0.01091	0.00947	-0.01611	0.01737	-0.02808	0.02759	-0.01904	0.01684	-0.02273	0.04592
736.89	-0.00749	0.000779197	-0.02417	0.02361	-0.03055	0.02433	-0.01944	0.01714	-0.02787	0.04591
737.638	-0.00794	0.00121	-0.02106	0.01375	-0.0268	0.02139	-0.01423	0.0209	-0.02337	0.04543
738.386	-0.00878	0.01321	-0.02338	0.0231	-0.02739	0.02545	-0.0168	0.01835	-0.02592	0.04828
739.134	-0.01884	0.00146	-0.01731	0.01923	-0.02641	0.02472	-0.01777	0.02085	-0.02095	0.04803
739.882	-0.01302	0.01662	-0.01992	0.0216	-0.0281	0.02248	-0.01619	0.0184	-0.01804	0.04403
740.63	-0.00377	0.0106	-0.02436	0.01598	-0.02663	0.02343	-0.0174	0.01727	-0.01858	0.04575
741.378	-0.00903	0.01296	-0.01908	0.0153	-0.02894	0.02321	-0.02018	0.02018	-0.02624	0.04595
742.125	-0.00119	-0.00118	-0.01623	0.01787	-0.02481	0.01746	-0.01844	0.01704	-0.01966	0.05003
742.873	-0.01906	0.00607	-0.02005	0.01195	-0.02731	0.02117	-0.0136	0.01972	-0.02081	0.04768
743.621	-0.01165	0.01039	-0.01629	0.01945	-0.02578	0.02261	-0.02044	0.0219	-0.02286	0.05171
744.368	-0.0067	-0.00194	-0.01144	0.01949	-0.02571	0.02116	-0.01798	0.01662	-0.01888	0.04785
745.116	-0.01939	0.00495	-0.01492	0.01956	-0.0252	0.02565	-0.01643	0.01711	-0.02181	0.05038
745.863	-0.00776	0.00338	-0.01849	0.01927	-0.02488	0.01873	-0.01976	0.01635	-0.01897	0.04942
746.61	-0.01375	0.0075	-0.01787	0.01504	-0.02583	0.01985	-0.01376	0.01674	-0.02171	0.0469
747.357	-0.01196	0.00593	-0.01327	0.01783	-0.02098	0.01777	-0.0206	0.01264	-0.01914	0.05258
748.105	-0.00373	0.00365	-0.01541	0.01663	-0.02019	0.0176	-0.01542	0.01436	-0.02249	0.04973
748.852	-0.00117	0.01225	-0.01581	0.01778	-0.02664	0.01908	-0.0181	0.01581	-0.01716	0.04908
749.599	-0.00389	0.01517	-0.01698	0.01081	-0.02075	0.01819	-0.0161	0.01715	-0.02054	0.04869
750.346	-0.00286	0.00717	-0.01587	0.01822	-0.02126	0.01903	-0.01117	0.01726	-0.01861	0.05155
751.092	0.000455749	0.00372	-0.01338	0.00836	-0.0271	0.01458	-0.01077	0.0157	-0.02261	0.04936
751.839	-0.01034	0.01019	-0.02145	0.00404	-0.02699	0.01788	-0.01281	0.01466	-0.01922	0.0506
752.586	-0.00784	0.01015	-0.02005	0.01202	-0.02127	0.01476	-0.01323	0.01831	-0.00995	0.05098
753.332	-0.00887	0.01222	-0.016	0.01211	-0.01965	0.01733	-0.00792	0.01357	-0.02154	0.05046
754.079	-0.00956	0.0061	-0.01046	0.02132	-0.02039	0.01607	-0.01193	0.01419	-0.02027	0.04924
754.825	0.01249	0.00877	-0.01197	0.0117	-0.01943	0.01313	-0.01489	0.00947	-0.01684	0.04996
755.572	-0.00366	0.0124	-0.00946	0.02049	-0.02191	0.01628	-0.01109	0.0174	-0.01952	0.0501
756.318	-0.00685	0.01364	-0.00834	0.01671	-0.02237	0.01443	-0.0145	0.01371	-0.01632	0.05524
757.064	0.00212	0.00674	-0.01299	0.00708	-0.01753	0.0156	-0.01092	0.01394	-0.01896	0.04827
757.81	-0.00138	-0.00628	-0.01598	0.01104	-0.02275	0.02146	-0.0122	0.01255	-0.01701	0.05235
758.556	-0.00707	0.01358	-0.00813	0.00919	-0.02238	0.01398	-0.01257	0.01566	-0.01635	0.05532
759.302	-0.00583	0.00466	-0.0158	0.0084	-0.0243	0.0112	-0.01135	0.01673	-0.02474	0.05314
760.048	0.000957321	0.01648	-0.01182	0.0192	-0.01972	0.00993	-0.00935	0.01119	-0.01865	0.05229
760.794	-0.00497	-0.00978	-0.0125	0.01625	-0.01552	0.01028	-0.00856	0.0098	-0.02182	0.05529
761.54	0.00419	0.01032	-0.01384	0.01048	-0.01584	0.01502	-0.00821	0.01327	-0.01951	0.05744
762.286	-0.00317	0.01384	-0.01589	0.01675	-0.02108	0.01044	-0.0108	0.00975	-0.02247	0.06104
763.031	-0.00596	0.01472	-0.00818	0.01773	-0.02253	0.01411	-0.01331	0.01007	-0.01921	0.05406
763.777	-0.000269853	0.01848	-0.0117	0.01926	-0.01489	0.01179	-0.0074	0.00727	-0.0168	0.05521
764.522	-0.00235	-0.00461	-0.01404	0.00938	-0.02209	0.01386	-0.00501	0.00762	-0.01873	0.05251
765.268	-0.0075	-0.00254	-0.01032	0.01304	-0.01805	0.00552	-0.01181	0.01234	-0.01702	0.04997
766.013	0.00134	0.01876	-0.0089	0.01846	-0.02338	0.01068	-0.01024	0.01194	-0.01533	0.05485
766.758	-0.000708435	0.01264	-0.0126	0.01461	-0.0142	0.01062	-0.007	0.00593	-0.01455	0.05783
767.503	-0.01691	-0.01272	-0.01625	0.01192	-0.02022	0.0177	-0.00569	0.00988	-0.01169	0.05326
768.248	-0.00324	0.00695	-0.006	0.00627	-0.01228	0.00668	-0.00512	0.00834	-0.01635	0.05432
768.993	-0.00473	-0.00258	-0.01152	0.01278	-0.01815	0.01079	-0.01069	0.01034	-0.01437	0.05066
769.738	-0.00058617	-0.00347	-0.00949	0.01074	-0.01357	0.01656	-0.01053	0.01342	-0.0165	0.05926
770.483	-0.00663	0.01473	-0.01085	0.00878	-0.01728	0.0167	-0.01352	0.01398	-0.01348	0.05949
771.228	-0.01392	0.00221	-0.0123	0.01446	-0.0202	0.01373	-0.00712	0.01446	-0.01471	0.05623
771.973	0.000868882	0.00978	-0.0096	0.00119	-0.01552	0.01078	-0.00851	0.00957	-0.00973	0.0569
772.717	-0.00408	0.00745	-0.000565011	0.01081	-0.01786	0.00935	-0.00642	0.00767	-0.01011	0.05894
773.462	0.00214	0.01595	-0.00639	0.00694	-0.01769	0.01496	-0.00649	0.00978	-0.02014	0.06175
774.206	0.00734	0.02332	-0.00798	0.00797	-0.01575	0.01546	-0.00868	0.0013	-0.0104	0.05673
774.951	0.0032	0.00945	-0.01389	0.000103928	-0.01893	0.00518	-0.0096	0.00821	-0.02077	0.05466
775.695	-0.01522	0.01108	-0.00739	0.01968	-0.01569	0.01492	-0.00872	0.00812	-0.0102	0.05854
776.439	-0.00636	0.02478	-0.00926	0.01388	-0.01685	0.01527	-0.00654	0.00987	-0.01483	0.06826
777.183	-0.01088	0.00261	-0.00887	0.02142	-0.01924	0.00421	-0.00129	0.00975	-0.00398	0.06031
777.928	-0.01895	0.01897	-0.01094	0.00215	-0.01211	0.00397	-0.00817	0.00968	-0.01002	0.06261
778.672	-0.0113	-0.00179	-0.01136	0.01701	-0.00983	0.01191	-0.00807	0.01155	-0.01224	0.06547
779.415	-0.00131	0.01549	-0.00484	0.00714	-0.01935	0.00863	-0.00377	0.00948	-0.02202	0.0576
780.159	-0.00534	0.00119	-0.00866	0.00351	-0.01477	0.00534	-0.00694	0.01285	-0.000412438	0.06071
780.903	-0.01138	0.00628	-0.0127	0.01791	-0.01354	0.01187	-0.00555	0.00709	-0.01152	0.05988
781.647	-0.01469	0.00325	0.00113	0.0091	-0.0137	0.01078	-0.00609	0.01847	-0.00393	0.05535
782.39	-0.00216	0.01266	-0.00904	0.00435	-0.01779	0.01113	-0.00193	0.0134	-0.01566	0.06014
783.134	-0.01334	0.01645	-0.0054	0.01394	-0.01081	0.00959	-0.00695	0.01242	-0.0125	0.06064
783.877	0.00424	-0.00246	0.00413	0.01147	-0.02025	0.00798	-0.00383	0.00626	-0.01118	0.06168
784.621	-0.0141	0.01851	-0.01125	0.00873	-0.01707	0.00298	-0.00308	0.01381	-0.02357	0.05537
785.364	-0.00121	0.00658	-0.01003	0.01036	-0.0212	0.01294	-0.00449	0.00586	-0.01813	0.05479
786.107	-0.0088	0.0079	-0.0051	0.01536	-0.01173	0.00558	-0.00847	0.01706	-0.01829	0.05878
786.851	-0.01991	0.01267	-0.01677	0.00777	-0.00781	0.003	-0.00851	0.01061	-0.01534	0.06199
787.594	-0.02205	0.00887	-0.00739	0.01271	-0.01964	0.00704	-0.01635	0.0177	-0.01942	0.06554
788.337	-0.00856	0.01534	-0.00446	0.01669	-0.02049	0.00657	-0.00723	0.00827	-0.01062	0.05648
789.08	-0.02315	0.01936	-0.00416	0.00393	-0.00621	0.00188	-0.00242	0.00506	-0.00721	0.0528
789.822	-0.00905	0.01691	-0.00569	0.0207	-0.01491	0.00154	-0.00105	0.00871	-0.00242	0.05793
790.565	-0.00277	-0.01017	-0.00398	0.01487	-0.01578	0.00665	-0.00117	0.00311	-0.00879	0.07071
791.308	0.00183	0.01203	-0.00413	0.00931	-0.01046	-0.00183	-0.00445	0.00655	-0.00617	0.06766
792.051	-0.00917	0.0278	-0.00615	0.00666	-0.0084	0.00715	-0.00391	0.01083	-0.00625	0.06523
792.793	0.000407528	-0.00991	-0.00538	0.00634	-0.0132	0.00564	-0.000670391	0.0015	-0.00695	0.06762
793.536	-0.01516	0.01652	-0.0108	0.00382	-0.00805	0.01113	-0.00233	0.00592	-0.01004	0.06557
794.278	-0.01266	0.00526	-0.00299	0.01141	-0.0217	0.00849	-0.00389	0.00313	-0.01476	0.05015
795.02	-0.00555	-0.00872	-0.01081	0.00265	-0.00826	0.00471	-0.00895	0.00883	-0.0224	0.07408
795.763	-0.01688	0.00192	-0.00496	0.00772	-0.02014	-0.00121	-0.00569	0.00681	-0.01742	0.05913
796.505	0.00675	0.01969	-0.00632	0.01573	-0.02109	0.01365	0.0021	0.00272	-0.01655	0.06426
797.247	0.00201	0.000349377	-0.0119	0.01253	-0.012	0.000601509	-0.000713284	0.00817	-0.01652	0.07534
797.989	-0.01546	-0.00585	0.00256	0.01301	-0.00724	0.00841	-0.00492	0.00775	-0.000519707	0.06775
798.731	-0.01748	0.00165	-0.0063	0.01039	-0.01816	0.00498	0.00277	0.00712	-0.00979	0.06486
799.473	-0.00218	0.00924	-0.01023	0.00186	-0.00782	-0.00143	-0.01072	0.000915459	-0.01216	0.06635
800.214	-0.01539	0.01447	-0.00874	0.00149	-0.01463	0.00736	-0.00108	0.01001	-0.01297	0.06794
800.956	-0.01386	0.00643	-0.01238	0.00872	-0.00649	0.00558	0.00168	0.01592	-0.01389	0.05997
801.698	-0.003	0.01055	-0.00897	0.00935	-0.01178	0.00221	-0.00932	0.01385	-0.02647	0.06108
802.439	-0.00378	0.01901	-0.00666	0.01501	-0.01766	0.01664	-0.00226	0.01099	-0.00715	0.07463
803.181	-0.0129	0.00248	-0.00858	0.00974	-0.0214	0.0043	-0.00622	0.00938	-0.01232	0.06363
803.922	-0.00443	0.00685	-0.00418	0.01043	-0.01951	-0.00228	-0.00702	0.00418	-0.01851	0.0655
804.663	-0.01968	0.01631	-0.00375	0.01777	-0.01487	-0.00481	-0.00449	0.00861	-0.00585	0.06107
805.405	-0.00444	0.00724	-0.01881	-0.000444239	-0.01697	0.00221	0.000829261	0.00946	-0.00932	0.06993
806.146	-0.0012	0.00459	0.00418	0.00711	-0.0095	0.0189	-0.00456	0.01319	-0.02078	0.06241
806.887	-0.0022	-0.01035	-0.00396	0.00104	-0.01437	0.00404	-0.00488	0.00731	-0.00674	0.07051
807.628	-0.01516	-0.00651	-0.00295	0.00926	-0.01504	0.01652	0.00179	0.01149	0.00479	0.06586
808.369	-0.00241	-0.01249	0.00551	0.01256	-0.01289	0.00498	0.0087	0.01578	-0.01632	0.06713
809.11	-0.02109	-0.01413	-0.01663	0.00608	-0.00807	0.01265	0.00765	0.00565	-0.01815	0.06032
809.85	-0.000939231	0.01026	-0.0081	0.0117	-0.00806	0.00155	-0.00956	0.00393	-0.00726	0.06514
810.591	0.01151	0.01199	-0.00248	-0.000697373	-0.00842	0.00921	-0.00121	0.00145	-0.00944	0.05991
811.332	0.00917	0.00795	-0.00126	0.0043	-0.01172	0.00613	0.01113	0.00494	-0.0145	0.06578
812.072	-0.02774	0.01612	-0.00105	0.00895	-0.01598	0.01599	0.00199	0.01443	-0.00686	0.06772
812.813	-0.00444	0.01292	0.00622	0.0211	-0.01131	0.01292	0.000108958	0.0124	-0.01147	0.06671
813.553	-0.00984	0.02208	-0.01086	0.01268	-0.00727	0.01154	-0.01149	0.01543	0.00153	0.08106
814.293	-0.000459576	0.00733	-0.00298	0.01158	-0.01624	0.00419	-0.00816	0.01409	-0.00975	0.07077
815.033	-0.00956	0.00424	0.00558	0.00237	-0.01304	0.00854	-0.00108	0.02544	-0.00324	0.0701
815.774	0.00674	0.01162	-0.00534	0.00588	0.0014	-0.0108	-0.00187	0.0139	-0.00184	0.06154
816.514	-0.03397	0.00682	0.00307	0.01454	-0.01976	0.01011	0.00339	0.01257	-0.00724	0.0807
817.254	-0.00421	0.0029	-0.00513	0.01287	-0.01606	0.00487	0.00691	0.01632	-0.00921	0.0745
817.994	-0.000347056	0.00702	-0.00503	0.007	-0.01238	0.00287	0.0022	0.00858	-0.01816	0.07633
818.733	0.00349	-0.00962	-0.01616	8.21611e-05	-0.01016	0.00854	-0.000667271	0.01462	-0.00312	0.07027
819.473	-0.00494	0.00737	-0.01125	0.01629	-0.0088	0.0068	0.000315704	0.0116	-0.00672	0.06967
820.213	-0.00128	0.0092	-0.00726	0.00692	-0.01535	0.0033	0.00794	0.00881	-0.00697	0.06912
820.952	0.00492	0.01229	-0.01345	0.000705505	-0.00837	0.01094	0.00357	0.00838	-0.00663	0.06605
821.692	-0.00968	-0.00452	-0.00326	0.00295	-0.00917	0.00741	-0.0139	0.00725	-0.00361	0.07661
822.431	-0.01767	0.00252	0.00493	0.00432	-0.01174	0.00511	0.00154	0.00504	-0.01081	0.07668
823.171	-0.01556	0.00997	0.00309	0.01128	-0.00596	0.00727	0.00791	0.00344	-0.01608	0.05929
823.91	0.00162	0.02648	-0.01701	0.02624	-0.01311	0.00247	-0.00268	0.00735	-0.00791	0.06006
824.649	0.0037	0.01297	0.00473	0.000396845	-0.01999	0.01389	0.00512	0.00473	-0.00888	0.08375
825.388	-0.00679	0.00261	-0.000172879	0.0087	-0.00901	0.00658	0.01309	0.00582	-0.00703	0.06289
826.127	-0.00532	0.00754	-0.000613757	0.00626	-0.01784	-0.00369	0.000185391	0.0061	-0.01836	0.08504
826.866	0.00225	0.00673	-0.008	-0.00829	-0.01519	0.00295	0.00342	0.00743	-0.01525	0.07109
827.605	-0.00593	0.01364	-0.00192	0.00604	-0.0044	0.00568	-0.0059	0.0066	0.00595	0.08339
828.344	0.000126038	0.02321	-0.00728	0.00545	-0.01173	0.00809	-0.01064	0.00824	-0.00898	0.06734
829.083	-0.01222	0.02517	-0.01298	0.01265	-0.02063	0.00177	-0.00147	0.01276	-0.01505	0.08745
829.821	-0.02157	0.00966	-0.00703	0.00522	-0.0157	-0.00158	-0.01144	0.01211	-0.0115	0.0735
830.56	-0.00145	-0.00308	0.00256	0.00438	-0.0143	0.00895	0.00369	0.018	-0.00719	0.07219
831.298	-0.00889	0.00752	-0.01176	0.00592	-0.01388	0.00615	0.01042	0.01205	-0.0062	0.0702
832.037	-0.0016	0.0029	0.007	0.00407	-0.01531	-0.00935	0.01025	0.01179	-0.01398	0.06504
832.775	-0.0087	0.00554	0.00394	0.00173	-0.01068	-0.00447	-0.00217	0.01557	-0.00715	0.06439
833.513	0.00927	0.000291686	-0.00153	0.00301	-0.01352	0.01534	0.00242	-0.000903178	-0.00458	0.06785
834.252	-0.00147	0.0203	0.000289072	-0.00816	-0.00974	0.00353	0.00442	0.02159	-0.00666	0.0779
834.99	-0.00335	0.01562	0.00139	-0.00585	-0.00793	0.00371	0.00713	0.0121	0.00218	0.07679
835.728	-0.00249	-0.01756	0.0016	0.00467	-0.01762	0.01041	0.01032	0.00786	-0.01509	0.06912
836.466	-0.01431	0.01171	-0.00357	0.01366	-0.00646	-0.0146	0.005	0.01287	-0.00717	0.07448
837.204	0.00221	-0.01126	-0.00419	0.00533	0.00393	0.00945	-0.0052	0.01058	-0.000376162	0.08396
837.941	-0.01187	-0.01642	0.00512	0.000215457	-0.00872	0.00619	0.000911027	0.00262	-0.01747	0.08318
838.679	0.00309	0.01419	-0.00221	0.00328	-0.01427	0.01841	0.00672	0.00375	-0.00489	0.05858
839.417	-0.0074	0.0079	0.00755	0.01392	-0.02493	0.00205	-0.01054	0.0034	-0.00197	0.07866
840.154	-0.00139	-0.00535	0.0084	0.00425	-0.01282	-0.01034	-0.000469332	-0.00199	-0.00268	0.07414
840.892	-0.00981	0.0098	-0.00645	0.000315004	-0.00848	0.00727	-0.00779	0.01722	0.00429	0.07421
841.629	0.00654	-0.0067	0.00969	0.01	-0.02362	0.0038	-0.00151	0.01284	0.00373	0.06297
842.366	-0.00879	0.01277	0.01398	0.01226	0.00249	0.00874	-0.00309	0.000815194	-0.000783441	0.06955
843.104	0.00461	0.00461	-0.00462	-0.00583	-0.01182	0.00926	0.00185	0.00339	0.00401	0.08197
843.841	0	0.00543	0.00677	-0.00445	-0.00709	0.01422	0.00651	0.01809	0.00546	0.0689
844.578	-0.01765	0.01302	0.000652168	0.0159	-0.00469	-0.00198	-0.00119	0.02555	-0.01144	0.07898
845.315	0.01069	0.01488	-0.0134	0.000556792	-0.01131	0.00245	0.00905	0.01059	-0.0169	0.07067
846.052	-0.000415407	0.00112	0.000828677	0.01929	0.01868	0.00959	-0.00343	0.00403	-0.02883	0.06493
846.789	-0.01594	0.000912863	-0.01019	0.01589	-0.00264	0.00962	-0.00509	-0.00266	-0.01109	0.0832
847.525	0.000766681	0.00526	0.01324	-0.00081097	-0.01378	-0.00442	0.00626	-0.0057	0.0015	0.06775
848.262	-0.01766	0.00935	-0.02581	-0.00825	0.000496039	-0.0086	0.00334	0.00796	-0.01815	0.06976
848.999	5.75786e-05	0.01109	-0.01457	0.00738	-0.03524	-0.02092	0.01805	0.00494	-0.01554	0.08333
849.735	-0.00705	-0.00127	-0.01238	-0.00897	-0.01057	-0.000428857	-0.00434	0.00198	-0.00413	0.06612
850.472	0.00958	0.00845	0.01398	-0.00501	-0.01426	0.00965	-0.000926982	0.0193	-0.00563	0.07293
851.208	-0.02248	0.0038	0.00443	0.01719	0.00387	0.00124	0.0037	-0.000812673	-0.00495	0.07768
851.944	0.00184	-0.00434	-0.00624	0.00482	-0.01798	-0.000440239	0.00273	0.0195	-0.01685	0.0732
852.68	-0.01262	0.00308	0.00851	0.00316	-0.01059	0.00742	0.01397	0.00496	-0.00281	0.07338
853.416	0.02655	0.00406	0.00492	-0.01067	-0.00453	0.00728	-0.01137	0.00789	-0.01133	0.0692
854.153	-0.00746	-0.00174	-0.00146	0.00161	-0.01867	0.00637	0.00914	0.00241	-0.03134	0.07687
854.888	-0.00595	0.00949	0.0106	0.000754101	-0.0051	0.00755	-0.00464	0.02213	-0.01744	0.08194
855.624	0.00102	0.00555	0.01071	0.00938	-0.01016	-0.00931	0.00334	0.00197	-0.02743	0.07444
856.36	-0.01873	-0.00491	-0.0039	0.0127	-0.01707	-0.01141	-0.00178	-0.00087664	-0.01238	0.07507
857.096	-0.00148	0.02663	-0.00107	0.00509	-0.00552	0.01214	0.00299	0.00504	-0.00401	0.08017
857.832	-0.02156	-0.01842	0.00209	-0.000510357	-0.01441	0.01393	-0.0034	0.01095	-0.002	0.0835
858.567	0.00508	-0.00583	0.00459	-0.0142	-0.00864	0.00286	0.00357	0.00113	-0.00632	0.07177
859.303	-0.01796	0.00432	0.00722	0.00488	-0.01311	-0.00405	-0.00368	-0.01841	-0.01763	0.07714
860.038	-0.000957161	0.00869	-0.00133	0.01009	-0.01081	0.01215	-0.00156	0.016	0.00757	0.08981
860.773	-0.00725	0.00128	0.00694	-0.01538	-0.000225986	-0.00447	0.01182	0.01482	0.01627	0.07678
861.509	-0.0035	0.01745	-0.01362	0.00316	-0.01232	-0.01142	-0.00297	-0.0023	-0.00623	0.07971
862.244	-0.02215	0.01484	0.00614	-0.00664	0.0087	0.00818	0.00636	-0.000634464	-0.00298	0.08112
862.979	-0.00879	0.00289	-0.01207	0.00609	-0.00273	0.00452	0.01189	-0.00527	-0.01378	0.07638
863.714	0.000331353	0.01042	0.00456	0.01651	-0.00562	-0.01494	-0.00644	0.01258	-0.00448	0.07785
864.449	-0.01588	0.01996	-0.00957	0.01633	-0.02579	-0.000592504	-0.00675	0.01739	-0.01098	0.06298
865.184	0.00909	-0.00835	-0.00602	0.0019	-0.01274	0.01641	0.00701	0.00556	0.00105	0.07023
865.918	0.00656	-0.00114	0.000674564	0.00937	-0.00917	0.00586	0.01045	0.01081	-0.00937	0.06581
866.653	0.00161	0.00935	-0.00571	0.01468	-0.00998	0.000248867	0.00607	0.00384	-0.01343	0.07589
867.388	0.00043883	-0.00658	0.00328	0.00584	0.00107	-0.00119	-0.00467	0.0138	0.01773	0.07828
868.122	-1.23605e-05	-0.01185	-0.000851666	0.000675407	0.00132	0.00228	0.01892	0.00555	-0.011	0.07423
868.857	-5.80364e-05	0.00646	0.00649	-0.01168	0.01009	-0.01157	0.00493	-0.000449418	0.00288	0.08701
869.591	0.00516	-0.00931	-0.00501	0.02955	-0.0034	0.006	0.00044401	-0.00361	-0.01503	0.08087
870.325	0.00289	0.01374	-0.00394	0.00569	-0.0049	-0.0083	0.01805	0.01539	-0.01017	0.07854
871.059	-0.00461	0.00203	-0.00411	-0.00746	-0.01648	-0.00754	-0.00437	0.01882	-0.00932	0.06938
871.794	-0.02018	0.00191	-0.00132	0.01255	-0.01081	0.00394	0.00313	0.00318	0.00193	0.08043
872.528	-0.0053	0.00906	-0.0214	-0.00476	-0.01426	0.01126	0.00131	0.00517	-0.02282	0.07419
873.262	0.00632	0.01196	-9.42614e-06	-0.01793	-0.00357	0.00197	0.00457	0.02169	-0.00187	0.06183
873.995	-0.01919	0.00968	0.0057	-0.01185	-0.01871	-0.00426	0.02224	0.00471	-0.01173	0.05805
874.729	0.00813	0.01305	0.00143	0.00941	1.00084e-05	-5.03258e-05	0.0121	0.01591	0.01281	0.07085
875.463	-0.000361091	-0.007	-0.00355	0.01774	0.00976	0.02044	0.01289	0.00554	-0.00171	0.05964
876.197	-0.00315	0.03541	0.00832	0.00141	-0.00289	0.01736	0.00352	0.00381	-0.00357	0.07815
876.93	-0.00723	0.03034	-0.00395	0.00821	0.00946	-0.00657	-0.00395	0.000281778	-0.00369	0.07013
877.664	0.0087	0.01064	0.00834	0.01165	0.00213	-0.01503	0.00442	0.00263	-0.00904	0.08304
878.397	0.00374	0.01967	-0.00102	0.00567	0.00090885	0.00722	0.00195	0.0162	0.00446	0.0772
879.13	0.01632	0.00524	-0.02005	0.000614371	-0.00324	-0.00792	0.00364	0.01338	-0.00774	0.06381
879.864	0.01066	0.00276	-0.01256	0.00579	0.000457648	0.01129	0.00617	0.02104	-0.02046	0.08045
880.597	-0.00935	0.00271	-0.01848	0.01077	0.00158	-0.0072	0.000549603	0.02548	0.000674345	0.0785
881.33	-0.000895591	0.00226	-0.00647	0.02138	-0.000573216	0.00448	-0.00332	0.01044	-0.01872	0.07913
882.063	-0.00559	-0.00537	-0.00816	-0.00503	-0.00343	0.00839	-0.000606826	0.00661	-0.000986006	0.07754
882.796	-0.02507	0.02362	-0.00618	0.03459	-0.01019	-0.00661	0.00898	-0.00122	-0.01182	0.07386
883.529	-0.00918	-0.00733	0.00812	-0.00318	0.00171	-0.00609	0.00698	0.01183	-0.00593	0.07113
884.261	-0.01579	0.0053	0.00379	-0.02406	-0.00375	-0.0169	0.00337	0.00489	-0.00661	0.07364
884.994	-0.00525	0.02057	-0.00254	0.00584	-0.01593	-0.00765	-0.00101	0.0024	-0.00942	0.08907
885.727	-0.01034	0.00697	0.00634	0.00511	0.00251	0.0022	-0.00055995	0.01852	-0.00379	0.07565
886.459	-0.00766	-0.00707	-0.00715	-0.01755	-0.00474	0.01437	-0.00267	0.00495	-0.01765	0.07431
887.192	0.00234	0.01976	0.00311	0.00708	-0.01044	0.00937	-0.00567	0.01317	-0.00272	0.06516
887.924	0.000829274	0.01317	0.00951	0.00198	0.00424	-0.00187	-0.0068	0.02382	-0.01298	0.07186
888.656	-4.8768e-05	0.00384	-0.01258	0.00639	-0.00294	0.02422	0.00545	0.02051	-0.0062	0.07699
889.388	-0.02258	0.02299	-0.00828	0.00671	0.00518	0.0088	0.00213	0.00227	0.00887	0.08089
890.121	0.01532	-0.000477599	0.00638	0.02211	-0.00111	0.00774	-0.00422	0.00792	-0.01738	0.0673
890.853	-0.01874	0.023	0.00585	0.00242	0.00625	0.0051	0.00222	0.00287	0.01427	0.08559
891.584	0.00749	0.01996	-0.01328	0.01915	-0.00964	0.01164	0.00518	0.01848	-0.01501	0.08106
892.316	0.00917	0.00386	-0.00781	0.00123	0.000114992	-0.00136	0.01335	0.01801	-0.00764	0.07969
893.048	-0.00435	-0.00332	0.01609	-0.0117	0.00391	0.00466	0.00483	0.01342	-0.01697	0.08805
893.78	-0.00122	0.00966	0.01493	0.01252	0.0052	-0.00975	0.01385	0.00713	-0.00401	0.06778
894.511	0.00111	0.00979	0.000117696	-0.00783	0.00362	-0.00814	-0.00562	0.01336	-0.00806	0.0967
895.243	-0.00474	0.01777	-0.01652	0.01232	-0.01334	-0.00233	0.01512	0.00562	-0.02306	0.0723
895.974	0.00342	0.0105	0.00659	-0.00434	0.01284	0.000953465	0.00854	0.01036	-0.01153	0.0817
896.706	0.01509	0.00699	-0.00828	0.00531	-0.00501	-0.00724	0.000685113	0.01242	-0.01514	0.07375
897.437	0.00282	0.000776802	-0.00143	0.0038	-0.01696	0.00246	0.01138	-0.01099	-0.00382	0.06759
898.168	-0.00468	-0.01261	-0.00776	0.00153	0.00606	0.0116	-0.00124	0.00502	-0.01449	0.08936
898.9	-0.02585	0.00786	0.01766	-0.01462	-0.00308	-0.00716	0.00482	0.01272	-0.00633	0.07992
899.631	-0.01289	-0.01385	-0.01572	-0.000926532	-0.0163	0.00464	0.00772	0.00485	-0.000359346	0.07464
900.362	0.00338	0.01114	-0.0071	0.01353	0.00628	-0.00799	0.01181	0.00871	-0.000212	0.09343
901.092	0.0057	0.01167	-0.00251	0.03236	0.00663	0.0125	0.00425	0.00379	-0.00826	0.09027
901.823	-0.0012	0.01051	0.01296	-0.00107	-0.0031	0.00419	7.76846e-05	0.01133	-0.02417	0.08172
902.554	0.01043	-0.00458	-0.00763	0.00136	-3.20842e-05	-0.00389	0.00976	0.01086	-0.0131	0.07692
903.285	-0.01075	0.00605	-0.00088923	0.000398403	-0.01673	0.00568	-0.0093	0.01133	-0.01568	0.08734
904.015	-0.02005	0.01606	-0.00368	0.02253	-0.00464	0.00227	-0.00585	-0.00685	-0.0019	0.10402
904.746	6.11143e-05	-0.00982	0.00247	0.00945	-0.00883	0.00315	0.01668	-0.0098	-0.01027	0.06983
905.476	0.01033	0.01802	0.0072	0.01345	0.0031	0.00211	-0.00824	0.01224	-0.00981	0.07479
906.206	-0.00567	0.00142	-0.00734	0.0093	-0.00219	-0.01023	0.00446	0.00417	0.00553	0.0949
906.937	-0.01934	0.01689	0.00576	0.02009	-0.01845	-0.000571816	0.00817	0.01976	-0.02098	0.0578
907.667	-0.01701	0.01783	-0.000353432	-0.000677019	-0.02038	0.000696457	0.02186	0.01512	-0.02229	0.07317
908.397	-0.01196	0.01112	-0.00593	-0.01703	-0.0058	-0.00118	0.00835	0.01725	0.00116	0.0863
909.127	-0.00474	0.01147	-0.00167	0.00376	-0.00277	0.0091	0.000248593	0.01387	-0.01242	0.08151
909.857	-0.01966	0.01097	0.02066	-0.01414	0.00767	0.000218193	-0.00138	-0.000214435	-0.01624	0.08652
910.587	0.00919	0.01975	0.00402	-0.00289	0.00385	-0.01109	0.0085	-0.000740797	-0.0186	0.08359
911.316	-0.00726	-0.00278	0.01765	-0.00493	0.000543755	0.000571019	-0.0056	0.01863	-0.00645	0.08022
912.046	0.00699	0.0102	0.01225	0.00423	-0.01192	0.00169	-0.00779	0.00794	-0.00157	0.07539
912.776	-0.01929	0.01005	0.00169	-0.0028	-0.00151	0.01767	-0.00558	0.0109	-0.01362	0.0681
913.505	0.000612956	0.01418	0.0017	-0.01348	-0.00577	0.00883	-0.00613	0.00855	0.00164	0.08294
914.235	-0.00164	0.01058	0.00705	0.00552	-0.00585	-0.00519	0.00817	-0.00164	-0.01798	0.06989
914.964	-0.01062	0.01219	0.00283	0.00396	-0.01963	-0.00244	0.00293	0.02282	0.00228	0.085
915.693	-0.0087	0.000632654	0.00711	0.00368	-0.01408	-0.00947	-0.0009723	0.02091	-0.000387642	0.07357
916.422	0.00673	0.00605	-0.00245	0.00363	-0.0032	-0.01956	0.00701	-0.00278	-0.00923	0.09239
917.151	0.00611	0.01481	-0.00163	-0.00998	-0.00415	-0.00532	-0.00536	0.01197	0.00101	0.0833
917.88	-0.00137	-0.01484	-0.00735	0.02009	0.00442	0.01056	-0.00137	0.00444	-0.000692504	0.0759
918.609	0.00564	0.00627	-0.000806569	-0.00448	-0.01122	-0.00762	0.00744	-0.01272	-0.00161	0.07648
919.338	-0.00193	0.00561	-0.001	-0.000281537	0.00206	-0.00291	-0.01138	0.0016	-0.00624	0.07453
920.067	0.02351	-0.00759	-0.00639	0.0014	0.00106	0.00269	0.00381	0.00233	0.00969	0.09603
920.796	-0.02354	0.00938	0.01251	-0.00942	-0.00373	-0.01987	0.01984	0.01831	-0.0123	0.09205
921.524	0.00308	-0.02688	0.00273	-0.00227	-0.00952	0.00377	0.00885	0.02365	0.01417	0.06744
922.253	-0.02108	0.02263	-0.00126	0.00903	0.00127	-0.01262	0.0048	-0.00182	0.01115	0.07459
922.981	-0.00291	-0.00141	-0.02873	-0.01	0.00313	-0.00606	0.0106	0.00717	0.00923	0.07525
923.71	0.01177	0.00827	-0.00617	0.00451	0.00264	0.00942	-0.00804	-0.00353	-0.00736	0.07716
924.438	0.00167	0.0173	0.00456	0.00575	-0.00632	-0.01233	0.01773	-0.00295	0.00347	0.07959
925.166	0.02135	-0.00785	0.00618	0.013	-0.00119	-0.00525	-0.00247	-0.00163	-0.00592	0.07531
925.894	0.00454	0.01028	0.0124	0.01456	0.00447	0.00154	0.000661707	-0.00145	-0.02941	0.07933
926.622	0.00264	0.01194	-0.00739	0.03273	-0.00303	0.00545	0.00546	0.01493	-0.00606	0.07876
927.35	0.000867373	0.00406	0.000297726	0.00256	6.72642e-05	0.00329	0.00832	0.00346	0.000567133	0.07114
928.078	0.00334	0.01711	0.00393	0.000199452	-0.01187	-0.00205	0.01752	-0.01023	-0.01021	0.07652
928.806	-0.0027	-0.00928	0.01875	-0.01197	-0.0076	-0.00296	0.01644	0.00642	-0.01495	0.07852
929.534	0.01003	-0.00329	-0.000366543	0.03446	-0.00474	-0.00791	-0.00223	0.01731	-0.00437	0.08602
930.261	-0.0149	0.02553	-0.00354	0.00478	0.00354	-0.00603	0.00413	0.00377	0.01511	0.08178
930.989	0.000399365	-0.01001	0.00565	0.00112	-0.02008	0.00876	-0.01953	0.01109	0.00289	0.09038
931.716	0.00543	0.00882	-0.01385	-0.01034	-0.01004	0.00584	0.01484	0.02954	0.01047	0.08847
932.444	0.00264	-0.01376	0.00281	0.00946	-0.0022	0.00282	-0.00979	0.00573	-0.00357	0.07342
933.171	0.00595	0.02428	-0.0052	0.000695575	0.00487	-0.00519	-0.00652	0.02267	0.000180706	0.08987
933.898	0.00615	0.00295	0.00586	-0.00551	-0.01192	-0.02204	-0.0041	0.00702	-0.00473	0.07089
934.625	0.00834	-0.01698	0.00139	-0.00199	-0.01385	-0.01355	0.00443	-0.01815	-0.02273	0.08591
935.352	0.00908	0.01316	-0.00197	0.01445	-0.00128	0.00157	-0.02017	0.02107	0.01268	0.06527
936.079	-0.01085	-0.01867	0.0058	0.00267	0.01141	0.00364	0.0079	-0.00058194	-0.000950807	0.08305
936.806	-0.000877873	-0.01526	0.00235	-0.00939	-0.0063	0.00189	0.00366	-0.0086	-0.0013	0.08407
937.533	0.00994	0.02547	0.02251	0.01456	-0.00897	-0.02342	-0.01447	0.02061	-0.00748	0.0835
938.26	0.01335	0.01572	-0.000515919	-0.00867	-0.02563	0.00322	-0.00384	0.01115	0.01534	0.08767
938.986	0.00177	-0.01093	0.000545639	-0.000262808	-0.01346	0.01342	0.00378	0.02631	0.00893	0.06864
939.713	-0.01757	0.02481	0.01362	0.00939	-0.01581	-0.00493	-0.00188	-0.01202	-0.000764229	0.08155
940.439	0.01608	-0.00921	-0.00439	-0.00471	-0.02548	-0.00604	0.00798	0.00166	0.00429	0.07123
941.166	0.00414	0.00862	-0.01731	0.02211	0.00509	-0.00783	0.00538	0.00422	-0.00749	0.08191
941.892	-0.000252417	0.01531	0.01443	0.00535	0.0045	0.000976393	0.01038	0.01551	-0.00685	0.07772
942.618	-0.000858108	-0.00372	0.01555	0.00648	-0.00314	-0.00187	0.01388	0.01111	0.01007	0.07268
943.344	-0.01146	0.01494	0.00503	0.00673	0.0044	0.02015	0.00686	0.00522	0.00247	0.08592
944.07	-0.01664	-0.00921	-0.00786	0.02316	-0.02175	-0.00738	0.01728	0.01231	-0.00887	0.08279
944.796	0.01628	0.00464	-0.01394	-0.01259	-0.00692	-0.00669	0.00946	-0.00178	-0.00224	0.08892
945.522	0.01262	0.00335	0.01187	-0.0015	-0.00706	0.02087	0.00943	0.01345	-0.00741	0.07863
946.248	0.000946436	-0.00216	-0.00343	-0.02032	0.00511	0.02889	0.00529	0.01455	-0.00793	0.07402
946.974	-0.00574	0.00571	0.02183	-0.00856	0.00288	0.000420093	-0.00129	0.03561	-0.000407392	0.06969
947.699	-0.03021	-0.01231	0.01565	-0.00446	-0.00906	-0.02298	-0.00362	0.00529	-0.00475	0.06975
948.425	-0.00911	0.01415	-0.01346	-0.01648	0.01014	0.00838	0.01226	-0.01166	-0.00542	0.07385
949.15	-0.01258	0.01781	0.0018	-0.00438	-0.0173	0.00383	0.00379	0.00551	0.000805969	0.095
949.876	0.01061	0.00494	0.00867	0.00571	-0.00925	0.00531	0.00936	0.01396	-0.00756	0.08337
950.601	0.01782	0.00803	0.0181	-0.00519	-0.01012	-0.00114	0.01787	0.01846	0.00394	0.08669
951.326	0.00513	-0.00886	9.52317e-05	-0.01991	-0.00443	0.00962	0.01122	0.00674	-0.00995	0.06102
952.051	0.00277	-0.00213	0.02154	-0.0033	-0.00381	0.01689	-0.00784	0.01036	0.00217	0.06559
952.776	-0.01314	0.01019	0.00311	-0.0142	0.00817	0.00906	0.02109	0.0317	0.00288	0.06707
953.501	-0.01324	0.00729	-0.00623	0.01037	-0.00623	0.00558	-0.00233	0.00102	-0.01493	0.06571
954.226	0.00314	0.00796	-0.00651	-0.00959	0.01258	-0.00746	0.0023	0.00522	-0.00599	0.061
954.951	0.00953	0.00523	-0.01503	-0.00768	0.00728	-0.0045	-0.00365	-0.00322	-0.000684489	0.07864
955.676	-0.01332	0.02348	0.0196	0.01066	0.00337	-0.00291	0.00796	-0.0026	0.0081	0.08877
956.4	0.01565	0.0175	0.0024	0.000691931	-0.00318	0.00103	-0.0283	0.00308	-0.02719	0.08426
957.125	0.00325	-0.00412	-0.00379	0.01659	0.01563	0.01253	0.01729	0.01539	0.02188	0.08019
957.849	-0.00626	0.00334	0.01617	0.01444	0.00553	0.000254081	-0.00453	-0.01209	0.00207	0.08279
958.574	-0.00778	0.01056	-0.01693	0.02136	0.000107448	-0.00285	-0.00902	0.00673	0.00019966	0.0816
959.298	-0.00408	0.01894	-0.0107	0.02902	0.00597	-0.01178	0.00637	0.00182	0.02581	0.06416
960.022	0.00178	0.019	-0.00268	0.01666	0.01086	0.00118	0.017	-0.0048	-0.00869	0.0653
960.747	-0.01324	-0.00356	0.00543	-0.00476	-0.01025	0.00154	0.00666	0.00278	-0.0172	0.08685
961.471	-0.02033	0.01173	0.0126	0.01195	-0.00561	0.00293	-0.0123	0.01192	0.01211	0.04603
962.195	0.00896	0.02459	0.02742	0.00308	0.01234	-0.01519	0.01643	-0.00317	-0.01748	0.08162
962.918	-0.00291	-0.01274	0.02828	-0.000761671	0.00698	-0.01719	0.00359	0.0192	-0.02421	0.06469
963.642	0.00433	-0.00764	0.01973	0.01668	0.00984	0.01326	-0.00366	0.00455	0.01434	0.09338
964.366	-0.00502	0.01879	-0.0052	0.0243	0.00644	-0.0064	0.00628	0.01061	0.00197	0.08499
965.09	-0.00966	0.01347	0.00743	0.02677	-0.01557	-0.01699	0.00658	0.02142	0.00158	0.08338
965.813	0.01443	0.01775	0.00611	-0.00476	-0.00308	-0.01854	-0.02191	0.01316	0.01264	0.09958
966.537	0.03245	0.02205	0.00341	0.00138	-0.00334	0.00877	0.00584	0.01164	-0.00553	0.07724
967.26	-0.00941	0.00544	-0.00871	0.01953	-0.00188	-0.0071	-0.01361	0.01813	-0.00201	0.07446
967.983	-0.00189	0.03012	-0.00963	0.00898	-0.00195	-0.00157	0.01603	-0.01132	-0.00282	0.0864
968.706	0.00727	0.02227	-0.01235	-0.000601081	-0.00156	-0.00432	-0.000542636	-0.01558	0.00743	0.08893
969.43	0.00181	-0.01416	-0.01776	0.01642	-0.00413	0.01183	-0.00456	-0.00029607	-0.00851	0.07506
970.153	-0.01177	0.00359	-0.00615	-0.00147	0.00308	-0.02391	0.02059	0.0189	0.0137	0.08942
970.876	0.00307	0.0114	0.0112	0.00299	-0.00582	0.0281	-0.01228	0.0412	0.00283	0.06633
971.598	-0.00775	0.00976	0.02453	0.00869	-0.00995	0.00483	-0.00726	0.02057	-0.01972	0.09843
972.321	-0.01162	0.00138	0.02226	0.02094	-0.0078	0.01532	-0.004	-0.000929101	-0.01642	0.07381
973.044	0.00148	-0.01338	0.00166	0.00404	-0.01151	-0.000884155	0.00572	-0.00165	0.000995965	0.09704
973.767	-0.01271	0.01144	-0.02021	-0.00537	0.000165037	0.00532	-0.00389	0.00982	0.00378	0.07392
974.489	-0.00169	-0.0035	-0.00833	0.01544	-0.01531	-0.02739	0.00386	-0.00196	-0.01308	0.08171
975.212	0.01512	-0.00984	0.00981	0.01456	0.00372	-0.01622	0.02298	0.01637	-0.02179	0.08518
975.934	-0.02027	0.01546	0.00169	0.0067	0.01446	0.00338	0.00813	0.01682	-0.01388	0.09792
976.656	-0.00128	0.00493	-0.024	0.02616	0.00717	-0.01569	0.00895	-0.00998	-0.00227	0.09736
977.378	0.00377	0.02167	-0.00448	0.00133	-0.00528	0.00839	0.01795	0.01936	0.00345	0.07219
978.101	0.00824	0.0258	0.01744	0.02603	0.01739	0.02995	-0.00959	0.01203	-0.00683	0.07586
978.823	-0.01269	0.01167	-0.0068	-0.01848	-0.01853	0.00126	0.01328	-0.00176	0.01391	0.09211
979.545	0.01143	0.00925	0.02838	0.0226	0.01301	0.00406	0.01137	0.01508	-0.00418	0.09144
980.266	0.01775	0.03414	0.01957	-0.00416	0.02143	-0.01502	0.00811	0.02218	-0.0171	0.08651
980.988	-0.00647	0.02605	-0.00586	0.01047	0.00413	0.01621	-0.00804	0.0375	-0.01271	0.08608
981.71	-0.00982	-0.02179	0.0125	0.01461	-0.01378	-0.00927	0.02181	0.02748	0.01479	0.07989
982.432	-0.00451	0.02258	0.00111	0.00833	0.01203	0.00687	0.01661	-0.00246	0.00126	0.07092
983.153	0.00461	-0.00965	0.000580633	0.01252	0.00267	-0.01173	0.01706	0.01473	-0.01873	0.09215
983.875	-0.0015	-0.0068	-0.00155	0.00187	-0.01703	0.02198	-0.000330223	0.01732	-0.02845	0.07364
984.596	-0.00915	0.02364	0.02513	0.00787	-0.01026	0.021	0.0052	0.02282	-0.01443	0.07269
985.317	0.02268	0.01484	0.00247	0.0173	-0.00383	0.01306	0.00864	-0.00796	0.02232	0.08447
986.038	-0.02268	0.03478	0.0084	0.00735	0.0066	0.01295	0.01137	0.01492	-0.00732	0.08708
986.759	0.01407	-0.000141319	0.0094	0.01959	-0.02565	-0.00451	0.00268	0.00663	0.00575	0.09503
987.481	-0.01008	0.01091	0.00206	0.03166	-0.01754	0.000592782	0.01434	-0.01633	-0.000583483	0.08835
988.201	-0.01646	-0.00245	0.01123	0.000495015	0.000579374	0.00689	-0.01036	0.01809	-0.01306	0.08054
988.922	-3.61425e-05	-0.00367	0.0062	-0.01477	0.01071	-0.01867	0.00827	0.03333	-0.00514	0.07354
989.643	-0.02291	0.000733782	0.0118	0.01844	-0.02393	0.00141	0.02097	0.02392	0.00445	0.07947
990.364	0.00508	0.00684	-0.01094	-0.00909	-0.01521	0.00148	0.01358	0.02095	-0.00309	0.08062
991.084	0.00128	0.00926	-0.01126	0.02999	-0.01538	-0.01366	0.00249	0.00362	0.00395	0.05075
991.805	-0.02114	0.02408	0.01553	-0.00709	-0.000598714	0.01357	0.00181	-0.00681	0.00838	0.09819
992.525	-0.01369	-0.00622	-0.0061	0.01437	0.01008	-0.000720003	0.01643	0.00835	0.00826	0.07741
993.246	0.01233	0.04938	0.000747988	0.01014	0.00583	-0.00721	0.02357	0.01383	0.00426	0.07724
993.966	0.00245	-0.01124	0.02401	0.01273	0.01052	-0.00788	0.01814	-0.01151	-0.0086	0.07766
994.686	-0.00499	-0.02346	0.01002	0.00758	-0.02357	-0.00198	0.01443	0.00816	0.00218	0.08095
995.406	0.02263	-0.00323	0.01569	0.00879	0.01307	-0.00349	-0.00446	0.01755	0.00227	0.07144
996.126	0.02491	0.00857	0.00402	0.01151	-0.00591	0.02071	0.01557	0.03912	-0.0206	0.06801
996.846	-0.01456	0.03499	-0.01953	-0.0108	0.0049	0.03275	0.00229	0.0125	-0.01088	0.06191
997.566	0.0236	0.00665	0.01204	-0.02132	0.01082	0.01313	0.01761	0.00678	0.000444397	0.07914
998.286	0.00848	0.00717	-0.00283	-0.01238	-0.0029	-0.00356	0.02386	0.01907	0.000819858	0.07047
999.005	-0.01437	0.01815	-0.01285	0.01329	0.00128	-0.01994	-0.01511	0.01572	0.02473	0.08873
999.725	0.00844	0.00754	0.01443	-0.00572	0.00584	0.01769	0.02177	0.01147	-0.00289	0.09458
1000.44	0.00205	0.01509	0.01986	0.01267	0.01006	-0.01671	0.000404138	-0.00199	0.005	0.06076
1001.16	0.01498	0.01407	-0.00319	-0.0043	0.0159	0.02762	-0.00244	0.01648	0.00233	0.07473
1001.88	-0.00629	0.01953	0.00345	0.01227	-0.000545592	-0.01603	0.00586	0.0056	0.01437	0.07218
1002.6	0.00873	-0.01387	0.000519291	0.00457	-0.03181	-0.00149	0.01523	-0.01943	-0.00524	0.04807
1003.32	-0.02142	0.000949145	0.00434	-0.00422	0.00671	-0.00593	-0.0259	0.00291	0.00769	0.0662
1004.04	-0.00356	-0.01595	0.00665	0.00778	0.03189	-0.01264	0.00759	-0.00466	0.00336	0.07718
1004.76	-0.02601	0.02625	-0.0127	5.99506e-05	-0.00446	-0.00806	0.01218	0.02432	-0.01489	0.06474
1005.48	0.03727	0.03299	0.01642	0.00667	0.00809	0.0146	0.02181	0.01199	0.02209	0.06959
1006.2	0.00133	-0.01516	-0.02149	0.00385	-0.02549	0.00412	0.00761	0.00901	-0.02977	0.08561
1006.92	0.02726	0.00195	0.02457	0.000227302	-0.00841	0.03871	0.02809	0.04442	0.00791	0.06502
1007.63	-0.0132	0.00518	0.0249	0.03198	-0.00552	0.03099	0.01664	0.02759	0.00485	0.06176
1008.35	0.0219	-0.01645	-0.01999	-0.00111	-0.00561	0.01901	-0.00446	0.04168	-0.02777	0.06588
1009.07	-0.00851	0.01067	0.000315176	-0.01112	0.00185	-0.0069	-0.00623	0.00934	0.00475	0.07637
1009.79	-0.00473	0.01456	-0.00704	-0.00438	-3.66197e-05	-0.0132	-0.00158	-0.01323	-0.02286	0.0721
1010.51	-0.01121	0.02357	-0.00679	0.00594	-0.00539	-0.00666	0.00204	0.03812	0.00999	0.07323
1011.23	0.01275	0.0228	0.00629	0.00721	0.00816	-0.0152	-0.00292	0.0155	0.00174	0.07798
1011.94	-0.02307	0.0137	0.0019	0.01171	-0.00772	-0.01032	-0.01748	-0.00286	0.00441	0.08963
1012.66	-0.02505	-0.0186	-0.01186	-0.00536	-0.000741347	0.00921	0.02322	0.00141	0.01179	0.08072
1013.38	0.02743	-0.00989	-0.00529	0.02455	0.0195	-0.02095	0.03043	0.00129	0.02742	0.08585
1014.1	-0.00618	0.02034	0.00879	0.01512	0.03317	0.0191	0.01688	-0.00191	0.00305	0.07653
1014.82	-0.00134	-0.01109	0.00469	-0.01082	-0.01413	-0.01647	0.01366	0.01398	0.02224	0.08587
1015.53	-0.01261	0.03849	0.00989	-0.00121	-0.00397	0.02084	0.01072	0.004	0.02794	0.0915
1016.25	-0.00365	-0.00512	0.00888	0.0118	-0.031	0.03111	0.01338	0.02183	0.0067	0.09195
1016.97	-0.00987	0.0088	0.00701	0.01249	-0.00492	0.03936	-0.01206	0.00565	-0.00502	0.06504
1017.69	0.01272	-0.0294	-0.01075	0.00304	0.02507	0.02008	-0.000357359	-0.00482	-0.03233	0.05121
1018.4	-0.03436	-0.03192	0.01722	0.02205	-0.000234385	0.02226	-0.02257	0.01995	0.01542	0.06454
1019.12	-0.00861	-0.01498	0.03791	0.0206	0.01836	-0.00455	0.03065	-0.0092	-0.01831	0.09235
1019.84	-0.05463	-0.00202	0.03032	0.01278	-0.00781	0.0195	-0.01275	-0.00644	-0.00547	0.07747
1020.56	-0.0293	0.04537	-0.000672176	0.04084	0.0091	0.01387	0.0151	-0.00234	-0.00955	0.07517
1021.27	0.00174	-0.00169	-0.00581	0.01098	-0.01035	0.02889	-0.00354	0.000731877	0.01547	0.08885
1021.99	0.00416	0.0083	-0.00377	0.03011	0.02819	-0.02967	0.00606	-0.01032	-0.01642	0.0848
1022.71	0.03288	0.00333	0.01116	0.02958	-0.01548	-0.01745	-0.00656	0.00838	-0.00673	0.0722
1023.42	-0.00307	0.0147	0.00444	-0.0124	-0.02008	0.01528	0.0078	0.00196	-0.01307	0.07593
1024.14	-0.01252	0.00998	0.00445	0.00156	0.00184	-0.00735	-0.01006	-0.00395	-0.01866	0.09764
1024.86	0.00989	0.000140547	0.01029	0.00371	-0.01197	-0.00676	0.00893	-0.01607	0.03018	0.06547
1025.57	0.04391	-0.00888	-0.0205	0.0395	0.0115	-0.01121	-0.0023	0.03708	0.01691	0.06128
1026.29	-0.0042	0.00408	-0.00469	0.01988	-0.00399	0.00425	-0.01429	0.00308	-0.03645	0.11783
1027.01	0.0019	0.01404	0.00922	-0.00414	-0.01668	0.00569	0.01167	0.03586	0.01304	0.06903
1027.72	0.01479	0.00161	0.00269	-0.00572	0.00461	0.01428	-0.00294	0.01558	-0.00397	0.07784
1028.44	0.00829	0.00775	0.000960556	-0.000305788	0.00449	0.00441	-0.00323	0.01925	0.02635	0.06038
1029.15	-0.01136	0.02596	0.01855	-0.00424	-0.02349	0.02325	-0.01527	0.0147	0.00992	0.07496
1029.87	0.00252	-0.02085	-0.01144	-0.00717	-0.02128	-0.01165	0.01576	0.01589	-0.00204	0.08591
1030.59	0.00189	0.000510434	-0.0302	0.00321	-0.03233	0.00784	0.02824	0.04315	0.01346	0.09358
1031.3	-0.00275	-0.00243	0.01474	-0.02802	-0.04163	-0.01941	0.02199	-0.03926	0.01281	0.08838
1032.02	0.00327	0.03695	-0.00719	-0.01168	-0.01292	-0.000230337	0.000396095	-0.02243	0.05171	0.09086
1032.73	0.0046	-0.01639	-0.00208	-0.01695	0.000607408	-0.00109	0.00977	0.00685	0.01464	0.06213
1033.45	0.00763	0.02407	-0.000827422	0.01469	-0.01147	0.00517	0.03417	0.02025	0.01818	0.05993
1034.16	0.0236	0.02813	0.01995	0.03763	-0.00786	-0.02732	0.00201	0.01889	-0.02442	0.07583
1034.88	0.0351	0.02869	-0.00133	0.03217	0.01922	0.03901	0.00557	0.00969	-0.00154	0.06171
1035.6	0.000228016	0.03201	-0.00798	0.00549	0.01533	0.02873	0.00855	-0.000481144	-0.01784	0.08114
1036.31	-0.00577	-0.02041	0.000431658	0.0207	-0.02015	0.01363	0.01591	0.02237	-0.05439	0.08462
1037.03	0.02959	0.00395	-0.02836	0.00666	-0.00925	0.01266	-0.02092	0.01026	0.00509	0.06679
1037.74	0.02558	0.00738	0.01805	-0.01439	0.00859	-0.01321	-0.01023	-0.02715	-0.01057	0.02929
1038.46	-0.02156	-0.01496	-0.01264	0.02495	0.00603	0.0299	-0.00461	-0.000975858	-0.00527	0.09013
1039.17	-0.01958	-0.01311	-0.01548	-0.00304	-0.03646	-0.01764	0.01486	0.02037	-0.0185	0.09488
1039.89	-0.02777	0.03701	-0.03944	-0.00429	0.01167	0.01987	0.03254	0.02076	-0.02333	0.07323
1040.6	-0.00469	0.03808	-0.00881	0.0298	0.03923	-0.04348	0.01962	-0.000573132	0.01593	0.076
1041.31	0.01278	-0.01199	-0.0067	0.0198	0.02856	-0.01676	0.01634	0.00529	-0.01506	0.07942
1042.03	0.0233	0.02209	0.01931	-0.02961	-0.00181	0.04561	0.00753	0.05915	-0.00751	0.07474
1042.74	-0.00781	-0.02763	0.015	0.00605	-0.01063	0.02062	0.01854	0.02239	0.03272	0.07228
1043.46	0.02737	0.04941	0.01528	0.0317	-0.00818	-0.0271	-0.00255	-0.0044	0.00487	0.1049
1044.17	-0.028	0.01285	0.0026	0.00821	-0.01008	0.05088	0.00363	0.05121	0.0226	0.07264
1044.89	-0.00419	0.00416	0.01506	0.00267	-0.01478	0.00625	0.01974	0.03835	-0.03518	0.05343
1045.6	0.01996	0.00977	0.02021	0.02158	0.00544	-0.02169	0.03851	0.02147	0.01047	0.07796
1046.31	0.01352	0.01052	-0.01342	-0.00919	-0.03543	0.000499379	0.01321	-0.00803	0.00568	0.05303
1047.03	0.02176	0.01462	-0.01928	-0.00811	0.00904	-0.00821	0.00741	-0.00563	-0.03265	0.04836
1047.74	0.00865	0.02343	-0.0111	-0.02136	-0.00683	0.00877	0.0306	0.01794	-0.01618	0.05761
1048.46	-0.02533	-0.01706	0.00565	0.0034	-0.01581	0.00365	0.00244	0.00782	-0.02647	0.05791
1049.17	0.03111	0.000177395	0.00117	0.000808093	-0.01251	-0.01417	-0.01065	-0.00394	-0.0103	0.09916
1049.88	-0.000215925	-0.02336	-0.00887	0.00688	-0.02194	0.03251	-0.00969	0.000234091	0.00326	0.06061
1050.6	0.01511	-0.004	-0.01536	0.04402	0.00329	-0.00651	0.03408	0.04471	-0.02812	0.11663
1051.31	-0.04596	0.0447	0.00596	-0.01221	0.0025	-0.00316	-0.01855	0.02842	-0.00597	0.06223
1052.02	0.01867	-0.00825	-0.00162	0.03615	0.0132	-0.03005	-0.02125	0.01831	-0.00407	0.07795
1052.74	-0.03292	0.00885	-0.00362	-0.01984	0.0057	0.0114	-0.00648	0.02426	0.006	0.12407
1053.45	0.02272	0.0164	0.01183	0.0101	0.000933269	0.00121	0.01902	0.02262	0.03756	0.06982
1054.16	-0.01471	0.0221	0.00467	0.03881	0.0217	0.01986	-0.00582	0.02464	0.00698	0.07863
1054.88	-0.01957	0.00108	-0.01588	0.02456	0.01249	0.01466	0.03083	0.02446	0.00933	0.03398
1055.59	0.06462	0.04008	0.02522	-0.00871	0.02592	0.03904	0.04877	0.01183	-0.03268	0.02623
1056.3	-0.01669	0.0161	0.01482	0.00525	-0.05734	-0.01943	-0.00697	-0.01882	0.03397	0.08762
1057.01	-0.01269	-0.01799	-0.03888	0.000644646	-0.0382	0.01051	0.01101	-0.01336	-0.00127	0.07937
1057.73	0.00511	0.01015	0.03148	-0.02314	-0.01071	-0.03453	-0.03073	0.02052	0.00275	0.05551
1058.44	0.06219	0.0244	-0.00616	0.03862	0.01255	-0.02463	0.000341377	0.00205	0.01967	0.09159
1059.15	0.02301	0.02117	-0.02329	0.03405	0.01561	0.06535	0.01304	-0.0021	0.02421	0.0803
1059.86	0.01589	-0.02301	0.03844	-0.00763	-0.00864	0.01546	-0.01963	9.25418e-05	0.00726	0.03635
1060.58	0.01637	-0.02625	0.03666	0.0323	-0.01058	-0.00256	0.00066796	0.00457	-0.04169	0.02093
1061.29	-0.00666	0.05966	-0.02081	-0.01782	0.01136	-0.02739	-0.04158	0.02273	-0.00996	0.10586
1062	-0.01778	-0.01424	0.0085	0.03837	-0.0224	0.01691	0.02921	0.006	0.01883	0.10282
1062.71	0.03215	-0.08688	-0.03816	0.01441	-0.00454	0.00836	0.00459	0.02563	0.00297	0.02565
1063.42	-0.01977	-0.01771	-0.02457	-0.02038	0.01464	0.0175	0.04096	0.01505	-0.00188	0.09238
1064.14	0.01857	0.00799	-0.02441	0.0049	-0.02448	-0.01139	-0.00849	0.00502	0.04645	0.06571
1064.85	-0.00121	0.02198	-0.00357	0.00726	-0.04746	0.02766	0.03326	0.0022	0.0044	0.04952
1065.56	-0.02119	0.00171	0.02837	0.04081	0.03553	-0.000714434	0.03995	-0.01727	-0.000786442	0.09115
1066.27	-0.000129935	0.01601	0.03333	0.00276	-0.03737	0.03912	0.04406	0.02454	0.00922	0.05326
1066.98	0.02846	0.0689	-0.01359	0.00595	0.00519	0.04056	-0.00519	0.05485	-0.01844	0.05229
1067.69	0.01792	-0.01807	-0.01229	-0.02964	0.00254	-0.01094	0.01538	0.03785	-0.0013	0.05995
1068.4	-0.01383	0.02574	0.00129	-0.00764	0.02996	-0.03817	0.03277	0.00763	-0.03252	0.02745
1069.12	-0.0254	-0.00637	0.0088	-0.02215	0.01761	0.01837	0.00891	0.00279	0.02183	0.05321
1069.83	-0.0204	0.039	-0.01416	0.01785	-0.03471	0.02848	0.0193	0.03349	-0.01021	0.05396
1070.54	0.02088	-0.03378	-0.000813299	0.03962	0.03551	0.02858	-0.02767	0.01708	0.04015	0.07054
1071.25	0.00115	-0.01601	-0.02367	-0.02337	-0.02524	0.04531	0.02096	-0.00763	0.02537	0.06449
1071.96	-0.03763	-0.03381	0.01257	-0.01734	-0.02398	-0.01881	-0.00857	-0.01644	0.01952	0.0783
1072.67	-0.00711	0.01145	0.01656	-0.00202	-0.0419	0.03913	-0.00206	0.01882	-0.04274	0.09125
1073.38	0.00443	-0.03604	-0.02984	0.0202	-0.01991	0.01194	0.01836	0.01259	-0.01936	0.06344
1074.09	0.00192	-0.0039	-0.02934	0.04185	-0.00356	0.01523	0.01286	0.00895	0.08628	0.04015
1074.8	0.02569	-0.01274	0.00359	0.02732	-0.02741	0.05532	0.05111	-0.04059	-0.00589	0.06299
1075.51	0.00152	0.01861	-0.02847	-0.01124	0.01335	0.04953	-0.02379	-0.02006	0.00704	0.0659
1076.22	0.03286	0.03728	-0.00589	-0.00817	0.00372	0.01766	0.00933	0.03898	-0.01409	0.08652
1076.93	-0.03582	0.03359	-0.00262	0.00564	-0.03834	0.00254	-0.05082	-0.02103	0.01048	0.05468
1077.64	-0.0178	-0.00469	-0.01877	-0.0037	-0.02641	-0.01271	0.05309	0.000975793	0.0203	0.06974
1078.35	0.00578	0.000910049	-0.00284	0.05714	-0.01822	0.02937	0.02882	0.00486	0.01244	0.06163
1079.06	-0.04749	0.03191	-0.000307657	-0.00496	-0.02039	0.000661993	-0.01754	0.06129	-0.01131	0.10851
1079.77	-0.10541	0.07111	0.0104	0.01841	-0.01485	-0.00193	0.02439	0.03783	0.02419	0.05582
1080.48	0.04828	-0.00279	0.01112	-0.00073945	0.02761	0.046	-0.000739373	-0.0083	-0.02523	0.05468
1081.19	0.06352	0.05434	-0.0024	-0.04711	-0.03504	0.02561	0.01709	0.0123	0.05101	0.06579
1081.9	0.01883	-0.03471	0.04523	0.00244	-0.00204	0.00936	-0.00335	0.00889	0.05124	0.05355
1082.61	-0.00649	0.04553	-0.01547	0.00721	-0.03065	-0.00151	-0.02854	0.03661	-0.06663	0.07136
1083.32	0.03255	0.02737	0.000608846	0.00142	0.00761	0.02717	0.00313	0.00561	0.01006	0.08716
1084.03	0.05904	-0.01321	0.00663	0.05175	0.04053	0.02741	-0.01279	0.00926	0.0066	0.10008
1084.74	-0.03515	0.01025	-0.00405	0.00689	-0.00689	0.03111	-0.02969	0.01654	0.03411	0.07947
1085.45	0.02215	-0.04645	-0.01613	-0.01252	-0.01858	0.00637	-0.01211	0.04943	-0.05109	0.11086
1086.16	-0.067	0.0259	0.0155	0.06371	0.01057	0.02497	-0.0391	-0.01197	-0.03606	0.0803
1086.87	-0.0136	-0.0406	0.01072	-0.01043	0.00855	0.02776	0.03395	0.0262	0.03063	0.09625
1087.58	0.07151	-0.05693	-0.00432	-0.01783	-0.02534	-0.01734	0.02294	-0.01946	-0.03495	0.07777
1088.29	-0.00246	0.01137	-0.00688	0.02451	-0.00341	0.03622	0.05018	0.0555	0.02003	0.0576
1088.99	0.04313	-0.03316	-0.01431	-0.02307	0.01961	0.03145	0.03377	0.03086	-0.000364132	0.06011
1089.7	0.00957	-0.01175	-0.07406	0.02759	-0.06848	0.05408	0.02494	0.00435	-0.0258	0.0883
1090.41	0.0419	-0.01592	-0.02006	0.05278	-0.02755	0.0423	0.03369	0.00929	0.02616	0.0897
1091.12	-0.01756	0.03459	0.01092	0.03042	-0.01981	0.00143	-0.0309	0.01465	-0.03939	0.07779
1091.83	0.0087	-0.01899	0.00472	0.02849	0.00844	-0.01539	-0.00638	-0.00535	0.05569	0.09633
1092.54	0.01649	0.00531	0.00869	0.02572	0.0174	-0.04286	-0.01532	0.0444	0.03223	0.07723
1093.24	-0.000932294	0.02387	0.02078	-0.03525	-0.03553	-0.00583	0.03389	0.03637	0.06561	0.04857
1093.95	-0.05211	0.04246	-0.00762	0.02398	-0.01606	0.02421	-0.00453	0.01725	-0.00933	0.09037
1094.66	-0.01243	0.01591	-0.02677	0.0241	0.01971	0.02235	-0.00751	0.02917	0.01067	0.05892
1095.37	0.02413	0.01367	-0.01063	-0.01977	0.02956	0.01301	0.02063	-0.04146	-0.01703	0.03124
1096.08	0.02873	0.03102	-0.02806	0.0231	0.00382	0.01065	-0.00882	0.00132	0.01116	0.03246
1096.78	-0.03983	0.00238	0.02298	0.01461	-0.01451	0.04888	0.02712	0.03273	0.07356	0.03545
1097.49	0.01532	-0.00495	-0.01073	-0.02131	-0.02343	0.03986	0.03912	0.03695	-0.00767	0.13718
1098.2	0.00474	0.0072	-0.03922	0.04087	-0.00777	0.04628	0.03	0.000435295	0.01111	0.04257
1098.91	-0.01157	0.04152	-0.03533	0.02487	-0.05332	0.01956	0.04255	0.03889	-0.03357	0.08647
1099.61	0.01061	0.00311	-0.00493	0.068	-0.00623	-0.02038	0.00548	-0.00623	0.03577	0.10111
1100.32	-0.05085	-0.05698	-0.04235	-0.01311	0.00262	0.03244	0.02346	0.02257	0.04437	0.06801
1101.03	0.01667	0.00218	0.01092	0.02563	-0.01466	0.03105	-0.01291	0.0058	-0.00202	0.04208
1101.74	0.02421	-0.00853	-0.01045	0.0432	-0.00987	0.07897	0.00389	0.02549	-0.00512	0.08656
1102.44	-0.0266	0.02105	0.0147	0.01402	-0.00912	0.04031	0.00543	0.05731	0.02947	0.05111
1103.15	-0.04285	-0.02168	0.01209	-0.0183	0.00739	-0.00393	-0.00143	0.03159	-0.00864	0.06299
1103.86	-0.02525	0.0464	-0.01968	0.01666	-0.05177	0.02879	-0.01561	0.03758	-0.01728	0.03345
1104.56	0.02194	0.08116	-0.03734	0.01814	-0.02266	0.0372	-0.01371	0.00278	0.05649	0.06089
1105.27	0.05427	0.02696	-0.01394	0.03017	-0.01342	0.0348	-0.02642	0.00767	0.0155	0.07283
1105.98	-0.03617	0.02697	-0.00493	0.03171	0.01716	0.04227	0.01872	0.0078	0.04136	0.04437
1106.68	-0.02774	0.00547	-0.03726	0.00441	0.02533	0.01272	0.00319	0.03984	0.00205	0.06417
1107.39	0.01338	0.04161	-0.01232	0.03218	-0.05547	0.02206	-0.01717	0.04144	-0.02358	0.06212
1108.1	0.03342	0.02949	-0.02706	-0.04714	0.0277	0.0477	0.00132	-0.00524	0.02466	0.05402
1108.8	0.01114	0.01122	0.000932684	0.03344	-0.00869	0.07903	0.00945	0.02846	0.000647174	0.03865
1109.51	0.01413	-0.07435	-0.05894	-0.01514	-0.01787	0.0356	-0.01767	0.0398	0.03458	0.06352
1110.21	-0.08453	0.04975	-0.06098	-0.00651	-0.02766	0.02964	0.01755	0.00511	0.02587	0.04944
1110.92	0.03564	-0.03489	0.000883481	-0.03211	0.0027	0.03425	-0.00594	0.00294	0.01489	0.06402
1111.63	-0.00164	-0.02205	-0.01542	-0.01954	-0.02279	0.05619	0.02083	0.05226	-0.00264	0.03105
1112.33	0.01366	0.01362	0.00458	0.01094	0.00111	0.0363	0.0249	0.0047	0.02499	0.06497
1113.04	-0.02921	0.00204	-0.02793	0.03147	0.008	0.04104	0.01174	0.03075	0.02839	0.06285
1113.74	0.01778	-0.00348	-0.01254	0.02451	-0.0257	0.04744	0.02646	0.0203	-0.0121	0.05559
1114.45	0.01002	0.03123	-0.03709	-0.00219	0.0149	0.04791	-0.01298	0.02609	0.01938	0.05937
1115.15	0.02459	-0.0277	-0.00927	0.0407	-0.02075	0.00491	-0.00154	0.00574	-0.00768	0.02984
1115.86	0.00835	0.01946	-0.05488	0.01896	0.00608	0.03851	-0.000156662	0.04226	-0.00182	0.03879
1116.57	0.02305	0.03783	-0.00593	0.00759	-0.02419	0.04948	-0.01632	0.03443	-0.02566	0.07464
1117.27	-0.05078	0.03465	-0.0289	-0.02329	0.01339	0.0438	-0.01583	0.01835	0.04311	0.04366
1117.98	-0.00884	0.04751	-0.04332	-0.02245	0.00972	0.02415	0.02696	0.01909	0.00551	0.06424
1118.68	-0.01504	-0.03137	-0.04659	0.01296	-0.01681	0.01339	-0.03063	0.02463	0.01143	0.05918
1119.39	-0.02571	0.02002	-0.03125	0.01148	-0.04433	0.03862	0.00598	0.05125	0.00851	0.05612
1120.09	0.07118	-0.00137	-0.01342	0.00496	-0.02315	0.01497	0.01006	0.01222	-0.0042	0.04077
1120.8	-0.00281	0.01457	-0.03082	0.01423	-0.02152	0.02017	-0.00548	0.0216	0.01214	0.06394
1121.5	-0.04258	-0.00123	-0.0279	0.02616	-0.00415	0.02648	-9.78448e-05	-0.00987	0.01004	0.06353
1122.2	0.01933	0.03951	-0.03427	-0.00693	-0.01333	0.03607	-0.02102	0.03402	-0.00957	0.05557
										0.03402
