# Supplementary material for: Chiral plasmonic superlattices from template-assisted assembly of achiral nanoparticles
Source: Nat Commun. 2025 Feb 16;16:1687. doi: 10.1038/s41467-025-56999-0 (PMC11830766; doi:10.1038/s41467-025-56999-0)
Supplement: Supplementary file 3 — Source Data [file 41467_2025_56999_MOESM3_ESM.zip › source data/Suppl.Fig/Suppl. Fig. 19 NPs concentration/Au 27nm transmittance.xlsx]

## Sheet: Sheet1
	27nm 15mM L-	27nm 15mM R-	27nm 30mM L-	27nm 30mM R-	27nm 50mM L-	27nm 50mM R-	27nm 75mM L-	27nm 75mM R-	27nm 100mM L-	27nm 100mM R-
351.607	0.60813	0.58565	0.6689	0.69119	0.79422	0.80958	0.58925	0.56762	0.66049	0.58974
352.39	0.58595	0.5805	0.6518	0.70168	0.78668	0.80444	0.57979	0.58015	0.66097	0.59874
353.172	0.5828	0.58269	0.64615	0.70536	0.78532	0.81117	0.56687	0.59765	0.67471	0.61518
353.954	0.57696	0.55615	0.60808	0.69488	0.78046	0.80642	0.57871	0.5637	0.64478	0.57976
354.737	0.61935	0.58703	0.63514	0.69637	0.78657	0.79581	0.56565	0.5693	0.66963	0.58773
355.519	0.5763	0.58211	0.64693	0.70576	0.78914	0.81036	0.57682	0.55409	0.65984	0.58803
356.301	0.59345	0.5693	0.63606	0.6845	0.79004	0.80301	0.5693	0.58926	0.68463	0.5986
357.083	0.58466	0.56323	0.69097	0.72026	0.76948	0.78603	0.57927	0.59236	0.65755	0.58727
357.865	0.55851	0.58554	0.66377	0.71643	0.78201	0.7613	0.5527	0.58144	0.67424	0.56926
358.647	0.57895	0.5768	0.64693	0.70734	0.77906	0.7914	0.56853	0.58134	0.66812	0.56385
359.429	0.56844	0.56078	0.64897	0.73089	0.7737	0.78641	0.61038	0.60276	0.66581	0.58326
360.211	0.59191	0.57813	0.65222	0.68691	0.78854	0.78534	0.57398	0.582	0.67128	0.57237
360.993	0.57007	0.57751	0.63011	0.68542	0.78342	0.78215	0.55953	0.58537	0.66809	0.58036
361.775	0.57863	0.55823	0.65172	0.71086	0.74923	0.78772	0.5588	0.56863	0.64485	0.56347
362.557	0.59266	0.55325	0.61707	0.67635	0.76329	0.79409	0.56291	0.55112	0.63688	0.55331
363.338	0.57722	0.5802	0.65097	0.69135	0.79467	0.81302	0.56184	0.5789	0.63525	0.54488
364.12	0.57107	0.57312	0.62869	0.69104	0.7664	0.77436	0.57903	0.59365	0.64415	0.58333
364.902	0.56245	0.54598	0.65542	0.67879	0.76341	0.78842	0.56412	0.57347	0.63358	0.56628
365.683	0.5817	0.5779	0.67829	0.6737	0.76753	0.76683	0.5712	0.57661	0.63129	0.56211
366.464	0.55582	0.55618	0.63467	0.69553	0.78122	0.74423	0.56699	0.57911	0.65394	0.56202
367.246	0.56064	0.54193	0.62722	0.68115	0.75659	0.77286	0.54525	0.55683	0.6525	0.57428
368.027	0.57132	0.55751	0.64225	0.70146	0.79443	0.78896	0.55234	0.56213	0.6527	0.56557
368.808	0.56099	0.56354	0.62214	0.68866	0.76649	0.80566	0.57342	0.56652	0.62628	0.5639
369.589	0.54234	0.56423	0.64932	0.67152	0.74118	0.79035	0.55378	0.55086	0.64519	0.54891
370.371	0.55189	0.54501	0.61858	0.70155	0.77122	0.8	0.53952	0.56246	0.63643	0.54973
371.152	0.55973	0.53816	0.61083	0.65749	0.76283	0.76762	0.52642	0.54987	0.61246	0.53381
371.933	0.55843	0.56489	0.64605	0.65534	0.78418	0.79655	0.54243	0.5621	0.63209	0.53939
372.713	0.53966	0.56135	0.63344	0.69966	0.77326	0.78084	0.51726	0.54093	0.61567	0.5318
373.494	0.53398	0.53333	0.61954	0.65989	0.76495	0.75746	0.53012	0.55062	0.627	0.55355
374.275	0.54268	0.53286	0.61486	0.6875	0.75693	0.75708	0.5312	0.52206	0.6314	0.54118
375.056	0.55092	0.54104	0.60826	0.66427	0.78607	0.76901	0.52072	0.5227	0.61955	0.52609
375.837	0.53056	0.5127	0.625	0.65379	0.74417	0.75808	0.51817	0.52383	0.61527	0.51151
376.617	0.54366	0.53189	0.59898	0.65903	0.77901	0.75516	0.51843	0.52046	0.61959	0.51114
377.398	0.52414	0.51938	0.61409	0.64717	0.7671	0.76388	0.49931	0.52102	0.60693	0.51195
378.178	0.52296	0.51783	0.60047	0.66628	0.74821	0.78371	0.50415	0.50086	0.61318	0.52614
378.959	0.5112	0.51544	0.6	0.65827	0.76339	0.77384	0.48949	0.50845	0.63036	0.50715
379.739	0.50075	0.50791	0.592	0.64061	0.74834	0.75039	0.49961	0.50288	0.61515	0.50092
380.519	0.51745	0.51776	0.58654	0.66123	0.75998	0.77576	0.49478	0.50738	0.60057	0.50157
381.299	0.51693	0.50296	0.59899	0.62437	0.75303	0.76302	0.4819	0.50663	0.60259	0.50131
382.08	0.51213	0.50751	0.59336	0.65633	0.7598	0.74142	0.48568	0.49213	0.60791	0.49081
382.86	0.5025	0.51334	0.5928	0.64785	0.75314	0.75866	0.48384	0.50165	0.61158	0.49986
383.64	0.50181	0.50504	0.5863	0.62858	0.75734	0.75326	0.48929	0.50056	0.60095	0.48455
384.42	0.50453	0.50071	0.58152	0.64606	0.75881	0.77994	0.47543	0.48349	0.5957	0.49148
385.2	0.4955	0.49578	0.60227	0.6394	0.75512	0.74294	0.47936	0.48842	0.60204	0.48324
385.98	0.49497	0.49938	0.58646	0.62171	0.76034	0.76098	0.48032	0.48918	0.59879	0.48258
386.759	0.49785	0.49881	0.58657	0.62658	0.74836	0.7515	0.47848	0.47852	0.59298	0.47703
387.539	0.49308	0.4918	0.58521	0.63332	0.75206	0.77527	0.46954	0.48531	0.58963	0.48243
388.319	0.49497	0.50644	0.5794	0.64079	0.75693	0.76436	0.47906	0.48729	0.58668	0.482
389.098	0.48811	0.49679	0.59224	0.63213	0.76249	0.76243	0.47192	0.48303	0.59713	0.47085
389.878	0.49095	0.49991	0.57204	0.63669	0.75108	0.75881	0.47891	0.48799	0.58828	0.48109
390.657	0.49439	0.49096	0.58288	0.63137	0.7558	0.74612	0.46549	0.47806	0.59771	0.4735
391.437	0.50234	0.50229	0.57404	0.6339	0.74702	0.76135	0.46965	0.48036	0.59479	0.47329
392.216	0.4944	0.5004	0.56885	0.63403	0.76335	0.76963	0.46963	0.48332	0.59761	0.47631
392.995	0.49349	0.49696	0.57209	0.63095	0.76216	0.75551	0.47387	0.48766	0.5938	0.47554
393.775	0.49078	0.4971	0.57838	0.62562	0.75011	0.75078	0.46476	0.48699	0.58904	0.48338
394.554	0.49269	0.50192	0.57386	0.63381	0.7536	0.75236	0.46533	0.48747	0.59877	0.46947
395.333	0.49644	0.49602	0.57367	0.62502	0.74987	0.76353	0.46977	0.48856	0.60301	0.47002
396.112	0.49261	0.50137	0.57688	0.64107	0.74672	0.7732	0.47671	0.47801	0.59495	0.47338
396.891	0.49432	0.49294	0.58169	0.62758	0.75727	0.75761	0.47654	0.48587	0.59786	0.47801
397.67	0.49466	0.49835	0.58753	0.63041	0.75498	0.74737	0.4684	0.47553	0.58745	0.47768
398.449	0.49215	0.50059	0.57603	0.63998	0.7574	0.75716	0.4663	0.48531	0.59547	0.47684
399.228	0.49573	0.50119	0.57605	0.63594	0.74995	0.75853	0.47532	0.48609	0.5898	0.47891
400.006	0.49125	0.50174	0.577	0.63179	0.75713	0.75599	0.47614	0.48296	0.59797	0.4757
400.785	0.49899	0.49948	0.58121	0.63099	0.74387	0.7578	0.47398	0.48663	0.59628	0.47972
401.564	0.49722	0.49837	0.57605	0.63611	0.75631	0.76517	0.4708	0.48789	0.59754	0.48161
402.342	0.4947	0.50052	0.57727	0.63399	0.75321	0.74981	0.46607	0.48746	0.59657	0.48093
403.121	0.49604	0.50518	0.57504	0.63322	0.75707	0.75775	0.47284	0.48545	0.58932	0.47928
403.899	0.49557	0.508	0.57817	0.63253	0.75684	0.75012	0.47246	0.48617	0.59946	0.47282
404.677	0.5014	0.50527	0.57903	0.63056	0.75693	0.75953	0.47349	0.49204	0.59802	0.47919
405.456	0.49365	0.50552	0.58876	0.6365	0.75886	0.75571	0.47489	0.48873	0.59458	0.47845
406.234	0.5003	0.50409	0.57793	0.62843	0.75867	0.7647	0.47367	0.48831	0.59639	0.47708
407.012	0.49893	0.50163	0.58128	0.63931	0.75823	0.76252	0.47681	0.48901	0.59975	0.48271
407.79	0.49836	0.50509	0.58087	0.64245	0.75863	0.7616	0.47431	0.48953	0.5944	0.47553
408.568	0.5005	0.50286	0.58435	0.64069	0.76199	0.76073	0.4724	0.49101	0.60129	0.48018
409.346	0.49907	0.50685	0.57961	0.63993	0.75747	0.76115	0.47752	0.49624	0.59625	0.48013
410.124	0.50257	0.50528	0.58809	0.63611	0.75931	0.76084	0.48215	0.49512	0.59799	0.4813
410.902	0.50158	0.5044	0.58149	0.63773	0.76028	0.75382	0.47987	0.49316	0.6009	0.48163
411.68	0.49993	0.50873	0.58204	0.64314	0.7631	0.76172	0.47746	0.49269	0.59826	0.48263
412.457	0.502	0.50666	0.5893	0.63434	0.7576	0.75994	0.47942	0.49613	0.59688	0.48605
413.235	0.50145	0.50605	0.57859	0.64209	0.75516	0.76057	0.47879	0.48906	0.60407	0.48191
414.013	0.50472	0.50911	0.58507	0.63843	0.75098	0.75896	0.48078	0.49337	0.60326	0.48579
414.79	0.50182	0.50614	0.58799	0.64089	0.76031	0.75627	0.48056	0.49286	0.59787	0.48434
415.568	0.50345	0.51136	0.58693	0.64124	0.76261	0.75866	0.48213	0.49124	0.60321	0.48695
416.345	0.50054	0.5102	0.5905	0.63907	0.76012	0.76014	0.48139	0.4987	0.60555	0.48932
417.122	0.50366	0.51098	0.59062	0.64021	0.7612	0.76317	0.47958	0.49541	0.60012	0.48832
417.9	0.50441	0.51112	0.59323	0.64104	0.76412	0.76773	0.48192	0.49835	0.60184	0.48804
418.677	0.50214	0.51144	0.58686	0.63777	0.75527	0.75993	0.48316	0.4965	0.60512	0.48829
419.454	0.50439	0.51179	0.59167	0.63971	0.76531	0.76714	0.4838	0.49754	0.60299	0.48878
420.231	0.507	0.51362	0.5879	0.64321	0.75767	0.75773	0.47977	0.49554	0.60296	0.49012
421.008	0.50709	0.51259	0.59163	0.64552	0.76147	0.76641	0.48461	0.4986	0.60789	0.48993
421.785	0.51	0.51061	0.59199	0.64621	0.75698	0.76247	0.48474	0.50337	0.60555	0.4901
422.562	0.50755	0.51545	0.59632	0.64655	0.76019	0.76656	0.48541	0.50124	0.60009	0.49193
423.339	0.50809	0.51108	0.59495	0.64637	0.7649	0.76171	0.48737	0.49999	0.60755	0.49329
424.116	0.50943	0.51803	0.59709	0.64618	0.76405	0.7674	0.48641	0.5007	0.60701	0.49361
424.892	0.50864	0.51372	0.59111	0.6415	0.76315	0.76547	0.48939	0.50038	0.60831	0.49353
425.669	0.51085	0.51586	0.59607	0.64733	0.76694	0.75941	0.4892	0.50158	0.60782	0.49204
426.445	0.51156	0.51531	0.59639	0.64651	0.75992	0.76432	0.49039	0.5016	0.60702	0.49575
427.222	0.51069	0.51307	0.59511	0.64516	0.76303	0.76278	0.49269	0.50246	0.60669	0.49762
427.998	0.5116	0.51956	0.59592	0.64663	0.76393	0.76421	0.4892	0.50251	0.60611	0.49676
428.775	0.51395	0.52087	0.5974	0.65063	0.76807	0.76481	0.49283	0.50277	0.60821	0.49555
429.551	0.51204	0.51813	0.59375	0.64957	0.76558	0.76509	0.49156	0.50302	0.60803	0.4948
430.327	0.51349	0.51616	0.59318	0.64612	0.76565	0.76683	0.49187	0.50597	0.60725	0.49799
431.104	0.51659	0.51807	0.5984	0.65307	0.76498	0.76887	0.49447	0.50263	0.61219	0.49833
431.88	0.51448	0.51934	0.60051	0.64703	0.76239	0.76811	0.49233	0.5093	0.61051	0.50022
432.656	0.51598	0.51992	0.59763	0.64692	0.76882	0.76446	0.49462	0.50834	0.61128	0.49884
433.432	0.51728	0.5205	0.59928	0.65101	0.76445	0.76349	0.49351	0.50526	0.61179	0.50229
434.208	0.51578	0.52086	0.60189	0.65079	0.76697	0.76304	0.49415	0.50757	0.61215	0.50378
434.983	0.51943	0.51936	0.60255	0.65001	0.76713	0.76576	0.49568	0.50766	0.61136	0.50245
435.759	0.51604	0.52099	0.60266	0.65296	0.76812	0.76728	0.49785	0.51071	0.61327	0.50359
436.535	0.51871	0.52204	0.60119	0.65294	0.76269	0.76891	0.49785	0.51099	0.61017	0.50558
437.311	0.51804	0.52115	0.60103	0.65332	0.76939	0.76777	0.50002	0.5087	0.61504	0.50341
438.086	0.52003	0.52334	0.6034	0.65318	0.77007	0.76803	0.50068	0.51057	0.61201	0.50508
438.862	0.52253	0.52183	0.60467	0.6536	0.76698	0.76578	0.5001	0.51097	0.61544	0.50547
439.637	0.52337	0.52378	0.60374	0.65429	0.76697	0.77061	0.5002	0.51268	0.61703	0.50569
440.413	0.52097	0.52455	0.60608	0.6547	0.76818	0.76857	0.5015	0.51417	0.61456	0.50676
441.188	0.52143	0.5266	0.60641	0.65243	0.76961	0.769	0.50271	0.51376	0.61276	0.50729
441.963	0.52326	0.52589	0.60627	0.65472	0.76776	0.77228	0.50289	0.51363	0.61448	0.50925
442.739	0.52488	0.52675	0.60765	0.65385	0.76775	0.76943	0.50331	0.5137	0.61551	0.5087
443.514	0.52448	0.52772	0.60743	0.65413	0.76626	0.77044	0.50394	0.51366	0.61674	0.51005
444.289	0.52412	0.52848	0.60706	0.65486	0.77354	0.77348	0.50734	0.51692	0.61703	0.51147
445.064	0.52637	0.52843	0.60818	0.65492	0.76843	0.7725	0.50515	0.5157	0.618	0.51193
445.839	0.52572	0.53247	0.60725	0.65536	0.77217	0.77258	0.50573	0.51657	0.61838	0.51196
446.614	0.52897	0.53071	0.60761	0.6569	0.76819	0.77438	0.50547	0.51878	0.62083	0.51338
447.389	0.5287	0.5312	0.61268	0.65729	0.76864	0.77456	0.50828	0.51725	0.62023	0.51447
448.163	0.52821	0.53157	0.6084	0.65612	0.77029	0.77302	0.5077	0.51721	0.62065	0.51507
448.938	0.52857	0.53334	0.60893	0.65726	0.77154	0.7741	0.50945	0.51705	0.62151	0.51529
449.713	0.53149	0.53342	0.6115	0.65813	0.77126	0.77404	0.50842	0.51954	0.62152	0.51827
450.487	0.53122	0.53241	0.60947	0.66141	0.77369	0.77705	0.50946	0.52109	0.62153	0.51512
451.262	0.53062	0.5336	0.61348	0.65936	0.77364	0.77238	0.51281	0.51856	0.62201	0.51637
452.036	0.53231	0.53311	0.6131	0.65902	0.77177	0.77613	0.51265	0.52236	0.62279	0.51746
452.811	0.53246	0.53721	0.61491	0.65861	0.77613	0.77288	0.51284	0.52264	0.62268	0.51769
453.585	0.53404	0.53682	0.61414	0.65954	0.77295	0.77827	0.51381	0.52291	0.62397	0.5182
454.359	0.53333	0.5368	0.61475	0.6601	0.77096	0.77365	0.51602	0.5233	0.62372	0.52032
455.133	0.53421	0.54099	0.61746	0.66384	0.7744	0.77444	0.51534	0.52595	0.626	0.52153
455.907	0.53666	0.53955	0.61452	0.66152	0.77359	0.77771	0.51699	0.52423	0.62657	0.52113
456.682	0.53718	0.53856	0.61684	0.66422	0.77142	0.77443	0.51732	0.52649	0.62743	0.52198
457.456	0.53621	0.54019	0.61588	0.66292	0.77471	0.77591	0.51811	0.52578	0.6276	0.52278
458.229	0.53843	0.54224	0.61712	0.66243	0.77606	0.77527	0.51749	0.52791	0.62636	0.52192
459.003	0.53806	0.54227	0.61914	0.66234	0.77533	0.77583	0.51992	0.52731	0.62932	0.52458
459.777	0.53933	0.54317	0.61628	0.66666	0.77388	0.77603	0.52076	0.52954	0.63081	0.52557
460.551	0.54057	0.54497	0.61959	0.66446	0.77282	0.77567	0.5225	0.52898	0.62979	0.52477
461.325	0.54174	0.54627	0.62072	0.66493	0.77459	0.77943	0.52206	0.52997	0.63182	0.52679
462.098	0.54079	0.54644	0.6215	0.66509	0.77458	0.77826	0.5227	0.52868	0.63136	0.52801
462.872	0.54334	0.54657	0.62063	0.66808	0.77762	0.77609	0.52425	0.53125	0.63187	0.52894
463.645	0.54333	0.54803	0.61937	0.66652	0.77616	0.77478	0.52382	0.53066	0.63208	0.52867
464.419	0.54295	0.54832	0.62137	0.66732	0.77602	0.77967	0.5237	0.53313	0.63173	0.52918
465.192	0.54552	0.54883	0.62043	0.66891	0.77745	0.77607	0.52527	0.53258	0.63302	0.52923
465.965	0.54531	0.54912	0.62285	0.66709	0.77801	0.77719	0.52595	0.53242	0.63352	0.53196
466.738	0.54525	0.54953	0.62373	0.66952	0.77699	0.78064	0.52757	0.5343	0.6341	0.53146
467.512	0.54746	0.55024	0.62268	0.66803	0.77743	0.77872	0.52683	0.5355	0.63606	0.53053
468.285	0.54739	0.55178	0.62565	0.66957	0.77938	0.7789	0.52829	0.53516	0.63531	0.53331
469.058	0.54874	0.55107	0.62609	0.67025	0.77542	0.77823	0.53001	0.536	0.63757	0.53358
469.831	0.54839	0.55266	0.62291	0.67003	0.77538	0.77914	0.52972	0.53737	0.63651	0.53233
470.603	0.54853	0.55303	0.62304	0.67108	0.77629	0.78035	0.53021	0.53759	0.63721	0.53529
471.376	0.55012	0.554	0.62672	0.66953	0.77871	0.78109	0.53	0.53825	0.63801	0.53476
472.149	0.55211	0.55333	0.62601	0.67133	0.77663	0.77784	0.53194	0.54023	0.6373	0.53627
472.922	0.55114	0.55599	0.62733	0.67174	0.77933	0.77956	0.5334	0.54024	0.63871	0.53664
473.694	0.55143	0.55701	0.62687	0.67277	0.78024	0.78139	0.53182	0.53932	0.63943	0.53664
474.467	0.5526	0.55776	0.62535	0.67382	0.7777	0.77986	0.53391	0.54002	0.63872	0.53858
475.239	0.55381	0.55755	0.62633	0.6732	0.77799	0.78129	0.5339	0.54171	0.63992	0.53883
476.012	0.55395	0.55791	0.62803	0.6731	0.77997	0.7799	0.53433	0.54309	0.64009	0.54043
476.784	0.55486	0.55788	0.62899	0.67404	0.77956	0.77981	0.5348	0.54284	0.64131	0.53882
477.556	0.55554	0.56028	0.62903	0.67519	0.77802	0.78064	0.53412	0.5434	0.64161	0.54087
478.329	0.55591	0.55935	0.62876	0.67624	0.77778	0.7821	0.53665	0.54438	0.64181	0.54036
479.101	0.55765	0.56099	0.63013	0.67482	0.77658	0.78117	0.53598	0.5447	0.64346	0.54084
479.873	0.55778	0.56228	0.62834	0.67494	0.77956	0.78008	0.53669	0.5465	0.64313	0.54099
480.645	0.55735	0.56159	0.6303	0.6764	0.77653	0.78155	0.53775	0.54501	0.64208	0.5421
481.417	0.55863	0.5606	0.63113	0.6752	0.77825	0.78077	0.53765	0.54739	0.6424	0.54196
482.189	0.55798	0.56188	0.63134	0.67606	0.78019	0.78136	0.53789	0.54653	0.64338	0.5427
482.961	0.55847	0.56207	0.62878	0.67614	0.77933	0.7816	0.53682	0.54736	0.64378	0.5429
483.732	0.55881	0.56441	0.63093	0.67813	0.77983	0.78269	0.53855	0.54596	0.64353	0.54258
484.504	0.55844	0.56324	0.63058	0.67678	0.77784	0.78118	0.53862	0.54868	0.64464	0.54348
485.276	0.55822	0.56262	0.63093	0.67697	0.77948	0.78237	0.53907	0.54837	0.64308	0.5429
486.047	0.55908	0.56294	0.6304	0.67709	0.77846	0.78053	0.53987	0.5481	0.6452	0.54335
486.819	0.5583	0.563	0.63165	0.67704	0.77737	0.78105	0.53898	0.5488	0.64398	0.54351
487.59	0.55853	0.56409	0.63149	0.67689	0.77763	0.77964	0.53983	0.54834	0.64363	0.544
488.362	0.55904	0.56243	0.63204	0.67626	0.77678	0.7809	0.53952	0.54751	0.64272	0.54323
489.133	0.56038	0.56453	0.62805	0.67724	0.77684	0.77987	0.53875	0.54718	0.6441	0.54356
489.904	0.55782	0.56451	0.62905	0.6757	0.77697	0.78054	0.53816	0.54792	0.64269	0.54324
490.675	0.5586	0.56232	0.62865	0.67589	0.77616	0.78012	0.53814	0.54728	0.64199	0.54275
491.446	0.55849	0.56337	0.62789	0.67697	0.77707	0.77975	0.53813	0.54744	0.64114	0.54314
492.217	0.5567	0.56197	0.6283	0.67607	0.77703	0.77978	0.53668	0.54646	0.64231	0.54213
492.988	0.55705	0.56206	0.62647	0.67639	0.77472	0.77882	0.53598	0.54713	0.6408	0.54164
493.759	0.55687	0.56	0.62677	0.67453	0.77454	0.77787	0.53551	0.54507	0.64126	0.54083
494.53	0.55499	0.56007	0.62502	0.674	0.7741	0.77893	0.53523	0.54474	0.63851	0.54047
495.301	0.55429	0.56045	0.62494	0.67425	0.77439	0.77674	0.53552	0.5439	0.63891	0.53859
496.072	0.55285	0.55847	0.62271	0.67396	0.77298	0.77663	0.53319	0.54355	0.6373	0.53786
496.842	0.55203	0.55636	0.62175	0.67227	0.77314	0.77687	0.53207	0.54246	0.63765	0.53742
497.613	0.55227	0.55652	0.62012	0.6711	0.7714	0.77615	0.53165	0.54123	0.63669	0.53602
498.383	0.55009	0.55494	0.61957	0.67119	0.7713	0.77447	0.529	0.53999	0.63508	0.53501
499.154	0.54921	0.55391	0.6161	0.67059	0.76984	0.77548	0.52764	0.53875	0.63446	0.53283
499.924	0.54573	0.55289	0.61778	0.66949	0.76897	0.77454	0.52606	0.53793	0.63263	0.53368
500.694	0.5459	0.55048	0.61523	0.66848	0.76635	0.77299	0.52473	0.53673	0.63213	0.53078
501.465	0.54495	0.54955	0.61411	0.66797	0.76649	0.77281	0.52278	0.5345	0.631	0.52933
502.235	0.54319	0.5472	0.61258	0.66639	0.76647	0.77149	0.52175	0.53363	0.62873	0.52846
503.005	0.54047	0.5463	0.60993	0.66411	0.76426	0.76971	0.51997	0.53196	0.62762	0.52608
503.775	0.53855	0.54388	0.60716	0.66387	0.76322	0.76908	0.51819	0.52928	0.62714	0.52423
504.545	0.53679	0.54311	0.60685	0.66124	0.76237	0.76875	0.51542	0.52792	0.62554	0.52289
505.315	0.53505	0.54122	0.60414	0.66083	0.76182	0.76782	0.51346	0.52583	0.6231	0.51977
506.085	0.53341	0.53923	0.60291	0.66003	0.75877	0.76675	0.51207	0.52403	0.62155	0.51757
506.854	0.5311	0.53641	0.60062	0.65896	0.7595	0.76511	0.51003	0.52118	0.62019	0.51655
507.624	0.52938	0.53557	0.59883	0.65734	0.75829	0.76459	0.50746	0.51951	0.61824	0.51419
508.394	0.5277	0.53205	0.59601	0.65548	0.7561	0.76196	0.50479	0.51785	0.61618	0.51221
509.163	0.52487	0.53061	0.59378	0.65393	0.75465	0.76254	0.50118	0.51536	0.61514	0.50977
509.933	0.5226	0.52795	0.59173	0.65321	0.75399	0.76122	0.50054	0.51312	0.61213	0.50817
510.702	0.52084	0.52618	0.58861	0.6503	0.75247	0.7585	0.49872	0.51132	0.61225	0.50496
511.472	0.51809	0.52334	0.5856	0.65008	0.75189	0.75823	0.4963	0.50835	0.60806	0.50325
512.241	0.51536	0.52125	0.58304	0.64753	0.74939	0.75772	0.49411	0.50691	0.60669	0.49929
513.01	0.51346	0.51841	0.58214	0.64643	0.74769	0.75704	0.4897	0.50335	0.60527	0.4978
513.779	0.51156	0.51624	0.57811	0.64463	0.74608	0.75465	0.48873	0.50184	0.60331	0.49633
514.548	0.50866	0.5134	0.57631	0.64174	0.74541	0.75276	0.48569	0.49907	0.60161	0.49307
515.318	0.50638	0.5102	0.57334	0.64017	0.74229	0.75132	0.48302	0.49635	0.59921	0.49063
516.087	0.50441	0.50872	0.57044	0.63973	0.74052	0.75129	0.47973	0.49426	0.59781	0.48871
516.855	0.50163	0.50663	0.56906	0.63842	0.73978	0.74963	0.47729	0.49247	0.59523	0.48589
517.624	0.49799	0.5038	0.56543	0.63641	0.73793	0.74831	0.4737	0.48867	0.59272	0.48324
518.393	0.49637	0.50024	0.56297	0.63488	0.73641	0.74764	0.472	0.48665	0.59166	0.4799
519.162	0.49279	0.49736	0.55876	0.63355	0.73684	0.74522	0.46964	0.48413	0.58998	0.47762
519.93	0.49013	0.49505	0.55694	0.63181	0.73386	0.7463	0.46581	0.48126	0.58787	0.47463
520.699	0.48766	0.49309	0.55475	0.63053	0.73155	0.74382	0.46314	0.47929	0.58485	0.47176
521.467	0.48569	0.48981	0.55151	0.62897	0.73085	0.74261	0.46093	0.47711	0.58325	0.46953
522.236	0.48182	0.48812	0.54832	0.6278	0.72992	0.74221	0.45781	0.47427	0.58147	0.46735
523.004	0.47959	0.48426	0.54599	0.62564	0.7275	0.74126	0.45475	0.47104	0.57861	0.46399
523.772	0.47706	0.48197	0.5435	0.62377	0.725	0.73925	0.45202	0.46859	0.57807	0.46129
524.541	0.47498	0.47932	0.54052	0.62192	0.72574	0.73873	0.44879	0.46611	0.57538	0.45904
525.309	0.47104	0.47693	0.53696	0.62124	0.72238	0.73732	0.44595	0.4635	0.57372	0.45653
526.077	0.46964	0.47378	0.53513	0.61903	0.72246	0.73561	0.44434	0.46093	0.5717	0.45359
526.845	0.46629	0.47097	0.53143	0.61747	0.72016	0.73439	0.44069	0.45794	0.5689	0.45122
527.613	0.46325	0.46796	0.52882	0.61505	0.71872	0.73424	0.43742	0.45569	0.56722	0.44795
528.381	0.46115	0.46597	0.52611	0.61467	0.71635	0.73207	0.43428	0.45391	0.56476	0.44559
529.149	0.45784	0.4624	0.52403	0.61273	0.71555	0.73181	0.43158	0.45026	0.56292	0.44256
529.916	0.4555	0.46027	0.52131	0.61233	0.7144	0.73033	0.4294	0.44894	0.5611	0.44041
530.684	0.45353	0.45816	0.5189	0.6108	0.71397	0.72855	0.42597	0.44603	0.55873	0.43705
531.452	0.45074	0.45462	0.51585	0.60861	0.71211	0.72782	0.42367	0.44282	0.55666	0.43482
532.219	0.44757	0.45276	0.51302	0.60786	0.71019	0.72756	0.41997	0.44076	0.55552	0.43241
532.987	0.4451	0.45021	0.5106	0.60591	0.70941	0.72654	0.41875	0.43853	0.55313	0.42965
533.754	0.44284	0.44689	0.50768	0.60416	0.7084	0.7237	0.41533	0.43548	0.55214	0.42805
534.522	0.43951	0.44441	0.50567	0.60222	0.70733	0.72421	0.41256	0.43298	0.55006	0.42532
535.289	0.43673	0.44225	0.50293	0.60151	0.70571	0.72303	0.40994	0.43097	0.54779	0.42251
536.056	0.4352	0.43934	0.50024	0.60044	0.70431	0.72271	0.40768	0.42881	0.54676	0.41984
536.823	0.4319	0.43671	0.49796	0.599	0.70209	0.72233	0.40529	0.42691	0.54453	0.41792
537.59	0.42958	0.43464	0.49619	0.59776	0.70161	0.72112	0.40211	0.42427	0.5428	0.41531
538.357	0.42725	0.43258	0.49276	0.59606	0.70123	0.72014	0.39986	0.42245	0.54132	0.41315
539.124	0.42536	0.42992	0.49093	0.59461	0.70051	0.71854	0.39699	0.42014	0.54062	0.41049
539.891	0.42283	0.42815	0.48929	0.59443	0.69883	0.71898	0.3956	0.41767	0.53751	0.40855
540.658	0.4207	0.42617	0.48699	0.5918	0.69697	0.71911	0.39311	0.41584	0.53721	0.4062
541.425	0.41865	0.42435	0.48443	0.59095	0.69612	0.71714	0.39118	0.41416	0.53569	0.40427
542.191	0.41706	0.42135	0.48279	0.591	0.6958	0.71582	0.3885	0.41131	0.53485	0.4022
542.958	0.41392	0.42066	0.48094	0.58929	0.69512	0.71602	0.38669	0.40982	0.53322	0.40131
543.724	0.4121	0.41832	0.4793	0.58794	0.69319	0.71532	0.38512	0.40839	0.53183	0.39897
544.491	0.41071	0.41722	0.47803	0.58641	0.69179	0.71453	0.38337	0.40706	0.5308	0.39646
545.257	0.40837	0.41455	0.47633	0.58641	0.69211	0.71335	0.38193	0.40505	0.52995	0.39531
546.024	0.40684	0.41331	0.4749	0.5845	0.69031	0.71335	0.3798	0.40384	0.52863	0.39397
546.79	0.40489	0.41222	0.47329	0.58435	0.68979	0.712	0.37814	0.40218	0.52753	0.3919
547.556	0.4031	0.41071	0.47124	0.58332	0.68957	0.71143	0.3769	0.40041	0.52696	0.39065
548.322	0.40224	0.40908	0.47017	0.58245	0.6885	0.71099	0.37524	0.39943	0.52553	0.38911
549.088	0.40071	0.40818	0.46906	0.58105	0.68681	0.71062	0.37405	0.39822	0.5252	0.38768
549.854	0.39966	0.40692	0.46831	0.58005	0.68729	0.71042	0.3731	0.39691	0.52434	0.38667
550.62	0.39807	0.4058	0.46741	0.57902	0.68603	0.70985	0.37232	0.39561	0.52425	0.38501
551.386	0.39654	0.40453	0.46696	0.57786	0.6848	0.70953	0.37157	0.39401	0.52418	0.38406
552.152	0.3965	0.40401	0.46591	0.57815	0.68425	0.7084	0.37064	0.39328	0.52288	0.38258
552.918	0.39528	0.40358	0.46501	0.57647	0.68377	0.7075	0.36976	0.39288	0.52257	0.38229
553.683	0.39403	0.40312	0.46422	0.57587	0.6835	0.70675	0.36866	0.39143	0.52274	0.38187
554.449	0.39343	0.40231	0.46402	0.57495	0.68291	0.70653	0.36856	0.39042	0.52209	0.3804
555.214	0.39204	0.40123	0.46324	0.57486	0.68159	0.70632	0.36837	0.39003	0.522	0.37996
555.98	0.39169	0.4016	0.46249	0.57316	0.67943	0.70601	0.36861	0.38905	0.52147	0.37916
556.745	0.39146	0.4005	0.46224	0.57289	0.68005	0.70486	0.36783	0.38873	0.52196	0.37795
557.51	0.3911	0.40095	0.46276	0.5724	0.6797	0.70452	0.36723	0.38794	0.52174	0.37721
558.276	0.39065	0.40011	0.46207	0.57216	0.67887	0.70419	0.36761	0.38724	0.52188	0.37724
559.041	0.39003	0.39976	0.46264	0.57109	0.67683	0.70357	0.36776	0.38685	0.52201	0.37684
559.806	0.39022	0.40032	0.46224	0.56987	0.67704	0.70262	0.36733	0.38577	0.52213	0.37643
560.571	0.39067	0.40055	0.4623	0.56966	0.67699	0.70277	0.36808	0.38545	0.52217	0.37667
561.336	0.39012	0.40099	0.46237	0.56993	0.67603	0.70215	0.36825	0.3857	0.5225	0.37592
562.101	0.39045	0.40048	0.46267	0.56899	0.67524	0.70203	0.36848	0.38492	0.5235	0.37633
562.866	0.39007	0.4007	0.46282	0.56814	0.67435	0.70082	0.36886	0.385	0.523	0.37545
563.63	0.39079	0.40104	0.4627	0.5687	0.67446	0.7003	0.36967	0.38502	0.52377	0.37526
564.395	0.39073	0.40124	0.46348	0.56803	0.67312	0.69976	0.36973	0.38477	0.52393	0.37535
565.16	0.39076	0.40131	0.46444	0.56671	0.67243	0.69909	0.37085	0.38468	0.52408	0.37578
565.924	0.39128	0.40217	0.46426	0.56622	0.67207	0.69866	0.37134	0.38411	0.52521	0.37544
566.689	0.39192	0.40316	0.46519	0.5662	0.6704	0.69796	0.37249	0.38371	0.52585	0.37579
567.453	0.39212	0.40281	0.46612	0.56643	0.67016	0.6968	0.37293	0.38402	0.52588	0.37572
568.217	0.39314	0.40294	0.46585	0.56521	0.67001	0.69648	0.37398	0.38376	0.52596	0.37541
568.982	0.3935	0.40375	0.46647	0.56397	0.6697	0.69647	0.37456	0.38392	0.52686	0.37609
569.746	0.39407	0.4043	0.46695	0.56369	0.66887	0.69542	0.37527	0.38379	0.52725	0.37598
570.51	0.39514	0.40508	0.46777	0.56389	0.66751	0.69345	0.37691	0.38368	0.52781	0.37602
571.274	0.39525	0.40598	0.46782	0.56257	0.6668	0.69329	0.37701	0.38408	0.52812	0.37671
572.038	0.39626	0.40599	0.46793	0.56231	0.66617	0.693	0.37803	0.38433	0.52851	0.37726
572.802	0.39699	0.40673	0.46877	0.56223	0.66584	0.69204	0.37964	0.38429	0.52895	0.37687
573.566	0.39755	0.4072	0.47011	0.56173	0.6649	0.69108	0.3806	0.38468	0.52934	0.37787
574.33	0.39873	0.40739	0.46975	0.56173	0.66421	0.69024	0.38152	0.38453	0.52981	0.37805
575.093	0.39946	0.40852	0.47054	0.56062	0.66356	0.6893	0.38284	0.38495	0.53054	0.37823
575.857	0.40079	0.40831	0.47147	0.56014	0.66383	0.68864	0.38336	0.38564	0.53076	0.37888
576.621	0.4014	0.40906	0.47235	0.55983	0.66207	0.6877	0.38463	0.38525	0.53189	0.37933
577.384	0.40221	0.40991	0.4725	0.55987	0.66117	0.68719	0.3853	0.38541	0.53195	0.3797
578.147	0.40289	0.41054	0.47349	0.55849	0.66088	0.68595	0.38582	0.38535	0.53267	0.38013
578.911	0.4039	0.41113	0.47396	0.559	0.66008	0.68457	0.38709	0.38598	0.53225	0.38057
579.674	0.40489	0.41141	0.47441	0.55787	0.65971	0.68421	0.38827	0.38598	0.53314	0.38107
580.437	0.40566	0.41182	0.4751	0.558	0.65881	0.68317	0.38889	0.38597	0.53337	0.38128
581.201	0.40636	0.41251	0.47561	0.5576	0.65761	0.68226	0.39	0.38644	0.53412	0.38172
581.964	0.40724	0.41304	0.47579	0.557	0.65683	0.68093	0.39114	0.38687	0.53367	0.38279
582.727	0.40863	0.41295	0.4766	0.55648	0.65707	0.67994	0.39125	0.38677	0.53498	0.38243
583.49	0.40934	0.41348	0.47711	0.5551	0.65582	0.67869	0.39273	0.38695	0.53523	0.383
584.252	0.41041	0.41423	0.47786	0.55534	0.65531	0.67739	0.3935	0.38689	0.53538	0.38386
585.015	0.41083	0.41459	0.4781	0.5551	0.65465	0.67638	0.3945	0.3869	0.53631	0.38428
585.778	0.41183	0.41496	0.47882	0.5535	0.65355	0.67546	0.39547	0.38728	0.53562	0.38432
586.541	0.41335	0.41541	0.4797	0.55268	0.65267	0.67412	0.39655	0.38763	0.53574	0.38436
587.303	0.4135	0.41617	0.47993	0.55249	0.65201	0.672	0.3971	0.38809	0.53657	0.38511
588.066	0.41449	0.4163	0.48075	0.55213	0.65129	0.67109	0.39849	0.38801	0.53715	0.38517
588.828	0.41504	0.41678	0.481	0.55186	0.65061	0.6702	0.3991	0.38799	0.5369	0.38604
589.591	0.41598	0.41712	0.48138	0.55108	0.6492	0.668	0.39983	0.38778	0.53729	0.38614
590.353	0.41653	0.41756	0.48195	0.54999	0.64771	0.66713	0.40059	0.38811	0.53721	0.38658
591.115	0.41818	0.4173	0.48234	0.54969	0.64694	0.66542	0.40155	0.38865	0.53749	0.38709
591.877	0.41844	0.41781	0.48277	0.54865	0.64626	0.66368	0.40229	0.38839	0.53748	0.38744
592.64	0.41955	0.41819	0.48404	0.54831	0.6458	0.66261	0.40304	0.38883	0.53761	0.38794
593.402	0.42038	0.41891	0.48372	0.54784	0.64461	0.66109	0.4038	0.38902	0.53752	0.38826
594.164	0.4207	0.41897	0.4844	0.54688	0.64345	0.65889	0.40432	0.38923	0.53686	0.38869
594.926	0.42135	0.4191	0.48463	0.54592	0.64272	0.6572	0.40539	0.38918	0.53766	0.38919
595.687	0.42255	0.41976	0.48534	0.54532	0.64127	0.65454	0.40666	0.38945	0.53787	0.38945
596.449	0.42265	0.41991	0.48561	0.54517	0.63987	0.65345	0.40719	0.39003	0.53806	0.38951
597.211	0.42322	0.42028	0.48617	0.54391	0.63942	0.65156	0.40779	0.38955	0.53825	0.3904
597.972	0.42438	0.42004	0.48701	0.54315	0.63828	0.64941	0.40856	0.39008	0.53796	0.39076
598.734	0.42527	0.42108	0.48718	0.5429	0.63635	0.64729	0.40933	0.39017	0.53833	0.39135
599.495	0.42568	0.42081	0.4875	0.54088	0.63532	0.64524	0.41009	0.39008	0.53803	0.39149
600.257	0.42614	0.42148	0.48796	0.54054	0.63395	0.64266	0.41095	0.39014	0.53831	0.39158
601.018	0.42733	0.42133	0.48769	0.53991	0.63282	0.64055	0.41196	0.38995	0.5382	0.39209
601.78	0.42808	0.422	0.48822	0.53862	0.63129	0.63813	0.41284	0.39048	0.53797	0.39263
602.541	0.42844	0.42261	0.48866	0.53796	0.63049	0.63525	0.41393	0.39097	0.53823	0.39321
603.302	0.42947	0.42319	0.48915	0.53655	0.6295	0.63307	0.41486	0.39107	0.53786	0.39333
604.063	0.42993	0.42411	0.48975	0.53519	0.62732	0.63098	0.41545	0.39111	0.53744	0.39367
604.824	0.43094	0.42408	0.48952	0.53464	0.62594	0.62772	0.41645	0.39122	0.53702	0.39468
605.585	0.43127	0.42467	0.49035	0.53384	0.62478	0.6248	0.41752	0.3917	0.53736	0.39487
606.346	0.43202	0.4253	0.49031	0.53252	0.62285	0.62199	0.41831	0.39182	0.53662	0.39555
607.106	0.4324	0.4257	0.49077	0.53147	0.62117	0.61892	0.41966	0.39231	0.53626	0.39631
607.867	0.43347	0.42714	0.49053	0.52961	0.61944	0.61611	0.42067	0.39242	0.5366	0.39658
608.628	0.43461	0.42754	0.49066	0.52847	0.61782	0.61306	0.42125	0.39256	0.53609	0.39778
609.388	0.43466	0.42842	0.49109	0.52676	0.61656	0.60996	0.4224	0.39281	0.53542	0.39825
610.149	0.43551	0.42977	0.49163	0.52539	0.61429	0.60691	0.42347	0.39341	0.53493	0.39873
610.909	0.43645	0.43026	0.49173	0.5237	0.61268	0.60356	0.42487	0.39354	0.53483	0.39908
611.67	0.43726	0.43134	0.4917	0.52203	0.61043	0.60051	0.42561	0.3939	0.53349	0.4002
612.43	0.43771	0.43236	0.49152	0.52012	0.60979	0.59713	0.42688	0.39424	0.5329	0.40032
613.19	0.43906	0.43341	0.49134	0.51889	0.60692	0.59396	0.42754	0.39454	0.53272	0.40153
613.95	0.43948	0.43423	0.49195	0.5164	0.60528	0.59051	0.42913	0.39528	0.53158	0.4017
614.71	0.44044	0.43515	0.49203	0.51489	0.60286	0.58683	0.43007	0.39537	0.53055	0.40253
615.47	0.44088	0.43664	0.49257	0.51369	0.60111	0.58352	0.43143	0.39635	0.52964	0.4031
616.23	0.44207	0.43768	0.49201	0.51102	0.59947	0.5801	0.43189	0.39665	0.52838	0.40406
616.99	0.44319	0.43885	0.49231	0.5087	0.59677	0.57649	0.43284	0.39695	0.52714	0.40474
617.75	0.44324	0.4401	0.49173	0.50666	0.59493	0.57298	0.43429	0.39789	0.52605	0.40581
618.51	0.44456	0.44187	0.4916	0.50435	0.59271	0.56944	0.43489	0.39841	0.52449	0.40658
619.269	0.44501	0.44277	0.4914	0.50236	0.59066	0.56647	0.43571	0.3991	0.52272	0.40757
620.029	0.44539	0.44363	0.49116	0.50022	0.58848	0.56276	0.43666	0.40011	0.52067	0.40858
620.788	0.44664	0.44496	0.49046	0.49692	0.5859	0.55891	0.43757	0.40041	0.51865	0.4089
621.548	0.44756	0.44633	0.49038	0.49426	0.58392	0.55642	0.43815	0.40125	0.51656	0.40987
622.307	0.44802	0.44773	0.48976	0.49144	0.58192	0.55239	0.43867	0.40203	0.51489	0.4107
623.067	0.44826	0.44914	0.48978	0.48879	0.57882	0.54905	0.43947	0.40275	0.51194	0.41185
623.826	0.44926	0.4502	0.48897	0.48472	0.5765	0.54651	0.43987	0.4036	0.50941	0.4128
624.585	0.45015	0.4517	0.48852	0.48196	0.57424	0.54221	0.44005	0.40429	0.5066	0.41407
625.344	0.45028	0.45324	0.48709	0.47934	0.57187	0.53947	0.44053	0.40542	0.50391	0.41449
626.103	0.45107	0.45447	0.48655	0.47623	0.56921	0.53628	0.44052	0.40589	0.50067	0.4162
626.862	0.45166	0.45573	0.48561	0.4728	0.56695	0.53329	0.44086	0.40715	0.49788	0.4167
627.621	0.45257	0.45681	0.48518	0.46933	0.56491	0.53057	0.44119	0.40819	0.49445	0.41806
628.38	0.45263	0.4584	0.48399	0.46579	0.56243	0.5278	0.44072	0.40915	0.49055	0.41862
629.138	0.45299	0.45932	0.48335	0.46257	0.55954	0.52464	0.44064	0.40906	0.48714	0.4198
629.897	0.4534	0.46007	0.4822	0.45894	0.55698	0.52223	0.43962	0.41075	0.48352	0.42148
630.656	0.45416	0.46147	0.48114	0.4545	0.55493	0.51954	0.43921	0.41161	0.47933	0.4221
631.414	0.45327	0.4632	0.47975	0.451	0.55243	0.51699	0.43846	0.41268	0.47535	0.42352
632.173	0.45412	0.46385	0.47855	0.44704	0.55068	0.51506	0.43755	0.41389	0.4706	0.42472
632.931	0.4542	0.46493	0.47708	0.44294	0.54909	0.51274	0.43631	0.41501	0.46622	0.42519
633.689	0.45399	0.46553	0.47606	0.43885	0.5474	0.51056	0.43506	0.41635	0.46222	0.42684
634.448	0.45415	0.46681	0.47496	0.43486	0.54612	0.50953	0.4334	0.41755	0.45659	0.42728
635.206	0.45357	0.46714	0.4735	0.43032	0.54495	0.50758	0.43075	0.41877	0.45115	0.42859
635.964	0.45374	0.46856	0.4714	0.42637	0.54475	0.50638	0.42907	0.4204	0.44636	0.42938
636.722	0.45361	0.4682	0.47004	0.42254	0.54397	0.50483	0.42678	0.42149	0.44103	0.42967
637.48	0.45337	0.469	0.46828	0.4175	0.54389	0.50359	0.42348	0.42247	0.43525	0.43042
638.238	0.45228	0.46954	0.4662	0.41281	0.54399	0.503	0.42053	0.42326	0.42924	0.43095
638.995	0.45144	0.46938	0.46389	0.40865	0.54493	0.50306	0.41722	0.4249	0.42283	0.43065
639.753	0.45046	0.46933	0.46282	0.40402	0.54618	0.50286	0.41267	0.42601	0.41727	0.43072
640.511	0.44948	0.46957	0.45992	0.39903	0.5477	0.50321	0.40811	0.42711	0.41055	0.43047
641.268	0.44757	0.46759	0.45838	0.39433	0.54977	0.50319	0.40384	0.42784	0.40424	0.42959
642.026	0.44594	0.46712	0.45541	0.38948	0.55257	0.50401	0.39898	0.42802	0.39787	0.4287
642.783	0.44408	0.46461	0.45357	0.38455	0.55567	0.50542	0.39366	0.42822	0.39092	0.42777
643.541	0.4422	0.463	0.45062	0.3793	0.55972	0.50683	0.38798	0.42777	0.38385	0.42563
644.298	0.43967	0.46046	0.44777	0.37429	0.56365	0.50908	0.38201	0.42785	0.37783	0.42378
645.055	0.43612	0.45722	0.4446	0.36912	0.56676	0.51145	0.37564	0.42674	0.3699	0.42096
645.812	0.43315	0.45368	0.44178	0.36396	0.57103	0.5142	0.36909	0.42508	0.36348	0.41796
646.569	0.42924	0.4496	0.43841	0.35878	0.57543	0.51688	0.36244	0.42352	0.35626	0.41429
647.326	0.42572	0.44452	0.43574	0.35326	0.58031	0.52027	0.35505	0.42089	0.34894	0.41075
648.083	0.42144	0.43898	0.43245	0.34746	0.58496	0.5246	0.34816	0.41804	0.34188	0.40687
648.84	0.41675	0.43335	0.42824	0.34234	0.58987	0.5288	0.34049	0.415	0.33442	0.40231
649.597	0.41134	0.4277	0.42498	0.33667	0.59537	0.53288	0.33319	0.41062	0.32727	0.39638
650.354	0.40635	0.42009	0.42084	0.33115	0.60054	0.53817	0.32562	0.4062	0.31998	0.39143
651.11	0.40036	0.4132	0.4165	0.32577	0.60614	0.54374	0.31781	0.40057	0.31235	0.38573
651.867	0.3943	0.40508	0.41212	0.31988	0.61222	0.54981	0.31031	0.39494	0.30474	0.37991
652.624	0.38815	0.39714	0.40768	0.3144	0.61823	0.5554	0.30278	0.38833	0.29699	0.37341
653.38	0.38117	0.38837	0.40341	0.30862	0.62374	0.56184	0.29535	0.3819	0.28935	0.36727
654.136	0.37378	0.37944	0.39802	0.30308	0.62985	0.56803	0.28709	0.37404	0.28171	0.36021
654.893	0.36634	0.37021	0.39249	0.29731	0.63559	0.57502	0.28044	0.36615	0.27391	0.35354
655.649	0.35868	0.36063	0.3871	0.29148	0.64097	0.58111	0.27304	0.35746	0.26619	0.34671
656.405	0.35019	0.35089	0.3811	0.28627	0.64646	0.5889	0.26639	0.34908	0.25817	0.33954
657.161	0.34233	0.34155	0.37481	0.28074	0.65177	0.59594	0.25929	0.33914	0.2502	0.33208
657.917	0.33335	0.33143	0.36796	0.27523	0.65724	0.6027	0.25265	0.32998	0.24223	0.32525
658.673	0.32501	0.3217	0.36054	0.27025	0.66273	0.60997	0.24593	0.31957	0.23441	0.31778
659.429	0.31641	0.31257	0.35314	0.26522	0.66727	0.61766	0.23987	0.30917	0.22617	0.31066
660.185	0.30701	0.30296	0.34472	0.26065	0.67312	0.62511	0.23374	0.29908	0.2179	0.30387
660.94	0.29832	0.29378	0.33594	0.25649	0.67779	0.63121	0.22742	0.28799	0.21019	0.29663
661.696	0.28966	0.28411	0.32702	0.25248	0.68263	0.6392	0.22179	0.27782	0.20244	0.28979
662.452	0.28072	0.27512	0.31731	0.24892	0.68755	0.64579	0.21625	0.26727	0.19488	0.28267
663.207	0.27213	0.26647	0.30794	0.24529	0.69141	0.65319	0.21049	0.25712	0.18735	0.2758
663.962	0.26355	0.25791	0.29749	0.24246	0.69583	0.65986	0.20461	0.24679	0.18038	0.26893
664.718	0.25523	0.24896	0.28683	0.2402	0.70018	0.66774	0.19906	0.2367	0.17337	0.26182
665.473	0.24689	0.24077	0.27625	0.2385	0.70438	0.67299	0.1935	0.22699	0.16727	0.25507
666.228	0.2393	0.23302	0.26579	0.23759	0.70815	0.67936	0.18774	0.21777	0.16154	0.24832
666.983	0.23113	0.22507	0.25475	0.23708	0.71216	0.68564	0.18175	0.20848	0.15618	0.24114
667.739	0.22365	0.21682	0.24451	0.23759	0.71564	0.69157	0.17596	0.19985	0.15167	0.23445
668.494	0.21635	0.20869	0.2341	0.23827	0.72029	0.69852	0.16964	0.19151	0.14797	0.22691
669.248	0.2095	0.20069	0.22411	0.23988	0.72336	0.70389	0.16338	0.18307	0.14508	0.21951
670.003	0.20262	0.19243	0.21412	0.2423	0.72765	0.70848	0.15713	0.1757	0.14311	0.21215
670.758	0.19579	0.18432	0.20549	0.2458	0.73127	0.71418	0.15096	0.16802	0.14192	0.20423
671.513	0.18988	0.1763	0.19721	0.24993	0.7345	0.72003	0.14449	0.16119	0.14158	0.19636
672.267	0.18374	0.16746	0.18953	0.25445	0.73784	0.72442	0.13812	0.15355	0.1426	0.18841
673.022	0.17779	0.15936	0.18343	0.26008	0.74111	0.72951	0.13195	0.14663	0.14465	0.18011
673.776	0.17222	0.15123	0.17803	0.26618	0.74497	0.73432	0.12597	0.13969	0.14713	0.17157
674.531	0.16635	0.14289	0.17358	0.27347	0.74788	0.73904	0.12003	0.13322	0.15127	0.16338
675.285	0.16109	0.13495	0.17006	0.28086	0.75055	0.74379	0.1146	0.12633	0.15631	0.15459
676.039	0.15547	0.12676	0.16823	0.28975	0.75405	0.74809	0.10954	0.11942	0.1621	0.14635
676.794	0.15011	0.11942	0.16734	0.29889	0.75686	0.75261	0.10464	0.11302	0.16877	0.13822
677.548	0.14467	0.11195	0.16737	0.30833	0.76017	0.75646	0.10042	0.1062	0.17625	0.13018
678.302	0.13946	0.10526	0.16898	0.31875	0.76251	0.76067	0.09681	0.09994	0.18487	0.12264
679.056	0.13402	0.09885	0.17126	0.32963	0.76573	0.76443	0.09368	0.09405	0.1941	0.11556
679.81	0.12896	0.09283	0.1751	0.34085	0.7695	0.76851	0.09131	0.08822	0.2043	0.10868
680.563	0.12412	0.08768	0.17968	0.35256	0.77221	0.77245	0.0896	0.08257	0.21454	0.1025
681.317	0.11892	0.08306	0.18553	0.36454	0.7749	0.77596	0.08856	0.07758	0.22587	0.09726
682.071	0.11431	0.07892	0.19178	0.37707	0.77855	0.77996	0.08825	0.07296	0.23692	0.09259
682.824	0.10983	0.07538	0.19907	0.38979	0.77999	0.78325	0.08865	0.06918	0.24898	0.08907
683.578	0.10574	0.0727	0.20721	0.40251	0.78289	0.7868	0.08996	0.06595	0.26104	0.08608
684.331	0.10176	0.07079	0.2163	0.41518	0.78523	0.79022	0.09217	0.06333	0.27368	0.08421
685.085	0.09844	0.06977	0.22559	0.42799	0.78872	0.79328	0.09495	0.06165	0.28647	0.0834
685.838	0.09543	0.06952	0.23583	0.44127	0.79182	0.79721	0.0986	0.06088	0.29914	0.08378
686.591	0.09298	0.07033	0.24622	0.45386	0.79377	0.79955	0.10313	0.06098	0.31269	0.08526
687.345	0.0911	0.07179	0.25777	0.46702	0.79627	0.80287	0.10829	0.06207	0.32518	0.08768
688.098	0.08973	0.0741	0.26837	0.47927	0.79836	0.80605	0.11399	0.06387	0.33873	0.09107
688.851	0.08908	0.07725	0.28026	0.49171	0.8007	0.8083	0.12046	0.06674	0.35122	0.09601
689.604	0.08923	0.08142	0.29222	0.50375	0.8035	0.81112	0.12785	0.07043	0.36431	0.10163
690.356	0.09004	0.08625	0.30408	0.51636	0.80483	0.81363	0.13572	0.07499	0.37743	0.10818
691.109	0.0912	0.09214	0.31599	0.52767	0.8079	0.81657	0.14451	0.08015	0.39002	0.11572
691.862	0.09316	0.0986	0.32782	0.53936	0.80965	0.81948	0.15315	0.08654	0.40272	0.12397
692.615	0.09592	0.10559	0.3404	0.55011	0.81181	0.82232	0.1626	0.09354	0.41488	0.13345
693.367	0.09955	0.11372	0.3526	0.56052	0.81431	0.82367	0.1724	0.10134	0.42734	0.14336
694.12	0.10374	0.12195	0.36432	0.57085	0.81514	0.82695	0.18294	0.10969	0.4396	0.15385
694.872	0.10848	0.13136	0.37677	0.58149	0.81814	0.82911	0.19345	0.11875	0.45153	0.16506
695.624	0.11398	0.14096	0.38849	0.59086	0.8195	0.83083	0.20434	0.1284	0.46342	0.17654
696.377	0.12006	0.15147	0.40044	0.60028	0.82195	0.83334	0.21566	0.13858	0.47423	0.18854
697.129	0.12697	0.16212	0.41146	0.60881	0.82318	0.83601	0.22704	0.14917	0.48602	0.20087
697.881	0.13414	0.17337	0.42304	0.61748	0.82468	0.83793	0.23864	0.16043	0.49688	0.21362
698.633	0.14199	0.18461	0.43385	0.62662	0.82752	0.84004	0.25054	0.17182	0.50737	0.22619
699.385	0.15067	0.19629	0.44514	0.63457	0.82889	0.84112	0.26196	0.18373	0.51799	0.23937
700.137	0.15923	0.20839	0.45587	0.642	0.83138	0.84383	0.27367	0.19609	0.52761	0.25224
700.889	0.16858	0.22053	0.46653	0.64951	0.83215	0.84506	0.28568	0.20791	0.538	0.26572
701.641	0.17839	0.23316	0.47694	0.65696	0.83396	0.84727	0.29746	0.22053	0.54786	0.27883
702.392	0.18868	0.24597	0.48689	0.66397	0.83523	0.84916	0.3093	0.23312	0.55662	0.29234
703.144	0.19864	0.25822	0.49652	0.67088	0.83723	0.85039	0.32121	0.24604	0.56579	0.30544
703.895	0.20967	0.27107	0.50601	0.67737	0.83943	0.8518	0.33299	0.259	0.57451	0.31824
704.647	0.22044	0.2834	0.51583	0.68428	0.84078	0.85422	0.34438	0.27158	0.58297	0.33189
705.398	0.23162	0.29584	0.52463	0.68981	0.84152	0.85509	0.35606	0.28455	0.59133	0.34416
706.15	0.24293	0.30848	0.53367	0.69651	0.8428	0.85619	0.36721	0.29765	0.60009	0.35661
706.901	0.2545	0.3213	0.5424	0.70119	0.84439	0.85727	0.37821	0.31003	0.60732	0.36973
707.652	0.26589	0.33305	0.54994	0.70706	0.84605	0.85974	0.38913	0.32305	0.6153	0.38145
708.403	0.27727	0.34523	0.5581	0.71242	0.84698	0.86044	0.40021	0.33501	0.62263	0.39406
709.154	0.28919	0.35736	0.56644	0.7182	0.84857	0.86108	0.41064	0.34746	0.6296	0.40552
709.905	0.30043	0.36923	0.57416	0.72216	0.84923	0.86319	0.42115	0.35956	0.63654	0.41739
710.656	0.31205	0.3819	0.58149	0.72727	0.84982	0.8642	0.43117	0.37165	0.64337	0.42835
711.407	0.32406	0.39316	0.58873	0.73221	0.85189	0.86513	0.44166	0.38375	0.6499	0.43964
712.158	0.33506	0.40427	0.59616	0.73658	0.85348	0.86704	0.45142	0.39522	0.6567	0.45081
712.908	0.34681	0.41475	0.60311	0.74027	0.85391	0.86745	0.4609	0.40664	0.66228	0.46107
713.659	0.3581	0.42572	0.60909	0.74568	0.85517	0.86929	0.47064	0.41804	0.66916	0.47156
714.409	0.36899	0.43736	0.61576	0.74946	0.85548	0.86993	0.47907	0.42894	0.6745	0.48138
715.16	0.38027	0.44784	0.62177	0.75295	0.85716	0.87082	0.48847	0.43982	0.68023	0.49171
715.91	0.39095	0.45747	0.62818	0.75662	0.86009	0.87129	0.49667	0.45016	0.68586	0.50109
716.66	0.40183	0.46728	0.63308	0.76044	0.8597	0.8725	0.5058	0.46034	0.69013	0.51011
717.411	0.41222	0.4768	0.63966	0.76428	0.86034	0.87328	0.51446	0.47056	0.69524	0.51939
718.161	0.42249	0.48778	0.64526	0.76769	0.86202	0.87386	0.52236	0.4805	0.70077	0.52865
718.911	0.43304	0.49696	0.65032	0.77024	0.86413	0.8752	0.53003	0.48975	0.70635	0.53774
719.661	0.44289	0.50571	0.65644	0.77416	0.86406	0.87668	0.53859	0.49944	0.71058	0.54531
720.411	0.45346	0.51329	0.66191	0.7778	0.86422	0.87683	0.54563	0.50854	0.71449	0.55362
721.16	0.46294	0.52242	0.66551	0.78066	0.86552	0.87829	0.55253	0.51725	0.71958	0.56076
721.91	0.47263	0.53223	0.67074	0.78444	0.86694	0.87894	0.56025	0.52519	0.72349	0.56973
722.66	0.48141	0.54056	0.67561	0.78634	0.86709	0.88033	0.5678	0.53501	0.72772	0.57674
723.41	0.49085	0.54793	0.68005	0.78942	0.86669	0.88107	0.5739	0.54325	0.7322	0.58359
724.159	0.49916	0.55466	0.68444	0.7927	0.86834	0.88118	0.58051	0.5516	0.73607	0.59119
724.909	0.50783	0.56373	0.68832	0.79411	0.87036	0.88252	0.58753	0.55903	0.73986	0.59763
725.658	0.51593	0.57138	0.69352	0.79681	0.87046	0.88232	0.5937	0.56671	0.74259	0.6046
726.407	0.52477	0.57852	0.69649	0.79973	0.8706	0.883	0.5994	0.57449	0.74683	0.6108
727.156	0.53271	0.58402	0.70104	0.80233	0.87109	0.88355	0.60614	0.58129	0.75008	0.61736
727.906	0.54093	0.59203	0.70564	0.80464	0.87275	0.88408	0.61216	0.58896	0.75393	0.62332
728.655	0.54903	0.60034	0.70919	0.80658	0.87367	0.88458	0.61744	0.59501	0.75724	0.62991
729.404	0.55609	0.60588	0.71217	0.80924	0.87313	0.88512	0.6228	0.60223	0.76049	0.63479
730.153	0.56327	0.61137	0.71532	0.81073	0.87426	0.88633	0.62884	0.60861	0.7638	0.64157
730.902	0.57077	0.61691	0.71929	0.81334	0.87547	0.88705	0.63324	0.61518	0.7671	0.64626
731.65	0.57795	0.62393	0.72352	0.81432	0.87522	0.8874	0.63852	0.62098	0.76881	0.65174
732.399	0.58468	0.63055	0.72604	0.81705	0.87618	0.88824	0.64384	0.62758	0.77258	0.65769
733.148	0.59165	0.63483	0.72897	0.81876	0.87623	0.8891	0.64824	0.63291	0.77533	0.66239
733.896	0.59776	0.64018	0.73234	0.82146	0.87867	0.88952	0.65362	0.63914	0.77848	0.66702
734.645	0.60381	0.64604	0.73541	0.8227	0.87922	0.88952	0.65812	0.64508	0.78076	0.67204
735.393	0.61005	0.65209	0.73888	0.82523	0.87747	0.88961	0.66258	0.64934	0.78384	0.67645
736.141	0.61655	0.65684	0.74099	0.82641	0.87908	0.89036	0.66736	0.65495	0.78586	0.68108
736.89	0.62184	0.66037	0.74372	0.82835	0.88085	0.89135	0.67196	0.66054	0.78822	0.6858
737.638	0.62767	0.66687	0.74757	0.82975	0.88064	0.8917	0.67473	0.66541	0.79089	0.68985
738.386	0.63387	0.67282	0.74983	0.83031	0.88013	0.8923	0.67933	0.67067	0.79346	0.69408
739.134	0.63934	0.67581	0.75179	0.83265	0.8817	0.8921	0.68446	0.67539	0.79579	0.69795
739.882	0.64415	0.6796	0.75488	0.8345	0.88374	0.8924	0.68741	0.6798	0.79719	0.70195
740.63	0.65029	0.68539	0.75781	0.83582	0.88204	0.89255	0.69149	0.68458	0.79992	0.70648
741.378	0.65446	0.69053	0.76045	0.83679	0.88225	0.8932	0.69556	0.68894	0.80235	0.70975
742.125	0.6594	0.69352	0.76248	0.83853	0.88513	0.89435	0.6982	0.69262	0.80358	0.71314
742.873	0.66447	0.69628	0.76429	0.84087	0.88509	0.89394	0.70181	0.69705	0.80668	0.71732
743.621	0.66895	0.70165	0.76695	0.84176	0.8834	0.89472	0.70563	0.70174	0.80889	0.72169
744.368	0.67406	0.707	0.7695	0.84276	0.88474	0.89511	0.70831	0.70552	0.81054	0.72342
745.116	0.67766	0.70835	0.77079	0.84376	0.88667	0.89607	0.71245	0.7093	0.81235	0.72703
745.863	0.68254	0.71155	0.7729	0.84525	0.88665	0.89538	0.71613	0.71355	0.81448	0.73093
746.61	0.68733	0.71745	0.77549	0.8464	0.8856	0.8965	0.71813	0.71702	0.81627	0.7335
747.357	0.69102	0.72159	0.77821	0.84762	0.88717	0.89624	0.72194	0.72029	0.81773	0.73709
748.105	0.6946	0.72231	0.78003	0.84887	0.88819	0.89702	0.72544	0.72386	0.82004	0.73948
748.852	0.6993	0.72496	0.78134	0.84976	0.88799	0.89698	0.72711	0.72733	0.82086	0.74325
749.599	0.70295	0.73051	0.78349	0.85133	0.88767	0.89714	0.73086	0.73076	0.82236	0.74587
750.346	0.70618	0.73423	0.78528	0.85177	0.88942	0.89838	0.73377	0.73387	0.82406	0.74853
751.092	0.71011	0.7355	0.78748	0.85285	0.88891	0.89899	0.73661	0.73741	0.82579	0.75121
751.839	0.71377	0.73862	0.78904	0.85446	0.88767	0.89959	0.73922	0.74085	0.82769	0.75433
752.586	0.7175	0.74329	0.7908	0.85519	0.89026	0.90007	0.74182	0.74362	0.82885	0.75673
753.332	0.72056	0.74412	0.79258	0.85634	0.8902	0.89932	0.74377	0.74661	0.82979	0.75948
754.079	0.72515	0.74697	0.79453	0.85773	0.88915	0.9003	0.74756	0.74927	0.83181	0.7616
754.825	0.72743	0.75149	0.79603	0.85892	0.89031	0.9005	0.74863	0.75278	0.83298	0.76427
755.572	0.7308	0.75376	0.79694	0.85973	0.89175	0.90055	0.75098	0.75535	0.83435	0.76657
756.318	0.7342	0.75546	0.79922	0.85963	0.88932	0.90012	0.75472	0.75797	0.83543	0.76936
757.064	0.73702	0.75946	0.80034	0.86111	0.89104	0.90029	0.75599	0.76129	0.83632	0.77088
757.81	0.7394	0.76304	0.80159	0.86167	0.89269	0.90152	0.75872	0.76365	0.83754	0.77316
758.556	0.74315	0.76154	0.80295	0.86338	0.89223	0.90206	0.76069	0.76597	0.83874	0.77504
759.302	0.74568	0.76443	0.80419	0.86346	0.89273	0.90115	0.76273	0.76839	0.84072	0.77761
760.048	0.74756	0.76948	0.80643	0.8644	0.89407	0.90275	0.76598	0.77113	0.84274	0.78038
760.794	0.75124	0.77194	0.80757	0.86509	0.89235	0.90264	0.76739	0.77338	0.8435	0.78164
761.54	0.75403	0.77036	0.80936	0.86583	0.89262	0.90158	0.7684	0.77579	0.84511	0.78338
762.286	0.75614	0.77618	0.81065	0.86682	0.89499	0.9026	0.7713	0.77776	0.84452	0.78675
763.031	0.75866	0.77884	0.81138	0.86687	0.89407	0.90261	0.77284	0.78033	0.8475	0.78725
763.777	0.76155	0.7784	0.81313	0.86805	0.89295	0.90291	0.77502	0.78292	0.84808	0.78979
764.522	0.76378	0.78183	0.81381	0.86858	0.89523	0.90357	0.77758	0.7842	0.84943	0.79173
765.268	0.76592	0.78445	0.81507	0.86943	0.89493	0.90346	0.77872	0.78626	0.85087	0.79318
766.013	0.7694	0.78526	0.81695	0.87052	0.89354	0.9048	0.78103	0.78916	0.85135	0.79498
766.758	0.77104	0.78614	0.81833	0.87119	0.89622	0.90411	0.78311	0.79051	0.85234	0.79644
767.503	0.77389	0.79059	0.81926	0.87085	0.89662	0.90474	0.78497	0.79282	0.85347	0.79891
768.248	0.77521	0.79097	0.82046	0.8717	0.89511	0.90396	0.78618	0.79473	0.85374	0.80025
768.993	0.77759	0.79156	0.82156	0.87371	0.89634	0.90491	0.78764	0.79634	0.85519	0.80048
769.738	0.77912	0.79679	0.82306	0.87384	0.89863	0.905	0.78909	0.79858	0.85546	0.80342
770.483	0.78164	0.79702	0.82289	0.87459	0.89596	0.90483	0.79072	0.80028	0.8568	0.80447
771.228	0.7839	0.79636	0.82409	0.87456	0.89714	0.90481	0.79201	0.80194	0.85843	0.80631
771.973	0.78617	0.80112	0.82659	0.8748	0.89747	0.90443	0.79389	0.80359	0.85903	0.80836
772.717	0.78932	0.80294	0.82619	0.87535	0.89475	0.90528	0.79494	0.80518	0.85986	0.80927
773.462	0.78957	0.80196	0.8278	0.87608	0.89803	0.90584	0.79669	0.80712	0.86033	0.81064
774.206	0.79179	0.80682	0.82822	0.87735	0.89914	0.90569	0.79874	0.80802	0.86074	0.81182
774.951	0.79408	0.80714	0.82912	0.87774	0.89584	0.90675	0.80048	0.80994	0.86288	0.81284
775.695	0.79546	0.8064	0.83126	0.87875	0.89921	0.90621	0.80075	0.8122	0.86312	0.81502
776.439	0.79787	0.81035	0.8313	0.87839	0.89992	0.90647	0.80244	0.81335	0.86322	0.81561
777.183	0.79869	0.8136	0.83262	0.87889	0.89705	0.90533	0.80379	0.81439	0.86333	0.81772
777.928	0.79949	0.81082	0.83385	0.87992	0.90076	0.90689	0.80608	0.81655	0.86458	0.81875
778.672	0.80173	0.81372	0.83491	0.88028	0.89927	0.90723	0.80602	0.81773	0.86609	0.81959
779.415	0.8038	0.81721	0.83414	0.88113	0.89807	0.90709	0.80729	0.81882	0.86607	0.82208
780.159	0.80548	0.81549	0.83631	0.88139	0.90017	0.90722	0.80888	0.82021	0.8677	0.82301
780.903	0.8071	0.81911	0.83641	0.88266	0.9007	0.90651	0.81064	0.8217	0.86839	0.82365
781.647	0.80945	0.82126	0.83791	0.88265	0.89837	0.90718	0.81204	0.82483	0.86933	0.8254
782.39	0.80977	0.81898	0.83875	0.88237	0.90162	0.90791	0.81274	0.82505	0.86987	0.82656
783.134	0.81151	0.82101	0.83938	0.88219	0.8986	0.9078	0.81432	0.8262	0.87047	0.82777
783.877	0.81275	0.82443	0.83965	0.88355	0.89929	0.90797	0.81586	0.82738	0.87063	0.82837
784.621	0.81481	0.82254	0.84113	0.88414	0.90372	0.90768	0.81582	0.82816	0.8715	0.82854
785.364	0.81561	0.82509	0.84123	0.88375	0.89894	0.90813	0.81744	0.82977	0.87241	0.83105
786.107	0.81676	0.82791	0.84242	0.88425	0.90033	0.90852	0.81898	0.83078	0.87279	0.8313
786.851	0.81809	0.82634	0.84253	0.8847	0.90279	0.90831	0.81969	0.83243	0.87383	0.83288
787.594	0.8198	0.83115	0.84379	0.88579	0.89949	0.90868	0.82062	0.83368	0.87302	0.83327
788.337	0.82149	0.83119	0.84389	0.88512	0.90262	0.90938	0.82218	0.83413	0.87394	0.83459
789.08	0.82182	0.82936	0.84451	0.8853	0.90268	0.90909	0.82318	0.8366	0.87575	0.83591
789.822	0.82473	0.83411	0.84584	0.88672	0.90079	0.90919	0.82401	0.83637	0.87551	0.83637
790.565	0.82543	0.83447	0.84604	0.88795	0.90363	0.909	0.82543	0.83858	0.87553	0.83725
791.308	0.82614	0.83326	0.84819	0.8879	0.90167	0.90915	0.82588	0.83961	0.87648	0.83926
792.051	0.82849	0.83753	0.8482	0.88833	0.90178	0.90903	0.8282	0.84021	0.87729	0.83953
792.793	0.82748	0.83649	0.84863	0.88841	0.90443	0.90933	0.82809	0.84089	0.87905	0.84035
793.536	0.83011	0.8365	0.84972	0.88961	0.90171	0.90991	0.82885	0.84268	0.87894	0.84204
794.278	0.83035	0.84007	0.84969	0.88924	0.90298	0.91022	0.83002	0.84343	0.87885	0.8413
795.02	0.83252	0.83797	0.85047	0.88971	0.90357	0.90939	0.8302	0.84449	0.87905	0.84393
795.763	0.8338	0.83983	0.85131	0.88922	0.90047	0.91048	0.8325	0.84478	0.87901	0.84353
796.505	0.834	0.84276	0.852	0.88956	0.90579	0.90994	0.83292	0.84659	0.88058	0.84467
797.247	0.83588	0.84096	0.85261	0.89072	0.9035	0.90937	0.83425	0.84687	0.8807	0.84532
797.989	0.83677	0.84356	0.85349	0.89038	0.90259	0.9098	0.83521	0.84786	0.88132	0.84557
798.731	0.83738	0.84584	0.85399	0.89089	0.90607	0.91004	0.83564	0.84874	0.88246	0.84631
799.473	0.8388	0.8424	0.85507	0.89112	0.90146	0.91085	0.8368	0.84912	0.88295	0.84721
800.214	0.83862	0.84731	0.85415	0.89195	0.90445	0.91048	0.83645	0.85024	0.88314	0.84906
800.956	0.8413	0.84754	0.85541	0.89264	0.90427	0.91005	0.83809	0.85133	0.88322	0.84841
801.698	0.84227	0.84599	0.8562	0.89149	0.90227	0.91119	0.8376	0.85227	0.88317	0.85095
802.439	0.84157	0.85079	0.85619	0.8922	0.90583	0.91154	0.83972	0.85278	0.88398	0.85114
803.181	0.84418	0.84674	0.85717	0.89222	0.90413	0.91103	0.8403	0.85316	0.88401	0.85183
803.922	0.84399	0.851	0.85796	0.89325	0.90438	0.90997	0.84173	0.85465	0.88451	0.85258
804.663	0.84479	0.85279	0.85835	0.89368	0.90522	0.91191	0.84139	0.85597	0.88449	0.85265
805.405	0.84578	0.85055	0.85915	0.89408	0.90309	0.91122	0.84194	0.85599	0.88595	0.85288
806.146	0.84603	0.85316	0.85858	0.8945	0.90585	0.91081	0.84352	0.8575	0.88497	0.85412
806.887	0.84827	0.85306	0.85978	0.8943	0.90415	0.91116	0.8436	0.85807	0.88586	0.85468
807.628	0.84843	0.8517	0.86005	0.89389	0.90409	0.91217	0.84377	0.85829	0.88655	0.85505
808.369	0.84896	0.85651	0.86099	0.89389	0.90634	0.91165	0.84462	0.85973	0.88735	0.85623
809.11	0.85085	0.85272	0.85977	0.89429	0.90253	0.91239	0.84515	0.8611	0.88796	0.85649
809.85	0.85085	0.85649	0.86131	0.89468	0.90689	0.91139	0.84547	0.86187	0.88747	0.85768
810.591	0.85232	0.85683	0.86183	0.89475	0.90382	0.91206	0.847	0.86331	0.88909	0.85836
811.332	0.85267	0.85557	0.86234	0.89601	0.90552	0.91225	0.84707	0.86246	0.88706	0.85813
812.072	0.85402	0.86024	0.86379	0.8947	0.90705	0.91236	0.84771	0.86294	0.88931	0.86093
812.813	0.85454	0.8568	0.86299	0.89629	0.90324	0.91184	0.84844	0.86347	0.88852	0.85965
813.553	0.8541	0.85855	0.86335	0.89624	0.90715	0.91177	0.85018	0.86392	0.89038	0.8613
814.293	0.85528	0.8597	0.86377	0.89636	0.90459	0.91207	0.84957	0.86576	0.89038	0.86105
815.033	0.85546	0.8578	0.86537	0.8963	0.90595	0.91218	0.85079	0.86566	0.89064	0.86181
815.774	0.85781	0.8619	0.86612	0.89686	0.90571	0.91178	0.85224	0.86614	0.89052	0.86302
816.514	0.85759	0.86184	0.86609	0.89758	0.90484	0.91128	0.85186	0.867	0.8912	0.86282
817.254	0.85887	0.86248	0.86579	0.89832	0.90849	0.91305	0.85266	0.8675	0.89109	0.86332
817.994	0.85917	0.86473	0.86608	0.89797	0.90508	0.91267	0.85318	0.86854	0.89149	0.86427
818.733	0.8597	0.86233	0.86742	0.89729	0.90663	0.9122	0.85466	0.86822	0.89177	0.86389
819.473	0.85997	0.86667	0.8673	0.89726	0.90784	0.91308	0.85404	0.8694	0.8923	0.86639
820.213	0.86204	0.86389	0.86795	0.8983	0.90596	0.91358	0.85625	0.87025	0.89246	0.86644
820.952	0.86143	0.86362	0.86746	0.89833	0.90918	0.91371	0.85519	0.87043	0.89304	0.86632
821.692	0.86294	0.86646	0.86827	0.89933	0.90489	0.91267	0.85631	0.87103	0.89304	0.86668
822.431	0.86251	0.86436	0.86973	0.89736	0.90802	0.91384	0.85598	0.87269	0.8929	0.86771
823.171	0.86397	0.86748	0.86946	0.89921	0.90718	0.91314	0.85731	0.87277	0.89437	0.86745
823.91	0.86416	0.86609	0.87029	0.89882	0.90798	0.91348	0.85778	0.87329	0.89459	0.86863
824.649	0.86453	0.86837	0.87185	0.89873	0.90962	0.91366	0.85864	0.87353	0.89493	0.86946
825.388	0.86603	0.86989	0.86943	0.9002	0.90495	0.91414	0.85966	0.87458	0.89511	0.86845
826.127	0.86665	0.86713	0.87133	0.90026	0.9097	0.91311	0.85916	0.87481	0.89582	0.86958
826.866	0.86684	0.87145	0.87089	0.89958	0.90619	0.91294	0.85974	0.87511	0.89563	0.87012
827.605	0.86826	0.86865	0.87168	0.90071	0.91026	0.91278	0.8596	0.87585	0.89518	0.86999
828.344	0.86714	0.8718	0.87206	0.90088	0.90707	0.91441	0.86212	0.87651	0.89587	0.87071
829.083	0.8681	0.87217	0.87168	0.90156	0.90706	0.91346	0.86112	0.8768	0.89523	0.87099
829.821	0.86914	0.87008	0.87267	0.90215	0.90917	0.91381	0.8617	0.87691	0.89644	0.87218
830.56	0.86905	0.87442	0.87304	0.90058	0.90597	0.91369	0.86221	0.87821	0.89617	0.87261
831.298	0.87014	0.86969	0.87309	0.90091	0.91015	0.91445	0.86285	0.87841	0.89785	0.87207
832.037	0.87152	0.87419	0.87462	0.90087	0.9072	0.91448	0.86351	0.87908	0.89668	0.87431
832.775	0.8708	0.87371	0.87358	0.90293	0.91004	0.91409	0.86372	0.87826	0.89685	0.874
833.513	0.87216	0.8722	0.8744	0.90071	0.90848	0.91419	0.86372	0.87965	0.89783	0.8748
834.252	0.87273	0.87698	0.87399	0.90235	0.90774	0.91473	0.86458	0.88025	0.89818	0.87478
834.99	0.87372	0.87148	0.87491	0.90153	0.91045	0.91434	0.86482	0.87985	0.89853	0.87466
835.728	0.8736	0.87694	0.87599	0.90151	0.90612	0.91367	0.86602	0.88063	0.89735	0.8749
836.466	0.87301	0.87399	0.87638	0.90247	0.91179	0.91331	0.8662	0.88109	0.8986	0.87624
837.204	0.8741	0.87755	0.87572	0.90247	0.9059	0.91535	0.86608	0.8818	0.89827	0.87552
837.941	0.87458	0.87618	0.87529	0.90241	0.91209	0.91399	0.86623	0.8811	0.89952	0.87651
838.679	0.87531	0.87614	0.87658	0.90226	0.9072	0.91377	0.86766	0.88233	0.89898	0.87594
839.417	0.87464	0.87886	0.87682	0.90152	0.90974	0.91514	0.86755	0.88192	0.90011	0.87709
840.154	0.877	0.87533	0.87621	0.90421	0.90845	0.91396	0.86792	0.88242	0.89923	0.8772
840.892	0.8775	0.8804	0.87675	0.90367	0.90883	0.91521	0.86916	0.88345	0.90051	0.87756
841.629	0.87717	0.87593	0.87665	0.90263	0.91091	0.91479	0.86964	0.88396	0.89988	0.87806
842.366	0.87645	0.88036	0.87809	0.90336	0.90793	0.91348	0.86967	0.886	0.90017	0.87918
843.104	0.87764	0.87705	0.8789	0.90333	0.91119	0.91461	0.8692	0.88462	0.90047	0.87905
843.841	0.87879	0.87906	0.87877	0.90338	0.90721	0.91438	0.87014	0.88431	0.9013	0.87898
844.578	0.87845	0.88069	0.8789	0.90364	0.9127	0.91408	0.87084	0.88565	0.9005	0.87991
845.315	0.87952	0.87919	0.87896	0.90429	0.90815	0.91577	0.87082	0.88694	0.90092	0.88052
846.052	0.87834	0.88352	0.8798	0.90408	0.91083	0.91505	0.87079	0.88575	0.90083	0.87986
846.789	0.88141	0.87857	0.88045	0.90345	0.90868	0.91494	0.87169	0.88606	0.9	0.88061
847.525	0.88043	0.88407	0.87892	0.9039	0.90976	0.91494	0.87269	0.88711	0.90271	0.88016
848.262	0.88111	0.88021	0.87992	0.90435	0.91044	0.91377	0.87315	0.88777	0.90132	0.88164
848.999	0.88078	0.88235	0.87986	0.90434	0.90833	0.91541	0.87242	0.88869	0.90206	0.88089
849.735	0.8816	0.88246	0.88104	0.90482	0.91162	0.91555	0.87299	0.88784	0.90166	0.88231
850.472	0.88221	0.88148	0.88154	0.90423	0.90813	0.91571	0.8742	0.88812	0.90238	0.88148
851.208	0.88103	0.88388	0.88099	0.90496	0.91237	0.91514	0.87459	0.88876	0.90219	0.88297
851.944	0.88392	0.88123	0.88131	0.90399	0.90705	0.91541	0.87421	0.88884	0.90231	0.88316
852.68	0.8835	0.88633	0.88144	0.9052	0.91292	0.91601	0.87476	0.88946	0.90384	0.88338
853.416	0.88442	0.88032	0.88265	0.90481	0.90828	0.91491	0.87512	0.89034	0.90302	0.88343
854.153	0.88206	0.8869	0.88131	0.90491	0.91318	0.91559	0.87521	0.89017	0.90229	0.88379
854.888	0.88485	0.88375	0.88411	0.90486	0.90929	0.91591	0.87582	0.89073	0.90292	0.88312
855.624	0.88327	0.88522	0.88283	0.90554	0.91341	0.91527	0.87646	0.89032	0.90336	0.88478
856.36	0.88585	0.88435	0.88322	0.9061	0.9098	0.91536	0.87587	0.89115	0.90257	0.8847
857.096	0.88441	0.8852	0.88249	0.90549	0.91089	0.9153	0.87631	0.89179	0.90457	0.88501
857.832	0.88598	0.88783	0.8832	0.90515	0.91206	0.91614	0.87734	0.89264	0.90385	0.88586
858.567	0.88637	0.88476	0.8834	0.90558	0.91087	0.915	0.87705	0.89244	0.90424	0.88628
859.303	0.88692	0.88828	0.88486	0.90612	0.91311	0.91581	0.87796	0.89228	0.90297	0.88618
860.038	0.88645	0.88286	0.8848	0.90609	0.90825	0.91541	0.87724	0.89335	0.90386	0.88661
860.773	0.88762	0.88883	0.88504	0.90635	0.91316	0.91573	0.87859	0.89243	0.90447	0.88541
861.509	0.88761	0.88402	0.88404	0.9067	0.9098	0.916	0.87821	0.89385	0.9053	0.88646
862.244	0.8873	0.89008	0.88602	0.90756	0.913	0.91641	0.87844	0.89322	0.90492	0.88696
862.979	0.88752	0.88475	0.88579	0.90616	0.90822	0.9164	0.87979	0.89507	0.90437	0.88789
863.714	0.88747	0.89077	0.88599	0.90628	0.91307	0.91627	0.88024	0.89461	0.90391	0.88627
864.449	0.8876	0.88685	0.88499	0.90684	0.9087	0.9155	0.87936	0.89456	0.90547	0.88758
865.184	0.889	0.88917	0.88643	0.90728	0.91465	0.91486	0.87983	0.89427	0.90539	0.88786
865.918	0.89066	0.88823	0.88611	0.90747	0.90932	0.91604	0.88103	0.89458	0.90514	0.88871
866.653	0.88882	0.89042	0.88558	0.90835	0.91417	0.91698	0.88125	0.89512	0.90539	0.88853
867.388	0.89031	0.89014	0.88644	0.90779	0.90914	0.9165	0.87981	0.89582	0.90648	0.88944
868.122	0.88868	0.88888	0.88603	0.90705	0.91365	0.91722	0.88189	0.89606	0.90649	0.88816
868.857	0.89024	0.89127	0.88634	0.90647	0.90978	0.91702	0.88158	0.89521	0.90686	0.88878
869.591	0.88879	0.88772	0.88766	0.90747	0.91456	0.91642	0.88227	0.89677	0.90547	0.88961
870.325	0.89133	0.89122	0.88695	0.90716	0.90926	0.916	0.88271	0.89593	0.90654	0.88982
871.059	0.89046	0.88801	0.88714	0.90787	0.91336	0.91547	0.88179	0.89753	0.90555	0.89029
871.794	0.89247	0.89293	0.88617	0.90702	0.90961	0.91622	0.8825	0.8975	0.90709	0.89017
872.528	0.89014	0.88785	0.8893	0.90763	0.91327	0.91523	0.88287	0.89761	0.90608	0.89019
873.262	0.8927	0.89397	0.88788	0.90849	0.91043	0.91552	0.88355	0.89754	0.90678	0.89056
873.995	0.89176	0.88863	0.889	0.90821	0.91327	0.9174	0.88381	0.89884	0.9074	0.89111
874.729	0.89302	0.8954	0.88948	0.90753	0.91002	0.91654	0.88355	0.89828	0.90719	0.89204
875.463	0.89085	0.88998	0.88833	0.90959	0.91336	0.91752	0.88343	0.89817	0.90702	0.89105
876.197	0.89401	0.89499	0.88889	0.90773	0.91173	0.91578	0.88397	0.89849	0.90791	0.89185
876.93	0.89342	0.88966	0.88928	0.90857	0.91262	0.9166	0.8835	0.89823	0.90728	0.8914
877.664	0.8932	0.89464	0.88866	0.90903	0.91154	0.91699	0.88489	0.89962	0.90749	0.89165
878.397	0.89334	0.89081	0.88987	0.90857	0.91276	0.91704	0.8849	0.89887	0.90744	0.8908
879.13	0.89475	0.89527	0.89074	0.90872	0.91198	0.9162	0.88447	0.89991	0.90771	0.89267
879.864	0.89419	0.8921	0.88947	0.90908	0.91292	0.9161	0.88456	0.89953	0.90796	0.89094
880.597	0.89553	0.89492	0.89015	0.90797	0.9122	0.91694	0.88518	0.89963	0.90817	0.89279
881.33	0.89368	0.89294	0.88931	0.90892	0.91322	0.91695	0.88617	0.89996	0.90834	0.89293
882.063	0.89624	0.89546	0.89025	0.90919	0.91197	0.91598	0.88538	0.89973	0.90779	0.89213
882.796	0.89396	0.8927	0.89085	0.90875	0.91251	0.91611	0.88674	0.90171	0.90677	0.89419
883.529	0.896	0.89624	0.8899	0.90933	0.91265	0.91689	0.88652	0.9016	0.90955	0.89312
884.261	0.89481	0.8937	0.88993	0.90936	0.91226	0.91688	0.88619	0.9006	0.90885	0.89301
884.994	0.89687	0.89561	0.89118	0.90928	0.91216	0.91636	0.88642	0.90177	0.90799	0.89395
885.727	0.89536	0.89361	0.89172	0.90926	0.91344	0.91739	0.88723	0.90192	0.90802	0.89438
886.459	0.8974	0.89507	0.89089	0.90878	0.9113	0.91618	0.88701	0.9016	0.90855	0.89449
887.192	0.89564	0.89502	0.89136	0.90913	0.91265	0.91642	0.88725	0.90287	0.90788	0.89467
887.924	0.89778	0.89474	0.89145	0.90895	0.91194	0.91696	0.88604	0.90204	0.90915	0.89388
888.656	0.89579	0.89666	0.89184	0.90919	0.91313	0.91696	0.88829	0.90317	0.90839	0.89561
889.388	0.89817	0.89451	0.89164	0.90984	0.91278	0.91708	0.88758	0.90277	0.90914	0.89567
890.121	0.89607	0.89668	0.89199	0.90974	0.91476	0.91786	0.8868	0.9016	0.90867	0.89538
890.853	0.89771	0.89514	0.89224	0.90936	0.91152	0.91685	0.88746	0.90262	0.90974	0.89581
891.584	0.89731	0.89574	0.89275	0.90975	0.91471	0.91731	0.888	0.90254	0.90975	0.89451
892.316	0.89834	0.89564	0.89225	0.90962	0.91026	0.91673	0.88897	0.90411	0.90995	0.89603
893.048	0.89676	0.89734	0.89348	0.90858	0.91579	0.91705	0.88748	0.90391	0.90991	0.89624
893.78	0.89902	0.89625	0.89275	0.9093	0.91182	0.91624	0.88945	0.90232	0.90998	0.89692
894.511	0.89735	0.89578	0.89346	0.91084	0.91625	0.91746	0.88963	0.90281	0.91011	0.89602
895.243	0.89866	0.8971	0.89218	0.91014	0.90888	0.91704	0.88961	0.90341	0.91106	0.89702
895.974	0.8993	0.89741	0.89326	0.90999	0.91483	0.91627	0.88949	0.90411	0.90993	0.89466
896.706	0.89941	0.89718	0.89344	0.91113	0.90861	0.91715	0.89005	0.90386	0.90943	0.89641
897.437	0.89798	0.89728	0.89319	0.91107	0.91606	0.9165	0.89083	0.90409	0.91131	0.89739
898.168	0.9007	0.89902	0.89348	0.91167	0.91066	0.91636	0.89008	0.90406	0.90964	0.89714
898.9	0.89975	0.89741	0.89387	0.91073	0.91773	0.91746	0.89112	0.90411	0.90979	0.8964
899.631	0.90029	0.89884	0.89265	0.91086	0.90906	0.91591	0.88995	0.90551	0.90956	0.89606
900.362	0.90101	0.89661	0.89395	0.90912	0.91614	0.91707	0.89111	0.90558	0.91094	0.8976
901.092	0.90005	0.8984	0.89362	0.91068	0.91115	0.91788	0.89034	0.90607	0.90948	0.89776
901.823	0.90185	0.89741	0.89455	0.90908	0.91617	0.91798	0.89118	0.90535	0.91114	0.89716
902.554	0.90034	0.90097	0.89482	0.91018	0.91183	0.91776	0.89149	0.90477	0.91053	0.89828
903.285	0.90071	0.89706	0.89475	0.91024	0.91574	0.91833	0.89136	0.90493	0.91121	0.89715
904.015	0.90055	0.8997	0.89478	0.91064	0.91101	0.91645	0.89275	0.90628	0.91155	0.89719
904.746	0.90231	0.89657	0.89424	0.91007	0.91474	0.91618	0.89082	0.90662	0.91145	0.89844
905.476	0.89981	0.90211	0.89459	0.91088	0.914	0.91673	0.89205	0.90578	0.91174	0.89956
906.206	0.90259	0.89652	0.8945	0.91228	0.91252	0.91854	0.8921	0.90648	0.91136	0.899
906.937	0.90143	0.90315	0.89507	0.90961	0.91435	0.91839	0.89136	0.90691	0.9118	0.89858
907.667	0.9022	0.89562	0.89583	0.91044	0.91114	0.91714	0.89274	0.90552	0.9118	0.89849
908.397	0.90078	0.90349	0.89498	0.90992	0.91566	0.91712	0.89199	0.90613	0.91154	0.89842
909.127	0.9025	0.89695	0.89615	0.91035	0.91159	0.91799	0.89324	0.90633	0.91123	0.90023
909.857	0.90107	0.90353	0.89487	0.91107	0.91729	0.91757	0.89281	0.90771	0.91147	0.89916
910.587	0.90367	0.89689	0.89607	0.91079	0.91011	0.91694	0.8942	0.90729	0.91121	0.90016
911.316	0.90328	0.90443	0.89716	0.911	0.91814	0.91843	0.89359	0.9072	0.9122	0.89919
912.046	0.90163	0.89741	0.89675	0.91107	0.90982	0.91627	0.89341	0.90786	0.91203	0.89943
912.776	0.90217	0.90392	0.89582	0.91189	0.91769	0.91743	0.89295	0.90633	0.91155	0.89942
913.505	0.90357	0.89927	0.89554	0.9135	0.91169	0.91775	0.89424	0.90693	0.9129	0.9
914.235	0.90408	0.90261	0.89564	0.91228	0.91663	0.91741	0.89469	0.9091	0.91102	0.89952
914.964	0.90246	0.90058	0.89691	0.90978	0.91273	0.9192	0.89509	0.90733	0.91272	0.9005
915.693	0.9052	0.9019	0.89658	0.91007	0.91568	0.91707	0.89486	0.90825	0.91185	0.89904
916.422	0.9031	0.90135	0.8965	0.91056	0.91407	0.91649	0.89375	0.90815	0.91239	0.90127
917.151	0.90584	0.90088	0.8964	0.91148	0.91168	0.9186	0.89419	0.90835	0.91303	0.90042
917.88	0.90302	0.90212	0.89611	0.91091	0.91664	0.91763	0.89537	0.90826	0.91302	0.90098
918.609	0.90479	0.8997	0.89715	0.91241	0.91254	0.91783	0.89371	0.90809	0.9129	0.90061
919.338	0.90367	0.90487	0.89733	0.91152	0.91816	0.91747	0.89514	0.9083	0.91287	0.90147
920.067	0.90447	0.89907	0.89701	0.91065	0.90999	0.91779	0.89553	0.90888	0.91319	0.90109
920.796	0.90523	0.90584	0.89767	0.91195	0.91765	0.91822	0.89554	0.90846	0.91286	0.90146
921.524	0.90477	0.89778	0.89844	0.91069	0.9105	0.91681	0.89501	0.90849	0.91333	0.90081
922.253	0.90475	0.90579	0.89703	0.9105	0.91714	0.91851	0.89606	0.90985	0.91266	0.90198
922.981	0.90392	0.89774	0.89845	0.91045	0.91164	0.91825	0.89546	0.90845	0.91293	0.90167
923.71	0.90516	0.90553	0.89785	0.91079	0.91524	0.91826	0.89554	0.90996	0.91267	0.90244
924.438	0.90355	0.90032	0.89749	0.9113	0.9139	0.91828	0.89636	0.90907	0.91331	0.9032
925.166	0.90516	0.90554	0.89746	0.91192	0.91326	0.91806	0.89655	0.91018	0.91203	0.90243
925.894	0.9049	0.9006	0.89816	0.91147	0.91719	0.91826	0.89794	0.90983	0.91328	0.90216
926.622	0.90482	0.90463	0.89758	0.91036	0.91159	0.91803	0.89659	0.90877	0.9137	0.90269
927.35	0.90513	0.90323	0.89732	0.90996	0.91787	0.91781	0.89693	0.91029	0.91249	0.90206
928.078	0.90738	0.90174	0.89997	0.91256	0.91126	0.91789	0.89681	0.90958	0.91294	0.90268
928.806	0.90583	0.90574	0.8984	0.91222	0.91744	0.91898	0.8964	0.90962	0.91276	0.90198
929.534	0.90569	0.90065	0.89909	0.91137	0.91224	0.91776	0.89821	0.91049	0.91533	0.90174
930.261	0.90565	0.90612	0.89913	0.91025	0.91671	0.91699	0.89703	0.91121	0.91412	0.90335
930.989	0.90586	0.9002	0.89808	0.91109	0.91503	0.91895	0.8975	0.9103	0.91441	0.90277
931.716	0.90757	0.90845	0.89836	0.9119	0.91394	0.91856	0.89809	0.91098	0.91425	0.90216
932.444	0.90628	0.90087	0.89997	0.91178	0.91521	0.9178	0.89752	0.91161	0.91333	0.90234
933.171	0.90687	0.90668	0.89898	0.91135	0.91101	0.9182	0.89797	0.91055	0.91406	0.90307
933.898	0.90691	0.90181	0.90018	0.91129	0.91877	0.91742	0.8981	0.91069	0.91469	0.90429
934.625	0.90698	0.90608	0.89884	0.91145	0.9115	0.91936	0.8978	0.91159	0.91365	0.90398
935.352	0.90833	0.90523	0.89879	0.91202	0.91887	0.9174	0.89712	0.91284	0.91411	0.9027
936.079	0.90716	0.90448	0.89949	0.91294	0.91198	0.91922	0.89898	0.91097	0.91495	0.90373
936.806	0.90963	0.9067	0.89971	0.91139	0.91643	0.91902	0.89882	0.91152	0.91419	0.90313
937.533	0.90629	0.90297	0.9002	0.91369	0.9165	0.91771	0.90003	0.91155	0.91446	0.90296
938.26	0.90909	0.90592	0.89906	0.91312	0.91236	0.91859	0.89659	0.91128	0.91478	0.90422
938.986	0.90743	0.90008	0.89997	0.91142	0.91945	0.91707	0.89998	0.91164	0.91347	0.90321
939.713	0.90807	0.90855	0.89995	0.91221	0.911	0.91776	0.89987	0.9124	0.9141	0.9037
940.439	0.908	0.90302	0.8995	0.91286	0.91749	0.91862	0.89969	0.91261	0.91441	0.90335
941.166	0.90843	0.90721	0.89893	0.91308	0.91063	0.91883	0.90018	0.91322	0.91683	0.90338
941.892	0.9098	0.90551	0.89977	0.91162	0.91768	0.91965	0.89859	0.91155	0.91476	0.90335
942.618	0.9079	0.90401	0.89903	0.91166	0.91435	0.91805	0.89958	0.91211	0.91518	0.90424
943.344	0.90922	0.90911	0.89966	0.91327	0.91385	0.91809	0.9004	0.9114	0.91562	0.90471
944.07	0.90764	0.9019	0.89915	0.912	0.91525	0.91837	0.89884	0.91262	0.91408	0.90459
944.796	0.90901	0.90837	0.89986	0.91313	0.91284	0.91827	0.89933	0.91213	0.91498	0.90428
945.522	0.90907	0.90185	0.90149	0.9113	0.91974	0.91897	0.89957	0.91218	0.915	0.90578
946.248	0.90927	0.90909	0.90174	0.91124	0.91121	0.91802	0.89972	0.91092	0.91451	0.90487
946.974	0.90908	0.90412	0.9021	0.91121	0.91723	0.91903	0.899	0.91307	0.91577	0.90449
947.699	0.90872	0.90586	0.90052	0.9123	0.91448	0.91878	0.90032	0.91328	0.91451	0.9064
948.425	0.91001	0.90751	0.902	0.91305	0.91459	0.91886	0.90072	0.91273	0.91563	0.90567
949.15	0.90836	0.90488	0.90183	0.91297	0.91652	0.91889	0.89889	0.91423	0.91526	0.90561
949.876	0.90831	0.90886	0.90098	0.91182	0.91196	0.91943	0.90068	0.91282	0.91687	0.90476
950.601	0.90951	0.90291	0.90134	0.91191	0.92035	0.91878	0.89978	0.91272	0.91588	0.90546
951.326	0.90902	0.90899	0.9013	0.9125	0.91131	0.91764	0.90012	0.91332	0.91592	0.90553
952.051	0.91067	0.90387	0.90208	0.91263	0.91715	0.91927	0.90065	0.91418	0.91716	0.90488
952.776	0.90881	0.90861	0.90162	0.91337	0.91509	0.91801	0.90139	0.91318	0.9153	0.90728
953.501	0.91153	0.90545	0.90102	0.91293	0.91472	0.91861	0.90017	0.91438	0.91586	0.90658
954.226	0.90997	0.90522	0.90318	0.91256	0.91921	0.91703	0.90023	0.91303	0.91558	0.90493
954.951	0.9097	0.90951	0.90202	0.91273	0.91123	0.9171	0.90229	0.91406	0.91603	0.90679
955.676	0.91121	0.90402	0.90295	0.9125	0.91943	0.91664	0.9011	0.91355	0.91691	0.9064
956.4	0.90826	0.90991	0.90194	0.91341	0.91242	0.9185	0.90089	0.91361	0.91554	0.90689
957.125	0.91048	0.90355	0.90194	0.91216	0.91786	0.91727	0.90032	0.91447	0.91673	0.90534
957.849	0.90961	0.91018	0.90202	0.91384	0.91626	0.91802	0.90224	0.9151	0.91582	0.90737
958.574	0.91206	0.90654	0.9016	0.91242	0.9138	0.91927	0.90135	0.91428	0.91628	0.90649
959.298	0.91129	0.90534	0.90222	0.91405	0.91938	0.91796	0.90229	0.91373	0.9166	0.9061
960.022	0.9097	0.90814	0.90209	0.91385	0.91126	0.91905	0.90189	0.91313	0.91637	0.90595
960.747	0.91044	0.90276	0.90151	0.91313	0.91779	0.91932	0.90023	0.9137	0.91687	0.90666
961.471	0.90902	0.9111	0.90317	0.91339	0.91473	0.91835	0.90207	0.91509	0.91581	0.90561
962.195	0.91218	0.90476	0.90228	0.91335	0.91364	0.91734	0.90156	0.91444	0.91589	0.90632
962.918	0.91001	0.90932	0.9022	0.91222	0.91811	0.91922	0.90186	0.91411	0.91646	0.90607
963.642	0.91005	0.90629	0.90308	0.91305	0.91286	0.91949	0.90094	0.91458	0.91584	0.90671
964.366	0.91181	0.90463	0.90206	0.91341	0.91845	0.9174	0.90181	0.91614	0.91705	0.90711
965.09	0.91036	0.91128	0.90242	0.91307	0.91428	0.91801	0.90251	0.91385	0.91656	0.90657
965.813	0.91294	0.90607	0.90369	0.91289	0.91594	0.91767	0.90251	0.91404	0.91613	0.90707
966.537	0.91111	0.91053	0.90316	0.91255	0.91864	0.91841	0.90078	0.91504	0.91623	0.90773
967.26	0.91026	0.90578	0.90253	0.91321	0.91326	0.91884	0.90338	0.91379	0.91654	0.9086
967.983	0.91144	0.90803	0.90185	0.91329	0.91986	0.91856	0.90119	0.91552	0.91759	0.90564
968.706	0.91148	0.909	0.90362	0.91286	0.9128	0.91829	0.90337	0.91446	0.91732	0.9067
969.43	0.91273	0.90571	0.90223	0.91479	0.9178	0.91921	0.90246	0.91549	0.91614	0.90734
970.153	0.91072	0.91258	0.90346	0.91275	0.91648	0.91748	0.9024	0.91572	0.91625	0.90678
970.876	0.91032	0.90472	0.90246	0.91313	0.91207	0.91947	0.90228	0.91609	0.91664	0.90631
971.598	0.91134	0.91018	0.90255	0.91484	0.91979	0.91866	0.90225	0.91509	0.91728	0.90791
972.321	0.91075	0.9089	0.90395	0.91244	0.91162	0.91748	0.90385	0.91596	0.91559	0.90729
973.044	0.91308	0.90846	0.90341	0.91417	0.91664	0.91983	0.90227	0.9145	0.91723	0.90652
973.767	0.90986	0.91129	0.90267	0.91384	0.9174	0.91865	0.90393	0.91502	0.91676	0.90712
974.489	0.91196	0.90571	0.90269	0.91364	0.91406	0.91803	0.90191	0.91456	0.91712	0.907
975.212	0.91198	0.91062	0.90321	0.91418	0.92094	0.9193	0.90343	0.91468	0.91797	0.90939
975.934	0.91173	0.90763	0.90342	0.91154	0.91219	0.9186	0.90141	0.91612	0.91601	0.90776
976.656	0.91378	0.90846	0.90223	0.91235	0.91746	0.91766	0.90405	0.91602	0.9173	0.90692
977.378	0.91132	0.91106	0.90295	0.91296	0.91772	0.91921	0.90283	0.91399	0.91729	0.90841
978.101	0.91175	0.90509	0.90252	0.91381	0.91271	0.91869	0.90219	0.91492	0.91572	0.90844
978.823	0.91178	0.91308	0.90428	0.91202	0.91887	0.92102	0.90281	0.91467	0.91691	0.90802
979.545	0.91091	0.90661	0.90396	0.91237	0.91106	0.91673	0.90257	0.91407	0.91774	0.90765
980.266	0.91509	0.91063	0.90361	0.91332	0.91897	0.91807	0.90453	0.91516	0.91682	0.90802
980.988	0.91029	0.90939	0.90428	0.91317	0.91731	0.91933	0.9043	0.91636	0.91788	0.90669
981.71	0.91247	0.90697	0.90332	0.91224	0.91415	0.91952	0.90104	0.91529	0.91826	0.90762
982.432	0.91333	0.91386	0.9039	0.91161	0.9223	0.91873	0.90324	0.91579	0.91804	0.90715
983.153	0.91202	0.90581	0.90576	0.91321	0.91374	0.91789	0.90406	0.91489	0.91836	0.90678
983.875	0.9146	0.91023	0.90398	0.91427	0.91724	0.91897	0.90394	0.91499	0.91858	0.90844
984.596	0.91231	0.908	0.9035	0.91386	0.91702	0.91838	0.90577	0.91501	0.91763	0.9079
985.317	0.91299	0.90575	0.90438	0.91341	0.91171	0.91924	0.90302	0.91502	0.91643	0.90725
986.038	0.91234	0.91141	0.90459	0.9129	0.9199	0.91881	0.90423	0.91465	0.91807	0.90779
986.759	0.91162	0.90639	0.90518	0.91267	0.91346	0.91698	0.90543	0.91642	0.917	0.90745
987.481	0.91461	0.91014	0.90325	0.91271	0.91644	0.91879	0.90464	0.91644	0.9174	0.90994
988.201	0.9123	0.90981	0.90369	0.91197	0.91835	0.91908	0.90317	0.91666	0.91778	0.9088
988.922	0.91321	0.90696	0.90381	0.91262	0.91205	0.91824	0.90398	0.91439	0.9164	0.90894
989.643	0.91448	0.91203	0.90466	0.91303	0.91813	0.91913	0.90485	0.91692	0.91648	0.90878
990.364	0.9113	0.90774	0.90367	0.91141	0.91405	0.91898	0.90338	0.91547	0.91706	0.90803
991.084	0.91289	0.91032	0.90332	0.91336	0.91568	0.91887	0.90358	0.91744	0.91715	0.90868
991.805	0.9128	0.91118	0.90384	0.91266	0.92095	0.91895	0.90412	0.91587	0.91783	0.90836
992.525	0.91196	0.90645	0.90439	0.91259	0.91326	0.91815	0.90368	0.91597	0.91642	0.90721
993.246	0.91481	0.9118	0.90461	0.91359	0.91813	0.91863	0.90349	0.91462	0.91767	0.90858
993.966	0.91235	0.90673	0.90382	0.91283	0.91593	0.91851	0.90478	0.91641	0.91758	0.90877
994.686	0.91258	0.90993	0.90478	0.91288	0.91378	0.91829	0.90516	0.91647	0.91754	0.90757
995.406	0.91454	0.91072	0.90411	0.91397	0.92014	0.91795	0.90425	0.91602	0.91864	0.90769
996.126	0.91261	0.90558	0.90393	0.91257	0.91204	0.91837	0.90244	0.91417	0.91626	0.90805
996.846	0.91366	0.91055	0.90283	0.91336	0.91585	0.91764	0.90504	0.91539	0.91711	0.90727
997.566	0.91309	0.9072	0.9039	0.91337	0.91801	0.91885	0.90445	0.91643	0.91864	0.90814
998.286	0.91247	0.90936	0.90387	0.91254	0.91289	0.91904	0.90401	0.91569	0.91736	0.90914
999.005	0.91289	0.91153	0.90399	0.9151	0.92151	0.91899	0.90505	0.91735	0.91626	0.90908
999.725	0.91037	0.9047	0.90517	0.9131	0.91231	0.91933	0.90494	0.9156	0.91763	0.90867
1000.44	0.91509	0.91164	0.90528	0.91263	0.91478	0.91872	0.90439	0.91599	0.91786	0.90823
1001.16	0.91397	0.90801	0.90487	0.91398	0.91911	0.91823	0.90556	0.91526	0.91803	0.90915
1001.88	0.91212	0.90792	0.9052	0.91194	0.91311	0.91902	0.90439	0.91599	0.91644	0.90819
1002.6	0.91442	0.91143	0.90558	0.91251	0.9183	0.91781	0.90398	0.91595	0.91824	0.90864
1003.32	0.91227	0.90558	0.90493	0.91409	0.91726	0.9186	0.90475	0.91638	0.91841	0.90706
1004.04	0.91308	0.91178	0.90637	0.91379	0.91288	0.91936	0.90387	0.91622	0.91651	0.90862
1004.76	0.91434	0.90788	0.90462	0.9132	0.92011	0.92	0.90481	0.91473	0.91809	0.90752
1005.48	0.9131	0.90733	0.90497	0.91293	0.91363	0.91822	0.90487	0.91511	0.91684	0.9086
1006.2	0.91335	0.91192	0.90333	0.91167	0.91655	0.91899	0.90515	0.91688	0.91878	0.90764
1006.92	0.9136	0.90714	0.90557	0.91286	0.91721	0.92041	0.90491	0.91521	0.91752	0.90776
1007.63	0.91335	0.91049	0.90354	0.91181	0.9112	0.91906	0.90572	0.91552	0.91827	0.90875
1008.35	0.91343	0.9106	0.9043	0.91301	0.9191	0.91858	0.90407	0.91564	0.91721	0.90667
1009.07	0.91246	0.90626	0.9042	0.91239	0.91955	0.91759	0.90527	0.91552	0.91698	0.90706
1009.79	0.91433	0.91169	0.90498	0.91138	0.91304	0.92037	0.90611	0.9174	0.917	0.90908
1010.51	0.91404	0.90827	0.90324	0.91215	0.91946	0.91966	0.90484	0.9151	0.9177	0.9069
1011.23	0.91351	0.90886	0.90527	0.91292	0.91502	0.91985	0.90611	0.91559	0.91838	0.90846
1011.94	0.91387	0.91207	0.90613	0.91145	0.91395	0.91935	0.90459	0.91588	0.918	0.90946
1012.66	0.91349	0.90589	0.90564	0.91356	0.92079	0.91823	0.90584	0.91477	0.91822	0.90876
1013.38	0.91215	0.9094	0.90502	0.91135	0.91355	0.91744	0.90571	0.91501	0.91872	0.9095
1014.1	0.91377	0.90881	0.90497	0.91194	0.91792	0.91659	0.90389	0.91445	0.91651	0.90935
1014.82	0.91284	0.90666	0.9049	0.91208	0.91979	0.9173	0.90603	0.91732	0.91711	0.90594
1015.53	0.91229	0.91123	0.90433	0.91099	0.91499	0.92014	0.90644	0.91502	0.91884	0.90897
1016.25	0.91594	0.90708	0.90542	0.91195	0.919	0.91974	0.90497	0.9163	0.91832	0.90853
1016.97	0.91229	0.90916	0.90521	0.91261	0.91622	0.91954	0.90487	0.9167	0.91761	0.90898
1017.69	0.91348	0.91059	0.90463	0.91266	0.91274	0.91861	0.90463	0.91572	0.91678	0.9082
1018.4	0.91296	0.90542	0.90462	0.91198	0.91874	0.91847	0.90467	0.91685	0.91733	0.9079
1019.12	0.91285	0.9082	0.90432	0.91063	0.91434	0.91974	0.90583	0.91517	0.91628	0.90723
1019.84	0.9152	0.91054	0.9052	0.91087	0.91552	0.91906	0.90534	0.9154	0.91734	0.90933
1020.56	0.91444	0.90633	0.90448	0.91197	0.92145	0.9191	0.9051	0.91629	0.91692	0.90843
1021.27	0.91184	0.91047	0.90548	0.91211	0.91325	0.91768	0.90584	0.9149	0.91695	0.90889
1021.99	0.91462	0.90755	0.90526	0.91172	0.91953	0.91966	0.90463	0.91483	0.91642	0.90757
1022.71	0.91344	0.90686	0.90583	0.91159	0.91686	0.91932	0.90531	0.91608	0.91677	0.90533
1023.42	0.91132	0.91069	0.90571	0.91306	0.91485	0.91899	0.90444	0.91513	0.91627	0.90965
1024.14	0.91347	0.90558	0.9047	0.91115	0.91778	0.91836	0.90285	0.91463	0.91748	0.9065
1024.86	0.91236	0.90842	0.90269	0.91284	0.91561	0.9173	0.90248	0.91602	0.91634	0.90688
1025.57	0.91199	0.90833	0.90488	0.91066	0.91298	0.91756	0.90353	0.9145	0.91708	0.90786
1026.29	0.91406	0.90414	0.90459	0.91356	0.91853	0.91621	0.90445	0.91515	0.91694	0.90883
1027.01	0.91301	0.90702	0.90468	0.91253	0.91421	0.91955	0.9041	0.91355	0.91789	0.90719
1027.72	0.91471	0.90663	0.90545	0.9119	0.91655	0.91847	0.90522	0.9129	0.91779	0.90587
1028.44	0.91374	0.90577	0.90264	0.91109	0.91913	0.91955	0.90488	0.91304	0.918	0.90903
1029.15	0.91031	0.91179	0.90507	0.90919	0.91287	0.91952	0.90508	0.91334	0.91904	0.90857
1029.87	0.91213	0.90669	0.90454	0.91149	0.91772	0.91714	0.90461	0.91496	0.91695	0.90785
1030.59	0.91429	0.90591	0.90358	0.91167	0.91696	0.91829	0.90374	0.91413	0.91801	0.90726
1031.3	0.91126	0.90929	0.90389	0.91045	0.9159	0.91825	0.9055	0.91365	0.91691	0.90664
1032.02	0.91459	0.90353	0.9034	0.91203	0.91544	0.91664	0.9055	0.91507	0.91512	0.90826
1032.73	0.91394	0.90675	0.90381	0.9106	0.91905	0.91824	0.90399	0.91394	0.91698	0.90775
1033.45	0.91141	0.90816	0.90551	0.90962	0.91448	0.91903	0.90246	0.91403	0.9154	0.90582
1034.16	0.91371	0.90426	0.90407	0.90914	0.91754	0.92004	0.90225	0.91345	0.91629	0.90605
1034.88	0.91284	0.90977	0.90361	0.90995	0.9148	0.91673	0.9021	0.91384	0.91511	0.90494
1035.6	0.91296	0.90583	0.90175	0.90985	0.91305	0.91574	0.904	0.91427	0.91537	0.90694
1036.31	0.91226	0.90528	0.9013	0.91306	0.91762	0.91895	0.90171	0.91327	0.91593	0.90616
1037.03	0.91133	0.90737	0.90461	0.90861	0.91408	0.91857	0.90357	0.9136	0.91371	0.90714
1037.74	0.91231	0.90397	0.90384	0.91164	0.91335	0.91721	0.90373	0.91507	0.9166	0.90559
1038.46	0.91234	0.90625	0.90431	0.90762	0.9189	0.9172	0.90155	0.91369	0.91494	0.90622
1039.17	0.91236	0.9079	0.90492	0.91045	0.91301	0.916	0.90213	0.91201	0.91501	0.9054
1039.89	0.9121	0.90425	0.90311	0.91011	0.91686	0.9172	0.90304	0.91284	0.91489	0.90489
1040.6	0.91326	0.90423	0.90317	0.90983	0.91811	0.91609	0.90158	0.91373	0.91474	0.90407
1041.31	0.91172	0.90749	0.90125	0.90882	0.91417	0.91856	0.90358	0.91213	0.91424	0.90423
1042.03	0.91118	0.89928	0.90062	0.90908	0.91504	0.92032	0.90149	0.91155	0.9142	0.9054
1042.74	0.91202	0.90711	0.9034	0.90868	0.91995	0.91888	0.90275	0.91069	0.91368	0.90378
1043.46	0.91334	0.90328	0.90258	0.90743	0.91068	0.91646	0.90145	0.91311	0.91463	0.90464
1044.17	0.91179	0.89801	0.90263	0.90866	0.91351	0.91619	0.902	0.91259	0.91599	0.90486
1044.89	0.91271	0.90655	0.90112	0.90803	0.91704	0.9162	0.90174	0.9108	0.91359	0.90491
1045.6	0.90826	0.90055	0.90194	0.90747	0.91111	0.91721	0.90167	0.91317	0.91221	0.90595
1046.31	0.91096	0.90069	0.90249	0.90701	0.91905	0.91804	0.90291	0.90962	0.91125	0.90186
1047.03	0.91265	0.90532	0.9005	0.9072	0.91702	0.91595	0.90377	0.91281	0.91464	0.90267
1047.74	0.91028	0.9034	0.90289	0.90947	0.91228	0.91765	0.90052	0.91102	0.91341	0.9041
1048.46	0.91103	0.90329	0.90307	0.90556	0.91783	0.91653	0.90065	0.90992	0.91464	0.90589
1049.17	0.90883	0.90439	0.89891	0.90794	0.91644	0.91689	0.90162	0.91386	0.91252	0.90593
1049.88	0.90863	0.89991	0.90128	0.90587	0.9134	0.91524	0.90221	0.91158	0.91261	0.90221
1050.6	0.90891	0.90224	0.90024	0.90869	0.91671	0.91521	0.90189	0.91153	0.91308	0.90423
1051.31	0.91137	0.90234	0.89731	0.90893	0.91319	0.91581	0.901	0.91015	0.9122	0.90338
1052.02	0.90851	0.90255	0.89942	0.90487	0.91032	0.91857	0.89869	0.91064	0.91169	0.90168
1052.74	0.91102	0.90181	0.89928	0.9076	0.91763	0.91804	0.89992	0.90737	0.91233	0.90383
1053.45	0.90725	0.90077	0.89794	0.90796	0.91575	0.91582	0.90066	0.90786	0.9116	0.90032
1054.16	0.9083	0.89993	0.89914	0.9054	0.91324	0.91626	0.89795	0.9098	0.91116	0.90152
1054.88	0.91005	0.90159	0.90052	0.90795	0.91567	0.91484	0.90024	0.90911	0.91155	0.90289
1055.59	0.90683	0.90013	0.89917	0.90717	0.91331	0.91604	0.89952	0.90893	0.91243	0.90203
1056.3	0.90804	0.89699	0.89745	0.90661	0.91363	0.91467	0.89799	0.90917	0.90934	0.89976
1057.01	0.90968	0.90089	0.89875	0.90509	0.91573	0.91737	0.89734	0.90869	0.91127	0.90174
1057.73	0.90855	0.89889	0.9001	0.90538	0.91283	0.9151	0.89624	0.9078	0.91181	0.89887
1058.44	0.90676	0.89572	0.89852	0.90885	0.9112	0.91414	0.89685	0.90685	0.90975	0.90283
1059.15	0.90539	0.89916	0.89712	0.90478	0.91774	0.91629	0.89867	0.90936	0.91211	0.89864
1059.86	0.90707	0.89671	0.89517	0.90462	0.91239	0.9172	0.89665	0.90856	0.91147	0.89897
1060.58	0.90676	0.8982	0.89626	0.90385	0.91201	0.91491	0.89483	0.9054	0.91004	0.90046
1061.29	0.90885	0.89942	0.89525	0.90279	0.91707	0.91599	0.89766	0.90557	0.90964	0.90155
1062	0.90586	0.89464	0.89701	0.90201	0.91335	0.9151	0.89627	0.90399	0.90899	0.90113
1062.71	0.90661	0.8954	0.89336	0.90237	0.9113	0.91304	0.89736	0.90597	0.9082	0.89751
1063.42	0.90752	0.89885	0.89586	0.90111	0.91759	0.91472	0.89479	0.90479	0.90763	0.89697
1064.14	0.90422	0.8952	0.89489	0.90204	0.90974	0.91834	0.89483	0.90689	0.9093	0.89692
1064.85	0.90466	0.89529	0.8946	0.90446	0.90907	0.91485	0.89369	0.90569	0.90643	0.89982
1065.56	0.90598	0.89651	0.8983	0.90311	0.9167	0.91421	0.89462	0.90243	0.90894	0.89875
1066.27	0.9045	0.89422	0.89642	0.90162	0.91363	0.91631	0.89421	0.90533	0.90408	0.89579
1066.98	0.90351	0.89238	0.89317	0.90262	0.91214	0.91423	0.89271	0.90349	0.90686	0.8943
1067.69	0.90463	0.89471	0.8897	0.90247	0.91242	0.91372	0.89452	0.90534	0.90679	0.89509
1068.4	0.90408	0.88794	0.8949	0.89948	0.91185	0.91278	0.89213	0.90468	0.9078	0.89564
1069.12	0.90436	0.89261	0.89315	0.90103	0.9085	0.91605	0.89495	0.90298	0.90537	0.8968
1069.83	0.90743	0.89374	0.89409	0.90009	0.91616	0.91416	0.89128	0.90193	0.90632	0.89695
1070.54	0.89927	0.89036	0.89594	0.9021	0.91422	0.91405	0.88824	0.90287	0.90683	0.89625
1071.25	0.90344	0.89092	0.89341	0.9027	0.90628	0.90968	0.89704	0.90248	0.90814	0.89559
1071.96	0.90112	0.89419	0.89346	0.89934	0.91278	0.91487	0.8936	0.8979	0.90418	0.89486
1072.67	0.90268	0.89016	0.89251	0.89669	0.91377	0.91246	0.89444	0.89987	0.90354	0.8923
1073.38	0.8989	0.89046	0.88927	0.89652	0.90925	0.91292	0.88875	0.90057	0.90421	0.89283
1074.09	0.90276	0.89049	0.89156	0.89871	0.91402	0.91084	0.88977	0.89654	0.90148	0.89398
1074.8	0.90306	0.88794	0.88933	0.89648	0.9136	0.9132	0.88853	0.89603	0.90055	0.89429
1075.51	0.90329	0.89067	0.88957	0.89434	0.90627	0.91366	0.88927	0.89986	0.90227	0.89361
1076.22	0.90371	0.88925	0.89018	0.89786	0.91319	0.91222	0.88547	0.90159	0.90648	0.89024
1076.93	0.90083	0.884	0.89099	0.89636	0.9112	0.91152	0.89061	0.90001	0.90199	0.89252
1077.64	0.89894	0.88213	0.88803	0.89519	0.91163	0.91256	0.88724	0.89682	0.90325	0.88954
1078.35	0.90078	0.88819	0.88837	0.89526	0.91071	0.90777	0.88623	0.90061	0.90289	0.88966
1079.06	0.90023	0.88399	0.88655	0.89885	0.91124	0.91303	0.8842	0.89636	0.90761	0.89106
1079.77	0.89715	0.88205	0.89122	0.89488	0.91218	0.90914	0.8866	0.89334	0.90562	0.89234
1080.48	0.90078	0.88598	0.88868	0.89753	0.90997	0.91037	0.88805	0.89755	0.90067	0.8895
1081.19	0.90393	0.88529	0.88791	0.8965	0.90921	0.90825	0.88451	0.89631	0.90016	0.88716
1081.9	0.90149	0.88084	0.8878	0.89254	0.90306	0.91038	0.88676	0.8943	0.89932	0.88896
1082.61	0.90087	0.88302	0.88773	0.89439	0.90544	0.90571	0.8823	0.89666	0.90088	0.89199
1083.32	0.90029	0.88308	0.882	0.89451	0.91353	0.9101	0.88126	0.89134	0.8973	0.88667
1084.03	0.89866	0.87919	0.88583	0.89248	0.90943	0.90924	0.87879	0.89201	0.89716	0.8867
1084.74	0.89663	0.88328	0.88481	0.89146	0.90506	0.90639	0.88377	0.89283	0.89755	0.88677
1085.45	0.89685	0.87896	0.88227	0.89066	0.91388	0.9085	0.87965	0.89204	0.89738	0.88338
1086.16	0.89346	0.8714	0.88354	0.89011	0.9061	0.90897	0.88077	0.88898	0.89708	0.88264
1086.87	0.89245	0.87727	0.87975	0.88681	0.9081	0.91158	0.88276	0.88599	0.89756	0.88314
1087.58	0.89336	0.87327	0.88233	0.88682	0.90502	0.90728	0.87592	0.88497	0.89374	0.8816
1088.29	0.89356	0.87109	0.88121	0.88805	0.91082	0.90806	0.87648	0.88785	0.89232	0.87707
1088.99	0.89143	0.86942	0.87863	0.88577	0.9012	0.90582	0.87682	0.88418	0.89213	0.87821
1089.7	0.88935	0.87237	0.88154	0.88278	0.90853	0.90568	0.87598	0.88612	0.89052	0.88067
1090.41	0.88976	0.86329	0.87737	0.885	0.90189	0.90209	0.87254	0.88142	0.89221	0.87597
1091.12	0.88522	0.87274	0.87556	0.879	0.89821	0.90111	0.87017	0.88259	0.88814	0.87223
1091.83	0.89022	0.86056	0.87205	0.88587	0.90308	0.90312	0.8692	0.88016	0.883	0.87075
1092.54	0.88556	0.85966	0.87308	0.87773	0.9028	0.9022	0.86731	0.88023	0.88598	0.87009
1093.24	0.8859	0.86376	0.86916	0.87619	0.89949	0.90045	0.86511	0.87647	0.87827	0.86917
1093.95	0.88675	0.85444	0.86962	0.87822	0.90388	0.90012	0.86676	0.87594	0.88376	0.87397
1094.66	0.88742	0.8529	0.86942	0.87344	0.89859	0.89841	0.86621	0.87186	0.88107	0.86757
1095.37	0.87839	0.85525	0.86761	0.8718	0.90102	0.89638	0.86317	0.87196	0.88404	0.86606
1096.08	0.88096	0.85369	0.87096	0.87437	0.89748	0.89968	0.86118	0.86897	0.8819	0.86459
1096.78	0.88146	0.84942	0.85982	0.87405	0.89709	0.8962	0.86141	0.86419	0.87748	0.86335
1097.49	0.87881	0.85054	0.8612	0.87264	0.89956	0.89956	0.85933	0.86649	0.87666	0.86214
1098.2	0.87625	0.85608	0.86206	0.87145	0.89398	0.89698	0.85668	0.86613	0.87741	0.8621
1098.91	0.87701	0.84489	0.85474	0.86586	0.90656	0.89466	0.85941	0.86879	0.87895	0.86162
1099.61	0.87315	0.84218	0.85662	0.86199	0.89779	0.89968	0.85058	0.86038	0.87096	0.85894
1100.32	0.87121	0.84276	0.85678	0.8657	0.89066	0.89716	0.84837	0.85631	0.86932	0.85254
1101.03	0.87064	0.83266	0.84921	0.85637	0.89426	0.89357	0.84609	0.85314	0.86643	0.84906
1101.74	0.8662	0.82839	0.8479	0.85941	0.89599	0.89032	0.84675	0.85259	0.86498	0.8521
1102.44	0.86456	0.83427	0.84567	0.85415	0.8882	0.88993	0.83733	0.84682	0.86196	0.8453
1103.15	0.86818	0.82055	0.83728	0.84987	0.8898	0.89257	0.83597	0.84569	0.85924	0.84153
1103.86	0.85913	0.81978	0.83621	0.84844	0.88753	0.88573	0.83425	0.84236	0.85205	0.83782
1104.56	0.85768	0.81713	0.83762	0.84952	0.88449	0.88493	0.83021	0.83938	0.85642	0.83115
1105.27	0.85381	0.81761	0.82984	0.84464	0.88598	0.88822	0.82896	0.83431	0.85247	0.83141
1105.98	0.85483	0.80773	0.83311	0.84427	0.88765	0.88393	0.82364	0.83401	0.84806	0.82855
1106.68	0.84536	0.80309	0.83298	0.83807	0.8822	0.88227	0.82186	0.82687	0.84323	0.8201
1107.39	0.84179	0.80252	0.82397	0.83693	0.87642	0.88057	0.81521	0.82482	0.84377	0.81967
1108.1	0.83784	0.79086	0.81495	0.83215	0.8796	0.88398	0.80891	0.81835	0.83637	0.81072
1108.8	0.83621	0.78519	0.81325	0.82325	0.87758	0.88003	0.80379	0.81434	0.83238	0.80442
1109.51	0.83096	0.78389	0.80855	0.82378	0.87914	0.88105	0.80038	0.8087	0.82769	0.80025
1110.21	0.82763	0.77845	0.80757	0.82062	0.88022	0.8789	0.79653	0.80301	0.82014	0.80276
1110.92	0.82347	0.7707	0.80015	0.81447	0.87851	0.87529	0.79124	0.79868	0.81842	0.79583
1111.63	0.81772	0.76908	0.7989	0.81397	0.87286	0.87267	0.78896	0.79417	0.81332	0.79145
1112.33	0.81756	0.76489	0.80242	0.81048	0.87879	0.87237	0.78424	0.79091	0.81384	0.7903
1113.04	0.81162	0.7579	0.79474	0.81479	0.87579	0.87456	0.7841	0.78792	0.81028	0.77941
1113.74	0.80899	0.75463	0.78621	0.80733	0.86875	0.87084	0.77443	0.78031	0.81491	0.77841
1114.45	0.80157	0.7471	0.78551	0.79906	0.87442	0.87155	0.76353	0.77526	0.80521	0.77572
1115.15	0.80044	0.73795	0.7805	0.7998	0.87505	0.86648	0.76311	0.76825	0.79326	0.76608
1115.86	0.78874	0.72958	0.77348	0.79662	0.87026	0.87072	0.75774	0.76263	0.79507	0.75806
1116.57	0.78792	0.73163	0.77325	0.78914	0.86504	0.86924	0.75367	0.75328	0.7901	0.75526
1117.27	0.78103	0.71877	0.76839	0.79176	0.8655	0.8663	0.74729	0.75447	0.78457	0.74815
1117.98	0.77958	0.71613	0.76542	0.78397	0.86799	0.85943	0.74318	0.74793	0.78383	0.74607
1118.68	0.77422	0.71188	0.76234	0.78397	0.86618	0.86557	0.73882	0.74555	0.77928	0.7374
1119.39	0.76643	0.70503	0.76072	0.78042	0.86737	0.86337	0.73547	0.73456	0.77832	0.73593
1120.09	0.7666	0.7037	0.74999	0.7785	0.86497	0.86315	0.72429	0.7322	0.77168	0.73303
1120.8	0.76399	0.69894	0.75714	0.77858	0.86173	0.86509	0.7258	0.72781	0.77152	0.73254
1121.5	0.75786	0.69261	0.74348	0.77668	0.86439	0.86569	0.71716	0.71772	0.76792	0.72792
1122.2	0.75337	0.68981	0.7469	0.76842	0.87085	0.86259	0.71117	0.71716	0.76805	0.71848
