# Supplementary material for: Chiral plasmonic superlattices from template-assisted assembly of achiral nanoparticles
Source: Nat Commun. 2025 Feb 16;16:1687. doi: 10.1038/s41467-025-56999-0 (PMC11830766; doi:10.1038/s41467-025-56999-0)
Supplement: Supplementary file 3 — Source Data [file 41467_2025_56999_MOESM3_ESM.zip › source data/Suppl.Fig/Suppl. Fig. 19 NPs concentration/Au 45nm gfactor.xlsx]

## Sheet: Sheet1
	45 nm 50 mM Left	45 nm 50 mM Right	45 nm 30 mM Left	45 nm 30 mM Right	45 nm 15 mM Left	45 nm 15 mM Right
351.607	-0.05208	0.12758	-0.00233	0.10872	-0.14802	0.13028
352.39	-0.06217	0.03097	-0.08247	-0.10706	0.10824	-0.04947
353.172	-0.11583	0.03073	-0.11864	-0.01407	0.04832	0.0982
353.954	-0.06136	0.01544	-0.00919	0.12918	0.05578	-0.12015
354.737	-0.03372	0.03631	-0.1057	-0.13457	0.10864	-0.08739
355.519	0.04057	-0.03161	0.06245	0.07945	0.0782	0.0187
356.301	-0.03331	-0.02304	-0.04955	-0.01106	0.0736	0.08909
357.083	0.05787	-0.02238	0.10802	-0.05463	-0.09957	0.25374
357.865	0.01956	0.07291	0.000814101	0.01039	-0.05617	-0.04377
358.647	0.01423	-0.11559	-0.05878	0.08579	0.22708	-0.21557
359.429	0.0184	0.07979	-0.02105	-0.03382	-0.00185	-0.0626
360.211	-0.01024	-6.28108e-05	0.05605	0.02252	0.05522	0.02407
360.993	-0.00263	-0.04145	-0.086	0.000968727	-0.02056	-0.00872
361.775	-0.03744	0.01853	-0.054	-0.08947	-0.06988	-0.2233
362.557	-0.04284	0.09556	0.06949	-0.000870268	-0.07731	-0.02017
363.338	0.07134	0.09197	0.03663	-0.10619	-0.03795	0.08516
364.12	-0.00546	-0.03771	0.0612	0.05427	-0.04187	-0.02937
364.902	-0.01253	-0.03426	0.08463	-0.06191	-0.13318	-0.10731
365.683	0.01688	-0.01359	0.02272	-0.02186	0.14915	-0.01879
366.464	0.06695	0.05998	-0.13993	0.00195	0.05741	0.19899
367.246	0.05921	0.02274	-0.02661	-0.13225	0.05188	-0.19875
368.027	0.05733	-0.05642	0.00951	0.08644	0.05216	0.05643
368.808	0.00961	0.03409	-0.09095	-0.07655	0.02165	0.10094
369.589	0.03945	0.0301	0.01829	-0.13233	-0.15971	0.03989
370.371	0.00306	0.08313	-0.04343	0.05346	0.09736	-0.12402
371.152	0.05397	-0.03134	-0.05553	0.0399	-0.04636	-0.11219
371.933	0.02872	-0.03869	-0.09033	-0.00782	0.047	-0.01634
372.713	0.05935	0.01223	0.01662	-0.03199	0.23944	0.1016
373.494	0.01944	0.01099	0.0072	0.00154	0.00809	0.20543
374.275	0.00553	0.08814	0.09075	-0.01583	-0.01695	0.16776
375.056	-0.00974	0.00937	-0.09354	-0.05773	-0.10153	-0.0132
375.837	0.01073	0.01099	-0.05189	0.0631	0.12388	-0.12717
376.617	0.03652	-0.06415	-0.14351	-0.0824	-0.05182	-0.01775
377.398	-0.0105	0.00824	0.06491	-0.01605	-0.08686	0.01669
378.178	0.01723	0.02029	-0.05243	-0.06664	-0.0246	-0.15467
378.959	-0.00967	-0.00644	0.05874	-0.00669	0.01868	-0.01957
379.739	-0.04119	-0.01807	0.02926	0.01874	-0.03726	0.11338
380.519	8.72055e-05	0.00519	0.00877	-0.01679	0.01491	-0.05856
381.299	-0.01163	-0.0567	0.00212	0.02292	0.04662	0.0154
382.08	0.01744	-0.02067	0.01543	0.1011	-0.00955	-0.00699
382.86	-0.04765	0.01519	0.02701	0.03137	-0.00218	-0.000760853
383.64	-0.00426	0.00105	-0.04327	0.04532	-0.07556	0.01937
384.42	0.01702	-0.04571	-0.0167	0.01238	-0.08642	0.00411
385.2	0.02835	0.00383	0.00403	0.00855	-0.06349	0.04789
385.98	0.04217	0.00216	0.05676	0.0077	0.04429	0.03632
386.759	-0.01468	-0.01729	0.03254	-0.02424	-0.01147	-0.06245
387.539	-0.0236	-0.02026	0.00976	-0.04623	0.01515	0.0159
388.319	0.00194	0.01356	-0.02107	0.05484	-0.05604	0.01822
389.098	0.000895147	-0.03628	-0.0282	0.00306	-0.05305	0.10885
389.878	-0.00338	0.00286	-0.01036	-0.009	0.07269	-0.0359
390.657	0.05447	-0.02253	-0.0201	0.02045	-0.03599	0.02373
391.437	0.00644	0.00131	-0.02585	-0.01031	-0.01298	0.03918
392.216	0.03318	-0.01756	-0.01108	0.022	-0.06121	-0.06907
392.995	-0.00835	-0.01287	-0.00118	-0.000169854	0.01714	0.00396
393.775	0.01145	-0.01279	0.0192	-0.02072	0.0562	0.0088
394.554	0.00381	-0.00865	-0.00813	0.0462	0.04238	-0.00299
395.333	-0.01674	-0.04028	0.02956	0.03138	0.05303	0.06518
396.112	0.02687	-0.0095	0.03239	0.01398	-0.00929	0.02647
396.891	0.0257	-0.02961	0.02255	-0.03439	0.03278	-0.02884
397.67	0.00588	-0.02401	0.0074	-0.01786	-0.03665	-0.04235
398.449	0.00738	-0.00904	0.01344	-0.02457	-0.03511	0.02732
399.228	-0.01243	-0.03197	0.03464	-0.02264	0.00105	-0.0623
400.006	0.00197	-0.01627	0.000547388	-0.02438	-0.00172	0.03291
400.785	0.0336	0.000998359	0.03502	0.000371779	0.01837	0.06288
401.564	0.00487	-0.0287	-0.04243	0.02045	-0.01742	-0.00539
402.342	0.0062	-0.00222	0.03389	0.02684	0.05055	0.03293
403.121	0.00308	-0.01807	-0.02311	0.00424	-0.03143	0.00092611
403.899	0.01403	-0.01522	-0.00431	-0.01045	-0.01907	-0.01622
404.677	0.01196	0.00716	-0.02113	0.01082	0.02809	0.04429
405.456	0.01581	-0.01774	-0.00294	0.00207	0.02008	0.01562
406.234	0.01389	-0.00666	-0.03538	0.00699	0.02797	0.043
407.012	0.03358	0.00458	-0.00319	0.00442	-0.00153	-0.01269
407.79	0.01187	-0.01441	0.01656	0.01443	0.01548	0.01144
408.568	0.01648	-0.00956	-0.01225	9.88678e-05	0.05607	0.00515
409.346	0.01888	-0.02421	-0.00601	0.02828	-0.01877	0.02485
410.124	0.02263	-0.01975	-0.000775197	-0.02902	0.00237	-0.04342
410.902	0.00129	-0.01282	-0.01045	0.01544	-0.01081	0.02028
411.68	0.02772	-0.00686	-0.00771	-0.00885	-0.01313	-0.01112
412.457	0.01512	-0.01768	0.04526	0.00426	-0.01211	0.03149
413.235	0.00997	-0.01683	-0.0222	-0.01187	0.00645	-0.00725
414.013	0.0187	-0.01804	0.02147	0.032	-0.01081	-0.00593
414.79	0.01736	-0.01309	-0.000858833	-0.00702	6.49038e-05	0.03723
415.568	0.02132	-0.0168	0.02644	0.00546	0.0034	-0.00904
416.345	0.02215	-0.02544	-0.00222	-0.00254	0.00941	0.04109
417.122	0.01648	-0.00986	-0.02644	-0.0072	-0.03236	0.0016
417.9	0.01498	-0.0247	0.01409	0.01376	-0.01404	0.02639
418.677	0.02539	-0.03001	0.02256	0.01258	0.0059	-0.00841
419.454	-0.00281	-0.02571	0.01744	-0.01624	-0.00357	0.01554
420.231	0.02031	-0.00393	0.02248	0.01058	-0.02752	-0.01356
421.008	0.02952	-0.02143	0.00707	0.01762	-0.03681	0.02726
421.785	0.02258	-0.02135	0.00869	-0.00426	-0.02623	-0.01625
422.562	0.01044	-0.01062	0.00553	-0.00987	0.01578	0.03228
423.339	0.00904	-0.03372	0.01226	-0.02071	0.000679087	0.00288
424.116	0.02496	-0.0214	-0.00122	-0.01154	-0.01859	-0.03817
424.892	0.02602	-0.02793	0.0248	-0.00231	0.02161	-0.04253
425.669	0.02868	-0.03172	0.02209	0.00155	0.00644	-0.00311
426.445	0.03142	-0.01885	-0.00231	0.00778	0	0.01177
427.222	0.02644	-0.01708	0.00278	-0.00541	-0.00545	0.00826
427.998	0.0213	-0.02524	-0.00174	0.01958	-0.00615	-0.00996
428.775	0.03056	-0.02754	0.00729	0.0107	-0.00155	-0.00786
429.551	0.03354	-0.03445	0.03079	0.00282	0.01095	0.0139
430.327	0.02258	-0.03436	0.01342	-0.01015	0.0153	0.00903
431.104	0.01589	-0.02605	-0.00914	0.00051429	-0.01048	0.01131
431.88	0.01479	-0.02992	0.0086	0.01659	0.00712	0.00544
432.656	0.01561	-0.02604	0.00466	0.00278	-0.0042	0.00427
433.432	0.02225	-0.0273	0.02671	-0.00285	-0.00088462	-0.00744
434.208	0.01866	-0.02196	0.00332	-0.00139	0.00682	0.02247
434.983	0.01817	-0.01762	0.00852	0.000366916	0.00989	-0.01672
435.759	0.02785	-0.01625	0.00623	0.01412	0.01311	0.01167
436.535	0.02448	-0.02405	0.0138	0.01314	0.00555	0.01204
437.311	0.02404	-0.02394	0.00836	0.00364	0.01544	0.02076
438.086	0.02006	-0.03183	0.00476	0.00895	-0.00827	0.02385
438.862	0.02928	-0.02535	0.01926	-0.01241	0.03433	0.00217
439.637	0.02702	-0.02211	0.0147	-0.00428	0.01766	-0.01624
440.413	0.02769	-0.02417	0.01416	0.0035	0.00936	-0.0046
441.188	0.02165	-0.02872	0.00617	-0.0095	-0.00214	0.00787
441.963	0.02219	-0.02137	0.01451	-0.00831	0.0115	0.00401
442.739	0.0172	-0.02059	0.00526	-0.00594	0.01655	0.0068
443.514	0.02	-0.0294	0.0012	-0.00997	0.02941	0.0163
444.289	0.0149	-0.02364	0.01962	-0.00412	0.03391	0.03263
445.064	0.02326	-0.02252	0.01523	0.00678	0.01791	0.01883
445.839	0.02771	-0.02768	0.01659	-0.00469	-0.00233	0.00647
446.614	0.01825	-0.02133	0.02215	-0.01001	0.00484	-0.01316
447.389	0.02583	-0.01499	0.00256	-0.00298	0.00381	0.01283
448.163	0.01767	-0.01774	0.00636	0.0175	-0.00318	0.0031
448.938	0.0195	-0.01823	0.00715	0.000337668	0.01427	0.01108
449.713	0.01589	-0.02064	0.01738	-0.00216	0.01549	0.00441
450.487	0.02345	-0.01648	0.00961	-0.00543	-0.01589	0.00544
451.262	0.02448	-0.01428	0.01222	-0.00208	0.01466	-0.0051
452.036	0.01577	-0.02097	0.02208	-0.00742	0.02368	0.02026
452.811	0.01217	-0.02046	0.01367	-0.00247	-0.004	-0.01979
453.585	0.03054	-0.0219	0.01137	0.01356	0.00175	0.00441
454.359	0.01616	-0.02038	0.01343	-0.00614	-0.0064	0.0059
455.133	0.0195	-0.01351	-0.00387	0.0019	-0.01189	-0.01556
455.907	0.01613	-0.01749	0.00577	0.00681	-0.00982	0.00903
456.682	0.01695	-0.01776	0.01374	0.01139	0.00216	0.02826
457.456	0.01587	-0.01502	0.00574	0.00494	0.02344	0.01497
458.229	0.01241	-0.01992	0.00136	-0.00587	-0.00158	0.01809
459.003	0.01518	-0.01883	0.01927	0.00379	-0.00794	0.00976
459.777	0.00658	-0.01887	-0.00191	0.00186	0.02246	-0.000958741
460.551	0.01799	-0.00823	-0.01004	-0.00616	0.02075	0.01202
461.325	0.01854	-0.01472	1.07075e-05	0.000721044	0.01763	0.01244
462.098	0.018	-0.01999	0.00246	-0.01055	0.01178	-0.00591
462.872	0.01355	-0.01361	0.00933	-0.01049	0.00809	0.02699
463.645	0.01842	-0.01726	0.01146	0.00758	0.01273	-0.01185
464.419	0.01653	-0.01415	-0.0045	-0.000637291	0.00408	-0.0053
465.192	0.01494	-0.00733	0.00627	0.00107	0.00905	0.00608
465.965	0.01004	-0.01843	0.0053	-0.00264	0.00923	-0.00603
466.738	0.01675	-0.01393	0.00751	-0.00553	0.01033	-0.00484
467.512	0.01476	-0.00485	0.00453	-0.00851	0.00664	-0.00688
468.285	0.0105	-0.0158	0.00406	-0.000199121	-0.01001	0.01063
469.058	0.01443	-0.01124	0.01083	0.00658	0.01044	0.01041
469.831	0.00985	-0.00565	0.00571	-0.000342071	0.00333	0.00146
470.603	0.01493	-0.00912	0.00308	0.00218	0.00579	-0.00144
471.376	0.01614	-0.01088	0.00948	0.000578541	0.00614	0.0123
472.149	0.01422	-0.00614	0.00689	0.00425	0.0093	0.0026
472.922	0.00934	-0.00516	0.00813	-0.00581	0.00673	0.01265
473.694	0.01176	-0.01013	-0.00432	-0.00228	0.00547	0.01116
474.467	0.01557	-0.00983	0.00886	-0.00491	-0.00191	0.000139215
475.239	0.01168	-0.0102	0.00739	0.00161	0.01259	-7.77994e-05
476.012	0.00775	-0.00509	-0.00492	-0.00341	0.00392	0.01392
476.784	0.00897	-0.00246	0.00131	0.00132	0.01496	-0.00565
477.556	0.00999	-0.00967	0.00816	0.00159	0.01729	0.00215
478.329	0.00641	-0.01148	-0.000785287	0.00167	-0.01118	-0.02484
479.101	0.01464	-0.01173	0.00645	0.00513	-0.00198	-0.01294
479.873	0.01184	-0.01452	0.00728	-0.00267	0.0098	0.00746
480.645	0.01164	-0.01473	0.01091	0.00536	0.00324	0.00739
481.417	0.01054	-0.01166	0.00828	0.00506	0.01344	0.01776
482.189	0.01037	-0.01033	-0.000413138	0.00606	0.00458	0.01124
482.961	0.0098	-0.00598	0.00944	0.00152	0.00449	-0.00877
483.732	0.01517	-0.01626	-0.00344	0.00109	0.00398	0.00569
484.504	0.00888	-0.00953	0.0048	0.00199	-0.00436	0.01174
485.276	0.01569	-0.0055	0.00886	-0.00534	0.00604	-0.00459
486.047	0.00807	-0.01156	0.00469	0.00181	0.00155	-0.00237
486.819	0.01926	-0.01078	0.00607	-0.000490781	0.01421	0.00461
487.59	0.01709	-0.01122	0.00338	-0.00293	0.00582	-0.00931
488.362	0.00255	-0.00732	0.01478	-0.00184	0.000927805	0.01156
489.133	0.0149	-0.01079	0.00559	0.00338	0.011	0.01037
489.904	0.01256	-0.01017	0.00473	0.00156	-0.000609454	0.00113
490.675	0.01065	-0.01326	0.02233	-0.00516	0.01118	0.01885
491.446	0.01233	-0.00957	0.00785	-0.00794	-0.00268	0.01736
492.217	0.00587	-0.00868	0.0113	-0.00439	0.00916	0.00434
492.988	0.00849	-0.01411	0.00727	-0.00127	0.00667	0.00112
493.759	0.01199	-0.00778	0.00759	0.00368	0.00215	0.00764
494.53	0.00559	-0.0107	0.00604	-0.00133	0.01437	-0.00466
495.301	0.01206	-0.01483	-2.91204e-05	0.00375	0.00711	0.00846
496.072	0.01731	-0.00964	0.00673	-0.00466	0.000466192	0.01256
496.842	0.01412	-0.0166	0.00845	0.00176	0.0089	0.01703
497.613	0.01425	-0.01481	0.01651	-0.00998	0.00897	0.00312
498.383	0.01052	-0.01624	0.01037	0.00718	0.01154	-0.00862
499.154	0.01271	-0.01544	0.00467	-0.0035	-0.00201	0.00869
499.924	0.01485	-0.0138	0.01381	-0.00215	0.00231	0.00447
500.694	0.01358	-0.01008	0.01115	-0.00439	0.01121	-0.000123593
501.465	0.01534	-0.01372	0.00407	-0.00733	0.00509	0.00956
502.235	0.01868	-0.0163	0.01094	-0.00246	0.0101	0.01001
503.005	0.01259	-0.01466	0.01415	-0.00209	0.00279	0.00706
503.775	0.01805	-0.01318	0.01137	-0.00477	0.00176	0.00368
504.545	0.01483	-0.01377	0.00831	-0.00324	0.00917	0.000625276
505.315	0.01669	-0.01453	0.01381	-0.00391	0.00188	0.00531
506.085	0.01623	-0.01731	0.01066	-0.00536	0.00569	0.00818
506.854	0.01702	-0.0151	0.00394	8.08576e-05	0.00675	0.00411
507.624	0.01401	-0.01375	0.01342	-0.00283	0.000388224	0.01263
508.394	0.01398	-0.01588	0.00533	-0.00334	0.00908	0.00664
509.163	0.01585	-0.0153	0.01021	-0.00429	0.00552	0.00538
509.933	0.01437	-0.01647	0.01298	-0.00327	0.00702	0.00104
510.702	0.01702	-0.01457	0.01527	-0.00875	0.00691	0.00873
511.472	0.0181	-0.01547	0.00539	-0.0035	-0.00414	0.01415
512.241	0.01548	-0.01803	0.01508	-0.00515	0.00283	0.01035
513.01	0.01772	-0.01697	0.00923	-0.00307	0.00495	0.00637
513.779	0.02287	-0.01761	0.01532	-0.00842	0.00391	0.00332
514.548	0.01685	-0.02129	0.00656	-0.00831	0.00581	0.00351
515.318	0.01619	-0.02235	0.00912	-0.00587	0.00472	0.0086
516.087	0.01851	-0.01829	0.01691	-0.00436	0.00603	0.01189
516.855	0.01723	-0.01576	0.01395	-0.00635	0.00592	-0.00547
517.624	0.02223	-0.02288	0.01045	-0.00512	0.00774	-0.00421
518.393	0.01614	-0.02015	0.01383	-0.00875	0.00665	0.00179
519.162	0.02127	-0.02317	0.01128	-0.00518	-4.25227e-05	0.00648
519.93	0.02252	-0.02303	0.01003	-0.00872	0.00598	0.01165
520.699	0.02109	-0.02193	0.01511	-0.00472	0.01561	0.01296
521.467	0.02375	-0.02157	0.01336	-0.0052	0.00749	-0.000409805
522.236	0.01899	-0.02193	0.01209	-0.01043	0.00988	0.00655
523.004	0.01896	-0.02053	0.01288	-0.00767	0.0128	-0.00253
523.772	0.01876	-0.02447	0.00915	-0.00642	0.01021	0.01581
524.541	0.01952	-0.02392	0.01181	-0.01126	0.0153	0.00408
525.309	0.02216	-0.02335	0.01231	-0.01296	0.00902	0.00852
526.077	0.02485	-0.02453	0.01251	-0.00949	0.0047	0.01131
526.845	0.02339	-0.02468	0.01471	-0.00852	0.0055	0.00446
527.613	0.02609	-0.02554	0.0161	-0.01462	0.01168	0.00791
528.381	0.02598	-0.02535	0.01621	-0.01385	0.00811	0.000957509
529.149	0.02481	-0.03018	0.01264	-0.00915	0.01118	-0.00117
529.916	0.02542	-0.02695	0.01208	-0.01044	0.00854	-7.20029e-05
530.684	0.02819	-0.02833	0.01386	-0.01238	0.00649	6.70785e-05
531.452	0.02608	-0.02778	0.01609	-0.013	0.01241	0.00304
532.219	0.02569	-0.02886	0.01182	-0.01216	0.01413	0.00438
532.987	0.0296	-0.02887	0.01488	-0.00881	0.01174	0.00189
533.754	0.0273	-0.03063	0.0169	-0.01373	0.01243	0.00975
534.522	0.0294	-0.03229	0.01339	-0.01697	0.00472	0.00776
535.289	0.03003	-0.03227	0.01701	-0.01731	0.0139	0.00569
536.056	0.02986	-0.03346	0.01785	-0.01743	0.01507	0.00421
536.823	0.03199	-0.03412	0.01484	-0.01246	0.01003	0.00998
537.59	0.03251	-0.03261	0.01482	-0.01828	0.01158	0.000661895
538.357	0.03211	-0.03365	0.01735	-0.01792	0.01191	0.01024
539.124	0.03392	-0.03664	0.0182	-0.01965	0.01656	0.0058
539.891	0.03295	-0.03761	0.0182	-0.0183	0.00215	0.00394
540.658	0.03413	-0.03863	0.0162	-0.01792	0.01299	0.00639
541.425	0.03512	-0.03732	0.01743	-0.02	0.0051	0.00427
542.191	0.03528	-0.03718	0.01713	-0.02055	0.01233	0.00567
542.958	0.03594	-0.04181	0.02218	-0.01959	0.00709	0.01111
543.724	0.03782	-0.04274	0.0249	-0.01979	0.01275	-0.00236
544.491	0.03595	-0.04	0.01713	-0.02263	0.01571	0.00676
545.257	0.03509	-0.04104	0.02165	-0.0218	0.01261	-0.00176
546.024	0.04066	-0.04256	0.02026	-0.02359	0.01179	0.00438
546.79	0.04126	-0.04343	0.02608	-0.02219	0.01697	0.01136
547.556	0.04134	-0.04326	0.02672	-0.0244	0.01189	0.0042
548.322	0.04078	-0.04528	0.02378	-0.0299	0.01744	-0.000643317
549.088	0.04085	-0.04502	0.02531	-0.02684	0.01117	0.00763
549.854	0.04187	-0.04834	0.01885	-0.03014	0.0121	0.00666
550.62	0.04359	-0.04739	0.02406	-0.03173	0.0168	0.0056
551.386	0.04602	-0.05026	0.02629	-0.02718	0.01499	0.00385
552.152	0.04588	-0.05135	0.02629	-0.028	0.01144	0.00291
552.918	0.04653	-0.05163	0.02348	-0.02952	0.01376	0.000446912
553.683	0.04826	-0.05224	0.0272	-0.02857	0.01678	0.00717
554.449	0.0468	-0.05358	0.02167	-0.03056	0.01376	0.01154
555.214	0.04798	-0.05288	0.02657	-0.03673	0.0139	0.00135
555.98	0.04797	-0.05617	0.02495	-0.03469	0.01347	0.000696319
556.745	0.049	-0.05706	0.02701	-0.03787	0.01908	0.000523085
557.51	0.05204	-0.05627	0.02707	-0.03594	0.01474	0.00492
558.276	0.05333	-0.05852	0.02586	-0.03137	0.01433	0.00444
559.041	0.05303	-0.05905	0.02617	-0.04028	0.01323	0.000508377
559.806	0.0528	-0.05966	0.02906	-0.04019	0.01795	0.00218
560.571	0.05391	-0.06031	0.02194	-0.041	0.01409	0.00694
561.336	0.05376	-0.06061	0.02891	-0.03999	0.01573	0.00518
562.101	0.05503	-0.06338	0.02529	-0.04119	0.01287	0.00251
562.866	0.05507	-0.0637	0.02613	-0.04147	0.01398	0.00244
563.63	0.05672	-0.06349	0.02705	-0.04112	0.01835	0.00327
564.395	0.0549	-0.06608	0.02563	-0.03986	0.01701	0.00182
565.16	0.05733	-0.06629	0.02725	-0.04343	0.01726	0.00216
565.924	0.0572	-0.06594	0.02377	-0.04381	0.01218	0.00438
566.689	0.05798	-0.06672	0.02397	-0.04228	0.01601	0.00424
567.453	0.05769	-0.06692	0.02588	-0.04744	0.0145	0.00359
568.217	0.05751	-0.06814	0.02468	-0.04543	0.01735	0.00376
568.982	0.058	-0.06859	0.02515	-0.04635	0.01626	0.0047
569.746	0.05943	-0.06983	0.02511	-0.04766	0.01723	0.00519
570.51	0.05765	-0.06901	0.0227	-0.04654	0.01576	0.00709
571.274	0.05853	-0.06932	0.02639	-0.04609	0.0107	0.00246
572.038	0.05563	-0.06856	0.02291	-0.04648	0.01359	-0.000670665
572.802	0.05588	-0.06896	0.02592	-0.05089	0.0148	0.00203
573.566	0.05617	-0.07048	0.02173	-0.04682	0.01388	0.00168
574.33	0.05489	-0.06889	0.02211	-0.04371	0.01191	0.00439
575.093	0.05373	-0.06734	0.02266	-0.04642	0.0186	0.00274
575.857	0.05218	-0.06734	0.02068	-0.04708	0.01703	-0.0029
576.621	0.0511	-0.06567	0.01998	-0.0442	0.01723	0.00625
577.384	0.05106	-0.06617	0.01594	-0.04415	0.00945	0.000304521
578.147	0.04877	-0.06468	0.0158	-0.04092	0.01462	0.00308
578.911	0.04839	-0.06365	0.01545	-0.04476	0.00911	0.0039
579.674	0.04659	-0.06327	0.01522	-0.04361	0.01109	0.00403
580.437	0.04459	-0.06259	0.015	-0.04572	0.01076	0.00311
581.201	0.04311	-0.05968	0.01234	-0.04354	0.00868	0.00428
581.964	0.04243	-0.05893	0.01082	-0.03894	0.00588	0.00415
582.727	0.0394	-0.0572	0.00935	-0.03704	0.0075	0.00234
583.49	0.03576	-0.05445	0.00792	-0.03791	0.00962	0.00587
584.252	0.03489	-0.0546	0.01038	-0.03682	0.00837	-0.00186
585.015	0.03085	-0.05059	0.00796	-0.0337	0.00755	0.000389052
585.778	0.02894	-0.04738	0.00597	-0.03385	0.00476	-0.000279593
586.541	0.02797	-0.04561	0.00419	-0.03197	0.00394	-0.000594269
587.303	0.02597	-0.04465	0.00166	-0.03245	0.00636	0.00511
588.066	0.02226	-0.04225	0.00209	-0.02886	0.00505	0.00188
588.828	0.02038	-0.03736	0.00215	-0.02768	0.00474	0.00281
589.591	0.01694	-0.03395	0.00224	-0.02574	0.00731	-0.00296
590.353	0.01331	-0.03195	0.00238	-0.02323	0.0016	0.00494
591.115	0.01232	-0.02924	0.000383294	-0.0222	1.52404e-05	0.0017
591.877	0.00734	-0.02667	-0.00251	-0.01905	0.00105	0.00368
592.64	0.00613	-0.02268	-0.00536	-0.01759	0.00174	-0.00186
593.402	0.00306	-0.01889	-0.00571	-0.01423	-0.000830617	-0.00076797
594.164	-0.00185	-0.01563	-0.00499	-0.0121	-0.000648064	0.00166
594.926	-0.00571	-0.01224	-0.00596	-0.00979	-0.000321666	0.00384
595.687	-0.00607	-0.00797	-0.00725	-0.00763	-0.00308	-0.000839268
596.449	-0.00929	-0.00551	-0.00718	-0.00852	-0.00117	0.00741
597.211	-0.01122	-0.00285	-0.00644	-0.00594	0.000218737	-0.000990793
597.972	-0.01422	0.00115	-0.00756	-0.00265	-0.000290237	0.00203
598.734	-0.01745	0.00426	-0.00845	-0.00167	-0.00141	0.00438
599.495	-0.02006	0.00641	-0.01235	0.00438	0.000628063	0.00247
600.257	-0.02318	0.01176	-0.01408	0.00428	-0.000870924	0.00524
601.018	-0.0233	0.01413	-0.01118	0.007	-0.00718	0.00354
601.78	-0.02805	0.01652	-0.01118	0.00816	-0.005	0.00204
602.541	-0.02955	0.02088	-0.01279	0.00918	-0.00635	0.00498
603.302	-0.03071	0.02372	-0.01023	0.01462	-0.00399	0.00259
604.063	-0.03354	0.02686	-0.01199	0.01774	-0.00633	0.00796
604.824	-0.03683	0.03025	-0.01538	0.0189	-0.00686	0.00272
605.585	-0.03787	0.03381	-0.01564	0.02073	-0.00344	4.27282e-06
606.346	-0.04008	0.03507	-0.01129	0.0231	-0.00649	0.00705
607.106	-0.04191	0.03924	-0.01563	0.02525	-0.00689	0.00612
607.867	-0.04368	0.0429	-0.01577	0.0241	-0.00406	0.00234
608.628	-0.04674	0.04437	-0.01637	0.02485	-0.01003	0.00197
609.388	-0.04861	0.04891	-0.01534	0.03056	-0.00892	0.00358
610.149	-0.04833	0.04939	-0.01631	0.02958	-0.00738	0.00394
610.909	-0.04839	0.0531	-0.01466	0.03303	-0.00872	0.00523
611.67	-0.05088	0.05567	-0.01493	0.03521	-0.01066	0.00578
612.43	-0.05342	0.05863	-0.0145	0.03507	-0.00741	0.00332
613.19	-0.05389	0.06203	-0.01159	0.03778	-0.01017	0.00468
613.95	-0.05782	0.06344	-0.01749	0.03832	-0.00892	0.00421
614.71	-0.05817	0.06744	-0.01245	0.04379	-0.01204	0.00514
615.47	-0.05919	0.07177	-0.01447	0.04426	-0.00718	0.00315
616.23	-0.06049	0.07032	-0.01699	0.04381	-0.01009	0.00232
616.99	-0.0623	0.07412	-0.01711	0.04795	-0.00967	0.00263
617.75	-0.06366	0.07695	-0.0142	0.0487	-0.01139	0.00406
618.51	-0.06301	0.07857	-0.0132	0.04772	-0.01046	0.00543
619.269	-0.06694	0.0804	-0.01436	0.04849	-0.00932	0.00253
620.029	-0.06801	0.08434	-0.01382	0.0526	-0.01009	0.00301
620.788	-0.06957	0.08548	-0.01553	0.05409	-0.01109	0.00499
621.548	-0.07087	0.08836	-0.01627	0.05308	-0.00978	0.0038
622.307	-0.07139	0.09102	-0.01396	0.05563	-0.01159	0.00463
623.067	-0.07353	0.09531	-0.0129	0.05646	-0.0108	0.00619
623.826	-0.07438	0.09652	-0.0121	0.05571	-0.01341	0.00429
624.585	-0.07586	0.09678	-0.0137	0.05833	-0.01159	0.0057
625.344	-0.078	0.09911	-0.01348	0.05506	-0.01163	0.00226
626.103	-0.07867	0.10095	-0.00906	0.05609	-0.01097	0.00346
626.862	-0.08037	0.10551	-0.01011	0.0578	-0.01037	0.000627266
627.621	-0.08057	0.1056	-0.00951	0.05947	-0.00856	0.00569
628.38	-0.08303	0.10647	-0.00784	0.05987	-0.00842	0.00131
629.138	-0.08117	0.10729	-0.00831	0.05869	-0.00657	0.00473
629.897	-0.08224	0.10984	-0.00844	0.06146	-0.00745	0.00162
630.656	-0.08414	0.11103	-0.01102	0.06007	-0.00879	0.00313
631.414	-0.0856	0.11179	-0.00742	0.05988	-0.00557	0.00367
632.173	-0.08317	0.11371	-0.00465	0.05756	-0.0066	0.00228
632.931	-0.08554	0.11476	-0.0058	0.05963	-0.00549	0.00346
633.689	-0.08475	0.11429	-0.0059	0.05948	-0.00808	0.00257
634.448	-0.08453	0.11467	-0.00477	0.05733	-0.00308	0.00157
635.206	-0.08351	0.11787	-0.00115	0.05733	-0.00702	0.00336
635.964	-0.08381	0.11635	-0.000729217	0.05665	-0.00395	0.00408
636.722	-0.08213	0.11395	-0.00184	0.05532	-0.00227	0.00179
637.48	-0.08196	0.11533	0.000743063	0.05454	-0.0001187	0.00201
638.238	-0.08184	0.11489	-0.00312	0.0537	0.000465733	0.00159
638.995	-0.08141	0.11325	0.000819283	0.05026	0.000779591	0.00324
639.753	-0.07873	0.10883	0.00265	0.05302	-0.000379515	0.00374
640.511	-0.07817	0.11036	0.00265	0.05206	0.000171035	0.000979939
641.268	-0.07577	0.1077	0.00626	0.04979	0.000423573	-0.000707202
642.026	-0.07566	0.10521	0.00524	0.04703	0.000437078	0.00391
642.783	-0.07325	0.1043	0.00523	0.04541	0.000745454	0.000585005
643.541	-0.07257	0.10215	0.0082	0.0458	0.00217	0.00254
644.298	-0.07054	0.09859	0.00697	0.04481	0.00323	0.00371
645.055	-0.06879	0.09576	0.01149	0.04306	0.00245	0.00334
645.812	-0.06766	0.09493	0.00976	0.04174	0.00553	0.0023
646.569	-0.06513	0.0925	0.01272	0.03942	0.00507	0.00142
647.326	-0.06331	0.08935	0.01507	0.03729	0.00524	0.00455
648.083	-0.06323	0.08699	0.01531	0.03735	0.00684	0.00219
648.84	-0.061	0.0848	0.01531	0.03413	0.00695	0.00274
649.597	-0.05975	0.08097	0.01686	0.0305	0.00821	0.00164
650.354	-0.05782	0.07955	0.02184	0.02699	0.00782	0.00339
651.11	-0.0566	0.07846	0.01708	0.02761	0.00725	0.00431
651.867	-0.05481	0.07409	0.02245	0.0259	0.00872	0.00248
652.624	-0.05438	0.07176	0.02345	0.02205	0.00977	0.00332
653.38	-0.05268	0.07107	0.02382	0.02046	0.00899	0.00528
654.136	-0.05116	0.06722	0.02532	0.02106	0.00905	0.00426
654.893	-0.05076	0.0655	0.02922	0.01689	0.00754	0.00534
655.649	-0.04983	0.0625	0.02927	0.0149	0.00824	0.00802
656.405	-0.048	0.06245	0.02895	0.01556	0.00893	0.00508
657.161	-0.04821	0.0581	0.03089	0.01167	0.00683	0.00564
657.917	-0.04726	0.05749	0.03558	0.00772	0.00664	0.00697
658.673	-0.04676	0.05489	0.03602	0.00815	0.00875	0.00834
659.429	-0.04414	0.05502	0.04143	0.00611	0.00679	0.00799
660.185	-0.0479	0.0512	0.04292	0.00348	0.00518	0.00838
660.94	-0.04377	0.05124	0.04416	-0.00189	0.0063	0.00981
661.696	-0.04397	0.05136	0.04516	7.55292e-05	0.00628	0.00973
662.452	-0.04329	0.04812	0.04411	-0.00309	0.0049	0.01102
663.207	-0.04417	0.04721	0.04869	-0.00538	0.00419	0.01267
663.962	-0.04614	0.0464	0.04855	-0.00771	0.00399	0.00993
664.718	-0.04453	0.04588	0.0505	-0.01036	0.00344	0.00962
665.473	-0.04617	0.04603	0.05206	-0.01247	0.0035	0.01117
666.228	-0.04567	0.04421	0.04916	-0.01561	0.00425	0.0101
666.983	-0.04498	0.04479	0.05605	-0.01476	0.00573	0.01214
667.739	-0.04588	0.0443	0.05377	-0.01603	0.00506	0.01184
668.494	-0.04759	0.04319	0.05385	-0.02056	0.00291	0.00999
669.248	-0.04767	0.0419	0.05647	-0.02267	0.00226	0.01121
670.003	-0.04826	0.04163	0.05641	-0.02376	0.00398	0.00975
670.758	-0.05017	0.04068	0.05648	-0.0237	0.00329	0.01058
671.513	-0.04877	0.0407	0.05855	-0.02395	0.00316	0.01027
672.267	-0.04941	0.04256	0.05735	-0.0282	0.00251	0.01212
673.022	-0.04953	0.04108	0.05818	-0.02829	0.00401	0.01084
673.776	-0.05039	0.04037	0.05794	-0.0297	0.00204	0.01147
674.531	-0.0499	0.03718	0.05594	-0.03232	0.00262	0.00846
675.285	-0.05133	0.03779	0.05711	-0.03218	0.00358	0.00987
676.039	-0.04996	0.0377	0.05631	-0.03274	0.00342	0.00881
676.794	-0.05081	0.03578	0.05452	-0.03396	0.00436	0.00836
677.548	-0.05001	0.03602	0.05658	-0.0348	0.00499	0.00694
678.302	-0.04971	0.03488	0.05462	-0.03329	0.00394	0.00624
679.056	-0.04817	0.03356	0.05332	-0.03399	0.00413	0.00583
679.81	-0.04799	0.0325	0.05198	-0.0364	0.00445	0.00503
680.563	-0.04508	0.03065	0.04933	-0.03425	0.00377	0.00474
681.317	-0.04394	0.03078	0.04901	-0.03408	0.00418	0.00539
682.071	-0.04304	0.0283	0.04718	-0.03446	0.00257	0.00249
682.824	-0.03977	0.02948	0.04721	-0.03503	0.00468	0.00705
683.578	-0.04019	0.02694	0.04563	-0.03185	0.00353	0.00354
684.331	-0.03672	0.02461	0.04257	-0.03393	0.00416	0.00484
685.085	-0.03617	0.02523	0.04287	-0.03266	0.00283	0.00316
685.838	-0.03337	0.02437	0.04001	-0.03114	0.00145	0.0035
686.591	-0.0318	0.0218	0.03798	-0.03072	0.00178	0.00333
687.345	-0.02865	0.02146	0.03548	-0.02997	0.00363	0.00596
688.098	-0.02629	0.0188	0.03363	-0.02749	0.000467165	0.00429
688.851	-0.0258	0.01868	0.03109	-0.02616	0.000114374	-0.00122
689.604	-0.02312	0.01769	0.03032	-0.0252	0.00328	0.00471
690.356	-0.02059	0.01709	0.02876	-0.02562	0.00252	0.00423
691.109	-0.01861	0.01623	0.0276	-0.02291	0.00102	0.00566
691.862	-0.01677	0.01567	0.0236	-0.02124	0.000316425	0.00504
692.615	-0.01469	0.01535	0.02115	-0.01796	0.000113698	0.00604
693.367	-0.01041	0.01339	0.0197	-0.01543	-0.00121	0.00271
694.12	-0.00868	0.01322	0.01642	-0.01597	4.70557e-05	0.0061
694.872	-0.00422	0.01272	0.01604	-0.01239	-0.00108	0.00425
695.624	-0.000256293	0.01061	0.01379	-0.01201	-0.00303	0.00624
696.377	0.00133	0.01195	0.01094	-0.00634	-0.00237	0.00154
697.129	0.00443	0.01009	0.00931	-0.00506	-0.000258099	0.00524
697.881	0.00641	0.00862	0.00769	-0.00272	-0.00425	0.00484
698.633	0.01029	0.00973	0.00538	0.000393272	-0.00407	0.00411
699.385	0.01538	0.00937	0.00213	0.00303	-0.00384	0.00274
700.137	0.01713	0.00867	-0.000270131	0.00619	-0.00504	0.00766
700.889	0.01862	0.00683	-0.000716567	0.0089	-0.00171	0.00553
701.641	0.02325	0.0087	-0.00423	0.01156	-0.00237	0.00599
702.392	0.02658	0.00683	-0.0054	0.01495	-0.00674	0.00405
703.144	0.0317	0.00661	-0.0071	0.01749	-0.00492	0.00586
703.895	0.03651	0.00571	-0.00839	0.02092	-0.00504	0.00492
704.647	0.03828	0.00606	-0.01117	0.02458	-0.00678	0.01657
705.398	0.04263	0.0038	-0.01167	0.02593	-0.00652	0.00691
706.15	0.04756	0.00168	-0.0156	0.02895	-0.00771	0.00657
706.901	0.05016	0.000599231	-0.01761	0.03231	-0.00481	0.00612
707.652	0.05625	-0.000274501	-0.01917	0.03367	-0.00272	0.00481
708.403	0.05953	-0.000655546	-0.0207	0.03697	-0.00767	0.00804
709.154	0.06237	-0.00228	-0.02126	0.03895	-0.00479	0.00412
709.905	0.06614	-0.00383	-0.0242	0.04019	-0.00533	-7.85591e-05
710.656	0.07065	-0.00478	-0.02404	0.0431	-0.00482	0.00408
711.407	0.07489	-0.00744	-0.02709	0.04429	-0.00883	0.00526
712.158	0.08227	-0.00981	-0.02934	0.04537	-0.00872	0.00948
712.908	0.08344	-0.01089	-0.03037	0.04765	-0.00748	0.00317
713.659	0.08685	-0.01283	-0.03158	0.04843	-0.00681	0.00374
714.409	0.09042	-0.01589	-0.03099	0.05101	-0.00663	0.00577
715.16	0.096	-0.0184	-0.03309	0.05081	-0.00713	0.00773
715.91	0.10137	-0.01976	-0.03328	0.05182	-0.0085	0.0056
716.66	0.10376	-0.02177	-0.03476	0.05175	-0.00848	0.00298
717.411	0.10863	-0.02502	-0.03651	0.05339	-0.00961	0.00488
718.161	0.11108	-0.02625	-0.03719	0.05392	-0.0072	0.00277
718.911	0.11703	-0.0295	-0.0364	0.05376	-0.01122	0.01047
719.661	0.12029	-0.03279	-0.03593	0.05412	-0.00521	0.00555
720.411	0.12383	-0.03443	-0.03619	0.05297	-0.00453	0.00351
721.16	0.12823	-0.03888	-0.03753	0.05503	-0.0109	0.0057
721.91	0.13057	-0.04126	-0.03673	0.05382	-0.01033	0.000622894
722.66	0.13543	-0.04338	-0.03722	0.05519	-0.00885	0.01083
723.41	0.13685	-0.04928	-0.03567	0.05401	-0.00998	0.01254
724.159	0.14161	-0.05116	-0.03649	0.05451	-0.01171	-0.00225
724.909	0.14367	-0.05344	-0.03728	0.05394	-0.00883	0.00881
725.658	0.14675	-0.05624	-0.03495	0.0533	-0.00726	0.00659
726.407	0.14816	-0.05941	-0.03421	0.05438	-0.00706	0.00883
727.156	0.15224	-0.06233	-0.03396	0.05444	-0.00749	0.0165
727.906	0.15395	-0.06586	-0.0344	0.05316	-0.00805	0.00903
728.655	0.15496	-0.06786	-0.03331	0.05214	-0.00716	0.01034
729.404	0.15747	-0.07205	-0.03289	0.05324	-0.00837	0.01656
730.153	0.1603	-0.07507	-0.03189	0.05088	-0.00736	0.0064
730.902	0.16021	-0.07711	-0.03327	0.05241	-0.00944	0.0115
731.65	0.16186	-0.08123	-0.02892	0.0508	-0.00554	0.00875
732.399	0.16246	-0.08605	-0.02938	0.05138	-0.00739	0.000380529
733.148	0.16329	-0.08825	-0.03008	0.05135	-0.01491	0.000453378
733.896	0.16242	-0.09082	-0.02913	0.05124	-0.00456	0.00726
734.645	0.16338	-0.09285	-0.03004	0.04784	-0.00993	0.013
735.393	0.16106	-0.09672	-0.02878	0.04943	-0.00647	0.00318
736.141	0.16153	-0.09854	-0.02586	0.04955	-0.0104	0.00243
736.89	0.15997	-0.10431	-0.027	0.04878	-0.00646	0.00638
737.638	0.16057	-0.10578	-0.02725	0.04807	-0.00963	0.0044
738.386	0.15621	-0.10826	-0.02559	0.05002	-0.00766	0.00842
739.134	0.15562	-0.1117	-0.02644	0.04733	-0.00629	0.00023967
739.882	0.15172	-0.11385	-0.0248	0.04773	-0.00797	0.00082248
740.63	0.14894	-0.1159	-0.02464	0.04842	-0.01128	0.00955
741.378	0.14554	-0.11861	-0.02594	0.0465	-0.00623	-0.000987314
742.125	0.14271	-0.12176	-0.0216	0.04441	-0.00547	-0.000169012
742.873	0.13744	-0.12379	-0.02271	0.0457	-0.01044	0.00515
743.621	0.1323	-0.12698	-0.02433	0.0439	-0.00396	0.01353
744.368	0.1282	-0.12944	-0.02195	0.04364	-0.01044	0.00581
745.116	0.12138	-0.13343	-0.0223	0.04431	-0.00508	0.01065
745.863	0.11506	-0.13597	-0.02022	0.04221	-0.00996	-0.00254
746.61	0.1091	-0.13818	-0.02034	0.0422	-0.00273	0.00826
747.357	0.10242	-0.14105	-0.02035	0.04342	-0.01386	0.01342
748.105	0.09287	-0.14335	-0.01886	0.04272	-0.00239	0.00644
748.852	0.08754	-0.14885	-0.01871	0.04269	-0.01016	0.0079
749.599	0.07875	-0.14889	-0.01605	0.04392	-0.00634	0.000169433
750.346	0.06977	-0.15221	-0.01861	0.04251	-0.00579	0.01499
751.092	0.06152	-0.15601	-0.01868	0.04156	-0.00744	0.00959
751.839	0.05113	-0.15557	-0.01629	0.04047	-0.00274	0.00885
752.586	0.04184	-0.15791	-0.01946	0.03924	-0.00796	-0.000471557
753.332	0.03085	-0.16142	-0.01736	0.04109	-0.00518	0.00697
754.079	0.02069	-0.15925	-0.01491	0.03891	-0.00417	0.01387
754.825	0.01064	-0.16021	-0.01415	0.03952	-0.01563	0.0099
755.572	0.00308	-0.1597	-0.01499	0.03908	-0.000778267	0.00556
756.318	-0.00706	-0.16011	-0.01467	0.03901	-0.00725	0.01762
757.064	-0.01886	-0.15518	-0.01578	0.03878	-0.01043	0.00239
757.81	-0.02737	-0.14964	-0.01483	0.03597	-0.004	0.00651
758.556	-0.03601	-0.14181	-0.01272	0.03651	-0.0116	0.01304
759.302	-0.04566	-0.12949	-0.01341	0.04008	-0.00704	0.01325
760.048	-0.0562	-0.11727	-0.01315	0.03806	-0.0119	0.00236
760.794	-0.06334	-0.09786	-0.01152	0.03553	-0.000254137	0.0088
761.54	-0.07133	-0.07756	-0.01236	0.03575	0.000492671	3.49739e-05
762.286	-0.07556	-0.0548	-0.011	0.03618	-0.01016	0.00481
763.031	-0.08524	-0.02778	-0.01218	0.03389	-0.00294	0.00403
763.777	-0.09013	-0.0013	-0.00947	0.03806	0.000280073	0.00415
764.522	-0.09676	0.02568	-0.01327	0.03549	-0.01056	0.01489
765.268	-0.10083	0.05141	-0.01155	0.03343	0.000359977	0.00732
766.013	-0.10553	0.07357	-0.00888	0.03179	-0.00863	0.00661
766.758	-0.10749	0.09191	-0.00955	0.03393	-0.00769	0.0127
767.503	-0.11021	0.10673	-0.00846	0.03443	-0.00294	0.02383
768.248	-0.11259	0.11961	-0.00775	0.03288	-0.00372	0.025
768.993	-0.11388	0.1284	-0.00926	0.03147	0.000601105	0.00569
769.738	-0.11606	0.13588	-0.00878	0.03206	-0.00642	0.01749
770.483	-0.11672	0.13957	-0.00934	0.03507	-0.00129	0.02136
771.228	-0.1163	0.14287	-0.00903	0.03418	-0.00346	0.0091
771.973	-0.11523	0.14458	-0.00669	0.03303	-0.00331	-0.01049
772.717	-0.11507	0.14449	-0.00945	0.02846	-0.000997722	0.00443
773.462	-0.11432	0.14295	-0.00712	0.02913	-0.00547	0.00128
774.206	-0.11298	0.14138	-0.00543	0.0327	-0.00376	0.0092
774.951	-0.1129	0.1406	-0.00562	0.03048	-0.01196	-0.00755
775.695	-0.10823	0.13826	-0.00609	0.03341	-0.000864435	0.00329
776.439	-0.10887	0.13635	-0.00764	0.03003	7.65875e-05	0.00733
777.183	-0.1073	0.13357	-0.00327	0.02727	0.00106	0.01579
777.928	-0.10729	0.13141	-0.00625	0.02962	-0.00332	0.01473
778.672	-0.10217	0.12677	-0.00769	0.03131	-0.00124	0.00442
779.415	-0.10247	0.1258	-0.00414	0.02735	-0.00187	0.00354
780.159	-0.09916	0.12181	-0.00965	0.03147	-0.00602	0.00528
780.903	-0.09702	0.11986	-0.00827	0.02978	-0.01011	0.00817
781.647	-0.09488	0.11721	-0.00724	0.0254	-0.00344	-0.01016
782.39	-0.09225	0.11356	-0.00403	0.03069	0.00332	0.01437
783.134	-0.09142	0.11097	-0.00985	0.02523	-0.00835	0.0018
783.877	-0.08895	0.11021	-0.00632	0.02365	0.00122	0.0035
784.621	-0.08763	0.10507	-0.00292	0.02792	0.00174	0.01568
785.364	-0.0849	0.1034	-0.00477	0.0322	0.00263	0.01403
786.107	-0.08469	0.10167	0.000747325	0.0308	0.0091	0.01315
786.851	-0.08224	0.09799	-0.00627	0.0222	-0.00332	0.0126
787.594	-0.07955	0.09714	-0.00162	0.02449	-0.000181419	0.02106
788.337	-0.07607	0.09522	0.000159977	0.02084	-0.01019	0.01723
789.08	-0.07443	0.09251	-0.00418	0.02417	-0.000442263	0.00639
789.822	-0.07379	0.09059	-0.00516	0.02757	-0.00105	-0.00309
790.565	-0.073	0.08924	-0.00637	0.02829	-0.00309	0.00823
791.308	-0.07089	0.08501	-0.00509	0.02609	-0.00302	0.00301
792.051	-0.06851	0.08258	0.000985211	0.02823	0.01482	0.0034
792.793	-0.0673	0.08219	-0.00362	0.02597	-0.000585288	0.01697
793.536	-0.06498	0.07957	-0.0029	0.02246	-0.00742	0.00452
794.278	-0.06539	0.07824	-0.00136	0.02507	-0.00103	0.01456
795.02	-0.065	0.0766	-0.0034	0.02975	-0.00411	0.00305
795.763	-0.06263	0.07494	-0.00835	0.03021	-0.00816	0.00325
796.505	-0.0591	0.07249	-0.00123	0.03245	0.01547	-0.00368
797.247	-0.05833	0.07389	-0.006	0.02308	0.00855	0.00612
797.989	-0.05672	0.07105	-0.000915566	0.02031	-0.00806	-0.00136
798.731	-0.05642	0.06914	-0.00162	0.0202	-0.01227	-0.0027
799.473	-0.05567	0.06797	-0.00273	0.02438	-0.00732	0.00557
800.214	-0.05388	0.06518	-0.00652	0.01815	0.00378	0.01749
800.956	-0.05153	0.06439	-0.00468	0.02071	-0.00309	0.01482
801.698	-0.05132	0.06179	0.00248	0.02449	0.01007	0.0089
802.439	-0.05337	0.06022	-0.00236	0.02002	0.00373	0.01252
803.181	-0.04895	0.06143	-0.00832	0.02694	-0.00107	-0.00189
803.922	-0.04718	0.05823	-0.00206	0.02853	-0.00511	-0.00695
804.663	-0.04749	0.05861	-0.0037	0.02909	0.000984705	0.00945
805.405	-0.04667	0.05805	-0.000367177	0.03036	0.00366	0.00261
806.146	-0.04475	0.0568	0.00192	0.01848	0.00168	0.00119
806.887	-0.04589	0.05455	0.0029	0.02161	-0.0035	0.00116
807.628	-0.04503	0.05429	-0.00349	0.01969	-0.01397	0.00136
808.369	-0.04404	0.05167	-0.000347043	0.02387	-0.00703	0.02313
809.11	-0.04233	0.05207	-0.00265	0.02907	-0.00842	0.01393
809.85	-0.04073	0.05263	-0.0073	0.02228	-0.00667	0.00584
810.591	-0.04016	0.051	0.000815035	0.02074	0.00794	0.01668
811.332	-0.03969	0.04913	-9.12225e-05	0.0151	-0.00305	-0.000284773
812.072	-0.03863	0.04865	0.0039	0.01697	-0.00361	-0.01402
812.813	-0.04209	0.0509	-0.000326322	0.02901	-0.01165	0.01016
813.553	-0.03907	0.04946	-0.00813	0.02187	0.00184	0.00882
814.293	-0.03813	0.04561	-0.000501071	0.01654	-0.00202	-0.00369
815.033	-0.03686	0.04512	-4.95946e-05	0.02438	0.00966	0.01113
815.774	-0.03618	0.04656	0.00286	0.02004	0.00406	0.00972
816.514	-0.0339	0.04378	-0.0037	0.02738	0.00344	0.00376
817.254	-0.03498	0.04318	0.00138	0.02268	-0.00593	-0.00317
817.994	-0.03461	0.04462	-0.00179	0.01597	0.01045	0.02074
818.733	-0.03203	0.04424	-0.00548	0.02353	0.01358	-0.000749634
819.473	-0.03244	0.04155	0.00359	0.01812	-0.00421	0.01106
820.213	-0.03218	0.04156	-0.00147	0.02082	0.00216	0.01233
820.952	-0.03109	0.04034	0.00503	0.02076	-0.00663	0.00397
821.692	-0.0314	0.03915	-0.000225231	0.025	-0.00708	0.00283
822.431	-0.03118	0.03902	0.00405	0.01119	-0.00236	-0.00577
823.171	-0.03082	0.03753	0.00164	0.0155	-0.01301	-1.04815e-05
823.91	-0.02863	0.03624	-0.00266	0.0199	0.01104	0.00622
824.649	-0.03003	0.0397	0.00692	0.01428	0.00836	-0.00928
825.388	-0.03026	0.035	-0.00534	0.01348	0.0073	0.00115
826.127	-0.02914	0.03782	0.00217	0.01994	0.000681564	0.00743
826.866	-0.02899	0.03822	-0.00656	0.00906	0.00621	0.00826
827.605	-0.02719	0.03665	0.00763	0.01691	-0.01605	0.00888
828.344	-0.02634	0.03438	0.000767644	0.02794	-0.00273	0.00721
829.083	-0.02596	0.03374	-0.00122	0.0205	0.00679	0.00953
829.821	-0.02622	0.03328	0.00688	0.02618	0.00526	-0.01587
830.56	-0.02564	0.03519	-0.00377	0.01798	0.00476	0.00693
831.298	-0.02682	0.03334	-0.00206	0.01594	0.00592	0.01443
832.037	-0.02506	0.03522	-0.00205	0.01441	-0.00846	0.00586
832.775	-0.0248	0.0318	-0.00495	0.03268	-0.00625	0.00707
833.513	-0.02442	0.03061	0.00325	0.01799	-0.00913	0.02181
834.252	-0.02378	0.03528	-0.00801	0.01963	-0.00995	-0.000316834
834.99	-0.02235	0.03233	0.00596	0.01752	-0.0016	0.0079
835.728	-0.02506	0.03311	0.000493886	0.01337	-0.01025	0.01262
836.466	-0.02392	0.03077	0.00567	0.02127	-0.00135	0.00696
837.204	-0.02424	0.03241	-0.00396	0.02117	-0.00822	0.00832
837.941	-0.02415	0.02754	0.00484	0.01047	0.00649	0.00834
838.679	-0.02229	0.03074	0.00367	0.01998	0.01076	0.01647
839.417	-0.02268	0.02735	-0.000364217	0.01946	0.00145	-0.0034
840.154	-0.01946	0.02829	0.00864	0.00965	-0.00617	-0.00355
840.892	-0.01786	0.02741	0.00174	0.01615	-0.00265	0.00361
841.629	-0.02388	0.02915	-0.00488	0.02102	-0.000827264	0.01141
842.366	-0.01612	0.02662	-0.00415	0.01191	-0.01336	0.00752
843.104	-0.01818	0.0291	0.00285	0.02241	0.00547	-0.000430932
843.841	-0.02237	0.02877	-0.00581	0.02015	0.00432	0.00504
844.578	-0.02364	0.02752	-0.00589	0.00893	-0.000428258	0.00287
845.315	-0.0186	0.02686	-0.00445	0.01783	-0.00103	0.00859
846.052	-0.02117	0.03018	0.00427	0.01668	0.00833	0.00351
846.789	-0.02032	0.02789	0.000331002	0.0119	0.00334	0.01178
847.525	-0.01765	0.0267	-0.00597	0.01969	-0.00411	0.00504
848.262	-0.0187	0.02602	-0.0034	0.00138	0.00976	0.03468
848.999	-0.01941	0.02576	0.0054	0.01427	0.00463	-0.00571
849.735	-0.0214	0.02574	-0.00645	0.01797	0.01087	0.00533
850.472	-0.0215	0.02506	0.00248	0.01961	0.000484227	0.01566
851.208	-0.01511	0.0307	0.00102	0.02543	-0.00706	0.01089
851.944	-0.02003	0.02713	0.000392536	0.01767	-0.00883	-0.02358
852.68	-0.02112	0.02563	0.00383	0.01844	-0.00354	0.0139
853.416	-0.01575	0.02508	0.00416	0.02423	-0.00822	0.0029
854.153	-0.01914	0.02761	-0.00768	0.01913	0.00905	0.00829
854.888	-0.01792	0.0246	-0.00331	0.02587	-0.00141	0.0116
855.624	-0.01966	0.02289	0.00229	0.01276	0.00908	0.00111
856.36	-0.02028	0.02844	-0.00543	0.01668	0.00219	0.00612
857.096	-0.01703	0.02465	0.000501917	0.02069	-0.00132	0.0044
857.832	-0.0147	0.01936	0.00481	0.01796	0.02042	-0.01577
858.567	-0.01854	0.0271	-0.00366	0.01358	-0.00205	0.00126
859.303	-0.01797	0.02513	-0.00287	0.01186	0.01017	0.0037
860.038	-0.01866	0.02221	0.00557	0.01085	0.01262	0.00528
860.773	-0.01651	0.02179	0.01089	0.02717	0.00965	0.00975
861.509	-0.01577	0.02714	0.00552	0.02685	0.00521	0.00358
862.244	-0.01422	0.02043	0.00456	0.01274	0.00104	0.01062
862.979	-0.01407	0.02315	-0.000138161	0.02859	0.00983	-0.01338
863.714	-0.01821	0.02275	0.00118	0.02006	0.01278	0.00226
864.449	-0.01493	0.01956	0.00832	0.02681	0.01362	0.00101
865.184	-0.01209	0.02127	-0.00487	0.0174	-0.02267	-0.00681
865.918	-0.01658	0.02217	-0.00142	0.01981	0.00553	0.00603
866.653	-0.01245	0.02257	-0.00145	0.01563	0.01773	-0.00962
867.388	-0.01376	0.0264	-0.000462136	0.00803	0.00565	-0.00499
868.122	-0.01328	0.02162	0.00134	0.01158	0.01444	0.00302
868.857	-0.01635	0.02065	0.00258	0.00625	0.00854	0.02312
869.591	-0.01384	0.01834	0.000618609	0.01593	-0.000496831	0.02442
870.325	-0.01401	0.01744	0.00954	0.00657	-0.01021	0.03215
871.059	-0.01414	0.022	0.00754	0.01838	0.01275	-0.00142
871.794	-0.01639	0.01943	-0.00239	0.01224	-0.01409	0.0179
872.528	-0.01699	0.02314	0.00387	0.02632	-0.00104	-0.00594
873.262	-0.01692	0.01899	-0.00248	0.00399	-0.01528	0.00629
873.995	-0.01411	0.02	0.00171	0.01466	-0.00278	0.00509
874.729	-0.01498	0.01948	-0.000645053	0.00563	-0.00397	0.00327
875.463	-0.01412	0.01701	-0.00526	0.01807	-0.00254	0.00798
876.197	-0.01299	0.01608	-3.49049e-05	0.01058	0.00294	-0.00275
876.93	-0.01322	0.02912	0.00425	0.01504	-0.00126	-0.000488011
877.664	-0.01233	0.02218	-0.000316579	0.01272	0.00567	0.01072
878.397	-0.01403	0.01548	0.00543	0.02371	0.0026	0.00718
879.13	-0.01507	0.01843	-0.00296	0.01185	0.00325	0.01893
879.864	-0.01197	0.01944	-0.004	0.0197	-0.00909	0.01194
880.597	-0.00964	0.01305	0.01076	0.01362	-0.00167	0.01943
881.33	-0.00505	0.01982	0.0101	0.0027	0.00492	0.0075
882.063	-0.01209	0.02213	0.00255	0.01605	-0.00819	0.01207
882.796	-0.01157	0.01892	-0.01075	0.01132	-0.00969	0.01475
883.529	-0.01691	0.02153	0.00607	0.02437	-0.01305	0.00703
884.261	-0.01678	0.0201	-0.000662969	-0.0026	-0.00513	-0.00412
884.994	-0.0143	0.01611	0.00501	0.01204	-0.00777	-0.00932
885.727	-0.00783	0.01797	-0.00439	0.01226	0.00156	0.01072
886.459	-0.01194	0.01989	-0.00698	0.01731	0.01202	0.01467
887.192	-0.01155	0.02229	0.000905764	0.01687	0.02596	-0.0025
887.924	-0.01342	0.01755	-0.00225	-0.00159	0.00803	0.00378
888.656	-0.01366	0.01397	-0.00616	0.0148	0.01557	-0.0012
889.388	-0.01794	0.01394	0.00664	0.01804	-0.01497	-0.01251
890.121	-0.01345	0.01906	-0.00181	0.01998	0.00681	0.01495
890.853	-0.01483	0.02041	0.000727815	0.02738	0.000715606	0.00573
891.584	-0.01154	0.01583	0.00445	0.000373078	0.00662	-0.00257
892.316	-0.01103	0.01862	0.00326	0.01298	0.00738	-0.00714
893.048	-0.01447	0.0154	-0.00465	0.02267	-0.000451845	0.0143
893.78	-0.01532	0.0146	-0.00146	0.00616	-0.0097	0.01702
894.511	-0.01011	0.01198	0.00415	0.00896	0.00403	0.00332
895.243	-0.0099	0.01672	0.00286	0.00834	0.00837	0.01418
895.974	-0.01446	0.0239	8.9637e-05	0.01004	0.00117	-0.01005
896.706	-0.0177	0.02117	0.00897	0.02001	5.38027e-05	0.00213
897.437	-0.01389	0.01766	0.00568	0.02539	-0.00863	-0.00996
898.168	-0.01165	0.01489	0.00277	0.00555	0.01749	0.00684
898.9	-0.01364	0.02193	0.01686	0.02006	-0.00474	0.01243
899.631	-0.00898	0.00947	0.0116	0.00716	-0.000838534	0.00594
900.362	-0.01089	0.02159	3.75427e-05	0.01175	-0.01621	-0.00378
901.092	-0.00827	0.01799	-0.00388	0.01688	0.00587	0.00634
901.823	-0.00643	0.01145	0.00474	0.01835	0.01124	-0.00904
902.554	-0.00826	0.01244	-0.00366	0.01001	0.00758	-0.0027
903.285	-0.012	0.0149	0.01557	0.00609	0.03166	0.01608
904.015	-0.01209	0.01401	-0.00623	0.02648	0.01213	0.00825
904.746	-0.01247	0.00493	-0.00467	0.01543	-0.00231	0.01612
905.476	-0.0054	0.01337	-0.0086	0.02582	-0.0021	0.02174
906.206	-0.00646	0.01751	-0.00227	0.01849	0.0081	0.01311
906.937	-0.00627	0.0204	-0.000618853	0.01191	0.00943	-0.01988
907.667	-0.01033	0.01047	0.000977112	0.01829	0.00513	-0.0094
908.397	-0.0158	0.01453	0.01002	0.02254	0.01126	0.01306
909.127	-0.01193	0.0151	0.00878	0.00233	-0.00363	0.00292
909.857	-0.01028	0.01544	-0.00498	0.00826	0.00318	-0.00215
910.587	-0.01056	0.02112	0.00351	0.01182	0.00611	0.03267
911.316	-0.0052	0.01419	0.00314	0.02514	0.00839	0.01282
912.046	-0.0073	0.00498	-0.000324145	0.02564	-0.00191	0.00096207
912.776	-0.01479	0.01375	0.00893	0.01439	0.02599	0.000666795
913.505	-0.01104	0.01524	-0.00613	0.01261	0.01793	-0.01202
914.235	-0.01086	0.01531	1.55943e-05	0.03441	0.00256	-0.00574
914.964	-0.00601	0.0106	0.000563623	0.0055	0.0033	0.00337
915.693	-0.01358	0.01428	-3.10815e-05	-0.00126	0.00678	-0.000608893
916.422	-0.01465	0.01765	-0.000564185	0.01708	-0.000868552	0.01033
917.151	-0.00808	0.01439	-0.00332	0.03491	0.01381	-0.000531968
917.88	-0.01496	0.01626	0.000617118	0.03884	0.01305	0.01013
918.609	-0.00984	0.01461	0.00635	-0.000317794	0.00229	0.02295
919.338	-0.00764	0.01366	0.01072	0.02522	0.0093	0.01059
920.067	-0.0056	0.01198	-0.00735	-0.0011	0.00149	0.00626
920.796	-0.00917	0.01619	0.00885	-0.00453	0.01824	0.01879
921.524	-0.00435	0.01942	0.00525	-0.00343	0.01252	0.02819
922.253	-0.00188	0.01259	0.003	0.01597	0.01163	0.00924
922.981	-0.01385	0.01538	0.00717	0.01436	0.00858	-0.00225
923.71	-0.00494	0.00758	-0.00254	0.01013	0.00825	-0.00143
924.438	-0.00594	0.00749	-0.00131	0.0193	0.00897	0.00605
925.166	-0.00875	0.01733	0.01397	0.00985	0.03263	0.02769
925.894	-0.01189	0.01267	0.01347	0.02137	0.00778	0.01007
926.622	-0.00659	0.02059	0.000742894	-0.00718	-8.87612e-05	0.00035454
927.35	-0.01633	0.0161	-0.00346	0.00742	-0.01593	-0.00334
928.078	-0.00537	0.00732	-0.00915	0.03669	-0.02053	0.00254
928.806	-0.01718	0.00925	0.01398	-0.00292	0.01501	0.00846
929.534	-0.00901	0.01857	0.00731	0.01932	-0.000333444	0.01139
930.261	-0.01088	0.01014	-0.01242	0.01806	-0.00629	0.02116
930.989	-0.01494	0.01636	-0.01222	0.01688	-0.00265	0.0052
931.716	-0.01178	0.00973	-0.00106	0.0116	0.00436	0.00116
932.444	-0.0098	0.00496	0.01834	0.02617	0.01665	-0.01556
933.171	-0.01369	0.01162	0.00472	0.02968	0.00561	0.00745
933.898	-0.01121	0.01418	-0.00241	0.02146	0.01071	0.00757
934.625	-0.00937	0.01356	0.00712	0.01048	0.00176	0.00721
935.352	-0.00304	0.01381	0.00665	0.02296	-0.00381	0.0091
936.079	-0.00749	0.01673	0.01332	0.00469	0.000582109	0.00443
936.806	-0.00796	0.0143	-0.01883	0.0161	0.01253	0.0138
937.533	-0.00901	0.0121	0.01773	0.01019	0.00533	0.01253
938.26	-0.00664	0.01352	0.01246	0.01415	0.01906	0.01119
938.986	-0.01095	0.01268	-0.00418	-0.00192	0.01222	0.0028
939.713	-0.00639	0.01555	0.00659	0.01537	-0.00471	-0.00603
940.439	-0.0126	0.0136	-0.00187	-0.00434	-0.0113	0.01709
941.166	-0.02054	0.0227	0.02143	0.01675	0.00209	-0.00512
941.892	-0.01216	0.01372	0.0053	0.00948	0.01035	-0.01178
942.618	-0.0105	0.02221	-0.00507	0.01488	0.00486	0.00285
943.344	-0.01478	0.01178	-0.00328	0.01015	0.00327	-0.01649
944.07	-0.01297	0.0081	0.00515	0.00414	0.01066	-0.006
944.796	-0.00562	0.01194	0.01253	-0.00855	0.00976	0.00497
945.522	-0.00858	0.01782	0.01677	0.02088	0.0103	0.0101
946.248	-0.00668	0.00635	-0.0066	0.000778093	0.01791	0.01637
946.974	-0.00765	0.00982	0.02122	0.00514	0.03179	0.00195
947.699	-0.00778	0.01373	0.01382	0.03138	0.0024	0.01495
948.425	-0.01126	0.01353	-0.00718	0.02194	0.02179	0.00602
949.15	-0.01046	0.01409	0.00628	0.02241	0.00391	-0.00481
949.876	-0.00306	0.01064	0.000923649	0.009	0.02108	0.02309
950.601	-0.00471	0.01892	0.00233	0.0172	-0.00324	0.02789
951.326	-0.00522	0.01198	0.00827	0.02325	0.01959	0.02255
952.051	-0.00338	0.01331	-0.0052	0.01527	0.01616	0.01825
952.776	0.000619115	0.00654	-0.000946821	0.02744	0.01198	0.01292
953.501	-0.01283	0.00915	0.01487	0.00499	0.01324	0.02893
954.226	-0.00479	0.01521	-0.0051	0.04	0.00429	0.00121
954.951	-0.00797	0.00766	-0.01243	0.00996	-0.000306633	0.01477
955.676	-0.0015	0.02026	0.01666	-0.0031	0.01376	0.00248
956.4	-0.01537	0.02068	-0.0023	0.03083	0.0155	0.01315
957.125	-0.0037	0.00801	0.00103	0.03007	0.00221	0.00334
957.849	-0.01318	0.01337	-0.000239799	0.01246	-0.000806611	0.00465
958.574	-0.0041	0.01115	0.01378	0.00261	0.00572	0.00374
959.298	-0.00648	0.00387	-0.00414	0.03283	0.03092	-0.000369348
960.022	-0.00854	0.01268	0.00722	0.01659	0.0138	-0.00601
960.747	-0.00736	0.01182	0.00904	0.01057	0.01019	-0.00469
961.471	-0.01755	0.01259	0.01389	-0.00929	-0.01035	0.000148486
962.195	-0.00225	0.00889	0.00638	0.03113	0.0244	0.00532
962.918	-0.00857	0.01874	-0.00195	0.00443	-0.018	0.01171
963.642	-0.00487	0.00949	0.01733	0.01208	0.00411	-0.00638
964.366	-0.01007	0.00967	-0.00613	0.00981	0.004	0.0102
965.09	-0.00763	0.01089	-0.00568	-0.02337	0.01914	0.0079
965.813	-0.0021	0.01434	0.00573	0.01674	0.00782	0.00458
966.537	-0.00355	0.0133	0.00542	0.0269	-0.00137	-0.000922483
967.26	-0.01373	0.00937	-0.00822	0.00528	0.00883	-0.01261
967.983	-0.01563	0.00157	-0.01013	-0.00568	-0.01568	-0.00181
968.706	-0.0037	0.00842	0.0131	0.01455	0.000921069	0.0073
969.43	-0.00285	0.01549	0.00184	0.00636	0.02374	0.01064
970.153	-3.58629e-05	0.01304	-0.00245	0.01889	-0.01203	0.01939
970.876	-0.02268	0.0063	-0.00682	0.02791	0.02041	0.01162
971.598	-0.01138	0.01685	0.01141	0.01223	-0.01798	0.0024
972.321	-0.00719	0.0097	0.00983	0.0208	0.00669	0.000684262
973.044	-0.00182	0.01126	0.01691	-0.0153	-0.000680839	-0.01903
973.767	-0.00672	0.01152	0.000789886	-0.00741	0.006	-0.01465
974.489	-0.00746	0.00934	0.00299	0.008	-0.00478	0.01426
975.212	-0.01102	0.01395	0.00642	0.01379	0.0038	-0.00519
975.934	-0.0047	0.01685	0.00553	0.02149	0.00148	0.01504
976.656	-0.01419	0.01022	-1.76428e-05	-0.00135	0.03193	0.00915
977.378	0.0069	0.00653	0.01302	-0.00952	-0.00153	0.02887
978.101	-0.000120258	0.0111	0.01277	0.01259	0.01116	0.00993
978.823	-0.00524	0.01359	0.02184	0.03665	0.00208	0.01284
979.545	-0.00987	0.00659	-0.00465	0.01686	-0.01164	0.00504
980.266	-0.01765	0.0051	-0.00649	0.03565	0.04173	0.00572
980.988	0.002	0.00509	0.01136	0.04617	0.01625	-0.01456
981.71	-0.00624	0.01952	-0.000627712	0.0169	-0.01827	0.02631
982.432	-0.00737	0.02165	-0.0045	0.00809	-0.01081	0.02566
983.153	-0.00446	0.01131	0.00246	0.01653	0.01022	-0.007
983.875	-0.00876	0.00417	0.00412	0.01281	0.01435	-0.00453
984.596	-0.0047	0.00568	0.01748	0.02182	-0.02661	-0.00809
985.317	-0.00749	0.01083	0.01368	0.01453	-0.000470518	0.00109
986.038	-0.00281	0.00469	-0.00504	0.02522	0.00491	-0.01342
986.759	-0.00895	0.01245	0.02069	0.02394	0.00923	0.03129
987.481	-0.00382	0.0075	0.00237	0.01915	0.02329	0.02139
988.201	-0.01477	0.00303	0.000617821	0.01914	0.00129	0.02312
988.922	-0.00434	0.01156	-0.01494	-0.00578	-0.00429	-0.01207
989.643	-0.000642473	0.01046	-0.00748	-0.01501	0.02989	0.02233
990.364	-0.00628	0.01192	0.01548	0.0188	-0.00579	0.02763
991.084	-0.00563	0.00954	0.000736591	0.01389	0.01426	-0.00135
991.805	-0.01012	0.00182	0.00934	0.0041	0.00283	0.00717
992.525	-0.00804	0.01003	0.00621	0.000765867	0.01035	0.0151
993.246	-0.0036	0.00543	-0.00559	0.02004	0.0197	-0.00265
993.966	-0.02127	0.01199	0.01342	0.00376	-0.01086	0.00586
994.686	-0.0033	0.01726	0.00518	0.00445	0.00855	0.02388
995.406	-0.00356	0.00772	0.01211	0.02687	0.00682	-0.000116013
996.126	0.01208	0.02137	0.000477753	0.02538	0.01875	0.00598
996.846	-0.00702	0.01102	0.01373	0.000877857	0.00425	0.01812
997.566	-0.01053	0.02044	0.01336	-0.01165	-0.00612	0.00389
998.286	-0.01836	0.01281	-0.00572	0.01686	0.00876	0.00682
999.005	-0.02273	0.01713	0.00697	0.0278	0.00478	0.0133
999.725	-0.00429	0.00932	0.02027	0.000384853	-0.00593	0.0237
1000.44	-0.00619	0.02989	0.00316	0.02207	0.01586	0.02237
1001.16	-0.00216	0.01301	0.01239	-0.00408	0.00874	0.00667
1001.88	-0.01062	0.00639	-0.00856	-0.000636146	-0.00229	0.00928
1002.6	-0.00134	0.01869	-0.01099	-0.00080595	0.01095	0.02226
1003.32	-0.00469	0.01274	0.00705	0.01752	-0.0072	0.01049
1004.04	-0.000215203	0.00773	0.0032	0.000605982	0.000548431	0.03131
1004.76	-0.01856	0.01123	-0.01475	0.00968	0.00418	-0.00788
1005.48	-0.012	-0.00256	0.00516	0.01797	-0.01327	0.01096
1006.2	-0.00707	0.03022	0.01079	0.00388	-0.02078	0.00726
1006.92	-0.00456	-0.00585	0.0038	0.01112	-0.00799	-0.00768
1007.63	0.00296	0.01575	0.00107	0.01391	0.00959	0.02222
1008.35	-0.00269	0.01019	0.00894	0.000718865	0.00461	0.02773
1009.07	-0.01278	0.01709	0.01264	0.03199	0.03661	0.01055
1009.79	-0.00925	0.01293	-0.01163	0.00196	0.02309	-0.00387
1010.51	-0.00602	0.01752	0.000854753	0.01375	0.01337	0.03265
1011.23	-0.0089	0.01132	-0.00491	0.0128	0.00289	-0.00351
1011.94	0.000594902	0.01516	0.00463	-0.00711	0.05174	0.01793
1012.66	0.00823	-0.00108	0.01142	0.02042	-0.00506	0.01453
1013.38	-0.00927	0.01772	-0.00043362	0.02382	-0.01205	0.03014
1014.1	-0.00277	0.01793	0.01191	0.02001	0.00115	-0.01659
1014.82	-0.00231	0.0068	0.01864	0.02495	0.01558	0.02433
1015.53	-0.01299	0.02001	0.02622	0.0217	0.01711	-0.00891
1016.25	-0.00244	0.01535	0.02373	0.03521	-0.00153	-0.000583884
1016.97	-0.00424	0.00201	0.02018	0.02137	0.00949	0.03402
1017.69	-0.01105	0.00585	-0.00858	0.01509	-0.01015	0.00554
1018.4	-0.00318	0.01383	-0.00986	0.02881	-0.00286	-0.00957
1019.12	-0.00548	0.01405	0.02891	-0.01091	-0.02421	0.03518
1019.84	-0.00489	0.00569	-0.0092	0.01998	-0.00663	0.00227
1020.56	-0.00917	0.01661	0.02705	0.03867	0.00319	0.01181
1021.27	-0.00498	0.01451	0.01479	0.02173	0.04667	0.02196
1021.99	-0.00867	0.00497	-0.00869	0.03274	0.00928	-0.00618
1022.71	-0.0068	0.00701	0.01672	0.0346	0.00762	0.00115
1023.42	0.00621	0.01165	-0.0141	-0.00871	0.02107	0.00189
1024.14	-0.00908	0.00611	-0.00194	0.01133	0.01284	0.01286
1024.86	-0.02246	0.022	0.00317	0.01456	0.02147	0.00764
1025.57	0.00459	0.02459	0.00705	-0.00728	-0.01613	0.01749
1026.29	0.00422	0.00881	0.00317	0.0123	-0.00577	0.01496
1027.01	-0.00926	0.01709	0.01505	0.03256	-0.00354	-0.00925
1027.72	-0.00484	0.01445	0.01357	0.02303	0.01997	0.01287
1028.44	-0.01385	0.00981	0.00567	0.01167	0.02897	0.02706
1029.15	0.0106	0.00685	0.01802	-0.00797	0.02365	-0.01
1029.87	-0.00199	0.00695	0.00654	0.01974	0.01357	0.02533
1030.59	-0.000262036	-0.00163	0.0068	0.0066	0.0143	0.000191538
1031.3	0.00176	0.02372	0.00328	0.00531	0.00389	0.02658
1032.02	0.00777	0.02428	0.00847	0.0025	0.02804	-0.01745
1032.73	-0.01255	0.00131	-0.01228	0.01643	-0.00357	0.0028
1033.45	0.00731	0.02293	-0.00371	0.02168	0.00771	0.02752
1034.16	-0.01284	0.02238	0.03051	0.00434	0.01802	0.00104
1034.88	-0.00678	0.00588	-0.00248	0.01965	-0.03017	0.00148
1035.6	0.01159	0.01843	0.02721	-0.01551	-0.01091	0.03173
1036.31	-0.01449	-0.0093	-0.000690061	0.00521	0.02045	-0.00939
1037.03	-0.02404	0.01271	0.01351	0.02672	-0.00841	0.02448
1037.74	-0.00532	0.01463	0.00377	-0.01907	0.00419	0.02648
1038.46	-0.00598	0.02078	-0.01372	0.0108	-0.00781	-0.00569
1039.17	-0.01399	0.0329	0.02366	-0.01321	0.00207	0.00432
1039.89	-0.00355	0.01978	0.0026	0.02335	0.01082	0.00137
1040.6	-0.000868378	0.01546	-0.02493	0.01517	-0.01498	0.0484
1041.31	0.01665	0.00599	-0.00673	0.01061	0.03894	0.00369
1042.03	-0.00159	0.00653	0.00181	0.01196	0.0018	0.01236
1042.74	0.00626	0.00737	0.01217	-0.00487	-0.0016	-0.00533
1043.46	-0.02104	-0.00545	0.01356	0.0251	-0.00926	-0.02664
1044.17	-0.0035	0.00393	-0.02119	-0.01159	-0.00104	-0.00666
1044.89	0.00853	0.02177	0.02401	0.03074	-0.00651	0.02266
1045.6	0.00571	0.03291	-0.00387	-0.0108	-0.01311	0.01746
1046.31	-0.01294	0.02223	0.00176	0.00156	-0.04493	-0.01614
1047.03	-0.000241006	0.01751	-0.02176	0.00946	-0.01147	0.04036
1047.74	-0.00853	0.00782	0.01835	0.02387	0.00736	-0.00614
1048.46	0.00277	0.03185	0.0058	8.91717e-05	0.01057	-0.01208
1049.17	0.00482	0.01185	0.000238713	-0.00325	-0.00787	0.02186
1049.88	-0.02679	0.00796	-0.01718	0.02821	0.01646	0.01538
1050.6	-0.00934	0.03407	0.00796	0.06484	-0.00847	-0.01014
1051.31	0.00723	0.00813	0.00403	0.01173	0.01879	-0.00261
1052.02	0.01967	0.00981	0.00711	0.01656	-0.00855	0.03108
1052.74	-0.01257	0.00886	0.0069	0.00284	0.02252	0.02207
1053.45	0.00214	0.0228	0.00499	-0.01246	-0.0198	-0.00467
1054.16	-0.00132	0.01653	0.00225	0.0438	-0.00953	0.05392
1054.88	0.00209	0.01027	-0.00496	-0.01512	-0.01458	0.02425
1055.59	0.00645	0.00765	-0.00805	0.04479	0.05563	0.00942
1056.3	0.00325	0.02635	0.03894	0.01082	0.02103	0.00799
1057.01	0.000943897	0.03037	-0.00107	0.02829	0.07141	0.0261
1057.73	0.000992341	0.01893	0.00144	0.04126	-0.00167	-0.00077271
1058.44	0.00655	0.01206	-0.00942	0.03284	0.01574	0.00768
1059.15	-0.02542	0.01271	0.01262	0.01527	-0.01878	0.00961
1059.86	0.00274	0.02525	0.02082	0.01348	-0.02203	0.04332
1060.58	0.0066	0.01795	-0.03124	0.01505	0.00969	-0.02301
1061.29	0.01146	0.01794	0.00586	0.02714	0.04384	0.03142
1062	0.00403	0.02098	0.01221	0.03211	0.03771	0.02196
1062.71	-0.01363	0.02174	0.00853	-0.00163	0.01198	0.02984
1063.42	-0.00604	0.02098	-0.02075	0.04159	0.0121	0.02728
1064.14	0.00262	0.02062	0.01625	-0.01728	0.00277	0.00569
1064.85	0.01147	0.03622	-0.00154	0.03536	-0.00711	-0.01979
1065.56	0.00548	0.02277	-0.04381	0.00134	-0.0353	-0.00321
1066.27	0.02967	0.0118	0.00806	0.000153513	0.05146	0.01947
1066.98	-0.0013	0.01784	0.03145	0.01372	0.03405	-0.0481
1067.69	-0.00417	0.02801	0.0019	0.0343	-0.00932	-0.01298
1068.4	-0.0089	0.00822	-0.01102	0.04714	-0.03425	0.05468
1069.12	0.0064	0.01626	0.02433	0.05036	0.02455	0.01948
1069.83	0.00429	0.01328	1.70377e-05	0.00979	-0.00614	0.01078
1070.54	0.01614	0.0126	0.03664	-0.01005	0.00422	0.05537
1071.25	-0.01108	0.02897	0.04502	0.03011	-0.02984	-0.01674
1071.96	0.00648	-0.00762	0.04054	-0.02223	0.04853	0.03155
1072.67	0.00409	0.00932	0.04356	0.0197	0.02337	0.05166
1073.38	0.000294891	0.01885	0.03102	0.03379	0.06689	-0.01755
1074.09	0.000819585	0.0063	-0.00268	0.00618	0.01573	-0.01883
1074.8	0.01121	0.01911	-0.01247	-0.01297	-0.01854	0.01888
1075.51	0.000141518	0.02034	-0.00388	-0.00321	0.04606	-0.01632
1076.22	-0.02689	0.00332	0.04228	-0.01632	-0.01799	0.00939
1076.93	0.02214	0.02014	-0.02679	0.02985	7.94415e-05	0.01056
1077.64	0.01312	0.02109	0.05393	0.01851	0.000517274	0.01688
1078.35	0.01587	0.00944	-0.01556	0.01441	-0.00222	0.04857
1079.06	0.00908	0.01103	0.021	0.04468	0.02207	0.00328
1079.77	-0.00745	0.00513	0.02264	0.00681	0.00642	-3.12371e-05
1080.48	0.03373	0.05059	0.00284	0.06002	-0.02356	0.05442
1081.19	0.00298	0.00277	0.02003	0.05581	-0.00383	0.02976
1081.9	-0.00771	0.00429	-0.0161	-0.00787	0.06916	0.00401
1082.61	-0.01663	0.00399	0.06894	0.03213	0.02066	0.00925
1083.32	-0.00895	-0.00109	0.03382	0.02468	0.02602	0.02628
1084.03	0.01269	0.04063	0.01293	-0.01012	-0.00847	-0.03668
1084.74	0.01764	0.00734	0.02279	0.01874	-0.05879	0.01422
1085.45	-0.01535	0.04932	-0.00421	0.01915	0.01898	-0.0091
1086.16	-0.00726	0.01016	-0.00702	0.07522	0.00691	0.02391
1086.87	0.01115	0.02029	0.04784	0.03663	0.00838	0.00557
1087.58	-0.02515	0.0137	0.01579	0.06414	-0.07392	0.01648
1088.29	0.00381	0.01957	0.04608	0.02271	0.06052	-0.00528
1088.99	0.00486	0.03367	0.02053	0.03469	0.02001	0.02969
1089.7	0.01183	0.05331	0.00652	0.000513139	-0.00236	0.02579
1090.41	-0.0017	0.03025	0.00291	0.03562	0.00971	0.06392
1091.12	-0.01033	0.03582	0.00598	0.08595	0.03215	-0.01019
1091.83	-0.00995	0.04659	0.02645	0.02209	0.03965	0.06153
1092.54	0.01129	0.00768	0.02514	0.02445	0.03098	0.00553
1093.24	0.01707	0.00919	-0.01329	0.03903	-0.03269	0.02632
1093.95	0.00271	0.03896	0.00225	0.03747	0.07853	-0.00492
1094.66	0.0013	0.00365	0.02156	0.05674	0.00888	0.00816
1095.37	-0.01333	0.0109	0.01914	-0.00832	0.03719	0.01694
1096.08	0.00779	0.0279	0.00359	0.03724	0.03613	0.07063
1096.78	-0.01148	0.01912	-0.01008	0.05628	-0.01376	0.03022
1097.49	8.63561e-05	0.01793	0.05598	0.07884	0.02271	-0.02012
1098.2	-0.00197	0.00927	0.0245	0.01819	-0.03248	0.01584
1098.91	0.00409	0.00771	0.000597906	0.03229	-0.02091	-0.02802
1099.61	0.02134	0.01108	0.0262	0.05611	-0.01933	0.02502
1100.32	0.01238	0.03822	0.02332	0.00306	-0.01312	0.03103
1101.03	0.0156	-6.96034e-05	0.0226	0.02217	-0.00664	-0.00604
1101.74	-0.01928	0.01653	0.0201	0.01336	0.01517	-0.00558
1102.44	-0.00344	0.03642	0.0351	0.02344	0.01737	0.00647
1103.15	0.00619	0.02131	-0.00498	0.05483	0.00972	-0.04219
1103.86	0.02825	0.01216	0.03058	0.0095	0.03882	0.05209
1104.56	0.000956849	0.04675	-0.02529	0.0357	0.02603	-0.04043
1105.27	0.000944375	0.04398	-0.0146	0.03963	0.05428	-0.047
1105.98	-0.00312	0.0229	0.03536	0.03464	-0.01807	0.04981
1106.68	-0.0034	0.04373	-0.00137	0.0506	0.02056	-0.05991
1107.39	0.00566	0.03121	0.01388	0.04123	0.04191	0.04057
1108.1	-0.00896	0.03715	0.00566	0.01229	0.01691	-0.02548
1108.8	-0.0052	0.01836	0.01568	0.05447	0.01227	0.01123
1109.51	-0.00178	0.03454	0.01685	0.04253	-0.03269	0.05374
1110.21	0.00117	0.02045	-0.01142	0.02327	0.00741	-0.00218
1110.92	-0.01147	0.02729	0.01426	0.02636	0.02796	0.03049
1111.63	-0.01085	0.06809	0.01329	0.03561	0.03592	-0.01176
1112.33	-0.00798	0.04056	0.00851	-0.01235	0.01285	-0.00247
1113.04	-0.01432	0.02245	-0.01259	0.04462	0.01628	0.02783
1113.74	-0.00544	0.05186	0.00872	0.03856	0.00847	-0.00896
1114.45	0.00673	0.00379	0.01597	0.00646	0.02497	0.02102
1115.15	0.00172	0.03921	0.01635	0.01959	0.05776	-0.01209
1115.86	-0.02486	0.04142	0.0251	0.02135	0.03557	0.08428
1116.57	0.00234	0.00198	0.000276518	0.03335	-0.00994	0.01452
1117.27	0.00213	0.02421	0.01473	0.0098	-0.0157	-0.00762
1117.98	0.00718	0.01715	0.01088	0.03718	-0.01711	0.01811
1118.68	0.00594	0.00672	-0.00646	0.01079	0.00429	-0.04362
1119.39	0.01056	0.01703	0.01523	0.02122	0.03691	-0.00129
1120.09	0.01965	0.01213	-0.000694387	0.04263	-0.03312	0.04706
1120.8	0.0353	-0.00091671	0.02423	0.02175	-0.0243	0.0356
1121.5	0.02066	0.02043	-0.01484	0.03188	0.01804	-0.01317
1122.2	0.00299	0.025	0.01999	0.04849	0.00371	0.04736
