# Supplementary material for: Chiral plasmonic superlattices from template-assisted assembly of achiral nanoparticles
Source: Nat Commun. 2025 Feb 16;16:1687. doi: 10.1038/s41467-025-56999-0 (PMC11830766; doi:10.1038/s41467-025-56999-0)
Supplement: Supplementary file 3 — Source Data [file 41467_2025_56999_MOESM3_ESM.zip › source data/Suppl.Fig/Suppl. Fig. 19 NPs concentration/Au 45nm transmittance.xlsx]

## Sheet: Sheet1
	45 nm 50 mM Left	45 nm 50 mM Right	45 nm 30 mM Left	45 nm 30 mM Right	45 nm 15 mM Left	45 nm 15 mM Right
351.607	0.4122	0.40247	0.6203	0.62469	0.7606	0.79569
352.39	0.41127	0.39242	0.61298	0.61378	0.74844	0.76578
353.172	0.43329	0.39713	0.59829	0.63522	0.78228	0.76463
353.954	0.40893	0.38791	0.61671	0.62743	0.73704	0.78854
354.737	0.42233	0.39233	0.61395	0.6074	0.73935	0.76342
355.519	0.43952	0.40502	0.62994	0.62605	0.74424	0.80669
356.301	0.4192	0.40451	0.64833	0.63827	0.73487	0.80075
357.083	0.41657	0.38744	0.61212	0.64374	0.77682	0.78193
357.865	0.42584	0.38801	0.62454	0.64677	0.76127	0.77791
358.647	0.41093	0.40674	0.62275	0.63469	0.75277	0.78031
359.429	0.42772	0.38498	0.61412	0.62545	0.72085	0.81159
360.211	0.43038	0.39703	0.6129	0.63432	0.74178	0.76741
360.993	0.41494	0.38799	0.60377	0.65793	0.74636	0.79132
361.775	0.39342	0.41023	0.6317	0.63938	0.74556	0.75797
362.557	0.43341	0.38068	0.62299	0.60767	0.72862	0.80562
363.338	0.42514	0.39588	0.59819	0.624	0.78372	0.82305
364.12	0.43987	0.39954	0.60751	0.61738	0.73111	0.77494
364.902	0.4	0.42021	0.63146	0.62909	0.7455	0.7764
365.683	0.41676	0.40046	0.6065	0.61867	0.74009	0.74558
366.464	0.41261	0.37322	0.59978	0.63062	0.7694	0.76829
367.246	0.4102	0.40426	0.63586	0.62919	0.78886	0.79209
368.027	0.42888	0.38239	0.63686	0.6104	0.76072	0.77081
368.808	0.41383	0.3903	0.62591	0.63837	0.72699	0.77778
369.589	0.42319	0.39381	0.61626	0.62822	0.73918	0.78499
370.371	0.40296	0.38739	0.63964	0.63232	0.75514	0.76128
371.152	0.40267	0.41366	0.60531	0.61667	0.70716	0.75689
371.933	0.38894	0.38853	0.62476	0.62808	0.72925	0.76164
372.713	0.40577	0.38496	0.63235	0.63611	0.73821	0.7646
373.494	0.40795	0.39279	0.61773	0.61905	0.72961	0.77719
374.275	0.40317	0.39167	0.62255	0.60431	0.72547	0.79432
375.056	0.39457	0.38604	0.63394	0.63629	0.72668	0.78423
375.837	0.40665	0.39023	0.60615	0.61455	0.71861	0.77209
376.617	0.39489	0.37131	0.59824	0.61307	0.72971	0.78209
377.398	0.39566	0.37709	0.60385	0.60641	0.74947	0.76014
378.178	0.40962	0.35871	0.60916	0.62467	0.7326	0.75048
378.959	0.39477	0.375	0.60161	0.61401	0.72961	0.77585
379.739	0.38023	0.37361	0.5935	0.61838	0.7258	0.78
380.519	0.3879	0.37203	0.61932	0.59443	0.73219	0.76279
381.299	0.38563	0.37062	0.61183	0.59579	0.70026	0.77339
382.08	0.3952	0.37146	0.59836	0.60463	0.71737	0.76301
382.86	0.38167	0.3574	0.60157	0.61171	0.7414	0.77896
383.64	0.382	0.35262	0.60787	0.61844	0.72692	0.77487
384.42	0.38878	0.35938	0.60308	0.60478	0.71434	0.7654
385.2	0.37392	0.34676	0.60855	0.60603	0.71775	0.78347
385.98	0.37292	0.36136	0.6059	0.60176	0.72711	0.75993
386.759	0.37653	0.36348	0.60076	0.58957	0.71621	0.75617
387.539	0.37191	0.35775	0.60664	0.60038	0.72757	0.76692
388.319	0.37109	0.34825	0.59421	0.60257	0.72771	0.77686
389.098	0.3732	0.35895	0.59596	0.59925	0.72953	0.77249
389.878	0.36392	0.34519	0.61198	0.60065	0.7131	0.76275
390.657	0.37274	0.35265	0.6101	0.60812	0.72477	0.76206
391.437	0.36939	0.3486	0.59533	0.5941	0.73035	0.77502
392.216	0.37061	0.35403	0.60171	0.60405	0.71256	0.77005
392.995	0.38019	0.35228	0.60772	0.59856	0.73192	0.77432
393.775	0.37424	0.35184	0.59975	0.60569	0.72306	0.77284
394.554	0.37346	0.34757	0.60173	0.60051	0.71107	0.77269
395.333	0.37791	0.34648	0.60157	0.59647	0.71628	0.78019
396.112	0.36894	0.34432	0.59607	0.59918	0.72745	0.76562
396.891	0.36688	0.3536	0.60562	0.59525	0.72532	0.77203
397.67	0.37345	0.35319	0.59516	0.59642	0.7162	0.7757
398.449	0.37574	0.35208	0.59883	0.60108	0.72874	0.77155
399.228	0.37884	0.35236	0.60003	0.59343	0.7292	0.77341
400.006	0.37318	0.34973	0.60407	0.60078	0.72841	0.76992
400.785	0.37498	0.35185	0.60758	0.59547	0.72297	0.78246
401.564	0.36905	0.35264	0.61029	0.60182	0.73345	0.76819
402.342	0.37585	0.3512	0.60797	0.5961	0.72357	0.77422
403.121	0.37109	0.34596	0.59949	0.60514	0.71653	0.77871
403.899	0.38011	0.35475	0.60168	0.60478	0.72739	0.77952
404.677	0.37497	0.35299	0.60937	0.60415	0.7292	0.78179
405.456	0.37734	0.35671	0.61098	0.59988	0.71973	0.77291
406.234	0.38216	0.35446	0.60248	0.60732	0.71872	0.77614
407.012	0.37117	0.35844	0.60496	0.60141	0.72703	0.78112
407.79	0.37714	0.35769	0.61098	0.60287	0.73207	0.78141
408.568	0.37857	0.35374	0.60501	0.60873	0.72821	0.77825
409.346	0.37827	0.35873	0.61143	0.60629	0.72283	0.78372
410.124	0.37854	0.35373	0.60599	0.61067	0.73249	0.78129
410.902	0.3771	0.35766	0.61564	0.6091	0.73341	0.77999
411.68	0.38023	0.36048	0.61379	0.6028	0.72439	0.77894
412.457	0.38341	0.35599	0.61272	0.6077	0.73227	0.77974
413.235	0.37944	0.35666	0.60904	0.61089	0.73049	0.78421
414.013	0.37589	0.35913	0.61649	0.60513	0.72604	0.7758
414.79	0.38482	0.35739	0.61305	0.61125	0.72894	0.78115
415.568	0.38079	0.36095	0.60343	0.60866	0.72887	0.78338
416.345	0.384	0.35962	0.61922	0.6065	0.72909	0.77844
417.122	0.38089	0.35937	0.61372	0.60785	0.7353	0.78198
417.9	0.38346	0.36175	0.61221	0.60879	0.73245	0.78275
418.677	0.38488	0.36831	0.61272	0.60919	0.73202	0.78044
419.454	0.38691	0.36702	0.61782	0.61225	0.7327	0.77563
420.231	0.38401	0.36308	0.61839	0.61486	0.7376	0.77872
421.008	0.38797	0.36597	0.61889	0.6145	0.73637	0.7857
421.785	0.38714	0.36544	0.6216	0.61378	0.73518	0.78408
422.562	0.38829	0.36806	0.61876	0.61097	0.73513	0.77917
423.339	0.38987	0.36755	0.62188	0.6125	0.73625	0.78275
424.116	0.39046	0.36789	0.62022	0.61616	0.737	0.78771
424.892	0.38981	0.3668	0.6231	0.61399	0.73691	0.78297
425.669	0.39322	0.37058	0.62321	0.62025	0.73669	0.77869
426.445	0.38767	0.36957	0.61706	0.61843	0.73879	0.7841
427.222	0.39448	0.37005	0.62013	0.61803	0.74053	0.78202
427.998	0.39442	0.37029	0.62085	0.61716	0.73704	0.78574
428.775	0.39387	0.374	0.62315	0.62275	0.7408	0.77649
429.551	0.39471	0.37308	0.62853	0.61432	0.73762	0.78533
430.327	0.39486	0.37416	0.62614	0.61647	0.74066	0.78293
431.104	0.39501	0.37421	0.62794	0.62587	0.73787	0.78371
431.88	0.39742	0.37494	0.62482	0.62156	0.73876	0.78729
432.656	0.39927	0.37611	0.62476	0.62218	0.74173	0.78433
433.432	0.39909	0.37686	0.62549	0.62481	0.74218	0.78439
434.208	0.40041	0.37829	0.62694	0.62216	0.73827	0.78819
434.983	0.40183	0.37728	0.62745	0.62833	0.74439	0.78644
435.759	0.40286	0.37654	0.62433	0.62653	0.74117	0.78596
436.535	0.4029	0.37786	0.62736	0.62897	0.74598	0.78632
437.311	0.40205	0.38136	0.62961	0.62485	0.73825	0.78661
438.086	0.40518	0.38324	0.63015	0.62622	0.74066	0.78569
438.862	0.40655	0.38313	0.63237	0.62443	0.74271	0.78559
439.637	0.40627	0.38174	0.63118	0.62932	0.74006	0.78807
440.413	0.40475	0.3828	0.63004	0.62656	0.74305	0.78964
441.188	0.4067	0.3835	0.63467	0.63133	0.74293	0.78358
441.963	0.40866	0.38624	0.63085	0.63136	0.74404	0.78684
442.739	0.40703	0.38587	0.633	0.63012	0.74719	0.7887
443.514	0.40994	0.38485	0.63443	0.63238	0.74491	0.78963
444.289	0.40872	0.38682	0.63519	0.6309	0.74843	0.78825
445.064	0.41105	0.38773	0.63519	0.63147	0.74471	0.78826
445.839	0.41127	0.38981	0.63659	0.63178	0.74739	0.78947
446.614	0.41586	0.39075	0.63642	0.63441	0.74656	0.79036
447.389	0.4141	0.38961	0.63921	0.63527	0.74412	0.78781
448.163	0.41543	0.39119	0.63612	0.63132	0.74754	0.79082
448.938	0.41492	0.39294	0.64051	0.63333	0.74768	0.78924
449.713	0.41693	0.39168	0.63783	0.63608	0.75022	0.79085
450.487	0.41839	0.39398	0.63942	0.63798	0.74822	0.79336
451.262	0.41825	0.39419	0.64052	0.63183	0.75008	0.79196
452.036	0.41947	0.39561	0.64078	0.6348	0.74977	0.79387
452.811	0.42098	0.39386	0.64252	0.63785	0.74615	0.78788
453.585	0.42258	0.39594	0.63934	0.63918	0.7515	0.79104
454.359	0.42209	0.39624	0.64235	0.63925	0.75172	0.79297
455.133	0.42351	0.39795	0.64086	0.63865	0.74836	0.79284
455.907	0.42493	0.39765	0.64326	0.64059	0.75042	0.79373
456.682	0.42632	0.3984	0.64428	0.64111	0.75277	0.79116
457.456	0.42516	0.40154	0.64102	0.64	0.7514	0.79354
458.229	0.4265	0.40221	0.64212	0.64069	0.75052	0.79477
459.003	0.42747	0.40062	0.64551	0.64199	0.75369	0.79399
459.777	0.42774	0.4012	0.6485	0.64178	0.75303	0.79839
460.551	0.42921	0.40256	0.64575	0.64255	0.75094	0.79583
461.325	0.43001	0.4029	0.64638	0.6443	0.75476	0.79354
462.098	0.43093	0.40565	0.64567	0.64515	0.75278	0.7955
462.872	0.43331	0.40536	0.64614	0.64245	0.75368	0.79431
463.645	0.43289	0.40548	0.64782	0.64671	0.7546	0.79165
464.419	0.433	0.40728	0.65037	0.64476	0.75474	0.79482
465.192	0.43615	0.40878	0.65064	0.6468	0.75185	0.79626
465.965	0.43498	0.40998	0.64913	0.64566	0.75581	0.79563
466.738	0.43769	0.40922	0.65083	0.64538	0.75518	0.79686
467.512	0.43837	0.41269	0.6498	0.64559	0.756	0.79869
468.285	0.43917	0.41314	0.65169	0.64698	0.75545	0.7987
469.058	0.43743	0.41255	0.65258	0.64979	0.75671	0.79701
469.831	0.44133	0.41218	0.6537	0.64774	0.75484	0.79616
470.603	0.44183	0.41436	0.65309	0.64873	0.75652	0.79613
471.376	0.44188	0.41584	0.65172	0.64844	0.75719	0.79827
472.149	0.44193	0.41604	0.65335	0.65034	0.75751	0.79804
472.922	0.44358	0.41721	0.65659	0.65072	0.75669	0.79751
473.694	0.44558	0.41849	0.65384	0.65229	0.75692	0.79572
474.467	0.44424	0.41891	0.65467	0.65274	0.75707	0.79902
475.239	0.44744	0.41935	0.65681	0.65262	0.7555	0.79825
476.012	0.44831	0.41969	0.65607	0.65227	0.75719	0.7969
476.784	0.44846	0.42183	0.65713	0.6531	0.75774	0.79821
477.556	0.44875	0.42216	0.65761	0.65313	0.75852	0.79671
478.329	0.44997	0.42356	0.65565	0.65523	0.75943	0.79784
479.101	0.45132	0.42453	0.65833	0.65512	0.75736	0.79733
479.873	0.45017	0.42643	0.65933	0.65611	0.75704	0.79736
480.645	0.45111	0.42663	0.65994	0.65531	0.75768	0.80042
481.417	0.45188	0.42764	0.65821	0.65675	0.75783	0.79625
482.189	0.45308	0.42736	0.65949	0.65448	0.75796	0.79844
482.961	0.45424	0.42741	0.66023	0.6572	0.76006	0.7978
483.732	0.4545	0.42795	0.65913	0.65642	0.75796	0.79682
484.504	0.45491	0.42947	0.65908	0.65554	0.76145	0.8006
485.276	0.45423	0.42852	0.65899	0.65806	0.75788	0.7967
486.047	0.45443	0.42975	0.66098	0.65633	0.75724	0.79833
486.819	0.45553	0.43051	0.66225	0.6585	0.75774	0.79778
487.59	0.45574	0.42989	0.66029	0.65735	0.75974	0.79685
488.362	0.45576	0.43055	0.66146	0.65711	0.75696	0.79711
489.133	0.45627	0.43171	0.65997	0.65748	0.75854	0.79821
489.904	0.45574	0.43132	0.66064	0.65784	0.75624	0.79826
490.675	0.45605	0.43037	0.6613	0.65592	0.75731	0.79744
491.446	0.45552	0.43206	0.66055	0.65686	0.7533	0.7973
492.217	0.45467	0.43138	0.65967	0.65681	0.75687	0.79738
492.988	0.45576	0.43027	0.65959	0.65613	0.75496	0.79796
493.759	0.45549	0.43068	0.65848	0.6567	0.75573	0.79424
494.53	0.45449	0.43041	0.65872	0.65388	0.75456	0.79469
495.301	0.45344	0.43015	0.65677	0.65534	0.75224	0.79554
496.072	0.45409	0.42959	0.65737	0.65499	0.75194	0.79333
496.842	0.4511	0.42771	0.65698	0.65315	0.75188	0.79288
497.613	0.45069	0.42862	0.65382	0.65385	0.75228	0.79268
498.383	0.44963	0.42651	0.65524	0.65407	0.75209	0.79055
499.154	0.44875	0.4263	0.65325	0.65243	0.75006	0.79155
499.924	0.44901	0.42617	0.65298	0.65069	0.74897	0.78999
500.694	0.4467	0.42364	0.65164	0.64949	0.74779	0.78917
501.465	0.44531	0.42312	0.65146	0.65004	0.74674	0.78812
502.235	0.44323	0.42111	0.65006	0.64865	0.74572	0.78757
503.005	0.44237	0.42002	0.64886	0.64745	0.74582	0.78666
503.775	0.44077	0.41875	0.64726	0.64823	0.74415	0.78626
504.545	0.43951	0.41825	0.64643	0.64527	0.74248	0.78603
505.315	0.43676	0.41515	0.64402	0.64527	0.74194	0.78571
506.085	0.43542	0.41391	0.64372	0.64414	0.74059	0.78299
506.854	0.43374	0.41201	0.64161	0.64408	0.73979	0.78254
507.624	0.43179	0.40993	0.6412	0.64172	0.73775	0.7818
508.394	0.43021	0.40836	0.63869	0.64137	0.73806	0.78075
509.163	0.42785	0.40711	0.63783	0.64032	0.73753	0.77917
509.933	0.42683	0.4053	0.63593	0.63863	0.73437	0.77801
510.702	0.42336	0.4028	0.6357	0.63729	0.73357	0.77843
511.472	0.42172	0.40117	0.63285	0.63686	0.73255	0.777
512.241	0.41987	0.39886	0.63332	0.63531	0.73185	0.77479
513.01	0.41682	0.39753	0.6286	0.63401	0.72993	0.77566
513.779	0.41465	0.39427	0.62764	0.63363	0.72933	0.7727
514.548	0.41339	0.39388	0.62716	0.63317	0.72933	0.77318
515.318	0.4116	0.39003	0.62463	0.63162	0.72713	0.77215
516.087	0.40875	0.38933	0.62368	0.63054	0.72546	0.76892
516.855	0.40727	0.38638	0.62189	0.62959	0.72518	0.76922
517.624	0.40431	0.38519	0.62155	0.62835	0.72302	0.76738
518.393	0.40215	0.3829	0.61874	0.62949	0.72306	0.76794
519.162	0.39975	0.37992	0.61804	0.6258	0.72322	0.76544
519.93	0.39926	0.37844	0.61559	0.62483	0.72242	0.76609
520.699	0.39505	0.3765	0.61449	0.62386	0.72038	0.7661
521.467	0.39354	0.37415	0.61342	0.6251	0.72047	0.76392
522.236	0.39105	0.37238	0.61207	0.62352	0.7192	0.76467
523.004	0.3889	0.36956	0.60924	0.62305	0.71932	0.76349
523.772	0.3866	0.36733	0.60904	0.62117	0.71799	0.76237
524.541	0.3837	0.36582	0.60595	0.62121	0.71655	0.76215
525.309	0.38192	0.3642	0.60546	0.61973	0.71582	0.76147
526.077	0.38012	0.36116	0.60382	0.61896	0.71465	0.76202
526.845	0.37815	0.35924	0.60343	0.61815	0.71547	0.76087
527.613	0.37522	0.35606	0.60153	0.61799	0.71557	0.76124
528.381	0.37262	0.35441	0.60065	0.61745	0.71442	0.76065
529.149	0.37057	0.35244	0.59856	0.61723	0.71414	0.75985
529.916	0.3684	0.35028	0.59781	0.61596	0.71428	0.7587
530.684	0.36639	0.34803	0.59628	0.61405	0.71345	0.7598
531.452	0.36392	0.34629	0.59509	0.6148	0.71281	0.76072
532.219	0.36232	0.34426	0.59376	0.61427	0.71265	0.75921
532.987	0.35938	0.34222	0.59313	0.61419	0.71204	0.75914
533.754	0.35787	0.34045	0.59204	0.61255	0.71191	0.7589
534.522	0.35505	0.33778	0.59053	0.61186	0.71254	0.75935
535.289	0.35292	0.33532	0.58859	0.61134	0.71253	0.75908
536.056	0.35105	0.33406	0.58788	0.61047	0.71173	0.75883
536.823	0.34851	0.3318	0.58695	0.61133	0.71149	0.75827
537.59	0.34685	0.32949	0.58624	0.61016	0.71074	0.75808
538.357	0.34365	0.32773	0.58539	0.60975	0.71118	0.75791
539.124	0.34213	0.32526	0.58289	0.60947	0.71137	0.75874
539.891	0.34061	0.32377	0.58264	0.60912	0.70973	0.75904
540.658	0.33803	0.32205	0.58306	0.60842	0.7102	0.75907
541.425	0.33627	0.3199	0.58117	0.60716	0.70981	0.75986
542.191	0.33483	0.31802	0.57994	0.60775	0.71025	0.75839
542.958	0.33276	0.3159	0.57949	0.60645	0.70852	0.76025
543.724	0.3305	0.31457	0.57779	0.60528	0.70977	0.75983
544.491	0.32882	0.31265	0.57726	0.60479	0.70805	0.75945
545.257	0.32689	0.31069	0.57666	0.60486	0.70984	0.7595
546.024	0.32501	0.30876	0.57572	0.60509	0.70943	0.76037
546.79	0.32228	0.30777	0.57512	0.60462	0.70906	0.76033
547.556	0.3208	0.30504	0.57492	0.60365	0.7084	0.76026
548.322	0.3191	0.30447	0.57331	0.60424	0.70857	0.76101
549.088	0.3175	0.30198	0.57239	0.60314	0.70809	0.76078
549.854	0.31611	0.30067	0.57197	0.60159	0.70862	0.75979
550.62	0.314	0.29915	0.57113	0.60171	0.70759	0.76062
551.386	0.31233	0.29749	0.57111	0.6015	0.70734	0.75993
552.152	0.31023	0.29577	0.57016	0.60091	0.70726	0.76005
552.918	0.30925	0.29426	0.56939	0.6001	0.7072	0.76039
553.683	0.30782	0.29301	0.56894	0.59974	0.7072	0.76048
554.449	0.30652	0.29173	0.56886	0.59901	0.70702	0.75974
555.214	0.30425	0.28982	0.56853	0.59711	0.70637	0.7607
555.98	0.30307	0.2893	0.56806	0.59799	0.70612	0.75999
556.745	0.30122	0.28735	0.56743	0.59683	0.70562	0.76076
557.51	0.29997	0.28596	0.56711	0.59758	0.70591	0.76051
558.276	0.29983	0.28546	0.56744	0.59634	0.70528	0.75905
559.041	0.29855	0.28414	0.56687	0.59553	0.70526	0.76001
559.806	0.29673	0.28292	0.56659	0.59542	0.70437	0.75797
560.571	0.29585	0.28157	0.56666	0.59422	0.70393	0.75938
561.336	0.29422	0.28071	0.56609	0.59439	0.70308	0.75899
562.101	0.2937	0.2797	0.5664	0.59298	0.70329	0.75844
562.866	0.29343	0.2789	0.5663	0.59276	0.70326	0.75776
563.63	0.29215	0.27762	0.56666	0.59231	0.70096	0.7584
564.395	0.29108	0.27638	0.56667	0.59205	0.70181	0.75695
565.16	0.29021	0.27605	0.56668	0.59127	0.70026	0.75685
565.924	0.28977	0.27527	0.56652	0.59166	0.70021	0.75701
566.689	0.28921	0.27412	0.5667	0.59015	0.70026	0.75552
567.453	0.28821	0.27347	0.567	0.58995	0.69971	0.75628
568.217	0.28833	0.27301	0.56771	0.58886	0.69875	0.75587
568.982	0.2874	0.27242	0.56826	0.58887	0.69847	0.75536
569.746	0.28767	0.27177	0.56774	0.5887	0.69804	0.75395
570.51	0.28734	0.27118	0.5686	0.5867	0.69746	0.75452
571.274	0.2872	0.27085	0.56908	0.58754	0.69648	0.75424
572.038	0.28737	0.27026	0.56965	0.58583	0.69673	0.75327
572.802	0.28707	0.27004	0.56984	0.58542	0.69543	0.75163
573.566	0.28722	0.26975	0.57058	0.58478	0.69525	0.75052
574.33	0.28743	0.26969	0.57102	0.58474	0.69299	0.75193
575.093	0.28817	0.26886	0.57095	0.58435	0.69398	0.75028
575.857	0.28822	0.26929	0.5718	0.58326	0.69265	0.75009
576.621	0.28889	0.26957	0.57345	0.58218	0.69173	0.74855
577.384	0.28954	0.26929	0.57399	0.58177	0.69092	0.74866
578.147	0.28944	0.26927	0.57425	0.58116	0.69048	0.74804
578.911	0.29039	0.26911	0.57512	0.58052	0.69084	0.74671
579.674	0.29119	0.26937	0.57568	0.5802	0.68903	0.74614
580.437	0.29227	0.26968	0.57585	0.57909	0.68898	0.74494
581.201	0.29311	0.26978	0.57641	0.57933	0.68768	0.74542
581.964	0.29395	0.27011	0.57774	0.57875	0.68695	0.74371
582.727	0.29489	0.27076	0.57831	0.57763	0.68651	0.74436
583.49	0.29629	0.27083	0.57899	0.57834	0.68526	0.74341
584.252	0.29781	0.27142	0.57984	0.57707	0.68513	0.74154
585.015	0.29892	0.27192	0.58027	0.57629	0.68445	0.74154
585.778	0.30004	0.27228	0.58238	0.57619	0.68391	0.74036
586.541	0.30169	0.27299	0.58186	0.57549	0.68347	0.73975
587.303	0.3031	0.27378	0.58317	0.57544	0.68305	0.73968
588.066	0.30474	0.27403	0.58343	0.57493	0.68172	0.73861
588.828	0.30639	0.27487	0.58412	0.57453	0.68135	0.73817
589.591	0.30821	0.27535	0.58562	0.57394	0.68036	0.73784
590.353	0.30962	0.27619	0.58568	0.5733	0.68028	0.73625
591.115	0.3111	0.27714	0.58587	0.57333	0.6799	0.73498
591.877	0.31295	0.27769	0.5872	0.57331	0.67899	0.73506
592.64	0.31499	0.27913	0.5876	0.57297	0.67821	0.73409
593.402	0.31635	0.2798	0.58928	0.57192	0.67877	0.73307
594.164	0.31837	0.2805	0.58948	0.57219	0.67748	0.73196
594.926	0.31996	0.28187	0.58995	0.57201	0.67742	0.73202
595.687	0.32247	0.28233	0.59078	0.57196	0.67695	0.73178
596.449	0.32359	0.28327	0.59138	0.57192	0.67639	0.73019
597.211	0.3258	0.28457	0.59171	0.5715	0.6763	0.72974
597.972	0.32715	0.2858	0.59257	0.57118	0.67548	0.72909
598.734	0.329	0.28688	0.5928	0.5715	0.67617	0.72924
599.495	0.33083	0.28832	0.5935	0.57166	0.67551	0.72746
600.257	0.33265	0.28903	0.59374	0.57114	0.67438	0.72709
601.018	0.33404	0.29001	0.595	0.57134	0.6742	0.72611
601.78	0.33594	0.29112	0.59526	0.57197	0.67417	0.72548
602.541	0.33744	0.29199	0.59603	0.57189	0.67392	0.72501
603.302	0.33935	0.293	0.59623	0.57218	0.67326	0.7237
604.063	0.34077	0.29401	0.59656	0.57235	0.67327	0.72298
604.824	0.34335	0.29498	0.59723	0.5724	0.67275	0.72202
605.585	0.34458	0.29637	0.59784	0.57328	0.67258	0.72111
606.346	0.3459	0.29691	0.59766	0.57309	0.67279	0.71992
607.106	0.34734	0.29754	0.59724	0.57347	0.6723	0.71907
607.867	0.34869	0.29912	0.59933	0.5736	0.67188	0.71837
608.628	0.35009	0.29952	0.59821	0.57456	0.67167	0.71748
609.388	0.35125	0.30069	0.59878	0.57447	0.6707	0.71672
610.149	0.35301	0.30133	0.5988	0.57438	0.67019	0.71544
610.909	0.35409	0.30201	0.59919	0.57521	0.66947	0.71358
611.67	0.35526	0.30248	0.59965	0.57507	0.66913	0.7133
612.43	0.35675	0.30285	0.59949	0.57582	0.66916	0.7117
613.19	0.35772	0.30335	0.59921	0.57563	0.66761	0.71068
613.95	0.35855	0.30397	0.59952	0.57553	0.66797	0.70914
614.71	0.35954	0.30434	0.59979	0.57606	0.66707	0.70752
615.47	0.36058	0.30477	0.59963	0.5759	0.66653	0.70631
616.23	0.36109	0.30498	0.59945	0.57663	0.66556	0.70436
616.99	0.36232	0.30517	0.5992	0.57666	0.66538	0.70197
617.75	0.36288	0.30513	0.59879	0.57705	0.66424	0.70077
618.51	0.36434	0.30535	0.59914	0.57689	0.66299	0.69957
619.269	0.36413	0.30518	0.59836	0.57698	0.66263	0.69783
620.029	0.3649	0.30583	0.59804	0.57711	0.66112	0.69557
620.788	0.36587	0.30529	0.5979	0.57726	0.65992	0.69428
621.548	0.36646	0.30523	0.59757	0.57749	0.65874	0.69185
622.307	0.36678	0.30496	0.59736	0.57663	0.65763	0.68984
623.067	0.36758	0.30507	0.59598	0.57708	0.65678	0.68737
623.826	0.36792	0.30368	0.59627	0.57613	0.65483	0.68547
624.585	0.36815	0.30393	0.59578	0.57604	0.65222	0.68287
625.344	0.36885	0.30355	0.59485	0.57552	0.65175	0.68022
626.103	0.36848	0.30343	0.59448	0.57595	0.64966	0.67796
626.862	0.36931	0.30253	0.59344	0.57555	0.64824	0.67528
627.621	0.36935	0.30224	0.5924	0.57383	0.6464	0.67281
628.38	0.36937	0.30135	0.59137	0.57419	0.64419	0.6695
629.138	0.36996	0.30172	0.59108	0.57318	0.64174	0.66662
629.897	0.36978	0.3013	0.59042	0.57339	0.63952	0.66394
630.656	0.3701	0.30055	0.58855	0.57318	0.63764	0.66082
631.414	0.36975	0.3005	0.58753	0.57278	0.63571	0.65732
632.173	0.3704	0.29975	0.58664	0.57148	0.63248	0.65356
632.931	0.37006	0.29971	0.58553	0.5712	0.62961	0.65051
633.689	0.37039	0.29934	0.58467	0.57036	0.62758	0.6468
634.448	0.36994	0.29905	0.58359	0.5693	0.62472	0.64305
635.206	0.37049	0.29951	0.58189	0.56872	0.6212	0.64016
635.964	0.37009	0.29929	0.58102	0.56852	0.61887	0.6363
636.722	0.37012	0.29977	0.57955	0.56717	0.61544	0.63297
637.48	0.37021	0.30036	0.57835	0.56674	0.61238	0.6291
638.238	0.37073	0.30063	0.57749	0.56619	0.60893	0.62467
638.995	0.37054	0.30138	0.57675	0.56557	0.60559	0.62169
639.753	0.37043	0.30223	0.57482	0.56445	0.60229	0.61749
640.511	0.37067	0.30339	0.57302	0.56348	0.59807	0.6129
641.268	0.37109	0.3043	0.57124	0.56267	0.59427	0.60822
642.026	0.37077	0.30558	0.5701	0.56219	0.59051	0.60395
642.783	0.37173	0.30687	0.56921	0.56086	0.58712	0.60038
643.541	0.37219	0.30788	0.56725	0.55955	0.58193	0.59546
644.298	0.37202	0.30905	0.5662	0.55904	0.57804	0.59008
645.055	0.37205	0.31062	0.56485	0.55854	0.57332	0.58535
645.812	0.37241	0.31212	0.56322	0.55733	0.56938	0.58032
646.569	0.37265	0.31377	0.56215	0.5556	0.56436	0.57533
647.326	0.37328	0.31533	0.55982	0.55526	0.55926	0.56976
648.083	0.3726	0.31649	0.55859	0.55372	0.55473	0.56496
648.84	0.373	0.31816	0.55701	0.55236	0.54993	0.55922
649.597	0.37287	0.31936	0.55569	0.55122	0.5445	0.55326
650.354	0.3737	0.32114	0.55357	0.54965	0.53976	0.54814
651.11	0.37345	0.32299	0.55194	0.5489	0.5351	0.54215
651.867	0.37388	0.32418	0.55049	0.5463	0.52926	0.53648
652.624	0.37365	0.32587	0.54881	0.54503	0.52354	0.53052
653.38	0.37451	0.32722	0.54674	0.5429	0.51842	0.52459
654.136	0.37454	0.32849	0.54506	0.54141	0.5134	0.51891
654.893	0.37471	0.32944	0.54279	0.53949	0.50782	0.51284
655.649	0.37462	0.33092	0.54138	0.53779	0.50269	0.50709
656.405	0.37474	0.33195	0.53894	0.53505	0.49716	0.50159
657.161	0.3747	0.33308	0.53682	0.53295	0.49182	0.49638
657.917	0.37498	0.33407	0.53421	0.53025	0.48681	0.49087
658.673	0.37499	0.33491	0.53234	0.52751	0.4822	0.48548
659.429	0.37443	0.33557	0.52945	0.5244	0.47732	0.48106
660.185	0.37449	0.33646	0.52712	0.52147	0.4729	0.47676
660.94	0.37434	0.33681	0.52477	0.51848	0.46848	0.47224
661.696	0.37399	0.33764	0.52113	0.51549	0.46447	0.46888
662.452	0.37408	0.3377	0.51859	0.51165	0.46021	0.4657
663.207	0.37325	0.33801	0.51536	0.50859	0.45686	0.46276
663.962	0.37291	0.33806	0.51212	0.50498	0.45361	0.4604
664.718	0.37208	0.33807	0.50843	0.50083	0.45058	0.45899
665.473	0.37185	0.33814	0.50514	0.49638	0.44803	0.45728
666.228	0.37062	0.33798	0.50182	0.49232	0.44529	0.45683
666.983	0.37003	0.33745	0.49771	0.4877	0.44411	0.45722
667.739	0.36943	0.33704	0.49335	0.48305	0.4424	0.45725
668.494	0.36825	0.33681	0.48974	0.47835	0.44182	0.45916
669.248	0.36669	0.33586	0.48467	0.47296	0.44045	0.46068
670.003	0.36607	0.33479	0.48038	0.46775	0.44013	0.46319
670.758	0.36495	0.33399	0.47558	0.4626	0.44014	0.46647
671.513	0.36336	0.33323	0.47072	0.45613	0.44076	0.46926
672.267	0.36122	0.33228	0.46607	0.44995	0.44157	0.47375
673.022	0.35997	0.33085	0.46099	0.44412	0.44202	0.47843
673.776	0.35847	0.33002	0.45628	0.43739	0.44431	0.48358
674.531	0.35631	0.32816	0.45048	0.43103	0.44574	0.48965
675.285	0.35488	0.32712	0.44485	0.42356	0.4477	0.49548
676.039	0.35287	0.32529	0.43896	0.41737	0.44952	0.5018
676.794	0.351	0.32404	0.43354	0.40962	0.45222	0.50881
677.548	0.34883	0.32275	0.42804	0.40153	0.45455	0.51621
678.302	0.34712	0.32132	0.4222	0.39397	0.45853	0.52356
679.056	0.3445	0.31928	0.41594	0.3859	0.4614	0.53174
679.81	0.34267	0.31811	0.40949	0.37799	0.46501	0.53924
680.563	0.34091	0.31668	0.40345	0.36963	0.46867	0.54793
681.317	0.33834	0.3157	0.39703	0.3606	0.47268	0.55642
682.071	0.33614	0.31351	0.39082	0.35232	0.47585	0.5647
682.824	0.33391	0.31237	0.38438	0.34371	0.48005	0.57324
683.578	0.33186	0.31058	0.37793	0.33473	0.4842	0.58148
684.331	0.33018	0.30905	0.37109	0.32597	0.48879	0.58954
685.085	0.32737	0.30742	0.36462	0.31653	0.49346	0.59885
685.838	0.32543	0.30622	0.35768	0.30803	0.49763	0.60649
686.591	0.32377	0.30406	0.351	0.29926	0.50216	0.61487
687.345	0.32123	0.30326	0.34414	0.29027	0.50631	0.62305
688.098	0.31938	0.30195	0.33784	0.28144	0.51103	0.63025
688.851	0.31774	0.30087	0.33049	0.27248	0.51639	0.63808
689.604	0.3161	0.29932	0.32366	0.26435	0.52071	0.64638
690.356	0.31416	0.2982	0.31686	0.25551	0.5256	0.65313
691.109	0.31225	0.29739	0.31044	0.24742	0.53044	0.66067
691.862	0.31071	0.2965	0.30332	0.2393	0.53551	0.66806
692.615	0.30973	0.29521	0.2964	0.23088	0.53987	0.67432
693.367	0.30814	0.29406	0.28988	0.22313	0.54416	0.6803
694.12	0.30702	0.29358	0.28301	0.2158	0.54976	0.68784
694.872	0.30563	0.29249	0.27597	0.20829	0.5539	0.69362
695.624	0.30434	0.2917	0.26959	0.20141	0.55855	0.69893
696.377	0.30361	0.29097	0.26319	0.19469	0.56438	0.70503
697.129	0.30244	0.29069	0.25644	0.1883	0.56895	0.71107
697.881	0.30165	0.29005	0.25021	0.18219	0.57369	0.71615
698.633	0.30047	0.2894	0.24372	0.1764	0.57852	0.72097
699.385	0.29957	0.28912	0.2381	0.17105	0.58296	0.72614
700.137	0.29843	0.2883	0.23129	0.1659	0.58761	0.73097
700.889	0.29793	0.28848	0.22605	0.16127	0.59292	0.7367
701.641	0.29664	0.28818	0.22022	0.15716	0.59759	0.7406
702.392	0.29579	0.28784	0.21462	0.15307	0.60211	0.74546
703.144	0.29455	0.28795	0.20937	0.14962	0.6068	0.74949
703.895	0.29365	0.28775	0.20432	0.14657	0.61131	0.75338
704.647	0.29206	0.28808	0.19961	0.14395	0.61568	0.75791
705.398	0.29084	0.28769	0.19467	0.14163	0.62052	0.76055
706.15	0.28959	0.28796	0.1905	0.1398	0.62533	0.76482
706.901	0.28814	0.28834	0.18684	0.13868	0.62942	0.76873
707.652	0.28662	0.28804	0.18297	0.13788	0.63354	0.77139
708.403	0.28506	0.28792	0.17979	0.13702	0.63687	0.7751
709.154	0.28315	0.28825	0.17637	0.13723	0.64303	0.77865
709.905	0.28149	0.28842	0.17357	0.13758	0.64651	0.78166
710.656	0.27936	0.28814	0.17132	0.13846	0.65065	0.7848
711.407	0.27709	0.28878	0.16931	0.13956	0.65485	0.78766
712.158	0.27487	0.28841	0.168	0.14123	0.65892	0.79017
712.908	0.2718	0.2879	0.1665	0.14327	0.66315	0.79332
713.659	0.26929	0.28827	0.16557	0.14587	0.66693	0.79608
714.409	0.26631	0.28741	0.16458	0.1485	0.67167	0.7991
715.16	0.26298	0.28723	0.16495	0.15151	0.67659	0.8019
715.91	0.25921	0.28691	0.16543	0.15543	0.6805	0.80433
716.66	0.2557	0.28622	0.16609	0.15953	0.68364	0.80653
717.411	0.25172	0.28573	0.1672	0.16354	0.6871	0.80834
718.161	0.24758	0.285	0.16836	0.16796	0.69144	0.81091
718.911	0.24376	0.28315	0.16993	0.17287	0.69462	0.81246
719.661	0.23908	0.28236	0.17205	0.17811	0.6981	0.81526
720.411	0.23467	0.28141	0.17455	0.18384	0.70208	0.81767
721.16	0.22965	0.27956	0.17711	0.18914	0.70506	0.81981
721.91	0.22489	0.27761	0.18045	0.19545	0.70967	0.82182
722.66	0.21998	0.27554	0.18407	0.20175	0.71331	0.82378
723.41	0.21532	0.27332	0.1877	0.2078	0.71613	0.82489
724.159	0.20922	0.27076	0.19126	0.21439	0.71963	0.82736
724.909	0.20454	0.26846	0.19606	0.222	0.72231	0.8284
725.658	0.19902	0.26533	0.2007	0.22909	0.72657	0.83073
726.407	0.1936	0.26256	0.20524	0.23596	0.72892	0.83136
727.156	0.18814	0.25927	0.21105	0.24295	0.73238	0.83475
727.906	0.18271	0.25577	0.21596	0.25043	0.73545	0.83455
728.655	0.17744	0.2517	0.22119	0.25872	0.73795	0.83719
729.404	0.17186	0.24826	0.22742	0.26536	0.74195	0.83803
730.153	0.16663	0.24395	0.23363	0.27347	0.7435	0.83956
730.902	0.1614	0.23941	0.23937	0.28149	0.74664	0.84142
731.65	0.15594	0.23453	0.24575	0.2893	0.75059	0.84222
732.399	0.15056	0.22994	0.25232	0.29717	0.75279	0.84403
733.148	0.14549	0.22495	0.2581	0.30524	0.75614	0.84497
733.896	0.14048	0.21955	0.26589	0.31372	0.75817	0.8458
734.645	0.13568	0.21397	0.27255	0.32167	0.7609	0.84735
735.393	0.13138	0.20872	0.27933	0.32945	0.76293	0.84939
736.141	0.12671	0.20268	0.28688	0.33779	0.76581	0.8498
736.89	0.12242	0.19717	0.29456	0.34608	0.76782	0.85155
737.638	0.11767	0.19115	0.30149	0.35374	0.77099	0.85291
738.386	0.11388	0.18513	0.30877	0.36125	0.77317	0.85322
739.134	0.10986	0.1789	0.31638	0.36981	0.77677	0.85463
739.882	0.10624	0.17211	0.32302	0.3784	0.77793	0.85556
740.63	0.10264	0.16571	0.33085	0.38559	0.77953	0.85671
741.378	0.09918	0.15931	0.33816	0.39435	0.78256	0.85639
742.125	0.09587	0.1528	0.34543	0.40212	0.78456	0.85842
742.873	0.09301	0.14598	0.35356	0.4087	0.78661	0.85888
743.621	0.09012	0.13923	0.36049	0.41698	0.78856	0.85965
744.368	0.08753	0.13294	0.36703	0.42546	0.79054	0.86059
745.116	0.08532	0.12619	0.37538	0.4329	0.79402	0.86197
745.863	0.08295	0.11962	0.38231	0.43966	0.79605	0.86307
746.61	0.08087	0.11325	0.38949	0.44769	0.79626	0.86387
747.357	0.07918	0.10681	0.39702	0.45543	0.79821	0.86472
748.105	0.07724	0.10042	0.40472	0.46211	0.80046	0.86484
748.852	0.07567	0.09394	0.41155	0.47023	0.80192	0.86552
749.599	0.07432	0.08825	0.41873	0.47726	0.8046	0.86665
750.346	0.07298	0.08205	0.42505	0.48329	0.80607	0.86829
751.092	0.07176	0.07637	0.43265	0.49088	0.80714	0.8694
751.839	0.07105	0.07068	0.43976	0.49851	0.81009	0.86854
752.586	0.07004	0.0654	0.4454	0.5042	0.81122	0.86962
753.332	0.06929	0.06031	0.45365	0.5113	0.81263	0.87061
754.079	0.069	0.05531	0.45946	0.51868	0.815	0.87062
754.825	0.06845	0.05071	0.46627	0.5249	0.81605	0.87095
755.572	0.06804	0.0461	0.47404	0.53045	0.81769	0.87168
756.318	0.06795	0.04208	0.4785	0.53758	0.81858	0.87343
757.064	0.06806	0.03815	0.48658	0.54368	0.82083	0.87346
757.81	0.06831	0.03459	0.49341	0.54989	0.82188	0.87439
758.556	0.06847	0.03131	0.49753	0.55612	0.82227	0.87498
759.302	0.06873	0.02839	0.5046	0.56205	0.8255	0.87594
760.048	0.06929	0.02591	0.5097	0.56727	0.82627	0.87505
760.794	0.07012	0.02367	0.51728	0.57313	0.82795	0.87584
761.54	0.07088	0.02163	0.52311	0.57957	0.82893	0.87598
762.286	0.07201	0.02015	0.52784	0.58537	0.83142	0.87589
763.031	0.0729	0.01906	0.53483	0.58998	0.83263	0.87746
763.777	0.07418	0.01811	0.53992	0.59616	0.83291	0.87787
764.522	0.07567	0.01769	0.54507	0.60037	0.83384	0.87903
765.268	0.07717	0.01734	0.55219	0.60617	0.83553	0.87911
766.013	0.07904	0.01743	0.55594	0.61199	0.83654	0.87969
766.758	0.08082	0.01798	0.56173	0.61632	0.83788	0.88076
767.503	0.08297	0.01865	0.567	0.62126	0.83902	0.88063
768.248	0.08507	0.01983	0.57105	0.62621	0.84009	0.88132
768.993	0.08725	0.02122	0.57679	0.6313	0.84132	0.88115
769.738	0.08972	0.02305	0.5812	0.63648	0.84134	0.88161
770.483	0.09219	0.02511	0.58575	0.64034	0.84268	0.88241
771.228	0.09491	0.02756	0.5916	0.64526	0.84335	0.88239
771.973	0.09807	0.03014	0.59464	0.64983	0.84557	0.88306
772.717	0.10093	0.03304	0.60108	0.6539	0.84581	0.88332
773.462	0.10431	0.03622	0.60398	0.65826	0.84716	0.88426
774.206	0.10742	0.03952	0.60954	0.66381	0.84731	0.8842
774.951	0.11101	0.04327	0.61399	0.66656	0.84939	0.8846
775.695	0.11425	0.04721	0.61785	0.67053	0.84913	0.88484
776.439	0.11854	0.05154	0.62307	0.67547	0.85069	0.88503
777.183	0.12197	0.05588	0.62606	0.67805	0.85236	0.88564
777.928	0.12608	0.06018	0.63226	0.68214	0.85288	0.88528
778.672	0.13022	0.06505	0.63367	0.68625	0.85259	0.886
779.415	0.13454	0.07005	0.63816	0.68898	0.85419	0.88563
780.159	0.13888	0.07522	0.64184	0.69397	0.85443	0.88578
780.903	0.14335	0.0805	0.64495	0.6972	0.85601	0.88692
781.647	0.1479	0.08568	0.65041	0.7003	0.85762	0.88719
782.39	0.1527	0.0912	0.65219	0.70452	0.857	0.88719
783.134	0.15745	0.09694	0.65724	0.70635	0.85794	0.88915
783.877	0.1622	0.10297	0.66081	0.71008	0.86025	0.88821
784.621	0.16711	0.10889	0.66353	0.71398	0.85993	0.88826
785.364	0.17199	0.11491	0.66767	0.71651	0.86024	0.88948
786.107	0.1774	0.12097	0.66976	0.72048	0.86102	0.89024
786.851	0.18277	0.12718	0.67411	0.72139	0.86154	0.88957
787.594	0.18771	0.13366	0.67721	0.72544	0.86137	0.89141
788.337	0.19314	0.13994	0.67957	0.72862	0.86284	0.89099
789.08	0.19822	0.14625	0.68392	0.73142	0.8645	0.89095
789.822	0.20431	0.15288	0.68649	0.73536	0.86422	0.89183
790.565	0.20947	0.15915	0.69031	0.73789	0.8651	0.89111
791.308	0.21467	0.16561	0.69148	0.7395	0.86588	0.89178
792.051	0.22044	0.17235	0.69606	0.74374	0.86538	0.89094
792.793	0.22586	0.17904	0.69677	0.74498	0.86602	0.89171
793.536	0.23183	0.18567	0.7008	0.74831	0.86733	0.89206
794.278	0.23764	0.19234	0.70409	0.75069	0.86799	0.89197
795.02	0.24261	0.19896	0.706	0.75147	0.8685	0.89319
795.763	0.24879	0.20601	0.7098	0.75746	0.86927	0.89389
796.505	0.25426	0.21269	0.71049	0.75822	0.86982	0.89292
797.247	0.2599	0.21886	0.71502	0.76083	0.87069	0.89251
797.989	0.26627	0.22577	0.71713	0.76236	0.87132	0.89324
798.731	0.27163	0.2329	0.71896	0.76352	0.87115	0.89354
799.473	0.27717	0.23918	0.72028	0.76666	0.87247	0.89391
800.214	0.28277	0.24562	0.72388	0.7684	0.87255	0.89292
800.956	0.28859	0.25238	0.7267	0.77068	0.87286	0.89333
801.698	0.29425	0.25912	0.72756	0.77349	0.87472	0.89391
802.439	0.29958	0.26557	0.73187	0.77433	0.87354	0.89402
803.181	0.30546	0.27258	0.7317	0.77694	0.8743	0.89462
803.922	0.311	0.27812	0.73558	0.77875	0.87519	0.89497
804.663	0.31628	0.28458	0.7361	0.78075	0.87616	0.89559
805.405	0.32207	0.29172	0.73976	0.78294	0.87549	0.89555
806.146	0.32767	0.29782	0.74018	0.78361	0.87733	0.89544
806.887	0.33345	0.30406	0.74326	0.78825	0.87673	0.8961
807.628	0.33871	0.31067	0.74563	0.78849	0.87852	0.89536
808.369	0.34404	0.31684	0.74678	0.78985	0.87835	0.89538
809.11	0.34961	0.32318	0.74882	0.79222	0.87892	0.89604
809.85	0.35444	0.32915	0.74979	0.79318	0.87808	0.89619
810.591	0.36035	0.33552	0.75382	0.79624	0.8791	0.89648
811.332	0.36503	0.34166	0.75396	0.79653	0.87944	0.89699
812.072	0.37127	0.34675	0.75733	0.79816	0.87968	0.89703
812.813	0.37604	0.35302	0.75787	0.79989	0.88014	0.89657
813.553	0.38088	0.35928	0.76189	0.80248	0.8804	0.89681
814.293	0.38558	0.36497	0.76089	0.80418	0.88204	0.89758
815.033	0.39082	0.37052	0.76445	0.80377	0.88219	0.8973
815.774	0.39664	0.37589	0.76526	0.80588	0.88232	0.89808
816.514	0.4007	0.38202	0.76797	0.80738	0.8822	0.89729
817.254	0.40607	0.38694	0.76858	0.80836	0.88313	0.89711
817.994	0.41115	0.3928	0.76946	0.80997	0.88341	0.89688
818.733	0.41509	0.3976	0.77096	0.81055	0.88446	0.89777
819.473	0.42083	0.40291	0.7732	0.81409	0.88362	0.89741
820.213	0.42512	0.40848	0.77614	0.81337	0.88602	0.89911
820.952	0.42972	0.41404	0.77497	0.81544	0.8846	0.89863
821.692	0.43469	0.41944	0.77858	0.81665	0.88505	0.89857
822.431	0.43977	0.4241	0.77804	0.81859	0.88518	0.89847
823.171	0.44389	0.42991	0.78105	0.81955	0.88543	0.89844
823.91	0.44857	0.4347	0.77994	0.82084	0.88524	0.89862
824.649	0.45324	0.44001	0.78407	0.82298	0.88566	0.89935
825.388	0.45711	0.44414	0.78351	0.82227	0.88658	0.89761
826.127	0.46187	0.44906	0.78586	0.82446	0.88858	0.89895
826.866	0.46485	0.45347	0.78663	0.82484	0.88518	0.89967
827.605	0.4703	0.45865	0.79029	0.82571	0.88742	0.89936
828.344	0.47438	0.46367	0.78791	0.82764	0.88797	0.90059
829.083	0.47804	0.46851	0.79128	0.82869	0.88878	0.90044
829.821	0.48204	0.47239	0.78949	0.82912	0.88833	0.89976
830.56	0.48583	0.47628	0.79351	0.83008	0.88762	0.90046
831.298	0.49022	0.48169	0.79394	0.8316	0.88867	0.90064
832.037	0.49451	0.48525	0.7955	0.83214	0.89043	0.90085
832.775	0.49846	0.49004	0.7957	0.83477	0.88971	0.90045
833.513	0.50113	0.49432	0.79772	0.83488	0.88795	0.90013
834.252	0.50544	0.49848	0.79769	0.83579	0.88938	0.89994
834.99	0.50916	0.50289	0.80139	0.83564	0.88913	0.90037
835.728	0.51325	0.50724	0.80014	0.83812	0.89135	0.90183
836.466	0.51719	0.51081	0.80171	0.83848	0.88926	0.90272
837.204	0.52091	0.51488	0.80154	0.83955	0.89231	0.90189
837.941	0.52355	0.51904	0.80394	0.84059	0.8915	0.90037
838.679	0.52696	0.52202	0.80397	0.84001	0.89193	0.90054
839.417	0.53034	0.52546	0.80641	0.84273	0.89103	0.90236
840.154	0.53462	0.5294	0.80668	0.84182	0.89054	0.90131
840.892	0.53766	0.53298	0.80911	0.84493	0.89292	0.90068
841.629	0.54016	0.53671	0.8083	0.84351	0.89207	0.90266
842.366	0.54377	0.5408	0.80985	0.84646	0.89423	0.90272
843.104	0.54763	0.54413	0.80938	0.84601	0.89359	0.90142
843.841	0.55029	0.54745	0.81174	0.84739	0.89364	0.90214
844.578	0.553	0.55132	0.81196	0.84716	0.89358	0.90256
845.315	0.55703	0.55478	0.81445	0.84763	0.89313	0.90339
846.052	0.56013	0.55837	0.81321	0.8486	0.89442	0.90199
846.789	0.5629	0.56087	0.81763	0.84929	0.89399	0.90287
847.525	0.56667	0.56433	0.8145	0.85216	0.8954	0.90254
848.262	0.56837	0.56634	0.8181	0.85008	0.89529	0.90197
848.999	0.57261	0.57069	0.81624	0.85237	0.89519	0.90303
849.735	0.57469	0.57381	0.81951	0.85184	0.89407	0.90303
850.472	0.57785	0.57717	0.8185	0.85308	0.89411	0.90287
851.208	0.58073	0.5796	0.82106	0.85278	0.89567	0.90284
851.944	0.5834	0.58394	0.81909	0.85513	0.89502	0.9037
852.68	0.58513	0.58622	0.82186	0.85545	0.89582	0.90279
853.416	0.58882	0.58765	0.82191	0.85558	0.896	0.90313
854.153	0.59095	0.5916	0.82406	0.85462	0.89588	0.9036
854.888	0.59356	0.59489	0.8225	0.85764	0.89566	0.90329
855.624	0.59597	0.59708	0.82475	0.85749	0.89675	0.90328
856.36	0.59888	0.59961	0.8239	0.85824	0.89686	0.90341
857.096	0.60039	0.60335	0.82725	0.85736	0.89551	0.90347
857.832	0.60459	0.60488	0.82663	0.85996	0.89643	0.90358
858.567	0.60582	0.60787	0.82753	0.85882	0.89541	0.90438
859.303	0.60842	0.61061	0.82878	0.8612	0.89628	0.90397
860.038	0.61125	0.61232	0.8294	0.859	0.89708	0.90257
860.773	0.61395	0.61603	0.83022	0.86232	0.89841	0.9036
861.509	0.61612	0.61816	0.82985	0.8625	0.89757	0.90419
862.244	0.61882	0.62057	0.83126	0.86206	0.89652	0.90377
862.979	0.62102	0.62349	0.82953	0.86373	0.89696	0.9036
863.714	0.62282	0.62562	0.83254	0.86382	0.8968	0.90325
864.449	0.62582	0.62781	0.83157	0.86516	0.8996	0.90334
865.184	0.62619	0.63028	0.83408	0.86541	0.89795	0.90415
865.918	0.629	0.63245	0.83254	0.8648	0.89868	0.90532
866.653	0.63057	0.6357	0.83443	0.8666	0.89803	0.9054
867.388	0.63385	0.63734	0.83388	0.8669	0.89855	0.90414
868.122	0.63552	0.63978	0.83731	0.86699	0.90003	0.9044
868.857	0.63717	0.64183	0.83473	0.86831	0.89941	0.90463
869.591	0.6393	0.64471	0.83593	0.86716	0.89922	0.90404
870.325	0.64176	0.64616	0.8382	0.86915	0.90024	0.90512
871.059	0.64491	0.64827	0.83761	0.86802	0.89981	0.90596
871.794	0.6463	0.64985	0.83838	0.87047	0.89983	0.90514
872.528	0.64832	0.65155	0.83661	0.86807	0.90022	0.9052
873.262	0.64906	0.65469	0.84058	0.87216	0.89918	0.9049
873.995	0.65118	0.65548	0.83833	0.86963	0.89916	0.90469
874.729	0.65426	0.65777	0.84268	0.8705	0.89973	0.90529
875.463	0.65529	0.66005	0.84027	0.86987	0.90016	0.90408
876.197	0.65713	0.66131	0.84264	0.87082	0.89998	0.9054
876.93	0.65817	0.66335	0.84199	0.87148	0.90032	0.90365
877.664	0.66009	0.66556	0.842	0.87307	0.90144	0.90517
878.397	0.66258	0.66696	0.84201	0.87183	0.90014	0.90534
879.13	0.66468	0.66916	0.84395	0.8728	0.90124	0.90521
879.864	0.66556	0.67134	0.84286	0.87326	0.8993	0.90513
880.597	0.66722	0.6733	0.84314	0.87297	0.90081	0.90602
881.33	0.66964	0.67398	0.84539	0.87432	0.90082	0.9049
882.063	0.67057	0.67689	0.84374	0.87483	0.90089	0.90545
882.796	0.67301	0.67762	0.8471	0.87322	0.90038	0.90539
883.529	0.67499	0.67968	0.84436	0.87433	0.90132	0.90621
884.261	0.67509	0.68138	0.84763	0.87506	0.90156	0.90558
884.994	0.67744	0.6831	0.84586	0.8751	0.9026	0.90635
885.727	0.67937	0.68469	0.8466	0.87688	0.90083	0.9051
886.459	0.67962	0.68642	0.84781	0.87603	0.90283	0.90536
887.192	0.68214	0.68742	0.84898	0.87896	0.90195	0.90564
887.924	0.68269	0.68913	0.84952	0.87685	0.90325	0.90586
888.656	0.68598	0.6906	0.8481	0.87922	0.9038	0.90583
889.388	0.68714	0.69247	0.85112	0.87699	0.90323	0.90525
890.121	0.68802	0.69401	0.84899	0.87971	0.90219	0.9058
890.853	0.68806	0.69526	0.85215	0.87775	0.90169	0.90584
891.584	0.68998	0.69662	0.84893	0.88052	0.90322	0.90521
892.316	0.69079	0.69815	0.85093	0.87908	0.90256	0.9056
893.048	0.69484	0.7008	0.85146	0.8798	0.90127	0.90585
893.78	0.69463	0.70209	0.851	0.87884	0.90342	0.90676
894.511	0.69605	0.70286	0.85379	0.88055	0.90412	0.90685
895.243	0.69721	0.7044	0.85059	0.87923	0.90232	0.90642
895.974	0.69777	0.70583	0.85328	0.88172	0.90358	0.90631
896.706	0.69967	0.70817	0.85225	0.88059	0.90246	0.9067
897.437	0.70097	0.70841	0.85377	0.88174	0.90242	0.90718
898.168	0.70304	0.70982	0.85385	0.88192	0.90293	0.90595
898.9	0.70321	0.7109	0.85307	0.883	0.90479	0.90649
899.631	0.70498	0.71126	0.85616	0.882	0.90291	0.90692
900.362	0.70593	0.7138	0.85449	0.88214	0.90285	0.90728
901.092	0.7073	0.71459	0.85754	0.88311	0.90298	0.90599
901.823	0.70741	0.71667	0.85517	0.88248	0.90478	0.90728
902.554	0.7094	0.7167	0.85861	0.88301	0.9031	0.90697
903.285	0.71	0.71949	0.8567	0.88217	0.90448	0.90689
904.015	0.7122	0.71929	0.85554	0.88299	0.90258	0.90628
904.746	0.71293	0.72042	0.85786	0.88247	0.90361	0.90622
905.476	0.71381	0.72185	0.85528	0.88547	0.90326	0.90624
906.206	0.71563	0.72307	0.85902	0.88395	0.9046	0.90702
906.937	0.7171	0.72443	0.85794	0.88481	0.90484	0.90665
907.667	0.71778	0.72714	0.85816	0.88487	0.90459	0.90619
908.397	0.71917	0.72701	0.8594	0.88592	0.905	0.9075
909.127	0.7206	0.72769	0.85864	0.88607	0.90426	0.90668
909.857	0.72047	0.72753	0.86058	0.8871	0.90408	0.90662
910.587	0.72264	0.72957	0.85789	0.88717	0.90498	0.9076
911.316	0.72368	0.73127	0.86061	0.88511	0.90399	0.90601
912.046	0.72437	0.7328	0.86086	0.88707	0.90393	0.90683
912.776	0.72576	0.73343	0.86055	0.8861	0.90617	0.90598
913.505	0.72645	0.7343	0.86248	0.88634	0.90456	0.90641
914.235	0.72695	0.73453	0.86026	0.88732	0.90521	0.90649
914.964	0.7276	0.73665	0.86286	0.88883	0.90548	0.90697
915.693	0.72912	0.73796	0.86193	0.88851	0.9063	0.90667
916.422	0.72977	0.73894	0.86291	0.88857	0.90468	0.90747
917.151	0.73164	0.73907	0.86191	0.88739	0.90593	0.90825
917.88	0.73269	0.74052	0.86198	0.88647	0.90644	0.90671
918.609	0.73299	0.74133	0.86527	0.88889	0.90548	0.90755
919.338	0.7339	0.74239	0.86227	0.88864	0.90453	0.90689
920.067	0.73537	0.7428	0.86537	0.88944	0.90645	0.90746
920.796	0.73437	0.74506	0.86329	0.88784	0.90499	0.90732
921.524	0.73633	0.74527	0.86337	0.8883	0.90615	0.90678
922.253	0.73761	0.74539	0.86421	0.8886	0.90541	0.90913
922.981	0.73942	0.74651	0.86198	0.89008	0.90707	0.90814
923.71	0.739	0.74775	0.86546	0.89029	0.90537	0.90712
924.438	0.74012	0.7488	0.86383	0.88844	0.90592	0.9082
925.166	0.7403	0.74908	0.86495	0.89053	0.9049	0.9065
925.894	0.74273	0.7499	0.86578	0.89025	0.90629	0.9076
926.622	0.74166	0.7509	0.86441	0.89065	0.9065	0.90821
927.35	0.74389	0.75151	0.86687	0.88975	0.90688	0.90846
928.078	0.74471	0.75258	0.86564	0.89124	0.90542	0.9079
928.806	0.74665	0.75362	0.86513	0.88975	0.90603	0.9078
929.534	0.74669	0.75504	0.86776	0.89062	0.90585	0.90665
930.261	0.74757	0.7552	0.86484	0.89202	0.90723	0.90748
930.989	0.74762	0.75716	0.86877	0.88966	0.9053	0.90802
931.716	0.7485	0.75593	0.86639	0.89311	0.90612	0.90772
932.444	0.74963	0.75779	0.86669	0.89102	0.90747	0.90787
933.171	0.74918	0.75908	0.86938	0.89292	0.90718	0.90851
933.898	0.75102	0.75895	0.8671	0.89204	0.90755	0.90907
934.625	0.7517	0.76104	0.86952	0.89169	0.90695	0.90909
935.352	0.7526	0.76075	0.86713	0.89369	0.90675	0.90701
936.079	0.7524	0.762	0.86843	0.89256	0.90612	0.90795
936.806	0.75349	0.76221	0.8704	0.89289	0.90775	0.90801
937.533	0.75452	0.76355	0.86651	0.89196	0.90549	0.90837
938.26	0.75462	0.76392	0.86906	0.89241	0.90699	0.90866
938.986	0.75615	0.7656	0.86933	0.89224	0.9062	0.90811
939.713	0.75735	0.76494	0.86772	0.89274	0.90777	0.90769
940.439	0.7573	0.76579	0.87213	0.8934	0.90734	0.90857
941.166	0.75707	0.76681	0.86964	0.89157	0.90765	0.90767
941.892	0.75873	0.76911	0.87079	0.89406	0.9057	0.90911
942.618	0.76029	0.76724	0.87153	0.89398	0.9074	0.90731
943.344	0.75972	0.76943	0.87065	0.89284	0.90808	0.90796
944.07	0.76157	0.76925	0.8736	0.89329	0.90619	0.9076
944.796	0.76103	0.76967	0.86979	0.89298	0.90732	0.90878
945.522	0.76142	0.77023	0.87202	0.89493	0.90386	0.90693
946.248	0.76222	0.77136	0.87203	0.8929	0.90767	0.90902
946.974	0.76311	0.77176	0.86938	0.89537	0.90709	0.90839
947.699	0.76397	0.77241	0.87264	0.89579	0.90673	0.90863
948.425	0.76377	0.77368	0.87206	0.89426	0.90626	0.9081
949.15	0.76535	0.77285	0.87313	0.89517	0.90624	0.90953
949.876	0.76607	0.77451	0.87444	0.89358	0.9074	0.90887
950.601	0.76692	0.77461	0.87222	0.8956	0.90664	0.90847
951.326	0.76722	0.77474	0.87337	0.89454	0.90906	0.90691
952.051	0.7676	0.77703	0.87323	0.89482	0.9072	0.90879
952.776	0.76876	0.77663	0.87259	0.89576	0.9098	0.90822
953.501	0.76852	0.77749	0.8752	0.89463	0.90802	0.90808
954.226	0.76994	0.77907	0.87429	0.89668	0.90777	0.90806
954.951	0.76873	0.77972	0.87425	0.89396	0.90833	0.90796
955.676	0.76967	0.77959	0.8746	0.89666	0.90827	0.90797
956.4	0.77061	0.77926	0.87292	0.89581	0.90815	0.9071
957.125	0.77094	0.78053	0.87511	0.89586	0.90801	0.90854
957.849	0.77178	0.77991	0.87365	0.89555	0.90887	0.90886
958.574	0.77267	0.78176	0.87269	0.89437	0.9081	0.90807
959.298	0.77312	0.78167	0.87588	0.89719	0.90902	0.90901
960.022	0.77387	0.78163	0.87376	0.89534	0.90697	0.90911
960.747	0.77394	0.78233	0.87525	0.89536	0.90929	0.90877
961.471	0.77281	0.78382	0.87688	0.89708	0.90723	0.90897
962.195	0.77523	0.78334	0.87315	0.89437	0.90876	0.90995
962.918	0.77576	0.78583	0.87563	0.89725	0.90807	0.90841
963.642	0.77651	0.78515	0.87633	0.89584	0.9086	0.90891
964.366	0.77707	0.78782	0.87384	0.89665	0.90837	0.90869
965.09	0.77658	0.78634	0.87579	0.89912	0.90736	0.90891
965.813	0.77915	0.78718	0.87533	0.89664	0.90784	0.90792
966.537	0.77851	0.7872	0.87514	0.8976	0.90908	0.90849
967.26	0.77973	0.78865	0.8772	0.89563	0.90911	0.90845
967.983	0.77849	0.78884	0.87615	0.89703	0.90821	0.90774
968.706	0.77966	0.78957	0.8759	0.89764	0.90907	0.90774
969.43	0.78074	0.78836	0.87661	0.89729	0.91037	0.90975
970.153	0.78137	0.78852	0.8752	0.89844	0.90913	0.91137
970.876	0.78208	0.7905	0.87737	0.8969	0.90917	0.90959
971.598	0.78272	0.79144	0.87696	0.89809	0.90821	0.90822
972.321	0.78309	0.79037	0.87675	0.8983	0.90894	0.90774
973.044	0.78189	0.7924	0.87842	0.89661	0.908	0.90928
973.767	0.78417	0.79277	0.87811	0.89748	0.90715	0.91144
974.489	0.78411	0.79342	0.87742	0.898	0.90794	0.90944
975.212	0.78443	0.79342	0.87808	0.89597	0.90707	0.90889
975.934	0.78458	0.79299	0.87652	0.89699	0.90892	0.90932
976.656	0.78606	0.79358	0.87683	0.8955	0.90825	0.9083
977.378	0.78444	0.79364	0.8787	0.89781	0.90768	0.90852
978.101	0.78606	0.79586	0.87632	0.89733	0.909	0.90859
978.823	0.78608	0.79436	0.88035	0.89558	0.90876	0.90817
979.545	0.78612	0.79616	0.87741	0.90078	0.91224	0.90924
980.266	0.78741	0.79628	0.87711	0.89769	0.90889	0.90936
980.988	0.78668	0.79795	0.87805	0.9003	0.91149	0.909
981.71	0.78755	0.79821	0.87911	0.89897	0.90944	0.90944
982.432	0.788	0.79832	0.87768	0.89702	0.90957	0.90862
983.153	0.78881	0.79801	0.87951	0.89871	0.90889	0.90791
983.875	0.78921	0.79842	0.87927	0.8978	0.90845	0.90735
984.596	0.78933	0.79831	0.87922	0.89911	0.90919	0.9083
985.317	0.79083	0.8004	0.87942	0.89971	0.90869	0.90967
986.038	0.78967	0.79832	0.87837	0.89742	0.90727	0.90765
986.759	0.79072	0.79976	0.87865	0.89931	0.91037	0.90884
987.481	0.78976	0.80033	0.87991	0.89856	0.9081	0.90874
988.201	0.79121	0.79967	0.88016	0.89741	0.91058	0.90935
988.922	0.79258	0.80008	0.87982	0.89924	0.90941	0.90858
989.643	0.79237	0.80005	0.87979	0.8987	0.90997	0.90894
990.364	0.79351	0.80099	0.87842	0.89754	0.90878	0.90915
991.084	0.79252	0.80195	0.88105	0.90052	0.90841	0.90914
991.805	0.79464	0.80179	0.87851	0.89842	0.90975	0.90959
992.525	0.79371	0.80232	0.87812	0.90004	0.90778	0.90857
993.246	0.79284	0.80276	0.88141	0.89736	0.90921	0.90858
993.966	0.79345	0.80375	0.88061	0.89724	0.9083	0.90885
994.686	0.79272	0.80343	0.87777	0.90154	0.90684	0.90903
995.406	0.79564	0.80366	0.88186	0.89924	0.91097	0.90896
996.126	0.79551	0.80496	0.88098	0.89936	0.90809	0.9089
996.846	0.79564	0.80601	0.88058	0.90032	0.90804	0.90983
997.566	0.79609	0.80671	0.88164	0.89876	0.90925	0.90902
998.286	0.7968	0.8056	0.88185	0.89926	0.91004	0.9086
999.005	0.79668	0.80501	0.88039	0.89858	0.90951	0.91021
999.725	0.79629	0.80549	0.88432	0.89881	0.90863	0.9101
1000.44	0.79728	0.80583	0.87986	0.90057	0.91016	0.90792
1001.16	0.79794	0.80717	0.88076	0.89683	0.90836	0.90896
1001.88	0.79719	0.80674	0.88159	0.89899	0.91028	0.90932
1002.6	0.79896	0.80658	0.88093	0.89893	0.90916	0.91019
1003.32	0.8	0.80751	0.88104	0.89671	0.90971	0.9089
1004.04	0.79987	0.80707	0.88187	0.90018	0.91067	0.9093
1004.76	0.79873	0.80709	0.88203	0.89967	0.90927	0.90897
1005.48	0.80118	0.80844	0.88231	0.90012	0.90886	0.90886
1006.2	0.80041	0.80983	0.88205	0.8994	0.90953	0.90912
1006.92	0.80166	0.80801	0.87962	0.90031	0.90985	0.90924
1007.63	0.80174	0.80969	0.88043	0.89848	0.9103	0.90977
1008.35	0.80167	0.8103	0.88378	0.90159	0.90748	0.91042
1009.07	0.80218	0.80862	0.88188	0.89811	0.90977	0.90924
1009.79	0.80042	0.80868	0.8818	0.89789	0.90955	0.90796
1010.51	0.80273	0.81012	0.88163	0.90079	0.90812	0.90699
1011.23	0.80073	0.81234	0.88071	0.8984	0.90923	0.90766
1011.94	0.80137	0.81042	0.88095	0.90042	0.9087	0.90818
1012.66	0.8015	0.8114	0.88388	0.89965	0.9096	0.90998
1013.38	0.80243	0.81243	0.88124	0.89699	0.90819	0.90763
1014.1	0.80161	0.81067	0.88144	0.89977	0.90734	0.90926
1014.82	0.80412	0.81156	0.88417	0.89987	0.9079	0.90929
1015.53	0.80306	0.81157	0.87912	0.89818	0.90903	0.90812
1016.25	0.80328	0.81369	0.88329	0.89963	0.90806	0.90907
1016.97	0.80207	0.81293	0.88324	0.89848	0.90965	0.9078
1017.69	0.8041	0.81469	0.88096	0.90034	0.90813	0.90812
1018.4	0.80428	0.81539	0.88171	0.89902	0.9094	0.9076
1019.12	0.80411	0.81285	0.88244	0.89911	0.90747	0.90695
1019.84	0.80418	0.81289	0.88253	0.89926	0.90798	0.90926
1020.56	0.80466	0.8141	0.88097	0.90032	0.90856	0.90916
1021.27	0.80568	0.81388	0.88187	0.89938	0.90764	0.90594
1021.99	0.80559	0.81349	0.88152	0.89833	0.90777	0.90874
1022.71	0.80559	0.81341	0.88179	0.89971	0.90751	0.90885
1023.42	0.80389	0.81421	0.88285	0.89686	0.90763	0.90826
1024.14	0.80577	0.81291	0.88197	0.89965	0.91017	0.90915
1024.86	0.80423	0.81344	0.88088	0.89719	0.91085	0.90952
1025.57	0.80647	0.81395	0.88317	0.89654	0.90792	0.90706
1026.29	0.80698	0.81717	0.88225	0.89831	0.90767	0.9078
1027.01	0.80475	0.81472	0.88018	0.8983	0.9104	0.90656
1027.72	0.80605	0.81591	0.88193	0.89891	0.90811	0.90914
1028.44	0.807	0.81523	0.88175	0.89915	0.90817	0.90741
1029.15	0.80605	0.81661	0.88273	0.89628	0.90681	0.90687
1029.87	0.80697	0.81506	0.88197	0.89715	0.9074	0.90954
1030.59	0.80766	0.81488	0.88209	0.89831	0.90935	0.9058
1031.3	0.80625	0.81598	0.88237	0.89588	0.90846	0.90724
1032.02	0.80697	0.81558	0.88088	0.89682	0.90704	0.90822
1032.73	0.80742	0.81594	0.88154	0.89696	0.90893	0.90699
1033.45	0.80624	0.81488	0.88101	0.89577	0.90643	0.90833
1034.16	0.80863	0.8149	0.88033	0.89766	0.90899	0.90856
1034.88	0.806	0.81707	0.88273	0.89785	0.90731	0.90954
1035.6	0.80681	0.81518	0.87957	0.89837	0.90713	0.90803
1036.31	0.80821	0.81495	0.88151	0.89479	0.9107	0.90576
1037.03	0.80799	0.81503	0.88349	0.89704	0.90667	0.90646
1037.74	0.80639	0.8171	0.88012	0.89572	0.90665	0.90918
1038.46	0.80688	0.81535	0.87914	0.89854	0.90707	0.90599
1039.17	0.80565	0.81725	0.8827	0.89863	0.90862	0.90658
1039.89	0.80694	0.81486	0.88169	0.89496	0.90824	0.90825
1040.6	0.80773	0.81708	0.87874	0.89553	0.90745	0.9048
1041.31	0.80768	0.81757	0.87988	0.89697	0.9064	0.90745
1042.03	0.80517	0.81714	0.87945	0.89403	0.90633	0.90619
1042.74	0.80552	0.81127	0.87883	0.89662	0.90392	0.90534
1043.46	0.80817	0.8158	0.88093	0.8957	0.90579	0.90503
1044.17	0.80682	0.81626	0.88025	0.89523	0.90555	0.90865
1044.89	0.80696	0.81617	0.87914	0.89666	0.90652	0.90804
1045.6	0.80804	0.81449	0.87866	0.89438	0.90832	0.90693
1046.31	0.8076	0.81574	0.88044	0.89296	0.90604	0.90735
1047.03	0.81063	0.81395	0.87912	0.89491	0.90401	0.90604
1047.74	0.80801	0.81347	0.87714	0.8942	0.90439	0.90744
1048.46	0.80497	0.8138	0.87815	0.89472	0.90274	0.90756
1049.17	0.80553	0.81459	0.87866	0.89314	0.90363	0.90459
1049.88	0.80267	0.81308	0.87781	0.89227	0.90273	0.90375
1050.6	0.80318	0.81277	0.87957	0.89287	0.90169	0.90489
1051.31	0.80664	0.81392	0.87845	0.89439	0.90413	0.90838
1052.02	0.80371	0.81312	0.87537	0.89345	0.90573	0.90801
1052.74	0.80468	0.81291	0.87859	0.89222	0.90321	0.90769
1053.45	0.80444	0.81259	0.87823	0.89222	0.90278	0.90552
1054.16	0.80635	0.81179	0.87877	0.88968	0.90427	0.90454
1054.88	0.80501	0.81326	0.87643	0.88904	0.90414	0.90654
1055.59	0.8035	0.80848	0.87628	0.89291	0.90177	0.90336
1056.3	0.80356	0.81174	0.87426	0.89383	0.90252	0.90283
1057.01	0.80382	0.80828	0.87504	0.88977	0.90294	0.90269
1057.73	0.80414	0.81005	0.87825	0.89101	0.90119	0.90145
1058.44	0.80261	0.81026	0.87465	0.89099	0.9019	0.90693
1059.15	0.80195	0.80935	0.87533	0.88967	0.90297	0.90436
1059.86	0.80213	0.80974	0.8756	0.88825	0.9052	0.90522
1060.58	0.79996	0.81238	0.87819	0.88629	0.90307	0.90218
1061.29	0.80504	0.80868	0.87285	0.89184	0.90092	0.90287
1062	0.8006	0.80967	0.87433	0.8894	0.90664	0.9033
1062.71	0.80086	0.80848	0.8736	0.88767	0.89966	0.90232
1063.42	0.80204	0.80874	0.87118	0.88679	0.89976	0.89984
1064.14	0.79982	0.80927	0.87426	0.88707	0.90233	0.89988
1064.85	0.79892	0.80576	0.87539	0.88446	0.90022	0.90362
1065.56	0.80299	0.80528	0.87161	0.88205	0.9028	0.90247
1066.27	0.80025	0.80686	0.8696	0.88906	0.89821	0.90213
1066.98	0.7963	0.80408	0.87156	0.88642	0.90022	0.89961
1067.69	0.80014	0.80556	0.86817	0.88501	0.90069	0.90367
1068.4	0.79635	0.80597	0.87166	0.88501	0.89726	0.90133
1069.12	0.79908	0.80902	0.87078	0.88455	0.89886	0.90182
1069.83	0.79889	0.80402	0.8736	0.88403	0.89838	0.90256
1070.54	0.79645	0.80533	0.8668	0.88522	0.89905	0.90107
1071.25	0.79756	0.80446	0.86685	0.8865	0.89604	0.90095
1071.96	0.79384	0.80064	0.87231	0.88043	0.89938	0.89937
1072.67	0.79774	0.80141	0.86977	0.88376	0.89674	0.89922
1073.38	0.79374	0.80072	0.87074	0.88144	0.89596	0.89984
1074.09	0.796	0.80175	0.86665	0.88181	0.89491	0.90237
1074.8	0.7923	0.80253	0.87124	0.87743	0.89788	0.90106
1075.51	0.79284	0.79971	0.86668	0.87849	0.89992	0.89727
1076.22	0.79046	0.79716	0.86166	0.87935	0.89715	0.9006
1076.93	0.79201	0.79764	0.86576	0.88148	0.89354	0.90088
1077.64	0.7899	0.79651	0.86809	0.87702	0.8966	0.89897
1078.35	0.79009	0.79908	0.86526	0.87959	0.89667	0.89999
1079.06	0.78983	0.79733	0.86243	0.87644	0.89464	0.89821
1079.77	0.78948	0.79859	0.86585	0.87604	0.89167	0.89544
1080.48	0.79066	0.79607	0.86619	0.87799	0.89582	0.89892
1081.19	0.78855	0.79626	0.86493	0.87588	0.89481	0.89992
1081.9	0.78833	0.79462	0.86392	0.87467	0.89313	0.8982
1082.61	0.78637	0.79173	0.86338	0.87786	0.89411	0.89917
1083.32	0.78582	0.79453	0.86338	0.87578	0.8937	0.89509
1084.03	0.78559	0.78708	0.86182	0.87366	0.89077	0.89575
1084.74	0.78284	0.79128	0.8559	0.87576	0.88923	0.89261
1085.45	0.78087	0.78727	0.85996	0.87142	0.89115	0.89556
1086.16	0.78159	0.78426	0.85837	0.8668	0.8911	0.89821
1086.87	0.78364	0.78864	0.85737	0.86956	0.89088	0.89756
1087.58	0.7821	0.78679	0.85653	0.86964	0.89237	0.89355
1088.29	0.77611	0.78176	0.85225	0.8698	0.88673	0.89022
1088.99	0.77744	0.78369	0.85764	0.86883	0.88706	0.89294
1089.7	0.77514	0.77974	0.85683	0.86854	0.88801	0.89408
1090.41	0.77671	0.77991	0.8498	0.86177	0.88206	0.89057
1091.12	0.77378	0.77286	0.85233	0.85603	0.88656	0.89025
1091.83	0.76909	0.77682	0.85096	0.86671	0.88526	0.88954
1092.54	0.77352	0.7732	0.84905	0.86001	0.88451	0.88979
1093.24	0.76943	0.77182	0.85038	0.86	0.88156	0.88849
1093.95	0.76149	0.76984	0.84642	0.85632	0.88187	0.89046
1094.66	0.76514	0.76975	0.84774	0.85747	0.88075	0.88972
1095.37	0.76418	0.76791	0.84999	0.85461	0.87967	0.8864
1096.08	0.7628	0.7611	0.84064	0.85505	0.87732	0.88752
1096.78	0.76047	0.76298	0.84313	0.85536	0.88061	0.8836
1097.49	0.75582	0.76016	0.83787	0.85265	0.87671	0.88223
1098.2	0.7556	0.75898	0.84233	0.84899	0.87201	0.88214
1098.91	0.75981	0.76011	0.84199	0.8458	0.87624	0.88389
1099.61	0.75355	0.75194	0.83037	0.84597	0.87583	0.88111
1100.32	0.7473	0.7487	0.82672	0.84318	0.86839	0.87806
1101.03	0.74483	0.74496	0.82862	0.83731	0.86735	0.8804
1101.74	0.74516	0.74596	0.82391	0.84228	0.86949	0.87757
1102.44	0.7364	0.74064	0.82552	0.8354	0.86401	0.87137
1103.15	0.73507	0.73832	0.82429	0.83321	0.86255	0.87587
1103.86	0.73523	0.73504	0.81897	0.82997	0.85855	0.87479
1104.56	0.72912	0.7286	0.81743	0.82412	0.85823	0.87016
1105.27	0.72603	0.72793	0.81441	0.82732	0.85816	0.86736
1105.98	0.72459	0.72503	0.81291	0.8213	0.85376	0.86476
1106.68	0.71959	0.71697	0.80341	0.81832	0.84871	0.86363
1107.39	0.71313	0.71326	0.80819	0.80886	0.84491	0.85486
1108.1	0.71389	0.71032	0.79738	0.80586	0.84664	0.85947
1108.8	0.7016	0.7041	0.79766	0.80449	0.83866	0.85583
1109.51	0.69795	0.69678	0.79114	0.79854	0.83255	0.85127
1110.21	0.69666	0.68997	0.7862	0.79382	0.83867	0.85478
1110.92	0.69506	0.68961	0.78363	0.79319	0.83406	0.84999
1111.63	0.68739	0.68395	0.78145	0.782	0.82989	0.84432
1112.33	0.68097	0.67911	0.7767	0.78124	0.82819	0.84616
1113.04	0.6791	0.67206	0.76812	0.77734	0.81839	0.8424
1113.74	0.67059	0.66456	0.76043	0.76996	0.82258	0.84262
1114.45	0.66291	0.65565	0.75808	0.75864	0.81993	0.84503
1115.15	0.65303	0.65226	0.74607	0.75418	0.8172	0.84128
1115.86	0.64622	0.64307	0.73802	0.74313	0.81446	0.83615
1116.57	0.63647	0.63382	0.73544	0.74007	0.80518	0.83279
1117.27	0.63586	0.62848	0.73012	0.73353	0.80286	0.82872
1117.98	0.62753	0.61863	0.72556	0.725	0.80206	0.83069
1118.68	0.61554	0.60847	0.71905	0.71856	0.79523	0.83192
1119.39	0.61381	0.60331	0.71087	0.71698	0.79454	0.83522
1120.09	0.6046	0.60162	0.7073	0.71657	0.78971	0.82523
1120.8	0.59727	0.58832	0.70659	0.70764	0.79296	0.82365
1121.5	0.58539	0.58002	0.69559	0.69807	0.78652	0.82174
1122.2	0.57886	0.57313	0.68888	0.69453	0.78864	0.82042
