# Supplementary material for: Chiral plasmonic superlattices from template-assisted assembly of achiral nanoparticles
Source: Nat Commun. 2025 Feb 16;16:1687. doi: 10.1038/s41467-025-56999-0 (PMC11830766; doi:10.1038/s41467-025-56999-0)
Supplement: Supplementary file 3 — Source Data [file 41467_2025_56999_MOESM3_ESM.zip › source data/Suppl.Fig/Suppl. Fig. 20-22 AuAg with LCP RCP/Au NPs spheres/70nm RF.txt]

Wavelength (nm)	0_LCP	0_Linear	0_RCP
351.607006	0.338509	0.339103	0.346426
352.389528	0.338855	0.359780	0.336965
353.171988	0.356815	0.342541	0.345182
353.954387	0.347793	0.359462	0.345787
354.736724	0.337858	0.361351	0.348602
355.519000	0.344395	0.338747	0.342167
356.301214	0.357353	0.363778	0.328736
357.083367	0.353114	0.352896	0.353031
357.865459	0.342606	0.349206	0.328484
358.647489	0.349125	0.335804	0.333086
359.429457	0.343413	0.344214	0.352091
360.211364	0.348936	0.350111	0.354720
360.993209	0.343750	0.335294	0.349707
361.774993	0.352569	0.339056	0.358956
362.556715	0.335709	0.344094	0.324403
363.338375	0.350247	0.359012	0.358956
364.119973	0.346287	0.355348	0.339093
364.901510	0.365035	0.351839	0.330714
365.682985	0.344993	0.353994	0.362093
366.464398	0.351135	0.353940	0.331727
367.245750	0.352214	0.355705	0.325033
368.027039	0.341969	0.335089	0.348883
368.808267	0.342569	0.349007	0.323971
369.589432	0.339692	0.359395	0.343531
370.370536	0.346988	0.336628	0.340531
371.151578	0.331981	0.353644	0.351271
371.932558	0.335189	0.345890	0.332578
372.713475	0.350906	0.350635	0.338746
373.494331	0.342310	0.346736	0.343101
374.275125	0.344175	0.340226	0.350976
375.055856	0.342143	0.341635	0.341675
375.836525	0.340899	0.335278	0.325560
376.617133	0.336473	0.348837	0.335655
377.397677	0.343850	0.338170	0.344180
378.178160	0.347959	0.335234	0.330371
378.958581	0.349947	0.342817	0.339214
379.738939	0.347350	0.350907	0.341996
380.519235	0.341154	0.344938	0.341615
381.299469	0.334515	0.332941	0.328729
382.079640	0.346776	0.329383	0.333333
382.859749	0.344489	0.343421	0.335153
383.639795	0.338000	0.339071	0.338751
384.419779	0.346958	0.336105	0.326605
385.199701	0.337717	0.333697	0.324729
385.979560	0.344517	0.336451	0.328682
386.759356	0.339571	0.340856	0.330428
387.539090	0.337495	0.338411	0.337342
388.318762	0.335459	0.336183	0.332787
389.098370	0.335673	0.337973	0.334477
389.877917	0.338182	0.337094	0.336118
390.657400	0.344657	0.341093	0.332612
391.436821	0.341634	0.338988	0.330887
392.216179	0.341183	0.335625	0.329436
392.995474	0.338838	0.341121	0.332979
393.774707	0.341261	0.333885	0.337133
394.553877	0.338505	0.339048	0.335187
395.332984	0.337800	0.341243	0.336689
396.112028	0.338931	0.345402	0.337028
396.891009	0.342444	0.342471	0.337415
397.669927	0.338682	0.339901	0.333499
398.448783	0.343672	0.340610	0.335642
399.227575	0.339897	0.345839	0.336297
400.006304	0.345969	0.341000	0.337441
400.784971	0.343740	0.341905	0.333915
401.563574	0.344102	0.344358	0.332963
402.342115	0.347419	0.342225	0.335085
403.120592	0.345747	0.340998	0.335422
403.899006	0.345905	0.344047	0.339491
404.677357	0.348733	0.346171	0.336398
405.455644	0.344304	0.346919	0.342620
406.233869	0.348540	0.346138	0.335019
407.012030	0.347917	0.347637	0.338263
407.790128	0.350705	0.344770	0.340023
408.568163	0.348508	0.347635	0.337475
409.346134	0.346780	0.346591	0.341710
410.124042	0.350297	0.349678	0.341034
410.901887	0.351591	0.350885	0.340052
411.679668	0.348293	0.346326	0.338800
412.457386	0.348305	0.346933	0.341427
413.235040	0.351140	0.348058	0.339427
414.012631	0.349653	0.352712	0.342722
414.790158	0.352876	0.352047	0.341790
415.567622	0.354770	0.352267	0.343391
416.345022	0.354558	0.349955	0.341356
417.122359	0.352914	0.351862	0.343882
417.899632	0.352588	0.352264	0.342507
418.676841	0.354059	0.351539	0.348534
419.453987	0.357645	0.353881	0.346476
420.231069	0.357874	0.354158	0.343925
421.008087	0.355502	0.354904	0.345300
421.785041	0.355413	0.354996	0.346003
422.561932	0.356906	0.357035	0.347498
423.338759	0.356526	0.353893	0.346816
424.115522	0.357572	0.357523	0.348712
424.892221	0.358613	0.360550	0.349159
425.668856	0.359937	0.357867	0.350449
426.445428	0.359528	0.360168	0.350229
427.221935	0.361040	0.360423	0.349341
427.998378	0.360678	0.359651	0.351577
428.774758	0.361613	0.363574	0.354029
429.551073	0.362732	0.362399	0.352446
430.327324	0.364952	0.363534	0.353263
431.103511	0.364209	0.362974	0.351886
431.879634	0.363347	0.366296	0.354248
432.655693	0.365239	0.364228	0.354773
433.431688	0.367602	0.367339	0.354533
434.207618	0.367807	0.367909	0.354864
434.983484	0.369085	0.366699	0.357204
435.759286	0.368016	0.367963	0.355995
436.535024	0.366959	0.368417	0.358255
437.310697	0.367605	0.367980	0.357916
438.086306	0.371284	0.371642	0.359915
438.861851	0.369346	0.371371	0.360170
439.637331	0.371017	0.371975	0.362093
440.412747	0.372436	0.371868	0.361591
441.188099	0.372074	0.373163	0.365282
441.963385	0.373276	0.372748	0.363307
442.738608	0.373411	0.373102	0.363182
443.513766	0.373350	0.375819	0.362916
444.288859	0.376653	0.376609	0.365008
445.063888	0.377063	0.375483	0.365296
445.838852	0.376295	0.376719	0.367496
446.613751	0.377070	0.376983	0.369367
447.388586	0.378292	0.378814	0.368827
448.163356	0.378206	0.378494	0.368647
448.938061	0.378124	0.382221	0.370011
449.712702	0.379281	0.379555	0.368464
450.487278	0.380859	0.381516	0.369284
451.261789	0.382286	0.382020	0.371601
452.036235	0.382962	0.381120	0.372178
452.810616	0.383605	0.383375	0.374593
453.584932	0.383693	0.384757	0.376361
454.359184	0.383739	0.384946	0.376645
455.133370	0.384443	0.384053	0.374601
455.907492	0.385157	0.387719	0.376484
456.681548	0.387441	0.387569	0.377603
457.455540	0.386846	0.387930	0.377993
458.229466	0.387075	0.389156	0.378521
459.003327	0.388780	0.389605	0.379411
459.777124	0.389119	0.390159	0.381288
460.550855	0.389808	0.391897	0.382139
461.324521	0.391770	0.390783	0.382238
462.098121	0.390746	0.392166	0.382509
462.871657	0.390880	0.393449	0.384070
463.645127	0.391846	0.393834	0.385373
464.418532	0.393827	0.395767	0.384164
465.191871	0.393794	0.395962	0.385718
465.965146	0.396352	0.395712	0.386798
466.738355	0.395396	0.396555	0.389027
467.511498	0.397427	0.398691	0.388163
468.284576	0.397410	0.398216	0.389660
469.057589	0.398644	0.399255	0.389572
469.830536	0.399317	0.399891	0.390849
470.603418	0.399297	0.400349	0.391658
471.376234	0.399512	0.401369	0.393271
472.148985	0.402150	0.401130	0.393409
472.921670	0.402082	0.401813	0.394070
473.694289	0.402046	0.403832	0.395756
474.466843	0.402963	0.403341	0.395818
475.239331	0.403528	0.404398	0.395833
476.011753	0.403687	0.404832	0.396849
476.784110	0.405173	0.407105	0.396411
477.556401	0.405294	0.406303	0.397821
478.328626	0.405686	0.406590	0.398805
479.100785	0.406006	0.406346	0.397851
479.872879	0.406332	0.408219	0.399501
480.644906	0.407724	0.408229	0.400522
481.416868	0.407616	0.408384	0.400209
482.188764	0.407612	0.408700	0.400808
482.960594	0.408205	0.408818	0.402067
483.732358	0.408519	0.409681	0.401571
484.504056	0.409115	0.408319	0.401505
485.275688	0.408501	0.408911	0.401598
486.047254	0.407991	0.409146	0.402747
486.818753	0.407646	0.410025	0.401554
487.590187	0.409361	0.409473	0.401603
488.361555	0.409140	0.409736	0.401503
489.132856	0.408915	0.408395	0.401245
489.904091	0.408280	0.408815	0.401497
490.675260	0.407931	0.408583	0.400175
491.446363	0.407819	0.406698	0.401048
492.217399	0.407193	0.406791	0.399546
492.988369	0.405656	0.406634	0.399623
493.759273	0.406327	0.406516	0.398296
494.530111	0.405468	0.405203	0.397743
495.300882	0.403616	0.403662	0.396496
496.071586	0.402824	0.402795	0.395499
496.842224	0.401995	0.402672	0.394951
497.612796	0.400344	0.401008	0.393115
498.383301	0.399476	0.400169	0.391518
499.153740	0.398948	0.398807	0.389888
499.924112	0.397083	0.396197	0.389187
500.694418	0.395563	0.395771	0.386384
501.464657	0.393970	0.393638	0.386200
502.234829	0.391878	0.392130	0.384355
503.004935	0.390581	0.390575	0.382083
503.774974	0.388423	0.388861	0.380933
504.544946	0.386473	0.385707	0.378539
505.314852	0.385220	0.384875	0.377154
506.084690	0.383777	0.383319	0.375865
506.854462	0.381608	0.381359	0.373084
507.624168	0.379136	0.379149	0.371017
508.393806	0.379155	0.377472	0.369778
509.163377	0.375721	0.376098	0.367758
509.932882	0.374241	0.374047	0.365694
510.702319	0.373073	0.372096	0.363923
511.471690	0.370743	0.370144	0.361037
512.240994	0.369032	0.368678	0.361198
513.010230	0.367968	0.367667	0.359057
513.779400	0.366558	0.365901	0.356472
514.548502	0.364446	0.365118	0.355860
515.317537	0.363343	0.362304	0.353665
516.086506	0.361718	0.361738	0.352350
516.855407	0.360340	0.360476	0.350346
517.624241	0.359144	0.358699	0.349064
518.393007	0.357893	0.357925	0.348214
519.161707	0.356955	0.356205	0.346550
519.930339	0.355181	0.355447	0.345499
520.698904	0.353936	0.354733	0.344832
521.467401	0.354000	0.353405	0.343495
522.235832	0.352511	0.352485	0.341734
523.004194	0.352112	0.351506	0.341996
523.772490	0.350965	0.351886	0.340477
524.540718	0.350275	0.350279	0.340394
525.308878	0.349807	0.350114	0.339226
526.076971	0.348647	0.349780	0.338412
526.844997	0.349069	0.348774	0.337588
527.612955	0.348484	0.348600	0.336539
528.380845	0.348133	0.347986	0.336098
529.148668	0.347839	0.347873	0.336243
529.916423	0.347463	0.347154	0.335865
530.684111	0.347792	0.347434	0.334829
531.451731	0.346538	0.347003	0.335098
532.219283	0.346706	0.346749	0.335042
532.986767	0.346353	0.346777	0.334910
533.754184	0.346361	0.346889	0.334500
534.521533	0.346783	0.346558	0.334541
535.288814	0.346696	0.346538	0.334665
536.056027	0.346468	0.346454	0.334043
536.823172	0.347331	0.346602	0.333513
537.590250	0.346877	0.346990	0.334348
538.357259	0.347179	0.346707	0.334105
539.124201	0.346238	0.347010	0.333692
539.891074	0.347120	0.347164	0.333971
540.657880	0.347514	0.347013	0.334184
541.424617	0.347351	0.347201	0.334332
542.191287	0.346706	0.347625	0.333769
542.957888	0.347402	0.347664	0.334680
543.724421	0.347979	0.347521	0.334669
544.490886	0.347774	0.347677	0.334399
545.257283	0.347671	0.347762	0.334188
546.023612	0.347576	0.348400	0.334245
546.789872	0.348237	0.348504	0.334695
547.556064	0.347825	0.348301	0.334946
548.322188	0.348609	0.348373	0.335105
549.088244	0.348309	0.348680	0.335309
549.854231	0.348720	0.348798	0.335314
550.620150	0.348747	0.348900	0.335407
551.386000	0.348521	0.348797	0.335303
552.151782	0.349063	0.349104	0.335211
552.917496	0.348987	0.348890	0.335309
553.683141	0.348815	0.348358	0.335158
554.448717	0.349309	0.349646	0.335418
555.214225	0.348871	0.349620	0.335078
555.979665	0.349274	0.349288	0.335189
556.745036	0.348999	0.348776	0.334817
557.510338	0.348894	0.349828	0.334982
558.275572	0.348922	0.349144	0.334929
559.040737	0.348550	0.349859	0.334843
559.805833	0.349197	0.349774	0.334946
560.570860	0.349078	0.349547	0.334605
561.335819	0.348659	0.349486	0.334629
562.100709	0.348648	0.349244	0.334020
562.865530	0.347842	0.348708	0.333645
563.630283	0.347768	0.348665	0.333612
564.394966	0.347702	0.348404	0.333537
565.159581	0.347128	0.348709	0.332951
565.924126	0.347067	0.348356	0.332922
566.688603	0.346716	0.347216	0.331979
567.453011	0.346388	0.347530	0.331628
568.217349	0.345985	0.347070	0.331102
568.981619	0.344896	0.346752	0.331077
569.745820	0.345244	0.346160	0.330599
570.509951	0.344199	0.345804	0.329540
571.274014	0.343991	0.345254	0.328785
572.038007	0.342981	0.344592	0.328188
572.801931	0.342501	0.343865	0.327161
573.565786	0.341784	0.343699	0.326710
574.329572	0.341353	0.343194	0.325619
575.093288	0.340536	0.341898	0.324854
575.856935	0.339905	0.341371	0.324211
576.620513	0.338791	0.340615	0.323746
577.384021	0.338396	0.340123	0.322492
578.147460	0.337733	0.339096	0.321752
578.910830	0.336763	0.338830	0.320323
579.674131	0.335624	0.337575	0.319567
580.437361	0.334568	0.336700	0.318362
581.200523	0.334107	0.336110	0.317258
581.963615	0.333379	0.335100	0.315880
582.726637	0.332143	0.334498	0.315014
583.489590	0.331019	0.333488	0.313901
584.252473	0.330777	0.332637	0.312928
585.015287	0.329088	0.331700	0.311814
585.778031	0.329200	0.330887	0.310768
586.540705	0.327833	0.330023	0.309296
587.303309	0.327114	0.329681	0.308111
588.065844	0.326313	0.328356	0.307490
588.828309	0.325200	0.327802	0.306400
589.590705	0.324731	0.326779	0.305864
590.353030	0.323559	0.326036	0.304439
591.115286	0.322718	0.325583	0.303314
591.877472	0.322463	0.324530	0.302464
592.639588	0.321719	0.323981	0.301720
593.401634	0.321158	0.323519	0.300923
594.163610	0.320840	0.323037	0.299866
594.925516	0.320120	0.322328	0.298865
595.687352	0.319498	0.322074	0.298197
596.449118	0.318882	0.321781	0.297705
597.210814	0.318753	0.321286	0.296976
597.972440	0.318662	0.320935	0.297403
598.733996	0.318480	0.320515	0.296398
599.495482	0.318213	0.320414	0.296062
600.256898	0.318374	0.320379	0.296051
601.018243	0.318369	0.319970	0.296124
601.779518	0.317768	0.320767	0.296006
602.540723	0.318674	0.320771	0.296315
603.301858	0.318604	0.321031	0.296180
604.062922	0.318826	0.320465	0.296605
604.823916	0.318953	0.321198	0.296985
605.584840	0.319788	0.321551	0.297633
606.345693	0.320327	0.322089	0.298032
607.106476	0.320893	0.322709	0.298786
607.867188	0.321545	0.323032	0.299492
608.627830	0.322061	0.323784	0.300870
609.388402	0.323039	0.324542	0.301557
610.148902	0.323828	0.325090	0.302698
610.909333	0.324667	0.325545	0.303690
611.669693	0.325540	0.326648	0.304841
612.429982	0.326550	0.327610	0.306270
613.190200	0.327314	0.328353	0.307494
613.950348	0.328507	0.329397	0.308958
614.710425	0.329756	0.330521	0.310207
615.470432	0.330657	0.331349	0.312146
616.230368	0.331662	0.332460	0.313603
616.990233	0.332622	0.333617	0.315176
617.750027	0.333283	0.334878	0.316677
618.509750	0.334890	0.336272	0.318400
619.269403	0.335753	0.337335	0.320298
620.028984	0.337095	0.338427	0.322317
620.788495	0.338327	0.339425	0.323500
621.547935	0.339147	0.340565	0.325132
622.307304	0.339960	0.341603	0.326579
623.066601	0.341221	0.342262	0.328363
623.825828	0.342229	0.344169	0.329850
624.584984	0.343066	0.344963	0.331772
625.344069	0.343895	0.345535	0.333622
626.103082	0.344896	0.346838	0.334706
626.862025	0.345319	0.347554	0.336438
627.620896	0.346388	0.348530	0.337849
628.379696	0.346800	0.349350	0.339136
629.138425	0.347071	0.350215	0.340798
629.897083	0.347527	0.350708	0.341827
630.655669	0.347876	0.351441	0.343106
631.414184	0.347889	0.351591	0.344254
632.172628	0.348118	0.351963	0.345178
632.931000	0.348011	0.352400	0.345910
633.689301	0.347513	0.351965	0.346462
634.447531	0.346763	0.351804	0.347130
635.205689	0.346056	0.351418	0.347799
635.963776	0.344721	0.350889	0.348084
636.721791	0.343265	0.349819	0.347269
637.479735	0.342041	0.349102	0.347311
638.237607	0.340872	0.347943	0.347034
638.995408	0.339099	0.346668	0.346766
639.753137	0.337609	0.345575	0.346082
640.510794	0.336044	0.344254	0.345269
641.268380	0.334783	0.343058	0.344733
642.025894	0.332992	0.341985	0.343767
642.783336	0.331439	0.340715	0.343471
643.540707	0.330278	0.339861	0.342678
644.298006	0.328746	0.338628	0.341371
645.055233	0.327802	0.337735	0.341062
645.812388	0.326665	0.336864	0.340714
646.569471	0.326109	0.336936	0.340511
647.326483	0.325854	0.336173	0.340393
648.083423	0.325830	0.336172	0.339908
648.840290	0.325975	0.337015	0.339860
649.597086	0.327118	0.337286	0.340650
650.353810	0.328178	0.338379	0.341222
651.110461	0.329212	0.339590	0.342222
651.867041	0.330920	0.341141	0.343352
652.623549	0.332867	0.343374	0.344934
653.379984	0.335004	0.345114	0.346763
654.136348	0.337474	0.347407	0.348759
654.892639	0.341100	0.350432	0.351110
655.648858	0.343918	0.353368	0.353730
656.405005	0.347713	0.356572	0.356344
657.161080	0.351254	0.359863	0.358983
657.917082	0.355080	0.363507	0.362438
658.673012	0.359159	0.367325	0.365226
659.428870	0.363565	0.371360	0.369190
660.184655	0.368383	0.375318	0.372696
660.940368	0.372661	0.379251	0.375922
661.696009	0.377351	0.384084	0.380185
662.451577	0.381943	0.388133	0.384319
663.207073	0.386828	0.392916	0.388029
663.962496	0.391826	0.397248	0.391998
664.717847	0.396916	0.401940	0.396535
665.473125	0.401691	0.406342	0.400230
666.228331	0.406515	0.410786	0.404490
666.983464	0.411637	0.415304	0.408606
667.738525	0.416378	0.419607	0.412317
668.493512	0.421368	0.424317	0.416751
669.248428	0.426064	0.428835	0.420613
670.003270	0.430725	0.433373	0.424904
670.758040	0.434963	0.436874	0.428894
671.512737	0.439672	0.441021	0.432520
672.267361	0.443860	0.445146	0.436018
673.021912	0.447942	0.449369	0.440000
673.776391	0.451879	0.452846	0.443331
674.530797	0.456082	0.456712	0.447063
675.285129	0.459915	0.459721	0.449776
676.039389	0.463555	0.463034	0.453238
676.793576	0.466793	0.467007	0.455828
677.547690	0.470321	0.469414	0.459093
678.301731	0.473342	0.472679	0.462146
679.055699	0.476775	0.475675	0.464451
679.809594	0.479654	0.478727	0.467885
680.563415	0.482223	0.480673	0.470592
681.317164	0.484943	0.483355	0.472948
682.070840	0.487698	0.485666	0.474972
682.824442	0.490204	0.488225	0.477658
683.577971	0.492625	0.490081	0.479420
684.331427	0.494795	0.492239	0.481467
685.084809	0.496796	0.494020	0.483864
685.838119	0.498343	0.495263	0.485500
686.591355	0.500393	0.497763	0.487130
687.344518	0.501644	0.499065	0.488321
688.097607	0.503941	0.500295	0.490419
688.850623	0.505302	0.501678	0.492029
689.603565	0.506060	0.502485	0.492837
690.356434	0.508180	0.504258	0.494155
691.109230	0.509316	0.504910	0.495460
691.861952	0.510381	0.506223	0.496087
692.614601	0.510975	0.506293	0.497575
693.367176	0.511756	0.507364	0.498706
694.119677	0.512662	0.508009	0.498910
694.872105	0.513383	0.507987	0.499504
695.624459	0.513262	0.508721	0.500204
696.376740	0.514073	0.509079	0.500609
697.128947	0.513912	0.509341	0.501613
697.881080	0.514503	0.509128	0.501452
698.633139	0.513806	0.508927	0.501334
699.385125	0.514409	0.509320	0.501683
700.137036	0.514261	0.509045	0.501663
700.888874	0.514102	0.508840	0.501404
701.640638	0.514498	0.508183	0.501974
702.392329	0.513528	0.507848	0.501571
703.143945	0.513493	0.507767	0.500708
703.895487	0.513342	0.506509	0.500935
704.646956	0.512282	0.505923	0.500126
705.398350	0.511426	0.505257	0.499793
706.149670	0.510359	0.504669	0.499865
706.900916	0.509849	0.503310	0.498990
707.652089	0.509468	0.501736	0.497829
708.403187	0.508216	0.501319	0.497117
709.154211	0.507662	0.500242	0.495840
709.905161	0.506224	0.499513	0.495735
710.656036	0.505642	0.497786	0.494625
711.406837	0.503935	0.496470	0.493285
712.157565	0.502433	0.495438	0.492681
712.908217	0.501706	0.494128	0.491127
713.658796	0.500475	0.492379	0.490323
714.409300	0.498549	0.491095	0.488399
715.159730	0.497422	0.489186	0.487220
715.910086	0.495517	0.487738	0.485879
716.660367	0.494117	0.485949	0.484215
717.410573	0.491614	0.484345	0.483211
718.160705	0.490326	0.482143	0.481085
718.910763	0.488624	0.480441	0.479173
719.660746	0.486833	0.478761	0.477814
720.410655	0.484812	0.476457	0.476368
721.160489	0.482830	0.474231	0.474186
721.910248	0.480440	0.472506	0.472039
722.659933	0.478699	0.470068	0.470259
723.409543	0.476263	0.467246	0.468094
724.159079	0.474501	0.465155	0.466028
724.908539	0.471916	0.462480	0.463261
725.657925	0.469653	0.460700	0.461198
726.407237	0.467014	0.458744	0.458844
727.156473	0.464192	0.455581	0.456447
727.905635	0.461965	0.452870	0.453500
728.654721	0.458899	0.449750	0.451666
729.403733	0.456307	0.446856	0.448256
730.152670	0.453513	0.444593	0.446150
730.901532	0.450805	0.441314	0.443203
731.650319	0.447697	0.437670	0.440451
732.399031	0.444701	0.434945	0.437014
733.147668	0.441315	0.431988	0.434063
733.896230	0.438325	0.428219	0.430778
734.644717	0.434790	0.425451	0.428263
735.393129	0.431191	0.421755	0.424942
736.141466	0.427545	0.418128	0.421714
736.889727	0.424381	0.414784	0.418263
737.637913	0.421401	0.411218	0.414672
738.386024	0.417194	0.407755	0.411378
739.134060	0.413330	0.404219	0.407358
739.882021	0.409974	0.400301	0.404082
740.629906	0.406169	0.396680	0.400264
741.377716	0.402241	0.392085	0.396930
742.125451	0.398288	0.388239	0.393123
742.873110	0.395071	0.384832	0.389439
743.620694	0.389918	0.380396	0.385600
744.368202	0.386103	0.376434	0.381822
745.115635	0.381955	0.371829	0.377803
745.862993	0.376943	0.367872	0.373193
746.610275	0.373144	0.363820	0.369517
747.357481	0.368845	0.359435	0.365280
748.104612	0.364724	0.355430	0.361447
748.851667	0.360191	0.350881	0.357163
749.598647	0.356130	0.346844	0.353029
750.345551	0.351577	0.342538	0.348793
751.092379	0.347275	0.338598	0.344695
751.839132	0.342644	0.334141	0.339860
752.585809	0.337909	0.329730	0.335981
753.332410	0.333577	0.324950	0.331747
754.078935	0.328943	0.320729	0.327119
754.825385	0.324789	0.315903	0.323056
755.571758	0.320235	0.312087	0.319029
756.318056	0.315641	0.307675	0.314808
757.064278	0.311373	0.303160	0.310584
757.810424	0.306832	0.299421	0.306214
758.556494	0.301712	0.294537	0.301850
759.302488	0.298374	0.289970	0.298059
760.048406	0.293314	0.285997	0.293713
760.794248	0.289222	0.281718	0.289704
761.540013	0.284466	0.277434	0.285324
762.285703	0.279913	0.273306	0.281283
763.031317	0.275705	0.269299	0.277450
763.776854	0.271454	0.265101	0.273093
764.522316	0.267533	0.260959	0.269205
765.267701	0.262686	0.257089	0.265448
766.013010	0.259243	0.253065	0.261499
766.758242	0.254883	0.248927	0.257495
767.503399	0.250575	0.245242	0.253813
768.248479	0.246896	0.241027	0.249760
768.993482	0.242353	0.237277	0.246222
769.738410	0.238441	0.233628	0.242464
770.483260	0.234401	0.230054	0.238654
771.228035	0.230263	0.225985	0.234888
771.972733	0.226640	0.222471	0.231134
772.717355	0.223020	0.218614	0.228139
773.461900	0.218827	0.214997	0.224251
774.206368	0.215207	0.211416	0.220867
774.950760	0.211697	0.207843	0.217197
775.695075	0.207695	0.203915	0.213592
776.439314	0.204476	0.201040	0.210861
777.183476	0.200889	0.197884	0.207428
777.927562	0.197119	0.194482	0.204086
778.671570	0.193654	0.191183	0.201016
779.415502	0.189926	0.187859	0.198032
780.159357	0.186822	0.184944	0.194633
780.903136	0.183559	0.181758	0.191544
781.646837	0.180423	0.178638	0.188301
782.390462	0.177126	0.175571	0.185484
783.134010	0.173781	0.172652	0.182339
783.877481	0.170766	0.170016	0.179649
784.620875	0.167399	0.166852	0.176477
785.364192	0.164510	0.163785	0.174186
786.107433	0.161794	0.161342	0.171307
786.850596	0.158673	0.158544	0.168720
787.593682	0.155959	0.155593	0.165967
788.336691	0.152843	0.153040	0.163220
789.079623	0.150173	0.150500	0.160451
789.822478	0.147239	0.147910	0.157719
790.565255	0.144723	0.145126	0.154802
791.307956	0.141898	0.142848	0.152443
792.050579	0.139282	0.140163	0.150171
792.793126	0.136418	0.137699	0.147318
793.535594	0.133855	0.135427	0.144905
794.277986	0.131402	0.132934	0.142599
795.020300	0.128779	0.130827	0.140597
795.762537	0.126147	0.128489	0.138191
796.504697	0.124017	0.125866	0.135735
797.246779	0.121821	0.123952	0.133460
797.988784	0.119602	0.121965	0.130629
798.730711	0.116831	0.119582	0.128661
799.472561	0.115115	0.117487	0.126527
800.214333	0.112756	0.115443	0.124343
800.956028	0.110441	0.113224	0.122020
801.697645	0.108250	0.111175	0.119812
802.439185	0.106226	0.109384	0.117726
803.180647	0.104216	0.107501	0.115782
803.922032	0.102104	0.105694	0.113840
804.663338	0.100143	0.103809	0.111786
805.404567	0.098217	0.101855	0.110025
806.145719	0.096253	0.100081	0.107739
806.886792	0.094228	0.098233	0.105687
807.627788	0.092448	0.096497	0.103575
808.368706	0.090735	0.095024	0.101975
809.109546	0.089228	0.093453	0.100247
809.850309	0.087305	0.091733	0.098328
810.590993	0.085999	0.089798	0.096496
811.331600	0.084053	0.088785	0.094704
812.072128	0.082680	0.087032	0.092765
812.812579	0.080732	0.085773	0.091088
813.552951	0.079116	0.084196	0.089374
814.293246	0.077810	0.082853	0.087470
815.033462	0.076587	0.081437	0.085780
815.773601	0.074934	0.080122	0.084265
816.513661	0.073589	0.078686	0.082661
817.253643	0.072297	0.077751	0.081220
817.993547	0.070930	0.076397	0.079724
818.733373	0.069662	0.074975	0.078093
819.473121	0.068589	0.074133	0.076440
820.212790	0.067374	0.072984	0.075221
820.952381	0.066202	0.072005	0.073744
821.691894	0.064974	0.071076	0.072200
822.431329	0.063990	0.070061	0.071034
823.170685	0.062981	0.069084	0.069723
823.909962	0.062302	0.068322	0.068404
824.649162	0.061160	0.067531	0.067490
825.388283	0.060155	0.066598	0.066041
826.127325	0.059317	0.065815	0.065050
826.866289	0.058609	0.065013	0.063726
827.605174	0.057905	0.064262	0.062808
828.343981	0.057281	0.063613	0.061964
829.082710	0.056518	0.063052	0.061040
829.821359	0.055797	0.062607	0.060037
830.559930	0.054965	0.062089	0.059130
831.298423	0.054526	0.061375	0.058481
832.036836	0.054081	0.060992	0.057749
832.775171	0.053848	0.060576	0.056828
833.513427	0.053516	0.060434	0.056833
834.251605	0.053096	0.060113	0.056115
834.989704	0.052571	0.059771	0.055297
835.727723	0.052532	0.059649	0.055200
836.465664	0.052176	0.059468	0.054701
837.203526	0.052094	0.059662	0.054353
837.941310	0.052206	0.059785	0.054470
838.679014	0.052044	0.059731	0.054355
839.416639	0.052344	0.059918	0.054233
840.154185	0.052320	0.059856	0.054150
840.891653	0.052262	0.060061	0.054213
841.629041	0.052697	0.060491	0.054404
842.366350	0.053066	0.060943	0.054715
843.103580	0.053367	0.061239	0.055192
843.840731	0.053529	0.061851	0.055641
844.577803	0.053942	0.062309	0.056139
845.314795	0.054564	0.063041	0.056497
846.051709	0.054920	0.063594	0.057323
846.788543	0.055709	0.064366	0.057813
847.525298	0.056688	0.065105	0.058839
848.261973	0.057492	0.066219	0.059938
848.998570	0.058363	0.067119	0.060849
849.735087	0.059362	0.068045	0.061833
850.471524	0.059966	0.069088	0.063004
851.207882	0.061128	0.070271	0.064251
851.944161	0.062361	0.071635	0.065588
852.680360	0.063431	0.072827	0.067008
853.416480	0.064856	0.074070	0.068488
854.152520	0.066322	0.075534	0.070112
854.888481	0.067685	0.077316	0.071711
855.624362	0.069245	0.078862	0.073462
856.360163	0.070471	0.080375	0.075212
857.095885	0.072223	0.082075	0.076995
857.831527	0.073988	0.083740	0.079163
858.567090	0.075678	0.085806	0.081070
859.302573	0.077701	0.087622	0.083227
860.037976	0.079265	0.089560	0.085440
860.773299	0.081353	0.091693	0.087446
861.508543	0.083024	0.093937	0.089662
862.243706	0.085205	0.096008	0.092333
862.978790	0.087400	0.098534	0.094351
863.713794	0.089611	0.100462	0.096967
864.448718	0.091899	0.102690	0.099445
865.183563	0.094144	0.104904	0.102162
865.918327	0.096746	0.107686	0.104811
866.653011	0.099070	0.110133	0.107316
867.387615	0.101305	0.112602	0.110130
868.122139	0.103790	0.115156	0.112642
868.856584	0.106465	0.117566	0.115677
869.590948	0.109199	0.120380	0.118342
870.325232	0.111914	0.122971	0.121427
871.059435	0.114577	0.126055	0.124395
871.793559	0.117314	0.128908	0.127403
872.527602	0.119826	0.131491	0.130183
873.261565	0.123174	0.134197	0.133533
873.995448	0.125826	0.137254	0.136448
874.729251	0.128758	0.139935	0.139663
875.462973	0.132049	0.143580	0.143059
876.196615	0.134527	0.146498	0.145891
876.930177	0.137601	0.149800	0.148991
877.663658	0.140818	0.152377	0.152438
878.397058	0.144018	0.156030	0.155745
879.130379	0.147247	0.158549	0.158951
879.863619	0.150258	0.161988	0.161937
880.596778	0.153327	0.165253	0.165367
881.329857	0.156427	0.168458	0.168851
882.062855	0.159736	0.172147	0.172398
882.795772	0.163016	0.175067	0.176011
883.528609	0.166472	0.178408	0.179222
884.261366	0.169739	0.181678	0.182154
884.994041	0.172742	0.184671	0.185558
885.726636	0.176123	0.188230	0.188412
886.459150	0.179522	0.191387	0.192443
887.191584	0.182733	0.195428	0.195539
887.923937	0.186475	0.198762	0.199101
888.656209	0.189584	0.201706	0.202276
889.388400	0.193305	0.204970	0.205833
890.120510	0.196454	0.208705	0.209724
890.852539	0.199494	0.211383	0.213158
891.584487	0.202954	0.214981	0.216497
892.316355	0.206703	0.218607	0.219397
893.048141	0.209617	0.222342	0.223482
893.779847	0.213425	0.225773	0.226639
894.511471	0.216849	0.229097	0.230107
895.243014	0.220349	0.231824	0.233746
895.974477	0.223618	0.235641	0.236635
896.705858	0.227233	0.238669	0.239774
897.437158	0.230805	0.242067	0.243083
898.168376	0.233702	0.245570	0.246630
898.899514	0.237494	0.249457	0.250268
899.630570	0.240773	0.252706	0.253769
900.361546	0.243976	0.255745	0.257006
901.092439	0.247795	0.259153	0.260212
901.823252	0.251308	0.262170	0.263027
902.553983	0.254677	0.265581	0.266528
903.284633	0.257268	0.269094	0.269631
904.015201	0.260955	0.272714	0.273533
904.745689	0.264264	0.276125	0.276494
905.476094	0.267940	0.279556	0.280020
906.206418	0.271130	0.282726	0.282628
906.936661	0.274704	0.285524	0.286527
907.666822	0.277957	0.289366	0.289411
908.396901	0.280796	0.292169	0.292620
909.126899	0.284330	0.295031	0.296049
909.856816	0.287614	0.298728	0.298731
910.586650	0.291380	0.301827	0.302269
911.316403	0.293908	0.305334	0.305518
912.046075	0.297256	0.307963	0.308726
912.775664	0.300437	0.311484	0.311999
913.505172	0.303897	0.314052	0.314560
914.234598	0.306556	0.317766	0.317751
914.963943	0.309377	0.320821	0.320593
915.693205	0.312813	0.323824	0.324174
916.422386	0.315993	0.327466	0.327494
917.151484	0.319385	0.330717	0.329679
917.880501	0.322920	0.333696	0.332790
918.609436	0.325810	0.336219	0.335879
919.338289	0.328328	0.339224	0.339134
920.067060	0.331157	0.342784	0.341332
920.795748	0.334385	0.345474	0.344809
921.524355	0.337712	0.348525	0.347956
922.252880	0.341083	0.351431	0.350958
922.981323	0.343254	0.354063	0.353355
923.709683	0.345888	0.356645	0.356795
924.437961	0.349576	0.360491	0.359474
925.166157	0.352412	0.362975	0.361833
925.894271	0.355032	0.366025	0.364818
926.622303	0.358272	0.368612	0.367836
927.350252	0.360572	0.371074	0.370547
928.078119	0.363617	0.373882	0.373062
928.805904	0.367405	0.376844	0.375738
929.533606	0.369832	0.379403	0.378479
930.261226	0.372725	0.382248	0.381049
930.988764	0.375595	0.384864	0.384110
931.716219	0.378326	0.388068	0.387095
932.443592	0.380707	0.390654	0.389370
933.170882	0.383243	0.392738	0.392113
933.898090	0.385834	0.395842	0.394679
934.625215	0.389010	0.399032	0.397008
935.352257	0.391622	0.401712	0.399541
936.079217	0.393942	0.404153	0.401884
936.806095	0.397240	0.406363	0.404045
937.532889	0.400105	0.409015	0.408418
938.259601	0.402249	0.412198	0.410345
938.986230	0.405085	0.413409	0.412410
939.712777	0.406855	0.415899	0.414992
940.439241	0.409884	0.418975	0.417109
941.165622	0.412250	0.421329	0.419919
941.891920	0.414678	0.423600	0.422854
942.618135	0.417019	0.427176	0.424868
943.344267	0.420047	0.428589	0.427438
944.070317	0.421896	0.432066	0.429505
944.796283	0.425629	0.433723	0.432305
945.522167	0.428189	0.437158	0.434565
946.247967	0.429850	0.439299	0.436458
946.973685	0.432389	0.441876	0.439210
947.699319	0.434447	0.443296	0.440911
948.424871	0.436925	0.445802	0.443765
949.150339	0.439003	0.447607	0.445749
949.875724	0.441400	0.450730	0.447580
950.601026	0.443482	0.453514	0.451155
951.326245	0.446907	0.455156	0.452737
952.051381	0.449097	0.457064	0.454973
952.776433	0.451168	0.459687	0.457708
953.501402	0.452802	0.461432	0.458297
954.226288	0.455237	0.463515	0.460705
954.951091	0.457545	0.466297	0.463138
955.675810	0.460591	0.468167	0.465562
956.400446	0.461661	0.469932	0.467729
957.124998	0.464637	0.472938	0.470162
957.849467	0.466650	0.473763	0.471722
958.573852	0.469008	0.477523	0.473782
959.298154	0.471421	0.479488	0.476609
960.022373	0.473188	0.480667	0.478540
960.746508	0.475215	0.483503	0.480435
961.470559	0.476539	0.485188	0.482394
962.194527	0.478948	0.486270	0.483776
962.918411	0.481475	0.489384	0.486336
963.642212	0.483390	0.490663	0.488666
964.365929	0.484963	0.492360	0.490648
965.089562	0.486935	0.495545	0.493314
965.813111	0.489915	0.496453	0.494384
966.536577	0.491234	0.499369	0.496163
967.259958	0.493837	0.500823	0.498384
967.983256	0.495581	0.501951	0.499276
968.706471	0.497478	0.504542	0.501209
969.429601	0.499177	0.506096	0.503818
970.152647	0.501393	0.508357	0.505305
970.875610	0.502745	0.510759	0.507625
971.598488	0.505062	0.511730	0.508465
972.321283	0.506424	0.515243	0.511907
973.043993	0.508486	0.516484	0.512346
973.766620	0.510261	0.517223	0.514081
974.489162	0.512901	0.519266	0.516579
975.211620	0.513092	0.520960	0.518413
975.933995	0.515703	0.523414	0.519789
976.656285	0.517467	0.525363	0.521916
977.378490	0.519316	0.526683	0.523405
978.100612	0.522352	0.527887	0.524926
978.822649	0.523372	0.530946	0.526707
979.544603	0.525700	0.532138	0.527821
980.266471	0.526502	0.533360	0.530165
980.988256	0.528227	0.534248	0.531421
981.709956	0.529980	0.536500	0.533199
982.431572	0.530856	0.536854	0.534458
983.153103	0.532720	0.540094	0.535654
983.874550	0.534146	0.540966	0.538765
984.595913	0.535267	0.542430	0.539703
985.317191	0.538437	0.544771	0.540577
986.038385	0.539299	0.546196	0.542487
986.759494	0.541377	0.547544	0.542983
987.480518	0.542752	0.549587	0.545386
988.201458	0.544419	0.550960	0.546592
988.922313	0.546299	0.552351	0.548581
989.643084	0.547435	0.553384	0.550813
990.363770	0.548980	0.554978	0.552461
991.084371	0.550558	0.556747	0.552978
991.804888	0.552726	0.559089	0.555649
992.525319	0.553184	0.559087	0.556078
993.245666	0.554935	0.560379	0.557469
993.965928	0.557242	0.562602	0.560014
994.686106	0.558492	0.564554	0.560849
995.406198	0.560618	0.565785	0.562933
996.126206	0.561108	0.566382	0.564330
996.846128	0.562769	0.568971	0.565404
997.565966	0.564102	0.569731	0.566810
998.285719	0.565392	0.570489	0.567648
999.005386	0.567637	0.571154	0.568317
999.724969	0.568428	0.573602	0.570165
1000.444467	0.569841	0.574649	0.571181
1001.163879	0.570644	0.576690	0.573751
1001.883207	0.573151	0.577306	0.574885
1002.602449	0.573540	0.579438	0.574923
1003.321606	0.575666	0.580545	0.576350
1004.040678	0.576315	0.582176	0.578936
1004.759665	0.577639	0.584132	0.579003
1005.478566	0.579318	0.585701	0.581407
1006.197382	0.580451	0.585856	0.583367
1006.916113	0.581628	0.587471	0.584246
1007.634758	0.582936	0.587788	0.584631
1008.353319	0.584779	0.589818	0.585529
1009.071793	0.586421	0.590872	0.587338
1009.790183	0.587738	0.592181	0.587554
1010.508486	0.588642	0.594039	0.588379
1011.226705	0.590279	0.593764	0.590478
1011.944838	0.590126	0.595331	0.592619
1012.662885	0.592100	0.596600	0.593763
1013.380847	0.593910	0.599976	0.593706
1014.098723	0.595334	0.599350	0.596249
1014.816514	0.595836	0.600893	0.596609
1015.534219	0.596797	0.601507	0.597942
1016.251838	0.597942	0.603077	0.599790
1016.969372	0.599441	0.604288	0.601268
1017.686820	0.601013	0.604157	0.602761
1018.404182	0.601251	0.606585	0.602917
1019.121458	0.601624	0.608104	0.604771
1019.838649	0.603851	0.609721	0.605136
1020.555753	0.606243	0.609599	0.606693
1021.272772	0.604849	0.610751	0.607114
1021.989705	0.607376	0.612839	0.607716
1022.706552	0.608957	0.613373	0.608845
1023.423313	0.610147	0.614512	0.611989
1024.139988	0.609952	0.614422	0.611220
1024.856578	0.611563	0.617207	0.612226
1025.573081	0.613349	0.617424	0.612259
1026.289498	0.614407	0.618582	0.613616
1027.005829	0.615098	0.618585	0.616051
1027.722074	0.615901	0.621090	0.616805
1028.438232	0.617698	0.620458	0.617980
1029.154305	0.620347	0.621558	0.619039
1029.870291	0.620714	0.626139	0.620746
1030.586192	0.620298	0.623496	0.621165
1031.302005	0.620841	0.625905	0.620797
1032.017733	0.621095	0.626537	0.622690
1032.733374	0.622826	0.627028	0.623516
1033.448929	0.624107	0.628846	0.621754
1034.164398	0.624416	0.627285	0.624984
1034.879780	0.624589	0.629849	0.626156
1035.595076	0.626710	0.631701	0.626382
1036.310286	0.626393	0.632301	0.627670
1037.025409	0.627485	0.632547	0.628079
1037.740445	0.630329	0.633897	0.628585
1038.455395	0.630937	0.634794	0.628865
1039.170259	0.628422	0.635175	0.631271
1039.885035	0.630844	0.636548	0.630160
1040.599726	0.631116	0.636146	0.630602
1041.314329	0.633663	0.637141	0.631199
1042.028846	0.632788	0.637907	0.631068
1042.743276	0.632477	0.638652	0.633331
1043.457620	0.636607	0.639657	0.635005
1044.171877	0.635788	0.639738	0.633253
1044.886047	0.636525	0.640596	0.637798
1045.600130	0.636820	0.640581	0.637155
1046.314126	0.638581	0.642021	0.635703
1047.028036	0.639913	0.641611	0.638148
1047.741858	0.639847	0.644179	0.638095
1048.455594	0.639798	0.642131	0.639725
1049.169243	0.640618	0.642892	0.639864
1049.882805	0.641388	0.645472	0.640850
1050.596280	0.641167	0.645412	0.640810
1051.309667	0.643050	0.645686	0.641949
1052.022968	0.642060	0.646633	0.641152
1052.736182	0.644395	0.647424	0.641511
1053.449309	0.644716	0.646846	0.643424
1054.162348	0.643218	0.648880	0.642494
1054.875300	0.644177	0.648322	0.643286
1055.588165	0.644928	0.648073	0.644524
1056.300943	0.644651	0.651477	0.642495
1057.013634	0.647650	0.650206	0.643971
1057.726238	0.646798	0.651779	0.644657
1058.438754	0.646771	0.650545	0.644880
1059.151182	0.647161	0.651275	0.643827
1059.863524	0.646878	0.650976	0.647686
1060.575778	0.648339	0.652042	0.647274
1061.287945	0.647421	0.655629	0.647037
1062.000024	0.651209	0.653732	0.648967
1062.712016	0.649301	0.654763	0.649349
1063.423920	0.649822	0.654941	0.650089
1064.135737	0.647642	0.655273	0.648164
1064.847466	0.649975	0.656031	0.647691
1065.559108	0.649863	0.654978	0.650348
1066.270662	0.651914	0.655476	0.648853
1066.982128	0.651677	0.656151	0.650201
1067.693507	0.650813	0.658473	0.652509
1068.404798	0.651875	0.657256	0.650139
1069.116001	0.651937	0.656496	0.650852
1069.827117	0.654692	0.657565	0.653326
1070.538145	0.652999	0.658590	0.650601
1071.249085	0.653935	0.659133	0.650904
1071.959937	0.652705	0.659695	0.652783
1072.670702	0.656707	0.661590	0.651746
1073.381378	0.655620	0.660395	0.650690
1074.091967	0.654074	0.657555	0.651626
1074.802468	0.652850	0.657257	0.654061
1075.512881	0.654509	0.660453	0.651001
1076.223205	0.655544	0.659531	0.651785
1076.933442	0.654198	0.660252	0.652219
1077.643591	0.652615	0.662044	0.654987
1078.353652	0.655347	0.657400	0.651439
1079.063624	0.655914	0.661969	0.653442
1079.773509	0.656320	0.659171	0.653104
1080.483305	0.656165	0.660713	0.651912
1081.193013	0.652456	0.660380	0.654269
1081.902633	0.652854	0.658736	0.653087
1082.612165	0.655783	0.660430	0.650875
1083.321608	0.655286	0.661265	0.652625
1084.030963	0.650922	0.658099	0.652441
1084.740230	0.654782	0.657787	0.649630
1085.449409	0.653527	0.658897	0.648971
1086.158499	0.651819	0.655511	0.648834
1086.867501	0.655250	0.659343	0.649214
1087.576414	0.654182	0.658613	0.651170
1088.285239	0.654753	0.659611	0.652631
1088.993975	0.651376	0.656143	0.650856
1089.702623	0.653775	0.657187	0.646627
1090.411182	0.649463	0.655593	0.650100
1091.119653	0.650074	0.654776	0.645646
1091.828035	0.651512	0.657922	0.642946
1092.536329	0.647738	0.651406	0.645010
1093.244534	0.648963	0.653767	0.643121
1093.952650	0.646521	0.653482	0.643266
1094.660677	0.648031	0.652129	0.646447
1095.368616	0.648696	0.649304	0.639858
1096.076466	0.646310	0.652407	0.643002
1096.784228	0.646689	0.653557	0.642613
1097.491900	0.645833	0.650269	0.636358
1098.199484	0.644450	0.646111	0.640558
1098.906978	0.639707	0.646011	0.637523
1099.614384	0.642677	0.645788	0.636537
1100.321701	0.640246	0.644139	0.636914
1101.028929	0.637310	0.644091	0.631334
1101.736068	0.636223	0.641335	0.635511
1102.443118	0.635792	0.638408	0.628944
1103.150079	0.636810	0.639360	0.631140
1103.856951	0.633942	0.635852	0.629487
1104.563734	0.633241	0.639204	0.627162
1105.270428	0.627545	0.633978	0.623402
1105.977032	0.628337	0.635021	0.626668
1106.683547	0.622605	0.631969	0.624812
1107.389974	0.620269	0.629349	0.617550
1108.096311	0.620555	0.626558	0.614090
1108.802558	0.615131	0.627210	0.615846
1109.508717	0.614262	0.620336	0.611978
1110.214786	0.612587	0.621747	0.607265
1110.920766	0.612732	0.620156	0.610487
1111.626656	0.609870	0.614496	0.607391
1112.332457	0.610153	0.613767	0.603405
1113.038169	0.605655	0.609172	0.599263
1113.743791	0.600614	0.607092	0.595922
1114.449324	0.596146	0.602509	0.592220
1115.154767	0.594880	0.598155	0.586755
1115.860120	0.587837	0.591799	0.581178
1116.565385	0.584583	0.590630	0.579678
1117.270559	0.580495	0.585904	0.579478
1117.975644	0.578549	0.582231	0.571429
1118.680639	0.573070	0.580406	0.564840
1119.385545	0.568322	0.573788	0.560873
1120.090361	0.566928	0.568506	0.557898
1120.795087	0.559882	0.567535	0.556162
1121.499723	0.556261	0.563064	0.549344
1122.204270	0.550599	0.556941	0.546703
