# Supplementary material for: Chiral plasmonic superlattices from template-assisted assembly of achiral nanoparticles
Source: Nat Commun. 2025 Feb 16;16:1687. doi: 10.1038/s41467-025-56999-0 (PMC11830766; doi:10.1038/s41467-025-56999-0)
Supplement: Supplementary file 3 — Source Data [file 41467_2025_56999_MOESM3_ESM.zip › source data/Suppl.Fig/Suppl. Fig. 23 different RI glass/32nm Ag RI1.5 LF.txt]

Wavelength (nm)	0_LCP	0_Linear	0_RCP
351.607006	0.567266	0.566089	0.599107
352.389528	0.573427	0.569457	0.589464
353.171988	0.574154	0.573407	0.589398
353.954387	0.570573	0.571696	0.589078
354.736724	0.587219	0.559034	0.579039
355.519000	0.564585	0.558956	0.567520
356.301214	0.566085	0.581081	0.593998
357.083367	0.583684	0.554570	0.608311
357.865459	0.583403	0.574091	0.588793
358.647489	0.589465	0.583478	0.591379
359.429457	0.569777	0.569930	0.591783
360.211364	0.571199	0.559689	0.587031
360.993209	0.561557	0.564322	0.583966
361.774993	0.582453	0.572148	0.600171
362.556715	0.575563	0.576114	0.582631
363.338375	0.574367	0.567523	0.590412
364.119973	0.584006	0.579299	0.598154
364.901510	0.590008	0.560669	0.573689
365.682985	0.579800	0.570960	0.582053
366.464398	0.593483	0.551037	0.586836
367.245750	0.561247	0.560842	0.576471
368.027039	0.554356	0.541791	0.574981
368.808267	0.572857	0.563235	0.574926
369.589432	0.560942	0.547210	0.565627
370.370536	0.551864	0.551994	0.580282
371.151578	0.560847	0.556241	0.578136
371.932558	0.551878	0.564926	0.557819
372.713475	0.571429	0.556511	0.555485
373.494331	0.572442	0.547261	0.559952
374.275125	0.553957	0.559096	0.576788
375.055856	0.570585	0.565646	0.567376
375.836525	0.553265	0.537412	0.567048
376.617133	0.558611	0.547261	0.572732
377.397677	0.547858	0.552849	0.564366
378.178160	0.545190	0.550693	0.557262
378.958581	0.550841	0.550602	0.549979
379.738939	0.551866	0.531794	0.553125
380.519235	0.552046	0.551911	0.547177
381.299469	0.551142	0.537851	0.565505
382.079640	0.539139	0.543334	0.544949
382.859749	0.538529	0.534054	0.551874
383.639795	0.538907	0.536680	0.549374
384.419779	0.545360	0.547082	0.550959
385.199701	0.536640	0.535208	0.538717
385.979560	0.537716	0.532258	0.542623
386.759356	0.540729	0.548823	0.544600
387.539090	0.536044	0.532123	0.539632
388.318762	0.531373	0.530090	0.536005
389.098370	0.539785	0.535298	0.542076
389.877917	0.531760	0.524501	0.535170
390.657400	0.531581	0.531306	0.534952
391.436821	0.528845	0.524628	0.528240
392.216179	0.524374	0.526439	0.536310
392.995474	0.530013	0.524002	0.527120
393.774707	0.530648	0.531921	0.529147
394.553877	0.523010	0.525538	0.521444
395.332984	0.525434	0.522365	0.518462
396.112028	0.520838	0.521908	0.518326
396.891009	0.520468	0.517847	0.524801
397.669927	0.523956	0.516436	0.519572
398.448783	0.520024	0.518010	0.519780
399.227575	0.519326	0.515838	0.512828
400.006304	0.517471	0.515585	0.520196
400.784971	0.517657	0.514268	0.515323
401.563574	0.516901	0.510197	0.510215
402.342115	0.514232	0.509459	0.510259
403.120592	0.513829	0.504450	0.504211
403.899006	0.510206	0.505005	0.505584
404.677357	0.507358	0.504109	0.504931
405.455644	0.504616	0.499764	0.503557
406.233869	0.508542	0.502080	0.502386
407.012030	0.502634	0.499535	0.497612
407.790128	0.501498	0.499281	0.499585
408.568163	0.498645	0.496105	0.498470
409.346134	0.497710	0.495288	0.495401
410.124042	0.498965	0.491767	0.492700
410.901887	0.495248	0.490764	0.492285
411.679668	0.497248	0.489891	0.487193
412.457386	0.492541	0.487436	0.487548
413.235040	0.495607	0.489082	0.485903
414.012631	0.491850	0.485122	0.484574
414.790158	0.489284	0.487562	0.481178
415.567622	0.488748	0.481451	0.482616
416.345022	0.487812	0.480581	0.482820
417.122359	0.484224	0.479274	0.477464
417.899632	0.482969	0.476533	0.479063
418.676841	0.482800	0.475999	0.475275
419.453987	0.481189	0.476686	0.474503
420.231069	0.481413	0.474979	0.470613
421.008087	0.484305	0.473534	0.472525
421.785041	0.480005	0.473671	0.470776
422.561932	0.480295	0.470930	0.465446
423.338759	0.477868	0.471326	0.467080
424.115522	0.476117	0.466278	0.466111
424.892221	0.475093	0.468753	0.462253
425.668856	0.474633	0.470294	0.466678
426.445428	0.475608	0.465652	0.463577
427.221935	0.472533	0.463251	0.459853
427.998378	0.471683	0.464158	0.461262
428.774758	0.470309	0.462810	0.455025
429.551073	0.467550	0.460994	0.458256
430.327324	0.468303	0.460159	0.456743
431.103511	0.468138	0.458662	0.455521
431.879634	0.466967	0.456199	0.454604
432.655693	0.463819	0.456083	0.451980
433.431688	0.460868	0.454366	0.452066
434.207618	0.461457	0.454107	0.450479
434.983484	0.458659	0.451615	0.447705
435.759286	0.458942	0.451253	0.449479
436.535024	0.457559	0.449599	0.446728
437.310697	0.457211	0.451034	0.445954
438.086306	0.455736	0.449507	0.441415
438.861851	0.454630	0.448856	0.441509
439.637331	0.452357	0.443135	0.441415
440.412747	0.451934	0.444976	0.439893
441.188099	0.449940	0.444036	0.438474
441.963385	0.450139	0.443022	0.439321
442.738608	0.446460	0.441454	0.437039
443.513766	0.446500	0.441460	0.435495
444.288859	0.445614	0.439452	0.434568
445.063888	0.443895	0.436431	0.430857
445.838852	0.441930	0.436701	0.429747
446.613751	0.440232	0.437954	0.431192
447.388586	0.439754	0.434934	0.428772
448.163356	0.438855	0.434042	0.429901
448.938061	0.439457	0.431074	0.426735
449.712702	0.437630	0.431510	0.425069
450.487278	0.435764	0.430465	0.423316
451.261789	0.433170	0.430390	0.424059
452.036235	0.432419	0.426211	0.420670
452.810616	0.431008	0.425014	0.422486
453.584932	0.431336	0.427048	0.418158
454.359184	0.428258	0.425134	0.418839
455.133370	0.429463	0.425581	0.417573
455.907492	0.427073	0.424174	0.416344
456.681548	0.427613	0.422550	0.414817
457.455540	0.424833	0.421786	0.414887
458.229466	0.424980	0.419673	0.414630
459.003327	0.424493	0.419276	0.413926
459.777124	0.422099	0.418533	0.413598
460.550855	0.421735	0.418062	0.413021
461.324521	0.421193	0.417084	0.412123
462.098121	0.420096	0.415443	0.410723
462.871657	0.419472	0.417193	0.411753
463.645127	0.419624	0.415580	0.408402
464.418532	0.417126	0.416184	0.409666
465.191871	0.416040	0.414221	0.409605
465.965146	0.416239	0.411588	0.409904
466.738355	0.414459	0.411685	0.407662
467.511498	0.414182	0.410582	0.406960
468.284576	0.412585	0.411825	0.407917
469.057589	0.413079	0.409974	0.406456
469.830536	0.411151	0.410342	0.406600
470.603418	0.409608	0.408422	0.405671
471.376234	0.410201	0.408104	0.406282
472.148985	0.408550	0.407234	0.407398
472.921670	0.409228	0.408605	0.406212
473.694289	0.407428	0.405351	0.405079
474.466843	0.405779	0.404834	0.405799
475.239331	0.404887	0.404406	0.407029
476.011753	0.403836	0.403400	0.405492
476.784110	0.401979	0.403512	0.405575
477.556401	0.402128	0.401896	0.405394
478.328626	0.400532	0.401868	0.406999
479.100785	0.399834	0.401898	0.406244
479.872879	0.398447	0.400738	0.405822
480.644906	0.397597	0.399054	0.405651
481.416868	0.396611	0.398723	0.405911
482.188764	0.394469	0.397057	0.406247
482.960594	0.394129	0.397777	0.407568
483.732358	0.392823	0.395736	0.407423
484.504056	0.392572	0.395213	0.407797
485.275688	0.390715	0.394707	0.406795
486.047254	0.389336	0.394071	0.407882
486.818753	0.388824	0.393372	0.408560
487.590187	0.386720	0.391985	0.408329
488.361555	0.387488	0.391833	0.408473
489.132856	0.386099	0.392324	0.408787
489.904091	0.384975	0.391140	0.408526
490.675260	0.383791	0.389666	0.410329
491.446363	0.383413	0.388765	0.410226
492.217399	0.382739	0.389562	0.411316
492.988369	0.382155	0.389030	0.411048
493.759273	0.381490	0.388705	0.411186
494.530111	0.380981	0.387645	0.412302
495.300882	0.379435	0.388174	0.412335
496.071586	0.379040	0.387952	0.413273
496.842224	0.379732	0.386934	0.414261
497.612796	0.380041	0.387575	0.414163
498.383301	0.380030	0.387710	0.415039
499.153740	0.379232	0.387787	0.415016
499.924112	0.379436	0.387000	0.416542
500.694418	0.378831	0.387540	0.416452
501.464657	0.379617	0.388604	0.417624
502.234829	0.379708	0.388876	0.418557
503.004935	0.380066	0.389150	0.418578
503.774974	0.380379	0.389582	0.420330
504.544946	0.382133	0.389867	0.420713
505.314852	0.383437	0.391284	0.420636
506.084690	0.383265	0.391248	0.422516
506.854462	0.384470	0.392560	0.422153
507.624168	0.385557	0.392494	0.423591
508.393806	0.386418	0.393421	0.424220
509.163377	0.387055	0.394773	0.425620
509.932882	0.387421	0.395873	0.426564
510.702319	0.390282	0.397310	0.427560
511.471690	0.391413	0.398939	0.428820
512.240994	0.392287	0.399272	0.430032
513.010230	0.394830	0.400825	0.430537
513.779400	0.395716	0.402958	0.432253
514.548502	0.397648	0.403350	0.432813
515.317537	0.399054	0.405514	0.434152
516.086506	0.400939	0.407131	0.434775
516.855407	0.402119	0.408515	0.436006
517.624241	0.403540	0.409991	0.437451
518.393007	0.405576	0.411495	0.438626
519.161707	0.407556	0.413225	0.439169
519.930339	0.409500	0.414100	0.440478
520.698904	0.411785	0.416077	0.441810
521.467401	0.411851	0.418011	0.442643
522.235832	0.415431	0.419919	0.443367
523.004194	0.416939	0.421283	0.446342
523.772490	0.419127	0.423177	0.446301
524.540718	0.420301	0.424418	0.447015
525.308878	0.422473	0.425631	0.448584
526.076971	0.423709	0.427446	0.449197
526.844997	0.426580	0.429820	0.450399
527.612955	0.427370	0.430675	0.451400
528.380845	0.429228	0.433177	0.453098
529.148668	0.431393	0.434269	0.454464
529.916423	0.432414	0.436425	0.454526
530.684111	0.434543	0.437333	0.456157
531.451731	0.436500	0.439049	0.457460
532.219283	0.438225	0.440732	0.458012
532.986767	0.440132	0.441767	0.459803
533.754184	0.441873	0.443451	0.459868
534.521533	0.443260	0.444302	0.460639
535.288814	0.444333	0.446240	0.461698
536.056027	0.445578	0.448270	0.463198
536.823172	0.447863	0.449799	0.464113
537.590250	0.449564	0.450693	0.465838
538.357259	0.450329	0.452257	0.465207
539.124201	0.452424	0.453681	0.466401
539.891074	0.453200	0.454955	0.467699
540.657880	0.454513	0.455889	0.467863
541.424617	0.456044	0.457045	0.469549
542.191287	0.457544	0.458163	0.470648
542.957888	0.458697	0.460427	0.470383
543.724421	0.460375	0.460682	0.471385
544.490886	0.460831	0.461850	0.472379
545.257283	0.462457	0.463031	0.472798
546.023612	0.463498	0.464173	0.474512
546.789872	0.464673	0.465913	0.474888
547.556064	0.465937	0.465983	0.475471
548.322188	0.467313	0.467951	0.475937
549.088244	0.467924	0.468600	0.476462
549.854231	0.469179	0.469548	0.477460
550.620150	0.470581	0.470040	0.478561
551.386000	0.470788	0.471308	0.478932
552.151782	0.472554	0.471911	0.479327
552.917496	0.473045	0.472729	0.479736
553.683141	0.474330	0.473845	0.481580
554.448717	0.474896	0.474626	0.481376
555.214225	0.475655	0.475628	0.481712
555.979665	0.476665	0.476614	0.482416
556.745036	0.477495	0.476824	0.483262
557.510338	0.478768	0.478190	0.483777
558.275572	0.479282	0.478982	0.483986
559.040737	0.480337	0.478959	0.484996
559.805833	0.481195	0.479686	0.484884
560.570860	0.482068	0.481250	0.486014
561.335819	0.483020	0.481667	0.485909
562.100709	0.483440	0.481748	0.485976
562.865530	0.484081	0.482255	0.487782
563.630283	0.484835	0.483410	0.487877
564.394966	0.485685	0.484106	0.488889
565.159581	0.486833	0.484477	0.488061
565.924126	0.487371	0.485145	0.488754
566.688603	0.487870	0.485778	0.489015
567.453011	0.489144	0.486373	0.489816
568.217349	0.489675	0.487518	0.489981
568.981619	0.490534	0.488056	0.491556
569.745820	0.491227	0.488583	0.491516
570.509951	0.491830	0.488998	0.491713
571.274014	0.492693	0.489600	0.492456
572.038007	0.493900	0.490091	0.492993
572.801931	0.494242	0.491506	0.493494
573.565786	0.494236	0.491819	0.493686
574.329572	0.495245	0.491902	0.493824
575.093288	0.496135	0.492937	0.495066
575.856935	0.496996	0.493644	0.496014
576.620513	0.497793	0.494282	0.496086
577.384021	0.498626	0.494525	0.496246
578.147460	0.498872	0.495064	0.497329
578.910830	0.499657	0.496046	0.497434
579.674131	0.500265	0.496316	0.498022
580.437361	0.501627	0.496816	0.499683
581.200523	0.502520	0.497226	0.499582
581.963615	0.502944	0.497943	0.500127
582.726637	0.503466	0.498940	0.501207
583.489590	0.504124	0.499063	0.501136
584.252473	0.504750	0.499643	0.501517
585.015287	0.506457	0.499973	0.501680
585.778031	0.506679	0.501226	0.502992
586.540705	0.507869	0.501015	0.502928
587.303309	0.507783	0.501850	0.503990
588.065844	0.508649	0.502093	0.503682
588.828309	0.509922	0.502480	0.505180
589.590705	0.510465	0.503049	0.505805
590.353030	0.511157	0.503616	0.505281
591.115286	0.512401	0.504521	0.506429
591.877472	0.512796	0.505262	0.507509
592.639588	0.513749	0.505603	0.508236
593.401634	0.514021	0.506188	0.508865
594.163610	0.515117	0.506742	0.508780
594.925516	0.516198	0.506858	0.509829
595.687352	0.516963	0.507527	0.510334
596.449118	0.517697	0.507378	0.511049
597.210814	0.518279	0.507995	0.511480
597.972440	0.519057	0.509193	0.511636
598.733996	0.520051	0.508400	0.512359
599.495482	0.520047	0.508785	0.512976
600.256898	0.520688	0.508788	0.514160
601.018243	0.521114	0.509737	0.513837
601.779518	0.521952	0.510211	0.515235
602.540723	0.522451	0.510215	0.514898
603.301858	0.522812	0.510746	0.515465
604.062922	0.523460	0.510507	0.515598
604.823916	0.523606	0.510484	0.516426
605.584840	0.523992	0.511238	0.516736
606.345693	0.524832	0.511376	0.518144
607.106476	0.524964	0.512008	0.518214
607.867188	0.525604	0.511736	0.518349
608.627830	0.525425	0.511985	0.518824
609.388402	0.525424	0.511921	0.519300
610.148902	0.525718	0.512360	0.519553
610.909333	0.526227	0.512559	0.520350
611.669693	0.526016	0.512380	0.520866
612.429982	0.525636	0.512302	0.520843
613.190200	0.526323	0.512414	0.522046
613.950348	0.526909	0.512675	0.522229
614.710425	0.526230	0.512603	0.522809
615.470432	0.526692	0.512630	0.523095
616.230368	0.526408	0.512599	0.523387
616.990233	0.526011	0.512924	0.524330
617.750027	0.526309	0.512876	0.525113
618.509750	0.525761	0.512872	0.525182
619.269403	0.525927	0.512941	0.526233
620.028984	0.525534	0.513493	0.526918
620.788495	0.525229	0.513093	0.527639
621.547935	0.525302	0.512891	0.528763
622.307304	0.524761	0.513415	0.529451
623.066601	0.524804	0.513407	0.530154
623.825828	0.523974	0.514136	0.530942
624.584984	0.524040	0.514504	0.532220
625.344069	0.523915	0.514143	0.532944
626.103082	0.523305	0.514159	0.533601
626.862025	0.522759	0.514341	0.535250
627.620896	0.522933	0.514617	0.535647
628.379696	0.522363	0.514549	0.536989
629.138425	0.521666	0.514608	0.538211
629.897083	0.521411	0.515394	0.539182
630.655669	0.521240	0.515198	0.540862
631.414184	0.520454	0.514984	0.541875
632.172628	0.519918	0.515462	0.542710
632.931000	0.519944	0.516042	0.543252
633.689301	0.518723	0.516442	0.544927
634.447531	0.517930	0.516056	0.545816
635.205689	0.517270	0.516365	0.546691
635.963776	0.516754	0.516200	0.548162
636.721791	0.515841	0.515705	0.548664
637.479735	0.514889	0.515605	0.549791
638.237607	0.513863	0.515596	0.549844
638.995408	0.512990	0.514728	0.550541
639.753137	0.510926	0.514433	0.550755
640.510794	0.509238	0.513714	0.551410
641.268380	0.507935	0.512941	0.551805
642.025894	0.505251	0.511588	0.551147
642.783336	0.503546	0.510164	0.551689
643.540707	0.501137	0.508849	0.550213
644.298006	0.498475	0.507794	0.549836
645.055233	0.495098	0.505664	0.548693
645.812388	0.492537	0.503911	0.547084
646.569471	0.489288	0.500819	0.545400
647.326483	0.485475	0.498259	0.544015
648.083423	0.481436	0.495361	0.541599
648.840290	0.478099	0.492623	0.539863
649.597086	0.473457	0.488991	0.537312
650.353810	0.469508	0.486128	0.534086
651.110461	0.464105	0.481481	0.530939
651.867041	0.459722	0.478027	0.527460
652.623549	0.454438	0.474187	0.523969
653.379984	0.449109	0.468695	0.520222
654.136348	0.443478	0.464300	0.516711
654.892639	0.437937	0.459536	0.512055
655.648858	0.432095	0.454368	0.507061
656.405005	0.425807	0.448629	0.502753
657.161080	0.419443	0.442439	0.497674
657.917082	0.413898	0.437291	0.492357
658.673012	0.407046	0.430970	0.487033
659.428870	0.399745	0.424905	0.481464
660.184655	0.393603	0.418412	0.475456
660.940368	0.387290	0.412082	0.468727
661.696009	0.380919	0.405211	0.462832
662.451577	0.373969	0.398867	0.456841
663.207073	0.367516	0.392280	0.450236
663.962496	0.360777	0.385045	0.443608
664.717847	0.354424	0.378218	0.436935
665.473125	0.347594	0.371085	0.429827
666.228331	0.341572	0.364476	0.422924
666.983464	0.335915	0.357707	0.415847
667.738525	0.329731	0.351326	0.408714
668.493512	0.323935	0.344582	0.402280
669.248428	0.318164	0.338048	0.394613
670.003270	0.312974	0.331563	0.386801
670.758040	0.307631	0.325312	0.379903
671.512737	0.302470	0.318782	0.372563
672.267361	0.297422	0.313058	0.364620
673.021912	0.292269	0.306994	0.357284
673.776391	0.287357	0.300945	0.349300
674.530797	0.282542	0.294581	0.341646
675.285129	0.278009	0.289215	0.333636
676.039389	0.273782	0.283506	0.325158
676.793576	0.268707	0.277983	0.316828
677.547690	0.264064	0.272111	0.308093
678.301731	0.259221	0.266194	0.299610
679.055699	0.254137	0.260335	0.291052
679.809594	0.249407	0.254642	0.282298
680.563415	0.244028	0.248558	0.272764
681.317164	0.239006	0.242380	0.263509
682.070840	0.233196	0.236272	0.254430
682.824442	0.227579	0.230249	0.244993
683.577971	0.221743	0.224026	0.235178
684.331427	0.215271	0.217454	0.225652
685.084809	0.208740	0.210737	0.215728
685.838119	0.202607	0.203865	0.206061
686.591355	0.196052	0.196926	0.196172
687.344518	0.189096	0.189963	0.186726
688.097607	0.182502	0.182868	0.177154
688.850623	0.175722	0.175986	0.167468
689.603565	0.168497	0.169113	0.158162
690.356434	0.161542	0.161820	0.148778
691.109230	0.154974	0.155184	0.140331
691.861952	0.148189	0.148366	0.131761
692.614601	0.141568	0.141670	0.123393
693.367176	0.135595	0.135132	0.115635
694.119677	0.129197	0.128549	0.107998
694.872105	0.123415	0.122352	0.100791
695.624459	0.117953	0.116404	0.094315
696.376740	0.112428	0.110919	0.087878
697.128947	0.107408	0.105312	0.081856
697.881080	0.102821	0.100176	0.076638
698.633139	0.098711	0.095223	0.071872
699.385125	0.095040	0.090946	0.067732
700.137036	0.091901	0.086663	0.063959
700.888874	0.088766	0.083192	0.061092
701.640638	0.086524	0.080086	0.058539
702.392329	0.084819	0.077083	0.056787
703.143945	0.083409	0.074954	0.055633
703.895487	0.082742	0.073175	0.055199
704.646956	0.082564	0.071952	0.055182
705.398350	0.083179	0.071070	0.055933
706.149670	0.084311	0.070859	0.057227
706.900916	0.085626	0.071328	0.059273
707.652089	0.087654	0.072079	0.062046
708.403187	0.090398	0.073399	0.065144
709.154211	0.093671	0.075496	0.068827
709.905161	0.097530	0.077946	0.073434
710.656036	0.101845	0.080666	0.078154
711.406837	0.106809	0.084268	0.083470
712.157565	0.112016	0.088183	0.089705
712.908217	0.117980	0.092823	0.096223
713.658796	0.124073	0.097870	0.103081
714.409300	0.130539	0.103132	0.110168
715.159730	0.137720	0.109005	0.117939
715.910086	0.145188	0.115411	0.126156
716.660367	0.153052	0.122130	0.134570
717.410573	0.161203	0.128967	0.143200
718.160705	0.169487	0.136421	0.152235
718.910763	0.177970	0.144162	0.161526
719.660746	0.186992	0.151823	0.170790
720.410655	0.195958	0.160287	0.180430
721.160489	0.205504	0.168715	0.190443
721.910248	0.215025	0.177455	0.200422
722.659933	0.224537	0.186579	0.210598
723.409543	0.234170	0.195368	0.221000
724.159079	0.243709	0.204828	0.231087
724.908539	0.253697	0.214096	0.241611
725.657925	0.263452	0.223506	0.251985
726.407237	0.273702	0.233354	0.261974
727.156473	0.283198	0.243041	0.272366
727.905635	0.292866	0.252628	0.282277
728.654721	0.302897	0.262391	0.293172
729.403733	0.313514	0.272221	0.303037
730.152670	0.322698	0.282101	0.313133
730.901532	0.332852	0.291589	0.323654
731.650319	0.342352	0.301394	0.333520
732.399031	0.351896	0.311046	0.343354
733.147668	0.360989	0.320469	0.353145
733.896230	0.370873	0.330189	0.362478
734.644717	0.380097	0.339996	0.372320
735.393129	0.389474	0.348943	0.382336
736.141466	0.398320	0.358506	0.391347
736.889727	0.406923	0.367200	0.399993
737.637913	0.416195	0.376889	0.409162
738.386024	0.425087	0.385846	0.418512
739.134060	0.433680	0.394448	0.426715
739.882021	0.441857	0.404072	0.436168
740.629906	0.449817	0.412615	0.444178
741.377716	0.458219	0.420430	0.452671
742.125451	0.466092	0.428831	0.460878
742.873110	0.474387	0.437041	0.468745
743.620694	0.481323	0.445704	0.476009
744.368202	0.488750	0.453095	0.484075
745.115635	0.496308	0.461465	0.491458
745.862993	0.503111	0.468224	0.499230
746.610275	0.510641	0.476046	0.506641
747.357481	0.518005	0.483973	0.513918
748.104612	0.524371	0.491701	0.520873
748.851667	0.531504	0.498743	0.527977
749.598647	0.538072	0.505960	0.534431
750.345551	0.544480	0.512137	0.540714
751.092379	0.550474	0.518844	0.546496
751.839132	0.555881	0.525186	0.553279
752.585809	0.562161	0.532185	0.558692
753.332410	0.568991	0.538690	0.564721
754.078935	0.574384	0.545290	0.571436
754.825385	0.580236	0.551227	0.577312
755.571758	0.585644	0.556948	0.582515
756.318056	0.591853	0.563633	0.588146
757.064278	0.597091	0.568824	0.594126
757.810424	0.601599	0.574537	0.598508
758.556494	0.606840	0.579492	0.604195
759.302488	0.611575	0.585266	0.608158
760.048406	0.616746	0.589874	0.613454
760.794248	0.621335	0.595479	0.619239
761.540013	0.625558	0.600986	0.623680
762.285703	0.630535	0.606155	0.628496
763.031317	0.634699	0.610653	0.632384
763.776854	0.639390	0.615229	0.637124
764.522316	0.643271	0.619958	0.641041
765.267701	0.648292	0.625057	0.646199
766.013010	0.651850	0.628655	0.650284
766.758242	0.656360	0.633397	0.653851
767.503399	0.659695	0.637356	0.658183
768.248479	0.663627	0.641878	0.661624
768.993482	0.667113	0.645602	0.664309
769.738410	0.670478	0.650093	0.668714
770.483260	0.675009	0.654534	0.673152
771.228035	0.678123	0.658406	0.676151
771.972733	0.681467	0.662114	0.680131
772.717355	0.684097	0.665160	0.682311
773.461900	0.687178	0.669217	0.686252
774.206368	0.690974	0.672605	0.690632
774.950760	0.693895	0.676525	0.693926
775.695075	0.697592	0.680302	0.695893
776.439314	0.700787	0.682799	0.699795
777.183476	0.703633	0.685018	0.702113
777.927562	0.706415	0.688515	0.705148
778.671570	0.709995	0.692674	0.708706
779.415502	0.712172	0.695208	0.711050
780.159357	0.715805	0.699013	0.714444
780.903136	0.718115	0.701952	0.716518
781.646837	0.720287	0.705198	0.718463
782.390462	0.723488	0.708340	0.721330
783.134010	0.726497	0.709643	0.725322
783.877481	0.727968	0.713161	0.727042
784.620875	0.729929	0.716454	0.729886
785.364192	0.732494	0.719620	0.731966
786.107433	0.735360	0.721072	0.733092
786.850596	0.737785	0.723945	0.736080
787.593682	0.740338	0.726257	0.739013
788.336691	0.743045	0.728659	0.742133
789.079623	0.744855	0.731161	0.743960
789.822478	0.747351	0.733414	0.746051
790.565255	0.749043	0.735661	0.747768
791.307956	0.751053	0.738781	0.749521
792.050579	0.753337	0.740756	0.752111
792.793126	0.754952	0.743286	0.754353
793.535594	0.756637	0.745088	0.756382
794.277986	0.758244	0.747467	0.757872
795.020300	0.760075	0.748557	0.759591
795.762537	0.762651	0.750415	0.762418
796.504697	0.764976	0.752890	0.764715
797.246779	0.765462	0.754465	0.765522
797.988784	0.767675	0.756792	0.766448
798.730711	0.769184	0.758262	0.768575
799.472561	0.771608	0.760590	0.769995
800.214333	0.773540	0.761834	0.772164
800.956028	0.774850	0.764273	0.774300
801.697645	0.775776	0.766462	0.775317
802.439185	0.776667	0.767850	0.777300
803.180647	0.779312	0.769792	0.778996
803.922032	0.781580	0.770685	0.780391
804.663338	0.782513	0.773353	0.782015
805.404567	0.784070	0.774556	0.784027
806.145719	0.785172	0.775416	0.784516
806.886792	0.785110	0.777701	0.785335
807.627788	0.787464	0.778319	0.786741
808.368706	0.789446	0.779938	0.788913
809.109546	0.791463	0.782391	0.790267
809.850309	0.791321	0.783645	0.790925
810.590993	0.793800	0.784661	0.793310
811.331600	0.795486	0.786572	0.795411
812.072128	0.794066	0.787734	0.796644
812.812579	0.796177	0.788252	0.796665
813.552951	0.797183	0.790216	0.797960
814.293246	0.799516	0.791468	0.799962
815.033462	0.801205	0.791983	0.800519
815.773601	0.801704	0.793723	0.801106
816.513661	0.802083	0.794607	0.802879
817.253643	0.802787	0.795287	0.802818
817.993547	0.804127	0.797027	0.804103
818.733373	0.806222	0.798701	0.805940
819.473121	0.808077	0.800049	0.806441
820.212790	0.809458	0.800977	0.808488
820.952381	0.808727	0.801652	0.810662
821.691894	0.809809	0.803505	0.810967
822.431329	0.811479	0.804662	0.811214
823.170685	0.813489	0.805775	0.812143
823.909962	0.814091	0.807528	0.812504
824.649162	0.814786	0.807964	0.813990
825.388283	0.815318	0.808997	0.815358
826.127325	0.816982	0.810387	0.816337
826.866289	0.816314	0.810098	0.816377
827.605174	0.818272	0.811661	0.817215
828.343981	0.818839	0.812087	0.818881
829.082710	0.819649	0.812939	0.820057
829.821359	0.820739	0.814463	0.821172
830.559930	0.820669	0.815583	0.821037
831.298423	0.822175	0.816065	0.820873
832.036836	0.821889	0.817415	0.823064
832.775171	0.822645	0.818376	0.823674
833.513427	0.825280	0.818743	0.823407
834.251605	0.825413	0.820199	0.824562
834.989704	0.826952	0.820092	0.825579
835.727723	0.826897	0.822237	0.827068
836.465664	0.828827	0.822638	0.827130
837.203526	0.829252	0.823839	0.829230
837.941310	0.828615	0.824936	0.828854
838.679014	0.830189	0.825288	0.829710
839.416639	0.832147	0.825862	0.830342
840.154185	0.831356	0.826829	0.831353
840.891653	0.831845	0.826582	0.830751
841.629041	0.833669	0.828114	0.832754
842.366350	0.834027	0.828278	0.832971
843.103580	0.834757	0.829821	0.834198
843.840731	0.835175	0.830639	0.833720
844.577803	0.836290	0.831613	0.834428
845.314795	0.835958	0.830878	0.835788
846.051709	0.837575	0.831770	0.837564
846.788543	0.837849	0.833166	0.837545
847.525298	0.837385	0.833564	0.838043
848.261973	0.838496	0.834194	0.838782
848.998570	0.839080	0.836200	0.838763
849.735087	0.840232	0.835027	0.840052
850.471524	0.840082	0.836122	0.841064
851.207882	0.840702	0.836918	0.840948
851.944161	0.841447	0.837589	0.841362
852.680360	0.841991	0.838465	0.842540
853.416480	0.842546	0.837430	0.843124
854.152520	0.842230	0.838942	0.844139
854.888481	0.844663	0.840193	0.845501
855.624362	0.845587	0.840249	0.844670
856.360163	0.843961	0.841525	0.845398
857.095885	0.845845	0.842249	0.844664
857.831527	0.845455	0.843250	0.846185
858.567090	0.847299	0.842378	0.847172
859.302573	0.846303	0.843517	0.845727
860.037976	0.847977	0.843338	0.847805
860.773299	0.847094	0.844354	0.847571
861.508543	0.847761	0.844972	0.849750
862.243706	0.848747	0.843563	0.849311
862.978790	0.848587	0.845963	0.848683
863.713794	0.849373	0.846581	0.848756
864.448718	0.850530	0.846386	0.850507
865.183563	0.851304	0.845777	0.849765
865.918327	0.851081	0.848915	0.851005
866.653011	0.852144	0.848736	0.852246
867.387615	0.852597	0.849041	0.852436
868.122139	0.852636	0.848948	0.851285
868.856584	0.854175	0.848925	0.853108
869.590948	0.853895	0.850498	0.853783
870.325232	0.853003	0.850612	0.853524
871.059435	0.853742	0.851022	0.853848
871.793559	0.854488	0.851780	0.853749
872.527602	0.854536	0.851602	0.854663
873.261565	0.855251	0.852713	0.855088
873.995448	0.855149	0.853378	0.854768
874.729251	0.857530	0.854190	0.856957
875.462973	0.856862	0.852738	0.855101
876.196615	0.857976	0.853614	0.856477
876.930177	0.857627	0.853995	0.857992
877.663658	0.858271	0.855540	0.857187
878.397058	0.857296	0.855368	0.857872
879.130379	0.858268	0.854954	0.857913
879.863619	0.860248	0.855754	0.858113
880.596778	0.858952	0.856216	0.857388
881.329857	0.859339	0.856981	0.858987
882.062855	0.859000	0.858051	0.860424
882.795772	0.860101	0.858853	0.860002
883.528609	0.860336	0.859008	0.862059
884.261366	0.860330	0.859103	0.861630
884.994041	0.861751	0.858498	0.861680
885.726636	0.861865	0.859364	0.860975
886.459150	0.861621	0.860255	0.861556
887.191584	0.863206	0.860709	0.862019
887.923937	0.863282	0.860763	0.862888
888.656209	0.863042	0.861455	0.863776
889.388400	0.863539	0.861685	0.862105
890.120510	0.863761	0.861175	0.864308
890.852539	0.864016	0.861733	0.863548
891.584487	0.863456	0.861797	0.864373
892.316355	0.863460	0.862202	0.863324
893.048141	0.865175	0.862791	0.864697
893.779847	0.865532	0.862493	0.864100
894.511471	0.865258	0.863828	0.865449
895.243014	0.866365	0.863034	0.865247
895.974477	0.866388	0.863275	0.865217
896.705858	0.865720	0.863378	0.865904
897.437158	0.867164	0.864157	0.864761
898.168376	0.866241	0.866103	0.866250
898.899514	0.867982	0.864637	0.866253
899.630570	0.868006	0.865155	0.867179
900.361546	0.868938	0.866324	0.867166
901.092439	0.868981	0.865994	0.867775
901.823252	0.868564	0.865331	0.868009
902.553983	0.868154	0.867428	0.867938
903.284633	0.868498	0.866801	0.867847
904.015201	0.867818	0.866182	0.868107
904.745689	0.868607	0.865718	0.868086
905.476094	0.868613	0.867115	0.868574
906.206418	0.870304	0.866553	0.868786
906.936661	0.870440	0.866861	0.869751
907.666822	0.869964	0.868325	0.868632
908.396901	0.869517	0.867333	0.870680
909.126899	0.869939	0.867939	0.870562
909.856816	0.869168	0.869013	0.871270
910.586650	0.871519	0.869715	0.870704
911.316403	0.872652	0.869158	0.871269
912.046075	0.869832	0.869592	0.871262
912.775664	0.870703	0.868946	0.871418
913.505172	0.872395	0.869429	0.871641
914.234598	0.870757	0.869533	0.871863
914.963943	0.871069	0.869812	0.873392
915.693205	0.871210	0.869853	0.872304
916.422386	0.872715	0.869567	0.873158
917.151484	0.871972	0.870692	0.872276
917.880501	0.872691	0.869768	0.872485
918.609436	0.873489	0.869975	0.872789
919.338289	0.872128	0.871404	0.872413
920.067060	0.874466	0.871427	0.873282
920.795748	0.872962	0.871966	0.873438
921.524355	0.873350	0.872817	0.873179
922.252880	0.874112	0.872003	0.872982
922.981323	0.875461	0.872696	0.873115
923.709683	0.874576	0.873519	0.875023
924.437961	0.875185	0.873971	0.874472
925.166157	0.875208	0.874279	0.874265
925.894271	0.875519	0.873340	0.875569
926.622303	0.874783	0.872615	0.875492
927.350252	0.875570	0.874193	0.875255
928.078119	0.877562	0.872995	0.875058
928.805904	0.875194	0.874322	0.875079
929.533606	0.876112	0.873233	0.875410
930.261226	0.875913	0.874607	0.875765
930.988764	0.875681	0.874836	0.875609
931.716219	0.877494	0.874593	0.876348
932.443592	0.875504	0.874218	0.876042
933.170882	0.875435	0.875319	0.875909
933.898090	0.876374	0.874256	0.876777
934.625215	0.876175	0.875023	0.876184
935.352257	0.877045	0.875921	0.876706
936.079217	0.876842	0.876064	0.875823
936.806095	0.877416	0.876331	0.876788
937.532889	0.877250	0.876890	0.876652
938.259601	0.877213	0.876447	0.878137
938.986230	0.877679	0.877109	0.877467
939.712777	0.877861	0.876604	0.876469
940.439241	0.878281	0.876494	0.877728
941.165622	0.878810	0.876383	0.878571
941.891920	0.877835	0.877115	0.878247
942.618135	0.878172	0.877517	0.877712
943.344267	0.879362	0.877911	0.878470
944.070317	0.879234	0.877892	0.879971
944.796283	0.879761	0.877769	0.880112
945.522167	0.879521	0.877079	0.878652
946.247967	0.879861	0.877665	0.877555
946.973685	0.879368	0.877980	0.878662
947.699319	0.879744	0.878932	0.879468
948.424871	0.879935	0.877905	0.880542
949.150339	0.880451	0.879067	0.880160
949.875724	0.881779	0.879335	0.881081
950.601026	0.880045	0.879149	0.880539
951.326245	0.880089	0.878854	0.881354
952.051381	0.879719	0.878600	0.882541
952.776433	0.880507	0.879174	0.881521
953.501402	0.880561	0.878906	0.880025
954.226288	0.881481	0.878797	0.881977
954.951091	0.881513	0.879001	0.880493
955.675810	0.881463	0.880060	0.880132
956.400446	0.881408	0.880219	0.880532
957.124998	0.881516	0.880030	0.880235
957.849467	0.883245	0.881214	0.880866
958.573852	0.882386	0.879741	0.882098
959.298154	0.882481	0.879799	0.882313
960.022373	0.882657	0.880578	0.881525
960.746508	0.881620	0.879754	0.881022
961.470559	0.881628	0.881696	0.881636
962.194527	0.882187	0.881215	0.881977
962.918411	0.883018	0.882241	0.882948
963.642212	0.883585	0.881912	0.882909
964.365929	0.882335	0.882356	0.882656
965.089562	0.883968	0.882248	0.882675
965.813111	0.883473	0.882823	0.882308
966.536577	0.882345	0.880769	0.882440
967.259958	0.883150	0.882379	0.882173
967.983256	0.883936	0.880696	0.882588
968.706471	0.882436	0.880849	0.881474
969.429601	0.883893	0.881134	0.882380
970.152647	0.883802	0.882411	0.883314
970.875610	0.883015	0.882503	0.882753
971.598488	0.883430	0.881833	0.883733
972.321283	0.884815	0.883141	0.884112
973.043993	0.885040	0.881880	0.883772
973.766620	0.884665	0.883183	0.883055
974.489162	0.885471	0.882284	0.884212
975.211620	0.883621	0.881754	0.882876
975.933995	0.883864	0.881585	0.882986
976.656285	0.882587	0.882079	0.882516
977.378490	0.884367	0.882103	0.883924
978.100612	0.883550	0.882690	0.883458
978.822649	0.884899	0.882438	0.882580
979.544603	0.885195	0.883340	0.883871
980.266471	0.883969	0.882795	0.883471
980.988256	0.883904	0.883211	0.884676
981.709956	0.884757	0.884327	0.885250
982.431572	0.883253	0.883192	0.883665
983.153103	0.885417	0.882163	0.884996
983.874550	0.884954	0.881078	0.884419
984.595913	0.884801	0.883782	0.884390
985.317191	0.883923	0.883312	0.885491
986.038385	0.884445	0.882475	0.885370
986.759494	0.884644	0.883179	0.884242
987.480518	0.884774	0.883038	0.883100
988.201458	0.885582	0.884030	0.884492
988.922313	0.884987	0.884169	0.885741
989.643084	0.884642	0.884885	0.883558
990.363770	0.883676	0.884967	0.884802
991.084371	0.884460	0.885246	0.882785
991.804888	0.884809	0.883201	0.884222
992.525319	0.883733	0.885229	0.884365
993.245666	0.883381	0.884438	0.885916
993.965928	0.884968	0.884637	0.885303
994.686106	0.884718	0.884843	0.886013
995.406198	0.885524	0.884035	0.884540
996.126206	0.884063	0.885844	0.884618
996.846128	0.885584	0.885150	0.884240
997.565966	0.885468	0.886599	0.885690
998.285719	0.884687	0.885393	0.885709
999.005386	0.885871	0.885566	0.886152
999.724969	0.885396	0.885605	0.886212
1000.444467	0.886739	0.883818	0.885151
1001.163879	0.884561	0.885309	0.886147
1001.883207	0.886009	0.884299	0.886528
1002.602449	0.886430	0.884845	0.884471
1003.321606	0.886295	0.884430	0.886073
1004.040678	0.885824	0.885259	0.885370
1004.759665	0.887056	0.885620	0.885985
1005.478566	0.884230	0.886415	0.885379
1006.197382	0.885415	0.884458	0.885416
1006.916113	0.885414	0.885508	0.886662
1007.634758	0.884641	0.885149	0.885157
1008.353319	0.885351	0.885294	0.886324
1009.071793	0.885547	0.886798	0.885647
1009.790183	0.884797	0.886886	0.885915
1010.508486	0.885698	0.884626	0.885907
1011.226705	0.886753	0.884878	0.887671
1011.944838	0.885656	0.887293	0.885198
1012.662885	0.886125	0.885470	0.886072
1013.380847	0.885520	0.886573	0.884490
1014.098723	0.886648	0.885473	0.886037
1014.816514	0.884958	0.884900	0.885938
1015.534219	0.885519	0.884871	0.885947
1016.251838	0.886810	0.884677	0.885509
1016.969372	0.885874	0.886971	0.884601
1017.686820	0.887271	0.885172	0.884923
1018.404182	0.887020	0.885205	0.885556
1019.121458	0.886142	0.885577	0.885361
1019.838649	0.886715	0.885521	0.884511
1020.555753	0.886488	0.886139	0.886983
1021.272772	0.887395	0.885532	0.886670
1021.989705	0.886386	0.887426	0.885309
1022.706552	0.886395	0.886621	0.886170
1023.423313	0.887016	0.886506	0.885482
1024.139988	0.887374	0.885991	0.884414
1024.856578	0.885988	0.886985	0.882613
1025.573081	0.888059	0.884932	0.885992
1026.289498	0.885147	0.884417	0.885446
1027.005829	0.887587	0.886003	0.885439
1027.722074	0.884909	0.885312	0.884121
1028.438232	0.884962	0.886738	0.885792
1029.154305	0.886864	0.886473	0.886441
1029.870291	0.884647	0.886213	0.886555
1030.586192	0.886600	0.883731	0.884825
1031.302005	0.884293	0.886301	0.886173
1032.017733	0.885697	0.885258	0.885595
1032.733374	0.885815	0.886167	0.886136
1033.448929	0.885446	0.885055	0.885779
1034.164398	0.886986	0.883615	0.883295
1034.879780	0.884280	0.885691	0.882939
1035.595076	0.884552	0.885082	0.884218
1036.310286	0.884680	0.883055	0.884999
1037.025409	0.885495	0.886096	0.884979
1037.740445	0.884324	0.883046	0.883685
1038.455395	0.885666	0.884842	0.882817
1039.170259	0.883152	0.882967	0.884108
1039.885035	0.880758	0.885431	0.883918
1040.599726	0.885252	0.884912	0.882128
1041.314329	0.884785	0.883516	0.882268
1042.028846	0.883983	0.883886	0.884161
1042.743276	0.883786	0.884064	0.885975
1043.457620	0.883296	0.883347	0.884820
1044.171877	0.885109	0.883100	0.882048
1044.886047	0.884530	0.882848	0.882907
1045.600130	0.882816	0.883590	0.883111
1046.314126	0.881797	0.882622	0.880306
1047.028036	0.884708	0.883889	0.884200
1047.741858	0.883736	0.883043	0.882305
1048.455594	0.882043	0.883706	0.882765
1049.169243	0.885178	0.883413	0.881869
1049.882805	0.883928	0.881772	0.883251
1050.596280	0.883478	0.882027	0.881801
1051.309667	0.883549	0.884248	0.882016
1052.022968	0.881941	0.882597	0.883974
1052.736182	0.882149	0.880977	0.882767
1053.449309	0.884447	0.880688	0.881327
1054.162348	0.882840	0.882743	0.882513
1054.875300	0.880511	0.880839	0.880551
1055.588165	0.881376	0.880790	0.880343
1056.300943	0.880177	0.881880	0.881248
1057.013634	0.879969	0.882534	0.880892
1057.726238	0.880945	0.879294	0.879449
1058.438754	0.880036	0.878927	0.880420
1059.151182	0.878619	0.880781	0.880024
1059.863524	0.878257	0.880754	0.878858
1060.575778	0.877844	0.878946	0.878936
1061.287945	0.878581	0.878023	0.879598
1062.000024	0.881346	0.879018	0.876274
1062.712016	0.877759	0.882552	0.879065
1063.423920	0.877593	0.879846	0.878801
1064.135737	0.877582	0.878664	0.881359
1064.847466	0.878697	0.879465	0.881385
1065.559108	0.879203	0.876720	0.876144
1066.270662	0.876348	0.876103	0.875100
1066.982128	0.878924	0.875483	0.877772
1067.693507	0.877138	0.876880	0.876058
1068.404798	0.879136	0.876974	0.874601
1069.116001	0.875842	0.877257	0.875451
1069.827117	0.874157	0.878236	0.877047
1070.538145	0.875354	0.875316	0.877037
1071.249085	0.877587	0.877181	0.877748
1071.959937	0.872863	0.876720	0.873721
1072.670702	0.873618	0.877812	0.875843
1073.381378	0.877185	0.873561	0.878087
1074.091967	0.873720	0.873099	0.875264
1074.802468	0.873688	0.874342	0.872316
1075.512881	0.874508	0.870969	0.874989
1076.223205	0.871505	0.873086	0.874394
1076.933442	0.871872	0.869575	0.875762
1077.643591	0.873538	0.873826	0.872531
1078.353652	0.870775	0.875294	0.874211
1079.063624	0.873057	0.872244	0.876441
1079.773509	0.869429	0.872014	0.874161
1080.483305	0.867512	0.877031	0.873405
1081.193013	0.871697	0.872730	0.874257
1081.902633	0.871621	0.870871	0.873409
1082.612165	0.873194	0.869966	0.871916
1083.321608	0.872316	0.871761	0.868124
1084.030963	0.867696	0.869285	0.871617
1084.740230	0.868087	0.868779	0.870026
1085.449409	0.866509	0.868522	0.869540
1086.158499	0.866492	0.869261	0.866978
1086.867501	0.866187	0.867063	0.867108
1087.576414	0.866968	0.869601	0.867581
1088.285239	0.867122	0.866180	0.867632
1088.993975	0.864903	0.868738	0.866245
1089.702623	0.862511	0.862042	0.867510
1090.411182	0.866840	0.861442	0.866952
1091.119653	0.860468	0.864627	0.861624
1091.828035	0.862023	0.864006	0.865499
1092.536329	0.859903	0.859349	0.864012
1093.244534	0.862398	0.860789	0.857811
1093.952650	0.857844	0.861987	0.858823
1094.660677	0.853950	0.856883	0.859949
1095.368616	0.857581	0.861127	0.856738
1096.076466	0.853855	0.857614	0.859912
1096.784228	0.857907	0.856674	0.861231
1097.491900	0.851190	0.853266	0.853177
1098.199484	0.850815	0.857889	0.853278
1098.906978	0.852114	0.852532	0.850382
1099.614384	0.850530	0.851727	0.850631
1100.321701	0.849827	0.849815	0.845465
1101.028929	0.848742	0.847413	0.844091
1101.736068	0.844004	0.845689	0.845533
1102.443118	0.839797	0.846231	0.841962
1103.150079	0.836941	0.842966	0.838906
1103.856951	0.841151	0.841203	0.839829
1104.563734	0.837834	0.836008	0.832923
1105.270428	0.837157	0.842074	0.831599
1105.977032	0.833476	0.831743	0.835949
1106.683547	0.829302	0.829262	0.829031
1107.389974	0.823671	0.825714	0.827111
1108.096311	0.822148	0.823242	0.822068
1108.802558	0.819688	0.822875	0.816092
1109.508717	0.812252	0.812635	0.813294
1110.214786	0.807472	0.811061	0.812761
1110.920766	0.807041	0.807131	0.806916
1111.626656	0.801001	0.805383	0.806705
1112.332457	0.799684	0.800206	0.801564
1113.038169	0.794579	0.792926	0.796884
1113.743791	0.789141	0.789602	0.795193
1114.449324	0.783953	0.782485	0.790188
1115.154767	0.776412	0.778600	0.784897
1115.860120	0.771193	0.781114	0.774389
1116.565385	0.765800	0.766999	0.765544
1117.270559	0.761497	0.757946	0.757186
1117.975644	0.748193	0.755110	0.760366
1118.680639	0.747270	0.749319	0.747530
1119.385545	0.745661	0.743712	0.744899
1120.090361	0.745465	0.736875	0.741231
1120.795087	0.737013	0.736361	0.736031
1121.499723	0.725990	0.729239	0.724013
1122.204270	0.719527	0.725406	0.717186
