# Supplementary material for: Chiral plasmonic superlattices from template-assisted assembly of achiral nanoparticles
Source: Nat Commun. 2025 Feb 16;16:1687. doi: 10.1038/s41467-025-56999-0 (PMC11830766; doi:10.1038/s41467-025-56999-0)
Supplement: Supplementary file 3 — Source Data [file 41467_2025_56999_MOESM3_ESM.zip › source data/Suppl.Fig/Suppl. Fig. 23 different RI glass/32nm Ag RI1.6 LF.txt]

Wavelength (nm)	0_LCP	0_Linear	0_RCP
351.607006	0.533847	0.553522	0.536871
352.389528	0.552472	0.542293	0.542601
353.171988	0.581946	0.555251	0.522546
353.954387	0.526225	0.528838	0.532185
354.736724	0.527039	0.536919	0.555757
355.519000	0.568042	0.530886	0.540998
356.301214	0.533446	0.527145	0.546986
357.083367	0.549236	0.551167	0.550737
357.865459	0.545608	0.541557	0.529412
358.647489	0.543168	0.537511	0.532751
359.429457	0.533666	0.550044	0.547395
360.211364	0.549367	0.525862	0.534188
360.993209	0.534413	0.541166	0.532149
361.774993	0.521982	0.531624	0.537148
362.556715	0.533495	0.559727	0.529070
363.338375	0.538156	0.549747	0.547044
364.119973	0.541634	0.524042	0.570578
364.901510	0.527090	0.546589	0.536290
365.682985	0.524603	0.544861	0.541371
366.464398	0.535147	0.541895	0.546549
367.245750	0.545249	0.545095	0.542479
368.027039	0.519629	0.542347	0.546088
368.808267	0.521086	0.522365	0.552950
369.589432	0.523644	0.543510	0.528164
370.370536	0.536619	0.538352	0.542674
371.151578	0.527249	0.548939	0.553771
371.932558	0.540025	0.531956	0.526974
372.713475	0.535028	0.519255	0.551504
373.494331	0.539365	0.535908	0.522506
374.275125	0.521884	0.522216	0.540323
375.055856	0.532655	0.529219	0.521041
375.836525	0.531391	0.531871	0.520082
376.617133	0.526696	0.527832	0.520439
377.397677	0.539819	0.514874	0.537957
378.178160	0.526316	0.515672	0.516115
378.958581	0.518845	0.526078	0.519800
379.738939	0.511855	0.518757	0.530524
380.519235	0.533021	0.505891	0.528401
381.299469	0.531667	0.521782	0.525489
382.079640	0.515737	0.514811	0.526333
382.859749	0.508484	0.516877	0.524104
383.639795	0.515612	0.514294	0.520708
384.419779	0.516353	0.527785	0.515862
385.199701	0.516105	0.510293	0.523834
385.979560	0.510920	0.513860	0.516743
386.759356	0.507430	0.516681	0.517796
387.539090	0.510073	0.505503	0.518773
388.318762	0.514660	0.516660	0.521041
389.098370	0.511433	0.514307	0.516673
389.877917	0.514405	0.504611	0.516514
390.657400	0.513384	0.507480	0.515037
391.436821	0.512475	0.511074	0.518555
392.216179	0.514956	0.512188	0.511406
392.995474	0.507494	0.509853	0.517180
393.774707	0.508973	0.512810	0.516763
394.553877	0.510369	0.510029	0.509843
395.332984	0.510589	0.505105	0.511471
396.112028	0.508701	0.500511	0.511619
396.891009	0.507031	0.502176	0.511083
397.669927	0.513318	0.509319	0.505878
398.448783	0.507759	0.497436	0.505535
399.227575	0.503835	0.498962	0.513733
400.006304	0.503393	0.504633	0.504148
400.784971	0.500889	0.504415	0.505687
401.563574	0.503144	0.504097	0.502245
402.342115	0.505770	0.501623	0.499916
403.120592	0.499570	0.492508	0.506920
403.899006	0.502666	0.500659	0.500429
404.677357	0.497705	0.499439	0.501314
405.455644	0.500902	0.492195	0.498061
406.233869	0.497539	0.494314	0.497689
407.012030	0.497936	0.495322	0.497542
407.790128	0.495543	0.491646	0.493462
408.568163	0.494869	0.494913	0.492692
409.346134	0.495907	0.490231	0.493427
410.124042	0.491084	0.488187	0.488233
410.901887	0.492599	0.485549	0.488134
411.679668	0.487717	0.481844	0.488946
412.457386	0.488073	0.487253	0.484078
413.235040	0.483907	0.484203	0.483079
414.012631	0.485119	0.481220	0.483527
414.790158	0.488261	0.479520	0.477335
415.567622	0.484891	0.475684	0.479101
416.345022	0.481104	0.475416	0.472627
417.122359	0.480064	0.476240	0.476243
417.899632	0.481469	0.471851	0.471895
418.676841	0.478568	0.472099	0.468818
419.453987	0.475402	0.473171	0.466399
420.231069	0.473958	0.464889	0.464467
421.008087	0.476830	0.465270	0.466272
421.785041	0.471880	0.463906	0.459657
422.561932	0.470331	0.465241	0.462565
423.338759	0.468351	0.457905	0.459290
424.115522	0.461455	0.461415	0.458268
424.892221	0.467054	0.459380	0.455218
425.668856	0.465817	0.457661	0.455664
426.445428	0.464011	0.455756	0.452386
427.221935	0.464464	0.454171	0.448309
427.998378	0.464106	0.452699	0.446820
428.774758	0.458753	0.451617	0.445828
429.551073	0.455738	0.449725	0.445973
430.327324	0.457176	0.448855	0.441704
431.103511	0.455746	0.446736	0.440424
431.879634	0.452740	0.444179	0.436602
432.655693	0.449240	0.442006	0.438465
433.431688	0.449058	0.441224	0.433222
434.207618	0.449047	0.438639	0.433040
434.983484	0.446870	0.437941	0.432049
435.759286	0.444276	0.437230	0.429649
436.535024	0.443351	0.435676	0.423423
437.310697	0.442405	0.431713	0.423167
438.086306	0.438702	0.431097	0.420965
438.861851	0.437584	0.430471	0.419465
439.637331	0.436114	0.427695	0.418498
440.412747	0.433435	0.427296	0.416912
441.188099	0.430553	0.424788	0.412627
441.963385	0.428119	0.423458	0.413644
442.738608	0.429741	0.420819	0.410439
443.513766	0.425748	0.420381	0.407992
444.288859	0.423878	0.415677	0.406563
445.063888	0.422129	0.415193	0.403921
445.838852	0.420168	0.413131	0.399590
446.613751	0.418483	0.410218	0.401039
447.388586	0.414881	0.408386	0.397321
448.163356	0.413395	0.407104	0.396760
448.938061	0.412503	0.405084	0.393289
449.712702	0.410218	0.405564	0.392982
450.487278	0.405566	0.401007	0.389494
451.261789	0.406153	0.398892	0.388416
452.036235	0.402939	0.398123	0.386512
452.810616	0.400999	0.395982	0.383271
453.584932	0.399339	0.394098	0.382002
454.359184	0.396577	0.391897	0.380187
455.133370	0.394736	0.389674	0.378566
455.907492	0.391413	0.387730	0.377412
456.681548	0.390675	0.385861	0.374629
457.455540	0.388141	0.382830	0.373128
458.229466	0.386594	0.381778	0.369857
459.003327	0.384356	0.379792	0.370535
459.777124	0.380275	0.377294	0.367418
460.550855	0.378833	0.375768	0.367069
461.324521	0.376619	0.374069	0.365070
462.098121	0.375125	0.372405	0.362581
462.871657	0.372996	0.370795	0.361177
463.645127	0.371419	0.367962	0.360369
464.418532	0.370507	0.367209	0.358373
465.191871	0.367341	0.365094	0.356319
465.965146	0.365975	0.363376	0.356514
466.738355	0.364361	0.360992	0.354730
467.511498	0.363770	0.360043	0.353821
468.284576	0.359809	0.357143	0.352538
469.057589	0.358753	0.357195	0.352728
469.830536	0.356655	0.354255	0.351061
470.603418	0.356251	0.353652	0.350914
471.376234	0.354029	0.351193	0.349426
472.148985	0.352420	0.350429	0.348788
472.921670	0.349702	0.348322	0.348403
473.694289	0.348851	0.348283	0.347442
474.466843	0.348023	0.347579	0.347278
475.239331	0.346116	0.345559	0.347920
476.011753	0.343321	0.343820	0.347268
476.784110	0.342813	0.343047	0.347301
477.556401	0.341251	0.342187	0.346362
478.328626	0.338916	0.340088	0.345591
479.100785	0.337756	0.339616	0.345951
479.872879	0.336401	0.339086	0.346171
480.644906	0.334203	0.337146	0.346802
481.416868	0.332556	0.336975	0.346153
482.188764	0.330998	0.335986	0.347349
482.960594	0.329503	0.333907	0.346659
483.732358	0.328146	0.333302	0.347268
484.504056	0.326835	0.332970	0.346983
485.275688	0.325612	0.331346	0.348256
486.047254	0.323506	0.331023	0.347989
486.818753	0.322437	0.329076	0.349103
487.590187	0.320879	0.328889	0.348744
488.361555	0.319800	0.326853	0.349328
489.132856	0.317580	0.326745	0.350316
489.904091	0.316597	0.326544	0.349937
490.675260	0.315213	0.325648	0.351284
491.446363	0.314010	0.325661	0.351977
492.217399	0.313772	0.325010	0.352304
492.988369	0.311926	0.323707	0.352700
493.759273	0.310921	0.322903	0.353356
494.530111	0.310289	0.323823	0.354516
495.300882	0.308740	0.322392	0.355189
496.071586	0.307802	0.322733	0.355443
496.842224	0.307361	0.323060	0.357131
497.612796	0.307436	0.323181	0.357383
498.383301	0.307014	0.322694	0.357830
499.153740	0.306593	0.322221	0.358963
499.924112	0.306794	0.322530	0.360222
500.694418	0.306579	0.323219	0.360386
501.464657	0.306906	0.323870	0.360805
502.234829	0.306728	0.324714	0.361698
503.004935	0.307582	0.324437	0.363903
503.774974	0.307907	0.325455	0.363959
504.544946	0.308625	0.325401	0.364898
505.314852	0.309581	0.326345	0.366075
506.084690	0.310438	0.327717	0.367231
506.854462	0.311759	0.329242	0.368270
507.624168	0.313038	0.330419	0.369138
508.393806	0.314561	0.331554	0.370104
509.163377	0.315600	0.332851	0.370267
509.932882	0.317252	0.333578	0.372823
510.702319	0.318779	0.336280	0.373261
511.471690	0.320750	0.336952	0.374103
512.240994	0.322447	0.338596	0.375415
513.010230	0.324380	0.341326	0.377286
513.779400	0.326163	0.342978	0.377570
514.548502	0.328218	0.344561	0.378904
515.317537	0.330404	0.346964	0.379991
516.086506	0.332105	0.348382	0.381028
516.855407	0.334842	0.350436	0.381945
517.624241	0.337051	0.352897	0.383215
518.393007	0.339421	0.354819	0.384691
519.161707	0.341709	0.356300	0.385933
519.930339	0.343974	0.358744	0.386498
520.698904	0.346270	0.360926	0.387749
521.467401	0.349054	0.362643	0.388337
522.235832	0.350549	0.364561	0.389782
523.004194	0.353788	0.367353	0.391123
523.772490	0.355600	0.368924	0.392110
524.540718	0.357903	0.370518	0.392680
525.308878	0.360306	0.372748	0.393474
526.076971	0.362406	0.375000	0.395314
526.844997	0.365020	0.377299	0.395516
527.612955	0.367160	0.379324	0.397288
528.380845	0.369263	0.381103	0.397945
529.148668	0.371336	0.382777	0.398792
529.916423	0.373529	0.385123	0.399712
530.684111	0.375716	0.386507	0.400836
531.451731	0.377828	0.388665	0.401188
532.219283	0.380510	0.390542	0.402300
532.986767	0.381472	0.392378	0.402822
533.754184	0.383145	0.393067	0.403934
534.521533	0.384769	0.395003	0.405317
535.288814	0.387004	0.396649	0.405890
536.056027	0.388935	0.399151	0.406605
536.823172	0.390818	0.399847	0.407443
537.590250	0.392652	0.402074	0.408163
538.357259	0.393798	0.402750	0.408733
539.124201	0.395958	0.404395	0.410054
539.891074	0.398251	0.405827	0.409662
540.657880	0.399499	0.407028	0.409879
541.424617	0.400954	0.408730	0.410886
542.191287	0.402635	0.410147	0.412232
542.957888	0.403481	0.411229	0.412577
543.724421	0.404949	0.412798	0.413063
544.490886	0.406730	0.413642	0.413445
545.257283	0.407574	0.414076	0.413802
546.023612	0.408825	0.416006	0.415044
546.789872	0.410790	0.416665	0.414940
547.556064	0.411438	0.417480	0.415497
548.322188	0.412873	0.418854	0.415793
549.088244	0.413993	0.419896	0.416624
549.854231	0.415722	0.420667	0.417218
550.620150	0.415915	0.421374	0.417601
551.386000	0.417562	0.421921	0.417602
552.151782	0.418134	0.422725	0.418493
552.917496	0.419686	0.423341	0.419080
553.683141	0.419877	0.424079	0.419007
554.448717	0.421453	0.425546	0.419423
555.214225	0.421699	0.426291	0.419523
555.979665	0.422891	0.427100	0.420149
556.745036	0.423942	0.426870	0.419504
557.510338	0.424355	0.427752	0.420210
558.275572	0.425056	0.428216	0.420830
559.040737	0.426066	0.428904	0.420772
559.805833	0.426245	0.429263	0.421418
560.570860	0.427414	0.429796	0.421307
561.335819	0.427695	0.429879	0.421113
562.100709	0.428250	0.430006	0.421336
562.865530	0.429039	0.430819	0.420997
563.630283	0.429611	0.431318	0.421602
564.394966	0.430359	0.431792	0.422034
565.159581	0.430782	0.431799	0.421444
565.924126	0.431289	0.432573	0.421954
566.688603	0.431815	0.432183	0.422047
567.453011	0.431442	0.433227	0.422136
568.217349	0.432493	0.433265	0.422825
568.981619	0.432748	0.433685	0.421588
569.745820	0.433411	0.433954	0.422168
570.509951	0.434212	0.434435	0.422463
571.274014	0.434317	0.434674	0.422258
572.038007	0.435005	0.434314	0.422518
572.801931	0.435310	0.434597	0.423078
573.565786	0.434974	0.434740	0.422406
574.329572	0.434729	0.434902	0.422631
575.093288	0.435525	0.435175	0.422433
575.856935	0.436119	0.435379	0.422753
576.620513	0.436127	0.435701	0.422573
577.384021	0.436506	0.436060	0.422798
578.147460	0.436382	0.435694	0.422832
578.910830	0.436814	0.436143	0.422128
579.674131	0.436884	0.436163	0.422460
580.437361	0.437104	0.435856	0.422400
581.200523	0.437376	0.435581	0.422146
581.963615	0.437243	0.435903	0.422646
582.726637	0.437916	0.436342	0.422298
583.489590	0.437557	0.436141	0.422337
584.252473	0.438166	0.436110	0.422259
585.015287	0.438026	0.436408	0.422861
585.778031	0.438601	0.436192	0.422695
586.540705	0.439056	0.436441	0.421938
587.303309	0.438635	0.436418	0.422186
588.065844	0.438980	0.436672	0.422025
588.828309	0.438651	0.436642	0.421839
589.590705	0.439051	0.436276	0.421582
590.353030	0.439521	0.436915	0.421713
591.115286	0.439535	0.436852	0.421696
591.877472	0.439671	0.437133	0.421523
592.639588	0.439614	0.436967	0.421382
593.401634	0.439853	0.436881	0.421803
594.163610	0.439833	0.437083	0.421397
594.925516	0.439927	0.437197	0.421423
595.687352	0.440596	0.437759	0.421270
596.449118	0.440735	0.437520	0.420981
597.210814	0.440333	0.437587	0.421068
597.972440	0.441009	0.437940	0.420731
598.733996	0.441200	0.437871	0.420701
599.495482	0.441434	0.437919	0.421452
600.256898	0.441355	0.438465	0.421106
601.018243	0.441932	0.438577	0.421204
601.779518	0.442521	0.438977	0.421398
602.540723	0.442744	0.439468	0.421532
603.301858	0.443415	0.439913	0.421505
604.062922	0.442715	0.440410	0.421020
604.823916	0.444101	0.440419	0.421459
605.584840	0.443995	0.440721	0.421517
606.345693	0.444653	0.441560	0.420926
607.106476	0.444939	0.442084	0.421160
607.867188	0.445080	0.441927	0.421689
608.627830	0.445380	0.443187	0.420892
609.388402	0.445743	0.443308	0.420944
610.148902	0.447022	0.443817	0.421198
610.909333	0.447381	0.444740	0.421746
611.669693	0.447670	0.446039	0.421734
612.429982	0.448620	0.446409	0.421847
613.190200	0.449452	0.447272	0.422181
613.950348	0.450149	0.447873	0.422349
614.710425	0.450285	0.448942	0.422271
615.470432	0.450962	0.449320	0.422532
616.230368	0.451987	0.450509	0.422868
616.990233	0.452363	0.451305	0.422420
617.750027	0.453215	0.452726	0.423303
618.509750	0.453956	0.453317	0.423504
619.269403	0.455160	0.454491	0.424138
620.028984	0.455995	0.455834	0.423919
620.788495	0.456518	0.457128	0.424397
621.547935	0.457407	0.457833	0.424804
622.307304	0.458254	0.459052	0.425366
623.066601	0.459286	0.460045	0.425451
623.825828	0.460186	0.461691	0.426198
624.584984	0.461196	0.462375	0.426232
625.344069	0.462020	0.463577	0.426457
626.103082	0.462420	0.464533	0.427003
626.862025	0.463179	0.465651	0.427418
627.620896	0.464147	0.466823	0.428486
628.379696	0.464926	0.467970	0.429035
629.138425	0.465874	0.469349	0.429264
629.897083	0.466828	0.470796	0.429556
630.655669	0.467266	0.471553	0.430618
631.414184	0.468283	0.472958	0.430746
632.172628	0.468951	0.473657	0.431676
632.931000	0.469373	0.474640	0.432419
633.689301	0.470198	0.475618	0.431892
634.447531	0.471211	0.476954	0.433371
635.205689	0.471631	0.477958	0.434181
635.963776	0.471904	0.478681	0.435019
636.721791	0.472566	0.480016	0.435726
637.479735	0.473352	0.480547	0.436140
638.237607	0.473322	0.481382	0.437221
638.995408	0.473977	0.481910	0.437817
639.753137	0.473924	0.482882	0.439156
640.510794	0.474000	0.483323	0.439979
641.268380	0.474006	0.483524	0.440977
642.025894	0.473391	0.484178	0.442035
642.783336	0.474071	0.484218	0.443037
643.540707	0.473535	0.484550	0.444591
644.298006	0.472938	0.484246	0.445382
645.055233	0.472832	0.484248	0.446498
645.812388	0.471531	0.483824	0.447775
646.569471	0.471193	0.483570	0.448947
647.326483	0.470153	0.483031	0.450453
648.083423	0.469577	0.482606	0.451640
648.840290	0.468430	0.481683	0.453399
649.597086	0.466973	0.480716	0.455077
650.353810	0.465905	0.479814	0.456461
651.110461	0.464443	0.478085	0.457602
651.867041	0.462864	0.476538	0.459183
652.623549	0.460627	0.475230	0.460664
653.379984	0.459134	0.473048	0.462336
654.136348	0.456663	0.471302	0.463680
654.892639	0.454326	0.468215	0.465281
655.648858	0.451495	0.465912	0.466300
656.405005	0.448356	0.462713	0.467560
657.161080	0.445374	0.460282	0.468746
657.917082	0.442448	0.456535	0.469703
658.673012	0.439155	0.453309	0.470136
659.428870	0.435606	0.449825	0.470941
660.184655	0.431543	0.446120	0.471921
660.940368	0.427422	0.441860	0.471906
661.696009	0.423570	0.437829	0.472141
662.451577	0.419934	0.433849	0.472997
663.207073	0.415351	0.429362	0.472804
663.962496	0.410389	0.424505	0.472851
664.717847	0.406464	0.420132	0.472628
665.473125	0.401936	0.416031	0.472063
666.228331	0.397467	0.411340	0.471482
666.983464	0.392397	0.406825	0.470657
667.738525	0.388667	0.402352	0.469281
668.493512	0.384122	0.398106	0.467736
669.248428	0.379893	0.393992	0.465916
670.003270	0.375649	0.389596	0.464369
670.758040	0.371860	0.385837	0.462422
671.512737	0.368098	0.382577	0.460357
672.267361	0.364601	0.378911	0.457401
673.021912	0.360732	0.375766	0.454699
673.776391	0.357781	0.372614	0.452100
674.530797	0.354800	0.369528	0.448579
675.285129	0.351162	0.366885	0.445010
676.039389	0.348934	0.364370	0.441779
676.793576	0.346131	0.362434	0.438027
677.547690	0.344059	0.360186	0.433452
678.301731	0.341687	0.358010	0.429102
679.055699	0.339458	0.356268	0.424757
679.809594	0.337345	0.354187	0.419921
680.563415	0.335580	0.352891	0.415319
681.317164	0.333635	0.351104	0.410622
682.070840	0.331554	0.349324	0.405598
682.824442	0.329161	0.347703	0.400645
683.577971	0.327063	0.346226	0.394741
684.331427	0.324580	0.344594	0.390232
685.084809	0.322423	0.342509	0.384361
685.838119	0.320347	0.340365	0.378689
686.591355	0.318170	0.338643	0.373704
687.344518	0.315269	0.336258	0.367953
688.097607	0.312954	0.333981	0.362373
688.850623	0.309902	0.331751	0.357141
689.603565	0.306869	0.329470	0.351611
690.356434	0.304089	0.326854	0.346258
691.109230	0.300924	0.323880	0.340831
691.861952	0.297822	0.320617	0.335792
692.614601	0.294480	0.317915	0.330222
693.367176	0.291103	0.314474	0.325307
694.119677	0.287567	0.311017	0.320048
694.872105	0.283963	0.307580	0.314844
695.624459	0.280463	0.303601	0.309722
696.376740	0.276309	0.299784	0.304586
697.128947	0.272791	0.295480	0.299318
697.881080	0.268623	0.291217	0.293914
698.633139	0.264639	0.286376	0.288637
699.385125	0.259805	0.281632	0.283060
700.137036	0.255714	0.276109	0.277392
700.888874	0.250959	0.270537	0.271557
701.640638	0.245650	0.264557	0.265317
702.392329	0.240219	0.258290	0.258863
703.143945	0.235007	0.251574	0.252214
703.895487	0.228695	0.244658	0.245503
704.646956	0.222408	0.237647	0.238299
705.398350	0.216610	0.230150	0.230395
706.149670	0.210000	0.222489	0.223010
706.900916	0.203576	0.214627	0.215124
707.652089	0.196167	0.206527	0.206844
708.403187	0.188489	0.198102	0.198558
709.154211	0.181559	0.189845	0.189906
709.905161	0.173957	0.181316	0.181367
710.656036	0.166259	0.173043	0.172673
711.406837	0.158723	0.164538	0.163994
712.157565	0.150923	0.155819	0.155014
712.908217	0.143365	0.147527	0.146326
713.658796	0.135742	0.139301	0.137757
714.409300	0.128317	0.131411	0.129022
715.159730	0.121098	0.123588	0.120811
715.910086	0.114142	0.115803	0.112484
716.660367	0.107526	0.108936	0.104906
717.410573	0.101188	0.102617	0.097731
718.160705	0.095270	0.096308	0.090625
718.910763	0.089822	0.090760	0.084200
719.660746	0.084941	0.085761	0.078220
720.410655	0.080524	0.081647	0.073186
721.160489	0.076846	0.078016	0.068616
721.910248	0.073481	0.074832	0.064541
722.659933	0.070796	0.072503	0.061241
723.409543	0.068489	0.070673	0.058334
724.159079	0.066902	0.069667	0.056172
724.908539	0.065827	0.068945	0.054513
725.657925	0.065305	0.069185	0.053654
726.407237	0.065556	0.069854	0.053111
727.156473	0.066121	0.071224	0.053490
727.905635	0.067161	0.073109	0.054077
728.654721	0.068809	0.075660	0.055563
729.403733	0.071364	0.078775	0.057672
730.152670	0.074014	0.082308	0.060275
730.901532	0.077233	0.086381	0.063153
731.650319	0.080944	0.091118	0.066791
732.399031	0.085245	0.096318	0.071066
733.147668	0.089712	0.101953	0.075499
733.896230	0.094941	0.107961	0.080509
734.644717	0.100422	0.114363	0.086297
735.393129	0.106503	0.121216	0.092120
736.141466	0.112810	0.128498	0.098333
736.889727	0.119409	0.135893	0.104990
737.637913	0.126309	0.143781	0.111965
738.386024	0.133695	0.152031	0.119636
739.134060	0.141370	0.160352	0.126913
739.882021	0.148985	0.169320	0.135241
740.629906	0.157373	0.177971	0.143514
741.377716	0.165502	0.186929	0.151661
742.125451	0.174055	0.196083	0.160298
742.873110	0.182799	0.205798	0.169062
743.620694	0.191544	0.214966	0.178394
744.368202	0.200554	0.225014	0.187721
745.115635	0.209710	0.234091	0.196876
745.862993	0.219140	0.244291	0.206596
746.610275	0.228279	0.253391	0.215736
747.357481	0.237884	0.263702	0.225149
748.104612	0.247175	0.273249	0.235089
748.851667	0.256492	0.283383	0.244690
749.598647	0.266280	0.293387	0.254470
750.345551	0.275303	0.302553	0.263843
751.092379	0.285084	0.312841	0.273400
751.839132	0.294575	0.322230	0.283424
752.585809	0.303830	0.331578	0.293006
753.332410	0.313102	0.341449	0.302689
754.078935	0.322344	0.350669	0.311896
754.825385	0.331584	0.360562	0.321500
755.571758	0.340733	0.369350	0.330828
756.318056	0.350133	0.378477	0.340732
757.064278	0.359297	0.387140	0.349524
757.810424	0.368405	0.396524	0.358792
758.556494	0.376948	0.405391	0.368027
759.302488	0.385539	0.414394	0.376624
760.048406	0.394667	0.422118	0.385785
760.794248	0.403402	0.430848	0.394692
761.540013	0.411491	0.439339	0.403219
762.285703	0.420299	0.448396	0.411806
763.031317	0.428462	0.455965	0.420203
763.776854	0.436052	0.464035	0.428356
764.522316	0.444689	0.471758	0.436316
765.267701	0.453086	0.479453	0.444703
766.013010	0.459920	0.487876	0.453453
766.758242	0.467778	0.494561	0.461042
767.503399	0.474842	0.502514	0.468243
768.248479	0.483396	0.508760	0.476539
768.993482	0.489867	0.516022	0.483430
769.738410	0.497637	0.522895	0.491181
770.483260	0.504081	0.530413	0.497228
771.228035	0.511320	0.536988	0.504176
771.972733	0.518866	0.543912	0.511775
772.717355	0.525409	0.549906	0.519264
773.461900	0.531899	0.556242	0.525018
774.206368	0.538235	0.562943	0.532416
774.950760	0.544501	0.568949	0.539344
775.695075	0.551248	0.575037	0.545110
776.439314	0.556798	0.580099	0.551644
777.183476	0.562901	0.586475	0.557425
777.927562	0.568777	0.591567	0.563507
778.671570	0.575378	0.598167	0.569427
779.415502	0.581590	0.603730	0.575082
780.159357	0.585604	0.608104	0.580786
780.903136	0.590897	0.613263	0.586012
781.646837	0.597379	0.617628	0.592169
782.390462	0.601604	0.623170	0.596604
783.134010	0.606866	0.627354	0.602423
783.877481	0.612449	0.632982	0.607375
784.620875	0.617106	0.637342	0.612129
785.364192	0.622337	0.642090	0.618458
786.107433	0.627275	0.646114	0.622190
786.850596	0.632888	0.650294	0.626300
787.593682	0.636159	0.655233	0.631530
788.336691	0.640821	0.658804	0.636468
789.079623	0.644543	0.664731	0.640029
789.822478	0.649222	0.668012	0.645812
790.565255	0.654389	0.671626	0.649726
791.307956	0.657489	0.675356	0.654065
792.050579	0.662261	0.679933	0.658157
792.793126	0.666004	0.683433	0.662837
793.535594	0.670126	0.687632	0.666176
794.277986	0.673327	0.690551	0.670657
795.020300	0.676362	0.694836	0.675022
795.762537	0.681483	0.697554	0.678450
796.504697	0.684158	0.701399	0.681659
797.246779	0.688222	0.704310	0.684755
797.988784	0.692690	0.707454	0.688869
798.730711	0.695963	0.711157	0.692064
799.472561	0.699665	0.714177	0.695979
800.214333	0.702564	0.716969	0.698758
800.956028	0.705301	0.720373	0.702151
801.697645	0.709046	0.723248	0.706660
802.439185	0.711093	0.726523	0.709208
803.180647	0.714377	0.729030	0.712602
803.922032	0.718240	0.731677	0.715180
804.663338	0.721203	0.734095	0.718130
805.404567	0.723200	0.736355	0.720854
806.145719	0.727308	0.740265	0.724406
806.886792	0.730099	0.742740	0.726899
807.627788	0.732273	0.746226	0.730470
808.368706	0.735305	0.748570	0.732956
809.109546	0.737338	0.752276	0.735519
809.850309	0.740636	0.753528	0.738145
810.590993	0.741749	0.755162	0.739984
811.331600	0.744928	0.758091	0.744206
812.072128	0.746757	0.759699	0.745553
812.812579	0.750830	0.762227	0.747935
813.552951	0.752508	0.763730	0.750802
814.293246	0.754733	0.767214	0.753614
815.033462	0.756722	0.768718	0.755488
815.773601	0.759332	0.771280	0.757620
816.513661	0.762277	0.772796	0.759065
817.253643	0.764074	0.775754	0.761567
817.993547	0.766500	0.776698	0.764319
818.733373	0.768061	0.777851	0.765525
819.473121	0.770470	0.780191	0.768271
820.212790	0.772572	0.783044	0.770539
820.952381	0.773769	0.783548	0.771415
821.691894	0.775878	0.787261	0.774352
822.431329	0.778231	0.788674	0.776782
823.170685	0.780060	0.789704	0.777820
823.909962	0.781267	0.790762	0.780322
824.649162	0.783834	0.793768	0.781619
825.388283	0.786297	0.795104	0.783745
826.127325	0.788563	0.797034	0.784974
826.866289	0.789075	0.798126	0.787405
827.605174	0.790243	0.799214	0.789550
828.343981	0.792364	0.801077	0.791583
829.082710	0.793995	0.803386	0.793199
829.821359	0.796377	0.803967	0.793168
830.559930	0.798012	0.806016	0.796028
831.298423	0.798117	0.807100	0.797568
832.036836	0.799476	0.809143	0.798570
832.775171	0.801711	0.811068	0.801297
833.513427	0.804063	0.812364	0.801802
834.251605	0.805686	0.813166	0.803674
834.989704	0.806213	0.814761	0.804940
835.727723	0.808309	0.816670	0.806897
836.465664	0.809953	0.817463	0.807058
837.203526	0.811196	0.817976	0.809364
837.941310	0.812345	0.819789	0.811231
838.679014	0.813822	0.821042	0.812286
839.416639	0.815162	0.822579	0.812999
840.154185	0.815905	0.821937	0.813591
840.891653	0.817268	0.825271	0.815955
841.629041	0.819421	0.825382	0.816745
842.366350	0.818864	0.827298	0.817658
843.103580	0.820555	0.828264	0.819881
843.840731	0.822784	0.828751	0.820105
844.577803	0.824024	0.829515	0.821862
845.314795	0.824914	0.831512	0.823185
846.051709	0.824965	0.832252	0.824757
846.788543	0.826470	0.832714	0.824835
847.525298	0.827458	0.834405	0.826713
848.261973	0.829211	0.835872	0.827666
848.998570	0.831941	0.836372	0.829237
849.735087	0.830704	0.837290	0.830221
850.471524	0.833154	0.838800	0.831930
851.207882	0.833323	0.839697	0.832696
851.944161	0.834501	0.840270	0.832622
852.680360	0.835073	0.842631	0.834205
853.416480	0.836799	0.842973	0.836404
854.152520	0.837974	0.842612	0.836215
854.888481	0.838226	0.845235	0.837050
855.624362	0.839464	0.845693	0.839122
856.360163	0.841354	0.847164	0.840573
857.095885	0.841903	0.847920	0.840006
857.831527	0.843050	0.848680	0.840713
858.567090	0.843751	0.849175	0.842064
859.302573	0.844974	0.849508	0.843263
860.037976	0.845347	0.851709	0.844796
860.773299	0.845217	0.851520	0.844284
861.508543	0.846284	0.852732	0.845960
862.243706	0.847778	0.851052	0.847015
862.978790	0.848104	0.853538	0.847145
863.713794	0.849784	0.854665	0.848583
864.448718	0.851148	0.856542	0.849089
865.183563	0.851915	0.856018	0.851509
865.918327	0.851956	0.856804	0.850632
866.653011	0.852712	0.857531	0.851768
867.387615	0.853064	0.858360	0.852930
868.122139	0.854183	0.858563	0.852973
868.856584	0.854446	0.859662	0.852673
869.590948	0.857331	0.860763	0.854865
870.325232	0.856028	0.861012	0.855813
871.059435	0.857721	0.862472	0.856309
871.793559	0.858560	0.862092	0.857176
872.527602	0.858250	0.863680	0.857896
873.261565	0.858228	0.866218	0.860216
873.995448	0.859808	0.864225	0.858200
874.729251	0.858694	0.865062	0.859514
875.462973	0.860811	0.866207	0.859858
876.196615	0.861251	0.866637	0.860193
876.930177	0.863295	0.866605	0.861999
877.663658	0.863457	0.867303	0.862102
878.397058	0.863430	0.868066	0.862104
879.130379	0.864267	0.867778	0.861433
879.863619	0.864534	0.869662	0.862818
880.596778	0.866187	0.870357	0.865184
881.329857	0.866728	0.870562	0.864861
882.062855	0.867423	0.871306	0.865380
882.795772	0.868253	0.870148	0.866328
883.528609	0.867875	0.871208	0.866518
884.261366	0.868296	0.873122	0.867952
884.994041	0.867497	0.873406	0.867482
885.726636	0.868433	0.873801	0.868547
886.459150	0.870180	0.873080	0.868582
887.191584	0.869665	0.874398	0.869966
887.923937	0.871337	0.876155	0.871511
888.656209	0.871965	0.875479	0.870334
889.388400	0.872051	0.876061	0.871386
890.120510	0.871259	0.876584	0.871262
890.852539	0.871048	0.876737	0.871937
891.584487	0.872173	0.877811	0.872449
892.316355	0.872540	0.877696	0.872548
893.048141	0.874290	0.879324	0.872939
893.779847	0.874295	0.879816	0.873969
894.511471	0.874813	0.879037	0.875116
895.243014	0.876313	0.881355	0.875721
895.974477	0.876882	0.879982	0.875613
896.705858	0.877061	0.879401	0.876810
897.437158	0.877523	0.881242	0.876547
898.168376	0.877871	0.881729	0.876790
898.899514	0.878027	0.882752	0.877111
899.630570	0.879469	0.882922	0.877134
900.361546	0.879170	0.882041	0.877179
901.092439	0.878043	0.883152	0.879143
901.823252	0.879666	0.883122	0.879251
902.553983	0.882305	0.885904	0.879190
903.284633	0.882078	0.885012	0.879437
904.015201	0.880664	0.884803	0.879718
904.745689	0.881488	0.884806	0.880456
905.476094	0.880611	0.884611	0.880940
906.206418	0.882232	0.885660	0.881060
906.936661	0.882103	0.885606	0.881017
907.666822	0.882415	0.886466	0.882352
908.396901	0.882716	0.887545	0.884403
909.126899	0.883527	0.887652	0.882668
909.856816	0.884150	0.888269	0.883727
910.586650	0.883660	0.889063	0.882440
911.316403	0.884832	0.887282	0.884364
912.046075	0.885940	0.889639	0.884342
912.775664	0.885008	0.890866	0.886896
913.505172	0.884958	0.890563	0.885039
914.234598	0.886742	0.889678	0.885815
914.963943	0.886406	0.889861	0.885508
915.693205	0.888145	0.890053	0.886236
916.422386	0.887808	0.889907	0.886239
917.151484	0.887541	0.892430	0.888128
917.880501	0.888941	0.891036	0.886624
918.609436	0.888177	0.891588	0.887352
919.338289	0.889413	0.890938	0.887956
920.067060	0.889152	0.892347	0.889489
920.795748	0.890632	0.892217	0.888076
921.524355	0.890198	0.893353	0.889180
922.252880	0.892123	0.893341	0.889703
922.981323	0.890187	0.893314	0.889743
923.709683	0.891260	0.893386	0.889553
924.437961	0.890520	0.893491	0.889998
925.166157	0.892231	0.895108	0.890669
925.894271	0.891250	0.895002	0.891116
926.622303	0.891421	0.894160	0.891071
927.350252	0.891943	0.895001	0.892105
928.078119	0.892888	0.893939	0.891857
928.805904	0.892221	0.895398	0.892424
929.533606	0.892772	0.895077	0.892693
930.261226	0.893641	0.896276	0.891641
930.988764	0.894400	0.896688	0.892496
931.716219	0.894372	0.897409	0.893824
932.443592	0.894866	0.896880	0.894088
933.170882	0.894927	0.897015	0.892717
933.898090	0.895348	0.897729	0.894063
934.625215	0.896259	0.897102	0.891912
935.352257	0.893499	0.897237	0.893969
936.079217	0.894602	0.896775	0.894312
936.806095	0.895192	0.898118	0.894747
937.532889	0.895516	0.899104	0.895637
938.259601	0.895143	0.899843	0.896037
938.986230	0.895263	0.899176	0.894851
939.712777	0.895103	0.898062	0.896664
940.439241	0.895513	0.898982	0.896983
941.165622	0.897142	0.899754	0.895576
941.891920	0.897371	0.900091	0.896030
942.618135	0.896917	0.900757	0.897448
943.344267	0.898173	0.900859	0.897510
944.070317	0.895821	0.901716	0.898134
944.796283	0.897313	0.900887	0.898343
945.522167	0.897808	0.900160	0.897036
946.247967	0.899243	0.900356	0.897349
946.973685	0.899323	0.901468	0.898598
947.699319	0.898756	0.900536	0.899618
948.424871	0.899644	0.901542	0.899820
949.150339	0.899848	0.900486	0.898671
949.875724	0.900008	0.901719	0.899229
950.601026	0.899895	0.902199	0.898526
951.326245	0.901213	0.902263	0.899501
952.051381	0.900113	0.902102	0.899193
952.776433	0.900191	0.903297	0.901141
953.501402	0.899341	0.903945	0.899111
954.226288	0.899346	0.903143	0.900853
954.951091	0.899760	0.901152	0.899640
955.675810	0.901745	0.903799	0.899473
956.400446	0.900906	0.903948	0.899533
957.124998	0.901094	0.903199	0.901331
957.849467	0.900982	0.903980	0.901397
958.573852	0.901092	0.904392	0.900357
959.298154	0.901038	0.905500	0.901707
960.022373	0.902328	0.904283	0.900902
960.746508	0.902456	0.904271	0.902572
961.470559	0.902641	0.905164	0.902786
962.194527	0.902742	0.904717	0.902057
962.918411	0.903671	0.905324	0.902654
963.642212	0.902610	0.905595	0.902302
964.365929	0.903338	0.906354	0.902302
965.089562	0.904014	0.905898	0.901831
965.813111	0.903975	0.904228	0.903598
966.536577	0.902283	0.905946	0.903952
967.259958	0.904685	0.906980	0.903978
967.983256	0.904271	0.905588	0.903144
968.706471	0.903918	0.906645	0.903767
969.429601	0.903531	0.907070	0.903785
970.152647	0.904029	0.907592	0.905338
970.875610	0.904510	0.907478	0.905844
971.598488	0.904386	0.905873	0.904952
972.321283	0.905125	0.906475	0.904763
973.043993	0.905359	0.906448	0.904223
973.766620	0.906346	0.907936	0.905036
974.489162	0.906073	0.907676	0.905193
975.211620	0.906194	0.907734	0.905351
975.933995	0.906624	0.909003	0.905133
976.656285	0.904693	0.907906	0.906322
977.378490	0.904526	0.905940	0.905063
978.100612	0.904306	0.907667	0.904654
978.822649	0.905199	0.907771	0.904778
979.544603	0.906354	0.908139	0.904715
980.266471	0.905484	0.908870	0.905166
980.988256	0.905816	0.909330	0.905985
981.709956	0.904240	0.907920	0.906444
982.431572	0.904919	0.908586	0.905302
983.153103	0.905734	0.908521	0.904337
983.874550	0.905511	0.907749	0.905381
984.595913	0.905209	0.907517	0.905793
985.317191	0.906413	0.908242	0.906364
986.038385	0.905225	0.908672	0.906427
986.759494	0.905691	0.907831	0.907623
987.480518	0.906434	0.907999	0.907228
988.201458	0.904787	0.909057	0.907141
988.922313	0.907123	0.909820	0.908057
989.643084	0.906406	0.910005	0.907129
990.363770	0.907324	0.909866	0.907905
991.084371	0.908181	0.909502	0.906528
991.804888	0.907906	0.911063	0.908641
992.525319	0.907577	0.909300	0.908056
993.245666	0.907125	0.909339	0.907772
993.965928	0.906951	0.909907	0.907843
994.686106	0.907851	0.911828	0.907398
995.406198	0.907151	0.910448	0.906922
996.126206	0.906747	0.909900	0.908717
996.846128	0.906160	0.911116	0.907604
997.565966	0.907921	0.911706	0.908615
998.285719	0.907083	0.910372	0.909062
999.005386	0.909042	0.910774	0.907463
999.724969	0.909141	0.910733	0.907635
1000.444467	0.909704	0.909310	0.908506
1001.163879	0.910609	0.911057	0.908349
1001.883207	0.908255	0.909785	0.909590
1002.602449	0.908558	0.910970	0.909552
1003.321606	0.909714	0.912943	0.909565
1004.040678	0.910474	0.912162	0.908553
1004.759665	0.908886	0.911352	0.908891
1005.478566	0.910658	0.912991	0.909274
1006.197382	0.909838	0.912552	0.909676
1006.916113	0.908224	0.912198	0.909301
1007.634758	0.908681	0.910927	0.909347
1008.353319	0.909707	0.911724	0.909195
1009.071793	0.909250	0.911504	0.908971
1009.790183	0.907396	0.910605	0.909045
1010.508486	0.909428	0.912508	0.909508
1011.226705	0.908954	0.911644	0.909820
1011.944838	0.909679	0.913729	0.908673
1012.662885	0.910145	0.913335	0.908652
1013.380847	0.909834	0.912637	0.908642
1014.098723	0.909231	0.914190	0.910421
1014.816514	0.909535	0.912970	0.909514
1015.534219	0.911462	0.912811	0.910185
1016.251838	0.910371	0.914120	0.908647
1016.969372	0.909124	0.911292	0.910927
1017.686820	0.908935	0.912544	0.911194
1018.404182	0.909593	0.911860	0.910910
1019.121458	0.909134	0.912955	0.909816
1019.838649	0.911369	0.911700	0.909303
1020.555753	0.908313	0.911488	0.909435
1021.272772	0.909898	0.913185	0.910410
1021.989705	0.910139	0.912142	0.910087
1022.706552	0.910356	0.912447	0.910854
1023.423313	0.910165	0.911998	0.908342
1024.139988	0.911804	0.911913	0.909754
1024.856578	0.909827	0.913053	0.907333
1025.573081	0.911103	0.913325	0.909882
1026.289498	0.910429	0.912401	0.910137
1027.005829	0.909853	0.911485	0.909951
1027.722074	0.910322	0.913333	0.911012
1028.438232	0.910603	0.911382	0.909246
1029.154305	0.909993	0.914597	0.910448
1029.870291	0.910402	0.912165	0.909669
1030.586192	0.911320	0.911158	0.910233
1031.302005	0.910956	0.912303	0.911589
1032.017733	0.909707	0.913438	0.909826
1032.733374	0.908707	0.910468	0.908312
1033.448929	0.910666	0.912482	0.909762
1034.164398	0.909969	0.912539	0.909499
1034.879780	0.910891	0.910644	0.906305
1035.595076	0.907450	0.912137	0.908230
1036.310286	0.908713	0.911030	0.910504
1037.025409	0.910875	0.913093	0.907908
1037.740445	0.908349	0.912140	0.908854
1038.455395	0.908803	0.911012	0.908697
1039.170259	0.910291	0.911136	0.910957
1039.885035	0.909276	0.911941	0.907485
1040.599726	0.910179	0.911516	0.911312
1041.314329	0.909040	0.909997	0.908463
1042.028846	0.907506	0.909346	0.908504
1042.743276	0.908950	0.911272	0.908503
1043.457620	0.906482	0.912060	0.907046
1044.171877	0.907786	0.909833	0.906338
1044.886047	0.907673	0.908873	0.909515
1045.600130	0.908345	0.910826	0.908081
1046.314126	0.909826	0.909823	0.910228
1047.028036	0.905443	0.911373	0.907755
1047.741858	0.907413	0.908643	0.909281
1048.455594	0.907338	0.911454	0.908654
1049.169243	0.906282	0.909453	0.906904
1049.882805	0.907980	0.910900	0.907486
1050.596280	0.908082	0.909991	0.909090
1051.309667	0.906552	0.910731	0.907177
1052.022968	0.905924	0.909577	0.905020
1052.736182	0.907810	0.911159	0.905813
1053.449309	0.906989	0.907251	0.906101
1054.162348	0.906078	0.909029	0.905985
1054.875300	0.903817	0.907681	0.907150
1055.588165	0.907415	0.905078	0.905259
1056.300943	0.906987	0.906007	0.905662
1057.013634	0.905109	0.909052	0.904094
1057.726238	0.903178	0.908352	0.904837
1058.438754	0.905056	0.906647	0.902944
1059.151182	0.903551	0.906490	0.903055
1059.863524	0.903311	0.906468	0.903913
1060.575778	0.904640	0.907939	0.906801
1061.287945	0.905102	0.906304	0.903051
1062.000024	0.903152	0.905964	0.904293
1062.712016	0.903730	0.903979	0.903196
1063.423920	0.901783	0.905816	0.902382
1064.135737	0.901226	0.907742	0.901616
1064.847466	0.903255	0.903381	0.901016
1065.559108	0.902447	0.904692	0.904263
1066.270662	0.903255	0.904868	0.902833
1066.982128	0.899759	0.903539	0.904161
1067.693507	0.900986	0.904781	0.901659
1068.404798	0.897927	0.902689	0.897982
1069.116001	0.898904	0.903194	0.900673
1069.827117	0.900392	0.902939	0.902210
1070.538145	0.900851	0.904432	0.901739
1071.249085	0.898407	0.902318	0.900424
1071.959937	0.894086	0.901726	0.901120
1072.670702	0.899996	0.902594	0.901898
1073.381378	0.897959	0.899216	0.902050
1074.091967	0.898982	0.903889	0.897430
1074.802468	0.895069	0.900085	0.899369
1075.512881	0.898331	0.900320	0.900422
1076.223205	0.898713	0.899797	0.897602
1076.933442	0.895834	0.898225	0.897280
1077.643591	0.895313	0.899446	0.898708
1078.353652	0.896134	0.898241	0.895147
1079.063624	0.893918	0.897867	0.896960
1079.773509	0.895956	0.897171	0.896237
1080.483305	0.897363	0.898489	0.894532
1081.193013	0.894907	0.898748	0.896506
1081.902633	0.893601	0.897878	0.897923
1082.612165	0.893963	0.898991	0.892042
1083.321608	0.891830	0.897509	0.893398
1084.030963	0.892028	0.894734	0.893031
1084.740230	0.891435	0.896054	0.890306
1085.449409	0.889149	0.897279	0.892981
1086.158499	0.890503	0.894691	0.890310
1086.867501	0.890698	0.895601	0.889375
1087.576414	0.886023	0.891958	0.885905
1088.285239	0.888792	0.890614	0.888424
1088.993975	0.887623	0.891009	0.887178
1089.702623	0.884688	0.888702	0.887858
1090.411182	0.883756	0.888659	0.884988
1091.119653	0.881357	0.887520	0.883076
1091.828035	0.878719	0.885856	0.884106
1092.536329	0.878467	0.884943	0.882123
1093.244534	0.875865	0.883367	0.877398
1093.952650	0.880048	0.883347	0.876323
1094.660677	0.876281	0.882742	0.875945
1095.368616	0.879122	0.881931	0.880980
1096.076466	0.876538	0.882523	0.881583
1096.784228	0.872549	0.877013	0.877768
1097.491900	0.875261	0.879681	0.876632
1098.199484	0.871149	0.875212	0.875485
1098.906978	0.871513	0.876805	0.873974
1099.614384	0.869437	0.871747	0.868657
1100.321701	0.867885	0.872923	0.868809
1101.028929	0.865279	0.870947	0.864706
1101.736068	0.860390	0.869653	0.867269
1102.443118	0.858360	0.865727	0.863414
1103.150079	0.859331	0.864539	0.859612
1103.856951	0.855409	0.859937	0.857660
1104.563734	0.853681	0.859438	0.853521
1105.270428	0.850237	0.862585	0.855874
1105.977032	0.846299	0.853894	0.851142
1106.683547	0.843123	0.850973	0.852966
1107.389974	0.842607	0.846866	0.842540
1108.096311	0.842634	0.846741	0.843001
1108.802558	0.841121	0.842753	0.838417
1109.508717	0.827580	0.840281	0.834471
1110.214786	0.827648	0.832326	0.823851
1110.920766	0.824222	0.832391	0.831189
1111.626656	0.822763	0.825174	0.816463
1112.332457	0.819046	0.825597	0.817614
1113.038169	0.809784	0.824138	0.813956
1113.743791	0.805405	0.817507	0.808797
1114.449324	0.797581	0.803705	0.798479
1115.154767	0.791116	0.801215	0.798500
1115.860120	0.784385	0.791758	0.789702
1116.565385	0.778292	0.788510	0.784937
1117.270559	0.766439	0.782634	0.771947
1117.975644	0.765509	0.773630	0.766946
1118.680639	0.760647	0.762783	0.760464
1119.385545	0.754029	0.760049	0.762011
1120.090361	0.746520	0.756970	0.754307
1120.795087	0.736844	0.751353	0.741815
1121.499723	0.730989	0.744642	0.739154
1122.204270	0.726852	0.737133	0.730392
