# Supplementary material for: Chiral plasmonic superlattices from template-assisted assembly of achiral nanoparticles
Source: Nat Commun. 2025 Feb 16;16:1687. doi: 10.1038/s41467-025-56999-0 (PMC11830766; doi:10.1038/s41467-025-56999-0)
Supplement: Supplementary file 3 — Source Data [file 41467_2025_56999_MOESM3_ESM.zip › source data/Suppl.Fig/Suppl. Fig. 23 different RI glass/32nm Ag RI1.7 LF.txt]

Wavelength (nm)	0_LCP	0_Linear	0_RCP
351.607006	0.518683	0.491244	0.494624
352.389528	0.489939	0.478782	0.511374
353.171988	0.507143	0.454128	0.491276
353.954387	0.488832	0.501393	0.499558
354.736724	0.493255	0.473921	0.498230
355.519000	0.493377	0.500898	0.503965
356.301214	0.495726	0.491103	0.496894
357.083367	0.502547	0.496872	0.512346
357.865459	0.502560	0.481255	0.508326
358.647489	0.504195	0.482728	0.490061
359.429457	0.475288	0.469264	0.495085
360.211364	0.485644	0.474415	0.500839
360.993209	0.500411	0.486809	0.497861
361.774993	0.502820	0.488851	0.485909
362.556715	0.523539	0.477523	0.488353
363.338375	0.480904	0.495366	0.504146
364.119973	0.494471	0.502131	0.487987
364.901510	0.503106	0.462295	0.487923
365.682985	0.507825	0.469722	0.484487
366.464398	0.497713	0.481043	0.493312
367.245750	0.476991	0.494557	0.499215
368.027039	0.485672	0.468703	0.493575
368.808267	0.486833	0.490037	0.503351
369.589432	0.490169	0.465616	0.510592
370.370536	0.488829	0.477755	0.494421
371.151578	0.479974	0.475534	0.490102
371.932558	0.479207	0.479626	0.493960
372.713475	0.494154	0.488722	0.476160
373.494331	0.478841	0.475342	0.479394
374.275125	0.471084	0.460263	0.472706
375.055856	0.487740	0.482664	0.488864
375.836525	0.483855	0.468766	0.473575
376.617133	0.483748	0.483824	0.474601
377.397677	0.470193	0.469863	0.484522
378.178160	0.466467	0.465465	0.476698
378.958581	0.460839	0.450241	0.479105
379.738939	0.481677	0.476917	0.464244
380.519235	0.462032	0.467896	0.468406
381.299469	0.465712	0.465958	0.465222
382.079640	0.465168	0.465393	0.458793
382.859749	0.460332	0.470065	0.473488
383.639795	0.458967	0.452669	0.471627
384.419779	0.455786	0.464508	0.463965
385.199701	0.465943	0.460627	0.467763
385.979560	0.459572	0.460263	0.465675
386.759356	0.456010	0.458262	0.469355
387.539090	0.448269	0.458814	0.466378
388.318762	0.452223	0.460192	0.461915
389.098370	0.455752	0.459361	0.462013
389.877917	0.458355	0.462830	0.456951
390.657400	0.460654	0.458617	0.461182
391.436821	0.451366	0.459926	0.464233
392.216179	0.443750	0.456392	0.459283
392.995474	0.448614	0.453857	0.455533
393.774707	0.453034	0.454953	0.459821
394.553877	0.452697	0.454874	0.455464
395.332984	0.449155	0.446988	0.449482
396.112028	0.450971	0.454347	0.450950
396.891009	0.450537	0.452023	0.454345
397.669927	0.448617	0.448792	0.450913
398.448783	0.446400	0.447063	0.447832
399.227575	0.441919	0.444622	0.450730
400.006304	0.445569	0.451622	0.453264
400.784971	0.446482	0.447237	0.449197
401.563574	0.439794	0.444059	0.446986
402.342115	0.439900	0.444515	0.446821
403.120592	0.444280	0.446032	0.447941
403.899006	0.440979	0.447065	0.445014
404.677357	0.440521	0.444156	0.441198
405.455644	0.434223	0.446314	0.447828
406.233869	0.440417	0.447345	0.442446
407.012030	0.435541	0.441762	0.442379
407.790128	0.441366	0.438323	0.442007
408.568163	0.436396	0.437321	0.438011
409.346134	0.432009	0.437552	0.433942
410.124042	0.436269	0.434690	0.437610
410.901887	0.430655	0.436816	0.436170
411.679668	0.432140	0.437225	0.436940
412.457386	0.428391	0.435787	0.433010
413.235040	0.430425	0.432071	0.430026
414.012631	0.426599	0.428862	0.429600
414.790158	0.426001	0.431282	0.428092
415.567622	0.426958	0.427558	0.428747
416.345022	0.428852	0.429278	0.426185
417.122359	0.423788	0.425689	0.424396
417.899632	0.423616	0.425538	0.425043
418.676841	0.421502	0.424558	0.422907
419.453987	0.423807	0.424951	0.418168
420.231069	0.416749	0.418163	0.414680
421.008087	0.418134	0.416494	0.417186
421.785041	0.416524	0.418403	0.417103
422.561932	0.412870	0.417008	0.412130
423.338759	0.414799	0.414837	0.409034
424.115522	0.409559	0.414014	0.409053
424.892221	0.411801	0.413652	0.407538
425.668856	0.408988	0.407940	0.406265
426.445428	0.407036	0.410049	0.403424
427.221935	0.404070	0.405048	0.403001
427.998378	0.404456	0.407665	0.398906
428.774758	0.401274	0.402734	0.397114
429.551073	0.399428	0.403024	0.396816
430.327324	0.396098	0.398732	0.391857
431.103511	0.396995	0.398935	0.390656
431.879634	0.399961	0.396827	0.389900
432.655693	0.393941	0.396287	0.384514
433.431688	0.390298	0.393651	0.383040
434.207618	0.389176	0.392418	0.383680
434.983484	0.389836	0.389511	0.380123
435.759286	0.387528	0.389202	0.377385
436.535024	0.385515	0.385991	0.377305
437.310697	0.383321	0.384582	0.374097
438.086306	0.380159	0.383066	0.370278
438.861851	0.379094	0.379772	0.371347
439.637331	0.377364	0.378092	0.366829
440.412747	0.375481	0.375834	0.365698
441.188099	0.374161	0.374819	0.363632
441.963385	0.370634	0.372888	0.361065
442.738608	0.370600	0.371289	0.358082
443.513766	0.367794	0.367518	0.355834
444.288859	0.366305	0.367381	0.356181
445.063888	0.364554	0.365322	0.354268
445.838852	0.363286	0.363894	0.349459
446.613751	0.361631	0.361463	0.351146
447.388586	0.360929	0.358560	0.344805
448.163356	0.356845	0.357181	0.344392
448.938061	0.355790	0.353403	0.341494
449.712702	0.354090	0.354293	0.338543
450.487278	0.352261	0.349923	0.337653
451.261789	0.350828	0.349385	0.335150
452.036235	0.348057	0.346418	0.333190
452.810616	0.346084	0.345115	0.331559
453.584932	0.344672	0.342754	0.327439
454.359184	0.344311	0.343593	0.327242
455.133370	0.341006	0.339392	0.325606
455.907492	0.339228	0.337096	0.322344
456.681548	0.337680	0.336706	0.321399
457.455540	0.336153	0.335263	0.318881
458.229466	0.335311	0.332164	0.317156
459.003327	0.333440	0.329600	0.316012
459.777124	0.332139	0.329723	0.314957
460.550855	0.329972	0.326288	0.313105
461.324521	0.328921	0.324118	0.310614
462.098121	0.327582	0.324765	0.309480
462.871657	0.325210	0.320905	0.308486
463.645127	0.322935	0.319066	0.307222
464.418532	0.321828	0.318152	0.306072
465.191871	0.320476	0.316679	0.303487
465.965146	0.320296	0.315484	0.302116
466.738355	0.317563	0.312739	0.301191
467.511498	0.316136	0.311972	0.299581
468.284576	0.315719	0.310459	0.299644
469.057589	0.313445	0.309076	0.298206
469.830536	0.312929	0.307621	0.296047
470.603418	0.310615	0.306592	0.295317
471.376234	0.308515	0.305992	0.294525
472.148985	0.309034	0.303857	0.293275
472.921670	0.307575	0.302389	0.292166
473.694289	0.305022	0.301549	0.292200
474.466843	0.305383	0.300151	0.291186
475.239331	0.303964	0.299204	0.290537
476.011753	0.302485	0.298063	0.290456
476.784110	0.301424	0.296257	0.289093
477.556401	0.299860	0.294938	0.289665
478.328626	0.297851	0.293964	0.287887
479.100785	0.297560	0.293530	0.287862
479.872879	0.296196	0.291543	0.287268
480.644906	0.295588	0.290675	0.287985
481.416868	0.292833	0.289019	0.286393
482.188764	0.292232	0.288590	0.286159
482.960594	0.290042	0.287162	0.285063
483.732358	0.289314	0.285989	0.286013
484.504056	0.288228	0.285669	0.285813
485.275688	0.286608	0.284115	0.285465
486.047254	0.285816	0.282143	0.284815
486.818753	0.283432	0.281688	0.285248
487.590187	0.281931	0.281257	0.284737
488.361555	0.280230	0.278948	0.284980
489.132856	0.278785	0.278667	0.284416
489.904091	0.277255	0.276247	0.284389
490.675260	0.275765	0.275216	0.284237
491.446363	0.274040	0.274075	0.284135
492.217399	0.272981	0.273380	0.284058
492.988369	0.270384	0.271019	0.284049
493.759273	0.269028	0.271069	0.284460
494.530111	0.267914	0.269506	0.285171
495.300882	0.265696	0.267824	0.284396
496.071586	0.264666	0.266619	0.284948
496.842224	0.261674	0.265249	0.285444
497.612796	0.260684	0.264420	0.284289
498.383301	0.259828	0.263001	0.284405
499.153740	0.257650	0.260909	0.284772
499.924112	0.255968	0.260605	0.285320
500.694418	0.254933	0.258870	0.284793
501.464657	0.253894	0.258396	0.285839
502.234829	0.251472	0.257283	0.285817
503.004935	0.250587	0.256315	0.285493
503.774974	0.249334	0.256149	0.286026
504.544946	0.248139	0.254698	0.286244
505.314852	0.247184	0.253252	0.286786
506.084690	0.246549	0.252874	0.287403
506.854462	0.244444	0.252278	0.288082
507.624168	0.244947	0.251634	0.288009
508.393806	0.244014	0.250773	0.288603
509.163377	0.243368	0.250682	0.289261
509.932882	0.242945	0.249384	0.289329
510.702319	0.242850	0.249573	0.290429
511.471690	0.242218	0.249228	0.290471
512.240994	0.241879	0.248749	0.291162
513.010230	0.242016	0.248688	0.291878
513.779400	0.242185	0.249118	0.292681
514.548502	0.242571	0.249212	0.293505
515.317537	0.243060	0.249835	0.293541
516.086506	0.243099	0.250087	0.294084
516.855407	0.243391	0.250345	0.295079
517.624241	0.243898	0.250704	0.295312
518.393007	0.245570	0.251627	0.296731
519.161707	0.245767	0.251907	0.297179
519.930339	0.247244	0.253584	0.298138
520.698904	0.247852	0.253583	0.298808
521.467401	0.249031	0.254841	0.299538
522.235832	0.250837	0.255712	0.300358
523.004194	0.251840	0.256711	0.301554
523.772490	0.252894	0.257686	0.302327
524.540718	0.254326	0.258646	0.302963
525.308878	0.255541	0.260608	0.303760
526.076971	0.257383	0.261270	0.305245
526.844997	0.259130	0.262402	0.305660
527.612955	0.260521	0.264304	0.306829
528.380845	0.262184	0.265718	0.307770
529.148668	0.263476	0.266912	0.308005
529.916423	0.265510	0.268302	0.309028
530.684111	0.267357	0.269910	0.310064
531.451731	0.269080	0.271708	0.310308
532.219283	0.270883	0.273127	0.312505
532.986767	0.272304	0.274885	0.313448
533.754184	0.274829	0.276259	0.313460
534.521533	0.276723	0.277794	0.314607
535.288814	0.278227	0.280319	0.314923
536.056027	0.279965	0.281248	0.315940
536.823172	0.282503	0.283153	0.317389
537.590250	0.283994	0.285037	0.318059
538.357259	0.285828	0.286354	0.318933
539.124201	0.287926	0.287981	0.319346
539.891074	0.289799	0.289580	0.320437
540.657880	0.291834	0.291182	0.321400
541.424617	0.293045	0.292863	0.322188
542.191287	0.294935	0.294258	0.322831
542.957888	0.296609	0.295963	0.323881
543.724421	0.298227	0.297884	0.324656
544.490886	0.300377	0.298859	0.325050
545.257283	0.302009	0.300313	0.326141
546.023612	0.303686	0.302164	0.326774
546.789872	0.305346	0.303047	0.327402
547.556064	0.306822	0.304953	0.328251
548.322188	0.308095	0.306379	0.328483
549.088244	0.309402	0.307556	0.328763
549.854231	0.311428	0.309379	0.330338
550.620150	0.312772	0.310875	0.330637
551.386000	0.314370	0.311801	0.331185
552.151782	0.316055	0.312920	0.332107
552.917496	0.317723	0.314654	0.332170
553.683141	0.318721	0.316087	0.332679
554.448717	0.320349	0.317332	0.333459
555.214225	0.321397	0.318299	0.333869
555.979665	0.322917	0.319254	0.333927
556.745036	0.324407	0.320474	0.334792
557.510338	0.325713	0.321560	0.335052
558.275572	0.326792	0.322747	0.335370
559.040737	0.327672	0.323735	0.336225
559.805833	0.328671	0.324973	0.336464
560.570860	0.330703	0.325736	0.337100
561.335819	0.331490	0.326664	0.337706
562.100709	0.332303	0.327682	0.338120
562.865530	0.333553	0.329210	0.337891
563.630283	0.334513	0.330103	0.338541
564.394966	0.335916	0.330680	0.338884
565.159581	0.336639	0.331604	0.339227
565.924126	0.337662	0.332357	0.339311
566.688603	0.338714	0.333708	0.339286
567.453011	0.339064	0.333870	0.340156
568.217349	0.340366	0.334693	0.340385
568.981619	0.341010	0.335989	0.340560
569.745820	0.342036	0.336454	0.340858
570.509951	0.342760	0.337108	0.340914
571.274014	0.343164	0.337926	0.341040
572.038007	0.344240	0.338724	0.341151
572.801931	0.344943	0.339321	0.341881
573.565786	0.345744	0.339851	0.341734
574.329572	0.346361	0.340586	0.341408
575.093288	0.347306	0.341384	0.342154
575.856935	0.347203	0.342131	0.342568
576.620513	0.348225	0.342693	0.342970
577.384021	0.348992	0.343514	0.342290
578.147460	0.349257	0.344115	0.343108
578.910830	0.350407	0.344339	0.342692
579.674131	0.350691	0.344837	0.342949
580.437361	0.351558	0.345608	0.342893
581.200523	0.352174	0.346180	0.342766
581.963615	0.352257	0.346706	0.343537
582.726637	0.352892	0.347178	0.343405
583.489590	0.353271	0.347859	0.343503
584.252473	0.353483	0.348289	0.343830
585.015287	0.354371	0.349325	0.343840
585.778031	0.354816	0.349409	0.343743
586.540705	0.355165	0.350006	0.343789
587.303309	0.356207	0.350699	0.343901
588.065844	0.356457	0.350523	0.343935
588.828309	0.356523	0.351154	0.344206
589.590705	0.357116	0.351972	0.343878
590.353030	0.357308	0.352070	0.343750
591.115286	0.358217	0.353131	0.343943
591.877472	0.358391	0.353340	0.344148
592.639588	0.358911	0.353967	0.343879
593.401634	0.359058	0.353665	0.344028
594.163610	0.359052	0.354485	0.343765
594.925516	0.359868	0.355018	0.343997
595.687352	0.360068	0.355300	0.344163
596.449118	0.360491	0.355803	0.344156
597.210814	0.361008	0.356314	0.343917
597.972440	0.361154	0.356560	0.343454
598.733996	0.361702	0.357261	0.343533
599.495482	0.361649	0.357557	0.344102
600.256898	0.362511	0.357904	0.344072
601.018243	0.362836	0.358466	0.343771
601.779518	0.363526	0.359288	0.343988
602.540723	0.364047	0.359728	0.343683
603.301858	0.363944	0.359735	0.343593
604.062922	0.364187	0.359975	0.343616
604.823916	0.364547	0.360450	0.343178
605.584840	0.365152	0.360879	0.343651
606.345693	0.365219	0.361515	0.342924
607.106476	0.366189	0.361919	0.343036
607.867188	0.366347	0.362221	0.343342
608.627830	0.366696	0.362791	0.342790
609.388402	0.366763	0.363225	0.343104
610.148902	0.367542	0.363340	0.342596
610.909333	0.367802	0.363826	0.342216
611.669693	0.368683	0.364408	0.342357
612.429982	0.368758	0.364791	0.341956
613.190200	0.369428	0.365283	0.341446
613.950348	0.369641	0.365929	0.341514
614.710425	0.369994	0.365405	0.341405
615.470432	0.370400	0.366020	0.341453
616.230368	0.370648	0.367251	0.340871
616.990233	0.371447	0.366887	0.340788
617.750027	0.371826	0.367814	0.340336
618.509750	0.372491	0.367736	0.340263
619.269403	0.372477	0.368383	0.339903
620.028984	0.372454	0.368784	0.339757
620.788495	0.373653	0.369386	0.339381
621.547935	0.374159	0.369903	0.338841
622.307304	0.374664	0.370270	0.338692
623.066601	0.375380	0.370741	0.338216
623.825828	0.375620	0.370858	0.338856
624.584984	0.376086	0.371336	0.338299
625.344069	0.376886	0.371953	0.338441
626.103082	0.376958	0.372102	0.338296
626.862025	0.378071	0.372941	0.337986
627.620896	0.378551	0.372869	0.337751
628.379696	0.378739	0.373150	0.337410
629.138425	0.379072	0.374014	0.337139
629.897083	0.379338	0.374300	0.337700
630.655669	0.380776	0.375064	0.337345
631.414184	0.380766	0.375155	0.337187
632.172628	0.381592	0.375545	0.337313
632.931000	0.382322	0.375986	0.337031
633.689301	0.382550	0.375881	0.336630
634.447531	0.382852	0.376596	0.336790
635.205689	0.383339	0.376826	0.336783
635.963776	0.384018	0.377434	0.337322
636.721791	0.383955	0.377927	0.337195
637.479735	0.384625	0.378012	0.337201
638.237607	0.384746	0.378379	0.337302
638.995408	0.384956	0.378650	0.337155
639.753137	0.385142	0.378877	0.337079
640.510794	0.386066	0.379184	0.337279
641.268380	0.385723	0.379037	0.336970
642.025894	0.385463	0.379519	0.337294
642.783336	0.385812	0.379699	0.337353
643.540707	0.386387	0.379883	0.337720
644.298006	0.386167	0.379857	0.337328
645.055233	0.386697	0.379653	0.337715
645.812388	0.385830	0.380291	0.337709
646.569471	0.386110	0.380193	0.338388
647.326483	0.385765	0.379851	0.338659
648.083423	0.385168	0.379943	0.339273
648.840290	0.385407	0.380073	0.339167
649.597086	0.385388	0.379545	0.339583
650.353810	0.384829	0.380027	0.340156
651.110461	0.384810	0.379848	0.340776
651.867041	0.384500	0.379796	0.341194
652.623549	0.384430	0.379811	0.341703
653.379984	0.383742	0.379769	0.342438
654.136348	0.383360	0.379723	0.343369
654.892639	0.383015	0.379415	0.344087
655.648858	0.382523	0.379163	0.345228
656.405005	0.381747	0.379811	0.345858
657.161080	0.381459	0.379463	0.347047
657.917082	0.380939	0.379192	0.348029
658.673012	0.380358	0.378492	0.349603
659.428870	0.379846	0.378847	0.350339
660.184655	0.379148	0.379031	0.351707
660.940368	0.378264	0.378120	0.353213
661.696009	0.377082	0.378024	0.354356
662.451577	0.376004	0.377509	0.356142
663.207073	0.375445	0.377243	0.357437
663.962496	0.374131	0.376762	0.358785
664.717847	0.372774	0.375744	0.359919
665.473125	0.371311	0.375392	0.361737
666.228331	0.369553	0.374576	0.363329
666.983464	0.367993	0.373596	0.365253
667.738525	0.366342	0.372582	0.366405
668.493512	0.364810	0.372026	0.367825
669.248428	0.363135	0.370666	0.370062
670.003270	0.360807	0.369926	0.371354
670.758040	0.358681	0.368444	0.372924
671.512737	0.356147	0.367259	0.374697
672.267361	0.354472	0.365793	0.376236
673.021912	0.352002	0.364096	0.377512
673.776391	0.349328	0.362604	0.379063
674.530797	0.346608	0.360572	0.379819
675.285129	0.344019	0.358462	0.381069
676.039389	0.340858	0.356791	0.382365
676.793576	0.338126	0.354347	0.383358
677.547690	0.334510	0.352468	0.384169
678.301731	0.331400	0.350044	0.385119
679.055699	0.327990	0.347044	0.385189
679.809594	0.324596	0.344886	0.386037
680.563415	0.321269	0.342456	0.386328
681.317164	0.317551	0.339284	0.386630
682.070840	0.313727	0.336405	0.387151
682.824442	0.310058	0.332987	0.387178
683.577971	0.306582	0.329974	0.386927
684.331427	0.302581	0.326592	0.386557
685.084809	0.299420	0.323499	0.385629
685.838119	0.295467	0.320207	0.385358
686.591355	0.291833	0.316729	0.384466
687.344518	0.288311	0.313502	0.383290
688.097607	0.284896	0.310089	0.382677
688.850623	0.281351	0.306916	0.381535
689.603565	0.278608	0.303382	0.380682
690.356434	0.274446	0.299698	0.378704
691.109230	0.271778	0.296535	0.376762
691.861952	0.268748	0.293013	0.375095
692.614601	0.266188	0.289729	0.373446
693.367176	0.263462	0.286950	0.370486
694.119677	0.261261	0.283956	0.368602
694.872105	0.258822	0.280899	0.366367
695.624459	0.257116	0.277959	0.363828
696.376740	0.255367	0.275633	0.361535
697.128947	0.253634	0.272998	0.358219
697.881080	0.252543	0.270441	0.355697
698.633139	0.251723	0.268462	0.353132
699.385125	0.251024	0.266575	0.350291
700.137036	0.250079	0.264981	0.346887
700.888874	0.250554	0.263812	0.344036
701.640638	0.250374	0.262690	0.341116
702.392329	0.250802	0.261241	0.338064
703.143945	0.251495	0.260792	0.334952
703.895487	0.252436	0.260244	0.331512
704.646956	0.253263	0.259763	0.328811
705.398350	0.254415	0.259656	0.325736
706.149670	0.255221	0.259537	0.322701
706.900916	0.256402	0.259140	0.319382
707.652089	0.257423	0.259293	0.316002
708.403187	0.258692	0.259577	0.312384
709.154211	0.259819	0.259268	0.308894
709.905161	0.260346	0.259149	0.305810
710.656036	0.260594	0.258522	0.301608
711.406837	0.260442	0.257974	0.297434
712.157565	0.260326	0.257242	0.292872
712.908217	0.260419	0.255566	0.288755
713.658796	0.259547	0.254754	0.283997
714.409300	0.258680	0.252997	0.278428
715.159730	0.256532	0.250663	0.273404
715.910086	0.254548	0.248336	0.268042
716.660367	0.252524	0.245706	0.262397
717.410573	0.249961	0.243361	0.256782
718.160705	0.247270	0.240032	0.250912
718.910763	0.244073	0.237163	0.245233
719.660746	0.241130	0.234221	0.239046
720.410655	0.238341	0.230341	0.233292
721.160489	0.235052	0.226713	0.227200
721.910248	0.231589	0.223275	0.221454
722.659933	0.228191	0.219410	0.215583
723.409543	0.224639	0.215271	0.208799
724.159079	0.220975	0.211302	0.202797
724.908539	0.217401	0.207192	0.196596
725.657925	0.213598	0.202736	0.190462
726.407237	0.208810	0.197667	0.183738
727.156473	0.204137	0.193313	0.177515
727.905635	0.199395	0.188042	0.170861
728.654721	0.194323	0.182247	0.163922
729.403733	0.188782	0.176727	0.156693
730.152670	0.182671	0.170501	0.149704
730.901532	0.177031	0.164339	0.142575
731.650319	0.170652	0.157483	0.135381
732.399031	0.164229	0.150560	0.128106
733.147668	0.157510	0.144125	0.120835
733.896230	0.151044	0.137185	0.113899
734.644717	0.144464	0.130203	0.107010
735.393129	0.137296	0.123801	0.100709
736.141466	0.131118	0.117542	0.094454
736.889727	0.124795	0.111348	0.088467
737.637913	0.119107	0.105688	0.083138
738.386024	0.113717	0.100366	0.078228
739.134060	0.108590	0.095687	0.074242
739.882021	0.104110	0.091141	0.070477
740.629906	0.099934	0.087475	0.067665
741.377716	0.096898	0.084479	0.065458
742.125451	0.094139	0.082492	0.063963
742.873110	0.092420	0.080940	0.063457
743.620694	0.091148	0.080056	0.063721
744.368202	0.090888	0.080380	0.064639
745.115635	0.091512	0.081203	0.066457
745.862993	0.093003	0.082897	0.069270
746.610275	0.095146	0.085753	0.072728
747.357481	0.098038	0.089199	0.077210
748.104612	0.102117	0.093346	0.082269
748.851667	0.106808	0.098319	0.088501
749.598647	0.112228	0.104561	0.095027
750.345551	0.118526	0.111182	0.102254
751.092379	0.125559	0.118135	0.110590
751.839132	0.132964	0.126064	0.119219
752.585809	0.141368	0.134765	0.128461
753.332410	0.150228	0.143682	0.138424
754.078935	0.159274	0.153400	0.148496
754.825385	0.169662	0.163725	0.159414
755.571758	0.179894	0.173782	0.170359
756.318056	0.190671	0.185150	0.181852
757.064278	0.201141	0.195828	0.193290
757.810424	0.213263	0.207106	0.205190
758.556494	0.224544	0.218588	0.216700
759.302488	0.236158	0.230771	0.228838
760.048406	0.247906	0.242303	0.241118
760.794248	0.259934	0.253945	0.253820
761.540013	0.271004	0.265734	0.265904
762.285703	0.283067	0.277242	0.277611
763.031317	0.294570	0.288748	0.289470
763.776854	0.306342	0.300345	0.301105
764.522316	0.317662	0.311774	0.313132
765.267701	0.328928	0.323289	0.324301
766.013010	0.340019	0.334387	0.336523
766.758242	0.351200	0.345982	0.347050
767.503399	0.362636	0.356703	0.358202
768.248479	0.373059	0.367025	0.369586
768.993482	0.383490	0.377173	0.380544
769.738410	0.393750	0.388219	0.391437
770.483260	0.404589	0.398444	0.401375
771.228035	0.414729	0.408798	0.411833
771.972733	0.424487	0.418000	0.421664
772.717355	0.433621	0.428283	0.431639
773.461900	0.443308	0.437239	0.441217
774.206368	0.451728	0.446736	0.450712
774.950760	0.461868	0.456965	0.459293
775.695075	0.470414	0.464949	0.468749
776.439314	0.479310	0.473184	0.477519
777.183476	0.488149	0.482839	0.486672
777.927562	0.496299	0.491071	0.495145
778.671570	0.504827	0.499008	0.503776
779.415502	0.512188	0.507150	0.511902
780.159357	0.520949	0.514780	0.519769
780.903136	0.527998	0.522853	0.526649
781.646837	0.536147	0.530543	0.533194
782.390462	0.542989	0.538065	0.541787
783.134010	0.550404	0.545394	0.550059
783.877481	0.557045	0.552161	0.557087
784.620875	0.564606	0.559243	0.564340
785.364192	0.570537	0.565194	0.570799
786.107433	0.577754	0.572060	0.576933
786.850596	0.583844	0.578750	0.583476
787.593682	0.590271	0.585774	0.589584
788.336691	0.596716	0.591370	0.595086
789.079623	0.602653	0.597206	0.600944
789.822478	0.608347	0.603406	0.607502
790.565255	0.613484	0.608310	0.613592
791.307956	0.618805	0.614631	0.619100
792.050579	0.625287	0.619715	0.625147
792.793126	0.630400	0.625150	0.630186
793.535594	0.635574	0.630817	0.635172
794.277986	0.640399	0.634829	0.639963
795.020300	0.644066	0.640149	0.645783
795.762537	0.650725	0.645808	0.650374
796.504697	0.654459	0.649567	0.654740
797.246779	0.659287	0.654298	0.658383
797.988784	0.663135	0.659226	0.662818
798.730711	0.668250	0.663501	0.668681
799.472561	0.672442	0.668019	0.672236
800.214333	0.676209	0.672040	0.676428
800.956028	0.680374	0.675531	0.680142
801.697645	0.683887	0.679874	0.684536
802.439185	0.688676	0.684474	0.688587
803.180647	0.692272	0.687861	0.692695
803.922032	0.696355	0.691836	0.696485
804.663338	0.699607	0.694583	0.700390
805.404567	0.703518	0.699086	0.703774
806.145719	0.707041	0.702149	0.707593
806.886792	0.710237	0.706483	0.710181
807.627788	0.713384	0.708929	0.715324
808.368706	0.717453	0.712219	0.717079
809.109546	0.721140	0.716059	0.719993
809.850309	0.723201	0.719796	0.724375
810.590993	0.726073	0.721666	0.728289
811.331600	0.728375	0.724915	0.730551
812.072128	0.732490	0.727605	0.732221
812.812579	0.734752	0.730808	0.735615
813.552951	0.738012	0.735257	0.738694
814.293246	0.740982	0.736580	0.741110
815.033462	0.742884	0.739603	0.744712
815.773601	0.746220	0.742302	0.747906
816.513661	0.748603	0.744607	0.750804
817.253643	0.750599	0.748967	0.752921
817.993547	0.753664	0.751513	0.755657
818.733373	0.756679	0.751842	0.757231
819.473121	0.758886	0.754689	0.759285
820.212790	0.761432	0.757155	0.761569
820.952381	0.762260	0.760018	0.765279
821.691894	0.764915	0.762534	0.767717
822.431329	0.767612	0.764283	0.768783
823.170685	0.770428	0.766313	0.771641
823.909962	0.772515	0.768562	0.772014
824.649162	0.774041	0.770378	0.774937
825.388283	0.776318	0.772481	0.776843
826.127325	0.777879	0.774965	0.779127
826.866289	0.780463	0.777395	0.781589
827.605174	0.782112	0.778974	0.783600
828.343981	0.782565	0.780587	0.785453
829.082710	0.785597	0.783365	0.786135
829.821359	0.788161	0.784841	0.789725
830.559930	0.790351	0.786534	0.791391
831.298423	0.791761	0.787935	0.791779
832.036836	0.792326	0.789181	0.794648
832.775171	0.793383	0.791236	0.796108
833.513427	0.795411	0.793422	0.797220
834.251605	0.797755	0.794224	0.798978
834.989704	0.799321	0.795372	0.800141
835.727723	0.801686	0.798346	0.802105
836.465664	0.803669	0.801302	0.804467
837.203526	0.804866	0.801780	0.806720
837.941310	0.807002	0.803031	0.807481
838.679014	0.807059	0.803491	0.810086
839.416639	0.807909	0.805007	0.809277
840.154185	0.810553	0.807512	0.811054
840.891653	0.811540	0.809417	0.812149
841.629041	0.813033	0.810459	0.814154
842.366350	0.814915	0.812868	0.815587
843.103580	0.816368	0.813281	0.816102
843.840731	0.817844	0.814936	0.818907
844.577803	0.819265	0.816232	0.819604
845.314795	0.819117	0.818064	0.821076
846.051709	0.820337	0.817860	0.822120
846.788543	0.822450	0.820381	0.823298
847.525298	0.823553	0.821005	0.823623
848.261973	0.825170	0.822633	0.824775
848.998570	0.825104	0.823534	0.826535
849.735087	0.825892	0.824056	0.828443
850.471524	0.827795	0.826009	0.829024
851.207882	0.829151	0.826940	0.829925
851.944161	0.829044	0.827737	0.831230
852.680360	0.830146	0.828631	0.832335
853.416480	0.831783	0.829631	0.832967
854.152520	0.831424	0.831107	0.835319
854.888481	0.832647	0.831442	0.835883
855.624362	0.834363	0.832393	0.836399
856.360163	0.835836	0.833258	0.838328
857.095885	0.836933	0.834070	0.839153
857.831527	0.836848	0.834733	0.839272
858.567090	0.837503	0.836219	0.840201
859.302573	0.839329	0.836974	0.841867
860.037976	0.839145	0.838872	0.842704
860.773299	0.840360	0.838604	0.843004
861.508543	0.841809	0.840543	0.844764
862.243706	0.842683	0.841221	0.843682
862.978790	0.843443	0.842137	0.844601
863.713794	0.843942	0.843309	0.845890
864.448718	0.845336	0.843486	0.847307
865.183563	0.846944	0.843752	0.848100
865.918327	0.846779	0.844966	0.849147
866.653011	0.846930	0.846080	0.849635
867.387615	0.848463	0.847233	0.849969
868.122139	0.849631	0.847355	0.850830
868.856584	0.850203	0.848445	0.851530
869.590948	0.851101	0.847787	0.851899
870.325232	0.851308	0.849705	0.853145
871.059435	0.852247	0.850933	0.854473
871.793559	0.853578	0.850683	0.854727
872.527602	0.853260	0.851928	0.854128
873.261565	0.854078	0.851420	0.856626
873.995448	0.854654	0.853619	0.855890
874.729251	0.855882	0.853793	0.856914
875.462973	0.856277	0.855548	0.859478
876.196615	0.857112	0.855194	0.858180
876.930177	0.857385	0.856074	0.857687
877.663658	0.858268	0.857352	0.860350
878.397058	0.858482	0.857676	0.860125
879.130379	0.860997	0.857821	0.860643
879.863619	0.860359	0.858505	0.861750
880.596778	0.860954	0.859719	0.862269
881.329857	0.861127	0.860232	0.863348
882.062855	0.863361	0.859702	0.863734
882.795772	0.862497	0.860769	0.864614
883.528609	0.863847	0.860760	0.866189
884.261366	0.863923	0.862710	0.865471
884.994041	0.865392	0.863661	0.865292
885.726636	0.864928	0.862634	0.864771
886.459150	0.864743	0.864341	0.866193
887.191584	0.866005	0.863747	0.867815
887.923937	0.866122	0.864193	0.868834
888.656209	0.867019	0.864820	0.870137
889.388400	0.866725	0.866014	0.869834
890.120510	0.868271	0.866122	0.869650
890.852539	0.868782	0.867534	0.869837
891.584487	0.869316	0.867650	0.869633
892.316355	0.869277	0.867708	0.871993
893.048141	0.869578	0.869023	0.871309
893.779847	0.868819	0.868247	0.871366
894.511471	0.871188	0.870645	0.871526
895.243014	0.871461	0.869752	0.870948
895.974477	0.871555	0.871427	0.870576
896.705858	0.872394	0.871436	0.872659
897.437158	0.872910	0.871309	0.873302
898.168376	0.872584	0.871331	0.872846
898.899514	0.872963	0.871622	0.874148
899.630570	0.873442	0.873043	0.874765
900.361546	0.874014	0.872801	0.875156
901.092439	0.874547	0.873104	0.874690
901.823252	0.874673	0.874009	0.875205
902.553983	0.875700	0.873135	0.876326
903.284633	0.874040	0.873670	0.876101
904.015201	0.875123	0.874516	0.877402
904.745689	0.875959	0.875552	0.879087
905.476094	0.876319	0.875627	0.879430
906.206418	0.876955	0.875704	0.879439
906.936661	0.876231	0.876007	0.879205
907.666822	0.877152	0.877859	0.880026
908.396901	0.878458	0.877273	0.880635
909.126899	0.879371	0.878930	0.879169
909.856816	0.879433	0.878875	0.879557
910.586650	0.880047	0.878468	0.881087
911.316403	0.879266	0.879294	0.880480
912.046075	0.878960	0.878593	0.881395
912.775664	0.879848	0.879842	0.880972
913.505172	0.880756	0.881048	0.881178
914.234598	0.881128	0.879446	0.881358
914.963943	0.881631	0.880712	0.881905
915.693205	0.881697	0.881257	0.882580
916.422386	0.881819	0.879548	0.883088
917.151484	0.882498	0.881172	0.883376
917.880501	0.884468	0.881813	0.884578
918.609436	0.882933	0.881748	0.884697
919.338289	0.882693	0.882630	0.885202
920.067060	0.884646	0.883036	0.885059
920.795748	0.883926	0.883107	0.885113
921.524355	0.884813	0.884866	0.886593
922.252880	0.884539	0.884316	0.886079
922.981323	0.886258	0.884577	0.886225
923.709683	0.885430	0.885292	0.885651
924.437961	0.885049	0.884441	0.885170
925.166157	0.886120	0.884950	0.886277
925.894271	0.886093	0.885752	0.885803
926.622303	0.886373	0.885679	0.886545
927.350252	0.886024	0.885709	0.885339
928.078119	0.886730	0.886756	0.887894
928.805904	0.886918	0.886008	0.888580
929.533606	0.886438	0.886359	0.888006
930.261226	0.887226	0.886419	0.888824
930.988764	0.887107	0.885992	0.889350
931.716219	0.888934	0.886984	0.889871
932.443592	0.887104	0.886125	0.890522
933.170882	0.888392	0.886890	0.889722
933.898090	0.888186	0.887365	0.890801
934.625215	0.888006	0.888035	0.889938
935.352257	0.888040	0.887023	0.888368
936.079217	0.888958	0.887898	0.890148
936.806095	0.888379	0.887516	0.890450
937.532889	0.888690	0.888768	0.891011
938.259601	0.888160	0.888756	0.890765
938.986230	0.887762	0.889527	0.891549
939.712777	0.888796	0.889489	0.892707
940.439241	0.889927	0.889765	0.892381
941.165622	0.889546	0.889340	0.892005
941.891920	0.889677	0.889580	0.892486
942.618135	0.891241	0.890359	0.891345
943.344267	0.890696	0.890113	0.891542
944.070317	0.891347	0.890172	0.892499
944.796283	0.891890	0.892762	0.892660
945.522167	0.892547	0.891563	0.894305
946.247967	0.891364	0.891818	0.893960
946.973685	0.891661	0.891068	0.893388
947.699319	0.891702	0.890839	0.893014
948.424871	0.891249	0.891928	0.894089
949.150339	0.893495	0.891003	0.891613
949.875724	0.890728	0.891878	0.893403
950.601026	0.891653	0.891495	0.895240
951.326245	0.892152	0.891335	0.893263
952.051381	0.893983	0.892361	0.894250
952.776433	0.894194	0.892434	0.894518
953.501402	0.892296	0.893498	0.894302
954.226288	0.894740	0.893062	0.895258
954.951091	0.893294	0.893810	0.896589
955.675810	0.895060	0.893692	0.895495
956.400446	0.894786	0.893239	0.894546
957.124998	0.895138	0.893776	0.897034
957.849467	0.894058	0.893843	0.896170
958.573852	0.894988	0.894673	0.895999
959.298154	0.894699	0.893861	0.896787
960.022373	0.894216	0.893460	0.897023
960.746508	0.895209	0.894574	0.896596
961.470559	0.895468	0.895433	0.897337
962.194527	0.895075	0.895929	0.897044
962.918411	0.895748	0.895639	0.897107
963.642212	0.895169	0.895864	0.896484
964.365929	0.895747	0.894486	0.897493
965.089562	0.894764	0.894170	0.896803
965.813111	0.895434	0.895088	0.897170
966.536577	0.897112	0.895243	0.898532
967.259958	0.895786	0.895222	0.897585
967.983256	0.896970	0.895740	0.898048
968.706471	0.895986	0.894915	0.898747
969.429601	0.896957	0.895190	0.896754
970.152647	0.895777	0.896099	0.898426
970.875610	0.896471	0.896638	0.897110
971.598488	0.897912	0.896180	0.898243
972.321283	0.897722	0.896278	0.898467
973.043993	0.897732	0.897658	0.898277
973.766620	0.897044	0.896488	0.896380
974.489162	0.896193	0.895917	0.897346
975.211620	0.895813	0.898597	0.897812
975.933995	0.898728	0.898799	0.898277
976.656285	0.898301	0.897091	0.898644
977.378490	0.897209	0.897456	0.898087
978.100612	0.898629	0.898674	0.897972
978.822649	0.899511	0.898079	0.899335
979.544603	0.898215	0.899059	0.898738
980.266471	0.898746	0.898659	0.898472
980.988256	0.898772	0.897445	0.898952
981.709956	0.896960	0.898583	0.899290
982.431572	0.897967	0.898677	0.898154
983.153103	0.897925	0.896839	0.899155
983.874550	0.898843	0.896717	0.897972
984.595913	0.898256	0.897603	0.898796
985.317191	0.899568	0.898519	0.899366
986.038385	0.898569	0.898479	0.898855
986.759494	0.899349	0.900254	0.899975
987.480518	0.898768	0.897954	0.899940
988.201458	0.898536	0.897697	0.900681
988.922313	0.899394	0.897875	0.900442
989.643084	0.898966	0.898529	0.901113
990.363770	0.897372	0.898407	0.901195
991.084371	0.898616	0.898431	0.900228
991.804888	0.898684	0.898497	0.900698
992.525319	0.898126	0.899234	0.901288
993.245666	0.897978	0.897736	0.900638
993.965928	0.899312	0.898769	0.900776
994.686106	0.897236	0.899589	0.899758
995.406198	0.898216	0.901180	0.901262
996.126206	0.898545	0.898958	0.900796
996.846128	0.899698	0.899136	0.899656
997.565966	0.899880	0.898287	0.901457
998.285719	0.898317	0.899126	0.901580
999.005386	0.900141	0.899895	0.900454
999.724969	0.899606	0.898691	0.901911
1000.444467	0.898728	0.898288	0.899898
1001.163879	0.898695	0.898980	0.901997
1001.883207	0.900282	0.900726	0.901784
1002.602449	0.899369	0.898884	0.902217
1003.321606	0.900570	0.899341	0.900920
1004.040678	0.900884	0.899343	0.901377
1004.759665	0.900836	0.900064	0.903478
1005.478566	0.898592	0.900626	0.902550
1006.197382	0.899564	0.902235	0.902791
1006.916113	0.900078	0.901704	0.901783
1007.634758	0.899990	0.901024	0.903704
1008.353319	0.899764	0.899732	0.903106
1009.071793	0.900316	0.901162	0.902778
1009.790183	0.900350	0.898853	0.901941
1010.508486	0.899328	0.899761	0.901237
1011.226705	0.901077	0.901075	0.902196
1011.944838	0.900142	0.901276	0.902026
1012.662885	0.900568	0.899756	0.902347
1013.380847	0.899394	0.900478	0.902758
1014.098723	0.899874	0.900551	0.902233
1014.816514	0.899987	0.897777	0.899842
1015.534219	0.899933	0.900383	0.902293
1016.251838	0.899732	0.899495	0.903211
1016.969372	0.899954	0.899116	0.901580
1017.686820	0.900502	0.898800	0.902012
1018.404182	0.899046	0.898591	0.901218
1019.121458	0.899453	0.900914	0.899990
1019.838649	0.899494	0.899723	0.902934
1020.555753	0.898218	0.900064	0.901996
1021.272772	0.898921	0.899308	0.902064
1021.989705	0.899957	0.899347	0.901764
1022.706552	0.900701	0.900585	0.901954
1023.423313	0.899203	0.900936	0.900981
1024.139988	0.900866	0.899755	0.901695
1024.856578	0.898232	0.899134	0.903640
1025.573081	0.900113	0.899561	0.903165
1026.289498	0.900041	0.899618	0.901956
1027.005829	0.901159	0.899852	0.900671
1027.722074	0.898888	0.901660	0.901834
1028.438232	0.901096	0.899798	0.901136
1029.154305	0.899664	0.898200	0.899641
1029.870291	0.899131	0.898664	0.899757
1030.586192	0.901319	0.898798	0.899067
1031.302005	0.898177	0.898111	0.899769
1032.017733	0.901075	0.898739	0.898389
1032.733374	0.899044	0.898602	0.900412
1033.448929	0.899564	0.898218	0.900243
1034.164398	0.898971	0.897789	0.899986
1034.879780	0.898874	0.899499	0.900247
1035.595076	0.898268	0.898584	0.899273
1036.310286	0.899274	0.899089	0.899112
1037.025409	0.896915	0.899608	0.900353
1037.740445	0.897747	0.899183	0.897910
1038.455395	0.897370	0.898634	0.899183
1039.170259	0.897400	0.896395	0.899401
1039.885035	0.899920	0.899842	0.899394
1040.599726	0.899429	0.900109	0.900354
1041.314329	0.897993	0.899742	0.899780
1042.028846	0.896374	0.899824	0.900107
1042.743276	0.900532	0.898988	0.900999
1043.457620	0.900322	0.900347	0.898214
1044.171877	0.898429	0.898896	0.899192
1044.886047	0.898883	0.898229	0.899688
1045.600130	0.897628	0.899324	0.900943
1046.314126	0.897949	0.896449	0.898771
1047.028036	0.897800	0.897806	0.899436
1047.741858	0.897075	0.895748	0.896810
1048.455594	0.897388	0.900668	0.897190
1049.169243	0.895372	0.897631	0.898446
1049.882805	0.897007	0.898920	0.896306
1050.596280	0.894334	0.894275	0.897711
1051.309667	0.896711	0.895046	0.898406
1052.022968	0.893336	0.896105	0.898879
1052.736182	0.894597	0.898663	0.897170
1053.449309	0.894833	0.897506	0.896602
1054.162348	0.894722	0.893851	0.896678
1054.875300	0.893466	0.894567	0.896407
1055.588165	0.894012	0.895182	0.894863
1056.300943	0.895555	0.894656	0.895328
1057.013634	0.892075	0.893372	0.896102
1057.726238	0.892755	0.893166	0.895124
1058.438754	0.891964	0.894734	0.893576
1059.151182	0.891340	0.893001	0.894314
1059.863524	0.892971	0.893132	0.893564
1060.575778	0.888729	0.892382	0.895151
1061.287945	0.891249	0.891665	0.892223
1062.000024	0.892596	0.893116	0.894850
1062.712016	0.892517	0.894035	0.895113
1063.423920	0.889737	0.892588	0.891960
1064.135737	0.891672	0.891025	0.893139
1064.847466	0.894367	0.893470	0.892440
1065.559108	0.889447	0.895733	0.892968
1066.270662	0.890061	0.892858	0.890886
1066.982128	0.889598	0.889730	0.893466
1067.693507	0.888756	0.888725	0.892917
1068.404798	0.890682	0.889887	0.893404
1069.116001	0.890758	0.893476	0.889095
1069.827117	0.888083	0.887925	0.889535
1070.538145	0.888211	0.890934	0.892430
1071.249085	0.885452	0.887864	0.887829
1071.959937	0.887156	0.886844	0.888309
1072.670702	0.886593	0.888013	0.889203
1073.381378	0.885216	0.888855	0.887891
1074.091967	0.887858	0.889350	0.888404
1074.802468	0.884429	0.885616	0.890238
1075.512881	0.885493	0.887126	0.885312
1076.223205	0.884781	0.886206	0.887481
1076.933442	0.886046	0.887914	0.889118
1077.643591	0.885650	0.886804	0.886889
1078.353652	0.882067	0.883212	0.887431
1079.063624	0.884595	0.884050	0.887334
1079.773509	0.882289	0.884595	0.884566
1080.483305	0.881013	0.884809	0.883841
1081.193013	0.882426	0.886414	0.883977
1081.902633	0.881269	0.881747	0.881061
1082.612165	0.876324	0.879420	0.882830
1083.321608	0.878141	0.881292	0.882685
1084.030963	0.878425	0.882132	0.882160
1084.740230	0.877986	0.885070	0.882749
1085.449409	0.876656	0.882010	0.879917
1086.158499	0.875267	0.881154	0.879316
1086.867501	0.878447	0.878547	0.880458
1087.576414	0.873828	0.878361	0.879736
1088.285239	0.876358	0.874610	0.878081
1088.993975	0.874143	0.874633	0.878110
1089.702623	0.871596	0.872301	0.872381
1090.411182	0.870638	0.873709	0.880164
1091.119653	0.865754	0.869938	0.876707
1091.828035	0.872209	0.868115	0.869684
1092.536329	0.868373	0.873979	0.870074
1093.244534	0.867490	0.867397	0.868045
1093.952650	0.868121	0.865915	0.865605
1094.660677	0.864185	0.867778	0.860847
1095.368616	0.865247	0.862820	0.868152
1096.076466	0.864613	0.865087	0.860991
1096.784228	0.860716	0.863057	0.861459
1097.491900	0.857978	0.859246	0.862253
1098.199484	0.856061	0.863062	0.858781
1098.906978	0.857707	0.864030	0.859110
1099.614384	0.852733	0.857512	0.857256
1100.321701	0.852639	0.852738	0.854191
1101.028929	0.852005	0.852805	0.853353
1101.736068	0.846621	0.851863	0.849567
1102.443118	0.848422	0.849623	0.847690
1103.150079	0.842046	0.849027	0.844296
1103.856951	0.842377	0.846809	0.845480
1104.563734	0.839509	0.836685	0.841835
1105.270428	0.836657	0.841912	0.839640
1105.977032	0.835281	0.835592	0.835000
1106.683547	0.830139	0.834786	0.835771
1107.389974	0.833039	0.830970	0.828320
1108.096311	0.820713	0.825193	0.824973
1108.802558	0.823720	0.824990	0.819815
1109.508717	0.816688	0.822290	0.821307
1110.214786	0.812256	0.813999	0.811450
1110.920766	0.807940	0.810525	0.809757
1111.626656	0.802782	0.811113	0.803273
1112.332457	0.799833	0.804265	0.805033
1113.038169	0.794026	0.800266	0.792733
1113.743791	0.790080	0.797276	0.788166
1114.449324	0.782526	0.789259	0.783692
1115.154767	0.774856	0.783131	0.780882
1115.860120	0.770507	0.777284	0.773401
1116.565385	0.765991	0.769004	0.762127
1117.270559	0.752113	0.764358	0.758437
1117.975644	0.754427	0.754100	0.757294
1118.680639	0.739160	0.750455	0.745751
1119.385545	0.733110	0.740363	0.740010
1120.090361	0.727447	0.731259	0.734731
1120.795087	0.718452	0.728655	0.729213
1121.499723	0.721292	0.722914	0.718318
1122.204270	0.706136	0.718610	0.708430
