# Supplementary material for: Chiral plasmonic superlattices from template-assisted assembly of achiral nanoparticles
Source: Nat Commun. 2025 Feb 16;16:1687. doi: 10.1038/s41467-025-56999-0 (PMC11830766; doi:10.1038/s41467-025-56999-0)
Supplement: Supplementary file 3 — Source Data [file 41467_2025_56999_MOESM3_ESM.zip › source data/Suppl.Fig/Suppl. Fig. 23 different RI glass/g factor.xlsx]

## Sheet: Sheet1
	RI1.5	RI1.6	RI1.7
351.607	0.1012	0.00904	-0.06982
352.39	0.05086	-0.02993	0.06187
353.172	0.04837	-0.18089	-0.04575
353.954	0.05855	0.0177	0.03079
354.737	-0.02601	0.08642	0.0143
355.519	0.00911	-0.08268	0.03051
356.301	0.08832	0.0407	0.00336
357.083	0.07982	0.00456	0.02847
357.865	0.01721	-0.04853	0.01672
358.647	0.00615	-0.03123	-0.04068
359.429	0.06972	0.04128	0.05641
360.211	0.05004	-0.04571	0.04358
360.993	0.07019	-0.00675	-0.00735
361.775	0.05702	0.04505	-0.04855
362.557	0.02234	-0.01317	-0.10202
363.338	0.05096	0.02679	0.06662
364.12	0.04552	0.08867	-0.01857
364.902	-0.05178	0.02739	-0.04363
365.683	0.00714	0.04999	-0.0671
366.464	-0.02136	0.0343	-0.01265
367.246	0.04744	-0.00836	0.06347
368.027	0.0639	0.07886	0.0226
368.808	0.00649	0.0954	0.04745
369.589	0.01449	0.01337	0.05894
370.371	0.08819	0.01819	0.01602
371.152	0.05392	0.07973	0.02886
371.933	0.01818	-0.03893	0.04209
372.713	-0.04932	0.0497	-0.05127
373.494	-0.03878	-0.05015	0.00157
374.275	0.0708	0.05486	0.00458
375.056	-0.01	-0.0344	0.00321
375.837	0.04245	-0.03345	-0.02915
376.617	0.04381	-0.01847	-0.02595
377.398	0.05058	-0.00559	0.04059
378.178	0.03677	-0.03004	0.02886
378.959	-0.00262	0.00281	0.05147
379.739	0.00384	0.05496	-0.04922
380.519	-0.0148	-0.01374	0.0179
381.299	0.04414	-0.01833	-0.00138
382.08	0.0175	0.03119	-0.01787
382.86	0.04035	0.04576	0.03699
383.64	0.03161	0.01496	0.03556
384.42	0.01699	-0.00144	0.02289
385.2	0.00623	0.02273	0.00512
385.98	0.01475	0.01702	0.01711
386.759	0.01167	0.03026	0.03742
387.539	0.01076	0.02544	0.05061
388.319	0.01382	0.01872	0.02708
389.098	0.00689	0.01532	0.01752
389.878	0.01017	0.00617	-0.00392
390.657	0.01005	0.00483	0.00148
391.437	-0.0018	0.0178	0.03597
392.216	0.03548	-0.01037	0.04326
392.995	-0.00858	0.02827	0.01928
393.775	-0.00446	0.02275	0.01896
394.554	-0.00462	-0.00153	0.00772
395.333	-0.02054	0.00257	0.000909685
396.112	-0.00738	0.0085	-5.8474e-05
396.891	0.01278	0.01179	0.01061
397.67	-0.01292	-0.02166	0.00639
398.449	-0.000717487	-0.00646	0.00398
399.228	-0.01903	0.02879	0.02447
400.006	0.008	0.00219	0.02141
400.785	-0.00684	0.01388	0.00755
401.564	-0.01954	-0.0026	0.01994
402.342	-0.01159	-0.01693	0.01919
403.121	-0.02798	0.02127	0.01017
403.899	-0.01343	-0.00646	0.01119
404.677	-0.00704	0.01041	0.00187
405.456	-0.00307	-0.00819	0.03768
406.234	-0.01785	0.000431903	0.00562
407.012	-0.01449	-0.00113	0.01892
407.79	-0.00552	-0.00598	0.00178
408.568	-0.000504302	-0.00625	0.00446
409.346	-0.00664	-0.00712	0.00533
410.124	-0.01801	-0.00815	0.00371
410.902	-0.0085	-0.01278	0.01522
411.68	-0.02882	0.00351	0.01325
412.457	-0.01428	-0.01139	0.01273
413.235	-0.02778	-0.00236	-0.0011
414.013	-0.02079	-0.00453	0.00826
414.79	-0.0231	-0.03108	0.00575
415.568	-0.01748	-0.01646	0.00493
416.345	-0.01423	-0.024	-0.00734
417.122	-0.0192	-0.01083	0.00167
417.9	-0.0111	-0.02711	0.00392
418.677	-0.02134	-0.02755	0.00386
419.454	-0.01895	-0.02539	-0.01548
420.231	-0.03056	-0.02673	-0.00567
421.008	-0.0334	-0.02978	-0.0026
421.785	-0.02611	-0.03434	0.00159
422.562	-0.04193	-0.02183	-0.00203
423.339	-0.03045	-0.02543	-0.01578
424.116	-0.02822	-0.00892	-0.00138
424.892	-0.03615	-0.03316	-0.01166
425.669	-0.02243	-0.02844	-0.00744
426.445	-0.03389	-0.03251	-0.00987
427.222	-0.03564	-0.04512	-0.00292
427.998	-0.0293	-0.04825	-0.01515
428.775	-0.04286	-0.03601	-0.01135
429.551	-0.02607	-0.02719	-0.00712
430.327	-0.03241	-0.04304	-0.01156
431.104	-0.03536	-0.04259	-0.01727
431.88	-0.03463	-0.04478	-0.02742
432.656	-0.0331	-0.02989	-0.02567
433.432	-0.02459	-0.04386	-0.01975
434.208	-0.03066	-0.04433	-0.01496
434.983	-0.03054	-0.04101	-0.02643
435.759	-0.0264	-0.04043	-0.02759
436.535	-0.03018	-0.05499	-0.02233
437.311	-0.03135	-0.05307	-0.02508
438.086	-0.03982	-0.04887	-0.02686
438.862	-0.03647	-0.04989	-0.02106
439.637	-0.0304	-0.04848	-0.02864
440.413	-0.03343	-0.04543	-0.02659
441.188	-0.03181	-0.04922	-0.02862
441.963	-0.03002	-0.03974	-0.02601
442.739	-0.0261	-0.05297	-0.03403
443.514	-0.03048	-0.04867	-0.03251
444.289	-0.03058	-0.04744	-0.02752
445.064	-0.03604	-0.04985	-0.02797
445.839	-0.03366	-0.05628	-0.0376
446.614	-0.02497	-0.04771	-0.02851
447.389	-0.03032	-0.04798	-0.04386
448.163	-0.02472	-0.04544	-0.03389
448.938	-0.0351	-0.05245	-0.03891
449.713	-0.03463	-0.04704	-0.04233
450.487	-0.03429	-0.04382	-0.03979
451.262	-0.02509	-0.04836	-0.04271
452.036	-0.03233	-0.04477	-0.04052
452.811	-0.02345	-0.04829	-0.03961
453.585	-0.03623	-0.04721	-0.04702
454.359	-0.02589	-0.04462	-0.04658
455.133	-0.03267	-0.04401	-0.04205
455.907	-0.02946	-0.03809	-0.04613
456.682	-0.03513	-0.04365	-0.0445
457.456	-0.0273	-0.04083	-0.04724
458.229	-0.0284	-0.04551	-0.04968
459.003	-0.02899	-0.03758	-0.04771
459.777	-0.02331	-0.03495	-0.04706
460.551	-0.02389	-0.03198	-0.04623
461.325	-0.02486	-0.03139	-0.05021
462.098	-0.02568	-0.0341	-0.04967
462.872	-0.02115	-0.03213	-0.04592
463.645	-0.03074	-0.03004	-0.04318
464.419	-0.02043	-0.03298	-0.04332
465.192	-0.01762	-0.02996	-0.04675
465.965	-0.01735	-0.02572	-0.05004
466.738	-0.0186	-0.02619	-0.0451
467.512	-0.01976	-0.02705	-0.04564
468.285	-0.01277	-0.01977	-0.04432
469.058	-0.01812	-0.01639	-0.04206
469.831	-0.01245	-0.01522	-0.04662
470.603	-0.01076	-0.01452	-0.04228
471.376	-0.01072	-0.01252	-0.0387
472.149	-0.00315	-0.00988	-0.0436
472.922	-0.00825	-0.00354	-0.04266
473.694	-0.00642	-0.00384	-0.03553
474.467	5.46463e-05	-0.00203	-0.03934
475.239	0.00585	0.00491	-0.03723
476.012	0.00452	0.01075	-0.03337
476.784	0.00982	0.01222	-0.03423
477.556	0.00892	0.01392	-0.02831
478.329	0.01766	0.01819	-0.0277
479.101	0.0175	0.02233	-0.02697
479.873	0.02013	0.02663	-0.02484
480.645	0.02198	0.03434	-0.02115
481.417	0.02538	0.03707	-0.01794
482.189	0.03214	0.04458	-0.01693
482.961	0.03667	0.04679	-0.01389
483.732	0.03983	0.05215	-0.00921
484.504	0.04154	0.05496	-0.00674
485.276	0.04386	0.06177	-0.00319
486.047	0.05058	0.0668	-0.0028
486.819	0.05382	0.07276	0.00508
487.59	0.05892	0.07605	0.00785
488.362	0.05722	0.08059	0.0133
489.133	0.06186	0.08935	0.01578
489.904	0.0642	0.09102	0.02
490.675	0.07234	0.09847	0.02377
491.446	0.07309	0.10365	0.02834
492.217	0.0779	0.10519	0.03111
492.988	0.07875	0.11132	0.03842
493.759	0.08093	0.11586	0.0434
494.53	0.08537	0.12074	0.04855
495.301	0.08965	0.12681	0.05267
496.072	0.09329	0.13008	0.05713
496.842	0.09411	0.13586	0.06703
497.613	0.093	0.13633	0.06662
498.383	0.09543	0.1387	0.06939
499.154	0.09753	0.14292	0.07663
499.924	0.10115	0.14578	0.08297
500.694	0.10254	0.14681	0.08446
501.465	0.10362	0.14705	0.09036
502.235	0.10592	0.14995	0.09725
503.005	0.10501	0.15357	0.09889
503.775	0.10895	0.15283	0.10398
504.545	0.10524	0.1534	0.10803
505.315	0.1015	0.15396	0.1123
506.085	0.10711	0.15474	0.11585
506.854	0.10285	0.15393	0.12382
507.624	0.10384	0.15278	0.12216
508.394	0.10322	0.15122	0.12651
509.163	0.10533	0.14882	0.1302
509.933	0.10693	0.15122	0.13162
510.702	0.1019	0.14824	0.13494
511.472	0.10228	0.14514	0.13689
512.241	0.10324	0.14406	0.13979
513.01	0.09772	0.14385	0.14137
513.779	0.10003	0.13976	0.14311
514.548	0.09631	0.13778	0.14427
515.318	0.09617	0.13477	0.14295
516.087	0.09276	0.13296	0.14434
516.855	0.09294	0.128	0.14624
517.624	0.09305	0.12543	0.14542
518.393	0.09075	0.123	0.14451
519.162	0.08684	0.12015	0.14518
519.93	0.08516	0.11553	0.14357
520.699	0.0826	0.11269	0.14366
521.467	0.08472	0.10673	0.14228
522.236	0.07694	0.1066	0.13936
523.004	0.08105	0.10145	0.13978
523.772	0.07495	0.09922	0.13888
524.541	0.07371	0.09452	0.13654
525.309	0.07211	0.09016	0.13526
526.077	0.07042	0.08946	0.13409
526.845	0.06588	0.08292	0.13025
527.613	0.06649	0.08193	0.12951
528.381	0.0661	0.07802	0.12737
529.149	0.06395	0.0747	0.12435
529.916	0.06131	0.07125	0.1214
530.684	0.05999	0.06837	0.11902
531.452	0.05822	0.0636	0.11483
532.219	0.055	0.05934	0.11577
532.987	0.05474	0.05815	0.11436
533.754	0.0501	0.05664	0.10729
534.522	0.04841	0.056	0.10512
535.289	0.0484	0.05148	0.10177
536.056	0.04915	0.04818	0.09969
536.823	0.04538	0.04535	0.09656
537.59	0.04549	0.04232	0.09423
538.357	0.04159	0.04076	0.09151
539.124	0.03911	0.03848	0.0868
539.891	0.0406	0.03116	0.08457
540.658	0.0374	0.02835	0.08155
541.425	0.03787	0.02714	0.08034
542.191	0.03678	0.02623	0.07686
542.958	0.03281	0.02487	0.07509
543.724	0.03094	0.02219	0.07273
544.491	0.03247	0.01837	0.06786
545.257	0.02909	0.01704	0.06633
546.024	0.03101	0.01702	0.06343
546.79	0.02878	0.01136	0.06057
547.556	0.02688	0.01112	0.05882
548.322	0.02433	0.008	0.05595
549.088	0.0241	0.00721	0.05311
549.854	0.02339	0.0041	0.05184
550.62	0.02256	0.00462	0.04896
551.386	0.02303	0.00010969	0.04607
552.152	0.01917	0.000984721	0.04396
552.918	0.01894	-0.00166	0.03955
553.683	0.02055	-0.00239	0.0382
554.449	0.01837	-0.00557	0.03587
555.214	0.01718	-0.00597	0.03411
555.98	0.01632	-0.00753	0.03011
556.745	0.01637	-0.01219	0.02839
557.51	0.01423	-0.01139	0.02552
558.276	0.01337	-0.01161	0.02344
559.041	0.01325	-0.01455	0.02336
559.806	0.0105	-0.01327	0.02128
560.571	0.01124	-0.01679	0.01747
561.336	0.00823	-0.01809	0.01697
562.101	0.00722	-0.01901	0.01588
562.866	0.01055	-0.02211	0.01184
563.63	0.00868	-0.02203	0.01099
564.395	0.00915	-0.0229	0.0081
565.16	0.00351	-0.02569	0.00706
565.924	0.00395	-0.02569	0.0045
566.689	0.00327	-0.02688	0.00156
567.453	0.00192	-0.02561	0.00298
568.217	0.000875309	-0.02661	5.17959e-05
568.982	0.00293	-0.03071	-0.00123
569.746	0.000827733	-0.03095	-0.00321
570.51	-0.000335214	-0.03235	-0.00503
571.274	-0.000679479	-0.0332	-0.00579
572.038	-0.0026	-0.03439	-0.00842
572.802	-0.00215	-0.03369	-0.00834
573.566	-0.00158	-0.03461	-0.01092
574.33	-0.00408	-0.03332	-0.01349
575.093	-0.00307	-0.03606	-0.01403
575.857	-0.00282	-0.03682	-0.01262
576.621	-0.00491	-0.03734	-0.01431
577.384	-0.00685	-0.03776	-0.01825
578.147	-0.00444	-0.03733	-0.01674
578.911	-0.00641	-0.04046	-0.02101
579.674	-0.00647	-0.03974	-0.02108
580.437	-0.00561	-0.04051	-0.02359
581.201	-0.00849	-0.04196	-0.02561
581.964	-0.00814	-0.04022	-0.02374
582.727	-0.00653	-0.04303	-0.02583
583.49	-0.00864	-0.04193	-0.02659
584.252	-0.00935	-0.04383	-0.02628
585.015	-0.01383	-0.04179	-0.02866
585.778	-0.01068	-0.04384	-0.03014
586.541	-0.01433	-0.04717	-0.03096
587.303	-0.011	-0.04533	-0.03349
588.066	-0.01441	-0.04673	-0.03408
588.828	-0.01378	-0.04633	-0.03352
589.591	-0.01355	-0.04814	-0.03602
590.353	-0.01708	-0.04908	-0.03689
591.115	-0.01738	-0.04916	-0.03884
591.877	-0.0154	-0.05001	-0.03875
592.64	-0.01607	-0.05024	-0.0409
593.402	-0.01503	-0.04975	-0.04089
594.164	-0.01849	-0.05081	-0.04159
594.926	-0.0186	-0.051	-0.04318
595.687	-0.01937	-0.05327	-0.04327
596.449	-0.01944	-0.05445	-0.04444
597.211	-0.01989	-0.05309	-0.0465
597.972	-0.02172	-0.05589	-0.04815
598.734	-0.02253	-0.0565	-0.04943
599.495	-0.02072	-0.05509	-0.04773
600.257	-0.01915	-0.05582	-0.05016
601.018	-0.02135	-0.05715	-0.05186
601.78	-0.01972	-0.05825	-0.05314
602.541	-0.02218	-0.0585	-0.05539
603.302	-0.02159	-0.06043	-0.05535
604.063	-0.02311	-0.05982	-0.05595
604.824	-0.02111	-0.06246	-0.05812
605.585	-0.02135	-0.062	-0.05848
606.346	-0.0197	-0.06545	-0.06064
607.106	-0.01988	-0.0656	-0.06297
607.867	-0.02138	-0.06454	-0.06256
608.628	-0.01945	-0.06756	-0.06501
609.388	-0.01805	-0.06842	-0.06434
610.149	-0.01818	-0.07127	-0.06784
610.909	-0.01734	-0.07077	-0.06958
611.67	-0.0152	-0.0716	-0.07159
612.43	-0.01414	-0.07393	-0.07288
613.19	-0.01263	-0.07532	-0.07609
613.95	-0.01383	-0.0768	-0.07648
614.71	-0.01011	-0.07739	-0.07774
615.47	-0.01063	-0.07856	-0.07871
616.23	-0.00893	-0.08049	-0.08097
616.99	-0.00497	-0.08276	-0.08336
617.75	-0.00354	-0.08271	-0.08562
618.51	-0.00171	-0.08422	-0.08762
619.269	0.000905587	-0.08583	-0.08856
620.029	0.0041	-0.08876	-0.0889
620.788	0.00713	-0.08891	-0.09317
621.548	0.01025	-0.09027	-0.09602
622.307	0.01389	-0.09109	-0.09779
623.067	0.01586	-0.09374	-0.10103
623.826	0.02065	-0.0942	-0.09994
624.585	0.02426	-0.09693	-0.10272
625.344	0.02679	-0.09862	-0.1045
626.103	0.03055	-0.09824	-0.10509
626.862	0.03708	-0.09922	-0.10895
627.621	0.03775	-0.099	-0.11089
628.38	0.04345	-0.09967	-0.11233
629.138	0.04916	-0.1017	-0.11397
629.897	0.05282	-0.10357	-0.11316
630.656	0.05837	-0.10188	-0.11803
631.414	0.06373	-0.10438	-0.11843
632.173	0.06782	-0.1037	-0.12032
632.931	0.06937	-0.10284	-0.12307
633.689	0.07801	-0.10661	-0.12478
634.448	0.08302	-0.10539	-0.12516
635.206	0.08759	-0.10434	-0.1265
635.964	0.09356	-0.1028	-0.12687
636.722	0.09774	-0.10272	-0.12705
637.48	0.10394	-0.10379	-0.12885
638.238	0.10709	-0.10073	-0.1289
638.995	0.11175	-0.10093	-0.12987
639.753	0.1184	-0.09708	-0.13058
640.511	0.12528	-0.09503	-0.13254
641.268	0.13026	-0.09229	-0.13245
642.026	0.13602	-0.08763	-0.13087
642.783	0.14258	-0.08677	-0.13165
643.541	0.14503	-0.08096	-0.13221
644.298	0.15153	-0.07708	-0.13268
645.055	0.15774	-0.07369	-0.13307
645.812	0.16019	-0.06648	-0.13073
646.569	0.16437	-0.06227	-0.12965
647.326	0.17102	-0.05515	-0.12798
648.083	0.1752	-0.05023	-0.12469
648.84	0.17941	-0.0421	-0.12563
649.597	0.18485	-0.03332	-0.12445
650.354	0.18633	-0.02646	-0.12137
651.11	0.19209	-0.01916	-0.11964
651.867	0.19403	-0.01031	-0.11766
652.624	0.19842	0.000103624	-0.11609
653.38	0.20219	0.00897	-0.11223
654.136	0.20746	0.01965	-0.10866
654.893	0.20917	0.03066	-0.10578
655.649	0.21075	0.04142	-0.10134
656.405	0.21553	0.05369	-0.09752
657.161	0.21832	0.0653	-0.09351
657.917	0.21825	0.0761	-0.08943
658.673	0.22173	0.08642	-0.08358
659.429	0.22575	0.09848	-0.08019
660.185	0.22547	0.11241	-0.07458
660.94	0.22369	0.12369	-0.06808
661.696	0.22445	0.1349	-0.06177
662.452	0.22656	0.14724	-0.05398
663.207	0.22569	0.15919	-0.04895
663.962	0.2256	0.17281	-0.04171
664.718	0.22441	0.18284	-0.03494
665.473	0.2234	0.19351	-0.02602
666.228	0.22084	0.20396	-0.01692
666.983	0.21689	0.21533	-0.00745
667.739	0.21429	0.22153	0.000171253
668.494	0.21259	0.22945	0.0082
669.248	0.20755	0.23575	0.01883
670.003	0.20061	0.24284	0.02867
670.758	0.1966	0.24761	0.03871
671.513	0.19094	0.25198	0.05042
672.267	0.18339	0.2532	0.05915
673.022	0.1778	0.25612	0.06933
673.776	0.16983	0.25689	0.08081
674.531	0.16249	0.25522	0.09025
675.285	0.15342	0.2552	0.10068
676.039	0.1422	0.25235	0.11279
676.794	0.13374	0.24964	0.1229
677.548	0.12293	0.24275	0.13492
678.302	0.11333	0.2373	0.14595
679.056	0.10416	0.2315	0.15541
679.81	0.09337	0.22408	0.16693
680.563	0.08217	0.21637	0.17676
681.317	0.0706	0.2089	0.18769
682.071	0.06171	0.20093	0.1995
682.824	0.05108	0.19402	0.20957
683.578	0.03983	0.18375	0.21836
684.331	0.03114	0.1783	0.22828
685.085	0.02124	0.16831	0.23442
685.838	0.01064	0.15863	0.24449
686.591	0.00037561	0.1511	0.25205
687.345	-0.00754	0.14347	0.25855
688.098	-0.01733	0.13471	0.26628
688.851	-0.02729	0.12891	0.27297
689.604	-0.03492	0.12226	0.27825
690.356	-0.04415	0.11538	0.28445
691.109	-0.05185	0.10937	0.28665
691.862	-0.0597	0.10423	0.29061
692.615	-0.0679	0.09831	0.29332
693.367	-0.07664	0.09426	0.29303
694.12	-0.08391	0.08972	0.29415
694.872	-0.09232	0.08551	0.29502
695.624	-0.09943	0.08123	0.29304
696.377	-0.10671	0.07873	0.29185
697.129	-0.11478	0.07408	0.28789
697.881	-0.12136	0.07088	0.28425
698.633	-0.12825	0.0675	0.27972
699.385	-0.13427	0.06569	0.27412
700.137	-0.14113	0.06151	0.2677
700.889	-0.14323	0.05873	0.25872
701.641	-0.14785	0.05641	0.2514
702.392	-0.15039	0.05382	0.24199
703.144	-0.15075	0.05002	0.23165
703.895	-0.15023	0.04925	0.2197
704.647	-0.14948	0.04699	0.21005
705.398	-0.14779	0.04116	0.19845
706.15	-0.14529	0.03927	0.18793
706.901	-0.13924	0.03528	0.17555
707.652	-0.13253	0.03308	0.16343
708.403	-0.12761	0.03168	0.14994
709.154	-0.1222	0.0267	0.13717
709.905	-0.11491	0.02414	0.12721
710.656	-0.10956	0.02132	0.11494
711.407	-0.10447	0.01791	0.10384
712.158	-0.09656	0.01424	0.09154
712.908	-0.09104	0.01058	0.07983
713.659	-0.08504	0.00741	0.06905
714.409	-0.08	0.00267	0.05593
715.16	-0.07527	-0.00112	0.04794
715.91	-0.07026	-0.00672	0.03848
716.66	-0.06629	-0.011	0.02826
717.411	-0.06285	-0.01506	0.01961
718.161	-0.0587	-0.02104	0.01052
718.911	-0.05463	-0.02647	0.00337
719.661	-0.05263	-0.03288	-0.00608
720.411	-0.0494	-0.03722	-0.01482
721.16	-0.04697	-0.04319	-0.02319
721.91	-0.04473	-0.04849	-0.03013
722.66	-0.042	-0.05329	-0.03774
723.41	-0.03909	-0.05812	-0.0478
724.159	-0.03697	-0.06261	-0.05529
724.909	-0.03496	-0.06699	-0.06382
725.658	-0.03282	-0.06951	-0.07161
726.407	-0.03324	-0.07439	-0.07846
727.156	-0.03044	-0.07511	-0.08424
727.906	-0.02954	-0.07714	-0.0914
728.655	-0.02695	-0.07682	-0.09872
729.404	-0.02888	-0.07756	-0.10584
730.153	-0.02625	-0.07588	-0.1106
730.902	-0.02515	-0.07562	-0.11766
731.65	-0.02409	-0.07363	-0.1229
732.399	-0.02325	-0.07125	-0.12866
733.148	-0.02133	-0.06907	-0.13382
733.896	-0.02282	-0.06766	-0.13895
734.645	-0.02115	-0.06385	-0.14395
735.393	-0.01943	-0.06275	-0.14478
736.141	-0.019	-0.06102	-0.14938
736.89	-0.01892	-0.05877	-0.1527
737.638	-0.01925	-0.05661	-0.15581
738.386	-0.01806	-0.05373	-0.15844
739.134	-0.01919	-0.05366	-0.15776
739.882	-0.01574	-0.04958	-0.15877
740.63	-0.01567	-0.04864	-0.15609
741.378	-0.01549	-0.0474	-0.15503
742.125	-0.01463	-0.04601	-0.15119
742.873	-0.01592	-0.04494	-0.14633
743.621	-0.01507	-0.04213	-0.13906
744.368	-0.01334	-0.04033	-0.13269
745.116	-0.01392	-0.03963	-0.1254
745.863	-0.01121	-0.03809	-0.1168
746.61	-0.01163	-0.03754	-0.10805
747.357	-0.01197	-0.0376	-0.09781
748.105	-0.01031	-0.03524	-0.09044
748.852	-0.01048	-0.03403	-0.08067
749.599	-0.0109	-0.03371	-0.07328
750.346	-0.01135	-0.03243	-0.06693
751.092	-0.01208	-0.0328	-0.05936
751.839	-0.00796	-0.03108	-0.05266
752.586	-0.01069	-0.02999	-0.04777
753.332	-0.01327	-0.02871	-0.04226
754.079	-0.00924	-0.02869	-0.03743
754.825	-0.00924	-0.02759	-0.03452
755.572	-0.00996	-0.02703	-0.03125
756.318	-0.01191	-0.0256	-0.02817
757.064	-0.00961	-0.02658	-0.02452
757.81	-0.01009	-0.02613	-0.02467
758.556	-0.00871	-0.02425	-0.02353
759.302	-0.01133	-0.02425	-0.02158
760.048	-0.01101	-0.02419	-0.01971
760.794	-0.00708	-0.02376	-0.01751
761.54	-0.00639	-0.02261	-0.01445
762.286	-0.007	-0.02328	-0.0153
763.031	-0.00801	-0.0227	-0.01419
763.777	-0.00791	-0.02123	-0.01447
764.522	-0.00784	-0.02318	-0.01245
765.268	-0.00743	-0.02331	-0.01266
766.013	-0.0056	-0.01807	-0.00953
766.758	-0.00906	-0.01891	-0.0113
767.503	-0.0055	-0.01862	-0.01206
768.248	-0.00735	-0.01946	-0.00944
768.993	-0.01035	-0.01837	-0.00801
769.738	-0.00657	-0.01854	-0.0063
770.483	-0.00698	-0.01978	-0.00878
771.228	-0.00747	-0.02076	-0.00793
771.973	-0.0051	-0.02076	-0.00776
772.717	-0.00686	-0.01811	-0.00547
773.462	-0.00359	-0.02042	-0.0058
774.206	-0.00134	-0.0174	-0.00283
774.951	0.000122257	-0.01553	-0.00721
775.695	-0.00675	-0.01863	-0.00469
776.439	-0.00398	-0.01576	-0.00508
777.183	-0.00613	-0.01687	-0.00422
777.928	-0.00515	-0.01636	-0.00332
778.672	-0.00529	-0.01863	-0.00304
779.415	-0.00463	-0.02055	-0.000834467
780.159	-0.00568	-0.01532	-0.00347
780.903	-0.0067	-0.01566	-0.004
781.647	-0.0077	-0.01686	-0.00882
782.39	-0.00919	-0.01629	-0.00362
783.134	-0.00505	-0.01461	-0.00105
783.877	-0.004	-0.01683	0.000128865
784.621	-0.000187117	-0.01664	-0.000824037
785.364	-0.00231	-0.0131	0.000818456
786.107	-0.01	-0.0173	-0.00259
786.851	-0.00758	-0.02262	-0.00117
787.594	-0.00594	-0.01602	-0.00221
788.337	-0.00413	-0.0152	-0.00528
789.08	-0.00407	-0.01587	-0.00559
789.822	-0.00596	-0.01212	-0.00279
790.565	-0.00588	-0.01672	0.000360335
791.308	-0.00711	-0.01237	0.000993507
792.051	-0.00573	-0.01497	-0.000476779
792.793	-0.00282	-0.01166	-0.000735586
793.536	-0.00121	-0.01466	-0.0014
794.278	-0.00177	-0.01	-0.00153
795.02	-0.00232	-0.00506	0.00607
795.763	-0.00113	-0.01156	-0.00125
796.505	-0.00127	-0.00959	0.00101
797.247	0.000293302	-0.01343	-0.00329
797.989	-0.00603	-0.01495	-0.00116
798.731	-0.00301	-0.01538	0.0016
799.473	-0.00804	-0.01468	-0.000771785
800.214	-0.00691	-0.01527	0.00082797
800.956	-0.00278	-0.01274	-0.000885186
801.698	-0.00233	-0.00976	0.0025
802.439	0.00323	-0.00775	-0.000346447
803.181	-0.00163	-0.00737	0.00166
803.922	-0.00616	-0.01282	0.000515942
804.663	-0.00259	-0.01298	0.00314
805.405	-0.00022543	-0.00998	0.00104
806.146	-0.00345	-0.01248	0.00225
806.887	0.00119	-0.01387	-0.000230424
807.628	-0.00384	-0.00788	0.00807
808.369	-0.00285	-0.01035	-0.00157
809.11	-0.00645	-0.00807	-0.00486
809.85	-0.00214	-0.01116	0.00502
810.591	-0.00267	-0.00794	0.00957
811.332	-0.000412002	-0.00329	0.00946
812.072	0.01416	-0.00551	-0.00118
812.813	0.00269	-0.01339	0.00382
813.553	0.00431	-0.00795	0.00305
814.293	0.0025	-0.00526	0.000576353
815.033	-0.00386	-0.00584	0.0083
815.774	-0.00337	-0.00816	0.00774
816.514	0.00451	-0.01544	0.01019
817.254	0.000175804	-0.01214	0.01082
817.994	-0.000136902	-0.01066	0.00938
818.733	-0.00162	-0.01245	0.00262
819.473	-0.00947	-0.0109	0.00191
820.213	-0.00566	-0.01016	0.000660299
820.952	0.01132	-0.01181	0.01467
821.692	0.0068	-0.00773	0.01374
822.431	-0.00156	-0.00741	0.00578
823.171	-0.00799	-0.01151	0.00605
823.91	-0.00944	-0.00489	-0.00251
824.649	-0.00476	-0.01155	0.00453
825.388	0.000240308	-0.01343	0.00267
826.127	-0.0039	-0.01902	0.0064
826.866	0.000380318	-0.0089	0.00583
827.605	-0.00642	-0.00372	0.00776
828.344	0.000256657	-0.00423	0.01514
829.083	0.00251	-0.00434	0.00284
829.821	0.00267	-0.01758	0.00836
830.56	0.00227	-0.01097	0.0056
831.298	-0.00806	-0.00305	9.73679e-05
832.037	0.00731	-0.00505	0.01265
832.775	0.00642	-0.00233	0.01492
833.513	-0.01176	-0.01283	0.00997
834.252	-0.00536	-0.01151	0.0068
834.99	-0.00871	-0.00731	0.00459
835.728	0.00109	-0.00818	0.00237
836.466	-0.01086	-0.01684	0.00455
837.204	-0.000141688	-0.01075	0.01066
837.941	0.00154	-0.00658	0.00277
838.679	-0.0031	-0.00913	0.01762
839.417	-0.01175	-0.01292	0.00796
840.154	-1.95376e-05	-0.01386	0.00295
840.892	-0.00712	-0.00794	0.0036
841.629	-0.00602	-0.01629	0.00668
842.366	-0.00696	-0.00735	0.00404
843.104	-0.0037	-0.00415	-0.0016
843.841	-0.00963	-0.01658	0.00648
844.578	-0.01239	-0.01348	0.00208
845.315	-0.00113	-0.01084	0.01204
846.052	-7.4094e-05	-0.00131	0.01102
846.789	-0.00205	-0.01034	0.00529
847.525	0.00444	-0.00474	0.000437922
848.262	0.00194	-0.00991	-0.00249
848.999	-0.00215	-0.01754	0.00905
849.735	-0.00123	-0.00313	0.01625
850.472	0.00673	-0.00802	0.00788
851.208	0.00169	-0.00412	0.00499
851.944	-0.000585012	-0.01238	0.01414
852.68	0.0038	-0.00575	0.01425
853.416	0.00401	-0.00265	0.00775
854.153	0.01327	-0.01182	0.02564
854.888	0.00589	-0.00792	0.02141
855.624	-0.00645	-0.00233	0.01355
856.36	0.01008	-0.00536	0.01674
857.096	-0.00831	-0.01302	0.01499
857.832	0.00515	-0.01613	0.01637
858.567	-0.000904225	-0.01171	0.0183
859.303	-0.00407	-0.01196	0.01739
860.038	-0.00123	-0.00387	0.02443
860.773	0.0034	-0.00655	0.01823
861.509	0.01429	-0.00229	0.02056
862.244	0.00406	-0.00544	0.00695
862.979	0.000689243	-0.00684	0.00809
863.714	-0.00444	-0.00865	0.01368
864.449	-0.000167022	-0.01492	0.01396
865.184	-0.01118	-0.00297	0.00824
865.918	-0.000553666	-0.00966	0.01693
866.653	0.000748349	-0.00693	0.01938
867.388	-0.00118	-0.000988012	0.01085
868.122	-0.0099	-0.00895	0.00869
868.857	-0.0079	-0.01312	0.00966
869.591	-0.000830138	-0.01854	0.00583
870.325	0.00385	-0.00161	0.01348
871.059	0.000785451	-0.01068	0.01645
871.794	-0.00549	-0.01052	0.00853
872.528	0.000945808	-0.0027	0.00643
873.262	-0.00122	0.01525	0.01907
873.995	-0.00284	-0.01232	0.00924
874.729	-0.00434	0.00629	0.00777
875.463	-0.01323	-0.00736	0.02434
876.197	-0.01135	-0.0082	0.00811
876.93	0.00277	-0.01017	0.00229
877.664	-0.00823	-0.01064	0.01598
878.397	0.00437	-0.01041	0.01261
879.13	-0.0027	-0.02227	-0.00274
879.864	-0.01637	-0.01356	0.0108
880.597	-0.01192	-0.00803	0.01025
881.33	-0.0027	-0.01496	0.01738
882.063	0.01096	-0.01644	0.00294
882.796	-0.000763512	-0.01559	0.01671
883.529	0.01339	-0.01098	0.01867
884.261	0.01009	-0.0028	0.01231
884.994	-0.00055361	-0.000121639	-0.00079901
885.727	-0.00693	0.000930944	-0.00125
886.459	-0.000506399	-0.01313	0.0116
887.192	-0.00931	0.00248	0.01462
887.924	-0.0031	0.00145	0.02199
888.656	0.00579	-0.01357	0.02548
889.388	-0.01126	-0.00556	0.02535
890.121	0.00433	2.4985e-05	0.0113
890.853	-0.0037	0.00742	0.00867
891.584	0.00726	0.00232	0.00261
892.316	-0.00107	6.72469e-05	0.02252
893.048	-0.00381	-0.01145	0.01433
893.78	-0.0114	-0.00277	0.02104
894.511	0.00153	0.00259	0.00282
895.243	-0.00896	-0.00511	-0.00427
895.974	-0.00939	-0.01096	-0.00814
896.706	0.00147	-0.00218	0.00223
897.437	-0.01928	-0.00848	0.00331
898.168	7.2358e-05	-0.00941	0.00221
898.9	-0.01398	-0.00799	0.01003
899.631	-0.00671	-0.02049	0.01125
900.362	-0.01443	-0.01745	0.00974
901.092	-0.00984	0.00967	0.00122
901.823	-0.00453	-0.00367	0.00455
902.554	-0.00176	-0.02785	0.0054
903.285	-0.0053	-0.02362	0.01765
904.015	0.00235	-0.00842	0.01969
904.746	-0.00425	-0.00924	0.02728
905.476	-0.000318712	0.00294	0.02721
906.206	-0.01249	-0.01055	0.02178
906.937	-0.00569	-0.00977	0.02598
907.667	-0.01094	-0.000570594	0.02527
908.397	0.00961	0.01542	0.01928
909.127	0.00515	-0.00782	-0.00179
909.857	0.01738	-0.00388	0.0011
910.587	-0.00678	-0.01111	0.00929
911.316	-0.01158	-0.00431	0.01078
912.046	0.01185	-0.0148	0.02168
912.776	0.00595	0.0176	0.01002
913.505	-0.00631	0.00074917	0.00378
914.235	0.00921	-0.00866	0.00206
914.964	0.01948	-0.00837	0.00247
915.693	0.00914	-0.01798	0.00798
916.422	0.00373	-0.01475	0.0115
917.151	0.00255	0.00556	0.00799
917.88	-0.00173	-0.02193	0.00101
918.609	-0.00591	-0.00781	0.01616
919.338	0.00239	-0.01389	0.02301
920.067	-0.01005	0.00323	0.00382
920.796	0.00402	-0.02451	0.01094
921.524	-0.00144	-0.00979	0.01656
922.253	-0.00957	-0.02352	0.01428
922.981	-0.01997	-0.00428	-0.000308332
923.71	0.00382	-0.01652	0.00205
924.438	-0.00609	-0.00504	0.00112
925.166	-0.00806	-0.01525	0.00147
925.894	0.00042967	-0.00131	-0.0027
926.622	0.00607	-0.00341	0.00161
927.35	-0.0027	0.00159	-0.00637
928.078	-0.02164	-0.01015	0.01097
928.806	-0.00098525	0.002	0.01572
929.534	-0.00604	-0.000779886	0.01477
930.261	-0.00127	-0.01973	0.01515
930.989	-0.00061919	-0.01891	0.02131
931.716	-0.00995	-0.00548	0.00899
932.444	0.00463	-0.0078	0.03263
933.171	0.00408	-0.02203	0.01272
933.898	0.00349	-0.01291	0.0251
934.625	7.77087e-05	-0.04343	0.01847
935.352	-0.00294	0.00468	0.00311
936.079	-0.00881	-0.00291	0.01143
936.806	-0.00546	-0.00448	0.01987
937.533	-0.00519	0.00123	0.02235
938.26	0.00807	0.00905	0.025
938.986	-0.00185	-0.00415	0.03641
939.713	-0.01211	0.01585	0.03795
940.439	-0.00484	0.01497	0.0239
941.166	-0.0021	-0.01597	0.02387
941.892	0.00361	-0.01372	0.02734
942.618	-0.00402	0.00546	0.00101
943.344	-0.00786	-0.00685	0.00824
944.07	0.00653	0.02372	0.01129
944.796	0.00312	0.01064	0.00757
945.522	-0.00767	-0.00795	0.01746
946.248	-0.0203	-0.01966	0.02561
946.974	-0.00623	-0.00757	0.01702
947.699	-0.00245	0.00902	0.01291
948.425	0.00541	0.00185	0.02802
949.15	-0.00259	-0.01233	-0.01855
949.876	-0.00627	-0.00819	0.02625
950.601	0.0044	-0.01433	0.03563
951.326	0.01131	-0.01812	0.01097
952.051	0.02531	-0.00967	0.00267
952.776	0.00909	0.01008	0.00324
953.501	-0.00478	-0.00241	0.0199
954.226	0.00447	0.01591	0.00522
954.951	-0.00914	-0.00126	0.03317
955.676	-0.01191	-0.0241	0.00439
956.4	-0.00785	-0.01451	-0.00241
957.125	-0.01147	0.00253	0.01928
957.849	-0.02149	0.00443	0.02129
958.574	-0.00261	-0.0078	0.01023
959.298	-0.00152	0.00715	0.02117
960.022	-0.01023	-0.01527	0.02843
960.747	-0.00537	0.00125	0.01408
961.471	7.20276e-05	0.00157	0.01906
962.195	-0.0019	-0.00739	0.02002
962.918	-0.00063702	-0.01106	0.01387
963.642	-0.00616	-0.00333	0.01334
964.366	0.00291	-0.01122	0.01785
965.09	-0.0118	-0.02368	0.02068
965.813	-0.01059	-0.00412	0.01769
966.537	0.00086048	0.01814	0.01467
967.26	-0.00887	-0.00777	0.0184
967.983	-0.01229	-0.01232	0.01111
968.706	-0.00868	-0.00165	0.02841
969.43	-0.01379	0.00277	-0.00208
970.153	-0.00446	0.01444	0.02719
970.876	-0.00238	0.01479	0.00654
971.598	0.00277	0.00624	0.00343
972.321	-0.00647	-0.004	0.00772
973.044	-0.01167	-0.01255	0.00564
973.767	-0.01475	-0.0146	-0.00679
974.489	-0.01163	-0.0098	0.0118
975.212	-0.00679	-0.0094	0.02047
975.934	-0.00802	-0.01665	-0.00469
976.656	-0.000643907	0.01812	0.00357
977.378	-0.00407	0.00593	0.00906
978.101	-0.000840718	0.00383	-0.00682
978.823	-0.02123	-0.00466	-0.00185
979.545	-0.0122	-0.01824	0.00544
980.266	-0.00456	-0.00353	-0.00285
980.988	0.0071	0.00189	0.00188
981.71	0.00456	0.02448	0.02414
982.432	0.00376	0.00424	0.00194
983.153	-0.0039	-0.01547	0.0128
983.875	-0.00494	-0.00145	-0.00905
984.596	-0.00379	0.0065	0.00562
985.317	0.01447	-0.000550028	-0.00212
986.038	0.00855	0.01342	0.00298
986.759	-0.0037	0.02175	0.00658
987.481	-0.01535	0.00895	0.01228
988.201	-0.01008	0.02631	0.02254
988.922	0.00699	0.01061	0.01104
989.643	-0.00995	0.00815	0.02265
990.364	0.01035	0.0066	0.04005
991.084	-0.01532	-0.01874	0.01691
991.805	-0.00541	0.00841	0.02118
992.525	0.0058	0.00546	0.03325
993.246	0.02338	0.00734	0.02787
993.966	0.0031	0.01012	0.01545
994.686	0.01201	-0.00515	0.02622
995.406	-0.0091	-0.00259	0.03204
996.126	0.00511	0.02242	0.02366
996.846	-0.01242	0.01629	-0.000441578
997.566	0.00206	0.00794	0.01674
998.286	0.00947	0.0226	0.03439
999.005	0.00262	-0.01807	0.00331
999.725	0.0076	-0.01725	0.02448
1000.44	-0.0148	-0.01383	0.01226
1001.16	0.01471	-0.02619	0.03494
1001.88	0.00485	0.01538	0.016
1002.6	-0.01819	0.01147	0.03026
1003.32	-0.00207	-0.00173	0.00372
1004.04	-0.00422	-0.02227	0.00526
1004.76	-0.01003	5.75846e-05	0.02844
1005.48	0.01061	-0.01612	0.04197
1006.2	9.28044e-06	-0.00188	0.03441
1006.92	0.01164	0.01239	0.01814
1007.63	0.00477	0.00768	0.03986
1008.35	0.00906	-0.00593	0.03573
1009.07	0.000929419	-0.00322	0.02635
1009.79	0.01037	0.01886	0.01696
1010.51	0.00195	0.000926952	0.02019
1011.23	0.00865	0.01003	0.01199
1011.94	-0.00425	-0.01162	0.02007
1012.66	-0.000494618	-0.01729	0.01902
1013.38	-0.00953	-0.01378	0.03584
1014.1	-0.00571	0.01384	0.02513
1014.82	0.0091	-0.000243469	-0.00153
1015.53	0.00398	-0.01501	0.02515
1016.25	-0.01215	-0.01998	0.03721
1016.97	-0.0118	0.02101	0.01727
1017.69	-0.02191	0.02634	0.01612
1018.4	-0.01368	0.01539	0.02293
1019.12	-0.00727	0.0079	0.00565
1019.84	-0.02049	-0.02416	0.0367
1020.56	0.00464	0.01292	0.03988
1021.27	-0.00682	0.00598	0.0333
1021.99	-0.01003	-0.000606624	0.01921
1022.71	-0.0021	0.00584	0.01338
1023.42	-0.01433	-0.02108	0.01877
1024.14	-0.02758	-0.02408	0.00885
1024.86	-0.03104	-0.02863	0.05754
1025.57	-0.01944	-0.0143	0.03269
1026.29	0.00277	-0.00341	0.02039
1027.01	-0.02011	0.00114	-0.00519
1027.72	-0.00726	0.0081	0.03117
1028.44	0.0077	-0.0158	0.000426324
1029.15	-0.00397	0.00531	-0.000241761
1029.87	0.01773	-0.00854	0.00657
1030.59	-0.01651	-0.01277	-0.02379
1031.3	0.01742	0.00748	0.01663
1032.02	-0.000948387	0.00138	-0.02825
1032.73	0.00299	-0.00453	0.01439
1033.45	0.0031	-0.01056	0.00715
1034.16	-0.03418	-0.00546	0.01065
1034.88	-0.01226	-0.05266	0.01442
1035.6	-0.00307	0.00889	0.01048
1036.31	0.00295	0.02078	-0.0017
1037.03	-0.00478	-0.03435	0.03579
1037.74	-0.00586	0.0058	0.00168
1038.46	-0.02619	-0.00122	0.01881
1039.17	0.00874	0.00781	0.02079
1039.89	0.02861	-0.02052	-0.00553
1040.6	-0.02859	0.01331	0.00974
1041.31	-0.023	-0.00664	0.01865
1042.03	0.00163	0.01139	0.03872
1042.74	0.02023	-0.00514	0.00496
1043.46	0.01399	0.00636	-0.02208
1044.17	-0.02799	-0.01637	0.00796
1044.89	-0.01486	0.02115	0.00843
1045.6	0.00268	-0.00302	0.03472
1046.31	-0.01336	0.00469	0.00854
1047.03	-0.00468	0.02601	0.01703
1047.74	-0.01303	0.02139	-0.00272
1048.46	0.00654	0.01502	-0.00204
1049.17	-0.03024	0.007	0.0315
1049.88	-0.00619	-0.00562	-0.00717
1050.6	-0.01522	0.01157	0.03433
1051.31	-0.01393	0.00705	0.01747
1052.02	0.0185	-0.01005	0.05639
1052.74	0.0056	-0.02251	0.02612
1053.45	-0.02837	-0.00998	0.01793
1054.16	-0.00297	-0.00104	0.01983
1054.88	0.000357047	0.03707	0.02961
1055.59	-0.00924	-0.02419	0.00853
1056.3	0.00957	-0.01486	-0.0023
1057.01	0.00823	-0.01119	0.04023
1057.73	-0.01332	0.01818	0.02364
1058.44	0.00342	-0.02315	0.01592
1059.15	0.01242	-0.0054	0.02938
1059.86	0.00528	0.00657	0.00588
1060.58	0.00959	0.02409	0.06296
1061.29	0.00898	-0.0225	0.00953
1062	-0.04467	0.01247	0.02245
1062.71	0.01147	-0.00582	0.02587
1063.42	0.01059	0.00644	0.02159
1064.14	0.03344	0.00417	0.01444
1064.85	0.0239	-0.0241	-0.01914
1065.56	-0.02671	0.01978	0.0343
1066.27	-0.01074	-0.00458	0.00799
1066.98	-0.01011	0.0473	0.03779
1067.69	-0.00935	0.00719	0.04041
1068.4	-0.03936	0.000569051	0.02671
1069.12	-0.00336	0.01862	-0.01602
1069.83	0.02485	0.01941	0.01386
1070.54	0.01453	0.00948	0.04079
1071.25	0.00141	0.02115	0.02228
1071.96	0.00725	0.07254	0.01091
1072.67	0.01901	0.02024	0.02472
1073.38	0.00787	0.04314	0.02506
1074.09	0.01317	-0.01609	0.00518
1074.8	-0.01157	0.04419	0.05477
1075.51	0.00411	0.02192	-0.00168
1076.22	0.02436	-0.01152	0.0252
1076.93	0.033	0.01477	0.02902
1077.64	-0.00849	0.03482	0.01158
1078.35	0.02887	-0.01	0.04951
1079.06	0.02891	0.03076	0.02553
1079.77	0.03956	0.00286	0.02079
1080.48	0.0488	-0.02876	0.02562
1081.19	0.02159	0.01621	0.01414
1081.9	0.01503	0.04383	-0.00187
1082.61	-0.01074	-0.01901	0.05764
1083.32	-0.03465	0.01546	0.04052
1084.03	0.03228	0.00988	0.03328
1084.74	0.0159	-0.01097	0.04246
1085.45	0.02467	0.03729	0.02861
1086.16	0.00392	-0.00187	0.03525
1086.87	0.00743	-0.01276	0.0178
1087.58	0.00496	-0.0011	0.05124
1088.29	0.00413	-0.00351	0.01499
1088.99	0.01074	-0.0042	0.03424
1089.7	0.03985	0.02963	0.00657
1090.41	0.000904508	0.01134	0.08177
1091.12	0.00897	0.01555	0.09119
1091.83	0.02748	0.04842	-0.02098
1092.54	0.03209	0.03257	0.01396
1093.24	-0.03539	0.01328	0.00451
1093.95	0.00747	-0.03265	-0.02031
1094.66	0.04534	-0.0029	-0.02617
1095.37	-0.00638	0.01652	0.02343
1096.08	0.04576	0.04452	-0.02845
1096.78	0.02555	0.04472	0.00577
1097.49	0.01458	0.01182	0.03298
1098.2	0.01805	0.03665	0.02062
1098.91	-0.01263	0.02072	0.01071
1099.61	0.00073372	-0.00639	0.03377
1100.32	-0.03113	0.00754	0.01147
1101.03	-0.03295	-0.00457	0.00992
1101.74	0.01073	0.0544	0.02108
1102.44	0.01486	0.03919	-0.00524
1103.15	0.01326	0.00216	0.01564
1103.86	-0.00905	0.01697	0.02167
1104.56	-0.03268	-0.00118	0.01594
1105.27	-0.03679	0.04158	0.02016
1105.98	0.0164	0.03479	-0.00187
1106.68	-0.00174	0.07041	0.03699
1107.39	0.02172	-0.00046422	-0.03062
1108.1	-0.000496779	0.00255	0.02655
1108.8	-0.02187	-0.01844	-0.02421
1109.51	0.00618	0.0448	0.02824
1110.21	0.031	-0.02402	-0.00476
1110.92	-0.000722279	0.04451	0.01059
1111.63	0.0325	-0.03864	0.00279
1112.33	0.01056	-0.00873	0.02944
1113.04	0.01268	0.02466	-0.00704
1113.74	0.03279	0.01961	-0.01024
1114.45	0.03308	0.00499	0.00609
1115.15	0.04389	0.04045	0.03084
1115.86	0.01605	0.02821	0.01448
1116.57	-0.00125	0.0345	-0.01879
1117.27	-0.02062	0.02729	0.02983
1117.98	0.05723	0.00704	0.01355
1118.68	0.00119	-0.000879094	0.02981
1119.39	-0.00348	0.03801	0.03064
1120.09	-0.0192	0.03614	0.03181
1120.8	-0.00436	0.02226	0.046
1121.5	-0.00848	0.03609	-0.01257
1122.2	-0.00985	0.01535	0.00937
