# Supplementary material for: Chiral plasmonic superlattices from template-assisted assembly of achiral nanoparticles
Source: Nat Commun. 2025 Feb 16;16:1687. doi: 10.1038/s41467-025-56999-0 (PMC11830766; doi:10.1038/s41467-025-56999-0)
Supplement: Supplementary file 3 — Source Data [file 41467_2025_56999_MOESM3_ESM.zip › source data/Suppl.Fig/Suppl. Fig. 24 0-360degree/54nm LF full gfactor.xlsx]

## Sheet: Sheet1
	0 degree	45 degree	90 degree	135 degree	180 degree	225 degree	270 degree	315 degree
351.607	-0.04426	0.04011	0.04306	0.08073	0.00238	0.03086	-0.04703	-0.02488
352.39	0.05217	0.02273	0.04385	-0.00359	0.0397	0.00789	0.05041	0.06704
353.172	-0.02347	0.08311	-0.01321	-0.0111	0.03558	0.00399	0.04477	0.03171
353.954	-0.03048	-0.03305	0.01756	0.03274	0.06153	0.03263	0.02185	0.03374
354.737	0.05962	-0.04867	-0.03012	0.07013	-0.03702	0.00821	0.08268	0.05496
355.519	-0.01284	-0.04318	0.04376	0.0125	0.06324	0.0362	0.02873	0.00654
356.301	-0.02123	-0.02355	0.00246	-0.05491	-0.03675	0.03771	0.04915	0.03125
357.083	-0.01802	-0.01357	0.05712	0.01847	0.03134	-0.00549	-0.10904	0.03623
357.865	0.04143	-0.05081	0.05522	-0.06091	0.0595	-0.00364	0.03788	-0.01356
358.647	0.05409	0.02102	0.07003	-0.02477	0.07853	0.02998	0.06773	-0.03578
359.429	0.00186	-0.00282	-0.02374	-0.03605	0.04512	0.01657	0.00367	-0.02089
360.211	0.00475	-0.00209	-0.00466	-0.01062	-0.00385	0.02203	-0.00401	-0.01836
360.993	-0.04516	0.06957	-0.00165	-0.01449	0.05354	0.03567	0.05554	-0.01923
361.775	0.04354	-0.05469	-0.0027	0.00987	0.06733	0.00615	0.06118	0.04987
362.557	-0.02266	-0.00245	-0.02306	0.00264	-0.00644	0.04064	0.0792	0.04757
363.338	-0.01029	0.0366	-0.01627	0.03498	-0.01135	0.00429	0.00248	0.0454
364.12	-0.05515	0.05418	-0.00498	-0.03163	0.0484	-0.0531	-0.0495	-0.03311
364.902	0.07999	-0.00112	0.03534	-0.01849	-0.04517	-0.00831	-0.04458	0.05766
365.683	0.01646	-0.02844	-0.03808	-0.00691	0.005	-0.02673	-0.02115	0.0786
366.464	0.03134	0.01069	-0.05808	0.02602	0.01337	-0.01611	-0.00827	0.0442
367.246	0.02215	-0.00171	0.01156	0.00699	-0.02107	-0.0456	0.03858	-0.00155
368.027	-0.06692	0.02992	-0.00183	-0.0384	0.0195	-0.00137	-0.06283	8.43196e-05
368.808	-0.0087	0.01353	-0.00191	-0.02633	0.03513	0.05119	0.00397	-0.03171
369.589	0.04546	0.02363	0.02767	-0.03007	0.03674	0.03016	0.0065	0.09829
370.371	0.02733	0.00204	-0.01425	0.01878	0.01744	0.04207	-0.0238	0.03661
371.152	-0.05717	0.01328	-0.05532	0.02127	0.00425	-0.01132	0.02194	0.05065
371.933	0.00222	-0.02454	0.02057	0.00498	0.0122	0.04832	-0.00612	-0.01199
372.713	-0.00323	0.0501	-0.00715	0.02626	0.00648	0.01036	-0.00347	0.01016
373.494	0.01307	0.04715	0.04203	-0.00698	0.03563	-0.01957	0.00844	-0.04279
374.275	0.02994	0.02526	-0.0107	-0.00397	0.05438	0.03242	0.0371	0.02108
375.056	-3.2651e-05	-0.02933	0.026	0.03328	0.04407	0.00272	-0.01995	0.02622
375.837	0.01	0.01101	-0.04102	-0.01453	0.0301	0.00766	0.00665	0.05899
376.617	0.02655	0.01636	-0.00717	-0.0131	-0.02885	0.03895	0.02828	0.01741
377.398	0.04753	0.0434	-0.00371	0.00687	0.0168	0.01008	0.03872	-0.00215
378.178	-0.01427	0.04926	-0.00274	0.02867	0.00146	0.03131	-0.0175	0.02666
378.959	-0.02449	0.01868	-0.02194	0.00361	-0.000667194	-0.01561	0.01198	0.02626
379.739	0.05394	0.00667	0.03328	0.00927	0.01481	-0.01088	0.00629	0.000484597
380.519	0.00177	0.02231	0.00641	0.04917	0.00517	0.02715	-0.01396	0.01514
381.299	0.04913	0.04962	0.009	0.01065	-0.00619	0.04629	-0.007	-0.00273
382.08	0.0287	-0.0116	0.03288	0.00283	0.00666	0.01809	0.00052011	0.01205
382.86	0.00838	0.000955377	0.01996	0.01512	-0.01959	0.03	0.02339	0.00913
383.64	0.0325	0.00466	-0.01827	0.01249	-0.02015	0.02327	0.01926	0.000285796
384.42	0.03429	0.03187	0.00882	0.00594	0.03462	0.03036	-0.01085	-0.00121
385.2	0.0284	-0.00869	0.00291	0.02912	-0.01251	0.00719	-0.00442	0.01582
385.98	0.04705	0.01575	0.01169	-0.00671	0.01506	0.0125	0.02087	0.00883
386.759	-0.02236	0.01978	0.00611	-0.00106	0.0194	0.01199	0.02141	-0.00162
387.539	0.02146	-0.00077909	0.01224	0.01657	0.01837	-0.0049	0.01382	0.02688
388.319	0.0514	0.03166	0.03787	0.00967	0.03416	0.00404	0.0123	0.03813
389.098	0.03407	0.01138	0.03357	0.01196	-0.00553	0.03333	0.01381	0.01976
389.878	0.0259	0.00648	0.01858	0.02586	0.01955	0.02745	0.01363	0.00921
390.657	0.02202	0.03103	-0.0039	0.00544	0.01597	0.01815	0.01921	0.02532
391.437	0.01943	0.02523	-0.00373	0.02555	0.00823	0.01961	0.00908	0.01499
392.216	0.0197	0.02881	0.00809	0.01638	0.01597	0.023	0.01089	0.00842
392.995	0.00823	0.00255	0.00314	0.01567	0.00872	0.04449	0.0306	-0.00166
393.775	0.00796	-0.00807	0.03982	0.01225	0.01797	0.03045	0.00622	0.00916
394.554	0.03501	0.01997	0.03287	0.00339	0.029	0.03755	0.01785	0.03035
395.333	-0.00081459	0.02808	0.01744	0.015	0.01382	0.03746	0.00985	-8.44359e-05
396.112	0.0277	0.01307	0.02025	-0.00551	0.02303	0.03145	0.000174129	0.029
396.891	0.04302	0.02885	0.0389	-0.01162	0.02363	0.02163	0.00619	0.00876
397.67	0.01974	0.021	0.01111	0.01601	0.03518	0.0188	0.04112	0.000944755
398.449	0.00473	0.00699	0.02776	0.01728	0.01032	0.01641	0.01625	0.02653
399.228	0.02316	0.01834	0.00609	0.02019	0.03334	0.02189	0.00565	0.02082
400.006	0.01032	0.01253	0.01906	0.01631	0.02965	0.02165	0.01965	0.02096
400.785	0.01065	0.04054	0.01719	0.01391	0.00639	0.04151	0.00496	0.03438
401.564	0.02591	0.0452	0.01794	0.01063	0.01138	0.03275	0.03559	0.01515
402.342	0.01946	0.03657	0.02932	0.01659	0.01632	0.01939	-0.000361792	0.04009
403.121	0.02863	0.03078	0.0101	0.02556	0.02728	0.01974	0.02823	0.02753
403.899	0.03271	0.00616	0.0053	0.02585	0.02201	0.04428	0.03426	0.02634
404.677	0.0285	0.02	0.01678	0.02367	0.02702	0.02243	0.02828	0.01713
405.456	0.01671	0.01762	0.01384	0.01972	0.02167	0.02766	0.0226	0.03524
406.234	0.01763	0.01762	0.02435	0.01174	0.01912	0.03107	0.02361	0.02619
407.012	0.02369	0.02868	0.02489	0.01752	0.02687	0.01964	0.0274	0.01061
407.79	0.02317	0.02626	0.02629	0.01682	0.01383	0.02183	0.01558	0.03779
408.568	0.02167	0.02611	0.01662	0.02068	0.01944	0.01062	0.0186	0.02487
409.346	0.02833	0.01767	0.01769	0.02941	0.01783	0.02501	0.01185	0.01667
410.124	0.02287	0.02236	0.03328	0.02247	0.02819	0.03255	0.01499	0.01941
410.902	0.02313	0.02972	0.02861	0.01513	0.02228	0.03692	0.01575	0.01408
411.68	0.02673	0.01542	0.02523	0.02039	0.03572	0.03881	0.03836	0.00941
412.457	0.03156	0.02303	0.0169	0.02438	0.0245	0.03432	0.01836	0.02125
413.235	0.03628	0.01902	0.01018	0.03824	0.03085	0.03216	0.02289	0.01422
414.013	0.01616	0.02775	0.02544	0.0178	0.01909	0.02357	0.02423	0.02139
414.79	0.02104	0.01963	0.033	0.02785	0.03413	0.03053	0.0172	0.02065
415.568	0.0277	0.0244	0.02884	0.01978	0.02731	0.02747	0.04097	0.04128
416.345	0.02272	0.02262	0.02577	0.02304	0.02296	0.03829	0.0253	0.02853
417.122	0.04114	0.03422	0.02156	0.02448	0.02536	0.02849	0.02819	0.02689
417.9	0.03225	0.03923	0.02175	0.02528	0.02475	0.0272	0.02452	0.02463
418.677	0.02323	0.01265	0.02086	0.02608	0.02674	0.0229	0.026	0.0264
419.454	0.02552	0.01976	0.02342	0.02523	0.03768	0.03363	0.03761	0.03196
420.231	0.03151	0.0315	0.01724	0.02829	0.03122	0.02842	0.03002	0.02718
421.008	0.02938	0.02399	0.021	0.02137	0.04014	0.03878	0.02544	0.01504
421.785	0.0283	0.03059	0.02545	0.02929	0.0235	0.03075	0.02841	0.02199
422.562	0.02867	0.02518	0.03495	0.02325	0.02855	0.03623	0.02369	0.02918
423.339	0.03383	0.02873	0.03587	0.01913	0.02903	0.03938	0.02794	0.02438
424.116	0.03158	0.02616	0.02709	0.01552	0.03506	0.03332	0.02562	0.02466
424.892	0.03771	0.03268	0.02384	0.02224	0.02975	0.03766	0.02461	0.02573
425.669	0.03166	0.02216	0.02915	0.02993	0.03164	0.03641	0.0258	0.03067
426.445	0.02954	0.04584	0.02233	0.0257	0.02791	0.02958	0.02366	0.03663
427.222	0.02745	0.03987	0.02667	0.02488	0.03123	0.03423	0.03243	0.02037
427.998	0.03165	0.02603	0.0304	0.02587	0.02608	0.03684	0.03341	0.03634
428.775	0.02379	0.03639	0.02892	0.02885	0.03846	0.03288	0.02543	0.02196
429.551	0.02526	0.03188	0.03411	0.02309	0.03272	0.03428	0.02261	0.02581
430.327	0.0374	0.03014	0.03058	0.02783	0.03612	0.03554	0.02822	0.02723
431.104	0.03601	0.03256	0.03571	0.03323	0.02951	0.02508	0.02552	0.02833
431.88	0.03609	0.03323	0.0281	0.02973	0.0268	0.04305	0.02639	0.03415
432.656	0.04586	0.03552	0.034	0.02645	0.02628	0.03562	0.02369	0.02252
433.432	0.02575	0.02705	0.03455	0.02544	0.03319	0.02835	0.02269	0.03057
434.208	0.02664	0.03264	0.03048	0.02391	0.03184	0.02968	0.03416	0.02749
434.983	0.03299	0.03093	0.03373	0.02598	0.03858	0.02674	0.02128	0.02535
435.759	0.0273	0.0328	0.01782	0.02345	0.02684	0.02806	0.02015	0.02315
436.535	0.02663	0.02716	0.03115	0.02578	0.02835	0.02426	0.02185	0.0283
437.311	0.02727	0.03102	0.02572	0.02818	0.0317	0.02872	0.01766	0.019
438.086	0.03123	0.03217	0.03106	0.02326	0.03533	0.03213	0.02913	0.02349
438.862	0.01641	0.02361	0.02962	0.03074	0.033	0.03906	0.02343	0.01959
439.637	0.02737	0.02538	0.0227	0.02467	0.02883	0.03165	0.02393	0.02407
440.413	0.03425	0.03546	0.02341	0.03133	0.03084	0.03832	0.02635	0.025
441.188	0.03008	0.03322	0.02497	0.03045	0.02953	0.02926	0.01973	0.02418
441.963	0.02887	0.02799	0.01894	0.02255	0.03714	0.02329	0.01592	0.02159
442.739	0.02366	0.03241	0.02459	0.02441	0.0222	0.03791	0.02941	0.02276
443.514	0.03134	0.03283	0.0232	0.02678	0.0254	0.0278	0.02356	0.02459
444.289	0.02475	0.028	0.02245	0.03198	0.03109	0.02905	0.02655	0.02476
445.064	0.02644	0.02293	0.02628	0.02821	0.03056	0.03215	0.02588	0.02857
445.839	0.02258	0.03616	0.02818	0.02812	0.02754	0.03069	0.0276	0.02669
446.614	0.03126	0.02714	0.02361	0.02256	0.02981	0.02697	0.02027	0.0222
447.389	0.02847	0.03147	0.03039	0.02934	0.02084	0.03106	0.02137	0.02541
448.163	0.02914	0.02474	0.01623	0.0302	0.03041	0.0333	0.02598	0.02881
448.938	0.02634	0.02684	0.02852	0.02311	0.02342	0.03131	0.02701	0.02839
449.713	0.02903	0.03183	0.02588	0.027	0.02139	0.02971	0.01618	0.02476
450.487	0.02074	0.0319	0.02789	0.02967	0.03266	0.02905	0.02304	0.02137
451.262	0.03057	0.02853	0.03216	0.02632	0.02529	0.02834	0.02206	0.02229
452.036	0.02784	0.0273	0.02997	0.029	0.02999	0.03328	0.02305	0.02375
452.811	0.0275	0.03001	0.02674	0.02546	0.0256	0.03223	0.02464	0.0304
453.585	0.02595	0.02154	0.02535	0.02434	0.0298	0.03143	0.02487	0.02684
454.359	0.02697	0.01931	0.02774	0.02724	0.02278	0.02827	0.02308	0.02213
455.133	0.02604	0.02857	0.02067	0.02356	0.0235	0.02286	0.02114	0.02234
455.907	0.02382	0.02943	0.02249	0.03033	0.02428	0.02157	0.02037	0.02343
456.682	0.02236	0.02275	0.02475	0.02532	0.02753	0.03788	0.02275	0.02748
457.456	0.02969	0.02261	0.02533	0.02414	0.02936	0.03346	0.02472	0.02128
458.229	0.0239	0.01975	0.02309	0.01918	0.02267	0.03054	0.02009	0.02341
459.003	0.01977	0.02109	0.02417	0.0176	0.01649	0.02911	0.02483	0.02089
459.777	0.02395	0.02122	0.0194	0.02082	0.0212	0.022	0.02148	0.02376
460.551	0.02199	0.02425	0.02429	0.02301	0.0239	0.03084	0.02198	0.01926
461.325	0.02151	0.02396	0.02566	0.0212	0.02463	0.02868	0.01657	0.02807
462.098	0.02271	0.01841	0.01916	0.02231	0.02318	0.02446	0.0188	0.01698
462.872	0.021	0.02589	0.0246	0.02068	0.0202	0.03154	0.02044	0.02169
463.645	0.02405	0.02071	0.01908	0.02009	0.02033	0.02838	0.01625	0.01973
464.419	0.02028	0.02567	0.01957	0.02529	0.02178	0.02819	0.01435	0.02214
465.192	0.02256	0.02226	0.02311	0.01887	0.02193	0.0246	0.0204	0.02581
465.965	0.02176	0.02255	0.02252	0.01825	0.02373	0.02708	0.01747	0.02523
466.738	0.01798	0.01935	0.02055	0.02123	0.02107	0.0233	0.01119	0.01727
467.512	0.02067	0.02387	0.02318	0.01915	0.02183	0.02422	0.02171	0.02118
468.285	0.0224	0.02785	0.02299	0.01908	0.02159	0.02147	0.02075	0.02206
469.058	0.01893	0.02136	0.02121	0.02118	0.02076	0.02455	0.02345	0.01981
469.831	0.02104	0.0207	0.02	0.02022	0.01883	0.02701	0.01112	0.01847
470.603	0.01835	0.02318	0.01789	0.02042	0.02256	0.02631	0.01999	0.02063
471.376	0.01425	0.01925	0.02381	0.01633	0.01561	0.0266	0.01787	0.02137
472.149	0.01804	0.02294	0.01742	0.01862	0.02099	0.02604	0.01877	0.02085
472.922	0.01851	0.01759	0.01845	0.01778	0.02122	0.02457	0.01968	0.01528
473.694	0.01737	0.02281	0.01814	0.01635	0.01968	0.02938	0.01886	0.01791
474.467	0.01792	0.01787	0.01739	0.0152	0.02054	0.02475	0.01216	0.02276
475.239	0.01746	0.02062	0.01831	0.01761	0.01714	0.02373	0.01538	0.01974
476.012	0.01666	0.01577	0.01685	0.01348	0.02183	0.02168	0.01862	0.0199
476.784	0.01774	0.01686	0.01959	0.01965	0.02563	0.0262	0.0182	0.01805
477.556	0.01559	0.01949	0.01848	0.01954	0.02357	0.0229	0.01591	0.0214
478.329	0.02064	0.02003	0.01569	0.01917	0.02133	0.02177	0.01757	0.01377
479.101	0.02339	0.02011	0.0231	0.01533	0.01892	0.02261	0.01405	0.02041
479.873	0.02355	0.02035	0.01777	0.01916	0.01811	0.02474	0.01816	0.01872
480.645	0.01784	0.0168	0.02024	0.01521	0.02091	0.02511	0.01233	0.02114
481.417	0.01793	0.01947	0.02055	0.01813	0.01525	0.02205	0.01762	0.01654
482.189	0.02158	0.01936	0.01663	0.01749	0.01634	0.01901	0.01599	0.018
482.961	0.01903	0.01883	0.01312	0.01333	0.02475	0.02289	0.02049	0.02191
483.732	0.02408	0.02201	0.01826	0.01683	0.02201	0.01954	0.01706	0.02056
484.504	0.01985	0.02368	0.01513	0.01595	0.0194	0.02304	0.01782	0.01872
485.276	0.01723	0.01978	0.01705	0.01319	0.0196	0.02063	0.01429	0.01689
486.047	0.0189	0.01619	0.01931	0.01814	0.02082	0.02541	0.01746	0.01439
486.819	0.01567	0.01974	0.01665	0.01655	0.01916	0.02409	0.01354	0.01782
487.59	0.01419	0.01878	0.01992	0.0157	0.02415	0.0195	0.01815	0.01633
488.362	0.01646	0.01489	0.01672	0.0151	0.0162	0.0189	0.01391	0.01681
489.133	0.0172	0.02052	0.01573	0.01923	0.02149	0.02726	0.01968	0.0154
489.904	0.01815	0.01867	0.01901	0.01694	0.02119	0.02334	0.01737	0.0162
490.675	0.0216	0.02228	0.01596	0.0172	0.02045	0.02199	0.01509	0.01468
491.446	0.01928	0.02241	0.01588	0.01805	0.01835	0.01977	0.01831	0.017
492.217	0.0148	0.01677	0.01868	0.01568	0.02167	0.02339	0.01428	0.01735
492.988	0.01697	0.0208	0.02015	0.01707	0.01899	0.02009	0.01746	0.01392
493.759	0.01878	0.02057	0.01591	0.01599	0.02367	0.02299	0.01895	0.01951
494.53	0.0204	0.02145	0.01923	0.01914	0.01896	0.02421	0.01907	0.01956
495.301	0.01759	0.02053	0.01952	0.01616	0.02066	0.02029	0.01726	0.02083
496.072	0.02323	0.02	0.01689	0.02005	0.02102	0.02226	0.01727	0.01364
496.842	0.02004	0.01873	0.02005	0.01477	0.02173	0.02227	0.01447	0.01947
497.613	0.0187	0.02284	0.01803	0.01409	0.02726	0.0247	0.01819	0.02053
498.383	0.02026	0.021	0.02105	0.0164	0.02129	0.02348	0.02202	0.01701
499.154	0.01957	0.01614	0.0198	0.02211	0.02179	0.02302	0.0162	0.01815
499.924	0.02065	0.01674	0.02012	0.02151	0.02513	0.02386	0.0161	0.0207
500.694	0.02378	0.01541	0.02002	0.01394	0.02104	0.02466	0.01936	0.01611
501.465	0.01972	0.01914	0.02208	0.01947	0.02146	0.02378	0.01596	0.0164
502.235	0.01959	0.02254	0.01463	0.01881	0.02281	0.02512	0.01868	0.01984
503.005	0.01988	0.02094	0.01727	0.01726	0.02054	0.0246	0.01446	0.01985
503.775	0.02313	0.01971	0.0199	0.0175	0.0206	0.02383	0.01904	0.01919
504.545	0.02031	0.02223	0.01793	0.02009	0.02355	0.02188	0.01778	0.01803
505.315	0.02231	0.02126	0.01613	0.01948	0.02406	0.02438	0.01627	0.01728
506.085	0.02353	0.0211	0.02295	0.01924	0.02218	0.02459	0.02106	0.01971
506.854	0.02422	0.0192	0.02239	0.017	0.02638	0.0257	0.01812	0.01844
507.624	0.02398	0.02301	0.01892	0.02174	0.0231	0.02476	0.02031	0.01904
508.394	0.02212	0.02261	0.02088	0.0203	0.02534	0.02588	0.02049	0.01851
509.163	0.02491	0.02155	0.01937	0.02347	0.02343	0.02691	0.01944	0.0187
509.933	0.02453	0.02236	0.02209	0.02057	0.02361	0.02967	0.01925	0.02309
510.702	0.02429	0.02326	0.02257	0.01909	0.02528	0.02877	0.01942	0.01934
511.472	0.0253	0.02766	0.02346	0.0191	0.02403	0.02805	0.02004	0.01723
512.241	0.02386	0.02171	0.01862	0.0243	0.02335	0.02657	0.02307	0.02263
513.01	0.02596	0.02357	0.0234	0.02201	0.02829	0.02901	0.02026	0.02193
513.779	0.02511	0.02296	0.02344	0.02623	0.02634	0.02822	0.0235	0.0208
514.548	0.02609	0.02647	0.02253	0.02185	0.02574	0.0275	0.02238	0.01959
515.318	0.02416	0.02567	0.0215	0.02192	0.0263	0.02707	0.02192	0.01989
516.087	0.02266	0.02528	0.02141	0.0246	0.02616	0.02918	0.02201	0.02166
516.855	0.02546	0.02644	0.02175	0.02153	0.0237	0.02781	0.02419	0.02299
517.624	0.02704	0.02499	0.02239	0.02379	0.02572	0.0304	0.02585	0.02485
518.393	0.02496	0.02558	0.02326	0.02389	0.02696	0.02793	0.02542	0.02138
519.162	0.02708	0.02742	0.0255	0.02261	0.02581	0.0301	0.02411	0.02349
519.93	0.0288	0.02692	0.02691	0.02589	0.02646	0.03016	0.02685	0.02748
520.699	0.02567	0.02641	0.02482	0.02557	0.02808	0.03032	0.0245	0.02608
521.467	0.02825	0.02635	0.02577	0.0276	0.0271	0.02894	0.02495	0.02502
522.236	0.02709	0.03146	0.027	0.02499	0.02886	0.02962	0.02262	0.0254
523.004	0.02738	0.02999	0.02558	0.02713	0.02984	0.02906	0.02504	0.02568
523.772	0.02707	0.02834	0.02553	0.02538	0.02914	0.03074	0.02854	0.02676
524.541	0.0295	0.02905	0.02719	0.02777	0.02865	0.03223	0.02735	0.02981
525.309	0.02902	0.02968	0.02969	0.02794	0.03163	0.03425	0.02254	0.02726
526.077	0.03188	0.0271	0.02704	0.029	0.03236	0.03314	0.02904	0.02728
526.845	0.03146	0.02919	0.0288	0.02819	0.031	0.03516	0.02973	0.02989
527.613	0.03334	0.02967	0.03095	0.02867	0.03185	0.03633	0.02869	0.02665
528.381	0.03173	0.03073	0.03133	0.02822	0.03112	0.03385	0.02958	0.0285
529.149	0.03349	0.02972	0.03158	0.02997	0.03106	0.03514	0.03134	0.02956
529.916	0.03214	0.03357	0.03009	0.0291	0.03324	0.03583	0.03184	0.03003
530.684	0.03127	0.03378	0.03217	0.03057	0.03416	0.03405	0.02943	0.02908
531.452	0.03529	0.03483	0.03268	0.03258	0.03432	0.0367	0.03043	0.03291
532.219	0.03485	0.03259	0.03365	0.03186	0.03492	0.03721	0.03226	0.02926
532.987	0.03629	0.03596	0.03089	0.03344	0.03535	0.03739	0.03088	0.03329
533.754	0.0365	0.0342	0.03451	0.03407	0.03349	0.03627	0.03317	0.03301
534.522	0.03627	0.03745	0.03458	0.03304	0.03631	0.03777	0.03367	0.03566
535.289	0.03824	0.03597	0.03481	0.03468	0.03624	0.03645	0.03305	0.03503
536.056	0.03987	0.03715	0.0361	0.03491	0.0376	0.0375	0.03486	0.03353
536.823	0.03627	0.03824	0.03634	0.03244	0.03725	0.03774	0.03793	0.03424
537.59	0.03707	0.04037	0.03668	0.03694	0.03952	0.03943	0.03567	0.03723
538.357	0.04035	0.03881	0.03722	0.03648	0.03913	0.03971	0.03796	0.03419
539.124	0.03795	0.03787	0.0378	0.03645	0.03968	0.04282	0.03842	0.03615
539.891	0.0418	0.04159	0.03885	0.03953	0.04074	0.04273	0.03717	0.03788
540.658	0.0423	0.03837	0.03736	0.03787	0.04042	0.04244	0.04071	0.03779
541.425	0.042	0.03965	0.0404	0.03859	0.04274	0.04492	0.0388	0.03864
542.191	0.04206	0.04241	0.0393	0.03992	0.04497	0.0421	0.04034	0.03862
542.958	0.04517	0.04419	0.04348	0.04225	0.04412	0.04754	0.04061	0.03734
543.724	0.04415	0.04427	0.04184	0.0418	0.04233	0.04496	0.04248	0.04146
544.491	0.04508	0.0436	0.04514	0.04243	0.04472	0.04758	0.0416	0.04147
545.257	0.04556	0.04393	0.04217	0.04394	0.04397	0.04714	0.04469	0.04341
546.024	0.04909	0.04604	0.04701	0.04368	0.046	0.04795	0.04377	0.04395
546.79	0.04606	0.04641	0.04445	0.04441	0.04867	0.04718	0.04532	0.04426
547.556	0.0468	0.04874	0.04628	0.04676	0.04969	0.04949	0.04562	0.04428
548.322	0.05085	0.05115	0.04861	0.04854	0.04901	0.04768	0.04661	0.04518
549.088	0.04987	0.04901	0.04799	0.04748	0.05075	0.05229	0.04798	0.04665
549.854	0.05087	0.04996	0.0479	0.04968	0.05092	0.05279	0.04779	0.04885
550.62	0.0506	0.05074	0.05002	0.05091	0.05141	0.05489	0.05154	0.04729
551.386	0.05486	0.05225	0.052	0.05098	0.05291	0.05515	0.0505	0.0521
552.152	0.053	0.05332	0.05124	0.05081	0.05371	0.05403	0.05095	0.04948
552.918	0.05517	0.05299	0.0532	0.05336	0.05608	0.05697	0.05336	0.05319
553.683	0.05625	0.05309	0.05407	0.05376	0.05578	0.05642	0.05352	0.05369
554.449	0.05528	0.05815	0.05488	0.05459	0.05691	0.05803	0.05547	0.05224
555.214	0.05892	0.05895	0.05541	0.05572	0.05832	0.05863	0.05693	0.05291
555.98	0.05904	0.05952	0.05732	0.05731	0.05906	0.06011	0.05533	0.05592
556.745	0.05864	0.05868	0.05903	0.05677	0.06057	0.06266	0.05792	0.05646
557.51	0.0606	0.06007	0.06164	0.06003	0.06215	0.06238	0.05914	0.05886
558.276	0.062	0.06043	0.06072	0.05938	0.06221	0.06265	0.05979	0.05873
559.041	0.06408	0.06314	0.06257	0.06123	0.06377	0.06552	0.0596	0.05976
559.806	0.06513	0.0635	0.06278	0.0625	0.06507	0.06541	0.06033	0.06072
560.571	0.06585	0.06416	0.06237	0.0633	0.06455	0.06629	0.06235	0.0613
561.336	0.06723	0.06654	0.06509	0.0632	0.06473	0.0678	0.063	0.0622
562.101	0.06776	0.0681	0.06473	0.06344	0.06848	0.06933	0.06335	0.0645
562.866	0.07036	0.06862	0.06678	0.06505	0.06718	0.06994	0.06519	0.06294
563.63	0.06883	0.06915	0.06802	0.06646	0.06787	0.07144	0.06724	0.06392
564.395	0.07049	0.07121	0.06749	0.06675	0.06953	0.07091	0.06681	0.06566
565.16	0.07062	0.06992	0.06906	0.06877	0.07057	0.07089	0.06697	0.06514
565.924	0.07218	0.07179	0.07128	0.0696	0.07078	0.07318	0.06995	0.06695
566.689	0.07197	0.071	0.07086	0.07019	0.07144	0.07234	0.06956	0.06711
567.453	0.0723	0.07129	0.07015	0.06982	0.07264	0.07355	0.06958	0.06755
568.217	0.07308	0.07181	0.07204	0.07122	0.0718	0.07278	0.06978	0.06953
568.982	0.07584	0.0727	0.07125	0.07079	0.07318	0.07514	0.07032	0.06824
569.746	0.07475	0.07391	0.07216	0.07099	0.07267	0.07342	0.07097	0.06982
570.51	0.07434	0.07385	0.07248	0.07192	0.07115	0.07538	0.07052	0.07032
571.274	0.07328	0.07469	0.07121	0.07191	0.07245	0.07435	0.07139	0.06891
572.038	0.07438	0.07505	0.07242	0.07261	0.07384	0.0761	0.0712	0.06924
572.802	0.07666	0.0738	0.07235	0.07146	0.07386	0.07374	0.06913	0.06985
573.566	0.07419	0.07328	0.07337	0.07044	0.075	0.0747	0.07207	0.07001
574.33	0.07459	0.07279	0.0727	0.07144	0.072	0.07476	0.07107	0.0689
575.093	0.07366	0.0729	0.07181	0.07	0.07228	0.07463	0.07097	0.06899
575.857	0.0744	0.07177	0.07168	0.07106	0.07057	0.07448	0.06958	0.06596
576.621	0.07247	0.0731	0.07062	0.06956	0.07184	0.07141	0.06803	0.06602
577.384	0.07172	0.07099	0.07057	0.06886	0.07094	0.07332	0.06661	0.06728
578.147	0.07212	0.07018	0.06794	0.0672	0.0692	0.07158	0.06735	0.06658
578.911	0.07048	0.06784	0.06746	0.06731	0.06899	0.06979	0.06561	0.06437
579.674	0.06645	0.06799	0.06652	0.066	0.06683	0.0693	0.06517	0.06322
580.437	0.06709	0.06517	0.06446	0.06218	0.06587	0.06708	0.06388	0.06178
581.201	0.06442	0.06516	0.06175	0.06291	0.06371	0.065	0.06231	0.06074
581.964	0.06399	0.06226	0.06142	0.06077	0.06122	0.06332	0.05986	0.05855
582.727	0.06163	0.06117	0.05928	0.05951	0.06135	0.06232	0.0581	0.05736
583.49	0.06042	0.05947	0.05936	0.05687	0.05786	0.06042	0.05624	0.05548
584.252	0.05793	0.05598	0.05537	0.05366	0.0576	0.05709	0.0527	0.05354
585.015	0.05607	0.05455	0.05456	0.05225	0.05521	0.05619	0.05272	0.05055
585.778	0.05369	0.05201	0.05238	0.05102	0.05253	0.05416	0.05057	0.05064
586.541	0.05151	0.05069	0.04843	0.0496	0.05073	0.05029	0.04824	0.0477
587.303	0.04941	0.04726	0.04603	0.04722	0.04832	0.04877	0.04601	0.0441
588.066	0.0463	0.04632	0.04374	0.04365	0.04588	0.04766	0.04479	0.04269
588.828	0.04298	0.04346	0.04081	0.04159	0.044	0.04375	0.04127	0.04099
589.591	0.04151	0.03932	0.03968	0.0405	0.04061	0.0415	0.04072	0.03873
590.353	0.04022	0.04014	0.03763	0.03663	0.03843	0.03991	0.03771	0.03568
591.115	0.0355	0.03694	0.03413	0.0343	0.0358	0.03713	0.03527	0.03503
591.877	0.0339	0.03243	0.03218	0.03157	0.0345	0.03508	0.0312	0.03314
592.64	0.03352	0.0307	0.02895	0.03089	0.03158	0.03124	0.02933	0.03019
593.402	0.02915	0.0284	0.02711	0.02685	0.0281	0.0294	0.02724	0.027
594.164	0.02715	0.02546	0.02516	0.02588	0.02619	0.02877	0.02515	0.02381
594.926	0.02406	0.02503	0.02312	0.02302	0.02406	0.02743	0.02459	0.02215
595.687	0.02124	0.02027	0.01903	0.02024	0.02235	0.02386	0.02169	0.02096
596.449	0.01958	0.01985	0.01906	0.0179	0.01984	0.02129	0.01898	0.01781
597.211	0.0175	0.01697	0.01544	0.01616	0.0182	0.0194	0.01876	0.01778
597.972	0.01499	0.01572	0.01275	0.01412	0.01521	0.01832	0.01508	0.01493
598.734	0.01405	0.01318	0.01018	0.01234	0.01374	0.01746	0.01277	0.01358
599.495	0.0106	0.0101	0.01001	0.00845	0.01297	0.01526	0.01177	0.01181
600.257	0.00954	0.00826	0.00755	0.009	0.00976	0.01245	0.01047	0.00906
601.018	0.00845	0.00583	0.00514	0.00721	0.00754	0.01002	0.00907	0.00675
601.78	0.00576	0.00562	0.00193	0.00382	0.00629	0.00844	0.00734	0.0072
602.541	0.00315	0.00208	0.00171	0.00351	0.00584	0.00641	0.00561	0.00495
603.302	0.00132	0.00173	-0.00106	0.00114	0.00272	0.00666	0.0026	0.00511
604.063	0.000518433	0.0012	-0.0011	-0.000724424	0.00256	0.00488	0.00211	0.00172
604.824	-0.0016	-0.0017	-0.00221	-0.00121	0.00142	0.00172	-0.000498926	-0.000301595
605.585	-0.00227	-0.00361	-0.0059	-0.00369	0.000569216	-0.000737145	-0.000714305	-0.00126
606.346	-0.00416	-0.00544	-0.00709	-0.00525	-0.00147	-0.000343212	-0.00273	-0.00234
607.106	-0.00464	-0.00578	-0.00632	-0.00502	-0.00477	-0.00189	-0.0031	-0.00236
607.867	-0.00552	-0.00719	-0.00837	-0.00619	-0.00363	-0.00283	-0.00425	-0.00369
608.628	-0.00813	-0.00938	-0.00767	-0.00811	-0.00673	-0.00462	-0.00408	-0.00626
609.388	-0.00954	-0.00837	-0.01017	-0.00899	-0.00758	-0.00494	-0.00619	-0.00704
610.149	-0.01013	-0.01028	-0.01151	-0.01153	-0.00696	-0.005	-0.00814	-0.0073
610.909	-0.01169	-0.01133	-0.01301	-0.01107	-0.00947	-0.0067	-0.00797	-0.0081
611.67	-0.01222	-0.01201	-0.01262	-0.01226	-0.01012	-0.00772	-0.00804	-0.00853
612.43	-0.01138	-0.01376	-0.01582	-0.01319	-0.00974	-0.0095	-0.01134	-0.00846
613.19	-0.01408	-0.0132	-0.014	-0.0142	-0.01142	-0.00927	-0.01164	-0.0113
613.95	-0.0136	-0.01582	-0.01469	-0.01533	-0.01184	-0.00855	-0.01114	-0.01162
614.71	-0.01451	-0.01627	-0.01716	-0.01593	-0.0122	-0.01006	-0.01115	-0.01179
615.47	-0.01677	-0.01723	-0.01667	-0.01592	-0.01371	-0.01229	-0.0131	-0.01264
616.23	-0.01579	-0.01662	-0.01829	-0.01651	-0.0149	-0.00973	-0.01311	-0.01485
616.99	-0.01859	-0.0178	-0.01816	-0.01718	-0.01429	-0.01227	-0.01364	-0.01213
617.75	-0.01813	-0.01885	-0.01924	-0.01893	-0.01537	-0.01503	-0.01463	-0.0142
618.51	-0.01827	-0.01947	-0.02096	-0.02031	-0.01648	-0.01437	-0.01619	-0.01515
619.269	-0.01882	-0.02019	-0.01913	-0.0191	-0.01708	-0.01402	-0.0168	-0.01614
620.029	-0.02007	-0.02121	-0.02157	-0.01977	-0.01712	-0.01428	-0.01611	-0.01619
620.788	-0.02144	-0.02213	-0.02221	-0.02069	-0.01883	-0.01452	-0.0175	-0.01773
621.548	-0.02113	-0.02236	-0.02278	-0.02074	-0.01857	-0.01629	-0.01831	-0.01694
622.307	-0.02277	-0.02268	-0.02271	-0.02224	-0.01937	-0.01709	-0.01896	-0.01772
623.067	-0.02208	-0.02482	-0.02327	-0.02276	-0.02049	-0.01746	-0.01903	-0.01914
623.826	-0.02279	-0.02434	-0.0222	-0.02285	-0.0212	-0.01717	-0.02002	-0.01932
624.585	-0.02266	-0.02397	-0.02461	-0.02419	-0.02135	-0.01813	-0.02101	-0.02034
625.344	-0.02428	-0.02576	-0.02623	-0.02495	-0.02428	-0.01865	-0.02076	-0.02061
626.103	-0.02586	-0.02715	-0.02583	-0.02451	-0.02411	-0.01893	-0.0231	-0.02151
626.862	-0.02724	-0.02729	-0.02776	-0.02479	-0.02378	-0.02121	-0.02176	-0.02119
627.621	-0.02764	-0.02743	-0.02797	-0.02682	-0.02461	-0.0209	-0.02354	-0.02181
628.38	-0.02878	-0.02991	-0.02646	-0.02758	-0.02528	-0.02264	-0.02413	-0.02411
629.138	-0.02904	-0.03143	-0.02869	-0.0285	-0.02636	-0.02282	-0.02536	-0.02376
629.897	-0.02924	-0.03095	-0.02864	-0.02806	-0.02854	-0.02553	-0.02651	-0.02417
630.656	-0.03049	-0.03265	-0.03059	-0.03159	-0.02945	-0.02529	-0.02834	-0.02693
631.414	-0.03228	-0.03368	-0.03077	-0.03128	-0.03043	-0.02672	-0.02838	-0.02807
632.173	-0.03624	-0.03427	-0.03367	-0.0332	-0.03121	-0.0275	-0.03018	-0.0283
632.931	-0.03426	-0.03503	-0.03379	-0.03343	-0.03206	-0.02903	-0.03158	-0.02827
633.689	-0.0359	-0.03655	-0.03484	-0.03463	-0.03297	-0.02878	-0.03303	-0.03192
634.448	-0.03596	-0.03795	-0.03533	-0.03708	-0.03494	-0.03059	-0.03237	-0.03196
635.206	-0.03672	-0.03933	-0.03712	-0.03666	-0.03559	-0.0304	-0.03437	-0.0337
635.964	-0.03981	-0.04033	-0.03645	-0.03654	-0.0375	-0.03269	-0.03446	-0.03346
636.722	-0.04092	-0.04162	-0.03764	-0.0379	-0.03702	-0.03323	-0.03591	-0.03456
637.48	-0.04119	-0.043	-0.03908	-0.03828	-0.0379	-0.03463	-0.03538	-0.03508
638.238	-0.0424	-0.04222	-0.04004	-0.04137	-0.03834	-0.0346	-0.03563	-0.03589
638.995	-0.04183	-0.04301	-0.03994	-0.04004	-0.03928	-0.03351	-0.03539	-0.03616
639.753	-0.04308	-0.04315	-0.0396	-0.04061	-0.03972	-0.03561	-0.0363	-0.03671
640.511	-0.0418	-0.0449	-0.03969	-0.04121	-0.04071	-0.03419	-0.03666	-0.03616
641.268	-0.04241	-0.04408	-0.0401	-0.04076	-0.04013	-0.03518	-0.03616	-0.03551
642.026	-0.0421	-0.04419	-0.04108	-0.04018	-0.04063	-0.0345	-0.03554	-0.0358
642.783	-0.04088	-0.04336	-0.03995	-0.04097	-0.04129	-0.03495	-0.03521	-0.03483
643.541	-0.04171	-0.04428	-0.04037	-0.03985	-0.03974	-0.03377	-0.03619	-0.03578
644.298	-0.04194	-0.04406	-0.04058	-0.04108	-0.03968	-0.03347	-0.03419	-0.03625
645.055	-0.04085	-0.04396	-0.03787	-0.0413	-0.03831	-0.03438	-0.03485	-0.0345
645.812	-0.03953	-0.04144	-0.03994	-0.04056	-0.0394	-0.03219	-0.03644	-0.03309
646.569	-0.03968	-0.04085	-0.03974	-0.0395	-0.03922	-0.03376	-0.0355	-0.03351
647.326	-0.04024	-0.04142	-0.0397	-0.03921	-0.03744	-0.03231	-0.03383	-0.03343
648.083	-0.0395	-0.03971	-0.03817	-0.03832	-0.03755	-0.03225	-0.03309	-0.0329
648.84	-0.03828	-0.03986	-0.03833	-0.03904	-0.03692	-0.03248	-0.03225	-0.03256
649.597	-0.03689	-0.03888	-0.03696	-0.03727	-0.03724	-0.03096	-0.03153	-0.03248
650.354	-0.03494	-0.03959	-0.03655	-0.03701	-0.03559	-0.03163	-0.03213	-0.03113
651.11	-0.03614	-0.03862	-0.03611	-0.03828	-0.03515	-0.0299	-0.0308	-0.02947
651.867	-0.0343	-0.03728	-0.0362	-0.03636	-0.03374	-0.02996	-0.03037	-0.02881
652.624	-0.03458	-0.0377	-0.03499	-0.03498	-0.03319	-0.02899	-0.03143	-0.028
653.38	-0.0341	-0.03609	-0.0342	-0.03505	-0.03411	-0.02889	-0.02905	-0.02804
654.136	-0.03286	-0.03409	-0.03335	-0.03291	-0.03163	-0.02862	-0.02882	-0.02722
654.893	-0.03245	-0.03391	-0.0334	-0.03293	-0.03162	-0.02685	-0.02864	-0.02697
655.649	-0.03194	-0.03471	-0.03187	-0.03199	-0.03275	-0.02673	-0.02821	-0.02673
656.405	-0.03069	-0.03214	-0.03141	-0.03192	-0.02979	-0.02445	-0.02657	-0.02571
657.161	-0.02842	-0.03163	-0.02902	-0.03085	-0.02923	-0.02443	-0.02703	-0.02437
657.917	-0.02935	-0.02978	-0.02814	-0.02979	-0.02806	-0.02534	-0.02513	-0.02322
658.673	-0.02814	-0.02929	-0.02884	-0.02854	-0.02825	-0.02145	-0.02282	-0.02359
659.429	-0.02621	-0.02874	-0.02971	-0.02755	-0.02672	-0.02186	-0.02259	-0.02096
660.185	-0.02704	-0.02848	-0.02697	-0.02869	-0.02434	-0.02055	-0.02291	-0.02155
660.94	-0.02545	-0.02707	-0.02703	-0.02749	-0.02448	-0.02075	-0.02171	-0.02126
661.696	-0.02407	-0.02664	-0.02549	-0.02599	-0.02354	-0.02058	-0.02154	-0.01867
662.452	-0.02466	-0.02625	-0.02361	-0.02473	-0.02168	-0.01883	-0.02049	-0.01913
663.207	-0.02237	-0.02498	-0.02445	-0.02405	-0.02051	-0.01746	-0.01962	-0.01756
663.962	-0.02424	-0.02267	-0.02287	-0.0232	-0.01989	-0.01718	-0.01894	-0.01641
664.718	-0.02043	-0.02323	-0.02183	-0.02331	-0.01975	-0.01621	-0.0191	-0.01653
665.473	-0.02064	-0.02304	-0.02219	-0.02107	-0.01917	-0.01559	-0.01714	-0.01487
666.228	-0.0184	-0.02131	-0.02002	-0.02045	-0.01775	-0.01495	-0.0173	-0.01613
666.983	-0.01893	-0.02015	-0.01899	-0.01865	-0.01741	-0.01418	-0.01616	-0.0147
667.739	-0.01884	-0.0196	-0.01975	-0.01943	-0.01563	-0.01364	-0.01503	-0.01401
668.494	-0.01871	-0.01997	-0.01853	-0.01933	-0.01752	-0.0137	-0.01482	-0.01388
669.248	-0.01683	-0.01869	-0.01869	-0.01914	-0.01545	-0.0133	-0.01472	-0.01402
670.003	-0.01746	-0.01813	-0.01897	-0.01755	-0.01658	-0.01233	-0.01318	-0.0123
670.758	-0.01606	-0.01849	-0.01824	-0.0182	-0.01579	-0.01147	-0.01338	-0.01205
671.513	-0.01794	-0.01749	-0.01872	-0.01643	-0.01415	-0.01169	-0.01334	-0.01172
672.267	-0.01512	-0.01808	-0.01632	-0.01717	-0.01656	-0.01161	-0.0121	-0.01315
673.022	-0.01594	-0.01691	-0.01621	-0.01758	-0.01429	-0.01297	-0.01323	-0.01108
673.776	-0.01513	-0.01756	-0.01712	-0.01553	-0.01398	-0.00938	-0.01237	-0.0118
674.531	-0.01478	-0.01713	-0.01707	-0.0158	-0.01496	-0.0109	-0.01232	-0.01151
675.285	-0.01394	-0.01593	-0.01661	-0.01589	-0.0132	-0.01174	-0.01331	-0.01223
676.039	-0.01396	-0.01569	-0.01444	-0.01512	-0.0132	-0.01109	-0.01304	-0.012
676.794	-0.01467	-0.01655	-0.01699	-0.01633	-0.01293	-0.01147	-0.01263	-0.01009
677.548	-0.01504	-0.01575	-0.01621	-0.01476	-0.01284	-0.00992	-0.01214	-0.00972
678.302	-0.01422	-0.015	-0.01567	-0.01637	-0.01334	-0.01207	-0.01053	-0.01174
679.056	-0.01573	-0.01631	-0.01519	-0.01626	-0.01237	-0.0114	-0.011	-0.01127
679.81	-0.01495	-0.01541	-0.01678	-0.01357	-0.01363	-0.01055	-0.01146	-0.01142
680.563	-0.01449	-0.01528	-0.0155	-0.01461	-0.01101	-0.01001	-0.01209	-0.01091
681.317	-0.01427	-0.0154	-0.01358	-0.01527	-0.01223	-0.00945	-0.01274	-0.0104
682.071	-0.01475	-0.01452	-0.01415	-0.01499	-0.01275	-0.01038	-0.01139	-0.01119
682.824	-0.01613	-0.01382	-0.01362	-0.01431	-0.01293	-0.0096	-0.0092	-0.01028
683.578	-0.01229	-0.01426	-0.01336	-0.01279	-0.01187	-0.00886	-0.01168	-0.00889
684.331	-0.01246	-0.01379	-0.01371	-0.01294	-0.01099	-0.0091	-0.01064	-0.00976
685.085	-0.01243	-0.01271	-0.01164	-0.0137	-0.01186	-0.00843	-0.00961	-0.00866
685.838	-0.01309	-0.01245	-0.014	-0.01309	-0.01076	-0.00799	-0.00863	-0.00915
686.591	-0.01236	-0.01424	-0.01291	-0.01143	-0.01076	-0.00787	-0.00825	-0.00885
687.345	-0.01108	-0.01124	-0.01306	-0.01259	-0.00957	-0.00744	-0.01115	-0.00884
688.098	-0.01259	-0.01154	-0.0131	-0.01264	-0.00928	-0.00817	-0.00891	-0.00873
688.851	-0.01129	-0.01218	-0.01215	-0.01023	-0.00945	-0.00783	-0.00982	-0.00772
689.604	-0.01194	-0.01087	-0.0105	-0.01115	-0.00892	-0.00617	-0.00819	-0.00742
690.356	-0.00936	-0.01106	-0.0129	-0.01081	-0.00863	-0.00619	-0.00722	-0.00712
691.109	-0.01036	-0.01088	-0.01016	-0.00967	-0.00768	-0.00609	-0.00784	-0.00858
691.862	-0.00974	-0.00915	-0.01261	-0.0092	-0.00732	-0.00409	-0.00624	-0.00612
692.615	-0.00979	-0.00884	-0.01201	-0.00838	-0.0075	-0.00565	-0.00588	-0.00749
693.367	-0.00926	-0.00855	-0.00877	-0.00807	-0.00758	-0.0057	-0.00766	-0.00516
694.12	-0.00774	-0.0082	-0.00947	-0.00936	-0.00679	-0.00448	-0.00649	-0.00545
694.872	-0.00788	-0.0096	-0.00988	-0.00784	-0.00607	-0.00347	-0.00495	-0.00541
695.624	-0.00773	-0.00784	-0.00794	-0.00821	-0.00492	-0.00463	-0.00529	-0.00467
696.377	-0.00836	-0.00757	-0.00841	-0.00787	-0.0058	-0.00269	-0.00516	-0.00434
697.129	-0.00661	-0.00709	-0.00652	-0.00607	-0.00508	-0.00297	-0.00535	-0.00478
697.881	-0.0061	-0.00623	-0.00745	-0.00672	-0.00455	-0.00339	-0.00587	-0.00392
698.633	-0.00685	-0.00613	-0.00732	-0.00644	-0.0052	-0.00225	-0.00532	-0.00451
699.385	-0.00686	-0.00646	-0.00639	-0.0056	-0.00313	-0.00225	-0.00463	-0.00312
700.137	-0.00656	-0.00792	-0.00609	-0.00648	-0.00425	-0.00201	-0.00367	-0.00326
700.889	-0.00634	-0.00716	-0.00458	-0.00567	-0.00364	-0.000559106	-0.00413	-0.00409
701.641	-0.00596	-0.00546	-0.00525	-0.00438	-0.00461	-0.00158	-0.00384	-0.00451
702.392	-0.00548	-0.0073	-0.00559	-0.00524	-0.00348	-0.00163	-0.00396	-0.00299
703.144	-0.00594	-0.00548	-0.00485	-0.00537	-0.00307	-0.00121	-0.00411	-0.00397
703.895	-0.00306	-0.0065	-0.00497	-0.00394	-0.00311	-0.00246	-0.0034	-0.0037
704.647	-0.00475	-0.00487	-0.00567	-0.00541	-0.00414	-0.0014	-0.00246	-0.00376
705.398	-0.00417	-0.00539	-0.00563	-0.00459	-0.00269	-0.000976571	-0.00377	-0.00475
706.15	-0.00493	-0.00455	-0.00607	-0.00408	-0.00248	-0.000517493	-0.00391	-0.00222
706.901	-0.00351	-0.00521	-0.0048	-0.00435	-0.00236	-0.00115	-0.00333	-0.00463
707.652	-0.00515	-0.00411	-0.00467	-0.00286	-0.00247	-0.000992484	-0.00343	-0.00163
708.403	-0.00414	-0.00372	-0.00387	-0.00359	-0.00234	-6.07042e-05	-0.00279	-0.00188
709.154	-0.00573	-0.00426	-0.00458	-0.00302	-0.00242	-0.00115	-0.00272	-0.0026
709.905	-0.00472	-0.00344	-0.0042	-0.00285	-0.00129	-0.000428408	-0.00155	-0.00268
710.656	-0.00551	-0.003	-0.00451	-0.00298	-0.00112	0.00056709	-0.00364	-0.0027
711.407	-0.00459	-0.00567	-0.0022	-0.00139	-0.00107	0.000213223	-0.00241	-0.00245
712.158	-0.00394	-0.00388	-0.00336	-0.00412	-2.77569e-06	0.00185	-0.00108	-0.00184
712.908	-0.00329	-0.00393	-0.00312	-0.00144	-0.000611134	0.00026084	-0.00213	-0.00233
713.659	-0.00418	-0.00231	-0.00368	-0.00132	-0.000570284	0.00113	-0.00171	-0.00124
714.409	-0.00279	-0.00345	-0.00314	-0.00281	0.000701813	0.00222	-0.00263	-0.000268348
715.16	-0.00238	-0.00225	-0.00245	-0.00127	-0.000646901	0.00243	0.00026237	-0.000590571
715.91	-0.00263	-0.0021	-0.00106	0.000375863	0.000446709	0.00315	0.00103	-0.000103685
716.66	-0.00181	-0.00114	-0.00184	0.000140438	0.000190102	0.0029	0.00145	-9.54472e-05
717.411	-0.00211	-0.0017	-0.00105	0.000376989	0.00238	0.00413	-0.000120551	0.000593087
718.161	-0.00109	-0.00118	0.000137881	0.00098343	0.00193	0.00511	0.000533451	-0.000822383
718.911	0.00154	-4.49309e-05	0.00152	0.00117	0.00427	0.0039	0.00217	0.00387
719.661	0.00102	0.00105	0.00221	0.00309	0.00527	0.00573	0.00213	0.00315
720.411	0.00306	0.00152	0.00198	0.00408	0.00681	0.00654	0.00414	0.00457
721.16	0.00528	0.00329	0.0026	0.00437	0.00633	0.00809	0.00543	0.00468
721.91	0.00467	0.00481	0.00478	0.00649	0.00781	0.00816	0.00554	0.00523
722.66	0.00573	0.0048	0.00573	0.00741	0.00985	0.00938	0.0067	0.00698
723.41	0.00611	0.00665	0.00737	0.00899	0.0102	0.01202	0.00813	0.00769
724.159	0.00887	0.00835	0.00924	0.00853	0.01178	0.01235	0.00877	0.00922
724.909	0.00899	0.00866	0.0108	0.01048	0.01357	0.01443	0.01135	0.00951
725.658	0.01146	0.01146	0.0117	0.01305	0.01554	0.01492	0.01335	0.01182
726.407	0.01439	0.01261	0.01442	0.01491	0.01657	0.01565	0.01358	0.01304
727.156	0.01461	0.01379	0.01383	0.01571	0.01811	0.01761	0.01357	0.01486
727.906	0.01596	0.01682	0.01468	0.01778	0.02022	0.02197	0.01746	0.01615
728.655	0.01845	0.01724	0.01859	0.01955	0.02286	0.022	0.0176	0.01841
729.404	0.01986	0.01889	0.02044	0.02176	0.02237	0.02359	0.01979	0.01867
730.153	0.02243	0.0216	0.02145	0.02352	0.02558	0.02486	0.02237	0.02008
730.902	0.0251	0.02224	0.02312	0.02497	0.02747	0.02648	0.02418	0.02237
731.65	0.02461	0.02547	0.02554	0.02554	0.02737	0.02921	0.02607	0.02299
732.399	0.02697	0.02773	0.02736	0.02866	0.0289	0.02893	0.02714	0.02681
733.148	0.02878	0.02856	0.02856	0.03161	0.03213	0.03272	0.02869	0.02759
733.896	0.03233	0.03094	0.03193	0.03372	0.03477	0.0361	0.03047	0.02824
734.645	0.03441	0.03294	0.03274	0.03579	0.03648	0.03511	0.03332	0.03162
735.393	0.03418	0.03536	0.03581	0.03756	0.03851	0.03697	0.03549	0.03334
736.141	0.03654	0.03705	0.03689	0.03818	0.03922	0.04081	0.03513	0.03538
736.89	0.03992	0.04071	0.03829	0.04081	0.04254	0.04135	0.0386	0.03655
737.638	0.04184	0.04052	0.03978	0.04162	0.04336	0.04331	0.04165	0.03897
738.386	0.04461	0.04258	0.04262	0.04357	0.0448	0.04552	0.04211	0.04104
739.134	0.04652	0.04407	0.04516	0.04552	0.04821	0.04622	0.04443	0.04182
739.882	0.04637	0.04498	0.04466	0.04696	0.04932	0.04928	0.04573	0.04248
740.63	0.05003	0.04913	0.04852	0.04815	0.05002	0.04851	0.04693	0.04544
741.378	0.05145	0.04964	0.04935	0.05071	0.05217	0.05231	0.04891	0.04678
742.125	0.05318	0.0529	0.0512	0.05185	0.05366	0.05296	0.05069	0.04935
742.873	0.05451	0.05449	0.05229	0.05228	0.05585	0.05434	0.05093	0.05027
743.621	0.05646	0.05625	0.05435	0.05455	0.05712	0.05658	0.05283	0.05162
744.368	0.05714	0.05813	0.05627	0.05574	0.05775	0.05674	0.05335	0.051
745.116	0.05939	0.05703	0.05806	0.059	0.05925	0.05839	0.05507	0.05363
745.863	0.06108	0.0591	0.05973	0.05842	0.06115	0.05926	0.05736	0.05631
746.61	0.06349	0.06129	0.05954	0.06098	0.06359	0.06105	0.05787	0.05839
747.357	0.06443	0.06139	0.06049	0.06167	0.06412	0.0634	0.05964	0.05953
748.105	0.06668	0.06391	0.06235	0.06287	0.06575	0.06432	0.06054	0.06059
748.852	0.06815	0.06526	0.06328	0.06496	0.06641	0.06587	0.06335	0.06248
749.599	0.06948	0.06794	0.06635	0.0655	0.06913	0.06648	0.06359	0.0634
750.346	0.07015	0.06821	0.06563	0.06823	0.06996	0.06904	0.066	0.06444
751.092	0.07311	0.06984	0.06924	0.06965	0.07131	0.07094	0.06716	0.06629
751.839	0.07442	0.0715	0.06916	0.07071	0.07271	0.07211	0.06814	0.06751
752.586	0.07447	0.07378	0.07018	0.07254	0.07507	0.07244	0.07123	0.06919
753.332	0.07646	0.0756	0.07236	0.07358	0.076	0.07612	0.07127	0.07129
754.079	0.07861	0.07588	0.07455	0.07532	0.07657	0.07574	0.07246	0.07156
754.825	0.08087	0.07682	0.07597	0.07766	0.07886	0.079	0.07432	0.07349
755.572	0.08259	0.08	0.07725	0.07818	0.07985	0.07927	0.07514	0.07327
756.318	0.08416	0.08158	0.07857	0.07977	0.08293	0.08121	0.07764	0.07599
757.064	0.08598	0.08268	0.08062	0.08042	0.08332	0.08215	0.07903	0.0761
757.81	0.08828	0.0844	0.08067	0.08322	0.0862	0.08444	0.0795	0.07996
758.556	0.09105	0.08738	0.08556	0.08471	0.08821	0.08539	0.08283	0.0831
759.302	0.09196	0.08935	0.08542	0.08725	0.08823	0.0876	0.08326	0.08307
760.048	0.0943	0.08982	0.08863	0.08811	0.09171	0.08761	0.08505	0.08406
760.794	0.0956	0.09117	0.0898	0.09056	0.09264	0.09036	0.08689	0.08521
761.54	0.09791	0.09379	0.09115	0.09246	0.09423	0.09317	0.0884	0.08732
762.286	0.1003	0.09636	0.09338	0.09359	0.09665	0.09474	0.09002	0.09036
763.031	0.10451	0.09854	0.09351	0.09599	0.09919	0.09517	0.0914	0.09143
763.777	0.10257	0.10013	0.09612	0.09738	0.1004	0.10049	0.09351	0.09241
764.522	0.10703	0.10198	0.09903	0.09972	0.10116	0.09943	0.0945	0.09384
765.268	0.10767	0.10484	0.0989	0.10056	0.10414	0.10137	0.0978	0.09749
766.013	0.11065	0.10753	0.10188	0.10262	0.1063	0.10278	0.09823	0.09826
766.758	0.11208	0.10888	0.10461	0.10564	0.10994	0.10657	0.10057	0.09947
767.503	0.11328	0.10776	0.10526	0.10617	0.11057	0.10739	0.1031	0.10302
768.248	0.11764	0.11146	0.1081	0.1092	0.11347	0.10725	0.10369	0.10256
768.993	0.11751	0.1137	0.10897	0.11003	0.11388	0.11113	0.10561	0.10548
769.738	0.11827	0.11396	0.11075	0.1118	0.11703	0.11016	0.10749	0.10587
770.483	0.1218	0.11583	0.1118	0.11335	0.11687	0.11272	0.10929	0.10721
771.228	0.12181	0.11526	0.11249	0.11571	0.11889	0.11371	0.1102	0.10865
771.973	0.12276	0.11763	0.11393	0.11695	0.11922	0.11522	0.10981	0.10981
772.717	0.12488	0.11832	0.11639	0.11717	0.12126	0.11537	0.11061	0.1104
773.462	0.1254	0.12025	0.11674	0.11993	0.12208	0.11618	0.11155	0.11143
774.206	0.12582	0.12206	0.11751	0.12045	0.123	0.11813	0.11293	0.11279
774.951	0.12552	0.1204	0.11751	0.11977	0.12241	0.11895	0.11328	0.1137
775.695	0.12609	0.12225	0.11825	0.12135	0.12245	0.11835	0.11326	0.11344
776.439	0.12754	0.12216	0.11867	0.12033	0.12233	0.11744	0.11199	0.11263
777.183	0.12612	0.12248	0.11823	0.12038	0.12335	0.11655	0.11342	0.11115
777.928	0.12412	0.12052	0.11782	0.11847	0.12065	0.11622	0.11208	0.11226
778.672	0.12435	0.11936	0.11601	0.11891	0.12037	0.1156	0.1111	0.10949
779.415	0.12286	0.11844	0.11655	0.11849	0.1187	0.11428	0.11055	0.10938
780.159	0.11908	0.11606	0.11405	0.11775	0.1174	0.11142	0.10891	0.10754
780.903	0.11843	0.1133	0.11178	0.11462	0.11544	0.11118	0.10583	0.10609
781.647	0.11547	0.11168	0.11076	0.11304	0.11253	0.10755	0.10442	0.1038
782.39	0.11174	0.10824	0.10718	0.11042	0.10979	0.1047	0.10108	0.1024
783.134	0.10862	0.10503	0.10511	0.1078	0.10725	0.10247	0.0991	0.09886
783.877	0.10468	0.10126	0.10024	0.10425	0.10453	0.09769	0.09442	0.09486
784.621	0.10131	0.09735	0.09559	0.10031	0.10107	0.09363	0.09146	0.09135
785.364	0.09517	0.0922	0.09154	0.09573	0.09509	0.09047	0.08924	0.08807
786.107	0.09035	0.08565	0.0887	0.09133	0.08999	0.08579	0.08311	0.08251
786.851	0.08406	0.08302	0.08454	0.08662	0.08568	0.08079	0.07788	0.07691
787.594	0.07685	0.07692	0.07815	0.08102	0.07949	0.07576	0.0735	0.07264
788.337	0.07191	0.06977	0.07221	0.07556	0.07371	0.07025	0.06772	0.06522
789.08	0.06487	0.0631	0.06401	0.06838	0.06869	0.06246	0.06017	0.05942
789.822	0.05841	0.0572	0.05853	0.06244	0.06023	0.05687	0.05346	0.05382
790.565	0.05106	0.04944	0.05318	0.05449	0.05347	0.05086	0.04724	0.04695
791.308	0.04139	0.04209	0.04496	0.04811	0.04572	0.04351	0.03992	0.03986
792.051	0.03321	0.03618	0.0379	0.04076	0.03907	0.03618	0.03457	0.03323
792.793	0.02651	0.02635	0.02978	0.03067	0.03076	0.02938	0.02563	0.02433
793.536	0.01772	0.01979	0.02167	0.02368	0.0226	0.02107	0.01667	0.0156
794.278	0.00725	0.01064	0.01336	0.01572	0.01392	0.01308	0.01024	0.00938
795.02	-0.00129	0.00245	0.00424	0.00551	0.00553	0.00482	0.00127	-0.000611865
795.763	-0.01039	-0.00768	-0.00449	-0.00313	-0.00358	-0.00377	-0.00747	-0.00744
796.505	-0.0188	-0.01452	-0.01469	-0.01107	-0.01332	-0.01366	-0.01658	-0.0187
797.247	-0.03105	-0.02419	-0.02362	-0.02177	-0.02111	-0.01994	-0.02561	-0.02983
797.989	-0.03871	-0.03419	-0.03391	-0.03074	-0.02887	-0.03073	-0.03623	-0.03775
798.731	-0.0487	-0.04278	-0.04243	-0.04025	-0.03959	-0.03769	-0.04594	-0.04685
799.473	-0.05839	-0.05161	-0.05206	-0.05049	-0.04788	-0.04665	-0.05499	-0.05708
800.214	-0.06897	-0.06299	-0.06104	-0.06145	-0.05933	-0.05559	-0.06539	-0.06417
800.956	-0.07877	-0.07313	-0.07046	-0.07117	-0.06714	-0.06613	-0.07323	-0.07527
801.698	-0.08916	-0.08122	-0.08231	-0.08036	-0.07834	-0.0739	-0.08309	-0.08665
802.439	-0.10059	-0.09165	-0.09062	-0.09195	-0.08652	-0.08367	-0.09376	-0.09515
803.181	-0.10877	-0.10138	-0.10134	-0.10117	-0.09647	-0.09216	-0.10276	-0.10664
803.922	-0.11778	-0.11035	-0.11148	-0.11096	-0.10509	-0.10158	-0.11278	-0.11382
804.663	-0.12852	-0.11874	-0.12	-0.11957	-0.11283	-0.10988	-0.1211	-0.12174
805.405	-0.1375	-0.12875	-0.13094	-0.12898	-0.12429	-0.11933	-0.12999	-0.13121
806.146	-0.14722	-0.1375	-0.13683	-0.13782	-0.13193	-0.12535	-0.1402	-0.13881
806.887	-0.1544	-0.14624	-0.14779	-0.14737	-0.13988	-0.13344	-0.14646	-0.14794
807.628	-0.16274	-0.15395	-0.15591	-0.15764	-0.14874	-0.14291	-0.15386	-0.15586
808.369	-0.17135	-0.16173	-0.16316	-0.16546	-0.15515	-0.14834	-0.162	-0.16075
809.11	-0.1779	-0.16876	-0.17199	-0.17027	-0.16275	-0.15515	-0.16874	-0.16783
809.85	-0.18428	-0.17493	-0.17804	-0.17852	-0.16677	-0.16235	-0.1738	-0.17275
810.591	-0.18921	-0.17997	-0.18418	-0.18213	-0.17489	-0.16523	-0.17792	-0.17666
811.332	-0.19275	-0.18728	-0.19049	-0.18894	-0.17825	-0.17005	-0.18174	-0.18192
812.072	-0.19709	-0.19038	-0.19473	-0.19167	-0.18103	-0.17548	-0.18548	-0.18426
812.813	-0.20001	-0.195	-0.19898	-0.19464	-0.18373	-0.17739	-0.18622	-0.18613
813.553	-0.20222	-0.196	-0.20141	-0.2002	-0.18659	-0.18133	-0.18932	-0.18786
814.293	-0.20387	-0.19859	-0.20284	-0.19882	-0.18822	-0.18229	-0.18786	-0.18746
815.033	-0.20327	-0.19893	-0.20369	-0.19903	-0.18881	-0.18243	-0.18756	-0.18596
815.774	-0.20292	-0.19958	-0.20187	-0.19846	-0.18843	-0.18405	-0.18724	-0.18424
816.514	-0.20162	-0.19982	-0.2023	-0.1979	-0.18667	-0.18185	-0.18492	-0.18319
817.254	-0.20096	-0.19697	-0.19998	-0.19618	-0.18564	-0.18121	-0.18379	-0.18072
817.994	-0.19766	-0.19501	-0.199	-0.19448	-0.18313	-0.17809	-0.18034	-0.1793
818.733	-0.19497	-0.1924	-0.19526	-0.19098	-0.18132	-0.17706	-0.1757	-0.17451
819.473	-0.19032	-0.19056	-0.1906	-0.18882	-0.17852	-0.1731	-0.17219	-0.16848
820.213	-0.1875	-0.18455	-0.19	-0.18485	-0.17399	-0.1701	-0.16693	-0.16508
820.952	-0.18167	-0.18063	-0.18509	-0.18144	-0.17106	-0.16547	-0.16341	-0.1616
821.692	-0.17828	-0.17831	-0.17842	-0.17562	-0.16739	-0.16134	-0.15892	-0.15721
822.431	-0.17242	-0.17419	-0.17642	-0.17209	-0.16268	-0.15635	-0.15341	-0.15312
823.171	-0.16964	-0.1687	-0.17232	-0.1679	-0.15825	-0.15336	-0.14857	-0.14796
823.91	-0.16503	-0.16414	-0.16639	-0.1625	-0.15386	-0.1498	-0.14418	-0.14376
824.649	-0.15904	-0.15998	-0.16298	-0.15847	-0.14972	-0.1449	-0.13921	-0.13866
825.388	-0.15499	-0.15637	-0.15802	-0.15464	-0.1453	-0.1396	-0.13323	-0.13386
826.127	-0.15072	-0.15205	-0.15283	-0.14859	-0.13989	-0.13593	-0.13364	-0.13021
826.866	-0.14544	-0.14811	-0.14877	-0.14402	-0.136	-0.1314	-0.12492	-0.12525
827.605	-0.14073	-0.14289	-0.14273	-0.14033	-0.13443	-0.1283	-0.12007	-0.12164
828.344	-0.13685	-0.13743	-0.13938	-0.13491	-0.1301	-0.12337	-0.11871	-0.11833
829.083	-0.13118	-0.1349	-0.13472	-0.13132	-0.12394	-0.12019	-0.11275	-0.11263
829.821	-0.12783	-0.12955	-0.13166	-0.12689	-0.12058	-0.11534	-0.10945	-0.10823
830.56	-0.12479	-0.12533	-0.12674	-0.12225	-0.11671	-0.11231	-0.10526	-0.10597
831.298	-0.11905	-0.12126	-0.12187	-0.11824	-0.11318	-0.10719	-0.10046	-0.10231
832.037	-0.11658	-0.11932	-0.1182	-0.11503	-0.10981	-0.10421	-0.09816	-0.0998
832.775	-0.11283	-0.11432	-0.11566	-0.11258	-0.10734	-0.102	-0.09422	-0.09472
833.513	-0.10952	-0.11103	-0.11109	-0.10915	-0.10295	-0.09854	-0.09235	-0.092
834.252	-0.10536	-0.10735	-0.10641	-0.10376	-0.10046	-0.09491	-0.08669	-0.08853
834.99	-0.10355	-0.10377	-0.10329	-0.10222	-0.09589	-0.09049	-0.08462	-0.08462
835.728	-0.09823	-0.10041	-0.10067	-0.09879	-0.09272	-0.08832	-0.08136	-0.0813
836.466	-0.0971	-0.0984	-0.09843	-0.09485	-0.09059	-0.08468	-0.07881	-0.07991
837.204	-0.09317	-0.09408	-0.09409	-0.09336	-0.08783	-0.07975	-0.07583	-0.07949
837.941	-0.089	-0.09206	-0.09111	-0.0894	-0.08501	-0.07834	-0.0742	-0.07497
838.679	-0.08711	-0.08919	-0.0898	-0.08617	-0.08247	-0.07567	-0.07131	-0.07137
839.417	-0.08629	-0.08786	-0.08623	-0.08312	-0.08032	-0.07394	-0.06896	-0.07107
840.154	-0.08262	-0.08482	-0.08327	-0.08294	-0.07759	-0.07204	-0.06711	-0.06614
840.892	-0.07984	-0.08176	-0.08186	-0.08037	-0.07592	-0.06982	-0.06296	-0.06508
841.629	-0.07513	-0.07966	-0.07909	-0.07683	-0.07239	-0.06838	-0.06157	-0.06242
842.366	-0.07497	-0.07793	-0.07819	-0.07466	-0.07345	-0.06391	-0.06025	-0.06112
843.104	-0.07267	-0.07518	-0.07377	-0.07268	-0.06927	-0.06302	-0.05787	-0.06038
843.841	-0.07241	-0.07408	-0.07353	-0.07024	-0.06671	-0.05984	-0.05622	-0.05713
844.578	-0.0717	-0.07154	-0.07014	-0.0693	-0.06473	-0.05945	-0.05368	-0.05531
845.315	-0.06797	-0.06996	-0.06798	-0.06659	-0.06298	-0.05801	-0.05204	-0.05485
846.052	-0.06667	-0.06879	-0.06788	-0.06656	-0.06262	-0.05436	-0.05198	-0.0518
846.789	-0.0625	-0.06565	-0.06508	-0.064	-0.0597	-0.05571	-0.04811	-0.05174
847.525	-0.06118	-0.06466	-0.06381	-0.06132	-0.05745	-0.05235	-0.05008	-0.04877
848.262	-0.06145	-0.06296	-0.06345	-0.06007	-0.05719	-0.05052	-0.04727	-0.04932
848.999	-0.05974	-0.06182	-0.06087	-0.0594	-0.05403	-0.04974	-0.0446	-0.04536
849.735	-0.05742	-0.06021	-0.0612	-0.05883	-0.05539	-0.04998	-0.04479	-0.04529
850.472	-0.05744	-0.05759	-0.0602	-0.05618	-0.05254	-0.04728	-0.04249	-0.04409
851.208	-0.05674	-0.05937	-0.05802	-0.0562	-0.05238	-0.04599	-0.04068	-0.04348
851.944	-0.05428	-0.05862	-0.05409	-0.05605	-0.0509	-0.0426	-0.04121	-0.04379
852.68	-0.05149	-0.05631	-0.05596	-0.05175	-0.04918	-0.04481	-0.03933	-0.04262
853.416	-0.0523	-0.05656	-0.05455	-0.0502	-0.0498	-0.04344	-0.03916	-0.03884
854.153	-0.05237	-0.05359	-0.05442	-0.05211	-0.04951	-0.04132	-0.03735	-0.03822
854.888	-0.05052	-0.05251	-0.05118	-0.04774	-0.04748	-0.04137	-0.0364	-0.03902
855.624	-0.04967	-0.05009	-0.05083	-0.04903	-0.04769	-0.0406	-0.03524	-0.03629
856.36	-0.04881	-0.04974	-0.05021	-0.04791	-0.04393	-0.03927	-0.03537	-0.03616
857.096	-0.04787	-0.04832	-0.04628	-0.04699	-0.04362	-0.03897	-0.03327	-0.03561
857.832	-0.04629	-0.04885	-0.04909	-0.04398	-0.0449	-0.03764	-0.0326	-0.0352
858.567	-0.04493	-0.04718	-0.04847	-0.04629	-0.04218	-0.03777	-0.03131	-0.03357
859.303	-0.04357	-0.04651	-0.04767	-0.04473	-0.03938	-0.0379	-0.03442	-0.03273
860.038	-0.04506	-0.04579	-0.04627	-0.04496	-0.04026	-0.03452	-0.03099	-0.03358
860.773	-0.0425	-0.04737	-0.04582	-0.04163	-0.04072	-0.03434	-0.02944	-0.03179
861.509	-0.04265	-0.0451	-0.04307	-0.04214	-0.03849	-0.03232	-0.02866	-0.03007
862.244	-0.04271	-0.04559	-0.04314	-0.04119	-0.03798	-0.03209	-0.02951	-0.03016
862.979	-0.04068	-0.0427	-0.0426	-0.04032	-0.03768	-0.03368	-0.02862	-0.03034
863.714	-0.03943	-0.04277	-0.04333	-0.03955	-0.03636	-0.02975	-0.02852	-0.03048
864.449	-0.03826	-0.04142	-0.04226	-0.04122	-0.0366	-0.03152	-0.02763	-0.02893
865.184	-0.04137	-0.04153	-0.04042	-0.04106	-0.03422	-0.02866	-0.0264	-0.02883
865.918	-0.04041	-0.04247	-0.03983	-0.03695	-0.03606	-0.03053	-0.02635	-0.02789
866.653	-0.0379	-0.04256	-0.03745	-0.03765	-0.03322	-0.02727	-0.02556	-0.02784
867.388	-0.0373	-0.04148	-0.03914	-0.03555	-0.0342	-0.0299	-0.02439	-0.02652
868.122	-0.03797	-0.03966	-0.03905	-0.03674	-0.03412	-0.02743	-0.02374	-0.02896
868.857	-0.03683	-0.04054	-0.03779	-0.03621	-0.03346	-0.02823	-0.02468	-0.02612
869.591	-0.03688	-0.04071	-0.03751	-0.03518	-0.03122	-0.02711	-0.02543	-0.02679
870.325	-0.03603	-0.03962	-0.03627	-0.03766	-0.02961	-0.02641	-0.02335	-0.02257
871.059	-0.03449	-0.03698	-0.03749	-0.03364	-0.03148	-0.02535	-0.02028	-0.02137
871.794	-0.03304	-0.03718	-0.0391	-0.03174	-0.03	-0.02371	-0.02058	-0.02459
872.528	-0.03347	-0.03467	-0.03647	-0.03402	-0.0309	-0.02498	-0.02127	-0.02497
873.262	-0.03248	-0.03646	-0.03647	-0.03396	-0.02906	-0.0228	-0.02109	-0.02131
873.995	-0.03392	-0.03523	-0.03601	-0.0304	-0.03116	-0.02354	-0.02059	-0.02264
874.729	-0.0329	-0.03718	-0.0335	-0.03464	-0.02989	-0.02618	-0.02029	-0.02395
875.463	-0.03271	-0.03392	-0.03284	-0.02988	-0.02748	-0.02143	-0.01888	-0.02089
876.197	-0.03164	-0.03344	-0.033	-0.03159	-0.02675	-0.02314	-0.02023	-0.02152
876.93	-0.0322	-0.03412	-0.02988	-0.03217	-0.02833	-0.02106	-0.01896	-0.021
877.664	-0.03188	-0.03527	-0.03611	-0.03086	-0.02719	-0.02339	-0.01785	-0.02134
878.397	-0.03194	-0.03315	-0.03268	-0.02896	-0.02654	-0.01957	-0.0173	-0.01958
879.13	-0.03254	-0.03498	-0.03435	-0.0312	-0.02494	-0.02239	-0.02017	-0.02022
879.864	-0.03175	-0.03203	-0.02902	-0.02883	-0.02412	-0.01908	-0.01956	-0.01805
880.597	-0.02997	-0.03154	-0.03025	-0.02827	-0.02357	-0.02061	-0.01915	-0.01973
881.33	-0.02655	-0.03155	-0.02879	-0.03147	-0.0274	-0.02085	-0.01892	-0.0179
882.063	-0.02901	-0.03393	-0.03258	-0.02915	-0.02588	-0.01947	-0.01816	-0.0191
882.796	-0.02571	-0.03306	-0.03029	-0.03015	-0.02466	-0.02363	-0.01632	-0.02143
883.529	-0.02764	-0.03255	-0.0275	-0.02809	-0.02389	-0.01976	-0.01925	-0.01798
884.261	-0.02974	-0.02871	-0.03233	-0.02689	-0.02482	-0.01908	-0.0179	-0.01807
884.994	-0.02828	-0.0292	-0.03109	-0.02768	-0.02379	-0.01559	-0.01275	-0.01942
885.727	-0.02731	-0.03148	-0.02853	-0.02644	-0.02395	-0.01994	-0.01441	-0.01767
886.459	-0.0273	-0.02984	-0.03092	-0.02689	-0.02504	-0.01799	-0.01658	-0.01622
887.192	-0.02611	-0.03	-0.02804	-0.02582	-0.02529	-0.01495	-0.01531	-0.01713
887.924	-0.02521	-0.03116	-0.03015	-0.02611	-0.02206	-0.01765	-0.0164	-0.01588
888.656	-0.02523	-0.02889	-0.02839	-0.02488	-0.02225	-0.01762	-0.01527	-0.0155
889.388	-0.026	-0.02941	-0.03009	-0.02337	-0.02126	-0.01921	-0.01321	-0.01555
890.121	-0.02646	-0.02591	-0.02852	-0.02742	-0.02239	-0.01704	-0.01342	-0.01338
890.853	-0.02511	-0.02591	-0.02489	-0.02616	-0.02083	-0.01492	-0.01638	-0.01546
891.584	-0.02419	-0.02965	-0.02778	-0.02381	-0.01967	-0.0149	-0.01189	-0.01635
892.316	-0.02442	-0.02484	-0.02793	-0.02483	-0.02067	-0.01644	-0.0144	-0.01455
893.048	-0.02649	-0.02759	-0.02535	-0.02335	-0.02145	-0.01641	-0.01386	-0.0147
893.78	-0.02128	-0.02825	-0.02631	-0.02517	-0.02039	-0.01424	-0.01313	-0.01415
894.511	-0.02495	-0.02841	-0.02904	-0.02469	-0.02084	-0.01649	-0.0132	-0.01383
895.243	-0.02643	-0.02743	-0.02619	-0.02567	-0.02047	-0.01686	-0.01203	-0.01612
895.974	-0.02273	-0.02678	-0.02554	-0.02487	-0.01872	-0.01358	-0.01329	-0.01064
896.706	-0.02454	-0.02413	-0.02782	-0.0237	-0.01776	-0.01117	-0.01049	-0.01315
897.437	-0.02378	-0.02455	-0.02628	-0.02401	-0.02128	-0.01622	-0.01193	-0.01296
898.168	-0.02602	-0.02619	-0.02378	-0.02276	-0.02052	-0.01495	-0.0109	-0.01481
898.9	-0.02046	-0.02715	-0.02431	-0.02329	-0.01885	-0.01274	-0.01342	-0.01456
899.631	-0.02007	-0.0245	-0.02662	-0.02025	-0.01596	-0.01428	-0.01193	-0.01213
900.362	-0.02371	-0.02557	-0.02324	-0.02289	-0.01842	-0.01267	-0.00956	-0.01196
901.092	-0.02042	-0.02092	-0.02597	-0.02193	-0.01573	-0.01055	-0.01414	-0.0142
901.823	-0.02103	-0.02043	-0.02013	-0.02066	-0.02154	-0.01171	-0.01132	-0.01364
902.554	-0.01806	-0.02523	-0.02468	-0.02032	-0.01877	-0.01285	-0.00975	-0.0153
903.285	-0.02412	-0.02593	-0.01966	-0.0219	-0.01663	-0.01086	-0.01067	-0.01124
904.015	-0.02261	-0.02398	-0.02726	-0.02179	-0.0178	-0.01327	-0.0118	-0.01045
904.746	-0.02253	-0.0269	-0.02188	-0.0216	-0.01948	-0.01067	-0.01301	-0.00905
905.476	-0.02037	-0.02067	-0.02274	-0.02402	-0.01493	-0.009	-0.01148	-0.01109
906.206	-0.02087	-0.02343	-0.02031	-0.0171	-0.017	-0.00984	-0.00855	-0.0107
906.937	-0.02345	-0.02361	-0.02305	-0.02101	-0.01826	-0.0122	-0.01064	-0.00969
907.667	-0.02258	-0.02099	-0.02514	-0.01949	-0.01863	-0.00835	-0.01005	-0.0106
908.397	-0.02372	-0.02284	-0.02016	-0.01954	-0.01511	-0.00907	-0.01137	-0.00913
909.127	-0.02148	-0.02458	-0.02269	-0.01898	-0.01169	-0.01187	-0.01023	-0.00885
909.857	-0.01921	-0.02285	-0.01971	-0.02225	-0.01391	-0.00919	-0.00951	-0.01029
910.587	-0.01826	-0.02089	-0.02178	-0.02098	-0.01507	-0.00567	-0.00918	-0.01085
911.316	-0.01616	-0.02318	-0.02205	-0.02129	-0.01493	-0.00773	-0.01016	-0.01059
912.046	-0.01921	-0.02257	-0.01691	-0.01888	-0.01494	-0.0086	-0.01061	-0.01003
912.776	-0.01801	-0.0205	-0.01941	-0.02148	-0.01193	-0.00742	-0.011	-0.00402
913.505	-0.01951	-0.01781	-0.02157	-0.01887	-0.01508	-0.00937	-0.0111	-0.00714
914.235	-0.01821	-0.02372	-0.02359	-0.01666	-0.0156	-0.0098	-0.00921	-0.00761
914.964	-0.01638	-0.02145	-0.02096	-0.01768	-0.01451	-0.00861	-0.00882	-0.01102
915.693	-0.02045	-0.01939	-0.0241	-0.01882	-0.01049	-0.00985	-0.01011	-0.00861
916.422	-0.01878	-0.02178	-0.02377	-0.02071	-0.01516	-0.00771	-0.00935	-0.00739
917.151	-0.0151	-0.02548	-0.02118	-0.02031	-0.01407	-0.00862	-0.00839	-0.00963
917.88	-0.01654	-0.01843	-0.02041	-0.01822	-0.01389	-0.00735	-0.00931	-0.0107
918.609	-0.01914	-0.02029	-0.02125	-0.01753	-0.0158	-0.0056	-0.00943	-0.01129
919.338	-0.01792	-0.02262	-0.02158	-0.01479	-0.01106	-0.00525	-0.00545	-0.00509
920.067	-0.02048	-0.01822	-0.02201	-0.01743	-0.01343	-0.00963	-0.00669	-0.00996
920.796	-0.01697	-0.02119	-0.02021	-0.01538	-0.00962	-0.00674	-0.00998	-0.01117
921.524	-0.01699	-0.01961	-0.01939	-0.01668	-0.01144	-0.00717	-0.00816	-0.0127
922.253	-0.01344	-0.01821	-0.0195	-0.01552	-0.01513	-0.00892	-0.0071	-0.01092
922.981	-0.01501	-0.02064	-0.01969	-0.01693	-0.01239	-0.00764	-0.00693	-0.00777
923.71	-0.01118	-0.01722	-0.02311	-0.01259	-0.01449	-0.00731	-0.00538	-0.00829
924.438	-0.01553	-0.01892	-0.01806	-0.01521	-0.0113	-0.00422	-0.00939	-0.00539
925.166	-0.01917	-0.0186	-0.02251	-0.01741	-0.01187	-0.00636	-0.00963	-0.00613
925.894	-0.01752	-0.01956	-0.01806	-0.01747	-0.01137	-0.00689	-0.00612	-0.00791
926.622	-0.01324	-0.02239	-0.01842	-0.01339	-0.01346	-0.00256	-0.00934	-0.00353
927.35	-0.01806	-0.02103	-0.01637	-0.0167	-0.01173	-0.00833	-0.00368	-0.00589
928.078	-0.01513	-0.02132	-0.01879	-0.02043	-0.01064	-0.00784	-0.00977	-0.01029
928.806	-0.0127	-0.01946	-0.01223	-0.01407	-0.01133	-0.00533	-0.00893	-0.00631
929.534	-0.01379	-0.0184	-0.01759	-0.01864	-0.01297	-0.00497	-0.00417	-0.00828
930.261	-0.01537	-0.02228	-0.01534	-0.01916	-0.01165	-0.00372	-0.0057	-0.0046
930.989	-0.01591	-0.02324	-0.01878	-0.01367	-0.01112	-0.00464	-0.00556	-0.00801
931.716	-0.01358	-0.01897	-0.0178	-0.01568	-0.01347	-0.00852	-0.00953	-0.00599
932.444	-0.01547	-0.01813	-0.01746	-0.01692	-0.00729	-0.00633	-0.00562	-0.00835
933.171	-0.016	-0.01665	-0.01529	-0.01629	-0.01308	-0.00383	-0.00752	-0.00598
933.898	-0.01287	-0.01512	-0.0195	-0.01431	-0.01005	-0.00416	-0.00761	-0.00614
934.625	-0.01153	-0.01821	-0.01781	-0.01509	-0.00874	-0.00525	-0.0023	-0.00172
935.352	-0.01431	-0.01588	-0.01434	-0.01303	-0.01133	-0.00328	-0.00298	-0.000899064
936.079	-0.01674	-0.01889	-0.01553	-0.01115	-0.01339	-0.00343	-0.004	-0.00334
936.806	-0.01393	-0.01572	-0.01516	-0.01364	-0.00716	-0.00342	-0.00412	-0.00169
937.533	-0.01846	-0.01212	-0.01484	-0.01336	-0.01334	-0.00802	-0.00203	0.00146
938.26	-0.01175	-0.01262	-0.0184	-0.01278	-0.0058	-0.00299	-0.00773	-0.00481
938.986	-0.01473	-0.01565	-0.01934	-0.01155	-0.01207	-0.00741	-0.0095	-0.00259
939.713	-0.01485	-0.01612	-0.01778	-0.01489	-0.01196	-0.00244	-0.00745	-0.00368
940.439	-0.01539	-0.01938	-0.01452	-0.01276	-0.01093	-0.000497311	-0.00312	-0.00309
941.166	-0.01309	-0.0123	-0.01557	-0.01821	-0.01279	-0.000166016	-0.00394	-0.00366
941.892	-0.01462	-0.01096	-0.01739	-0.01604	-0.00184	-0.00276	-0.00217	-0.000926766
942.618	-0.01289	-0.02284	-0.01741	-0.01291	-0.00978	0.00102	-0.00152	-0.00671
943.344	-0.01599	-0.00841	-0.01394	-0.01504	-0.01343	-0.00121	-0.00659	-0.00491
944.07	-0.01266	-0.01243	-0.01234	-0.0202	-0.00776	-0.00334	-0.00672	-0.000623301
944.796	-0.01175	-0.01831	-0.01334	-0.0131	-0.00587	-0.00512	-0.00445	-0.00073772
945.522	-0.00996	-0.0209	-0.01392	-0.01668	-0.00727	-0.00255	-0.00635	-0.000492964
946.248	-0.00866	-0.01345	-0.01425	-0.01028	-0.00755	0.00183	-0.00489	-0.00303
946.974	-0.01341	-0.01562	-0.00847	-0.01653	-0.0073	0.000902913	-0.00498	-0.00697
947.699	-0.01577	-0.01329	-0.01896	-0.01567	-0.00615	-0.00601	-0.00519	-0.00446
948.425	-0.01087	-0.01344	-0.01998	-0.0131	-0.00635	-0.00497	-0.0058	-0.00277
949.15	-0.01217	-0.01609	-0.017	-0.00943	-0.01105	-0.000488383	-0.00345	-0.00582
949.876	-0.01459	-0.01375	-0.01631	-0.01446	-0.00977	-0.00212	-0.000462582	-0.0056
950.601	-0.016	-0.01185	-0.01342	-0.01215	-0.01209	-0.00354	-0.00242	-0.00355
951.326	-0.01726	-0.01838	-0.01499	-0.01258	-0.00544	-0.00322	0.00163	-0.0058
952.051	-0.01135	-0.01685	-0.01069	-0.01144	-0.00988	-0.00489	-0.00601	-0.00274
952.776	-0.01431	-0.01075	-0.01465	-0.0151	-0.00584	0.0013	-0.00475	-0.002
953.501	-0.00962	-0.0142	-0.00883	-0.00817	-0.00983	-0.000315422	-0.00293	-0.000612667
954.226	-0.00855	-0.01494	-0.0129	-0.0115	-0.00263	-0.00472	-0.00185	-0.00213
954.951	-0.00885	-0.01078	-0.0126	-0.01865	-0.00557	-0.00232	-0.0029	0.00217
955.676	-0.00789	-0.00956	-0.01462	-0.01333	-0.01147	0.00288	-0.00367	-0.00481
956.4	-0.01399	-0.00813	-0.01066	-0.01012	-0.01017	-0.00334	-0.00273	-0.00532
957.125	-0.0118	-0.01331	-0.01514	-0.01225	-0.00581	0.00188	-0.00627	0.00305
957.849	-0.01391	-0.01354	-0.01204	-0.00671	-0.00471	-0.00183	0.000458722	0.00163
958.574	-0.00689	-0.01388	-0.00844	-0.00959	-0.00805	-0.00182	-0.00202	-0.000683893
959.298	-0.01203	-0.01942	-0.00809	-0.01504	-0.0081	-0.00174	0.000191108	4.10358e-05
960.022	-0.00838	-0.01475	-0.01287	-0.0103	-0.00666	-0.0068	-0.00577	-0.00401
960.747	-0.01158	-0.01879	-0.01196	-0.01087	-0.00819	-0.00341	-0.000963731	0.000161297
961.471	-0.00662	-0.01794	-0.0115	-0.01183	-0.00188	-0.00243	-0.00608	-0.00104
962.195	-0.01063	-0.01363	-0.00903	-0.01629	-0.01001	-0.000206407	-0.00748	0.0066
962.918	-0.01132	-0.01159	-0.01559	-0.0112	-0.01034	0.00208	-0.00247	-0.0017
963.642	-0.00929	-0.01632	-0.01244	-0.00821	-0.00631	0.00353	-0.00346	-7.17837e-05
964.366	-0.00933	-0.01593	-0.01238	-0.01383	-0.00293	-0.000759152	-0.00146	0.00119
965.09	-0.01078	-0.00728	-0.01877	-0.01269	-0.000525298	0.00271	0.00407	-0.00317
965.813	-0.01145	-0.00942	-0.01503	-0.00857	-0.00479	0.00252	-0.00159	-0.0031
966.537	-0.000247831	-0.00996	-0.01445	-0.01063	-0.00682	0.00421	-0.00327	-0.000535789
967.26	-0.000674331	-0.0191	-0.01248	-0.0081	-0.00534	0.00464	-0.00364	-0.000268288
967.983	-0.00871	-0.01592	-0.00629	-0.00733	-0.00368	0.00648	-0.00454	-0.00438
968.706	-0.00625	-0.01388	-0.01257	-0.00749	-0.00145	-5.0822e-05	-0.00435	-0.000832504
969.43	-0.00851	-0.00948	-0.00325	-0.01204	-0.00756	-0.00425	0.00102	-9.64634e-05
970.153	-0.00988	-0.01355	-0.00912	-0.01121	-0.0039	0.0064	-0.00183	-0.00661
970.876	-0.00447	-0.01301	-0.01261	-0.013	-0.00682	-0.000216669	0.000238591	0.00114
971.598	-0.01181	-0.01455	-0.01415	-0.0085	-0.00768	0.00777	0.0013	-0.00747
972.321	-0.00471	-0.01391	-0.01428	-0.00935	-0.00387	0.00247	-0.00139	-0.00193
973.044	-0.0063	-0.01272	-0.01547	-0.00873	-0.00352	6.35559e-05	-0.00303	-0.000758031
973.767	-0.01169	-0.01462	-0.01395	-0.00672	-0.0014	0.00767	0.000648581	-0.00183
974.489	-0.00461	-0.0088	-0.01214	-0.00881	-0.00271	0.00372	0.00415	0.00039258
975.212	-0.00885	-0.00806	-0.01146	-0.01369	-0.00726	-0.0025	0.0012	-0.00359
975.934	-0.00805	-0.01371	-0.01438	-0.01149	-0.00812	0.00376	0.00406	-0.00145
976.656	-0.01268	-0.01429	-0.01372	-0.00758	-0.00569	-0.00534	0.0031	-0.00285
977.378	-0.01688	-0.00359	-0.01232	-0.00985	-0.00943	0.0031	0.00117	-0.00311
978.101	-0.00974	-0.01729	-0.01495	-0.01223	-0.00724	0.0033	-0.0015	0.00277
978.823	-0.00929	-0.01127	-0.00843	-0.00878	-0.00609	-0.00188	0.00144	-0.00237
979.545	-0.00922	-0.00727	-0.0148	-0.00952	-0.00381	0.00374	0.00107	-0.00499
980.266	-0.00998	-0.00982	-0.01154	-0.01132	-0.00763	0.00282	0.00607	-0.000171919
980.988	-0.01378	-0.00841	-0.01203	-0.0053	-0.0016	-0.000130116	0.00246	-0.00148
981.71	-0.00984	-0.01405	-0.01392	-0.00837	-0.0063	0.000191632	-0.000552648	0.00223
982.432	-0.00621	-0.00886	-0.01107	-0.01457	-0.00574	0.00443	0.00121	-0.0028
983.153	-0.01381	-0.0051	-0.01173	-0.00685	-0.00151	0.0037	-0.00323	0.00197
983.875	-0.00685	-0.00562	-0.01098	-0.01151	-0.00864	0.00453	0.00339	0.00255
984.596	-0.00741	-0.0115	-0.00579	-0.00579	0.0011	0.00636	-0.00406	-0.00159
985.317	-0.01506	-0.00519	-0.00988	-0.00916	-0.0094	-0.0022	-0.00323	-0.00564
986.038	-0.01409	-0.01004	-0.01374	-0.01486	-0.01001	-0.00136	0.00225	0.000236218
986.759	-0.01114	-0.00904	-0.01698	-0.00697	-0.01201	-0.00127	-0.0048	0.0039
987.481	-0.00807	0.00119	-0.01214	-0.00322	5.79656e-05	0.00293	0.00398	0.000993917
988.201	0.00228	-0.00597	-0.01003	-0.00427	-0.00736	0.00535	0.00284	-0.000544886
988.922	-0.01018	-0.00354	-0.01408	-0.00679	-7.07343e-05	0.00378	-0.00185	0.0019
989.643	-0.00802	-0.01123	-0.01148	-0.00723	-0.000392032	0.00636	-0.000194239	0.000549422
990.364	-0.0114	-0.00783	-0.01227	-0.01156	-0.01006	-0.00113	-0.01186	-5.35631e-05
991.084	-0.01158	-0.01635	-0.00528	-0.0086	-0.00931	0.00244	-0.00143	-0.00134
991.805	-0.00975	-0.01077	-0.00802	-0.01438	-0.00413	0.00627	0.000711407	-0.00688
992.525	-0.00136	-0.01077	-0.01003	-0.00736	-0.00689	0.00353	0.00435	0.00354
993.246	-0.00994	-0.00585	-0.0111	-0.01599	-0.00646	0.00699	-0.00831	-0.00402
993.966	-0.00866	-0.01176	-0.00986	-0.01493	-0.00325	0.00631	-0.00463	0.00115
994.686	-0.00125	-0.00675	-0.01053	-0.01347	-0.00493	0.00509	0.00428	-0.00589
995.406	-0.00871	-0.01058	-0.00728	-0.0056	-0.0097	0.000349117	0.00151	0.00584
996.126	-0.00651	-0.00639	-0.01138	-0.01079	-0.00331	0.0034	0.00161	-0.00504
996.846	-0.01468	-0.00854	-0.01007	-0.00666	-0.00187	-0.000363775	0.00395	-0.000235014
997.566	-0.00676	-0.01263	-0.0125	-0.00843	-0.00151	0.01161	-0.000161241	0.00296
998.286	-0.00509	-0.00987	-0.00928	-0.0049	-0.000414671	-0.000296138	0.00326	-0.000499972
999.005	-0.00873	-0.00568	-0.0083	-0.00842	-0.00494	0.01203	0.00457	0.00654
999.725	-0.00334	-0.00215	-0.00993	-0.00663	0.0068	0.00398	-0.000400932	0.00302
1000.44	-0.00564	0.002	-0.01041	-0.01324	-0.00115	0.000858081	0.00221	0.00803
1001.16	-0.00794	-0.00781	-0.01184	-0.00597	-0.000417425	0.00255	0.00138	-0.00236
1001.88	-0.00964	-0.00808	-0.01043	-0.00288	-0.00579	0.00296	0.000990871	0.00239
1002.6	-0.00847	-0.00939	-0.01076	-0.01096	-0.000164456	0.00789	0.00337	0.00206
1003.32	-0.00637	-0.00796	-0.00834	-0.00302	-0.00975	0.00346	0.00579	-0.00267
1004.04	-0.00701	-0.00634	-0.00751	-0.01002	-0.00362	0.00396	-0.00227	0.00989
1004.76	-0.00333	-0.01458	-0.01294	-0.00895	-0.00735	0.00881	0.00413	-0.000102917
1005.48	-0.000768478	-0.00114	-0.01565	-0.01418	-0.00162	0.000552051	0.00778	0.00653
1006.2	-0.012	-0.01271	-0.00893	-0.00575	0.00298	0.00387	0.00136	0.0044
1006.92	-0.00914	-0.00105	-0.01051	-0.00215	-0.00318	0.00598	0.00206	0.00801
1007.63	-0.000943058	-0.0097	-0.0146	-0.01082	0.00141	-0.00251	0.000214457	0.00488
1008.35	0.00124	-0.02123	-0.01207	-0.00919	0.0003643	0.00298	0.00258	-0.00618
1009.07	-0.00873	-0.01071	-0.01226	-0.00314	-0.00696	0.00924	0.00394	0.00216
1009.79	-0.00144	-0.00374	-0.01393	-0.01064	-0.00046688	0.00327	-0.00323	0.00835
1010.51	-0.00623	-0.00971	-0.0048	0.000887284	-0.00451	0.01058	-0.00103	0.0121
1011.23	-0.00922	-0.00909	-0.01572	-0.00429	-0.00515	0.00847	0.00146	0.00218
1011.94	-0.00705	-0.00123	-0.00556	-0.00539	-0.00122	0.00484	0.00616	0.00871
1012.66	-0.00257	-0.00847	-0.00895	-0.0064	-0.00321	0.00206	-6.17799e-05	-0.00658
1013.38	0.00869	-0.01319	-0.00869	-0.00454	-0.00377	0.02162	0.00313	-0.00461
1014.1	0.00319	-0.00116	-0.00792	-0.00622	-0.00758	-0.00378	0.0039	0.00102
1014.82	-0.01254	-0.00869	-0.00971	0.000605677	-0.00118	0.00156	0.00201	-0.00996
1015.53	0.00583	-0.01219	-0.00384	-0.01244	0.00195	0.00225	0.00255	-0.00757
1016.25	-0.00509	-0.00998	-0.00571	-0.00701	0.00303	0.01143	0.00478	0.00223
1016.97	-0.00657	-0.0088	-0.01003	-0.00679	0.0025	0.00845	-0.00775	0.01079
1017.69	-0.00273	0.00155	-0.00387	-0.00773	0.000220058	0.00361	0.00655	-0.00624
1018.4	-0.00306	-0.00809	-0.0148	-0.00558	0.00344	-0.000632208	0.00553	-0.00587
1019.12	0.000502324	-0.0147	-0.01908	-0.01057	0.00132	0.00603	0.00868	-0.001
1019.84	0.000891296	0.0034	-0.01317	-0.00264	0.00033313	0.00287	0.00692	0.00668
1020.56	-0.00655	-0.00659	-0.01555	-0.00954	-0.00695	2.27108e-05	0.0021	0.01009
1021.27	-0.00572	-0.00589	-0.01066	-0.0081	-0.00163	0.000893026	0.01026	0.0042
1021.99	-0.01086	-0.01134	-0.00806	-0.00943	-0.00872	0.01972	0.00988	-0.00299
1022.71	0.0029	-0.01356	-0.01507	-0.01249	-0.00385	0.00344	-0.00217	0.00134
1023.42	-0.0065	-0.00224	-0.00865	-0.01088	0.00774	0.00507	0.00353	-0.00478
1024.14	-0.00739	-0.00668	-0.01779	-0.00702	-0.01017	0.01339	0.00992	0.01008
1024.86	-0.01262	0.0058	-0.00143	-0.01291	0.00040446	0.01108	-0.00167	-0.0054
1025.57	-0.00471	-0.00684	-0.00425	-0.00439	-0.00319	0.00463	-0.00015044	-0.000575247
1026.29	-0.00235	0.00465	-0.00921	-0.00859	-0.00325	0.00668	0.00476	0.00614
1027.01	-0.003	-0.000718194	-0.00944	-0.01504	-6.85527e-05	0.01304	-0.00508	0.01021
1027.72	-0.01046	0.000471382	-0.0063	-0.01409	-0.00127	0.00366	0.00488	0.00864
1028.44	-0.00545	-0.00122	-0.00466	-0.0112	0.000237921	0.000997752	0.005	-0.000596683
1029.15	-0.00829	-0.01622	-0.00201	-0.00137	-0.0055	0.00612	0.00885	0.00291
1029.87	-0.00265	-0.01588	-0.00945	-0.01737	-0.00495	0.01165	0.00533	0.01417
1030.59	-0.00888	-0.00678	-0.01662	-0.00617	-0.0078	0.00321	-0.0071	-0.00593
1031.3	-0.00242	-0.01231	-0.00498	-0.01208	0.00106	-0.00569	0.00394	0.00629
1032.02	-0.00291	0.00034672	0.000738463	-0.0044	-0.000184507	-0.00764	-0.00142	-0.00531
1032.73	0.00347	-0.00821	-0.01152	-0.00983	-0.00547	0.01296	-0.00831	0.00919
1033.45	-0.01239	-0.01031	-0.00404	-0.00732	-0.00777	-0.00167	0.000817056	-0.00179
1034.16	-0.00603	-0.00971	-0.00374	0.000377678	-0.01201	0.00396	-0.00189	0.00169
1034.88	-0.01351	-0.00746	-0.00574	0.00297	-0.000320088	0.00611	0.00831	0.00679
1035.6	-0.000213532	0.00105	-0.00459	-0.00748	-0.00583	0.00329	-0.0005695	-0.00431
1036.31	0.00109	-0.00367	-0.00774	-0.00753	-0.00605	0.00894	0.00244	0.00243
1037.03	0.00185	-0.01129	-0.01161	-0.01076	-0.00704	0.01344	0.00717	-0.000234249
1037.74	0.00684	-0.00133	-0.00411	-0.00698	0.00202	0.00117	0.00177	-0.00381
1038.46	-0.00869	-0.00226	-0.0179	-0.0106	-0.01148	0.00891	-0.00605	0.000762584
1039.17	0.00237	-0.00284	-0.0063	-0.00817	-0.00079636	0.01824	-0.00241	0.0072
1039.89	-0.00348	-0.00548	-0.01298	-0.01224	0.0035	0.00555	-1.40409e-05	0.00701
1040.6	-0.00491	0.00307	-0.0105	-0.01361	-0.00897	0.00634	-0.00589	0.00262
1041.31	-0.000655926	-0.00158	-0.01175	-0.01163	0.00636	0.00274	0.00278	0.00711
1042.03	-0.000937151	0.00417	-0.00497	-0.01084	0.00030343	-0.01107	0.00121	-0.00823
1042.74	-0.01064	-0.01106	-0.00625	-0.01255	-0.00737	0.01188	-0.000201268	0.00804
1043.46	0.00261	-0.00893	-0.00631	-0.02191	0.00651	0.00539	-0.00066301	-0.00544
1044.17	-0.00589	0.00779	-0.00448	-0.00196	0.00111	0.01122	-0.01107	-0.00142
1044.89	0.00278	-0.008	0.0013	-0.0097	0.01468	0.00448	0.0052	-0.00364
1045.6	0.00456	0.00436	-0.01298	-0.00797	0.01715	0.01581	-0.00753	0.00341
1046.31	0.00237	-0.01576	-0.01157	-0.00314	-0.00614	-0.000237403	-0.01259	-0.00295
1047.03	-0.00591	-0.00139	-0.01388	-0.01606	0.00158	-0.0023	-0.00226	0.000205077
1047.74	0.00639	-0.00549	0.00342	-0.000369594	-0.00275	0.000899585	0.00283	-0.01145
1048.46	-0.00823	-0.01246	-0.02068	-0.01312	0.00217	-0.00248	-0.00159	-0.000527986
1049.17	0.00141	-0.000989042	-0.01602	-0.00998	0.000624484	-0.00038059	-0.00103	0.01296
1049.88	0.01161	0.00911	-0.01761	-0.00967	-0.00467	0.01929	0.00017071	0.00148
1050.6	-0.01854	-0.01262	-0.01364	-0.00433	-0.00374	0.01059	-0.000113304	-0.00452
1051.31	0.00207	-0.00213	-0.00159	-0.01516	-0.01433	0.00476	-0.000598329	0.00588
1052.02	-0.01035	-0.000516655	-0.00537	-0.000676057	-0.00902	-0.00394	0.000790125	0.0016
1052.74	-0.01181	-0.00387	-0.00644	-0.01332	-0.00533	0.0042	0.000766839	0.02063
1053.45	0.000239553	-0.01636	-0.00712	-0.00612	-0.01116	0.00292	-0.00239	-0.00324
1054.16	-0.00529	0.000579351	-0.01193	-0.01003	-0.000410707	0.00131	0.00666	0.00405
1054.88	-0.00973	-0.02572	-0.00663	-0.03153	-0.02187	0.01179	-0.000166338	-0.00972
1055.59	-0.00648	-0.01115	-0.00471	-0.00329	-0.01664	0.00213	0.00518	-0.000347647
1056.3	-0.01103	-0.01006	-0.02375	-0.02276	0.00151	-0.01352	-0.00275	0.01401
1057.01	-0.0144	-0.00148	-0.00979	-0.00195	-0.00539	0.00272	-0.01123	-0.00841
1057.73	0.00968	-0.02295	0.00898	-0.01181	0.00256	0.00596	-0.00982	-0.00528
1058.44	-0.01496	-0.02107	-0.01254	-0.01939	-0.0151	0.00998	0.000625453	-0.0103
1059.15	-0.00242	-0.00119	-0.02335	-0.02694	0.00618	0.01027	-0.00431	-0.01121
1059.86	-0.00173	-0.00507	-0.00924	0.01212	-0.01227	0.01535	-0.00575	-0.0156
1060.58	-0.000519866	0.0047	-0.00865	-0.01447	0.00214	-0.00327	0.00807	-0.00108
1061.29	-0.00374	-0.01097	-0.00475	-0.0098	-0.02084	0.02034	0.00881	-0.01076
1062	-0.01266	-0.01373	-0.03462	-0.0034	-0.0018	-0.01212	-0.00525	0.00705
1062.71	-0.00411	-0.01087	0.0078	0.00253	-0.01241	0.01989	0.00583	0.01258
1063.42	-0.00442	-0.01546	-0.00981	-0.01167	-0.01243	0.00385	0.01208	0.00344
1064.14	-0.0075	0.00589	-0.00621	-0.00921	-0.0085	-0.01042	-0.00113	-0.00141
1064.85	-0.005	-0.00943	-0.00787	-0.00202	-0.01202	-0.00864	0.00142	0.00584
1065.56	-0.00469	-0.01107	-0.00954	-0.01173	-0.00706	-0.00397	0.01421	0.00429
1066.27	-0.01458	-0.01637	-0.02046	-0.01106	-0.00953	-0.00541	-0.00449	-0.01538
1066.98	-0.01485	-0.0041	-0.00373	-0.01818	-0.00862	0.01023	0.00819	-0.00774
1067.69	0.01323	-0.0186	-0.01754	-0.01708	-0.00483	-0.01454	-0.00331	-0.000596796
1068.4	-0.00595	-0.02143	-0.0209	-0.00429	0.00868	0.01341	0.00498	0.00651
1069.12	0.00165	-0.01707	-0.01821	-0.00666	-0.00585	0.00204	-0.00853	-0.00529
1069.83	-0.01291	-0.01357	-0.0203	-0.00173	0.00143	0.00736	0.00804	-0.00306
1070.54	-0.01703	-0.02066	0.00591	-0.02212	-0.02679	0.01506	0.0028	-0.01881
1071.25	-0.02319	-0.00625	-0.0316	-0.00579	-0.00655	-0.00151	-0.00984	0.01211
1071.96	-0.02024	-0.0124	-0.02366	-0.01462	-0.00112	0.00279	0.01015	-0.01109
1072.67	-0.01207	-0.02357	-0.02106	-0.02514	-0.02069	0.00401	0.0048	-0.00316
1073.38	-8.48599e-05	-0.01877	-0.01866	-0.02565	-0.01414	-0.00558	0.00819	0.0117
1074.09	-0.02568	-0.01282	-0.01701	-0.02669	-0.01866	-0.0059	0.00258	-0.01525
1074.8	-0.01624	-0.01207	-0.01533	0.00391	-0.0049	-0.00968	0.01324	0.000226974
1075.51	-0.01231	-0.0091	-0.01837	-0.000184937	-0.02175	-5.15723e-05	0.00318	0.0029
1076.22	0.00834	-0.01789	0.00083616	-0.00638	-0.0013	-0.00921	-0.01181	-0.01523
1076.93	-0.02428	-0.00865	-0.01387	-0.03662	-0.0106	-0.00658	0.00795	-0.00087208
1077.64	-0.01312	-0.01034	-0.02511	-0.01789	-0.0084	0.000922249	0.01434	-0.00844
1078.35	-0.02915	-0.02852	-0.02556	-0.01654	-0.01566	0.00616	-0.01477	-0.00144
1079.06	-0.00903	-0.00466	-0.02041	-0.014	-0.01222	0.0087	0.00328	0.00176
1079.77	-0.02041	-0.02814	-0.00398	-0.02073	0.00377	-0.00223	-0.00621	0.00148
1080.48	0.00916	-0.00731	-0.02024	-0.02716	-0.02673	-0.0041	-0.00426	0.0063
1081.19	-0.01195	-0.00846	-0.02444	-0.00594	-0.01806	-0.00971	0.0052	-0.00713
1081.9	-0.01046	-0.02448	-0.02037	-0.02848	-0.01813	-0.00868	0.00992	0.0023
1082.61	-0.01865	-0.00294	-0.01374	-0.02315	-0.02022	-0.00127	-0.02318	0.0185
1083.32	-0.01399	-0.02054	-0.01065	-0.01944	-0.01323	-0.02755	0.00665	0.01546
1084.03	-0.00874	0.00727	-0.00457	-0.0195	0.00183	-0.01155	0.00618	0.01123
1084.74	-0.00765	-0.02529	-0.00394	-0.02176	-0.01324	-0.01672	-0.00474	-0.01039
1085.45	-0.01276	-0.01013	-0.00488	-0.01445	-0.01504	0.00244	0.00813	-0.02934
1086.16	-0.0113	-0.00252	-0.01862	-0.01216	-0.01096	-0.01189	-0.00427	-0.0122
1086.87	-0.00487	-0.01133	-0.01309	-0.02484	-0.00768	-0.01624	-0.00295	-0.01982
1087.58	-0.0096	-0.00264	-0.02852	-0.01353	-0.00693	-0.00507	-0.01698	0.00449
1088.29	-0.01296	-0.0276	-0.01639	-0.02812	0.00342	-0.00648	0.00145	0.00306
1088.99	-0.01563	-0.02675	-0.02382	0.00273	-0.00641	0.01736	0.00154	-0.01759
1089.7	-0.01366	-0.01589	-0.01231	-0.02386	-0.00616	-0.00121	-0.0068	-0.002
1090.41	-0.01217	-0.02448	-0.0225	-0.02072	-0.0367	0.00161	0.00549	-0.01799
1091.12	-0.00956	-0.02504	-0.03087	-0.03402	-0.02062	-0.01108	-0.00292	0.00336
1091.83	-0.04132	-0.01145	-0.01683	-0.01776	-0.01459	-0.02078	-0.00501	-0.02415
1092.54	-0.00658	-0.02369	-0.00481	-0.0261	-0.02334	-0.01648	-0.01588	0.00806
1093.24	-0.03022	-0.01898	-0.02297	-0.02501	-0.01946	-0.00669	-0.0155	-0.01786
1093.95	0.01807	-0.03504	-0.04042	-0.03054	-0.00555	0.00119	-0.0136	-0.01554
1094.66	-0.00781	-0.01158	-0.01396	0.00554	-0.02545	0.0019	0.00101	-0.04032
1095.37	-0.01717	-0.01403	-0.02728	-0.01377	-0.00814	-0.01517	-0.00628	0.00599
1096.08	-0.0151	-0.03498	-0.02315	-0.02419	0.00488	-0.03331	0.00928	-0.02617
1096.78	-0.00924	-0.03248	-0.01394	-0.02577	-0.02528	-0.03349	-0.01458	-0.00865
1097.49	-0.01565	-0.0206	-0.01308	-0.02138	-0.03259	-0.0252	-0.0161	-0.01545
1098.2	-0.00823	-0.03097	-0.01787	-0.02246	-0.01657	-0.0178	-0.00514	-0.00674
1098.91	-0.02385	-0.0059	-0.03348	-0.03095	-0.01466	-0.03257	0.00689	0.00306
1099.61	-0.00445	-0.02116	-0.02544	-0.03869	0.00184	-0.01437	-0.03021	-0.02634
1100.32	-0.000915328	-0.00675	0.00297	-0.0174	-0.04037	-0.01122	-0.02082	0.00676
1101.03	-0.00387	-0.01015	-0.02565	-0.01234	-0.00894	-0.01604	-0.00456	-0.01446
1101.74	-0.01615	-0.03457	-0.01682	-0.04897	-0.02029	-0.00238	-0.03875	-0.00317
1102.44	-0.02111	-0.0225	-0.03248	-0.02318	-0.02648	-0.00522	-0.01588	-0.01758
1103.15	-0.00374	-0.01126	-0.03659	-0.01192	-0.01717	-0.01922	-0.01591	-0.0174
1103.86	-0.02066	-0.02213	-0.03166	-0.03756	-0.03218	-0.02914	-0.03322	-0.01928
1104.56	-0.03737	-0.02401	-0.0223	-0.01247	-0.03228	0.00795	-0.02198	-0.00636
1105.27	-0.02555	-0.02317	-0.05684	-0.02257	-0.02523	0.00333	-0.01616	-0.00278
1105.98	-0.02219	-0.01053	-0.03718	-0.03	-0.02973	0.0067	-0.0166	-0.00847
1106.68	-0.02205	-0.03647	0.00695	0.00422	-0.01288	-0.00802	-0.01136	-0.02599
1107.39	-0.02736	-0.01969	-0.02126	-0.03811	-0.01415	-0.01758	-0.01645	-0.02833
1108.1	-0.01952	-0.04367	-0.02922	-0.01774	-0.02568	-0.01594	-0.00294	-0.02159
1108.8	-0.00907	-0.05632	-0.00748	-0.01333	-0.02655	-0.01251	-0.01624	-0.00982
1109.51	-0.01173	-0.0289	-0.02828	-0.02443	-0.0142	-0.03317	0.00131	0.01706
1110.21	-0.03424	-0.03453	-0.02308	-0.0244	-0.00833	-0.00204	-0.0212	-0.01917
1110.92	-0.01254	-0.02905	-0.01163	-0.03232	-0.05285	-0.01083	-0.01362	-0.01971
1111.63	-0.02823	-0.02102	-0.02196	-0.03802	-0.0235	-0.03197	-0.01427	-0.0122
1112.33	-0.01244	-0.03499	-0.03888	-0.0269	-0.02049	-0.03244	-0.03009	-0.00634
1113.04	-0.03595	-0.03294	-0.03933	-0.01836	-0.03018	-0.02915	-0.0242	-0.03927
1113.74	-0.01552	-0.02636	-0.02894	-0.02645	-0.02123	-0.03802	-0.01064	-0.02246
1114.45	-0.02118	-0.02444	-0.03736	-0.03724	-0.0467	-0.00887	-0.01718	-0.00627
1115.15	-0.02831	-0.01861	-0.05917	-0.02737	-0.03157	-0.00742	-0.01374	-0.00516
1115.86	-0.0268	-0.01221	-0.03593	-0.03869	-0.0439	-0.02731	-0.02775	-0.00229
1116.57	-0.03007	-0.02628	-0.03184	-0.03125	-0.03455	-0.02328	-0.01317	-0.00422
1117.27	-0.04038	-0.0387	-0.00799	-0.03206	-0.0161	-0.03578	-0.02168	-0.01193
1117.98	-0.02062	-0.0496	-0.04887	-0.02722	-0.01958	-0.03399	-0.00686	-0.00139
1118.68	-0.03103	-0.02205	-0.02117	-0.03846	-0.02029	-0.02828	-0.01779	-0.00684
1119.39	-0.02711	-0.02694	-0.03754	-0.03103	-0.03421	-0.01081	-0.02004	-0.02196
1120.09	-0.01488	-0.0178	-0.01925	-0.02489	-0.00242	-0.02337	-0.02204	-0.03425
1120.8	-0.02515	-0.009	-0.04308	-0.03609	-0.03751	-0.01022	-0.01797	-0.01437
1121.5	-0.01952	-0.01959	-0.02547	-0.04159	-0.03856	-0.0241	-0.03087	-0.02574
1122.2	-0.04278	-0.03068	-0.02016	-0.02835	-0.04093	-0.01	-0.01542	-0.00346
