# Supplementary material for: Chiral plasmonic superlattices from template-assisted assembly of achiral nanoparticles
Source: Nat Commun. 2025 Feb 16;16:1687. doi: 10.1038/s41467-025-56999-0 (PMC11830766; doi:10.1038/s41467-025-56999-0)
Supplement: Supplementary file 3 — Source Data [file 41467_2025_56999_MOESM3_ESM.zip › source data/Suppl.Fig/Suppl. Fig. 24 0-360degree/54nm LF FULL.txt]

Wavelength (nm)	0_LCP	0_Linear	0_RCP	45_LCP	45_Linear	45_RCP	90_LCP	90_Linear	90_RCP	135_LCP	135_Linear	135_RCP	180_LCP	180_Linear	180_RCP	225_LCP	225_Linear	225_RCP	270_LCP	270_Linear	270_RCP	315_LCP	315_Linear	315_RCP
351.607006	0.376969	0.356108	0.360687	0.350913	0.360815	0.365664	0.345729	0.357074	0.361560	0.325000	0.341416	0.354616	0.362007	0.349727	0.362883	0.358195	0.359130	0.369546	0.363077	0.353327	0.345785	0.356707	0.334750	0.347561
352.389528	0.329000	0.350472	0.348133	0.342369	0.357915	0.350716	0.336382	0.346743	0.352483	0.354108	0.358166	0.352790	0.347210	0.346394	0.361805	0.359508	0.369702	0.362410	0.341515	0.362832	0.360041	0.341948	0.355390	0.366599
353.171988	0.351815	0.354255	0.343195	0.336382	0.345703	0.366935	0.353938	0.364334	0.349084	0.338249	0.335885	0.334182	0.345582	0.357798	0.358660	0.368969	0.359964	0.370436	0.338174	0.338710	0.354617	0.350151	0.351891	0.361809
353.954387	0.372568	0.350154	0.361353	0.364185	0.362927	0.352031	0.363456	0.355597	0.369915	0.343490	0.348528	0.355518	0.351232	0.352570	0.373870	0.370616	0.362226	0.382616	0.357215	0.361823	0.365252	0.356789	0.349790	0.369200
354.736724	0.345064	0.346833	0.366990	0.384768	0.366825	0.366864	0.348531	0.346374	0.337476	0.336643	0.335478	0.362416	0.357454	0.340142	0.343851	0.346328	0.358079	0.349345	0.336989	0.366171	0.367387	0.324623	0.357374	0.344758
355.519000	0.368008	0.355372	0.363285	0.366267	0.359649	0.350386	0.342942	0.359699	0.359023	0.354751	0.343201	0.359348	0.345501	0.359319	0.368760	0.341737	0.374233	0.355035	0.345000	0.357009	0.355556	0.345508	0.350526	0.347911
356.301214	0.353288	0.373967	0.345489	0.375619	0.348837	0.366955	0.356504	0.370998	0.357407	0.352675	0.374296	0.332520	0.352423	0.343580	0.338929	0.350091	0.368014	0.363958	0.357283	0.362949	0.375367	0.349020	0.345666	0.360511
357.083367	0.363636	0.344162	0.357008	0.362475	0.346044	0.357483	0.333659	0.367985	0.354630	0.346596	0.353704	0.353383	0.364566	0.358090	0.376096	0.356604	0.339332	0.354585	0.385554	0.365831	0.345420	0.353861	0.343005	0.367188
357.865459	0.358437	0.343782	0.373679	0.374753	0.355805	0.356061	0.342664	0.368178	0.362963	0.370302	0.340868	0.347896	0.341546	0.348576	0.363420	0.377524	0.357143	0.376186	0.343225	0.344860	0.357143	0.368624	0.363543	0.363636
358.647489	0.342723	0.359712	0.362606	0.351272	0.340245	0.358999	0.357212	0.358456	0.382979	0.349693	0.368517	0.340597	0.324786	0.335079	0.353591	0.367021	0.375966	0.378049	0.345168	0.349487	0.370079	0.347989	0.344896	0.334862
359.429457	0.357008	0.353938	0.357692	0.344086	0.340284	0.343052	0.340245	0.353804	0.331546	0.361330	0.365919	0.348075	0.336921	0.341631	0.353488	0.352727	0.351211	0.358818	0.358757	0.378082	0.360108	0.370797	0.343504	0.363112
360.211364	0.361290	0.348615	0.363039	0.361905	0.352327	0.361137	0.331466	0.357209	0.329759	0.349429	0.357856	0.345528	0.362224	0.347789	0.360809	0.348499	0.365401	0.356596	0.353965	0.372514	0.352490	0.368677	0.328713	0.361923
360.993209	0.363804	0.354870	0.347197	0.346004	0.354657	0.371595	0.364486	0.350307	0.363879	0.366222	0.337189	0.360890	0.346185	0.352438	0.365872	0.355298	0.370000	0.368421	0.345158	0.367065	0.365581	0.350525	0.353938	0.343462
361.774993	0.348387	0.369971	0.364399	0.358473	0.366263	0.338379	0.352046	0.360909	0.351054	0.351236	0.352263	0.354864	0.333876	0.348837	0.358605	0.360393	0.343671	0.362656	0.340149	0.370604	0.362637	0.364593	0.356650	0.382938
362.556715	0.367784	0.348126	0.359447	0.366355	0.374535	0.365455	0.337723	0.351885	0.329279	0.356843	0.358067	0.357812	0.360816	0.354115	0.358447	0.347377	0.359966	0.362319	0.338858	0.350831	0.367978	0.342441	0.357004	0.359926
363.338375	0.358303	0.371045	0.354521	0.344414	0.359890	0.357866	0.373371	0.345614	0.367384	0.327515	0.331040	0.340326	0.338499	0.335593	0.334340	0.358356	0.354839	0.359933	0.352552	0.360177	0.353464	0.351526	0.353055	0.368224
364.119973	0.371041	0.338447	0.350753	0.343547	0.352162	0.363467	0.347107	0.354075	0.345280	0.362185	0.350727	0.350556	0.346591	0.347541	0.364388	0.366581	0.355427	0.347054	0.370892	0.360071	0.352682	0.353626	0.338055	0.341463
364.901510	0.348921	0.334262	0.378354	0.353991	0.354982	0.353581	0.357016	0.341506	0.370017	0.362185	0.348857	0.355385	0.363636	0.356042	0.347029	0.366087	0.359311	0.363031	0.387640	0.356453	0.371247	0.332722	0.336493	0.353887
365.682985	0.346631	0.360748	0.352679	0.362824	0.349164	0.352364	0.358423	0.369471	0.344426	0.347682	0.358696	0.345146	0.352388	0.347256	0.354227	0.362158	0.352895	0.352327	0.373976	0.367329	0.366197	0.330955	0.347053	0.359821
366.464398	0.342907	0.345141	0.354419	0.343636	0.356153	0.347561	0.362996	0.344884	0.341646	0.349349	0.323944	0.358916	0.349194	0.344479	0.354108	0.362112	0.354150	0.356186	0.369507	0.370052	0.366465	0.335102	0.343693	0.351327
367.245750	0.354344	0.335721	0.362489	0.362847	0.352941	0.362218	0.346253	0.349467	0.350498	0.344909	0.344156	0.347476	0.360402	0.348819	0.352654	0.356187	0.348367	0.339436	0.350307	0.364393	0.364494	0.338954	0.359561	0.338384
368.027039	0.371143	0.346416	0.346527	0.349233	0.367089	0.360233	0.344398	0.374293	0.343725	0.367315	0.345154	0.353191	0.348905	0.356458	0.356071	0.359177	0.362885	0.358672	0.368745	0.354812	0.345638	0.354918	0.354075	0.354949
368.808267	0.360697	0.367558	0.357496	0.345731	0.350803	0.350703	0.353872	0.339859	0.353171	0.360631	0.342942	0.350951	0.338088	0.357988	0.350984	0.357088	0.357091	0.375923	0.348954	0.367779	0.350413	0.354598	0.362191	0.342949
369.589432	0.352037	0.359967	0.368760	0.353821	0.353317	0.362510	0.345353	0.369650	0.355522	0.347507	0.356716	0.336474	0.341869	0.353535	0.355366	0.354669	0.339337	0.365764	0.346559	0.349507	0.348946	0.342147	0.347351	0.378313
370.370536	0.348243	0.344156	0.358289	0.364650	0.373228	0.365400	0.356649	0.347697	0.351410	0.337110	0.332857	0.344000	0.353224	0.349174	0.359638	0.355769	0.377224	0.371245	0.361920	0.365706	0.353166	0.344512	0.343450	0.357968
371.151578	0.368789	0.348279	0.347760	0.348062	0.351895	0.352941	0.365543	0.358034	0.345203	0.343031	0.341737	0.350843	0.355932	0.351515	0.357494	0.355811	0.364138	0.351648	0.345193	0.347534	0.353253	0.330855	0.340459	0.349434
371.932558	0.355167	0.343844	0.355982	0.362481	0.336713	0.353455	0.344902	0.341193	0.352459	0.346684	0.342742	0.348512	0.360825	0.348366	0.365314	0.347616	0.366667	0.365385	0.353204	0.353712	0.350954	0.345848	0.366240	0.341446
372.713475	0.350914	0.343478	0.349727	0.350181	0.346953	0.368608	0.350310	0.333555	0.347682	0.335217	0.346939	0.344848	0.341008	0.353529	0.343387	0.353333	0.355527	0.357143	0.359011	0.345679	0.357735	0.347326	0.348106	0.351057
373.494331	0.349186	0.363700	0.353988	0.338798	0.355495	0.356118	0.350820	0.349713	0.366279	0.353571	0.344322	0.351004	0.344728	0.361753	0.357824	0.362412	0.351467	0.355215	0.347625	0.367063	0.350727	0.354944	0.344969	0.339227
374.275125	0.343274	0.345382	0.354275	0.352597	0.362939	0.361886	0.345466	0.356037	0.341537	0.363277	0.360458	0.361817	0.344123	0.342419	0.364116	0.352035	0.341121	0.363958	0.347545	0.350314	0.361183	0.348070	0.350455	0.355817
375.055856	0.351807	0.345088	0.351795	0.352490	0.355140	0.341718	0.344411	0.352594	0.353962	0.347357	0.340810	0.359591	0.342020	0.336458	0.358216	0.357018	0.364397	0.358018	0.359927	0.353919	0.352591	0.351257	0.341314	0.360898
375.836525	0.340081	0.343695	0.343750	0.358039	0.355792	0.362089	0.372582	0.351575	0.357491	0.350904	0.348897	0.345567	0.346525	0.349519	0.357587	0.351217	0.358836	0.354034	0.344988	0.356282	0.347429	0.344617	0.353318	0.366309
376.617133	0.345861	0.344636	0.355616	0.343225	0.341518	0.349233	0.348986	0.358491	0.346351	0.345768	0.348610	0.340960	0.358962	0.350023	0.348355	0.350418	0.366599	0.364742	0.346594	0.349520	0.356989	0.346014	0.352397	0.352411
377.397677	0.338923	0.342146	0.356383	0.339662	0.347245	0.355603	0.344948	0.339454	0.343585	0.342234	0.342034	0.344755	0.346208	0.355756	0.352381	0.348953	0.344215	0.352657	0.348269	0.340807	0.362506	0.355874	0.359162	0.355083
378.178160	0.347525	0.359901	0.342285	0.335357	0.351598	0.353444	0.350047	0.350993	0.349039	0.342004	0.335198	0.352533	0.351073	0.339473	0.351608	0.340556	0.351069	0.352055	0.351600	0.337559	0.345170	0.345760	0.349136	0.355556
378.958581	0.350691	0.355184	0.341697	0.355545	0.352300	0.362416	0.345414	0.347254	0.337365	0.356280	0.345650	0.357606	0.346029	0.357720	0.345784	0.359091	0.338875	0.353351	0.354205	0.347746	0.358611	0.344797	0.359161	0.354447
379.738939	0.337360	0.345280	0.357174	0.357529	0.357239	0.359982	0.344626	0.354307	0.356856	0.344423	0.352247	0.347826	0.345773	0.346182	0.351214	0.347346	0.336308	0.343351	0.349403	0.365202	0.351713	0.347611	0.340263	0.347789
380.519235	0.343598	0.349398	0.344249	0.336149	0.352268	0.344332	0.342633	0.351009	0.344985	0.335323	0.349768	0.353376	0.349497	0.348813	0.351397	0.346307	0.348439	0.356286	0.353320	0.345840	0.348189	0.341625	0.342719	0.347183
381.299469	0.335752	0.336266	0.353792	0.332275	0.343313	0.350482	0.350373	0.333333	0.353680	0.341126	0.342914	0.345035	0.355601	0.340828	0.353325	0.346352	0.360101	0.363373	0.358692	0.341159	0.356118	0.349201	0.336850	0.348198
382.079640	0.341298	0.343614	0.351838	0.346198	0.342836	0.341938	0.337712	0.348041	0.349780	0.344410	0.331784	0.345449	0.342173	0.350419	0.344619	0.344597	0.349845	0.351241	0.346140	0.353535	0.346331	0.340332	0.347857	0.344755
382.859749	0.342558	0.340041	0.345636	0.348969	0.332983	0.349320	0.346330	0.348853	0.353666	0.342782	0.342541	0.348333	0.357447	0.347714	0.350244	0.338938	0.347575	0.349951	0.342895	0.353634	0.351487	0.346547	0.345448	0.349902
383.639795	0.349317	0.347076	0.361265	0.344908	0.346618	0.346618	0.347064	0.344881	0.340356	0.343640	0.344312	0.348226	0.353917	0.344324	0.346513	0.344913	0.344355	0.353464	0.349379	0.350048	0.356457	0.349111	0.335271	0.349216
384.419779	0.333235	0.340305	0.345812	0.329784	0.339956	0.341463	0.343013	0.339706	0.346251	0.339385	0.347284	0.341564	0.341496	0.346114	0.354214	0.337842	0.348204	0.348986	0.352784	0.346142	0.348796	0.346644	0.343960	0.346198
385.199701	0.344013	0.347451	0.354449	0.345231	0.342737	0.342043	0.344545	0.339305	0.345614	0.336462	0.342575	0.347149	0.347355	0.346005	0.342761	0.345116	0.351822	0.347756	0.351111	0.351909	0.349488	0.343849	0.351591	0.349658
385.979560	0.336778	0.341328	0.354054	0.341980	0.344332	0.347764	0.339776	0.336461	0.344064	0.345676	0.349102	0.343213	0.339976	0.343935	0.345504	0.345679	0.344721	0.350269	0.338174	0.338400	0.345833	0.344000	0.342277	0.347244
386.759356	0.346417	0.340817	0.338213	0.341592	0.340283	0.348856	0.342319	0.340786	0.344560	0.341390	0.343950	0.341002	0.342426	0.338251	0.349550	0.344914	0.342871	0.349318	0.348592	0.344646	0.356460	0.343898	0.338439	0.343305
387.539090	0.341948	0.342582	0.349829	0.344258	0.346059	0.343972	0.347768	0.341067	0.352265	0.338894	0.342869	0.344974	0.341677	0.340909	0.348421	0.347496	0.335598	0.345696	0.344493	0.345164	0.349567	0.339735	0.337391	0.349605
388.318762	0.334603	0.340706	0.353472	0.341946	0.341096	0.353574	0.340631	0.340994	0.354540	0.338938	0.341960	0.342486	0.336991	0.345461	0.349531	0.345880	0.341159	0.347364	0.355175	0.352955	0.359698	0.337931	0.345148	0.351931
389.098370	0.342399	0.351105	0.354917	0.341163	0.339775	0.345340	0.332931	0.347753	0.345243	0.343418	0.341620	0.347811	0.350400	0.347495	0.348370	0.335579	0.343687	0.347808	0.345105	0.345947	0.350176	0.346207	0.346498	0.353468
389.877917	0.338780	0.342565	0.348287	0.340110	0.343016	0.342489	0.342025	0.340733	0.348846	0.338454	0.345951	0.347947	0.341450	0.342575	0.348629	0.340841	0.345097	0.350921	0.342891	0.348720	0.347894	0.341020	0.350396	0.344400
390.657400	0.337214	0.332162	0.345294	0.338434	0.339539	0.349826	0.339867	0.339884	0.338437	0.339684	0.335911	0.341681	0.340493	0.341299	0.346353	0.337564	0.349133	0.344223	0.343692	0.349479	0.350749	0.341150	0.342167	0.350448
391.436821	0.333151	0.338695	0.340273	0.343822	0.340756	0.353089	0.341996	0.336139	0.340626	0.337656	0.338818	0.347031	0.342862	0.339878	0.345883	0.339145	0.345733	0.346343	0.342434	0.343471	0.345766	0.342009	0.347879	0.347512
392.216179	0.341564	0.339229	0.348796	0.338800	0.338310	0.349375	0.342709	0.342784	0.345679	0.341904	0.344453	0.347917	0.340707	0.344061	0.346568	0.343579	0.346959	0.352028	0.346026	0.344798	0.350025	0.336963	0.341047	0.340052
392.995474	0.339225	0.337851	0.342246	0.339246	0.339144	0.340183	0.345677	0.344895	0.346830	0.341349	0.340794	0.347101	0.340760	0.340915	0.343959	0.345154	0.343513	0.361511	0.341786	0.344109	0.353026	0.345567	0.342995	0.344957
393.774707	0.342159	0.346571	0.345081	0.343374	0.336170	0.340411	0.337653	0.345256	0.352274	0.338026	0.343620	0.342521	0.338591	0.341850	0.345184	0.338707	0.345083	0.349886	0.346729	0.344213	0.349013	0.344142	0.341333	0.347506
394.553877	0.341931	0.344762	0.354794	0.340592	0.345584	0.347922	0.335977	0.342274	0.348038	0.339780	0.347286	0.341025	0.343598	0.340659	0.354254	0.338324	0.343463	0.352113	0.348342	0.351113	0.354904	0.338906	0.343044	0.350049
395.332984	0.343688	0.340226	0.343389	0.336994	0.339130	0.347298	0.340691	0.345364	0.347094	0.344313	0.340571	0.349823	0.335426	0.339438	0.340494	0.338876	0.344332	0.352632	0.348292	0.346563	0.351911	0.344854	0.344273	0.344823
396.112028	0.339623	0.340431	0.349793	0.341339	0.341442	0.346137	0.343051	0.339478	0.350490	0.343439	0.347321	0.341416	0.340466	0.342711	0.348923	0.337390	0.350822	0.348932	0.352249	0.343475	0.352313	0.343382	0.351324	0.354035
396.891009	0.335451	0.343899	0.351242	0.336964	0.345194	0.347551	0.336368	0.337029	0.350648	0.343505	0.344429	0.339240	0.338866	0.342697	0.347539	0.344287	0.347268	0.352234	0.342970	0.345784	0.345243	0.342911	0.341898	0.346126
397.669927	0.340226	0.344123	0.347472	0.339327	0.342651	0.347035	0.344456	0.340420	0.348535	0.338574	0.344579	0.344448	0.338316	0.342340	0.351233	0.343551	0.344113	0.350457	0.346145	0.348582	0.361261	0.347093	0.342404	0.347440
398.448783	0.344550	0.345556	0.346288	0.342956	0.348034	0.345523	0.339385	0.341648	0.349578	0.339523	0.341665	0.345866	0.342147	0.341627	0.345935	0.340109	0.344796	0.346132	0.342292	0.348637	0.348257	0.338994	0.347270	0.348734
399.227575	0.338274	0.348430	0.346773	0.340614	0.341312	0.347347	0.348116	0.343308	0.350354	0.339066	0.344279	0.346475	0.340012	0.343369	0.352254	0.341974	0.345915	0.350011	0.347297	0.347782	0.349371	0.340399	0.342083	0.348042
400.006304	0.344533	0.347327	0.348324	0.343474	0.339681	0.348076	0.343005	0.341489	0.350005	0.341740	0.343694	0.347729	0.338748	0.342704	0.349632	0.344828	0.344893	0.352782	0.342272	0.345386	0.349487	0.343882	0.344935	0.351582
400.784971	0.341716	0.345424	0.345627	0.337184	0.343264	0.352069	0.346596	0.342220	0.352913	0.342843	0.343091	0.347951	0.344796	0.341537	0.347142	0.342191	0.347379	0.357443	0.349175	0.345765	0.350997	0.339899	0.342937	0.352525
401.563574	0.341824	0.346386	0.351340	0.344130	0.341591	0.360744	0.342473	0.343436	0.349062	0.342531	0.344983	0.346433	0.346012	0.350379	0.350193	0.342123	0.345962	0.354153	0.344572	0.345566	0.357652	0.343435	0.347887	0.348998
402.342115	0.340328	0.347095	0.347471	0.344509	0.342473	0.357948	0.340738	0.345316	0.351505	0.342225	0.346254	0.348315	0.345234	0.347308	0.351229	0.346190	0.343066	0.353313	0.354083	0.349332	0.353950	0.340031	0.351560	0.354756
403.120592	0.343537	0.346174	0.354057	0.344650	0.345123	0.355962	0.344954	0.343556	0.348662	0.342363	0.343572	0.351750	0.344482	0.348776	0.354504	0.344787	0.346133	0.352040	0.345821	0.350189	0.356196	0.339773	0.348654	0.349881
403.899006	0.341663	0.349341	0.353678	0.345086	0.348063	0.347349	0.348230	0.345817	0.350177	0.342162	0.347230	0.351658	0.342910	0.345313	0.350995	0.345182	0.344246	0.361460	0.347288	0.348133	0.359882	0.339924	0.348041	0.349595
404.677357	0.340956	0.342970	0.351423	0.343592	0.343227	0.350939	0.347543	0.345438	0.353711	0.341683	0.346323	0.350377	0.346617	0.346092	0.356547	0.346786	0.348845	0.355027	0.348936	0.353262	0.359333	0.343471	0.347198	0.349761
405.455644	0.342512	0.344169	0.348649	0.347065	0.346816	0.353538	0.344201	0.345750	0.349283	0.343008	0.345602	0.350251	0.345030	0.346208	0.352993	0.347278	0.349462	0.357443	0.346937	0.351713	0.355242	0.341479	0.347586	0.354426
406.233869	0.343341	0.344665	0.349816	0.347221	0.345993	0.353695	0.346612	0.346297	0.355562	0.345609	0.348764	0.349920	0.342084	0.347027	0.349105	0.347724	0.349050	0.359144	0.348367	0.348654	0.357047	0.347032	0.343741	0.356657
407.012030	0.346440	0.348563	0.355146	0.344366	0.348608	0.354905	0.346097	0.344480	0.355244	0.348414	0.347388	0.354852	0.344968	0.351481	0.354843	0.346700	0.351340	0.353918	0.350750	0.352954	0.360825	0.350105	0.352957	0.354006
407.790128	0.345243	0.344218	0.353756	0.348707	0.344323	0.358361	0.348071	0.348774	0.357736	0.346078	0.348681	0.352258	0.346887	0.347821	0.351968	0.347073	0.347784	0.355097	0.353174	0.348266	0.358904	0.344651	0.351433	0.358540
408.568163	0.347724	0.347434	0.355687	0.345798	0.347151	0.355391	0.348650	0.350261	0.354757	0.346561	0.350951	0.354160	0.347994	0.347945	0.355139	0.352151	0.345381	0.356054	0.352006	0.353065	0.358843	0.346625	0.351082	0.355763
409.346134	0.344539	0.346602	0.354949	0.348781	0.347604	0.355277	0.348856	0.348265	0.355356	0.344422	0.351485	0.355228	0.347761	0.344323	0.354315	0.350959	0.347427	0.360155	0.353389	0.355242	0.357746	0.349494	0.351978	0.355621
410.124042	0.348273	0.351097	0.356678	0.350596	0.346409	0.358818	0.345205	0.347478	0.357437	0.347532	0.353080	0.355791	0.346621	0.353285	0.356981	0.348898	0.349020	0.360864	0.354966	0.351798	0.360477	0.346722	0.350686	0.353856
410.901887	0.347475	0.350165	0.355977	0.345992	0.344408	0.356916	0.347449	0.347187	0.357965	0.346068	0.353758	0.351625	0.349430	0.348225	0.357620	0.345485	0.351548	0.359054	0.352817	0.353766	0.358608	0.348819	0.352490	0.353995
411.679668	0.346382	0.350009	0.356204	0.350322	0.350189	0.355989	0.349497	0.347993	0.358772	0.349025	0.354921	0.356518	0.347562	0.349326	0.360695	0.351548	0.348686	0.365821	0.351201	0.355153	0.365308	0.349690	0.355482	0.353149
412.457386	0.346936	0.350997	0.358537	0.349356	0.349456	0.357822	0.350040	0.348492	0.356253	0.346674	0.350239	0.355633	0.349422	0.352415	0.358430	0.350975	0.350888	0.363597	0.354011	0.354372	0.360764	0.348594	0.351525	0.356404
413.235040	0.348142	0.352050	0.361481	0.349904	0.349717	0.356896	0.352638	0.349856	0.356382	0.345817	0.351573	0.359873	0.349148	0.350908	0.360490	0.350691	0.353682	0.362516	0.354712	0.357570	0.363129	0.351503	0.351642	0.356731
414.012631	0.350881	0.352568	0.356823	0.352596	0.353155	0.362802	0.351041	0.357718	0.360395	0.349576	0.354041	0.356120	0.352192	0.350374	0.359211	0.353672	0.350783	0.362340	0.356488	0.354596	0.365402	0.351699	0.352736	0.359564
414.790158	0.348678	0.350241	0.356413	0.353752	0.350616	0.360969	0.347265	0.352261	0.359396	0.349190	0.353466	0.359427	0.349618	0.350856	0.362168	0.353733	0.353823	0.364961	0.354934	0.353199	0.361261	0.351812	0.355771	0.359403
415.567622	0.351185	0.348290	0.361370	0.352009	0.349325	0.360982	0.350885	0.351199	0.361488	0.350216	0.352853	0.357489	0.351257	0.352886	0.361298	0.354282	0.355580	0.364385	0.352425	0.355986	0.367494	0.347153	0.353828	0.362332
416.345022	0.350730	0.351665	0.359082	0.351157	0.354852	0.359472	0.350102	0.353015	0.359578	0.349496	0.355324	0.357965	0.351761	0.351556	0.360202	0.352302	0.354762	0.366384	0.355581	0.361065	0.364888	0.353205	0.354333	0.363697
417.122359	0.348948	0.356647	0.364075	0.352774	0.351749	0.365358	0.351717	0.357082	0.359646	0.352803	0.355139	0.361804	0.352386	0.351722	0.361710	0.355144	0.354487	0.365624	0.358138	0.357809	0.368509	0.350887	0.360065	0.360774
417.899632	0.351655	0.358900	0.363515	0.349043	0.352684	0.363468	0.352466	0.355590	0.360462	0.351818	0.356136	0.361114	0.352772	0.353034	0.361874	0.354274	0.354889	0.364279	0.356987	0.359104	0.366005	0.351437	0.355675	0.360494
418.676841	0.352976	0.356890	0.361520	0.357061	0.356918	0.361713	0.353737	0.355864	0.361409	0.351388	0.358198	0.360979	0.355437	0.356185	0.365271	0.357793	0.356160	0.366218	0.356305	0.359281	0.365870	0.354336	0.359345	0.364047
419.453987	0.353427	0.355890	0.362811	0.356251	0.355859	0.363519	0.354623	0.357387	0.363238	0.351872	0.356144	0.361149	0.352758	0.356263	0.366616	0.356866	0.353562	0.369237	0.355847	0.360039	0.369684	0.353823	0.357398	0.365578
420.231069	0.355347	0.354460	0.366938	0.355856	0.352421	0.367443	0.355442	0.356225	0.361781	0.353610	0.356793	0.364014	0.355293	0.354297	0.366778	0.357413	0.356068	0.367867	0.358152	0.362925	0.369194	0.354516	0.356805	0.364511
421.008087	0.354858	0.357009	0.365664	0.356801	0.356817	0.365627	0.357029	0.360115	0.364754	0.356097	0.358969	0.363956	0.352169	0.358651	0.366934	0.357119	0.360341	0.371386	0.358802	0.361440	0.368160	0.357409	0.358407	0.362940
421.785041	0.353947	0.355637	0.364354	0.354961	0.356755	0.366212	0.356139	0.358841	0.365501	0.355646	0.360601	0.366420	0.355601	0.356559	0.364244	0.358444	0.361298	0.369757	0.358916	0.361432	0.369368	0.355021	0.359480	0.363107
422.561932	0.355252	0.356507	0.365796	0.357501	0.361251	0.366763	0.355091	0.357160	0.367946	0.354639	0.358964	0.363188	0.356285	0.357130	0.366787	0.357813	0.358372	0.371142	0.358833	0.364132	0.367549	0.357628	0.359252	0.368363
423.338759	0.355635	0.357638	0.368081	0.357770	0.357557	0.368339	0.354696	0.363142	0.367890	0.356337	0.358392	0.363372	0.358913	0.359017	0.369594	0.358024	0.360131	0.372513	0.360852	0.363002	0.371132	0.358968	0.359639	0.367936
424.115522	0.358188	0.357851	0.369806	0.356960	0.358886	0.366583	0.358918	0.363564	0.368882	0.359214	0.360265	0.364921	0.357987	0.358455	0.370886	0.359099	0.360138	0.371356	0.362794	0.364742	0.372219	0.358736	0.360215	0.367808
424.892221	0.355146	0.357623	0.369019	0.357998	0.360894	0.370020	0.357467	0.360602	0.366238	0.356823	0.360307	0.365004	0.359231	0.360327	0.370175	0.359732	0.360545	0.373586	0.362791	0.368296	0.371843	0.359296	0.365232	0.368762
425.668856	0.357161	0.361300	0.368807	0.361650	0.361121	0.369802	0.358529	0.364518	0.369253	0.359471	0.363256	0.370481	0.359649	0.362249	0.371289	0.358410	0.364095	0.371806	0.363853	0.366286	0.373345	0.358969	0.362775	0.370251
426.445428	0.361344	0.360722	0.372210	0.358062	0.361369	0.374928	0.359136	0.362680	0.367352	0.359614	0.364837	0.369067	0.360669	0.360762	0.370935	0.365004	0.364965	0.375886	0.363446	0.366836	0.372151	0.357460	0.361416	0.370936
427.221935	0.360391	0.361124	0.370491	0.358945	0.360729	0.373614	0.360594	0.362200	0.370406	0.361105	0.364104	0.370257	0.359374	0.362762	0.370863	0.361752	0.364048	0.374344	0.363935	0.367221	0.375864	0.363302	0.364000	0.370795
427.998378	0.360945	0.362293	0.372589	0.361489	0.362185	0.371066	0.360792	0.363903	0.371976	0.361261	0.363316	0.370777	0.362432	0.360231	0.372026	0.362827	0.363107	0.376382	0.365375	0.366688	0.377664	0.358013	0.365141	0.371383
428.774758	0.363380	0.363252	0.372133	0.362440	0.362627	0.375829	0.361001	0.364440	0.371641	0.359982	0.365119	0.370596	0.361378	0.363239	0.375529	0.364285	0.365011	0.376382	0.365633	0.367997	0.374987	0.363465	0.365702	0.371543
429.551073	0.363876	0.362098	0.373170	0.363333	0.361485	0.375060	0.360412	0.367467	0.372960	0.363026	0.363183	0.371521	0.361304	0.365745	0.373343	0.364769	0.367466	0.377380	0.367010	0.369203	0.375328	0.364945	0.363673	0.374439
430.327324	0.361418	0.365658	0.375176	0.362745	0.363681	0.373835	0.362723	0.365825	0.373972	0.360228	0.367491	0.370467	0.362469	0.365179	0.375759	0.365015	0.367701	0.378091	0.366115	0.370851	0.376498	0.361875	0.366892	0.371893
431.103511	0.363259	0.362002	0.376508	0.365085	0.364367	0.377062	0.360711	0.367917	0.373847	0.360794	0.365440	0.373018	0.365620	0.365343	0.376476	0.368357	0.368995	0.377584	0.368872	0.371819	0.378259	0.362075	0.369614	0.372497
431.879634	0.364091	0.366499	0.377367	0.362996	0.363371	0.375221	0.364903	0.367311	0.375242	0.362497	0.366400	0.373433	0.366757	0.366772	0.376616	0.365199	0.369276	0.381036	0.367964	0.369257	0.377670	0.363914	0.368396	0.376477
432.655693	0.363153	0.365037	0.380024	0.364808	0.366986	0.377874	0.363731	0.368428	0.376238	0.364389	0.365238	0.374119	0.366461	0.365268	0.376130	0.367769	0.370631	0.380873	0.369959	0.374189	0.378672	0.367315	0.367347	0.375600
433.431688	0.366802	0.365265	0.376276	0.368063	0.366780	0.378014	0.363839	0.370385	0.376551	0.364763	0.366581	0.374122	0.367481	0.369718	0.379690	0.369659	0.373236	0.380088	0.369779	0.372768	0.378124	0.365081	0.368371	0.376327
434.207618	0.366401	0.367194	0.376202	0.366413	0.368285	0.378419	0.367045	0.366787	0.378258	0.366362	0.369064	0.375159	0.367097	0.369316	0.378811	0.369422	0.372690	0.380339	0.369940	0.374041	0.382505	0.368328	0.370005	0.378441
434.983484	0.366128	0.366437	0.378265	0.367626	0.369078	0.379002	0.365586	0.372642	0.377994	0.366835	0.369523	0.376392	0.367794	0.366489	0.381985	0.371875	0.372335	0.381708	0.372536	0.375485	0.380364	0.368421	0.370048	0.377747
435.759286	0.368210	0.369930	0.378252	0.367725	0.370166	0.379791	0.369754	0.372157	0.376309	0.369300	0.368874	0.377926	0.370776	0.369692	0.380648	0.370437	0.370956	0.380757	0.374817	0.373957	0.382226	0.368028	0.371125	0.376544
436.535024	0.370633	0.369769	0.380429	0.369148	0.369659	0.379140	0.367932	0.371238	0.379389	0.370241	0.370613	0.379724	0.370385	0.368362	0.380811	0.373703	0.372586	0.382624	0.374874	0.376205	0.382907	0.369786	0.372520	0.380196
437.310697	0.371641	0.372622	0.381671	0.369712	0.373093	0.381120	0.369705	0.372370	0.379166	0.369479	0.371103	0.379843	0.370802	0.371288	0.382462	0.373623	0.376900	0.384183	0.376180	0.377077	0.382672	0.371031	0.373089	0.378019
438.086306	0.370559	0.371456	0.382045	0.372264	0.373920	0.384094	0.367868	0.375118	0.379293	0.371019	0.372005	0.379573	0.371561	0.372174	0.384554	0.372050	0.375454	0.383866	0.373734	0.377440	0.384446	0.372290	0.374644	0.380928
438.861851	0.375152	0.373203	0.381187	0.373874	0.372298	0.382558	0.370119	0.376831	0.381014	0.368992	0.372659	0.380298	0.371854	0.374821	0.383991	0.373741	0.377504	0.388102	0.375127	0.378837	0.383743	0.374529	0.376986	0.381733
439.637331	0.374591	0.372442	0.384656	0.373412	0.373734	0.382745	0.372388	0.375616	0.380738	0.372074	0.372463	0.381148	0.374069	0.374095	0.384671	0.376305	0.377958	0.387942	0.376707	0.379725	0.385504	0.372735	0.373889	0.381587
440.412747	0.373510	0.373699	0.386104	0.372139	0.376673	0.385179	0.373263	0.377854	0.381872	0.371934	0.375646	0.383455	0.374452	0.374992	0.385793	0.374912	0.377659	0.389000	0.375932	0.380175	0.385619	0.373802	0.376672	0.382996
441.188099	0.374448	0.374182	0.385508	0.374122	0.376162	0.386335	0.375849	0.376956	0.385030	0.372264	0.376689	0.383462	0.375307	0.375492	0.386163	0.378215	0.379768	0.388969	0.379908	0.380847	0.387159	0.375739	0.377977	0.384628
441.963385	0.375046	0.376049	0.385661	0.376042	0.376945	0.386331	0.375558	0.376182	0.382523	0.375132	0.377538	0.383425	0.375869	0.376934	0.389521	0.379546	0.380685	0.388108	0.381599	0.381259	0.387448	0.375692	0.377743	0.383629
442.738608	0.378219	0.377182	0.386918	0.375861	0.378064	0.387775	0.375246	0.378552	0.384287	0.373877	0.377128	0.382853	0.379384	0.375933	0.387544	0.378421	0.381093	0.392354	0.378924	0.383239	0.389732	0.377037	0.377823	0.385403
443.513766	0.376941	0.375975	0.388462	0.376046	0.380282	0.388115	0.376548	0.379116	0.385077	0.375794	0.378690	0.385639	0.378892	0.377413	0.388229	0.378584	0.382684	0.388803	0.381525	0.382606	0.390181	0.378913	0.378619	0.387953
444.288859	0.378487	0.378089	0.387586	0.378653	0.380675	0.388944	0.376343	0.378191	0.384598	0.375061	0.379387	0.386818	0.379248	0.379249	0.390672	0.380593	0.383958	0.391266	0.381717	0.385688	0.391471	0.378172	0.379648	0.387273
445.063888	0.379646	0.379617	0.389365	0.380816	0.379892	0.389244	0.378435	0.384040	0.388093	0.377304	0.378411	0.387674	0.378682	0.380329	0.389915	0.381304	0.384982	0.393117	0.381447	0.386890	0.390958	0.378012	0.382216	0.388512
445.838852	0.381237	0.378721	0.389533	0.379557	0.383527	0.392844	0.377791	0.381798	0.388149	0.378384	0.379486	0.388721	0.381600	0.380058	0.391717	0.382979	0.385212	0.394252	0.381776	0.384636	0.391915	0.379954	0.381010	0.389764
446.613751	0.380284	0.379587	0.391769	0.380874	0.383399	0.390848	0.379838	0.383565	0.388517	0.379718	0.379655	0.388009	0.381863	0.381806	0.392816	0.384311	0.387358	0.394218	0.383987	0.386434	0.391434	0.380893	0.382843	0.389053
447.388586	0.381928	0.382330	0.392386	0.383297	0.384981	0.394855	0.379139	0.383489	0.390309	0.378601	0.381714	0.389386	0.384859	0.381408	0.392513	0.384498	0.386536	0.395904	0.385554	0.389398	0.393402	0.381569	0.384053	0.390905
448.163356	0.383196	0.382754	0.393901	0.383912	0.384181	0.392999	0.382969	0.385453	0.388933	0.379757	0.382426	0.390855	0.383712	0.383870	0.394880	0.383515	0.389831	0.395745	0.384793	0.389729	0.394336	0.381106	0.384373	0.391691
448.938061	0.384399	0.384730	0.394072	0.384389	0.386375	0.394248	0.380393	0.386315	0.390873	0.381963	0.383514	0.390454	0.386430	0.384260	0.395031	0.385139	0.387673	0.396637	0.386024	0.391753	0.395942	0.382691	0.386489	0.393122
449.712702	0.386112	0.384654	0.396769	0.384844	0.387280	0.396531	0.381629	0.386846	0.391139	0.382325	0.384417	0.392245	0.387990	0.384848	0.395844	0.387323	0.389042	0.398230	0.388086	0.391284	0.394026	0.384736	0.386862	0.393830
450.487278	0.387687	0.385117	0.395303	0.384920	0.389117	0.396634	0.384462	0.388078	0.394705	0.381589	0.384104	0.392491	0.384774	0.386501	0.396766	0.388007	0.389204	0.398671	0.389400	0.391365	0.397857	0.385362	0.385782	0.393210
451.261789	0.385857	0.388127	0.397080	0.386310	0.390142	0.396785	0.383592	0.388186	0.395405	0.383942	0.386738	0.393609	0.388923	0.387197	0.398203	0.389155	0.391489	0.399553	0.389917	0.392574	0.398012	0.386009	0.388906	0.394193
452.036235	0.388664	0.386992	0.398883	0.387769	0.390416	0.397789	0.385287	0.390874	0.396290	0.384716	0.387888	0.395365	0.388558	0.387905	0.399563	0.388474	0.393372	0.400687	0.390748	0.393658	0.399207	0.387627	0.388229	0.396347
452.810616	0.389601	0.390750	0.399693	0.388456	0.391142	0.399471	0.385858	0.389986	0.395676	0.384728	0.387717	0.394079	0.390292	0.388210	0.399684	0.389459	0.394933	0.401284	0.390305	0.394307	0.399345	0.386897	0.388758	0.398058
453.584932	0.389134	0.390895	0.398656	0.390004	0.393261	0.397908	0.388165	0.392100	0.397469	0.388053	0.389323	0.396987	0.390697	0.390269	0.401627	0.391764	0.394576	0.403290	0.392073	0.397422	0.401196	0.389457	0.391088	0.399305
454.359184	0.390203	0.391841	0.400098	0.391458	0.393109	0.398542	0.390318	0.391443	0.400494	0.388338	0.390748	0.398335	0.393684	0.390654	0.402037	0.391757	0.397227	0.402124	0.393141	0.396584	0.401605	0.390355	0.391257	0.398477
455.133370	0.390646	0.392367	0.400198	0.390470	0.394437	0.400952	0.390956	0.393974	0.398541	0.389940	0.391111	0.398587	0.394253	0.393193	0.402868	0.394185	0.398293	0.402568	0.394419	0.398368	0.402170	0.391796	0.392291	0.399991
455.907492	0.393674	0.391032	0.402408	0.391690	0.395138	0.402483	0.391044	0.395461	0.399296	0.389251	0.391423	0.400380	0.393971	0.394037	0.402875	0.395839	0.397430	0.403746	0.395885	0.398221	0.403353	0.392088	0.393146	0.400682
456.681548	0.393907	0.392144	0.402105	0.394174	0.395274	0.402516	0.391276	0.395767	0.400356	0.391370	0.392111	0.400657	0.394694	0.394329	0.404784	0.393989	0.399350	0.407869	0.395862	0.400290	0.404199	0.392679	0.393978	0.402756
457.455540	0.394038	0.394552	0.404923	0.394904	0.398750	0.403192	0.392174	0.395748	0.401466	0.392523	0.392412	0.401378	0.396074	0.396049	0.406832	0.395884	0.399483	0.408142	0.396338	0.400040	0.405396	0.394666	0.394137	0.402467
458.229466	0.396329	0.395584	0.405086	0.395682	0.397688	0.402922	0.393332	0.397565	0.401798	0.394636	0.394369	0.401668	0.397241	0.396291	0.405547	0.396594	0.401857	0.407781	0.399834	0.401114	0.407190	0.396335	0.397131	0.404913
459.003327	0.397779	0.397809	0.405023	0.398139	0.400419	0.405865	0.393193	0.397968	0.402056	0.395313	0.395650	0.401765	0.399833	0.396899	0.405873	0.398640	0.402232	0.409298	0.398934	0.403764	0.408028	0.397677	0.398354	0.405332
459.777124	0.397526	0.398599	0.406299	0.398958	0.399499	0.406731	0.396660	0.399108	0.403771	0.396588	0.398237	0.404218	0.399755	0.397470	0.407517	0.399859	0.402894	0.407916	0.399950	0.404560	0.407814	0.397579	0.398602	0.406283
460.550855	0.398614	0.398402	0.406667	0.399183	0.400903	0.408065	0.396030	0.400522	0.404933	0.397453	0.399898	0.405883	0.399925	0.399997	0.408676	0.400291	0.403792	0.411580	0.401453	0.403893	0.409497	0.398026	0.399137	0.405083
461.324521	0.400092	0.399464	0.407967	0.399114	0.402117	0.407888	0.397400	0.401163	0.406799	0.398151	0.399327	0.405916	0.401315	0.402012	0.410330	0.402168	0.405685	0.412660	0.402812	0.405490	0.408875	0.399130	0.401304	0.409409
462.098121	0.401204	0.400924	0.409515	0.402347	0.402985	0.409084	0.398776	0.402857	0.405795	0.399128	0.400590	0.407300	0.401648	0.403310	0.410133	0.402654	0.406187	0.411603	0.403325	0.405963	0.410204	0.401902	0.402093	0.408118
462.871657	0.402741	0.401277	0.410427	0.400558	0.404542	0.410035	0.399521	0.404394	0.408528	0.401314	0.400033	0.408885	0.404280	0.402466	0.411670	0.402883	0.407807	0.414417	0.404165	0.405805	0.411642	0.403161	0.402687	0.411097
463.645127	0.402870	0.402202	0.411669	0.402877	0.405022	0.410454	0.400493	0.404703	0.407479	0.401512	0.402700	0.408866	0.404823	0.404338	0.412259	0.403947	0.409410	0.414324	0.406710	0.409229	0.412652	0.402614	0.404531	0.409833
464.418532	0.403845	0.404631	0.411263	0.404903	0.405441	0.414288	0.402794	0.405384	0.409957	0.400769	0.403113	0.410025	0.405848	0.404147	0.413811	0.403723	0.408133	0.414032	0.407343	0.408484	0.412588	0.403086	0.402248	0.411185
465.191871	0.405255	0.404756	0.413504	0.404059	0.407214	0.412202	0.402508	0.406909	0.410964	0.403399	0.404719	0.410302	0.407076	0.406068	0.415090	0.406863	0.411189	0.415852	0.405867	0.411096	0.413327	0.403279	0.405147	0.412718
465.965146	0.404855	0.406537	0.412811	0.406610	0.409102	0.414852	0.402984	0.408204	0.411225	0.403943	0.405755	0.410620	0.406600	0.406584	0.415274	0.407670	0.410936	0.417563	0.409323	0.411173	0.415704	0.404667	0.406952	0.413893
466.738355	0.407966	0.406961	0.414536	0.408121	0.409876	0.415190	0.405680	0.409003	0.413192	0.405704	0.405717	0.413466	0.409034	0.409054	0.416728	0.409597	0.414135	0.418104	0.411748	0.412655	0.415832	0.407466	0.407381	0.413777
467.511498	0.408328	0.408288	0.415880	0.408731	0.411536	0.417448	0.405160	0.409206	0.413634	0.406468	0.408762	0.413467	0.409301	0.408491	0.417275	0.409439	0.413819	0.418284	0.410248	0.413693	0.418174	0.407333	0.409375	0.415073
468.284576	0.409222	0.409419	0.417401	0.407566	0.412164	0.417739	0.406914	0.410973	0.415316	0.406752	0.409168	0.413727	0.411081	0.410361	0.418961	0.411038	0.414955	0.418873	0.411662	0.415550	0.419234	0.408921	0.409437	0.416977
469.057589	0.411337	0.410713	0.418247	0.409418	0.413107	0.417217	0.408957	0.411772	0.416703	0.408009	0.409926	0.415748	0.411628	0.411044	0.419203	0.411660	0.416422	0.420616	0.412175	0.414651	0.420729	0.409680	0.411253	0.416913
469.830536	0.412276	0.412367	0.419954	0.411085	0.413000	0.418641	0.408935	0.413329	0.416240	0.409488	0.410018	0.416873	0.412503	0.411740	0.419374	0.413040	0.416415	0.422890	0.415735	0.417952	0.419790	0.411454	0.412043	0.418197
470.603418	0.413203	0.412555	0.419896	0.411835	0.413043	0.420294	0.410689	0.414029	0.417222	0.410261	0.411799	0.417718	0.413246	0.413011	0.421474	0.413672	0.417643	0.423263	0.414548	0.417869	0.421837	0.412575	0.411777	0.420102
471.376234	0.415419	0.412709	0.420614	0.413527	0.414841	0.420549	0.411066	0.413349	0.419754	0.412762	0.412087	0.418722	0.415954	0.414198	0.421644	0.414949	0.418698	0.424641	0.416844	0.418498	0.423353	0.412369	0.415068	0.420165
472.148985	0.415368	0.412847	0.421943	0.413064	0.416802	0.421432	0.413319	0.415742	0.419674	0.412690	0.413712	0.419483	0.416374	0.414089	0.424022	0.415609	0.419760	0.425095	0.417668	0.418632	0.424505	0.413525	0.415193	0.421128
472.921670	0.415728	0.415066	0.422475	0.415865	0.418430	0.422276	0.413642	0.416184	0.420370	0.413948	0.413546	0.420431	0.416355	0.414639	0.424085	0.416995	0.421294	0.425942	0.417320	0.419412	0.424489	0.416280	0.416906	0.421851
473.694289	0.417165	0.414828	0.423493	0.415782	0.419007	0.424095	0.414529	0.417911	0.421145	0.414688	0.416139	0.420650	0.417648	0.416283	0.424817	0.416966	0.422183	0.427661	0.418448	0.422441	0.425316	0.415875	0.416761	0.422404
474.466843	0.417755	0.417710	0.424280	0.417393	0.419047	0.423903	0.416434	0.418792	0.422770	0.416285	0.416806	0.421826	0.418054	0.419188	0.425533	0.419615	0.423123	0.428619	0.420635	0.421320	0.425061	0.416792	0.417562	0.425082
475.239331	0.418812	0.417498	0.425170	0.417570	0.420426	0.425078	0.416240	0.419960	0.422911	0.416870	0.416160	0.423285	0.420296	0.419144	0.426532	0.419980	0.422952	0.428614	0.420951	0.423031	0.426547	0.418355	0.419369	0.425542
476.011753	0.419391	0.419221	0.425456	0.419158	0.421254	0.424900	0.416983	0.419947	0.423121	0.418333	0.418320	0.423244	0.419302	0.421006	0.427246	0.420405	0.423885	0.428292	0.421975	0.424462	0.428746	0.419060	0.420620	0.426305
476.784110	0.421147	0.419715	0.427601	0.420128	0.423545	0.426265	0.418002	0.421749	0.425137	0.418583	0.420311	0.425738	0.420715	0.420855	0.430036	0.421192	0.426030	0.430715	0.421423	0.426975	0.428044	0.420120	0.420273	0.426687
477.556401	0.422655	0.421651	0.428325	0.421534	0.423714	0.428622	0.419024	0.422083	0.425752	0.419964	0.420597	0.427073	0.421301	0.421621	0.429869	0.422129	0.426683	0.430452	0.423356	0.425841	0.429140	0.420525	0.421811	0.428310
478.328626	0.422269	0.422133	0.429773	0.421902	0.424946	0.429185	0.420113	0.422861	0.425825	0.420724	0.421318	0.427699	0.423478	0.421681	0.431226	0.423819	0.426645	0.431728	0.423831	0.427936	0.430217	0.422703	0.422924	0.427711
479.100785	0.422800	0.422558	0.431299	0.422389	0.424680	0.429698	0.419995	0.423448	0.428397	0.421996	0.421841	0.427572	0.423162	0.423420	0.430038	0.424039	0.428229	0.432252	0.426766	0.429161	0.431867	0.422610	0.424111	0.430027
479.872879	0.422281	0.424606	0.430841	0.423038	0.425235	0.430434	0.421793	0.425025	0.428254	0.421925	0.422481	0.428892	0.425326	0.425301	0.431901	0.425193	0.427562	0.434171	0.427203	0.427927	0.433791	0.424408	0.424572	0.431208
480.644906	0.425050	0.424530	0.431528	0.423637	0.426296	0.429744	0.422873	0.425463	0.430229	0.423482	0.424284	0.429012	0.424903	0.424394	0.432497	0.425644	0.428627	0.434755	0.428049	0.428650	0.432523	0.423559	0.425619	0.431241
481.416868	0.425952	0.425286	0.432461	0.424800	0.428141	0.431871	0.423205	0.425717	0.430671	0.423471	0.424109	0.430061	0.426568	0.426723	0.432105	0.426838	0.429685	0.434837	0.427863	0.429575	0.434256	0.425270	0.426015	0.431277
482.188764	0.425579	0.426207	0.433414	0.425359	0.428503	0.432389	0.424767	0.426275	0.430807	0.424839	0.426151	0.431191	0.427975	0.427093	0.433903	0.428048	0.431032	0.434942	0.428020	0.431854	0.433820	0.425588	0.425993	0.432122
482.960594	0.426509	0.427877	0.433414	0.426642	0.428974	0.433475	0.425448	0.428203	0.430215	0.426288	0.426270	0.431127	0.426542	0.427211	0.435519	0.428044	0.431200	0.436342	0.428757	0.431190	0.436186	0.425594	0.427097	0.433547
483.732358	0.426332	0.426245	0.435070	0.426733	0.429130	0.434720	0.424840	0.428980	0.431473	0.426146	0.426724	0.432256	0.427284	0.427549	0.435268	0.428718	0.432515	0.435804	0.429225	0.431618	0.435409	0.426593	0.426562	0.434055
484.504056	0.427701	0.427846	0.434900	0.426830	0.429177	0.435421	0.425472	0.430250	0.430967	0.426218	0.427274	0.432008	0.428568	0.427617	0.435603	0.428763	0.432266	0.437112	0.429899	0.433226	0.436357	0.427134	0.428257	0.433926
485.275688	0.427966	0.429136	0.434217	0.427648	0.428691	0.434824	0.426558	0.428760	0.432747	0.427142	0.427545	0.431930	0.428996	0.428858	0.436101	0.430137	0.432952	0.437610	0.431225	0.433618	0.436404	0.427679	0.428801	0.433805
486.047254	0.428228	0.428922	0.435082	0.428004	0.430987	0.433876	0.426381	0.430299	0.433391	0.426256	0.429001	0.432842	0.429097	0.430074	0.436643	0.429793	0.433591	0.438995	0.431303	0.433760	0.437628	0.429465	0.429216	0.434683
486.818753	0.429490	0.429367	0.435170	0.427913	0.430379	0.435073	0.427377	0.430196	0.433420	0.428155	0.428849	0.434157	0.430954	0.429635	0.437894	0.430254	0.433650	0.438979	0.431647	0.434401	0.436552	0.429412	0.429694	0.435873
487.590187	0.429793	0.428675	0.434939	0.429027	0.431019	0.435837	0.426895	0.431722	0.434123	0.428249	0.428686	0.433943	0.429757	0.430206	0.438506	0.430737	0.433533	0.437800	0.431226	0.433586	0.437798	0.428854	0.428915	0.434774
488.361555	0.429947	0.430498	0.435912	0.429719	0.430807	0.435117	0.427896	0.431127	0.433963	0.428589	0.429823	0.434064	0.430424	0.430018	0.436294	0.431678	0.434543	0.438523	0.432234	0.433869	0.437273	0.429201	0.431236	0.435295
489.132856	0.429851	0.429738	0.436086	0.428932	0.430042	0.436371	0.427933	0.430549	0.433639	0.427791	0.429658	0.434765	0.430422	0.430027	0.438207	0.430713	0.434090	0.440581	0.431764	0.434305	0.438890	0.430361	0.430366	0.435942
489.904091	0.429871	0.428985	0.436447	0.429331	0.431541	0.436097	0.427193	0.430451	0.434090	0.429058	0.429774	0.435200	0.429550	0.431265	0.437228	0.430552	0.434683	0.439006	0.432582	0.433888	0.438869	0.429363	0.430735	0.435237
490.675260	0.429198	0.429735	0.437025	0.428218	0.430972	0.436296	0.427761	0.430103	0.433552	0.428362	0.429408	0.434599	0.430001	0.429398	0.437409	0.431511	0.435458	0.439472	0.432615	0.434485	0.438080	0.430518	0.430240	0.435837
491.446363	0.429555	0.428887	0.436541	0.428449	0.431018	0.436574	0.427488	0.431486	0.433249	0.428277	0.429126	0.434823	0.431336	0.429609	0.437982	0.430878	0.434386	0.438037	0.431572	0.433831	0.438204	0.429765	0.430225	0.435925
492.217399	0.429950	0.429379	0.435315	0.429757	0.429861	0.435834	0.427322	0.430492	0.434098	0.428048	0.428343	0.433738	0.429295	0.430033	0.437147	0.430565	0.432861	0.439036	0.431867	0.434342	0.437039	0.429376	0.430362	0.435666
492.988369	0.429139	0.429057	0.435291	0.428110	0.430569	0.435651	0.426613	0.428760	0.433926	0.428014	0.428334	0.434205	0.429873	0.429709	0.436755	0.430137	0.433522	0.437414	0.431440	0.433306	0.437763	0.429436	0.430649	0.434485
493.759273	0.428980	0.428369	0.435789	0.427674	0.428885	0.435134	0.426991	0.428385	0.432767	0.428348	0.427849	0.434146	0.428514	0.428263	0.437092	0.429952	0.432181	0.438280	0.430383	0.433535	0.437247	0.428035	0.429405	0.435111
494.530111	0.427532	0.427841	0.434931	0.425988	0.429043	0.433773	0.426279	0.428188	0.433259	0.426470	0.427764	0.433418	0.429253	0.428573	0.436125	0.428830	0.432149	0.437602	0.429902	0.431600	0.436811	0.427911	0.427821	0.435004
495.300882	0.427015	0.427246	0.433398	0.426327	0.428418	0.433776	0.424679	0.428475	0.431768	0.426526	0.426965	0.432393	0.427698	0.427766	0.435191	0.428979	0.430525	0.436333	0.429470	0.432285	0.435725	0.426624	0.428107	0.434184
496.071586	0.426033	0.426495	0.434461	0.425691	0.427794	0.432951	0.424902	0.427257	0.431037	0.424520	0.426693	0.431801	0.426861	0.427642	0.434489	0.428149	0.430499	0.436218	0.429355	0.431363	0.435614	0.427439	0.428164	0.432389
496.842224	0.425541	0.426324	0.432816	0.425153	0.426823	0.431953	0.424110	0.426702	0.431393	0.424037	0.425886	0.429406	0.426070	0.425510	0.433956	0.426794	0.429930	0.434872	0.428034	0.430208	0.433284	0.424458	0.426936	0.431531
497.612796	0.424708	0.424852	0.431500	0.423065	0.426339	0.431364	0.422748	0.425388	0.429301	0.423857	0.424382	0.428977	0.424331	0.424504	0.434227	0.425498	0.428529	0.434463	0.426898	0.429282	0.433500	0.423783	0.426072	0.431243
498.383301	0.423477	0.423610	0.430839	0.422867	0.423650	0.430499	0.421131	0.423808	0.428787	0.422469	0.423153	0.428432	0.423996	0.424016	0.431728	0.424642	0.427611	0.433168	0.425354	0.428111	0.433347	0.423355	0.426057	0.429536
499.153740	0.422297	0.423083	0.429412	0.422420	0.423489	0.428287	0.420108	0.424291	0.427313	0.419990	0.422017	0.428032	0.422936	0.422731	0.430853	0.423785	0.427191	0.432148	0.425238	0.427684	0.431121	0.422547	0.422549	0.429145
499.924112	0.420882	0.421306	0.428391	0.420941	0.422884	0.427032	0.418934	0.421902	0.426259	0.419131	0.420489	0.426960	0.420617	0.421391	0.429755	0.422305	0.424781	0.430978	0.424481	0.425562	0.430330	0.420633	0.422163	0.428161
500.694418	0.419205	0.419902	0.427857	0.420229	0.419995	0.425836	0.417768	0.420723	0.425059	0.418873	0.418806	0.423950	0.420081	0.419906	0.427737	0.420065	0.423362	0.429035	0.422019	0.425159	0.429057	0.420442	0.421595	0.426306
501.464657	0.417717	0.417378	0.424897	0.417697	0.419480	0.424667	0.415614	0.419270	0.423660	0.416239	0.418066	0.423335	0.417986	0.419273	0.425799	0.419902	0.422533	0.428554	0.421596	0.421278	0.427401	0.418885	0.419350	0.424855
502.234829	0.416545	0.415988	0.423682	0.416269	0.417408	0.424480	0.415203	0.417028	0.420539	0.414762	0.416007	0.421620	0.416398	0.417047	0.424707	0.416889	0.420460	0.426038	0.419862	0.419875	0.426659	0.416385	0.417532	0.423614
503.004935	0.414655	0.415279	0.421904	0.413811	0.415846	0.421446	0.413593	0.415401	0.419891	0.413535	0.414607	0.419831	0.415425	0.415766	0.422910	0.416113	0.418399	0.425076	0.417889	0.419887	0.423156	0.414869	0.415690	0.422105
503.774974	0.412144	0.413062	0.420582	0.412308	0.413569	0.419498	0.410766	0.413915	0.418032	0.412349	0.413138	0.418736	0.413096	0.413634	0.420609	0.414381	0.416321	0.423067	0.415240	0.418549	0.422181	0.413134	0.414134	0.420134
504.544946	0.411037	0.411163	0.418449	0.410532	0.413487	0.418648	0.410024	0.412625	0.416573	0.409181	0.411878	0.416519	0.411136	0.411340	0.419730	0.411974	0.415414	0.419956	0.413971	0.415235	0.420455	0.410892	0.412748	0.417476
505.314852	0.408810	0.409948	0.416957	0.407625	0.409772	0.415393	0.408627	0.409747	0.414522	0.407458	0.409374	0.414576	0.409714	0.410332	0.418498	0.410363	0.412935	0.419262	0.412556	0.413872	0.418495	0.409579	0.410229	0.415889
506.084690	0.407024	0.407680	0.415621	0.406703	0.407705	0.414416	0.405761	0.407974	0.414150	0.405769	0.407287	0.412804	0.407376	0.407821	0.415481	0.408969	0.409989	0.417948	0.409301	0.411399	0.416992	0.407980	0.407975	0.415183
506.854462	0.404633	0.404655	0.413489	0.404978	0.406044	0.411999	0.403638	0.405480	0.411830	0.404092	0.405417	0.410310	0.404983	0.406506	0.414627	0.406300	0.409201	0.415691	0.408626	0.410216	0.415246	0.405998	0.407336	0.412739
507.624168	0.402342	0.402756	0.411118	0.402067	0.404059	0.410486	0.401748	0.404088	0.408672	0.401675	0.402198	0.409633	0.403388	0.404707	0.411840	0.404687	0.406782	0.413742	0.405761	0.407484	0.413186	0.403409	0.404357	0.410376
508.393806	0.400640	0.401366	0.408738	0.400911	0.401415	0.409188	0.398909	0.401943	0.406556	0.399029	0.401037	0.406464	0.401567	0.400968	0.410839	0.402020	0.404662	0.411490	0.404044	0.405020	0.411540	0.400656	0.402476	0.407433
509.163377	0.397772	0.399374	0.406897	0.398296	0.399621	0.406191	0.397551	0.399573	0.404647	0.396602	0.398590	0.405201	0.399296	0.399569	0.407877	0.400119	0.402226	0.409969	0.401339	0.403192	0.408455	0.398960	0.399119	0.405810
509.932882	0.395688	0.396450	0.404680	0.396108	0.397697	0.404304	0.395001	0.397256	0.403098	0.395519	0.396319	0.403061	0.396955	0.396996	0.405606	0.397782	0.400453	0.408650	0.399485	0.401167	0.406534	0.395785	0.397907	0.404247
510.702319	0.393559	0.394320	0.402465	0.394061	0.394362	0.402591	0.393083	0.394413	0.401361	0.393093	0.394539	0.400096	0.394820	0.394523	0.404087	0.394888	0.398285	0.405434	0.397469	0.398816	0.404585	0.394639	0.395635	0.401732
511.471690	0.392015	0.392509	0.401296	0.390595	0.392593	0.400741	0.390096	0.392608	0.398703	0.390298	0.393177	0.397307	0.392762	0.392343	0.401576	0.392627	0.394908	0.402915	0.395361	0.397043	0.402709	0.392751	0.394770	0.399073
512.240994	0.389276	0.390007	0.398032	0.389697	0.390871	0.397664	0.388472	0.390055	0.395307	0.387385	0.390232	0.396305	0.390203	0.390592	0.398771	0.390850	0.393093	0.400597	0.392469	0.394205	0.400932	0.388959	0.390488	0.397265
513.010230	0.386952	0.387521	0.396484	0.386969	0.388997	0.395622	0.385578	0.388240	0.394170	0.385821	0.387753	0.393905	0.387076	0.388641	0.397463	0.388010	0.390808	0.398656	0.389871	0.392206	0.397308	0.387366	0.389141	0.395418
513.779400	0.384059	0.385757	0.393284	0.384591	0.386352	0.393024	0.382906	0.385949	0.391519	0.382896	0.385245	0.392532	0.385007	0.385732	0.394682	0.385940	0.388769	0.396302	0.386921	0.390198	0.395550	0.385367	0.386248	0.393008
514.548502	0.382261	0.383134	0.391847	0.381977	0.384082	0.391702	0.380917	0.383682	0.389197	0.380914	0.383049	0.388942	0.383054	0.383706	0.392511	0.384254	0.386177	0.394355	0.384845	0.387377	0.393064	0.383057	0.384254	0.390253
515.317537	0.380297	0.380326	0.389176	0.379803	0.381384	0.389237	0.379348	0.381120	0.387249	0.379453	0.380163	0.387511	0.380744	0.381033	0.390408	0.381601	0.384326	0.391549	0.383393	0.384921	0.391445	0.380776	0.382136	0.388085
516.086506	0.378673	0.378750	0.387003	0.377840	0.379326	0.387133	0.376184	0.378391	0.384055	0.376184	0.378513	0.385227	0.378478	0.378065	0.388092	0.378330	0.380966	0.389057	0.381348	0.382495	0.389436	0.378381	0.378429	0.386343
516.855407	0.375261	0.376521	0.384621	0.375364	0.376316	0.385086	0.374689	0.376322	0.382687	0.374161	0.375286	0.382077	0.376560	0.376166	0.385273	0.376922	0.379428	0.387144	0.378117	0.379733	0.387009	0.375567	0.377295	0.384020
517.624241	0.372610	0.374033	0.382556	0.372895	0.374448	0.382085	0.371912	0.374070	0.380146	0.371845	0.374061	0.380596	0.373781	0.373819	0.383241	0.374282	0.376675	0.385461	0.375386	0.377375	0.384892	0.373243	0.374611	0.382380
518.393007	0.370684	0.371059	0.379865	0.370722	0.371594	0.380132	0.369397	0.371776	0.377954	0.369188	0.371174	0.377977	0.371344	0.371401	0.381261	0.372916	0.374860	0.383189	0.373267	0.375960	0.382617	0.371456	0.372637	0.379318
519.161707	0.368173	0.368686	0.378136	0.367989	0.369888	0.378074	0.366539	0.369914	0.375919	0.367362	0.368547	0.375680	0.369346	0.368992	0.378840	0.370173	0.371940	0.381245	0.371303	0.373142	0.380169	0.369040	0.369943	0.377681
519.930339	0.365202	0.365881	0.375797	0.365507	0.366872	0.375410	0.364105	0.367741	0.374006	0.364888	0.366649	0.374414	0.366604	0.366688	0.376338	0.367295	0.369566	0.378389	0.368579	0.370503	0.378457	0.366071	0.367428	0.376180
520.698904	0.363414	0.363935	0.372859	0.363397	0.365143	0.373114	0.362450	0.364883	0.371582	0.362046	0.363432	0.371452	0.364492	0.363711	0.374823	0.365169	0.367513	0.376322	0.366185	0.369302	0.375197	0.363730	0.365205	0.373323
521.467401	0.360665	0.361995	0.371059	0.361597	0.362998	0.371291	0.360240	0.362676	0.369721	0.359177	0.361836	0.369329	0.362399	0.362006	0.372368	0.363195	0.364831	0.373843	0.364333	0.365984	0.373512	0.361607	0.363338	0.370813
522.235832	0.359064	0.359534	0.369028	0.358434	0.360554	0.370009	0.356928	0.360826	0.366861	0.357566	0.358670	0.366758	0.359604	0.360166	0.370221	0.360811	0.362259	0.371707	0.362717	0.364516	0.371039	0.359078	0.360853	0.368422
523.004194	0.357196	0.357549	0.367268	0.356224	0.359316	0.367255	0.355525	0.357615	0.364934	0.354894	0.357286	0.364872	0.357146	0.357351	0.368124	0.358500	0.361199	0.369192	0.359581	0.361913	0.368792	0.356669	0.357633	0.366114
523.772490	0.354320	0.354835	0.364275	0.353794	0.355926	0.364218	0.352739	0.355713	0.362126	0.353303	0.354473	0.362636	0.355653	0.354970	0.366373	0.355723	0.358056	0.367032	0.356685	0.359216	0.367183	0.354619	0.355453	0.364463
524.540718	0.351766	0.352792	0.362614	0.351905	0.353603	0.362588	0.349923	0.352801	0.359921	0.350410	0.352409	0.360619	0.353379	0.352927	0.363915	0.353797	0.355899	0.365652	0.355233	0.357460	0.365291	0.352051	0.353089	0.363012
525.308878	0.349613	0.350508	0.360282	0.349157	0.351697	0.360069	0.347972	0.351284	0.358887	0.348376	0.350243	0.358647	0.350202	0.350272	0.361833	0.351328	0.353387	0.363925	0.353270	0.355221	0.361560	0.349746	0.351344	0.359769
526.076971	0.346973	0.347915	0.358693	0.347865	0.348896	0.357826	0.345523	0.349255	0.355460	0.345720	0.347633	0.356376	0.348496	0.348504	0.360393	0.349143	0.351191	0.361326	0.349812	0.353051	0.360489	0.347577	0.349490	0.357604
526.844997	0.345023	0.346412	0.356585	0.345163	0.346883	0.355888	0.343394	0.347054	0.353975	0.343410	0.345787	0.353765	0.346180	0.345803	0.357572	0.346294	0.350072	0.359217	0.347473	0.351074	0.358402	0.345071	0.346880	0.356055
527.612955	0.342334	0.343596	0.354583	0.342946	0.344585	0.353847	0.340895	0.345083	0.352260	0.341310	0.343200	0.351839	0.344276	0.344060	0.355979	0.344326	0.347096	0.357676	0.345727	0.348689	0.356269	0.343805	0.344476	0.353596
528.380845	0.340712	0.341566	0.352364	0.340529	0.342540	0.351814	0.338968	0.342686	0.350469	0.339280	0.340983	0.349642	0.341747	0.341766	0.353178	0.342359	0.344413	0.354796	0.343446	0.346429	0.354312	0.341175	0.342386	0.351641
529.148668	0.338629	0.339256	0.350925	0.338832	0.340357	0.349741	0.336813	0.340454	0.348402	0.337035	0.339216	0.348034	0.339991	0.339521	0.351397	0.339462	0.342653	0.352366	0.340587	0.343880	0.352097	0.338631	0.339100	0.349481
529.916423	0.336899	0.337660	0.348695	0.336230	0.337961	0.348551	0.334947	0.338751	0.345984	0.334815	0.336438	0.345489	0.337226	0.337279	0.349426	0.337684	0.340730	0.350839	0.338792	0.341552	0.350481	0.336035	0.338066	0.347055
530.684111	0.334700	0.334703	0.346171	0.334565	0.335918	0.346958	0.332304	0.335822	0.344100	0.332614	0.334097	0.343824	0.334748	0.335077	0.347281	0.336425	0.338296	0.348921	0.336979	0.339148	0.347780	0.334980	0.335727	0.345646
531.451731	0.331860	0.332887	0.344799	0.331488	0.333825	0.344258	0.330321	0.334041	0.342299	0.330446	0.332027	0.342386	0.332410	0.332500	0.344996	0.333779	0.336382	0.347243	0.334892	0.337911	0.346056	0.332095	0.333630	0.344160
532.219283	0.330013	0.330588	0.342786	0.330010	0.331796	0.341955	0.327894	0.331415	0.340218	0.328803	0.330768	0.340475	0.330685	0.331596	0.343486	0.331553	0.333653	0.345197	0.332118	0.335069	0.343946	0.330850	0.331842	0.341572
532.986767	0.327523	0.328494	0.340816	0.327173	0.330627	0.340343	0.326325	0.329427	0.337634	0.325868	0.328046	0.338111	0.328384	0.328422	0.341334	0.329728	0.332155	0.343433	0.330624	0.333249	0.341942	0.327998	0.329431	0.340192
533.754184	0.325339	0.326932	0.338702	0.325650	0.328094	0.338171	0.323745	0.327481	0.336372	0.323899	0.325702	0.336365	0.327120	0.326977	0.339383	0.327497	0.329840	0.340782	0.328013	0.330716	0.340162	0.325694	0.327742	0.337777
534.521533	0.323791	0.324371	0.337062	0.323264	0.326170	0.336965	0.321994	0.325106	0.334638	0.321716	0.324526	0.333797	0.324290	0.324274	0.337577	0.325078	0.327702	0.338904	0.325875	0.329019	0.338203	0.323207	0.325504	0.336254
535.288814	0.321266	0.322771	0.335250	0.321222	0.324208	0.334374	0.319705	0.323454	0.332425	0.319705	0.322128	0.332379	0.322296	0.322927	0.335550	0.323271	0.326022	0.336606	0.323794	0.327302	0.335887	0.321476	0.323202	0.334283
536.056027	0.318961	0.320678	0.333531	0.319241	0.322232	0.332815	0.316809	0.321899	0.329989	0.317554	0.319319	0.330301	0.320418	0.320937	0.334164	0.321193	0.324171	0.334904	0.321849	0.325034	0.334598	0.319607	0.321210	0.331857
536.823172	0.317461	0.318947	0.330707	0.316801	0.320038	0.330765	0.314983	0.319309	0.328242	0.316320	0.317338	0.328160	0.318226	0.318853	0.331833	0.318955	0.322311	0.332747	0.319166	0.323230	0.333027	0.317698	0.318948	0.330201
537.590250	0.315297	0.316167	0.328826	0.314964	0.317818	0.329699	0.313471	0.317496	0.326846	0.313284	0.315842	0.326755	0.315639	0.316729	0.330065	0.317051	0.320308	0.331450	0.317317	0.321252	0.330343	0.315088	0.317327	0.328673
538.357259	0.312478	0.314600	0.327190	0.312974	0.316039	0.327127	0.311170	0.315139	0.324732	0.311581	0.313293	0.324875	0.314428	0.314376	0.328705	0.315181	0.317991	0.329674	0.315318	0.319268	0.329172	0.313582	0.314851	0.326047
539.124201	0.311774	0.312415	0.325606	0.311288	0.313998	0.325086	0.309473	0.313251	0.323237	0.309518	0.311327	0.322790	0.312053	0.312339	0.326519	0.312840	0.315553	0.328457	0.313211	0.317001	0.327220	0.311377	0.312724	0.324547
539.891074	0.308871	0.310407	0.324090	0.308600	0.312696	0.323743	0.307492	0.311844	0.321627	0.307038	0.309204	0.321418	0.310367	0.311069	0.325208	0.310527	0.314067	0.326097	0.311768	0.314789	0.325315	0.308984	0.311174	0.322775
540.657880	0.307075	0.308910	0.322467	0.307122	0.310140	0.321080	0.305209	0.309142	0.318785	0.305754	0.307827	0.319521	0.308683	0.308518	0.323399	0.308997	0.312547	0.324453	0.308765	0.312937	0.323586	0.307495	0.308976	0.321243
541.424617	0.304880	0.307147	0.320146	0.305129	0.308291	0.319542	0.302826	0.307228	0.317494	0.303796	0.305586	0.317814	0.306141	0.306692	0.321688	0.306493	0.310616	0.322839	0.307309	0.311464	0.321425	0.304961	0.306746	0.319004
542.191287	0.303171	0.305129	0.318447	0.302955	0.306457	0.318357	0.301273	0.305815	0.315531	0.301507	0.303575	0.315992	0.303954	0.305036	0.320300	0.305404	0.308852	0.320712	0.305268	0.309658	0.319934	0.303842	0.305530	0.317871
542.957888	0.300679	0.302828	0.317070	0.300318	0.304629	0.316349	0.298937	0.303698	0.314700	0.298881	0.301945	0.314196	0.301978	0.302662	0.317996	0.302213	0.306867	0.319480	0.303383	0.307152	0.318134	0.301729	0.303110	0.315275
543.724421	0.299842	0.300000	0.315855	0.298481	0.303108	0.314526	0.296828	0.301579	0.311977	0.297189	0.299678	0.312326	0.300367	0.300678	0.315721	0.300957	0.304864	0.317275	0.300656	0.305343	0.316068	0.299306	0.301251	0.314336
544.490886	0.297278	0.299312	0.313610	0.297253	0.301060	0.313047	0.294561	0.299787	0.310891	0.295443	0.297855	0.310795	0.298591	0.299140	0.314803	0.298225	0.302629	0.315475	0.299297	0.303470	0.314380	0.297429	0.299124	0.312449
545.257283	0.295367	0.296850	0.311858	0.294936	0.299191	0.310829	0.293692	0.297908	0.308935	0.293081	0.295723	0.308962	0.296881	0.297743	0.312807	0.296877	0.300827	0.313956	0.296988	0.301222	0.313175	0.295700	0.297128	0.311412
546.023612	0.293070	0.295406	0.310820	0.292220	0.297669	0.308854	0.290437	0.295382	0.307408	0.291372	0.294033	0.307144	0.294723	0.295568	0.311365	0.295200	0.298664	0.312557	0.295241	0.299644	0.311079	0.293547	0.294709	0.309434
546.789872	0.291577	0.293580	0.308214	0.290955	0.295762	0.307711	0.289012	0.293866	0.305042	0.289668	0.291750	0.305689	0.292249	0.293399	0.309838	0.292873	0.297459	0.309928	0.293099	0.297828	0.309480	0.291496	0.293273	0.307480
547.556064	0.290024	0.291485	0.306915	0.288882	0.293330	0.306465	0.286839	0.291925	0.303507	0.287300	0.289949	0.304148	0.290520	0.291816	0.308465	0.290954	0.295127	0.308829	0.291652	0.296481	0.308128	0.289711	0.290895	0.305685
548.322188	0.287327	0.289584	0.305656	0.286161	0.292147	0.304587	0.284842	0.290195	0.302333	0.285735	0.287733	0.303213	0.288821	0.289989	0.306501	0.289153	0.293418	0.306352	0.289730	0.293721	0.306547	0.287532	0.289294	0.303810
549.088244	0.286025	0.288204	0.303985	0.284916	0.290183	0.302555	0.282875	0.288223	0.300122	0.283956	0.285976	0.301029	0.286540	0.288154	0.304826	0.286782	0.291635	0.305628	0.286750	0.292062	0.304036	0.285967	0.287436	0.302761
549.854231	0.284018	0.286179	0.302319	0.283025	0.288089	0.300986	0.281180	0.285865	0.298374	0.281710	0.284327	0.299554	0.284890	0.285932	0.303217	0.284694	0.290090	0.303699	0.285452	0.290266	0.302653	0.283761	0.285463	0.301328
550.620150	0.282029	0.284545	0.300207	0.281424	0.286172	0.299646	0.279010	0.284815	0.296943	0.280048	0.282115	0.298315	0.283461	0.284416	0.301950	0.282716	0.287889	0.302455	0.282964	0.288402	0.301494	0.281966	0.283399	0.298948
551.386000	0.279623	0.282834	0.299313	0.279413	0.284761	0.298155	0.276853	0.282736	0.295473	0.278091	0.280560	0.296358	0.281265	0.282914	0.300269	0.281014	0.286399	0.300826	0.281329	0.286757	0.299464	0.279878	0.282076	0.298573
552.151782	0.278322	0.280434	0.297323	0.277283	0.283062	0.296385	0.275310	0.280909	0.293634	0.276350	0.278547	0.294533	0.279507	0.280723	0.298778	0.279212	0.284993	0.298596	0.279496	0.285291	0.297771	0.278921	0.280035	0.296657
552.917496	0.276263	0.278904	0.296018	0.275798	0.281187	0.294761	0.273331	0.279155	0.292335	0.274009	0.276438	0.293080	0.277431	0.278629	0.297532	0.277031	0.282723	0.297445	0.277245	0.282630	0.296361	0.276554	0.277811	0.295599
553.683141	0.274701	0.277586	0.294822	0.273963	0.279570	0.292936	0.271312	0.277561	0.290598	0.272603	0.275001	0.291797	0.276054	0.277114	0.296027	0.275691	0.281292	0.295887	0.275494	0.280687	0.294644	0.274431	0.276239	0.293625
554.448717	0.273334	0.275826	0.293087	0.271576	0.277673	0.292334	0.269781	0.275465	0.289335	0.270836	0.273405	0.290305	0.273906	0.275422	0.294253	0.273595	0.279533	0.294341	0.273474	0.279316	0.293296	0.272823	0.274838	0.291475
555.214225	0.270492	0.274077	0.291511	0.269520	0.276742	0.290535	0.267846	0.273641	0.287562	0.268934	0.270996	0.288778	0.271967	0.274281	0.292794	0.271997	0.278122	0.292935	0.271672	0.277936	0.291994	0.271253	0.272331	0.290124
555.979665	0.269052	0.272392	0.290091	0.268008	0.274464	0.289200	0.265850	0.272113	0.286219	0.267264	0.269436	0.287651	0.270468	0.272159	0.291535	0.270045	0.276161	0.291486	0.270498	0.275706	0.290227	0.268924	0.271099	0.288839
556.745036	0.267685	0.270989	0.288556	0.266581	0.272802	0.287448	0.263928	0.270308	0.284875	0.265631	0.267827	0.285800	0.268654	0.270470	0.290235	0.267817	0.274269	0.290135	0.268723	0.274082	0.289355	0.267735	0.268987	0.287825
557.510338	0.265496	0.269016	0.287033	0.264751	0.271053	0.286087	0.261699	0.268151	0.283541	0.263760	0.266224	0.285064	0.266980	0.268895	0.289099	0.266276	0.272782	0.288467	0.266396	0.272186	0.287425	0.265505	0.267505	0.286419
558.275572	0.264228	0.267471	0.286247	0.262826	0.269725	0.284256	0.260499	0.267149	0.281988	0.261931	0.264458	0.282968	0.265439	0.267131	0.287555	0.264778	0.271345	0.287038	0.264533	0.270611	0.285764	0.264352	0.265832	0.285200
559.040737	0.262430	0.265770	0.285160	0.260625	0.267920	0.282983	0.258765	0.265393	0.280883	0.260191	0.262621	0.281858	0.263814	0.265960	0.286460	0.262706	0.269625	0.285955	0.263116	0.268985	0.284254	0.262495	0.263571	0.283678
559.805833	0.260777	0.264660	0.283849	0.259331	0.266700	0.281793	0.256921	0.263575	0.279077	0.258683	0.261052	0.280776	0.261618	0.264143	0.284687	0.261294	0.268120	0.284477	0.261894	0.267147	0.283270	0.260895	0.262470	0.282392
560.570860	0.259077	0.263154	0.282372	0.257735	0.265157	0.280399	0.255623	0.261785	0.277607	0.257199	0.259824	0.279546	0.260646	0.262436	0.283510	0.259611	0.267046	0.283076	0.259886	0.265663	0.281947	0.259536	0.260842	0.281217
561.335819	0.257402	0.261278	0.281155	0.255745	0.263688	0.279219	0.253661	0.260312	0.276574	0.255713	0.257846	0.277996	0.258950	0.260932	0.281845	0.257835	0.265033	0.281802	0.258248	0.264313	0.280508	0.257992	0.259391	0.279962
562.100709	0.255968	0.260096	0.279880	0.254486	0.261979	0.278487	0.252263	0.258769	0.275015	0.254180	0.256390	0.276514	0.257191	0.260124	0.281389	0.256160	0.264127	0.280639	0.256668	0.262699	0.279023	0.256232	0.257933	0.278987
562.865530	0.254125	0.258565	0.278923	0.252770	0.260351	0.276919	0.250765	0.257626	0.274213	0.252837	0.254955	0.275717	0.256233	0.258706	0.279944	0.254774	0.262710	0.279439	0.255192	0.261183	0.278171	0.255012	0.256110	0.277188
563.630283	0.253493	0.257126	0.277733	0.251078	0.259559	0.275377	0.249112	0.255808	0.272962	0.251366	0.253481	0.274712	0.254497	0.257106	0.278415	0.252902	0.261242	0.278059	0.253553	0.259771	0.277228	0.253952	0.254925	0.276453
564.394966	0.251588	0.255641	0.276374	0.249483	0.258158	0.274473	0.248213	0.254764	0.271855	0.249907	0.251911	0.273325	0.253322	0.256186	0.277806	0.252002	0.259794	0.276946	0.251971	0.258621	0.275457	0.252395	0.253446	0.275483
565.159581	0.250605	0.255002	0.275413	0.248715	0.256979	0.273230	0.246178	0.253261	0.270325	0.248563	0.250941	0.272666	0.251966	0.254451	0.276790	0.250603	0.258864	0.275508	0.251086	0.256919	0.274607	0.251252	0.252193	0.274128
565.924126	0.249220	0.253946	0.274548	0.247020	0.255188	0.272157	0.244893	0.252231	0.269794	0.247370	0.249519	0.271739	0.250741	0.253722	0.275610	0.249141	0.257199	0.274822	0.249129	0.255832	0.273663	0.249860	0.250645	0.273348
566.688603	0.248086	0.252198	0.273311	0.246189	0.254560	0.271022	0.243855	0.250835	0.268580	0.246155	0.247980	0.270702	0.249496	0.251986	0.274569	0.247817	0.255851	0.273168	0.248145	0.254840	0.272519	0.249010	0.249634	0.272536
567.453011	0.247084	0.251438	0.272402	0.244771	0.253619	0.269671	0.242827	0.249890	0.267276	0.245277	0.247297	0.269671	0.248161	0.251024	0.273628	0.246596	0.254964	0.272344	0.247184	0.253645	0.271540	0.247357	0.248305	0.270999
568.217349	0.245767	0.250460	0.271326	0.243828	0.252355	0.268887	0.241622	0.248679	0.266705	0.243997	0.245502	0.268853	0.247408	0.249850	0.272558	0.245898	0.254463	0.271357	0.246216	0.252032	0.270618	0.246344	0.247236	0.270663
568.981619	0.244751	0.249249	0.271262	0.242815	0.251499	0.268163	0.240642	0.247182	0.265418	0.243303	0.244939	0.267990	0.246624	0.249479	0.272243	0.244589	0.253680	0.270847	0.245041	0.251200	0.269605	0.245647	0.246051	0.269489
569.745820	0.244056	0.248962	0.270161	0.241681	0.250337	0.267424	0.239745	0.246439	0.264817	0.242503	0.244419	0.267240	0.245920	0.248789	0.271340	0.244275	0.252655	0.269918	0.244140	0.249992	0.268910	0.244647	0.245453	0.269024
570.509951	0.243477	0.247997	0.269421	0.240698	0.249989	0.266393	0.238649	0.245045	0.263806	0.241629	0.242968	0.266670	0.245260	0.248158	0.270124	0.242790	0.251604	0.269085	0.243303	0.249185	0.267894	0.243577	0.244331	0.268103
571.274014	0.242856	0.247290	0.268410	0.239935	0.249368	0.265906	0.238195	0.244884	0.262890	0.240662	0.242256	0.265674	0.244445	0.247059	0.269747	0.242394	0.251201	0.268314	0.242613	0.248739	0.267493	0.243592	0.243301	0.267620
572.038007	0.241962	0.246700	0.267879	0.239045	0.248527	0.265116	0.237273	0.244370	0.262369	0.240175	0.241492	0.265418	0.243647	0.246497	0.269420	0.241223	0.250514	0.267728	0.241861	0.247900	0.266652	0.242784	0.242816	0.266908
572.801931	0.241174	0.245894	0.267875	0.238621	0.248197	0.264240	0.236805	0.243271	0.261861	0.239776	0.240901	0.264604	0.243164	0.246119	0.268932	0.240962	0.249767	0.266627	0.241647	0.247353	0.265704	0.242197	0.242115	0.266522
573.565786	0.241137	0.246051	0.266966	0.238359	0.247743	0.263788	0.236145	0.242230	0.261541	0.239279	0.240227	0.263733	0.242472	0.245724	0.268625	0.240206	0.249584	0.266188	0.240712	0.246644	0.265781	0.241924	0.241538	0.266298
574.329572	0.240624	0.245179	0.266579	0.237871	0.247698	0.263112	0.235888	0.242437	0.261041	0.238951	0.240193	0.263748	0.242636	0.245214	0.267730	0.240009	0.248604	0.266007	0.240329	0.246028	0.265036	0.241627	0.241062	0.265601
575.093288	0.240464	0.245031	0.266086	0.237590	0.247032	0.262865	0.235671	0.242048	0.260506	0.238943	0.239489	0.263234	0.242175	0.245067	0.267357	0.239272	0.249185	0.265204	0.239977	0.245813	0.264637	0.241317	0.241005	0.265316
575.856935	0.240445	0.245266	0.266329	0.237592	0.246745	0.262468	0.235233	0.241713	0.260009	0.238590	0.239456	0.263243	0.242300	0.244508	0.266883	0.239131	0.248100	0.265004	0.240019	0.245888	0.264192	0.241673	0.240653	0.264614
576.620513	0.240197	0.244941	0.265392	0.236883	0.246849	0.262206	0.235351	0.241471	0.259760	0.238649	0.239313	0.262777	0.241680	0.244912	0.266694	0.239265	0.248508	0.264060	0.240071	0.245402	0.263700	0.241600	0.240459	0.264559
577.384021	0.240430	0.244951	0.265367	0.237461	0.246806	0.262061	0.235211	0.240952	0.259599	0.238731	0.239248	0.262614	0.241978	0.244412	0.266681	0.239062	0.248377	0.264524	0.240362	0.245467	0.263497	0.241495	0.240135	0.264895
578.147460	0.240221	0.245351	0.265292	0.237271	0.246981	0.261579	0.235463	0.241628	0.258935	0.239112	0.238819	0.262422	0.242192	0.244936	0.266289	0.239040	0.248704	0.263891	0.240098	0.245496	0.263487	0.241507	0.240425	0.264662
578.910830	0.240825	0.245286	0.265336	0.237547	0.247581	0.261043	0.235744	0.241458	0.259057	0.239216	0.239830	0.262567	0.242621	0.245350	0.266654	0.239420	0.248612	0.263651	0.240498	0.245900	0.263287	0.242102	0.240573	0.264493
579.674131	0.241701	0.245409	0.264816	0.237965	0.247421	0.261524	0.235961	0.241646	0.258949	0.239867	0.239279	0.262775	0.243149	0.245479	0.266433	0.240022	0.249337	0.264095	0.240567	0.246028	0.263203	0.242478	0.241023	0.264472
580.437361	0.241616	0.246128	0.264954	0.238447	0.247764	0.261027	0.236340	0.241563	0.258618	0.240817	0.239630	0.262405	0.243577	0.245617	0.266534	0.240510	0.249779	0.263814	0.241114	0.246389	0.263310	0.243113	0.241329	0.264615
581.200523	0.242832	0.246421	0.265259	0.238679	0.248471	0.261263	0.237446	0.242017	0.258803	0.241050	0.240134	0.262901	0.244465	0.246750	0.266679	0.241177	0.250591	0.263767	0.241740	0.246894	0.263397	0.243805	0.242217	0.264956
581.963615	0.243049	0.247266	0.265330	0.239572	0.249138	0.261159	0.237801	0.242655	0.259050	0.241706	0.240619	0.262821	0.245414	0.247000	0.266771	0.241917	0.250980	0.263933	0.242516	0.247122	0.263331	0.244830	0.242445	0.265235
582.726637	0.244048	0.248200	0.265518	0.240187	0.249972	0.261406	0.238798	0.243633	0.259323	0.242564	0.241460	0.263254	0.245726	0.247931	0.267138	0.242439	0.251643	0.264117	0.243525	0.248082	0.263741	0.245479	0.243392	0.265479
583.489590	0.245079	0.249050	0.266149	0.241430	0.250480	0.262081	0.239108	0.244296	0.259669	0.243815	0.242047	0.263606	0.247244	0.248962	0.267456	0.243298	0.252625	0.264326	0.244565	0.248845	0.264149	0.246473	0.244266	0.265831
584.252473	0.246291	0.249606	0.266509	0.242674	0.251636	0.262128	0.240491	0.244917	0.259685	0.244897	0.243176	0.263580	0.248178	0.249851	0.268319	0.244606	0.253511	0.264490	0.245890	0.249896	0.264255	0.247600	0.244891	0.266294
585.015287	0.247368	0.251021	0.266951	0.243902	0.253196	0.262879	0.241386	0.245712	0.260314	0.246274	0.243815	0.264490	0.249507	0.250455	0.268830	0.245565	0.254616	0.265154	0.246585	0.250639	0.264972	0.248911	0.246048	0.266575
585.778031	0.249075	0.251850	0.267851	0.244636	0.253474	0.262734	0.242645	0.247483	0.260833	0.247216	0.245023	0.265015	0.250835	0.252306	0.269236	0.246908	0.255893	0.265808	0.247975	0.252076	0.265630	0.249836	0.247047	0.267549
586.540705	0.250219	0.253359	0.268247	0.246097	0.255276	0.263760	0.244688	0.248684	0.261529	0.248545	0.245971	0.265869	0.252323	0.253337	0.270112	0.248419	0.257031	0.265982	0.249177	0.253321	0.266034	0.251459	0.248417	0.268162
587.303309	0.251540	0.254548	0.268848	0.247562	0.256530	0.264045	0.245646	0.249477	0.261664	0.249972	0.247334	0.266482	0.253695	0.255027	0.270654	0.250005	0.258595	0.267061	0.250573	0.254780	0.266667	0.253170	0.249344	0.268631
588.065844	0.253390	0.256009	0.269629	0.248913	0.257873	0.265086	0.247085	0.250654	0.262323	0.251738	0.248527	0.267017	0.255216	0.256195	0.271337	0.250861	0.260154	0.267539	0.251949	0.256016	0.267632	0.254595	0.250923	0.269577
588.828309	0.254880	0.257424	0.269971	0.250701	0.259371	0.265898	0.248786	0.252753	0.263019	0.253637	0.249956	0.268218	0.256916	0.257930	0.272395	0.252726	0.261108	0.268054	0.253873	0.257790	0.268343	0.256238	0.252242	0.270643
589.590705	0.256674	0.258873	0.271268	0.252618	0.261131	0.266382	0.250209	0.253869	0.264067	0.254845	0.251687	0.269058	0.259013	0.259271	0.273319	0.254558	0.263332	0.269120	0.255056	0.258990	0.269349	0.257857	0.254129	0.271483
590.353030	0.258255	0.260527	0.272413	0.253715	0.262766	0.267786	0.251911	0.255563	0.265070	0.257036	0.253059	0.269909	0.260903	0.260677	0.274460	0.256122	0.264769	0.270142	0.256996	0.260791	0.270249	0.260051	0.255555	0.272624
591.115286	0.260524	0.262046	0.273037	0.255614	0.264606	0.268579	0.254093	0.256922	0.266047	0.259050	0.254982	0.271124	0.262667	0.262828	0.275313	0.258206	0.266881	0.271269	0.258959	0.262300	0.271372	0.261669	0.257354	0.274028
591.877472	0.262659	0.264111	0.274631	0.257708	0.266210	0.269104	0.255878	0.258654	0.267164	0.261172	0.256372	0.272299	0.264374	0.264805	0.276576	0.259707	0.268378	0.272062	0.261230	0.264225	0.272228	0.263697	0.258841	0.275408
592.639588	0.264175	0.266203	0.276027	0.259563	0.268025	0.270366	0.257765	0.260989	0.267934	0.262840	0.258280	0.273743	0.266538	0.266807	0.277724	0.261930	0.270611	0.272950	0.263128	0.266168	0.273481	0.265581	0.260932	0.276262
593.401634	0.266465	0.267895	0.276784	0.261416	0.270001	0.271423	0.259955	0.262510	0.269493	0.265074	0.260271	0.274566	0.268807	0.268536	0.278773	0.264190	0.272747	0.274577	0.265183	0.268004	0.274812	0.267848	0.262784	0.277415
594.163610	0.268600	0.270206	0.278226	0.264149	0.271755	0.273140	0.261629	0.264329	0.270492	0.266926	0.261943	0.276087	0.271039	0.270620	0.280342	0.265888	0.274435	0.276069	0.266837	0.270207	0.275739	0.270511	0.264704	0.278961
594.925516	0.270883	0.271523	0.279425	0.265793	0.274260	0.274645	0.263730	0.265873	0.271886	0.269294	0.264069	0.277455	0.273023	0.272594	0.281581	0.267593	0.276565	0.277311	0.269137	0.272097	0.277856	0.272355	0.266652	0.280228
595.687352	0.273187	0.273565	0.280740	0.268186	0.275551	0.275362	0.266113	0.268284	0.272837	0.271326	0.266004	0.278512	0.275341	0.275141	0.283302	0.270021	0.278626	0.278485	0.271042	0.274287	0.278741	0.274237	0.268266	0.281697
596.449118	0.275588	0.276209	0.282562	0.270347	0.278205	0.277387	0.267824	0.270435	0.274569	0.273890	0.267959	0.280255	0.277730	0.276381	0.284808	0.272398	0.280849	0.279964	0.273482	0.276181	0.280230	0.276610	0.270893	0.282957
597.210814	0.277457	0.278209	0.283696	0.272390	0.279936	0.278417	0.270342	0.272357	0.275814	0.275943	0.269992	0.281696	0.279746	0.278865	0.286249	0.274520	0.282729	0.281425	0.275218	0.278254	0.281898	0.278810	0.273151	0.285157
597.972440	0.280136	0.280205	0.285491	0.274399	0.282194	0.279990	0.272611	0.274152	0.277137	0.278214	0.272325	0.283248	0.281996	0.280682	0.287436	0.276590	0.284938	0.283118	0.277866	0.280314	0.283245	0.281358	0.275548	0.286696
598.733996	0.281896	0.282587	0.286921	0.276826	0.284422	0.281521	0.274799	0.276369	0.278417	0.280284	0.274505	0.284690	0.284252	0.283233	0.289175	0.278292	0.287259	0.284523	0.280234	0.282499	0.284794	0.283186	0.277050	0.288048
599.495482	0.284428	0.284556	0.288224	0.279042	0.286591	0.282646	0.277175	0.278719	0.280741	0.282808	0.276514	0.285830	0.286236	0.285270	0.290886	0.280997	0.289393	0.286453	0.282391	0.284797	0.286600	0.285406	0.279188	0.289640
600.256898	0.286600	0.287065	0.290020	0.281303	0.288635	0.284255	0.279032	0.281042	0.281723	0.284752	0.278449	0.287975	0.288980	0.287758	0.292484	0.283147	0.291601	0.287603	0.284261	0.286891	0.288010	0.287925	0.281343	0.291178
601.018243	0.288443	0.288929	0.291477	0.283962	0.290616	0.286046	0.281364	0.282696	0.283198	0.287092	0.280740	0.289677	0.291133	0.289379	0.293845	0.285585	0.293424	0.289176	0.286601	0.289078	0.289853	0.290373	0.283748	0.292798
601.779518	0.291031	0.291187	0.293101	0.285557	0.292697	0.287570	0.284008	0.284886	0.284698	0.289457	0.283040	0.290828	0.293379	0.291674	0.295644	0.287567	0.295548	0.290596	0.288955	0.290980	0.291591	0.292320	0.286180	0.294910
602.540723	0.293268	0.293101	0.294402	0.288169	0.294558	0.288915	0.286264	0.286713	0.286876	0.291330	0.285074	0.292593	0.295322	0.294044	0.297426	0.289921	0.297528	0.292225	0.291308	0.292997	0.293325	0.294447	0.288510	0.296231
603.301858	0.295302	0.294935	0.295777	0.289907	0.296454	0.290529	0.288706	0.288994	0.288327	0.293540	0.287410	0.293952	0.297690	0.296009	0.298671	0.291824	0.299538	0.294219	0.293500	0.295357	0.294437	0.296362	0.290417	0.298205
604.062922	0.297552	0.297130	0.297739	0.291747	0.298820	0.292180	0.290480	0.291251	0.290086	0.295841	0.289340	0.295580	0.299692	0.298368	0.300617	0.293778	0.301838	0.295535	0.295724	0.297601	0.296485	0.298949	0.292150	0.299569
604.823916	0.299722	0.299448	0.299145	0.294251	0.300801	0.293640	0.292513	0.293615	0.291717	0.297901	0.291471	0.297463	0.301806	0.300762	0.302321	0.296457	0.303813	0.297078	0.298079	0.299938	0.297899	0.301140	0.294619	0.301031
605.584840	0.301427	0.301646	0.300607	0.296375	0.302712	0.295073	0.294901	0.295051	0.292778	0.300144	0.293750	0.298811	0.303481	0.302402	0.303687	0.298488	0.305778	0.298222	0.300121	0.301758	0.299863	0.302880	0.296858	0.302426
606.345693	0.303585	0.303074	0.302080	0.298505	0.304188	0.296542	0.296965	0.297233	0.294412	0.302233	0.295560	0.300337	0.305617	0.304131	0.305084	0.300559	0.307439	0.300435	0.302700	0.303906	0.301713	0.305248	0.298831	0.304401
607.106476	0.305391	0.305150	0.303711	0.300403	0.306360	0.298315	0.298682	0.298989	0.296402	0.304139	0.298023	0.302324	0.307935	0.306303	0.306207	0.302291	0.309102	0.301608	0.304241	0.305479	0.303119	0.306853	0.300930	0.305998
607.867188	0.307016	0.307171	0.305017	0.302475	0.307984	0.299875	0.301234	0.301236	0.298210	0.305747	0.299859	0.303507	0.309037	0.307739	0.307719	0.304170	0.310656	0.303147	0.306201	0.307390	0.304663	0.308939	0.302778	0.307602
608.627830	0.309382	0.308742	0.306433	0.304343	0.309792	0.300951	0.302824	0.302783	0.300051	0.308007	0.301942	0.305067	0.311017	0.309881	0.308574	0.306291	0.312421	0.304617	0.308163	0.309186	0.306682	0.310951	0.305371	0.308677
609.388402	0.310977	0.310345	0.307514	0.305917	0.311146	0.302886	0.304836	0.304412	0.301156	0.309756	0.304316	0.306496	0.313086	0.311894	0.310333	0.307784	0.314178	0.305992	0.310388	0.310612	0.308143	0.312632	0.307308	0.310075
610.148902	0.312252	0.312212	0.308573	0.307600	0.312582	0.303877	0.307170	0.305860	0.303001	0.311578	0.305846	0.307393	0.314088	0.313698	0.311557	0.309620	0.315133	0.307804	0.312356	0.312308	0.309401	0.314109	0.308800	0.311457
610.909333	0.313959	0.314008	0.309710	0.309682	0.314083	0.305572	0.308771	0.307190	0.304056	0.313148	0.307547	0.309128	0.316043	0.315192	0.312598	0.311022	0.316925	0.308589	0.313659	0.314119	0.310763	0.315869	0.310592	0.312922
611.669693	0.315182	0.315323	0.310740	0.311255	0.315208	0.306896	0.310211	0.309011	0.305632	0.314903	0.309528	0.310448	0.317313	0.316776	0.313628	0.312845	0.318070	0.310040	0.315844	0.315412	0.312920	0.317405	0.312834	0.314301
612.429982	0.316047	0.316627	0.311907	0.312873	0.316198	0.307875	0.312506	0.310465	0.306765	0.316333	0.311453	0.311535	0.318382	0.318148	0.314835	0.314380	0.319229	0.310927	0.317814	0.317191	0.313688	0.318767	0.314516	0.315686
613.190200	0.317859	0.318326	0.312736	0.313971	0.317245	0.309176	0.313560	0.311928	0.308474	0.317663	0.313216	0.312495	0.319628	0.319461	0.315469	0.315817	0.319949	0.312446	0.319567	0.318424	0.315326	0.320249	0.315981	0.316133
613.950348	0.318615	0.319632	0.313665	0.315644	0.318195	0.309893	0.315146	0.313187	0.309806	0.318969	0.315145	0.313387	0.320502	0.320863	0.316189	0.317019	0.321295	0.313909	0.320531	0.319498	0.316471	0.321302	0.317868	0.317068
614.710425	0.319987	0.320534	0.314703	0.316855	0.318991	0.310937	0.317188	0.314179	0.310945	0.320340	0.316430	0.314539	0.321722	0.322404	0.317275	0.317926	0.322281	0.314262	0.321839	0.320514	0.317773	0.322573	0.319210	0.318275
615.470432	0.320756	0.321647	0.314647	0.318140	0.319567	0.311869	0.318393	0.315357	0.312325	0.321332	0.317822	0.315531	0.322256	0.322924	0.317259	0.319624	0.322605	0.315148	0.324020	0.321938	0.319239	0.323828	0.320918	0.319218
616.230368	0.321220	0.322851	0.315465	0.318893	0.320613	0.312843	0.319664	0.316140	0.313005	0.322289	0.319021	0.316272	0.322939	0.324069	0.317507	0.320096	0.323063	0.316551	0.325191	0.322992	0.320407	0.325244	0.322518	0.319825
616.990233	0.322293	0.323959	0.315518	0.319864	0.320369	0.313381	0.320557	0.317063	0.313941	0.323481	0.320603	0.317217	0.323470	0.325171	0.318258	0.321270	0.323748	0.316798	0.326126	0.323653	0.321145	0.325410	0.322987	0.320982
617.750027	0.322507	0.324588	0.315897	0.320645	0.321146	0.313778	0.321886	0.317875	0.314875	0.324109	0.322057	0.317204	0.324262	0.326026	0.318655	0.322370	0.324131	0.316889	0.327607	0.324028	0.322264	0.326441	0.324263	0.321256
618.509750	0.322807	0.324942	0.316147	0.321470	0.321528	0.314375	0.323467	0.318331	0.315824	0.325155	0.322999	0.317746	0.324711	0.327031	0.318698	0.323118	0.324391	0.317879	0.328829	0.324721	0.322914	0.327180	0.325871	0.321646
619.269403	0.322910	0.326025	0.316048	0.322281	0.321706	0.314925	0.323658	0.318711	0.316681	0.325544	0.324087	0.318574	0.324625	0.327819	0.318394	0.323229	0.324404	0.318114	0.329769	0.325228	0.323629	0.327893	0.326983	0.321996
620.028984	0.323395	0.325760	0.316079	0.322776	0.321520	0.315047	0.324977	0.319660	0.317108	0.326217	0.324944	0.319002	0.324861	0.327735	0.318614	0.323897	0.324582	0.318687	0.330449	0.325675	0.324559	0.328328	0.327373	0.322413
620.788495	0.323822	0.326824	0.316004	0.323270	0.321733	0.315204	0.325918	0.320199	0.317815	0.326491	0.326107	0.318941	0.325234	0.328280	0.318365	0.324242	0.324035	0.318946	0.331632	0.326553	0.325231	0.328830	0.328722	0.322354
621.547935	0.323458	0.327317	0.315755	0.323462	0.321350	0.315311	0.326536	0.320740	0.318224	0.326698	0.326816	0.319126	0.324823	0.328313	0.318049	0.324610	0.323819	0.318666	0.332114	0.326556	0.325416	0.328627	0.329091	0.322438
622.307304	0.323202	0.326883	0.314904	0.323474	0.320863	0.315206	0.326896	0.320534	0.318607	0.326893	0.327575	0.318776	0.324508	0.329198	0.317441	0.325042	0.323891	0.318806	0.332744	0.326462	0.325809	0.329246	0.329920	0.322770
623.066601	0.322842	0.327322	0.314793	0.324029	0.319871	0.314979	0.327677	0.320836	0.319182	0.327198	0.328093	0.318890	0.324151	0.328835	0.316679	0.324642	0.323630	0.318272	0.333093	0.326589	0.326132	0.329052	0.330528	0.322058
623.825828	0.322305	0.327455	0.314000	0.323750	0.319088	0.314878	0.327557	0.320178	0.319453	0.327039	0.328393	0.318699	0.323584	0.329108	0.315856	0.324047	0.322521	0.317786	0.333556	0.325926	0.326230	0.329291	0.331423	0.322231
624.584984	0.321515	0.326872	0.313260	0.323216	0.318348	0.314480	0.328013	0.320052	0.319027	0.326908	0.328961	0.318081	0.323154	0.328791	0.315370	0.324189	0.321892	0.317576	0.334009	0.326013	0.326323	0.328894	0.331094	0.321462
625.344069	0.320933	0.326888	0.312091	0.323214	0.317491	0.313826	0.328425	0.319866	0.318847	0.327002	0.329043	0.317898	0.322357	0.328304	0.313510	0.324160	0.320951	0.317356	0.333718	0.325219	0.326122	0.328444	0.331567	0.320917
626.103082	0.320245	0.326602	0.310832	0.323054	0.317062	0.313162	0.327892	0.318892	0.318462	0.326200	0.329010	0.317256	0.321459	0.328339	0.312679	0.323354	0.319835	0.316452	0.333872	0.324829	0.325421	0.328124	0.332061	0.320270
626.862025	0.319553	0.325617	0.309643	0.322169	0.315560	0.312228	0.327906	0.318548	0.317775	0.325738	0.329043	0.316696	0.320445	0.327939	0.311788	0.323161	0.318601	0.315429	0.333655	0.324287	0.325694	0.327422	0.331791	0.319684
627.620896	0.318265	0.325263	0.308214	0.321570	0.314096	0.311583	0.327733	0.317534	0.317526	0.325268	0.329295	0.315488	0.319152	0.327297	0.310197	0.322163	0.317207	0.314546	0.333554	0.323564	0.324942	0.326745	0.331577	0.318785
628.379696	0.317172	0.324333	0.306715	0.320939	0.312714	0.310053	0.326867	0.316722	0.317211	0.324552	0.329071	0.314499	0.317958	0.326566	0.308764	0.321470	0.315941	0.313222	0.333092	0.322684	0.324267	0.326369	0.331699	0.317571
629.138425	0.315779	0.323532	0.305232	0.320264	0.311326	0.308828	0.326853	0.316174	0.316387	0.323919	0.328629	0.313532	0.316699	0.325842	0.307119	0.320478	0.314931	0.312170	0.333055	0.321815	0.323781	0.325150	0.331063	0.316484
629.897083	0.314521	0.322620	0.303908	0.318990	0.309753	0.307736	0.326014	0.314418	0.315569	0.322587	0.328123	0.312364	0.315497	0.324706	0.305135	0.320050	0.312874	0.310760	0.332508	0.320808	0.322815	0.324260	0.330775	0.315448
630.655669	0.312776	0.321528	0.301721	0.317890	0.307945	0.306023	0.325453	0.313676	0.314301	0.322099	0.327543	0.310597	0.314199	0.323408	0.303512	0.318557	0.311181	0.309357	0.331993	0.319544	0.321633	0.323496	0.330018	0.313683
631.414184	0.311364	0.320517	0.299670	0.316758	0.305839	0.304526	0.324457	0.312474	0.313244	0.320410	0.326943	0.309028	0.312090	0.322448	0.301060	0.317279	0.309614	0.307568	0.330921	0.318212	0.320551	0.322226	0.329576	0.312002
632.172628	0.310254	0.318616	0.297137	0.315223	0.304019	0.302786	0.323861	0.310858	0.311593	0.319304	0.326315	0.307230	0.310584	0.320870	0.299281	0.315838	0.307494	0.305848	0.330108	0.316742	0.319085	0.320754	0.328647	0.310453
632.931000	0.308052	0.316944	0.295666	0.313724	0.301842	0.301021	0.322407	0.309366	0.310104	0.318013	0.324980	0.305865	0.308896	0.319870	0.297295	0.314637	0.305701	0.304101	0.329084	0.315325	0.317554	0.319271	0.327753	0.308988
633.689301	0.306135	0.315885	0.293169	0.312082	0.299993	0.298840	0.321201	0.307933	0.308524	0.316484	0.324091	0.303910	0.306789	0.318449	0.294874	0.313037	0.304053	0.302600	0.328421	0.313840	0.316365	0.318283	0.326443	0.306682
634.447531	0.304245	0.314095	0.291272	0.310917	0.297891	0.297179	0.319771	0.305790	0.306924	0.315083	0.322315	0.301631	0.305024	0.316763	0.292413	0.311611	0.301478	0.300527	0.326978	0.312444	0.315170	0.316706	0.325513	0.305096
635.205689	0.302527	0.312365	0.289296	0.309305	0.295862	0.295081	0.318600	0.304421	0.305111	0.313478	0.321443	0.300187	0.303385	0.315248	0.290552	0.309727	0.299877	0.298722	0.325887	0.311087	0.313358	0.315066	0.324297	0.302838
635.963776	0.301277	0.311387	0.286948	0.307758	0.294167	0.293185	0.316839	0.302894	0.303604	0.311857	0.320135	0.298620	0.301848	0.313809	0.288341	0.308606	0.298128	0.296780	0.324652	0.309611	0.312095	0.313708	0.323029	0.301573
636.721791	0.299950	0.309552	0.285236	0.306540	0.292363	0.291514	0.315832	0.301531	0.302173	0.310627	0.319071	0.296910	0.300213	0.312360	0.286892	0.307765	0.296501	0.295752	0.323470	0.308439	0.310391	0.312274	0.321833	0.299749
637.479735	0.298370	0.308632	0.283572	0.305454	0.290901	0.289944	0.315015	0.300471	0.300841	0.309533	0.318488	0.295685	0.299001	0.311432	0.285377	0.306438	0.295374	0.293927	0.322833	0.307631	0.309952	0.311469	0.321521	0.298764
638.237607	0.297739	0.307769	0.282516	0.304473	0.289878	0.289252	0.314466	0.299885	0.299947	0.309104	0.317385	0.294146	0.298360	0.310338	0.284583	0.305953	0.294418	0.293456	0.322084	0.307017	0.309116	0.310723	0.320705	0.297731
638.995408	0.297114	0.306895	0.282102	0.303824	0.289277	0.288324	0.313807	0.298888	0.299328	0.308181	0.317106	0.293710	0.297737	0.310144	0.283630	0.304581	0.293867	0.292486	0.321538	0.306240	0.308660	0.310252	0.320254	0.297163
639.753137	0.297007	0.306996	0.281547	0.303454	0.288888	0.287907	0.313223	0.298078	0.298871	0.308177	0.316589	0.293503	0.297643	0.309952	0.283377	0.304880	0.293286	0.292030	0.321387	0.305933	0.308177	0.310112	0.320382	0.296828
640.510794	0.296500	0.307008	0.281504	0.303943	0.288638	0.287764	0.313000	0.297963	0.298617	0.308049	0.316928	0.293160	0.297455	0.309852	0.282839	0.304700	0.293462	0.292362	0.321521	0.305808	0.308182	0.310084	0.320356	0.296997
641.268380	0.297036	0.307004	0.281815	0.303876	0.288899	0.287991	0.313248	0.298747	0.298716	0.308355	0.316816	0.293624	0.297584	0.310403	0.283172	0.304944	0.293686	0.292246	0.321902	0.306179	0.308741	0.310156	0.320601	0.297304
642.025894	0.297424	0.307214	0.282310	0.304361	0.289263	0.288431	0.313777	0.298588	0.298889	0.308537	0.317393	0.294014	0.298251	0.310515	0.283655	0.305365	0.293926	0.292908	0.322255	0.307010	0.309317	0.310652	0.321253	0.297691
642.783336	0.298165	0.308131	0.283482	0.304838	0.290267	0.289204	0.314416	0.299706	0.299930	0.309496	0.317859	0.294679	0.299070	0.311564	0.284231	0.306133	0.295258	0.293511	0.323325	0.307438	0.310503	0.311632	0.321550	0.299014
643.540707	0.299289	0.309588	0.284298	0.305968	0.291084	0.289992	0.315220	0.300740	0.300578	0.310201	0.319051	0.295784	0.300292	0.312323	0.285995	0.306887	0.296223	0.294684	0.324244	0.308663	0.311061	0.312454	0.322584	0.299488
644.298006	0.300571	0.310314	0.285484	0.307332	0.292311	0.291423	0.316428	0.301770	0.301699	0.311706	0.320100	0.296832	0.301644	0.313505	0.287357	0.308113	0.297633	0.296009	0.325110	0.310366	0.312648	0.313976	0.324178	0.300829
645.055233	0.302118	0.311685	0.287407	0.308729	0.293585	0.292842	0.317084	0.302796	0.303333	0.313220	0.320861	0.298257	0.303047	0.315277	0.289240	0.309742	0.298997	0.297298	0.326837	0.311482	0.314128	0.315293	0.325348	0.302771
645.812388	0.303631	0.313367	0.289380	0.310008	0.296006	0.295019	0.319117	0.305025	0.304603	0.314625	0.322527	0.299916	0.304903	0.316208	0.290691	0.310915	0.301029	0.299257	0.328510	0.313414	0.315213	0.316863	0.326637	0.304843
646.569471	0.305659	0.315393	0.291338	0.311564	0.297978	0.296776	0.320806	0.306336	0.306354	0.316130	0.323943	0.301797	0.306997	0.318201	0.292830	0.313320	0.302878	0.301078	0.330098	0.314971	0.317138	0.318701	0.328255	0.306519
647.326483	0.307703	0.316856	0.293163	0.313589	0.299638	0.298578	0.322363	0.307902	0.307917	0.318139	0.325478	0.303896	0.308721	0.320353	0.295183	0.314695	0.304838	0.302969	0.331806	0.317194	0.319445	0.320688	0.329742	0.308526
648.083423	0.310076	0.318576	0.295785	0.315197	0.301922	0.300794	0.323968	0.310309	0.310065	0.319948	0.327246	0.306015	0.311152	0.321896	0.297557	0.316819	0.306669	0.305104	0.333070	0.319236	0.320975	0.322400	0.331498	0.310421
648.840290	0.312152	0.320889	0.298285	0.317640	0.304266	0.303163	0.325919	0.312207	0.311949	0.321985	0.329096	0.307780	0.313169	0.324034	0.299787	0.319243	0.309363	0.307433	0.335112	0.321198	0.323315	0.324688	0.333375	0.312822
649.597086	0.314227	0.323196	0.300850	0.319421	0.307062	0.305289	0.327724	0.314435	0.314241	0.324029	0.331221	0.310453	0.315626	0.326215	0.302112	0.320919	0.311631	0.309652	0.336860	0.323565	0.325320	0.326765	0.335123	0.314919
650.353810	0.316226	0.325065	0.303539	0.321764	0.309764	0.307361	0.329367	0.316872	0.316026	0.325897	0.332682	0.312407	0.317892	0.328210	0.304963	0.323331	0.313953	0.311808	0.339159	0.325924	0.327392	0.328902	0.337206	0.317536
651.110461	0.319038	0.327186	0.305902	0.324015	0.312052	0.309950	0.331289	0.319099	0.318101	0.328436	0.334583	0.314470	0.320490	0.330480	0.307703	0.325371	0.316756	0.314470	0.341033	0.327888	0.329746	0.330594	0.338524	0.319829
651.867041	0.321307	0.329111	0.308826	0.326228	0.314701	0.312638	0.333482	0.320999	0.320249	0.330299	0.336218	0.317024	0.322707	0.332758	0.310422	0.327839	0.319031	0.316905	0.342950	0.330426	0.331816	0.332875	0.340566	0.322342
652.623549	0.323542	0.331212	0.310946	0.328195	0.316919	0.314441	0.335186	0.323240	0.322387	0.332341	0.338014	0.319558	0.325151	0.334451	0.313054	0.329660	0.321490	0.319072	0.344944	0.332203	0.333416	0.334849	0.342453	0.324605
653.379984	0.326120	0.332962	0.313687	0.330138	0.319453	0.316960	0.336966	0.325104	0.324450	0.333966	0.339770	0.321151	0.327841	0.336748	0.315397	0.332148	0.323909	0.321587	0.346253	0.334262	0.335596	0.336769	0.343842	0.326506
654.136348	0.328077	0.335379	0.316086	0.331941	0.321732	0.319485	0.338769	0.326916	0.326558	0.335876	0.341595	0.323837	0.329702	0.338514	0.318152	0.334107	0.326281	0.323639	0.348145	0.336433	0.337568	0.339017	0.345433	0.329048
654.892639	0.330357	0.336759	0.318504	0.333844	0.323937	0.321448	0.340246	0.329198	0.328010	0.338048	0.342898	0.325991	0.331903	0.340354	0.320347	0.335771	0.328379	0.325946	0.349898	0.338280	0.339384	0.340863	0.347465	0.330980
655.648858	0.332537	0.339083	0.320862	0.336281	0.326338	0.323581	0.342035	0.331351	0.330355	0.339662	0.344492	0.327944	0.334283	0.342137	0.322308	0.337790	0.330967	0.328003	0.351557	0.340367	0.341198	0.342461	0.348720	0.332662
656.405005	0.334182	0.340474	0.322959	0.337738	0.328488	0.325971	0.343228	0.333170	0.331712	0.341566	0.345902	0.329868	0.335803	0.343715	0.324904	0.339462	0.332704	0.330506	0.352898	0.342722	0.343138	0.344364	0.349765	0.334933
657.161080	0.335934	0.342116	0.325535	0.339213	0.330684	0.327630	0.344396	0.334731	0.333755	0.342932	0.347154	0.331623	0.338065	0.345234	0.327363	0.341024	0.334637	0.332071	0.354201	0.344270	0.344270	0.345718	0.351529	0.336777
657.917082	0.338101	0.343140	0.327356	0.340666	0.332714	0.329756	0.345943	0.336670	0.335618	0.344294	0.348288	0.333369	0.339597	0.346837	0.329319	0.342888	0.336452	0.333598	0.355051	0.345881	0.345817	0.346919	0.352773	0.338399
658.673012	0.339362	0.344257	0.329053	0.342339	0.333903	0.331603	0.346964	0.338032	0.336383	0.345458	0.349498	0.334988	0.341314	0.348455	0.330961	0.343729	0.338478	0.335861	0.356059	0.347305	0.347673	0.348489	0.353568	0.339830
659.428870	0.340937	0.345597	0.331331	0.343683	0.335722	0.333143	0.348408	0.339381	0.337502	0.346625	0.350592	0.336517	0.342953	0.348963	0.333155	0.345520	0.340129	0.337501	0.356999	0.349120	0.348695	0.349275	0.354164	0.341580
660.184655	0.342763	0.346885	0.332851	0.344837	0.337576	0.334392	0.349515	0.341221	0.339612	0.348162	0.351142	0.337632	0.343989	0.350178	0.335062	0.346743	0.341703	0.339200	0.357795	0.350094	0.349372	0.350414	0.355335	0.342498
660.940368	0.343559	0.348277	0.334227	0.346196	0.339319	0.336263	0.349964	0.341761	0.340041	0.349030	0.351971	0.338938	0.345430	0.351039	0.336448	0.348039	0.343024	0.340423	0.358455	0.351238	0.350473	0.351724	0.355954	0.343913
661.696009	0.344924	0.348635	0.336095	0.347300	0.340371	0.337525	0.350534	0.342464	0.341174	0.349772	0.352622	0.340228	0.346593	0.351810	0.337956	0.349126	0.344542	0.341569	0.359259	0.351923	0.351338	0.352328	0.356365	0.345470
662.451577	0.346079	0.349941	0.337029	0.348213	0.341734	0.338579	0.350820	0.343634	0.342150	0.350369	0.352975	0.341288	0.347717	0.352391	0.339760	0.349703	0.345730	0.342788	0.359865	0.353233	0.352331	0.352884	0.356827	0.345855
663.207073	0.346950	0.350275	0.338741	0.348837	0.342375	0.339668	0.351514	0.345147	0.342534	0.350748	0.353362	0.341917	0.348642	0.353401	0.341111	0.350572	0.346868	0.344159	0.360166	0.353903	0.352951	0.353374	0.357161	0.346922
663.962496	0.347953	0.350992	0.339054	0.349301	0.343924	0.340976	0.352105	0.346096	0.343704	0.351294	0.353496	0.342774	0.349536	0.353604	0.342233	0.351238	0.347710	0.344928	0.360289	0.354705	0.353324	0.353791	0.357423	0.347759
664.717847	0.348353	0.350746	0.340853	0.350220	0.345084	0.341691	0.352169	0.346563	0.344148	0.351989	0.353718	0.343425	0.350373	0.354270	0.343121	0.351923	0.348416	0.345967	0.360789	0.355650	0.353765	0.354378	0.357620	0.348304
665.473125	0.349209	0.351245	0.341631	0.350613	0.345629	0.342150	0.352096	0.347168	0.343944	0.351691	0.354141	0.343950	0.351158	0.353909	0.344118	0.352650	0.349354	0.346923	0.360797	0.356389	0.354494	0.354539	0.357696	0.349075
666.228331	0.349142	0.351635	0.342387	0.350979	0.346319	0.343153	0.352306	0.347991	0.344952	0.351946	0.354084	0.344434	0.351356	0.353930	0.344837	0.352765	0.350326	0.347270	0.360899	0.356697	0.354538	0.355182	0.357776	0.349254
666.983464	0.349931	0.351560	0.342979	0.351240	0.346821	0.343837	0.352288	0.347829	0.345312	0.352093	0.353905	0.345242	0.352253	0.354455	0.345855	0.353214	0.350750	0.348003	0.360752	0.357150	0.354808	0.354927	0.357451	0.349525
667.738525	0.350433	0.351609	0.343514	0.351657	0.347333	0.344457	0.352476	0.348472	0.345221	0.352441	0.353714	0.345303	0.352230	0.354696	0.346486	0.353787	0.351192	0.348773	0.360449	0.357351	0.354922	0.354962	0.357870	0.349814
668.493512	0.350884	0.351658	0.344011	0.351617	0.347571	0.344283	0.352196	0.349020	0.345387	0.352264	0.353578	0.345162	0.352976	0.354625	0.346539	0.354207	0.351814	0.349172	0.360228	0.357801	0.354778	0.355121	0.357491	0.350021
669.248428	0.350746	0.351770	0.344563	0.351942	0.348002	0.345076	0.352224	0.349491	0.345359	0.352620	0.353332	0.345588	0.353127	0.354458	0.347448	0.354329	0.352230	0.349440	0.360288	0.358219	0.354874	0.354979	0.357386	0.349827
670.003270	0.351350	0.351460	0.344937	0.351881	0.348196	0.345220	0.352108	0.349081	0.345140	0.352061	0.353458	0.345615	0.353602	0.354156	0.347511	0.354387	0.352212	0.349854	0.359587	0.357883	0.354740	0.354533	0.357166	0.350012
670.758040	0.351297	0.351432	0.345399	0.352110	0.348816	0.345318	0.351892	0.348657	0.345190	0.351983	0.352777	0.345298	0.353365	0.353559	0.347562	0.354279	0.352281	0.350063	0.359637	0.358188	0.354718	0.354232	0.356634	0.349804
671.512737	0.351761	0.350493	0.345169	0.351671	0.348777	0.345246	0.351698	0.349266	0.344821	0.351283	0.352484	0.345249	0.353502	0.353800	0.348302	0.354116	0.352795	0.349821	0.359347	0.357906	0.354442	0.354300	0.355815	0.349991
672.267361	0.350992	0.350651	0.345436	0.351837	0.348979	0.345196	0.351077	0.349765	0.345081	0.351358	0.351750	0.345052	0.353703	0.352922	0.347617	0.354304	0.352490	0.350036	0.358539	0.358073	0.354091	0.353889	0.355722	0.349056
673.021912	0.351405	0.349983	0.345550	0.351681	0.348935	0.345467	0.350498	0.349718	0.344545	0.351203	0.351247	0.344747	0.353603	0.352787	0.348353	0.354479	0.352818	0.349711	0.358630	0.357920	0.353767	0.353596	0.355125	0.349525
673.776391	0.350734	0.349611	0.345178	0.351553	0.349091	0.345104	0.350427	0.349292	0.344140	0.350380	0.350745	0.344676	0.353308	0.352234	0.348172	0.353746	0.352389	0.350298	0.358036	0.357814	0.353486	0.352958	0.354381	0.348623
674.530797	0.350891	0.349035	0.345461	0.351203	0.348988	0.344912	0.349903	0.349022	0.343635	0.350040	0.350321	0.344238	0.353487	0.352206	0.347991	0.353523	0.352422	0.349516	0.357555	0.358009	0.353027	0.352529	0.353857	0.348298
675.285129	0.350399	0.348728	0.345277	0.350554	0.348703	0.344701	0.349333	0.348959	0.343235	0.349714	0.349935	0.343879	0.352927	0.351675	0.348076	0.353701	0.352352	0.349387	0.356970	0.357272	0.352075	0.352564	0.353583	0.348071
676.039389	0.350130	0.348659	0.345001	0.350371	0.348363	0.344609	0.348423	0.348791	0.343122	0.349110	0.349096	0.343559	0.352887	0.351142	0.348037	0.353079	0.352439	0.349002	0.356620	0.357134	0.351827	0.351937	0.353272	0.347529
676.793576	0.350110	0.347803	0.344720	0.350651	0.348442	0.344571	0.348482	0.348581	0.342244	0.349039	0.348847	0.343041	0.352230	0.349976	0.347479	0.352856	0.352232	0.348642	0.355912	0.356760	0.351270	0.351175	0.352578	0.347468
677.547690	0.350059	0.346946	0.344536	0.349987	0.348124	0.344204	0.347864	0.348058	0.341912	0.347935	0.348424	0.342517	0.351947	0.349745	0.347229	0.352342	0.351562	0.348695	0.355552	0.356599	0.351088	0.350544	0.351651	0.346972
678.301731	0.349486	0.346454	0.344263	0.349297	0.347678	0.343788	0.346942	0.347819	0.341188	0.347661	0.347586	0.341652	0.352002	0.348973	0.347101	0.352530	0.351226	0.348096	0.354350	0.356445	0.350481	0.350249	0.351175	0.345936
679.055699	0.349083	0.345969	0.343305	0.349046	0.347421	0.343056	0.346352	0.347139	0.340778	0.347286	0.346551	0.341316	0.351424	0.348228	0.346879	0.351967	0.351106	0.347779	0.353585	0.355844	0.349544	0.349694	0.350351	0.345554
679.809594	0.348385	0.344928	0.342894	0.348599	0.346878	0.342941	0.346075	0.346946	0.339917	0.346326	0.346023	0.341344	0.351256	0.348110	0.346249	0.351341	0.350629	0.347465	0.352973	0.355373	0.348763	0.349152	0.349734	0.344959
680.563415	0.348299	0.344286	0.342979	0.348098	0.346110	0.342486	0.345484	0.346467	0.339796	0.345730	0.345545	0.340366	0.350110	0.347307	0.346065	0.350368	0.350329	0.346690	0.352325	0.354614	0.347882	0.348222	0.348931	0.344217
681.317164	0.347561	0.343908	0.342320	0.347379	0.346014	0.341727	0.344309	0.346433	0.339327	0.345218	0.344517	0.339616	0.349853	0.346499	0.345361	0.349740	0.350053	0.346268	0.351692	0.354457	0.347013	0.347423	0.348156	0.343603
682.070840	0.347148	0.342827	0.341734	0.346854	0.345587	0.341522	0.343821	0.345493	0.338628	0.344448	0.343986	0.338947	0.349276	0.345458	0.344594	0.349389	0.349271	0.345576	0.350850	0.353806	0.346664	0.346789	0.347517	0.342679
682.824442	0.346648	0.341965	0.340726	0.346075	0.344733	0.341004	0.342910	0.344552	0.337913	0.343374	0.342939	0.338124	0.348719	0.344919	0.343971	0.348830	0.348472	0.345305	0.349798	0.352718	0.346418	0.346089	0.346527	0.342315
683.577971	0.345332	0.341322	0.340820	0.345749	0.344191	0.340516	0.341882	0.344268	0.336981	0.342531	0.341940	0.337839	0.347875	0.343849	0.343516	0.347941	0.347613	0.344688	0.349418	0.352292	0.345127	0.344818	0.345535	0.341555
684.331427	0.345154	0.340760	0.340581	0.344792	0.343633	0.339733	0.341252	0.343807	0.336224	0.341638	0.341632	0.336894	0.347245	0.342998	0.343209	0.347132	0.347061	0.343792	0.348233	0.351897	0.344325	0.344252	0.344905	0.340671
685.084809	0.344115	0.339974	0.339554	0.343955	0.343073	0.339292	0.340079	0.343243	0.335813	0.340865	0.340389	0.335842	0.346559	0.342105	0.342205	0.346831	0.346655	0.343734	0.346872	0.350843	0.343342	0.343255	0.344023	0.340079
685.838119	0.343502	0.338355	0.338699	0.343201	0.342136	0.338634	0.339668	0.342559	0.334536	0.339956	0.339868	0.335157	0.345768	0.341628	0.341817	0.345483	0.345495	0.342550	0.346095	0.349993	0.342925	0.342505	0.343083	0.339148
686.591355	0.342588	0.337884	0.338054	0.342828	0.341279	0.337605	0.338540	0.341853	0.333809	0.339001	0.338337	0.334810	0.344516	0.340156	0.340568	0.344796	0.345015	0.341907	0.345341	0.349110	0.342311	0.341443	0.342213	0.338198
687.344518	0.341547	0.336530	0.337485	0.341163	0.340674	0.337040	0.337499	0.340480	0.332713	0.338091	0.337760	0.333478	0.343945	0.339417	0.340433	0.343969	0.344240	0.341237	0.344419	0.348845	0.340326	0.340436	0.341245	0.337196
688.097607	0.340764	0.335555	0.336148	0.340357	0.339677	0.336126	0.336632	0.339524	0.331834	0.337362	0.336685	0.332730	0.342914	0.338180	0.339510	0.342999	0.343152	0.340001	0.343234	0.347383	0.339963	0.339529	0.340123	0.336329
688.850623	0.340005	0.334675	0.335864	0.339794	0.338939	0.335328	0.335382	0.338711	0.330933	0.335857	0.336117	0.332109	0.341903	0.336639	0.338436	0.342285	0.341975	0.339413	0.342188	0.346168	0.338585	0.338516	0.338678	0.335685
689.603565	0.339026	0.333403	0.334649	0.338721	0.338029	0.334736	0.333983	0.338018	0.330139	0.334962	0.334367	0.330878	0.340822	0.335795	0.337550	0.341000	0.341244	0.338737	0.340815	0.345018	0.337813	0.337282	0.337531	0.334564
690.356434	0.337480	0.332169	0.334049	0.337730	0.337152	0.333677	0.333704	0.336656	0.328984	0.333848	0.333158	0.329890	0.340058	0.334637	0.336893	0.340046	0.340441	0.337776	0.339229	0.344360	0.336581	0.336209	0.336523	0.333602
691.109230	0.336694	0.331567	0.332899	0.336897	0.336316	0.332910	0.332087	0.335744	0.328369	0.332666	0.332296	0.329128	0.338405	0.333470	0.335591	0.338869	0.339200	0.336637	0.338580	0.343577	0.335705	0.335260	0.335678	0.332119
691.861952	0.335614	0.329800	0.332046	0.335075	0.334873	0.331723	0.331694	0.334420	0.327083	0.331382	0.330895	0.328016	0.337608	0.332503	0.334927	0.337485	0.338259	0.335987	0.336931	0.342177	0.334644	0.333513	0.334394	0.331273
692.614601	0.334377	0.329236	0.330792	0.333875	0.333748	0.330638	0.330413	0.333385	0.326022	0.330275	0.329946	0.327209	0.336624	0.331019	0.333875	0.336545	0.337114	0.334474	0.335854	0.340762	0.333701	0.332494	0.333306	0.329753
693.367176	0.333233	0.327549	0.329844	0.332930	0.332810	0.329802	0.328138	0.332575	0.324932	0.328859	0.328794	0.325908	0.335629	0.329794	0.332851	0.335698	0.336397	0.333609	0.334764	0.339741	0.331958	0.331090	0.331766	0.329201
694.119677	0.332005	0.326617	0.329171	0.332014	0.331778	0.329012	0.327333	0.331806	0.323872	0.327895	0.327042	0.324476	0.333843	0.328601	0.331358	0.334160	0.334792	0.332521	0.333439	0.338353	0.331064	0.330219	0.330627	0.328226
694.872105	0.331110	0.325608	0.328229	0.330804	0.330042	0.327291	0.326346	0.330548	0.322736	0.326422	0.326267	0.323560	0.332804	0.327155	0.330581	0.332849	0.333355	0.331578	0.332289	0.337317	0.330478	0.328500	0.328909	0.326524
695.624459	0.329401	0.323655	0.326574	0.329274	0.329205	0.326409	0.324696	0.329356	0.321799	0.325413	0.324762	0.322416	0.331308	0.325654	0.329506	0.331862	0.332210	0.330168	0.330599	0.336194	0.328665	0.327196	0.327777	0.325489
696.376740	0.328230	0.322762	0.325175	0.327710	0.327669	0.324944	0.323641	0.328569	0.320571	0.324021	0.323661	0.321149	0.330249	0.324195	0.328126	0.330482	0.330715	0.329497	0.329406	0.334896	0.327519	0.325869	0.326492	0.324285
697.128947	0.326686	0.321269	0.324272	0.326640	0.326315	0.324050	0.321884	0.326713	0.319506	0.322310	0.322113	0.320095	0.328788	0.322815	0.326930	0.329195	0.329572	0.328110	0.328043	0.333361	0.326088	0.324860	0.325026	0.323114
697.881080	0.325466	0.319852	0.323238	0.325061	0.325196	0.322787	0.320707	0.325671	0.317993	0.321003	0.320928	0.318554	0.327383	0.321818	0.325720	0.327577	0.327738	0.326339	0.326784	0.331981	0.324638	0.322898	0.323535	0.321469
698.633139	0.324227	0.318052	0.321725	0.323888	0.323979	0.321649	0.319420	0.324302	0.316752	0.319565	0.319684	0.317217	0.326084	0.320441	0.324183	0.326305	0.326883	0.325483	0.324961	0.330515	0.323017	0.321880	0.322445	0.320235
699.385125	0.323044	0.317188	0.320542	0.322507	0.322512	0.320150	0.318004	0.322820	0.315677	0.317969	0.317921	0.315931	0.324323	0.318907	0.323181	0.324877	0.325013	0.324054	0.323603	0.328922	0.321914	0.319927	0.321010	0.318789
700.137036	0.321205	0.315512	0.318813	0.321354	0.320962	0.318467	0.316492	0.321087	0.314275	0.316994	0.316636	0.314636	0.323214	0.317409	0.321664	0.323640	0.323914	0.322908	0.321903	0.327752	0.320564	0.318529	0.319561	0.317340
700.888874	0.320139	0.314202	0.317827	0.320009	0.319625	0.317400	0.314867	0.320209	0.313201	0.315391	0.314979	0.313327	0.321280	0.315457	0.319954	0.321927	0.322102	0.321723	0.320486	0.326238	0.318982	0.317186	0.317940	0.315696
701.640638	0.318303	0.312994	0.316132	0.318257	0.318257	0.316267	0.313606	0.318712	0.311698	0.313536	0.313439	0.311943	0.320389	0.314087	0.318710	0.321003	0.320920	0.320428	0.318951	0.324472	0.317553	0.315718	0.316919	0.314077
702.392329	0.316726	0.310612	0.314732	0.317090	0.316497	0.314434	0.312165	0.317560	0.310134	0.312092	0.312447	0.310188	0.318210	0.312208	0.316943	0.319100	0.319301	0.318506	0.317485	0.323358	0.316044	0.313833	0.315284	0.312746
703.143945	0.315362	0.309225	0.313201	0.315120	0.314461	0.313127	0.310071	0.315978	0.308309	0.310857	0.311016	0.308907	0.316834	0.310953	0.315717	0.317610	0.317422	0.317171	0.316051	0.321495	0.314555	0.312562	0.313536	0.311120
703.895487	0.313378	0.307776	0.312265	0.314134	0.313307	0.311770	0.308614	0.314026	0.306811	0.308995	0.309271	0.307564	0.315408	0.309461	0.314275	0.316410	0.316115	0.315513	0.314215	0.319913	0.312978	0.311032	0.312044	0.309687
704.646956	0.312163	0.305864	0.310438	0.312352	0.311818	0.310583	0.307882	0.312823	0.305826	0.307403	0.308070	0.305442	0.314030	0.307736	0.312526	0.314520	0.313973	0.314010	0.312367	0.318574	0.311474	0.309452	0.310432	0.308089
705.398350	0.310306	0.304167	0.308794	0.310870	0.310046	0.308914	0.306378	0.311509	0.304340	0.305812	0.306479	0.304150	0.312056	0.306178	0.311079	0.312875	0.312371	0.312520	0.311049	0.316841	0.309680	0.307836	0.309057	0.306113
706.149670	0.309423	0.303094	0.307633	0.308957	0.308665	0.307308	0.304480	0.310009	0.302282	0.304029	0.304869	0.302553	0.310335	0.304351	0.309433	0.311416	0.310952	0.311228	0.309391	0.315081	0.307971	0.305679	0.307419	0.304874
706.900916	0.306947	0.301420	0.305674	0.307629	0.306740	0.305739	0.303286	0.308530	0.301549	0.302327	0.303336	0.300756	0.308696	0.302670	0.307839	0.309686	0.309273	0.309268	0.307860	0.313495	0.306653	0.304375	0.306014	0.302701
707.652089	0.305531	0.299738	0.303665	0.305705	0.305111	0.304217	0.301476	0.306855	0.299787	0.300434	0.301549	0.299400	0.307133	0.301086	0.306239	0.308228	0.307550	0.307868	0.306122	0.312033	0.304878	0.302065	0.304334	0.301475
708.403187	0.303856	0.297893	0.302357	0.304295	0.303420	0.302947	0.299827	0.305358	0.298429	0.299177	0.299536	0.297883	0.305204	0.298927	0.304358	0.306322	0.305865	0.306300	0.304178	0.310326	0.303169	0.300445	0.302467	0.299765
709.154211	0.302656	0.296088	0.300586	0.302665	0.301612	0.301123	0.297966	0.303553	0.296313	0.296969	0.298313	0.295882	0.303460	0.297203	0.302583	0.304817	0.303863	0.304401	0.302393	0.308575	0.301409	0.299096	0.301142	0.298159
709.905161	0.300367	0.294301	0.298661	0.300898	0.299993	0.299654	0.296369	0.301566	0.294856	0.295534	0.296782	0.294509	0.301682	0.295382	0.301214	0.303160	0.302163	0.303005	0.300342	0.306286	0.299783	0.296936	0.299299	0.295970
710.656036	0.298774	0.292715	0.296787	0.299009	0.298271	0.297928	0.294783	0.300310	0.293160	0.293601	0.295040	0.292530	0.299665	0.293324	0.299259	0.301402	0.300513	0.301607	0.298887	0.304914	0.297572	0.295294	0.297630	0.294320
711.406837	0.297254	0.290689	0.295600	0.297945	0.295942	0.295901	0.292437	0.298610	0.291645	0.291678	0.293327	0.291177	0.297730	0.291563	0.297343	0.299628	0.298383	0.299705	0.297079	0.303141	0.296209	0.293471	0.295647	0.292588
712.157565	0.295135	0.288767	0.293717	0.296018	0.294456	0.294621	0.290934	0.296638	0.289726	0.290313	0.291333	0.288835	0.295640	0.289507	0.295639	0.297497	0.296619	0.298165	0.294842	0.301318	0.294453	0.291455	0.293528	0.290794
712.908217	0.293308	0.287022	0.292126	0.294044	0.292684	0.292630	0.289362	0.295128	0.288243	0.288085	0.289519	0.287569	0.294462	0.288158	0.294242	0.296069	0.294661	0.296163	0.293191	0.299723	0.292426	0.289566	0.291627	0.288730
713.658796	0.291447	0.285249	0.289947	0.292238	0.290640	0.291407	0.287800	0.293433	0.286483	0.286285	0.287788	0.285811	0.292180	0.285813	0.291975	0.294414	0.292903	0.294820	0.291224	0.297496	0.290611	0.287569	0.289765	0.287123
714.409300	0.289541	0.282640	0.288540	0.290892	0.288677	0.289655	0.286122	0.291626	0.285000	0.284546	0.286497	0.283541	0.290238	0.283782	0.290490	0.292070	0.290899	0.292869	0.289386	0.295269	0.288444	0.285022	0.288140	0.284926
715.159730	0.287535	0.280612	0.286682	0.288411	0.287088	0.287604	0.284164	0.290221	0.283287	0.282335	0.284138	0.281882	0.288657	0.282315	0.288425	0.290201	0.289093	0.291075	0.287026	0.293755	0.287120	0.283289	0.286108	0.283078
715.910086	0.285678	0.279004	0.284736	0.286957	0.284769	0.286206	0.281843	0.288126	0.281465	0.280237	0.282311	0.280371	0.286600	0.280210	0.286760	0.288358	0.286805	0.289488	0.285106	0.291824	0.285475	0.281574	0.284693	0.281537
716.660367	0.283651	0.277274	0.283005	0.284785	0.282815	0.284378	0.280149	0.286091	0.279493	0.278518	0.280803	0.278568	0.284775	0.277875	0.284843	0.286396	0.285161	0.287435	0.282881	0.289421	0.283400	0.279243	0.282318	0.279209
717.410573	0.282116	0.275077	0.281364	0.282996	0.281126	0.282389	0.278067	0.284894	0.277694	0.276416	0.278809	0.276550	0.282505	0.276489	0.283356	0.284321	0.283091	0.285800	0.281002	0.287245	0.280959	0.277498	0.280144	0.277709
718.160705	0.279651	0.273137	0.279262	0.281255	0.279152	0.280834	0.276212	0.282628	0.276261	0.274345	0.276748	0.274694	0.280301	0.273993	0.280989	0.282429	0.280876	0.284254	0.278962	0.285361	0.279152	0.275301	0.278480	0.275009
718.910763	0.277712	0.270749	0.278259	0.278816	0.277173	0.278800	0.273749	0.280328	0.274289	0.272468	0.274411	0.272881	0.278151	0.271872	0.279672	0.280833	0.278825	0.282224	0.276344	0.283673	0.277116	0.272735	0.276043	0.274107
719.660746	0.275687	0.268812	0.276048	0.276839	0.275004	0.277212	0.271733	0.278876	0.272515	0.270020	0.272887	0.271114	0.275733	0.269727	0.277608	0.278414	0.276715	0.280455	0.274208	0.281443	0.274964	0.270659	0.274207	0.271772
720.410655	0.273226	0.266944	0.274313	0.274855	0.272628	0.275393	0.269755	0.276728	0.270455	0.268040	0.270369	0.269482	0.273781	0.267366	0.276199	0.276284	0.275097	0.278609	0.271789	0.279024	0.273254	0.268584	0.271890	0.270199
721.160489	0.270891	0.264215	0.272760	0.272559	0.271009	0.273726	0.267624	0.274311	0.268542	0.266022	0.268104	0.267562	0.271681	0.265223	0.273925	0.274074	0.272292	0.276949	0.269442	0.276975	0.271364	0.266325	0.269939	0.267975
721.910248	0.268879	0.262183	0.270531	0.270450	0.268886	0.272153	0.265577	0.272309	0.267260	0.263504	0.265848	0.265788	0.269634	0.262716	0.272399	0.271559	0.270805	0.274450	0.267088	0.274512	0.269044	0.264188	0.267042	0.266030
722.659933	0.266897	0.260307	0.268919	0.268340	0.266260	0.270036	0.262989	0.270317	0.265005	0.261189	0.263964	0.263792	0.266980	0.260554	0.270460	0.269365	0.268454	0.272685	0.265117	0.272280	0.267478	0.261559	0.265041	0.264012
723.409543	0.264644	0.258103	0.266794	0.265779	0.264350	0.268124	0.260629	0.268101	0.263216	0.259232	0.261623	0.262383	0.264819	0.258456	0.268415	0.266884	0.265612	0.271129	0.262364	0.270102	0.265223	0.259399	0.263023	0.262093
724.159079	0.262073	0.255569	0.265191	0.263442	0.262251	0.266380	0.258526	0.266229	0.261763	0.256734	0.259538	0.259715	0.262615	0.256051	0.266759	0.264857	0.263328	0.269213	0.260097	0.267473	0.263173	0.256978	0.260269	0.260202
724.908539	0.259835	0.253324	0.262987	0.261564	0.259655	0.264607	0.256203	0.263861	0.259977	0.254395	0.257230	0.258050	0.260095	0.253803	0.264860	0.262253	0.261816	0.267332	0.257131	0.264843	0.261101	0.254582	0.257501	0.257900
725.657925	0.257527	0.251350	0.261538	0.258826	0.257799	0.262842	0.253572	0.261393	0.257650	0.251813	0.254647	0.256355	0.257678	0.251290	0.263123	0.260145	0.259210	0.265383	0.254511	0.262500	0.259171	0.251995	0.255508	0.256111
726.407237	0.254985	0.248864	0.260011	0.256316	0.255194	0.260725	0.250992	0.259367	0.256009	0.249429	0.252280	0.254607	0.255199	0.248967	0.260993	0.257812	0.256795	0.263298	0.252124	0.260286	0.256852	0.249557	0.252848	0.254085
727.156473	0.252660	0.246469	0.257752	0.254412	0.253559	0.259227	0.248961	0.257017	0.253760	0.247072	0.250393	0.252516	0.253027	0.246774	0.259347	0.255439	0.254139	0.261598	0.249901	0.257371	0.254616	0.247133	0.250232	0.252283
727.905635	0.250547	0.244230	0.256097	0.251528	0.251087	0.257386	0.246801	0.254508	0.251884	0.244513	0.247421	0.250657	0.250507	0.244210	0.257546	0.252282	0.251839	0.259945	0.246881	0.255349	0.252932	0.244733	0.248040	0.250315
728.654721	0.248067	0.241946	0.254472	0.249347	0.248904	0.255338	0.243742	0.252038	0.250162	0.242178	0.244868	0.248919	0.247840	0.241935	0.255779	0.249909	0.249501	0.257566	0.244671	0.252369	0.250755	0.242079	0.245099	0.248424
729.403733	0.245762	0.239534	0.252640	0.246727	0.246748	0.253274	0.241524	0.249759	0.248569	0.240078	0.242853	0.247567	0.245822	0.239697	0.253574	0.247690	0.247313	0.255883	0.242109	0.250292	0.248932	0.239973	0.243274	0.246394
730.152670	0.243162	0.237611	0.250909	0.243935	0.244126	0.251400	0.238959	0.247379	0.246330	0.237330	0.240583	0.245398	0.243012	0.237417	0.251852	0.245333	0.244741	0.253944	0.239199	0.247329	0.246888	0.237757	0.240539	0.244646
730.901532	0.240460	0.234876	0.249106	0.241586	0.241716	0.249252	0.237042	0.244912	0.244969	0.235238	0.237977	0.243786	0.240877	0.234789	0.250350	0.242544	0.242392	0.251690	0.237011	0.245018	0.245304	0.235094	0.237640	0.242745
731.650319	0.238612	0.232832	0.247072	0.238976	0.239621	0.247735	0.234334	0.242939	0.243067	0.233113	0.235352	0.241834	0.238668	0.232773	0.248080	0.240051	0.240339	0.250117	0.234175	0.242128	0.243090	0.233013	0.235611	0.240858
732.399031	0.235855	0.230735	0.245097	0.236736	0.237256	0.246250	0.231783	0.240090	0.241113	0.230433	0.233044	0.240192	0.236544	0.230718	0.246460	0.237752	0.238186	0.247693	0.231853	0.240030	0.241107	0.230332	0.232789	0.239456
733.147668	0.233666	0.228431	0.243505	0.234523	0.235000	0.244299	0.229752	0.237879	0.239467	0.228050	0.231010	0.238785	0.233758	0.228279	0.244754	0.235124	0.235895	0.246340	0.229543	0.237116	0.239301	0.228291	0.230535	0.237655
733.896230	0.231163	0.226583	0.242190	0.232000	0.232982	0.242561	0.227385	0.235684	0.238220	0.225854	0.228548	0.237278	0.231533	0.226224	0.243404	0.232533	0.233445	0.244876	0.227234	0.234999	0.237566	0.226309	0.228404	0.235868
734.644717	0.228900	0.224880	0.240605	0.229560	0.230938	0.240772	0.224960	0.233112	0.236036	0.223579	0.226417	0.235671	0.229355	0.224293	0.241778	0.230921	0.231689	0.242898	0.225044	0.232878	0.236317	0.224031	0.226421	0.234711
735.393129	0.227127	0.222536	0.238728	0.227391	0.228865	0.239398	0.222711	0.231081	0.234795	0.221547	0.224482	0.234204	0.227056	0.222131	0.240137	0.228551	0.228968	0.241131	0.222844	0.230346	0.234821	0.222099	0.224318	0.233331
736.141466	0.225025	0.220734	0.237398	0.225358	0.226785	0.237909	0.221029	0.228717	0.233452	0.219903	0.222629	0.232741	0.224921	0.220812	0.238206	0.226093	0.227269	0.239946	0.221128	0.228400	0.232953	0.220040	0.221946	0.231933
736.889727	0.222869	0.218756	0.236355	0.222840	0.224912	0.236596	0.218957	0.226973	0.231815	0.218089	0.220376	0.231783	0.222885	0.218700	0.237266	0.224023	0.225507	0.238020	0.218602	0.226488	0.231560	0.218392	0.220101	0.230649
737.637913	0.221071	0.217395	0.235178	0.221085	0.223011	0.234743	0.217375	0.224760	0.230708	0.216380	0.218669	0.230313	0.221391	0.216961	0.236020	0.221699	0.223267	0.236318	0.216682	0.224364	0.230634	0.216566	0.218082	0.229607
738.386024	0.218888	0.215845	0.233892	0.219121	0.221618	0.233437	0.215140	0.222862	0.229385	0.214617	0.217062	0.229172	0.219252	0.215574	0.234327	0.219931	0.221893	0.235266	0.215411	0.222841	0.229492	0.214876	0.216464	0.228583
739.134060	0.217150	0.214099	0.232762	0.217319	0.219750	0.232104	0.213350	0.221157	0.228412	0.213140	0.215174	0.228319	0.217511	0.213820	0.233705	0.218342	0.220100	0.233878	0.213630	0.220822	0.228455	0.213225	0.215101	0.227158
739.882021	0.215847	0.213069	0.231378	0.215556	0.218292	0.230609	0.212182	0.219048	0.227051	0.211309	0.213859	0.226932	0.216052	0.212709	0.232588	0.216300	0.218691	0.232828	0.212023	0.218774	0.227246	0.212157	0.213469	0.226292
740.629906	0.214055	0.211717	0.230782	0.213894	0.216938	0.230313	0.210349	0.217865	0.226472	0.210396	0.212294	0.226395	0.214650	0.211575	0.231390	0.215421	0.217392	0.231667	0.210948	0.217350	0.226550	0.210555	0.212137	0.225648
741.377716	0.212375	0.210947	0.229537	0.212818	0.215303	0.229381	0.209240	0.215724	0.225613	0.208826	0.210923	0.225646	0.213290	0.210467	0.230722	0.213219	0.215957	0.230696	0.209674	0.215621	0.225910	0.209340	0.210706	0.224852
742.125451	0.211299	0.209559	0.229017	0.210983	0.214342	0.228597	0.207945	0.214284	0.224904	0.207679	0.209646	0.224848	0.211609	0.209502	0.229500	0.211944	0.214494	0.229606	0.208240	0.213866	0.225035	0.208037	0.209423	0.224377
742.873110	0.210176	0.208810	0.228313	0.209645	0.213030	0.227761	0.206580	0.213199	0.223866	0.207005	0.209034	0.224302	0.210538	0.208700	0.229136	0.210948	0.213212	0.229048	0.207536	0.213343	0.224394	0.207304	0.208707	0.223935
743.620694	0.208947	0.208216	0.227706	0.208505	0.211569	0.227178	0.205612	0.211768	0.223561	0.205742	0.207568	0.223763	0.209520	0.207547	0.228519	0.209556	0.212252	0.228374	0.206808	0.211831	0.224282	0.206618	0.207623	0.223682
744.368202	0.207842	0.207271	0.226797	0.207341	0.210857	0.226612	0.204586	0.210853	0.223149	0.205302	0.207034	0.223709	0.208744	0.207046	0.227932	0.208545	0.211350	0.227387	0.206065	0.210997	0.223693	0.206219	0.206768	0.223063
745.115635	0.206952	0.206644	0.226636	0.206721	0.210059	0.225603	0.203732	0.209882	0.222865	0.203924	0.206189	0.223380	0.207930	0.206466	0.227599	0.207479	0.210263	0.226843	0.205345	0.210263	0.223527	0.205139	0.206110	0.222833
745.862993	0.206222	0.206127	0.226451	0.205519	0.209111	0.225058	0.202623	0.208764	0.222280	0.203586	0.205053	0.222836	0.206775	0.205610	0.227045	0.206739	0.209635	0.226373	0.204299	0.208984	0.223218	0.204503	0.205745	0.223076
746.610275	0.205079	0.205370	0.226080	0.204511	0.208503	0.224752	0.202450	0.207967	0.222037	0.203077	0.204864	0.223166	0.205830	0.205104	0.226891	0.205915	0.208436	0.226125	0.204151	0.208341	0.223235	0.203787	0.204763	0.223032
747.357481	0.204499	0.205239	0.225797	0.204040	0.207605	0.224299	0.202079	0.206897	0.221972	0.202414	0.204230	0.222711	0.205460	0.204664	0.226686	0.205052	0.208354	0.226022	0.203582	0.207714	0.223239	0.203452	0.204191	0.223068
748.104612	0.203432	0.204892	0.225449	0.203316	0.207026	0.224398	0.201085	0.206033	0.221564	0.201965	0.203635	0.222649	0.204524	0.204147	0.226265	0.204527	0.207370	0.225788	0.203081	0.207171	0.223025	0.203130	0.203809	0.223093
748.851667	0.203290	0.204485	0.225795	0.202649	0.206524	0.224158	0.200936	0.205251	0.221721	0.201409	0.203391	0.222772	0.204274	0.204195	0.226231	0.203704	0.206911	0.225459	0.202720	0.206378	0.223591	0.202664	0.203288	0.223242
749.598647	0.202776	0.204290	0.225709	0.201862	0.205765	0.224243	0.200119	0.204717	0.221901	0.201085	0.202754	0.222619	0.203290	0.203937	0.226126	0.203448	0.206149	0.225397	0.202456	0.206061	0.223400	0.202307	0.203111	0.223182
750.345551	0.202274	0.203458	0.225413	0.201713	0.205208	0.224179	0.199965	0.204169	0.221502	0.200361	0.202144	0.222781	0.202609	0.203607	0.225698	0.202504	0.205922	0.225277	0.201993	0.205675	0.223729	0.201887	0.202594	0.223094
751.092379	0.201147	0.203861	0.225235	0.201104	0.205213	0.224093	0.199287	0.203653	0.222004	0.199991	0.202159	0.222873	0.202458	0.202913	0.225994	0.201946	0.204666	0.225337	0.201506	0.204704	0.223611	0.201347	0.202497	0.223156
751.839132	0.200815	0.203332	0.225330	0.200251	0.204315	0.223762	0.199238	0.202684	0.221927	0.199327	0.201776	0.222537	0.201692	0.202549	0.225670	0.201398	0.204523	0.225160	0.201308	0.204379	0.223736	0.201290	0.201901	0.223505
752.585809	0.200423	0.202757	0.224939	0.199520	0.203967	0.223767	0.198653	0.202408	0.221658	0.198849	0.201083	0.222652	0.201000	0.202148	0.225743	0.200858	0.203838	0.224710	0.200602	0.203932	0.224036	0.200558	0.201535	0.223307
753.332410	0.199677	0.202364	0.224832	0.199046	0.203031	0.223884	0.197892	0.201969	0.221595	0.198354	0.201040	0.222486	0.200325	0.201887	0.225352	0.200382	0.203585	0.225451	0.200610	0.203386	0.224058	0.200092	0.201221	0.223526
754.078935	0.199025	0.201933	0.224871	0.198814	0.202627	0.223736	0.197403	0.201096	0.221817	0.197848	0.200101	0.222541	0.199897	0.201139	0.225096	0.199850	0.202476	0.224769	0.200004	0.202966	0.223827	0.199655	0.200724	0.223163
754.825385	0.198072	0.200911	0.224636	0.198175	0.201858	0.223383	0.196684	0.200896	0.221544	0.197110	0.199634	0.222554	0.199309	0.200619	0.225252	0.199024	0.201915	0.225001	0.199455	0.202290	0.223881	0.199301	0.200019	0.223442
755.571758	0.197492	0.200763	0.224608	0.197240	0.201159	0.223473	0.196156	0.200238	0.221421	0.196703	0.199000	0.222301	0.198737	0.199799	0.224989	0.198531	0.201356	0.224577	0.198951	0.201394	0.223631	0.198615	0.199505	0.222652
756.318056	0.196556	0.199335	0.224153	0.196072	0.200412	0.222781	0.195358	0.199006	0.221028	0.195752	0.198134	0.221839	0.197267	0.198952	0.224487	0.197706	0.199987	0.224366	0.197925	0.200680	0.223397	0.197482	0.198684	0.222383
757.064278	0.195747	0.198797	0.223916	0.195536	0.199522	0.222589	0.194635	0.198499	0.220954	0.195276	0.197488	0.221558	0.196800	0.198106	0.224127	0.196721	0.199374	0.223653	0.197011	0.199864	0.222908	0.196981	0.197746	0.221895
757.810424	0.194508	0.198123	0.223387	0.194553	0.198400	0.222133	0.194038	0.197518	0.220347	0.193735	0.196982	0.220879	0.195646	0.197477	0.223884	0.195791	0.198600	0.223444	0.196408	0.198748	0.222435	0.195690	0.196892	0.221838
758.556494	0.193089	0.196746	0.222821	0.193309	0.197056	0.221825	0.192335	0.196430	0.220192	0.192847	0.195393	0.220445	0.194295	0.196060	0.223138	0.194796	0.197221	0.222719	0.194892	0.197745	0.221962	0.194247	0.195869	0.221377
759.302488	0.192107	0.195643	0.222093	0.192111	0.195963	0.221224	0.191583	0.195342	0.219356	0.191790	0.194779	0.220183	0.193286	0.194705	0.222083	0.193544	0.196069	0.222146	0.194100	0.196627	0.221276	0.193011	0.194456	0.220071
760.048406	0.190455	0.194306	0.221132	0.190965	0.194549	0.220172	0.190042	0.193940	0.218802	0.190120	0.193291	0.218712	0.191954	0.193410	0.221846	0.192641	0.194566	0.221199	0.192662	0.195433	0.220365	0.191879	0.193609	0.219214
760.794248	0.189163	0.192717	0.220200	0.189825	0.193063	0.219421	0.188855	0.192559	0.217941	0.188800	0.192273	0.218137	0.190430	0.191903	0.220551	0.191220	0.193258	0.220620	0.191032	0.193877	0.219267	0.190447	0.191958	0.218090
761.540013	0.187503	0.191228	0.219212	0.188199	0.191689	0.218576	0.187407	0.191485	0.216862	0.187034	0.190508	0.216901	0.188939	0.190533	0.219504	0.189500	0.191472	0.219744	0.189778	0.192508	0.218448	0.188846	0.190551	0.217106
762.285703	0.185504	0.188980	0.217887	0.186469	0.190096	0.217602	0.185516	0.189846	0.215601	0.185473	0.188955	0.215627	0.186934	0.188582	0.218190	0.187837	0.190006	0.218511	0.187740	0.190644	0.216838	0.186686	0.188680	0.215837
763.031317	0.183520	0.187336	0.217177	0.184630	0.187796	0.216376	0.183958	0.188238	0.213995	0.183276	0.187103	0.214092	0.185019	0.186510	0.217005	0.186148	0.187457	0.216866	0.186077	0.188868	0.215540	0.184742	0.186783	0.214137
763.776854	0.182014	0.185234	0.214929	0.182619	0.186065	0.214764	0.181904	0.186294	0.212678	0.181432	0.185375	0.212594	0.183208	0.184461	0.215479	0.183841	0.185948	0.216185	0.183777	0.186925	0.213804	0.182705	0.184425	0.212306
764.522316	0.179512	0.183181	0.213733	0.180725	0.183817	0.213358	0.179427	0.184518	0.211004	0.179079	0.183001	0.210859	0.180967	0.182058	0.213346	0.182264	0.183724	0.214156	0.181619	0.184774	0.211841	0.180633	0.182711	0.210578
765.267701	0.177586	0.180785	0.211882	0.178234	0.181829	0.211644	0.177629	0.182060	0.209046	0.176713	0.181106	0.208612	0.178597	0.179785	0.211802	0.180077	0.181574	0.212468	0.179035	0.182578	0.210180	0.177779	0.180342	0.208744
766.013010	0.174931	0.177819	0.210016	0.175813	0.179264	0.209937	0.175097	0.180151	0.207317	0.174479	0.178540	0.206898	0.176162	0.177252	0.209908	0.177764	0.179250	0.210462	0.176613	0.179788	0.207741	0.175212	0.177853	0.206258
766.758242	0.172633	0.175087	0.208011	0.173514	0.176964	0.207912	0.172403	0.177618	0.205324	0.171556	0.176082	0.204750	0.173167	0.174592	0.207885	0.175100	0.176561	0.208858	0.173860	0.177740	0.205566	0.172730	0.175422	0.204002
767.503399	0.169689	0.172464	0.205231	0.171644	0.174086	0.205537	0.170017	0.175523	0.202975	0.168861	0.173659	0.202028	0.171045	0.171500	0.205810	0.172626	0.173674	0.206472	0.170892	0.175186	0.203213	0.169756	0.172565	0.201967
768.248479	0.166575	0.169264	0.203280	0.168543	0.171428	0.203400	0.166973	0.172767	0.200618	0.165664	0.170802	0.199559	0.168096	0.168541	0.203571	0.170200	0.171114	0.203819	0.168127	0.172293	0.200436	0.166993	0.169687	0.198853
768.993482	0.164364	0.166577	0.200836	0.165831	0.168565	0.201195	0.164306	0.170466	0.198018	0.163180	0.167823	0.197141	0.165262	0.165627	0.200637	0.167294	0.168075	0.201945	0.165124	0.169740	0.197821	0.163291	0.166983	0.195802
769.738410	0.161588	0.163319	0.198062	0.163128	0.165446	0.198349	0.161284	0.167620	0.195320	0.159852	0.164774	0.194103	0.162297	0.162446	0.198434	0.164701	0.165324	0.198828	0.162010	0.166643	0.195063	0.160645	0.163252	0.193069
770.483260	0.158146	0.160196	0.195440	0.160088	0.162470	0.195648	0.158261	0.165019	0.192373	0.156706	0.161855	0.191174	0.159258	0.159205	0.195076	0.161637	0.162096	0.196332	0.158441	0.163402	0.191771	0.157313	0.160443	0.189889
771.228035	0.155185	0.156969	0.192199	0.157250	0.159348	0.192375	0.155211	0.161613	0.189274	0.153287	0.158817	0.188190	0.156068	0.155806	0.192237	0.158817	0.159053	0.193586	0.155269	0.160598	0.188613	0.153849	0.157228	0.186581
771.972733	0.152225	0.153310	0.189252	0.154375	0.156440	0.189985	0.152009	0.158670	0.186234	0.150034	0.155426	0.185017	0.153069	0.152028	0.189060	0.155702	0.155847	0.190672	0.152043	0.157662	0.184979	0.150527	0.153901	0.183326
772.717355	0.148834	0.149821	0.186183	0.151217	0.153398	0.186744	0.148516	0.155728	0.183176	0.146957	0.152165	0.181705	0.149944	0.148814	0.186270	0.152740	0.152603	0.187486	0.148706	0.154386	0.181585	0.147147	0.150235	0.179815
773.461900	0.145977	0.146245	0.183190	0.147811	0.149958	0.183607	0.145207	0.152907	0.179649	0.143129	0.148865	0.178343	0.146505	0.145287	0.182737	0.149439	0.149598	0.184123	0.145267	0.151211	0.178110	0.143559	0.147067	0.176201
774.206368	0.142567	0.142803	0.179541	0.144487	0.146715	0.180501	0.142042	0.149706	0.176396	0.139998	0.145563	0.175037	0.143312	0.141426	0.179493	0.146257	0.146265	0.181235	0.141615	0.147555	0.174521	0.139880	0.143311	0.172568
774.950760	0.139485	0.139041	0.176021	0.141755	0.143778	0.176967	0.138993	0.146912	0.173027	0.136638	0.142141	0.171102	0.140183	0.138125	0.175843	0.142901	0.142845	0.177788	0.138016	0.144767	0.170663	0.136413	0.140164	0.169018
775.695075	0.136096	0.135488	0.172418	0.138476	0.140319	0.173897	0.135432	0.143928	0.169303	0.132921	0.138530	0.167442	0.137009	0.134399	0.172328	0.139922	0.139985	0.174310	0.134406	0.141359	0.166665	0.132881	0.136520	0.165030
776.439314	0.132848	0.132079	0.169224	0.135166	0.137233	0.170187	0.131696	0.140599	0.165273	0.129823	0.135272	0.163678	0.133878	0.130970	0.168803	0.137049	0.136390	0.170853	0.131112	0.138038	0.162636	0.129517	0.133122	0.161055
777.183476	0.129976	0.128581	0.165575	0.132078	0.133946	0.166840	0.128507	0.137389	0.161583	0.126450	0.131759	0.159915	0.130568	0.127734	0.165411	0.133869	0.133411	0.167056	0.127425	0.134629	0.158960	0.125996	0.129628	0.156706
777.927562	0.127221	0.125071	0.161886	0.129343	0.131051	0.163196	0.125287	0.134795	0.157863	0.123233	0.128536	0.155748	0.127792	0.123959	0.161499	0.130628	0.130315	0.163353	0.124018	0.131833	0.154774	0.122358	0.125790	0.152971
778.671570	0.123952	0.121458	0.158274	0.126353	0.128110	0.159508	0.122336	0.131490	0.154028	0.119843	0.125266	0.152065	0.124439	0.120657	0.157657	0.127616	0.127266	0.159815	0.120817	0.128527	0.150917	0.119266	0.122655	0.148724
779.415502	0.120908	0.118221	0.154404	0.123305	0.125035	0.155822	0.119186	0.128744	0.150648	0.116749	0.121803	0.148454	0.121676	0.117242	0.154067	0.124947	0.124205	0.156450	0.117345	0.125605	0.146875	0.115883	0.119196	0.144908
780.159357	0.118400	0.115080	0.150485	0.120568	0.122114	0.152059	0.116202	0.125982	0.146579	0.113408	0.118855	0.144468	0.118672	0.114135	0.150313	0.122005	0.121204	0.152337	0.114025	0.122828	0.142691	0.112886	0.116051	0.141034
780.903136	0.115508	0.111803	0.147036	0.117775	0.119072	0.148136	0.113085	0.123050	0.142435	0.110708	0.115570	0.140540	0.115920	0.111017	0.146656	0.119010	0.118394	0.148919	0.111159	0.119837	0.138625	0.109688	0.113041	0.137044
781.646837	0.112970	0.108904	0.143333	0.115051	0.116214	0.144618	0.110081	0.120419	0.138767	0.107564	0.112546	0.136543	0.113326	0.107624	0.142915	0.116468	0.115691	0.145047	0.107751	0.117018	0.134414	0.106465	0.109947	0.132801
782.390462	0.110326	0.105937	0.139312	0.112756	0.113573	0.141080	0.107402	0.117939	0.134767	0.104617	0.109559	0.132493	0.110663	0.104517	0.139154	0.113814	0.112974	0.141286	0.105108	0.114145	0.130549	0.103508	0.106989	0.129101
783.134010	0.108127	0.102806	0.135975	0.109942	0.110941	0.137039	0.104646	0.115194	0.131104	0.102154	0.106704	0.129003	0.108111	0.101964	0.135585	0.111253	0.110340	0.137808	0.102307	0.111679	0.126880	0.100725	0.104267	0.125039
783.877481	0.105652	0.100201	0.132123	0.107916	0.108656	0.133746	0.102309	0.112820	0.127180	0.099362	0.104138	0.124905	0.105527	0.099282	0.131941	0.108943	0.107920	0.133929	0.099468	0.108976	0.122477	0.097958	0.101517	0.120897
784.620875	0.103444	0.097420	0.128741	0.105535	0.106408	0.130033	0.099714	0.110516	0.123055	0.096971	0.101392	0.121182	0.103130	0.096913	0.128323	0.106574	0.105593	0.130204	0.096921	0.106760	0.118868	0.095545	0.098976	0.117299
785.364192	0.101315	0.094988	0.124740	0.103464	0.104116	0.126365	0.097431	0.107967	0.119460	0.094681	0.099063	0.117433	0.101098	0.094000	0.124476	0.104198	0.103129	0.126727	0.094231	0.104229	0.115300	0.092966	0.096171	0.113593
786.107433	0.099218	0.092647	0.121153	0.101611	0.101829	0.122603	0.095044	0.105980	0.116074	0.092465	0.096342	0.113840	0.099075	0.091479	0.120899	0.102174	0.101345	0.123262	0.092074	0.101846	0.111377	0.090660	0.093883	0.109656
786.850596	0.097333	0.090040	0.117456	0.099303	0.099295	0.119376	0.092851	0.103969	0.112592	0.090106	0.094034	0.110035	0.096942	0.089196	0.117430	0.100056	0.098933	0.119640	0.089724	0.099857	0.107498	0.088552	0.091850	0.105967
787.593682	0.095579	0.087923	0.113717	0.097403	0.097421	0.115741	0.090686	0.101824	0.108629	0.088093	0.091845	0.106437	0.095134	0.087078	0.113879	0.098095	0.097191	0.116212	0.087483	0.097523	0.103976	0.086353	0.089337	0.102526
788.336691	0.093693	0.085950	0.110429	0.095581	0.095584	0.111974	0.088853	0.099969	0.105182	0.086188	0.090038	0.103028	0.093253	0.085030	0.110384	0.096230	0.095034	0.112800	0.085297	0.095554	0.100221	0.084554	0.087287	0.098832
789.079623	0.091842	0.083733	0.106707	0.093956	0.093850	0.108581	0.087246	0.098299	0.101496	0.084519	0.087706	0.099518	0.091345	0.083090	0.107080	0.094475	0.093558	0.108988	0.083539	0.093852	0.096576	0.082577	0.085279	0.095360
789.822478	0.090360	0.081949	0.103569	0.092111	0.092068	0.105173	0.085311	0.096239	0.098128	0.082635	0.086019	0.096101	0.089905	0.081248	0.103503	0.092843	0.091767	0.105885	0.081631	0.092020	0.093006	0.080663	0.083672	0.092039
790.565255	0.088849	0.080073	0.100231	0.090660	0.090332	0.101792	0.083483	0.094404	0.094943	0.081110	0.083809	0.092671	0.088181	0.079600	0.100068	0.090946	0.089924	0.102430	0.079762	0.090144	0.089636	0.078977	0.081576	0.088731
791.307956	0.087428	0.077991	0.096508	0.089303	0.088662	0.098654	0.081964	0.092994	0.091494	0.079296	0.082241	0.089323	0.086722	0.077708	0.096736	0.089415	0.088132	0.099097	0.078300	0.088484	0.086508	0.077241	0.079786	0.085372
792.050579	0.086165	0.076481	0.093350	0.087613	0.087149	0.095532	0.080391	0.091202	0.088294	0.077759	0.080494	0.086111	0.085096	0.075960	0.093522	0.087986	0.086764	0.095923	0.076441	0.086733	0.083420	0.075576	0.078048	0.082233
792.793126	0.084524	0.074757	0.090168	0.086222	0.085497	0.091897	0.079057	0.089732	0.085169	0.076484	0.078994	0.082659	0.083709	0.074617	0.090241	0.086219	0.085366	0.092560	0.075011	0.085107	0.080092	0.074260	0.076618	0.079050
793.535594	0.083252	0.073193	0.086968	0.084693	0.083743	0.088892	0.077750	0.087934	0.082127	0.075260	0.077319	0.079956	0.082338	0.073042	0.087064	0.085109	0.083702	0.089595	0.073699	0.083578	0.076945	0.072754	0.075043	0.075766
794.277986	0.082048	0.071858	0.083543	0.083544	0.082612	0.085768	0.076355	0.086465	0.079006	0.073908	0.075682	0.076973	0.081016	0.071452	0.083881	0.083552	0.082283	0.086292	0.071984	0.082112	0.073940	0.071307	0.073690	0.073086
795.020300	0.080908	0.070456	0.080646	0.082244	0.081285	0.082748	0.075038	0.085183	0.075864	0.072824	0.074278	0.073880	0.079933	0.070108	0.081054	0.082265	0.081254	0.083259	0.070769	0.080652	0.071008	0.070158	0.072313	0.070044
795.762537	0.079772	0.069041	0.077693	0.081071	0.079868	0.079516	0.073803	0.083734	0.072943	0.071365	0.072813	0.070777	0.078582	0.068927	0.077869	0.080934	0.080020	0.080170	0.069391	0.079031	0.068017	0.068825	0.070608	0.067463
796.504697	0.078523	0.067806	0.074822	0.079737	0.078666	0.076842	0.072678	0.082400	0.069913	0.070401	0.071457	0.068351	0.077539	0.067739	0.074926	0.079829	0.078390	0.077101	0.068145	0.077786	0.065153	0.067777	0.069569	0.064419
797.246779	0.077749	0.066742	0.071732	0.078504	0.077138	0.073762	0.071660	0.080915	0.067285	0.069354	0.070190	0.065398	0.076324	0.066511	0.072247	0.078302	0.077102	0.074387	0.066978	0.076438	0.062442	0.066725	0.068425	0.061473
797.988784	0.076346	0.065525	0.068974	0.077600	0.075791	0.070998	0.070693	0.079766	0.064519	0.068148	0.069011	0.062667	0.074999	0.065451	0.069519	0.077413	0.076106	0.071471	0.066089	0.075144	0.059786	0.065545	0.067203	0.059021
798.730711	0.075457	0.064447	0.066326	0.076293	0.074980	0.068176	0.069513	0.078158	0.061925	0.067257	0.067749	0.060199	0.074194	0.064214	0.066795	0.076021	0.074803	0.068857	0.065068	0.073902	0.057223	0.064678	0.066045	0.056715
799.472561	0.074412	0.063158	0.063647	0.075255	0.073555	0.065617	0.068545	0.077117	0.059396	0.066477	0.066677	0.057768	0.073037	0.063359	0.064238	0.074912	0.073705	0.066190	0.063870	0.072538	0.054669	0.063693	0.064832	0.054178
800.214333	0.073463	0.062181	0.060963	0.074505	0.072630	0.062927	0.067406	0.075655	0.056879	0.065697	0.065587	0.055282	0.072300	0.062438	0.061571	0.073880	0.072629	0.063654	0.063148	0.071651	0.052392	0.062672	0.063887	0.052158
800.956028	0.072660	0.061314	0.058604	0.073368	0.071299	0.060171	0.066498	0.074435	0.054555	0.064696	0.064540	0.052860	0.071110	0.061586	0.059180	0.072694	0.071554	0.060762	0.061983	0.070465	0.050173	0.061928	0.063046	0.049819
801.697645	0.071602	0.060491	0.055984	0.072331	0.070540	0.057911	0.065816	0.073373	0.052106	0.063893	0.063516	0.050750	0.070525	0.060828	0.056813	0.071705	0.070677	0.058578	0.061310	0.069489	0.048131	0.061338	0.062041	0.047636
802.439185	0.070960	0.059617	0.053618	0.071647	0.069645	0.055621	0.064923	0.072302	0.050080	0.063380	0.062530	0.048583	0.069416	0.060159	0.054537	0.070811	0.069898	0.056193	0.060653	0.068122	0.046038	0.060563	0.061273	0.045766
803.180647	0.070126	0.058864	0.051656	0.070755	0.068554	0.053324	0.064318	0.071064	0.047987	0.062680	0.061862	0.046660	0.068915	0.059332	0.052549	0.069971	0.068898	0.054116	0.059904	0.067598	0.044159	0.060056	0.060341	0.043749
803.922032	0.069270	0.058103	0.049595	0.069983	0.067800	0.051298	0.063730	0.070260	0.046045	0.062029	0.060849	0.044746	0.068114	0.058499	0.050561	0.069122	0.068007	0.051932	0.059192	0.066663	0.042220	0.059281	0.059798	0.042152
804.663338	0.069013	0.057974	0.047804	0.069236	0.067065	0.049424	0.062878	0.069112	0.044169	0.061480	0.059940	0.043121	0.067287	0.058288	0.048728	0.068368	0.067450	0.050048	0.058787	0.065680	0.040798	0.058753	0.059095	0.040687
805.404567	0.068226	0.057043	0.045896	0.068469	0.066338	0.047342	0.062467	0.068251	0.042355	0.061097	0.059358	0.041557	0.067167	0.057721	0.046960	0.067843	0.066919	0.048220	0.058179	0.065168	0.039177	0.058526	0.058689	0.039288
806.145719	0.067962	0.056673	0.044329	0.067990	0.065684	0.045715	0.061827	0.067706	0.041080	0.060704	0.059004	0.040097	0.066326	0.057342	0.045211	0.067078	0.066304	0.046736	0.057880	0.064660	0.037666	0.058206	0.058297	0.038084
806.886792	0.067504	0.056572	0.042999	0.067776	0.065336	0.044325	0.061535	0.067073	0.039435	0.060498	0.058397	0.038719	0.066180	0.057213	0.043991	0.066639	0.065955	0.045242	0.057587	0.064304	0.036679	0.058137	0.057889	0.036903
807.627788	0.067315	0.056377	0.041735	0.067205	0.065076	0.042838	0.061218	0.066376	0.038173	0.060411	0.057961	0.037371	0.066007	0.056868	0.042649	0.066240	0.065613	0.043620	0.057558	0.063602	0.035763	0.058097	0.057586	0.035913
808.368706	0.067098	0.056241	0.040441	0.066965	0.064551	0.041614	0.060971	0.065924	0.037093	0.060501	0.057829	0.036476	0.065889	0.056928	0.041701	0.065817	0.065519	0.042560	0.057486	0.063593	0.034746	0.057955	0.057282	0.035227
809.109546	0.067241	0.056294	0.039692	0.066782	0.064455	0.040554	0.061002	0.065313	0.036040	0.060252	0.057599	0.035719	0.065875	0.056967	0.040685	0.065711	0.065331	0.041569	0.057563	0.063442	0.034013	0.058130	0.057410	0.034517
809.850309	0.067366	0.056389	0.038962	0.066705	0.064575	0.039696	0.061155	0.065388	0.035420	0.060804	0.057590	0.035121	0.065880	0.057335	0.040164	0.065903	0.065447	0.040758	0.057886	0.063439	0.033654	0.058406	0.057604	0.034136
810.590993	0.067336	0.056679	0.038316	0.066815	0.064744	0.039127	0.061044	0.065214	0.034617	0.060665	0.057533	0.034599	0.066352	0.057681	0.039452	0.065624	0.065463	0.040180	0.057982	0.063642	0.033249	0.058617	0.057900	0.033830
811.331600	0.067687	0.056878	0.038110	0.067334	0.065162	0.038558	0.061488	0.065332	0.034180	0.061527	0.057899	0.034388	0.066706	0.058276	0.039270	0.065968	0.065910	0.039802	0.058628	0.064009	0.033254	0.059396	0.057820	0.033756
812.072128	0.068223	0.057731	0.037930	0.067379	0.065335	0.038197	0.061843	0.065337	0.033926	0.061827	0.057986	0.034271	0.067031	0.058545	0.039143	0.066472	0.066320	0.039461	0.059211	0.064343	0.033223	0.060006	0.058325	0.033901
812.812579	0.068997	0.058414	0.038087	0.068124	0.066004	0.038126	0.062605	0.065728	0.033939	0.062601	0.058576	0.034443	0.067775	0.059360	0.039317	0.066971	0.066941	0.039567	0.059943	0.065054	0.033633	0.060804	0.059117	0.034226
813.552951	0.069767	0.059165	0.038327	0.068485	0.066637	0.038245	0.063183	0.066264	0.034039	0.063540	0.059197	0.034416	0.068810	0.060372	0.039669	0.067653	0.067851	0.039540	0.060829	0.065865	0.033873	0.061774	0.060061	0.034682
814.293246	0.070830	0.060123	0.038833	0.069453	0.067597	0.038575	0.063857	0.066766	0.034316	0.064384	0.060190	0.035139	0.069944	0.061509	0.040246	0.068584	0.068827	0.040068	0.061913	0.066687	0.034776	0.062932	0.060993	0.035516
815.033462	0.071898	0.061354	0.039631	0.070159	0.068757	0.039011	0.064893	0.067669	0.034900	0.065515	0.060893	0.035869	0.071037	0.062684	0.040928	0.069432	0.069718	0.040646	0.063267	0.067824	0.035732	0.064214	0.062078	0.036573
815.773601	0.073207	0.062726	0.040563	0.071437	0.070051	0.039795	0.065957	0.068552	0.035822	0.066713	0.062027	0.036741	0.072250	0.064020	0.041825	0.070821	0.071178	0.041408	0.064527	0.069103	0.036632	0.065553	0.063095	0.037708
816.513661	0.074624	0.064396	0.041702	0.072908	0.071476	0.040767	0.067362	0.069604	0.036706	0.068214	0.063197	0.037823	0.073843	0.065570	0.043182	0.071936	0.072630	0.042490	0.066091	0.070457	0.037996	0.067110	0.064810	0.038922
817.253643	0.076225	0.065895	0.042889	0.074134	0.072988	0.041988	0.068652	0.070943	0.037858	0.069941	0.064498	0.039214	0.075590	0.067261	0.044562	0.073564	0.074311	0.043735	0.067761	0.072237	0.039299	0.068663	0.066067	0.040329
817.993547	0.077968	0.067726	0.044552	0.076020	0.074829	0.043563	0.070306	0.072480	0.039101	0.071529	0.066264	0.040523	0.077333	0.069154	0.046160	0.075102	0.075948	0.045274	0.069656	0.074031	0.041079	0.070913	0.067925	0.042109
818.733373	0.080048	0.069747	0.046392	0.077834	0.076390	0.045199	0.072019	0.074052	0.040758	0.073406	0.067721	0.042290	0.079349	0.070892	0.047875	0.077019	0.077948	0.046807	0.071671	0.076104	0.043138	0.072834	0.069803	0.044139
819.473121	0.082127	0.071964	0.048547	0.079980	0.078922	0.046980	0.073745	0.075973	0.042579	0.075631	0.069672	0.044147	0.081751	0.073204	0.050041	0.079177	0.080168	0.048965	0.074079	0.078214	0.045366	0.074967	0.072050	0.046545
820.212790	0.084309	0.074091	0.050540	0.081769	0.081148	0.049148	0.076165	0.077848	0.044360	0.077864	0.071564	0.046295	0.083842	0.075341	0.052276	0.081395	0.082699	0.051058	0.076292	0.080794	0.047747	0.077319	0.074084	0.048781
820.952381	0.086823	0.076554	0.053279	0.084163	0.083643	0.051486	0.078393	0.080168	0.046639	0.080482	0.074013	0.048678	0.086562	0.077810	0.054771	0.083716	0.084995	0.053516	0.078640	0.083040	0.050018	0.079924	0.076449	0.051258
821.691894	0.089419	0.079361	0.055743	0.086656	0.085926	0.053686	0.080204	0.082346	0.048925	0.082674	0.076280	0.051160	0.089132	0.080407	0.057309	0.086091	0.087540	0.055982	0.081291	0.085740	0.052708	0.082506	0.078778	0.053903
822.431329	0.091990	0.082102	0.058643	0.089314	0.088954	0.056331	0.083222	0.084724	0.051442	0.085580	0.078795	0.053870	0.091922	0.083354	0.060237	0.088708	0.090609	0.058821	0.084112	0.088763	0.055747	0.085419	0.081363	0.056806
823.170685	0.095291	0.084761	0.061632	0.092050	0.091778	0.059313	0.086125	0.087663	0.054242	0.088287	0.081511	0.056584	0.094803	0.086087	0.063240	0.091618	0.093306	0.061599	0.086916	0.091563	0.058727	0.088268	0.084438	0.059891
823.909962	0.098357	0.087815	0.064810	0.095217	0.094767	0.062531	0.088895	0.090627	0.057294	0.091352	0.084534	0.059828	0.098084	0.089285	0.066607	0.094952	0.096716	0.064853	0.090294	0.094845	0.062142	0.091433	0.087593	0.063122
824.649162	0.101512	0.090843	0.068370	0.098302	0.097942	0.065672	0.091703	0.093327	0.060016	0.094368	0.087320	0.062862	0.101230	0.092435	0.069876	0.097972	0.099772	0.068154	0.093391	0.098267	0.065499	0.094509	0.090725	0.066501
825.388283	0.104745	0.094533	0.071697	0.101560	0.101560	0.068902	0.094855	0.096701	0.063321	0.097539	0.090565	0.066033	0.104766	0.095709	0.073570	0.101243	0.103237	0.071795	0.096616	0.101454	0.069211	0.098032	0.093948	0.070253
826.127325	0.108314	0.097529	0.075393	0.104782	0.104847	0.072288	0.098026	0.100079	0.066747	0.100720	0.093473	0.069679	0.107659	0.098984	0.076995	0.104423	0.106802	0.075109	0.100582	0.105187	0.072388	0.101416	0.097331	0.073736
826.866289	0.111870	0.101352	0.079342	0.108304	0.108314	0.075899	0.101736	0.103572	0.070461	0.104361	0.096828	0.073489	0.111683	0.102844	0.081109	0.107759	0.110633	0.078773	0.103565	0.108491	0.076560	0.105190	0.100844	0.077857
827.605174	0.115502	0.104974	0.083307	0.111935	0.111906	0.079912	0.104752	0.106661	0.074057	0.107771	0.100395	0.077000	0.115702	0.106272	0.084792	0.111848	0.113887	0.082833	0.107327	0.112650	0.080703	0.108877	0.104528	0.081697
828.343981	0.119340	0.108919	0.087330	0.115663	0.116018	0.084129	0.108692	0.110672	0.077948	0.111396	0.104100	0.081092	0.119429	0.110300	0.088856	0.115757	0.118047	0.087180	0.111445	0.116617	0.084488	0.112812	0.108371	0.085738
829.082710	0.122984	0.112642	0.091638	0.119671	0.120113	0.088027	0.112378	0.114345	0.081951	0.115403	0.107792	0.085195	0.123174	0.114279	0.093400	0.119865	0.122071	0.091386	0.115560	0.120782	0.089294	0.116616	0.112191	0.090235
829.821359	0.127003	0.116408	0.095815	0.123640	0.124072	0.092556	0.116589	0.118518	0.086123	0.119410	0.111669	0.089534	0.127511	0.118033	0.097899	0.123565	0.126263	0.095664	0.119424	0.124851	0.093376	0.120367	0.115986	0.094470
830.559930	0.131393	0.120764	0.100290	0.127503	0.128115	0.096811	0.120180	0.122344	0.090223	0.122970	0.115320	0.093601	0.131721	0.122102	0.102457	0.127922	0.130219	0.100157	0.123500	0.129319	0.097891	0.124652	0.120140	0.098744
831.298423	0.135685	0.124787	0.105372	0.131681	0.132686	0.101359	0.124259	0.126862	0.094797	0.127323	0.119434	0.098270	0.135764	0.126260	0.106842	0.132053	0.134565	0.104994	0.127644	0.133640	0.102668	0.128729	0.124652	0.103200
832.036836	0.140152	0.128802	0.109889	0.136386	0.137016	0.105921	0.128324	0.131145	0.099150	0.131538	0.123989	0.102690	0.140063	0.130642	0.111465	0.136349	0.139090	0.109525	0.132370	0.137819	0.107433	0.133490	0.128765	0.108040
832.775171	0.144300	0.133505	0.114482	0.140844	0.141356	0.111051	0.132874	0.135430	0.103713	0.136126	0.128240	0.107307	0.145001	0.134908	0.116480	0.140881	0.143489	0.114121	0.136622	0.142741	0.112214	0.137501	0.133235	0.112883
833.513427	0.149240	0.138255	0.119720	0.145255	0.145867	0.115780	0.137012	0.139843	0.108448	0.140420	0.132301	0.111944	0.149288	0.139237	0.121445	0.145738	0.148013	0.119365	0.141545	0.147109	0.117135	0.142246	0.137920	0.117860
834.251605	0.153293	0.142810	0.124433	0.149676	0.150768	0.120666	0.141396	0.144334	0.113489	0.144689	0.136837	0.117100	0.154021	0.143777	0.126372	0.150044	0.153134	0.124204	0.145775	0.151752	0.122432	0.146668	0.142056	0.122775
834.989704	0.158559	0.147148	0.129674	0.154378	0.155172	0.125827	0.145994	0.149063	0.118392	0.149341	0.141536	0.121679	0.158876	0.148672	0.132005	0.154831	0.157660	0.129739	0.150615	0.157207	0.127417	0.151095	0.146966	0.127859
835.727723	0.162933	0.152072	0.135085	0.159024	0.159944	0.130930	0.150628	0.153640	0.123242	0.153955	0.145946	0.126748	0.163402	0.153123	0.137015	0.159591	0.162288	0.134699	0.155234	0.161598	0.132548	0.155804	0.151466	0.133093
836.465664	0.167834	0.156379	0.139887	0.164303	0.165502	0.136293	0.155295	0.158293	0.128062	0.158441	0.150598	0.131886	0.168364	0.157963	0.142177	0.164083	0.166804	0.139848	0.160137	0.166565	0.137792	0.160583	0.156301	0.137906
837.203526	0.172718	0.161335	0.145482	0.168819	0.170015	0.141627	0.159775	0.163256	0.133312	0.163427	0.155601	0.136863	0.173369	0.162500	0.147591	0.168743	0.172513	0.145559	0.165038	0.171964	0.143191	0.166104	0.161370	0.143168
837.941310	0.177765	0.166460	0.151346	0.173872	0.175347	0.146861	0.164598	0.168755	0.138556	0.168028	0.160257	0.142197	0.178413	0.167745	0.153096	0.174178	0.177283	0.151047	0.170412	0.177091	0.148689	0.170395	0.166224	0.148456
838.679014	0.182939	0.171631	0.156717	0.179088	0.180350	0.152525	0.170026	0.173399	0.143935	0.172826	0.165080	0.147557	0.183485	0.172420	0.158584	0.179474	0.182388	0.156796	0.175438	0.182582	0.154251	0.175527	0.171246	0.154319
839.416639	0.188163	0.176540	0.161850	0.184422	0.185882	0.157886	0.174666	0.178246	0.149252	0.177815	0.170354	0.153080	0.188755	0.177350	0.164174	0.184866	0.187963	0.162394	0.180332	0.187848	0.159565	0.180955	0.176398	0.159538
840.154185	0.193255	0.181681	0.167729	0.189539	0.190390	0.163575	0.179562	0.183413	0.154674	0.182949	0.174680	0.157943	0.193225	0.182236	0.169214	0.189680	0.192737	0.167520	0.185390	0.192882	0.164917	0.185478	0.181011	0.165288
840.891653	0.198371	0.187008	0.173402	0.194506	0.196287	0.169167	0.184880	0.189156	0.160073	0.188128	0.180012	0.163569	0.198803	0.187507	0.175007	0.194787	0.198447	0.173045	0.190347	0.198152	0.170887	0.190639	0.186407	0.170526
841.629041	0.202896	0.191303	0.179141	0.199775	0.201184	0.174789	0.189734	0.194140	0.165465	0.192826	0.185303	0.169064	0.203806	0.192346	0.180855	0.200073	0.203505	0.178531	0.195379	0.203461	0.176130	0.195270	0.191308	0.175763
842.366350	0.208666	0.197159	0.184690	0.204882	0.206671	0.180165	0.195255	0.199956	0.170954	0.198190	0.190319	0.174809	0.209872	0.197828	0.186316	0.205372	0.208827	0.184992	0.201052	0.209195	0.181983	0.200777	0.196672	0.181447
843.103580	0.213859	0.201631	0.190375	0.209956	0.211609	0.185856	0.199839	0.204892	0.176650	0.203140	0.195011	0.180130	0.214742	0.203403	0.192300	0.210646	0.214618	0.190344	0.206042	0.215003	0.187531	0.206306	0.202173	0.186997
843.840731	0.219756	0.207677	0.196111	0.215773	0.217481	0.191762	0.205588	0.210157	0.182201	0.208310	0.200737	0.185828	0.220277	0.208571	0.198440	0.216099	0.220038	0.196611	0.211551	0.220357	0.193373	0.211522	0.207559	0.193053
844.577803	0.225442	0.212799	0.201802	0.221091	0.222999	0.197670	0.210549	0.215740	0.188005	0.213648	0.206211	0.191239	0.225393	0.213551	0.204011	0.221575	0.225411	0.202031	0.216634	0.225691	0.199106	0.216666	0.212577	0.198614
845.314795	0.230429	0.218164	0.207819	0.226741	0.228560	0.203616	0.215500	0.221191	0.193436	0.218700	0.211169	0.196960	0.231176	0.218583	0.210174	0.227425	0.230792	0.208168	0.222159	0.230839	0.205002	0.222181	0.217845	0.204111
846.051709	0.235548	0.223289	0.213192	0.231658	0.233537	0.208736	0.221180	0.226429	0.198931	0.224231	0.216565	0.202297	0.236239	0.223997	0.215201	0.232071	0.236281	0.213882	0.227434	0.236178	0.210153	0.227206	0.223487	0.209988
846.788543	0.240845	0.228858	0.219710	0.237157	0.239423	0.215087	0.226136	0.232266	0.204616	0.229272	0.221689	0.207998	0.241737	0.229365	0.221510	0.238034	0.241664	0.219239	0.232383	0.242397	0.216252	0.232790	0.228346	0.215449
847.525298	0.246199	0.233884	0.225356	0.242679	0.244804	0.220769	0.231662	0.237770	0.210374	0.234597	0.226828	0.214038	0.246830	0.234331	0.227227	0.243458	0.246977	0.225653	0.238231	0.247490	0.221308	0.237514	0.233572	0.221044
848.261973	0.252180	0.239039	0.231088	0.248414	0.250389	0.226912	0.236974	0.242793	0.215639	0.239409	0.231949	0.219124	0.252667	0.240213	0.233009	0.248772	0.252597	0.231464	0.243710	0.253560	0.227609	0.243680	0.239321	0.226889
848.998570	0.257272	0.244344	0.236639	0.253794	0.255835	0.232538	0.241741	0.248219	0.221124	0.245030	0.237507	0.224815	0.257993	0.245026	0.239295	0.254281	0.258203	0.237127	0.248543	0.258629	0.233250	0.248334	0.244453	0.232787
849.735087	0.262941	0.249522	0.242976	0.258978	0.260889	0.238145	0.247798	0.253683	0.226906	0.250285	0.242693	0.230129	0.263743	0.250216	0.244460	0.260091	0.263355	0.242742	0.254273	0.264222	0.238812	0.253827	0.249590	0.238203
850.471524	0.267964	0.254736	0.247887	0.263742	0.266197	0.243699	0.253031	0.259690	0.232342	0.255741	0.247993	0.236359	0.268647	0.255625	0.250253	0.264823	0.268832	0.248321	0.259377	0.269596	0.244618	0.258960	0.255307	0.243657
851.207882	0.273839	0.260145	0.253890	0.269919	0.271455	0.249135	0.257995	0.264354	0.237933	0.260633	0.253369	0.241136	0.273844	0.260941	0.255415	0.270200	0.274365	0.254058	0.264606	0.274963	0.250392	0.264360	0.260471	0.249181
851.944161	0.278618	0.265462	0.259445	0.275187	0.277274	0.254558	0.263219	0.270602	0.244394	0.266287	0.258561	0.246723	0.279199	0.266239	0.261201	0.275125	0.279794	0.260097	0.269913	0.280362	0.255442	0.269687	0.265320	0.254321
852.680360	0.284053	0.270830	0.265774	0.280379	0.282725	0.260462	0.268139	0.275329	0.248572	0.270896	0.263113	0.252739	0.284445	0.271187	0.266974	0.281339	0.284964	0.265452	0.274988	0.286124	0.261108	0.274972	0.270948	0.259939
853.416480	0.289417	0.275858	0.270774	0.285994	0.288339	0.265896	0.273824	0.280574	0.254640	0.275962	0.268450	0.258260	0.290384	0.276447	0.272614	0.286865	0.290353	0.271391	0.280232	0.291416	0.266350	0.279644	0.276205	0.265879
854.152520	0.294675	0.280350	0.275934	0.291370	0.293252	0.272242	0.278545	0.286607	0.259325	0.281733	0.273744	0.263271	0.295548	0.281483	0.277815	0.291820	0.295876	0.277044	0.285417	0.296454	0.272116	0.285156	0.281262	0.271551
854.888481	0.299868	0.285972	0.281722	0.296305	0.298571	0.277494	0.283794	0.291518	0.265627	0.286420	0.279127	0.269432	0.300523	0.286712	0.283456	0.297181	0.301336	0.282331	0.290498	0.301607	0.277484	0.290116	0.286153	0.276173
855.624362	0.304634	0.292107	0.286736	0.300886	0.303921	0.282880	0.288758	0.296203	0.270644	0.291097	0.283532	0.273588	0.306130	0.292177	0.288927	0.302162	0.306080	0.287543	0.295506	0.306888	0.282862	0.294711	0.291371	0.281700
856.360163	0.310112	0.296020	0.292469	0.306157	0.309035	0.288218	0.294407	0.302148	0.276438	0.296729	0.289244	0.279551	0.310394	0.296822	0.294503	0.307201	0.311118	0.293014	0.300823	0.312558	0.288090	0.300353	0.296440	0.287339
857.095885	0.315158	0.301338	0.297808	0.311372	0.314249	0.293893	0.298074	0.306679	0.281461	0.301482	0.293594	0.284579	0.315222	0.301346	0.299403	0.312440	0.316431	0.298324	0.305355	0.317468	0.293343	0.305611	0.301201	0.292756
857.831527	0.319949	0.306997	0.303129	0.316601	0.319477	0.298884	0.304421	0.312260	0.286734	0.306465	0.299469	0.290591	0.321519	0.306775	0.305193	0.317709	0.321768	0.304037	0.310720	0.322083	0.298913	0.310670	0.306548	0.297925
858.567090	0.324942	0.311451	0.308578	0.321469	0.324061	0.304316	0.308812	0.317081	0.291302	0.311512	0.303696	0.294762	0.325812	0.311341	0.310441	0.322468	0.326966	0.308720	0.315969	0.327760	0.304600	0.315223	0.311646	0.303040
859.302573	0.329875	0.315851	0.313977	0.326808	0.329342	0.309861	0.314206	0.322316	0.296935	0.316874	0.308980	0.300643	0.330806	0.317211	0.316427	0.328092	0.332491	0.314266	0.321716	0.332408	0.309190	0.320026	0.316336	0.308119
860.037976	0.335229	0.321351	0.318758	0.331177	0.333962	0.314462	0.318184	0.327427	0.301386	0.321374	0.313561	0.305027	0.335637	0.322005	0.320914	0.332124	0.336692	0.319511	0.325576	0.337825	0.314277	0.324825	0.321014	0.312588
860.773299	0.340088	0.325852	0.324526	0.336700	0.338977	0.319378	0.323485	0.332424	0.306810	0.326068	0.319106	0.310898	0.341203	0.326577	0.326290	0.337540	0.342078	0.324972	0.330490	0.342724	0.319736	0.329553	0.326156	0.317945
861.508543	0.344720	0.331459	0.329085	0.341101	0.343933	0.324585	0.327321	0.336329	0.311618	0.330344	0.323273	0.314962	0.344796	0.330824	0.330683	0.341652	0.346590	0.329810	0.334884	0.346999	0.324398	0.334270	0.330265	0.323274
862.243706	0.349605	0.335492	0.333934	0.346759	0.349228	0.330043	0.333388	0.341368	0.317627	0.335597	0.328852	0.320537	0.350683	0.335876	0.336740	0.347282	0.351656	0.335506	0.340582	0.352381	0.329769	0.339417	0.335831	0.328371
862.978790	0.353822	0.340289	0.338882	0.350183	0.354238	0.334512	0.337678	0.345921	0.322093	0.340070	0.332367	0.325305	0.354790	0.340300	0.340949	0.351977	0.356434	0.339608	0.344534	0.356564	0.334036	0.344217	0.340311	0.333092
863.713794	0.359507	0.344702	0.345015	0.355692	0.359199	0.339980	0.342751	0.351950	0.326877	0.345103	0.337831	0.330602	0.359638	0.345541	0.346274	0.356813	0.361766	0.345879	0.350053	0.362279	0.339583	0.349187	0.345030	0.337997
864.448718	0.363212	0.349644	0.349143	0.360067	0.363061	0.344842	0.347431	0.356233	0.331929	0.349755	0.342653	0.334629	0.364426	0.349404	0.350967	0.361609	0.366526	0.350019	0.353910	0.366683	0.343760	0.353158	0.349554	0.342532
865.183563	0.368999	0.354140	0.353782	0.364964	0.368155	0.349691	0.352156	0.361288	0.337316	0.354721	0.347475	0.339638	0.369038	0.354431	0.356451	0.365766	0.370968	0.355225	0.358993	0.371704	0.349289	0.358012	0.354600	0.347414
865.918327	0.372411	0.358707	0.357544	0.369773	0.372715	0.354150	0.356286	0.365576	0.341651	0.358246	0.351559	0.344666	0.373666	0.359007	0.360399	0.370394	0.374991	0.359163	0.362971	0.375639	0.353280	0.362350	0.358905	0.352095
866.653011	0.377400	0.362795	0.363457	0.374916	0.377913	0.359257	0.360336	0.369763	0.346569	0.363386	0.355600	0.349540	0.377993	0.363399	0.365771	0.374818	0.379631	0.364786	0.367847	0.380767	0.358443	0.367632	0.363523	0.357392
867.387615	0.381761	0.367291	0.368042	0.378669	0.381756	0.363407	0.365654	0.374047	0.351258	0.367136	0.360194	0.354061	0.382415	0.368555	0.369836	0.379972	0.384542	0.368974	0.371794	0.384953	0.362820	0.371238	0.368094	0.361483
868.122139	0.386420	0.372281	0.372459	0.383081	0.386042	0.368494	0.369841	0.378863	0.355476	0.371797	0.364154	0.358280	0.387090	0.372584	0.374546	0.383889	0.388065	0.373804	0.376318	0.389368	0.367585	0.376498	0.372549	0.365843
868.856584	0.390197	0.376078	0.376659	0.387615	0.390668	0.372709	0.374754	0.384189	0.360852	0.376523	0.369611	0.363201	0.391516	0.376047	0.379221	0.388494	0.393526	0.378118	0.381672	0.393928	0.372597	0.379905	0.376625	0.370296
869.590948	0.395021	0.380797	0.381475	0.392257	0.394765	0.377294	0.378174	0.387681	0.364376	0.380612	0.373552	0.367672	0.394908	0.380942	0.383441	0.392531	0.397685	0.382570	0.385953	0.398526	0.376603	0.384538	0.380669	0.374687
870.325232	0.398832	0.385529	0.385604	0.396856	0.399407	0.382305	0.382960	0.392825	0.369621	0.385417	0.378313	0.371567	0.399683	0.385713	0.388818	0.397645	0.401276	0.387952	0.390138	0.402694	0.381559	0.388479	0.386170	0.380184
871.059435	0.403585	0.389612	0.390936	0.399889	0.403747	0.386316	0.386631	0.396357	0.372844	0.388696	0.381869	0.376331	0.403902	0.389619	0.392357	0.401290	0.406117	0.391992	0.393115	0.407264	0.385665	0.392537	0.389474	0.384689
871.793559	0.407357	0.393798	0.395252	0.404714	0.408192	0.391079	0.392210	0.400759	0.377841	0.393001	0.386981	0.381341	0.408751	0.393831	0.397763	0.405760	0.410491	0.397072	0.397961	0.411128	0.390408	0.397225	0.394004	0.388200
872.527602	0.411413	0.397466	0.399161	0.408250	0.411989	0.395547	0.395185	0.405333	0.381787	0.397156	0.390417	0.384664	0.411789	0.397674	0.400480	0.409365	0.414035	0.400221	0.402298	0.415769	0.394499	0.401195	0.398213	0.392036
873.261565	0.415672	0.401673	0.403798	0.412646	0.416090	0.399303	0.399844	0.409410	0.386457	0.401821	0.395137	0.389361	0.416643	0.402228	0.406022	0.413335	0.418574	0.404998	0.406825	0.419697	0.399102	0.405219	0.402286	0.397409
873.995448	0.419867	0.405323	0.407480	0.416444	0.419724	0.403566	0.404238	0.413671	0.391032	0.404904	0.398330	0.393758	0.420563	0.406242	0.409188	0.417414	0.422355	0.408816	0.410605	0.423773	0.403070	0.409221	0.406244	0.400933
874.729251	0.424186	0.410125	0.412190	0.421376	0.424125	0.407805	0.407292	0.418074	0.395015	0.410104	0.403661	0.397419	0.424419	0.410064	0.413523	0.422554	0.426439	0.413006	0.414498	0.427838	0.407081	0.413330	0.410050	0.404572
875.462973	0.427362	0.413461	0.415450	0.424652	0.428233	0.412284	0.411486	0.421614	0.399464	0.412871	0.406464	0.401938	0.428130	0.413900	0.418129	0.425580	0.430491	0.417777	0.418051	0.431289	0.411158	0.417546	0.413912	0.409917
876.196615	0.431685	0.417770	0.420181	0.428459	0.432412	0.416287	0.414858	0.425256	0.402791	0.417240	0.410826	0.405695	0.432627	0.417838	0.422909	0.429851	0.434900	0.421439	0.422889	0.435566	0.415517	0.421347	0.418050	0.413498
876.930177	0.435308	0.422020	0.423619	0.432979	0.435510	0.420579	0.418693	0.429541	0.407780	0.421752	0.415172	0.410015	0.436028	0.421661	0.425750	0.433443	0.438633	0.425798	0.426373	0.439182	0.419471	0.424869	0.421539	0.417220
877.663658	0.439570	0.425021	0.428020	0.436734	0.439100	0.423936	0.423502	0.433217	0.410331	0.424791	0.418410	0.413544	0.440019	0.425818	0.430172	0.437761	0.441437	0.429285	0.430425	0.443228	0.423939	0.428597	0.426037	0.420834
878.397058	0.443383	0.428847	0.431832	0.440175	0.443430	0.428165	0.427115	0.436983	0.415213	0.428886	0.422546	0.418350	0.444000	0.429505	0.434409	0.440631	0.446326	0.433553	0.433265	0.447163	0.426987	0.432004	0.429773	0.424895
879.130379	0.446739	0.432737	0.434990	0.444013	0.446730	0.431363	0.430439	0.440325	0.417942	0.432440	0.426138	0.421103	0.447107	0.432810	0.438111	0.445302	0.449845	0.437220	0.437649	0.450527	0.430341	0.436432	0.433466	0.429102
879.863619	0.450830	0.436386	0.439392	0.447475	0.451012	0.435913	0.434648	0.444510	0.424115	0.436293	0.429928	0.425836	0.450879	0.436753	0.442196	0.448542	0.453346	0.441669	0.441874	0.455055	0.434803	0.439647	0.437538	0.433115
880.596778	0.453848	0.439086	0.443068	0.451191	0.453850	0.439828	0.437735	0.447524	0.426769	0.439539	0.434114	0.429301	0.453735	0.440050	0.445262	0.452545	0.456740	0.445135	0.444970	0.457636	0.438057	0.443523	0.440859	0.436396
881.329857	0.457133	0.443034	0.447604	0.455300	0.457485	0.443960	0.441852	0.452250	0.431434	0.444252	0.437498	0.432877	0.459328	0.443805	0.449507	0.456535	0.460542	0.449055	0.449319	0.461551	0.442505	0.446933	0.445285	0.440480
882.062855	0.460648	0.446960	0.450258	0.458596	0.461006	0.446419	0.445583	0.455475	0.433812	0.447041	0.440663	0.436519	0.461485	0.447205	0.452222	0.458823	0.463877	0.451847	0.452200	0.465766	0.445670	0.450786	0.447959	0.443914
882.795772	0.464484	0.450853	0.455300	0.462527	0.464714	0.450693	0.448763	0.459488	0.437838	0.451152	0.445136	0.440291	0.465597	0.451222	0.456796	0.464294	0.467728	0.455853	0.455807	0.468605	0.449954	0.455133	0.452141	0.447437
883.528609	0.467937	0.454140	0.458082	0.465965	0.468566	0.454337	0.451535	0.462804	0.441635	0.454284	0.447599	0.444184	0.468884	0.453270	0.460375	0.466457	0.471268	0.459413	0.459578	0.473314	0.452684	0.457524	0.454827	0.451080
884.261366	0.471962	0.456755	0.461384	0.468337	0.472050	0.458103	0.456505	0.465931	0.444892	0.457670	0.451479	0.448024	0.472248	0.457719	0.463426	0.469852	0.475159	0.463066	0.463432	0.476041	0.457039	0.461736	0.458902	0.455276
884.994041	0.474746	0.460689	0.464709	0.472594	0.475730	0.462213	0.459784	0.470026	0.448638	0.461125	0.455360	0.451213	0.475814	0.461332	0.467382	0.472703	0.477837	0.467169	0.466046	0.479211	0.461501	0.465141	0.462514	0.458213
885.726636	0.478815	0.464206	0.469150	0.475747	0.478614	0.464575	0.462678	0.473340	0.452473	0.464210	0.458198	0.454762	0.479056	0.464265	0.470584	0.477168	0.481089	0.470110	0.469769	0.482280	0.464647	0.468514	0.466235	0.462225
886.459150	0.481635	0.467590	0.471994	0.479268	0.482118	0.468709	0.467373	0.476729	0.456340	0.468409	0.462311	0.458825	0.482360	0.468183	0.473526	0.480388	0.484399	0.474038	0.473186	0.486168	0.467302	0.471486	0.468507	0.465723
887.191584	0.484305	0.471855	0.475104	0.482642	0.484493	0.472052	0.469644	0.479295	0.459657	0.470953	0.464417	0.461769	0.485874	0.471068	0.476974	0.482877	0.487300	0.477610	0.476119	0.489343	0.470700	0.474957	0.472391	0.468888
887.923937	0.487707	0.474894	0.478849	0.486352	0.489100	0.475381	0.473988	0.483787	0.463278	0.474458	0.468560	0.465192	0.488338	0.475144	0.480592	0.487317	0.491215	0.481119	0.479487	0.492695	0.473695	0.478145	0.476300	0.472531
888.656209	0.491109	0.477588	0.482267	0.488661	0.491382	0.478510	0.476199	0.486851	0.466134	0.477391	0.472319	0.468579	0.491752	0.477229	0.483962	0.490420	0.494112	0.484246	0.482367	0.496081	0.476987	0.480074	0.479504	0.474604
889.388400	0.494205	0.481487	0.485114	0.492558	0.495167	0.482256	0.480164	0.489098	0.469521	0.480527	0.475270	0.472272	0.495455	0.480735	0.488033	0.493380	0.497651	0.486666	0.485952	0.499204	0.481310	0.484190	0.481399	0.478717
890.120510	0.497663	0.483116	0.488438	0.494569	0.498513	0.485511	0.482638	0.492806	0.472572	0.484056	0.478604	0.474389	0.497833	0.483823	0.490031	0.496171	0.500528	0.490232	0.488507	0.501674	0.483801	0.486669	0.485170	0.481970
890.852539	0.501000	0.487276	0.492272	0.497891	0.501009	0.488860	0.485246	0.496136	0.476484	0.487317	0.480736	0.478120	0.500800	0.486590	0.493563	0.499166	0.503949	0.493979	0.493347	0.505132	0.487623	0.490248	0.487896	0.484832
891.584487	0.503522	0.489284	0.495134	0.501944	0.504509	0.491639	0.489019	0.499225	0.479262	0.489959	0.484674	0.481608	0.504000	0.490310	0.497187	0.502634	0.506455	0.497471	0.495187	0.508288	0.491040	0.494035	0.491155	0.488326
892.316355	0.507383	0.493016	0.498943	0.503873	0.507953	0.495261	0.491281	0.501249	0.481488	0.492587	0.486962	0.483896	0.506469	0.494032	0.499322	0.504960	0.509465	0.499273	0.498293	0.511545	0.493283	0.497127	0.495303	0.492060
893.048141	0.510175	0.496132	0.501039	0.507793	0.510588	0.498256	0.494647	0.505029	0.485789	0.496141	0.491285	0.487993	0.510756	0.496224	0.503370	0.508628	0.513098	0.502972	0.501139	0.514162	0.496329	0.499236	0.498340	0.494126
893.779847	0.512431	0.498921	0.505115	0.510172	0.513191	0.500426	0.497415	0.507271	0.488240	0.499184	0.493718	0.490420	0.512699	0.499244	0.505692	0.510897	0.514971	0.505998	0.504293	0.517375	0.499749	0.503021	0.500724	0.498121
894.511471	0.516225	0.502417	0.507674	0.513578	0.515811	0.503810	0.501306	0.510797	0.491209	0.502286	0.497005	0.493713	0.515926	0.502018	0.508784	0.514526	0.517992	0.508871	0.507655	0.520323	0.503101	0.505734	0.504155	0.500956
895.243014	0.518802	0.504966	0.509763	0.515854	0.517707	0.506443	0.503102	0.513864	0.494014	0.505053	0.499240	0.496160	0.518732	0.505078	0.511739	0.517199	0.521525	0.511434	0.510041	0.522554	0.505901	0.508919	0.505368	0.503362
895.974477	0.521258	0.508068	0.513509	0.519326	0.521427	0.510171	0.506855	0.516915	0.498021	0.508069	0.502685	0.499478	0.521548	0.507842	0.515171	0.519999	0.524151	0.515372	0.513507	0.525995	0.508949	0.511037	0.509388	0.507382
896.705858	0.523861	0.510155	0.515513	0.521313	0.523772	0.513086	0.510261	0.520676	0.500666	0.510811	0.505628	0.502648	0.524265	0.510530	0.518234	0.522210	0.526682	0.518414	0.515442	0.528982	0.511851	0.513845	0.512690	0.509337
897.437158	0.527463	0.513976	0.519406	0.524593	0.527161	0.516250	0.511992	0.522766	0.502947	0.512828	0.508286	0.504571	0.527136	0.513442	0.519927	0.525771	0.529472	0.520274	0.518577	0.531393	0.514506	0.517357	0.515852	0.512930
898.168376	0.529794	0.516960	0.520994	0.527514	0.529882	0.518637	0.514861	0.525492	0.506699	0.516770	0.512067	0.508976	0.530188	0.516560	0.523260	0.528681	0.533048	0.523630	0.521450	0.533653	0.517742	0.519653	0.518398	0.514601
898.899514	0.531081	0.518388	0.524180	0.529498	0.532364	0.520311	0.517342	0.528015	0.509020	0.519107	0.513971	0.511149	0.532486	0.519644	0.526137	0.530404	0.535299	0.526110	0.524921	0.537455	0.520370	0.523129	0.520790	0.518182
899.630570	0.534629	0.522109	0.527884	0.532940	0.535324	0.524686	0.521179	0.531298	0.512097	0.521542	0.517480	0.514644	0.534966	0.521935	0.529609	0.534462	0.537563	0.529668	0.527152	0.539499	0.523118	0.524992	0.523721	0.520881
900.361546	0.537708	0.524537	0.529762	0.535343	0.537412	0.526747	0.521952	0.533055	0.514033	0.524784	0.519495	0.517008	0.537928	0.523725	0.531762	0.536436	0.539593	0.532194	0.529162	0.541802	0.525936	0.527963	0.525546	0.523921
901.092439	0.539835	0.526866	0.533011	0.537322	0.540417	0.530313	0.526182	0.536222	0.517367	0.527443	0.522265	0.520016	0.540225	0.527516	0.534975	0.538456	0.543081	0.534931	0.533043	0.545374	0.528289	0.530312	0.528803	0.525522
901.823252	0.541800	0.529275	0.534788	0.539097	0.542583	0.532267	0.528026	0.538133	0.521212	0.529508	0.525015	0.522525	0.543454	0.529181	0.536285	0.541723	0.545760	0.537824	0.534752	0.547629	0.530956	0.533024	0.531429	0.528439
902.553983	0.544741	0.532490	0.538745	0.543357	0.544882	0.534954	0.530830	0.541535	0.522495	0.531662	0.527858	0.524812	0.545640	0.532061	0.539414	0.544492	0.548121	0.540228	0.536435	0.549970	0.533172	0.536014	0.534920	0.530884
903.284633	0.548192	0.533866	0.540204	0.545527	0.547023	0.536910	0.532855	0.544051	0.526237	0.535307	0.530735	0.527950	0.548122	0.534576	0.542624	0.546587	0.550933	0.542993	0.540147	0.552528	0.536590	0.538088	0.535874	0.534332
904.015201	0.550206	0.537465	0.542740	0.547211	0.550464	0.539261	0.536285	0.545500	0.527129	0.536891	0.532346	0.529586	0.550031	0.536986	0.544157	0.549251	0.552904	0.544873	0.541844	0.555225	0.537916	0.540710	0.538468	0.537229
904.745689	0.552966	0.540054	0.545552	0.551273	0.552379	0.542395	0.538462	0.549574	0.531139	0.540233	0.535016	0.533018	0.553932	0.540106	0.547533	0.551492	0.555558	0.547982	0.545137	0.557571	0.540823	0.542952	0.541675	0.539947
905.476094	0.554318	0.542738	0.547628	0.552417	0.555863	0.545611	0.541132	0.550203	0.533543	0.541925	0.537611	0.533913	0.554859	0.542432	0.549963	0.553309	0.557354	0.550358	0.547427	0.559840	0.543633	0.545273	0.543495	0.541599
906.206418	0.558100	0.545079	0.551278	0.555856	0.558401	0.548172	0.543418	0.554027	0.536659	0.544128	0.540156	0.538445	0.558018	0.544430	0.552465	0.556327	0.559990	0.553112	0.549758	0.562425	0.546942	0.547964	0.546184	0.544431
906.936661	0.559927	0.546574	0.552273	0.557767	0.560410	0.550041	0.546579	0.555999	0.538933	0.547487	0.542851	0.540527	0.560435	0.546501	0.554488	0.558927	0.562612	0.554949	0.551726	0.564127	0.548227	0.549911	0.549113	0.546717
907.666822	0.563019	0.550324	0.555682	0.559632	0.562552	0.552784	0.548309	0.557526	0.539984	0.548848	0.544785	0.542407	0.562291	0.548573	0.556235	0.560581	0.564845	0.557867	0.555050	0.567402	0.551758	0.553416	0.550582	0.549937
908.396901	0.564555	0.550311	0.556861	0.562695	0.564245	0.555268	0.550795	0.561127	0.544145	0.552290	0.547885	0.545857	0.564631	0.551728	0.559738	0.563469	0.567058	0.560532	0.557484	0.568769	0.553772	0.554923	0.553642	0.551935
909.126899	0.567013	0.554112	0.560070	0.564820	0.566518	0.556846	0.552742	0.563325	0.545273	0.553760	0.549838	0.547524	0.565568	0.554390	0.561792	0.565880	0.568137	0.562047	0.559217	0.571481	0.555884	0.557194	0.556653	0.554306
909.856816	0.569117	0.556547	0.562929	0.567605	0.569323	0.560223	0.555705	0.566295	0.549243	0.557657	0.553344	0.550378	0.569316	0.556452	0.564843	0.568425	0.571914	0.565469	0.562281	0.573907	0.559197	0.560001	0.558268	0.556654
910.586650	0.570146	0.557468	0.564274	0.568476	0.570727	0.561738	0.557799	0.568509	0.550676	0.558601	0.554431	0.551748	0.570921	0.558714	0.566081	0.569505	0.573972	0.567686	0.563599	0.576923	0.560625	0.561864	0.560525	0.558340
911.316403	0.573263	0.560695	0.568090	0.571498	0.573669	0.564048	0.560361	0.570667	0.553171	0.561329	0.556817	0.554398	0.573790	0.561382	0.569015	0.571722	0.576084	0.569246	0.566174	0.578724	0.562895	0.564221	0.563167	0.560794
912.046075	0.575137	0.563116	0.568999	0.572802	0.574969	0.565563	0.561707	0.573103	0.556208	0.563895	0.559228	0.557770	0.575582	0.562713	0.570815	0.574630	0.577399	0.571888	0.568487	0.580014	0.565074	0.566087	0.564386	0.562849
912.775664	0.577780	0.566666	0.572049	0.575533	0.577996	0.568986	0.564132	0.574534	0.557838	0.565657	0.560669	0.558701	0.577331	0.564956	0.573538	0.575902	0.580411	0.573541	0.571007	0.582568	0.567480	0.567574	0.568190	0.566279
913.505172	0.580000	0.567843	0.573809	0.578138	0.581803	0.572472	0.566611	0.576673	0.559636	0.568132	0.564238	0.562045	0.580215	0.566907	0.575436	0.579597	0.582261	0.576629	0.573190	0.585220	0.569641	0.570409	0.570058	0.568120
914.234598	0.581458	0.570135	0.575693	0.579857	0.582471	0.572322	0.569278	0.578799	0.561673	0.568590	0.565560	0.563223	0.581883	0.569063	0.576950	0.580630	0.584262	0.577531	0.574913	0.586286	0.571976	0.572532	0.571682	0.570099
914.963943	0.583585	0.572427	0.578416	0.582664	0.585036	0.575881	0.571520	0.581282	0.564788	0.571359	0.568316	0.565682	0.584963	0.572953	0.580395	0.582715	0.587101	0.579999	0.577309	0.589005	0.574506	0.575342	0.574207	0.571828
915.693205	0.586124	0.574277	0.579689	0.583676	0.585421	0.577554	0.573625	0.583040	0.565899	0.573874	0.569434	0.567851	0.586012	0.573499	0.582718	0.585082	0.588807	0.581987	0.578995	0.591045	0.575790	0.576565	0.576067	0.573826
916.422386	0.588451	0.576947	0.582565	0.586647	0.588349	0.579798	0.575150	0.585099	0.567548	0.576843	0.572216	0.570240	0.588420	0.574725	0.583673	0.586828	0.590722	0.584411	0.581436	0.593377	0.578483	0.578875	0.578667	0.576534
917.151484	0.588955	0.577409	0.584230	0.589782	0.590970	0.581799	0.577682	0.586682	0.570936	0.578704	0.574202	0.572245	0.590807	0.577584	0.586418	0.589455	0.593103	0.586764	0.582971	0.594490	0.580325	0.581337	0.580838	0.578293
917.880501	0.592067	0.580738	0.586915	0.589927	0.592644	0.584165	0.579061	0.588502	0.572573	0.579721	0.576017	0.573937	0.592552	0.579673	0.588232	0.590951	0.594906	0.588663	0.585485	0.597149	0.582560	0.584033	0.582338	0.580665
918.609436	0.594377	0.582522	0.588432	0.592097	0.594552	0.585771	0.581774	0.591672	0.575045	0.581929	0.578586	0.576385	0.595517	0.582614	0.590620	0.593213	0.596470	0.591477	0.587735	0.599863	0.584782	0.585582	0.584123	0.582034
919.338289	0.596091	0.584281	0.590541	0.594150	0.596327	0.587116	0.583815	0.593202	0.577000	0.583685	0.580093	0.579020	0.595266	0.584003	0.591842	0.594336	0.598869	0.592710	0.588543	0.601430	0.586839	0.586911	0.585806	0.585318
920.067060	0.598591	0.586749	0.592267	0.596728	0.598634	0.591089	0.585568	0.594291	0.578634	0.585975	0.582246	0.580495	0.598563	0.586373	0.594424	0.597032	0.600279	0.594061	0.590709	0.603382	0.588624	0.590235	0.588821	0.587129
920.795748	0.599504	0.588896	0.594277	0.598380	0.601068	0.591836	0.587490	0.596491	0.581146	0.588296	0.584565	0.583480	0.598782	0.587969	0.595820	0.598897	0.602415	0.596823	0.593030	0.604710	0.589929	0.591597	0.590816	0.588119
921.524355	0.601917	0.590570	0.596704	0.599935	0.602016	0.593896	0.588853	0.597447	0.582780	0.589712	0.585708	0.584496	0.602078	0.589479	0.598572	0.601012	0.604395	0.598813	0.595727	0.607234	0.593204	0.594149	0.593066	0.590210
922.252880	0.603811	0.591925	0.599703	0.602389	0.604462	0.596803	0.591028	0.600384	0.584940	0.591930	0.588272	0.587095	0.604366	0.592511	0.599743	0.603576	0.606919	0.600853	0.597365	0.608247	0.595177	0.595742	0.594966	0.592365
922.981323	0.604978	0.594254	0.600396	0.603946	0.606121	0.597627	0.592935	0.602390	0.586804	0.593905	0.590226	0.588645	0.604681	0.593722	0.600899	0.604805	0.608376	0.602478	0.598714	0.609710	0.596583	0.596570	0.596189	0.594172
923.709683	0.606707	0.595563	0.603308	0.605775	0.606726	0.600524	0.595882	0.604026	0.588712	0.595109	0.592340	0.591210	0.607995	0.595855	0.603595	0.606790	0.610829	0.604571	0.600392	0.611708	0.598742	0.599753	0.598105	0.597207
924.437961	0.608747	0.597392	0.604035	0.606939	0.609074	0.601178	0.597219	0.606473	0.591635	0.597300	0.594347	0.592600	0.609369	0.596363	0.605948	0.608179	0.611600	0.606900	0.603158	0.613553	0.600288	0.600297	0.600131	0.598645
925.166157	0.610805	0.599194	0.605003	0.609350	0.611189	0.603709	0.598631	0.607544	0.591678	0.599067	0.595114	0.593700	0.610835	0.599472	0.607250	0.610330	0.613093	0.608409	0.605656	0.616453	0.602725	0.602194	0.601747	0.600320
925.894271	0.612153	0.600366	0.606865	0.611497	0.612671	0.605586	0.600457	0.610022	0.594902	0.601456	0.598264	0.596092	0.613247	0.601511	0.609827	0.612196	0.615025	0.610123	0.606554	0.617804	0.604694	0.604497	0.603619	0.602086
926.622303	0.613096	0.602671	0.609110	0.613097	0.614440	0.606342	0.602183	0.611911	0.596532	0.602090	0.600074	0.597986	0.615129	0.602655	0.611093	0.613258	0.616596	0.612489	0.609278	0.619906	0.606451	0.604897	0.604371	0.603822
927.350252	0.616439	0.604864	0.611029	0.615288	0.616504	0.608970	0.603857	0.613793	0.598849	0.605118	0.600918	0.600021	0.615975	0.604886	0.612463	0.615810	0.617996	0.613318	0.609469	0.621610	0.608358	0.607674	0.607395	0.605889
928.078119	0.617423	0.605039	0.612901	0.617197	0.618079	0.610813	0.605344	0.615634	0.599607	0.607540	0.603417	0.601324	0.617891	0.605822	0.614718	0.617407	0.620052	0.615069	0.611547	0.622569	0.608603	0.609623	0.609323	0.606511
928.805904	0.619617	0.608359	0.615838	0.617565	0.619011	0.611742	0.606297	0.616307	0.602574	0.607524	0.605200	0.603249	0.619271	0.608136	0.615900	0.618963	0.621715	0.617378	0.613573	0.625029	0.610890	0.611018	0.610904	0.609116
929.533606	0.620352	0.609433	0.616253	0.619466	0.621302	0.613980	0.609679	0.618591	0.604348	0.610812	0.608239	0.605174	0.621741	0.610530	0.617896	0.620571	0.623572	0.619097	0.615101	0.626299	0.613852	0.613391	0.612590	0.610903
930.261226	0.623286	0.611640	0.618738	0.620888	0.622757	0.614256	0.610181	0.620027	0.605540	0.611765	0.607718	0.605976	0.623545	0.610479	0.620102	0.621449	0.625726	0.620347	0.616165	0.627019	0.614461	0.614460	0.614122	0.613081
930.988764	0.624465	0.613856	0.619766	0.624532	0.625045	0.617657	0.612699	0.622029	0.607034	0.613399	0.610219	0.609286	0.625034	0.614587	0.621757	0.623744	0.626472	0.622377	0.619088	0.629943	0.617436	0.615986	0.615775	0.613591
931.716219	0.626293	0.614046	0.622298	0.624701	0.626120	0.619098	0.614209	0.623508	0.608855	0.615253	0.612196	0.610548	0.626508	0.615770	0.622548	0.625332	0.628065	0.622825	0.620723	0.630559	0.617895	0.617731	0.617185	0.615946
932.443592	0.628536	0.616897	0.624003	0.626552	0.628241	0.621215	0.615603	0.624943	0.610364	0.616754	0.612644	0.611690	0.627258	0.615924	0.625122	0.626970	0.629983	0.625114	0.622112	0.632713	0.620451	0.619616	0.619179	0.617134
933.170882	0.628617	0.618497	0.623928	0.627661	0.629783	0.622773	0.617654	0.626122	0.613086	0.619038	0.616215	0.614181	0.630708	0.618763	0.626893	0.628454	0.631596	0.627335	0.623815	0.634730	0.621597	0.621391	0.620636	0.619621
933.898090	0.630547	0.619594	0.626792	0.628466	0.631040	0.624033	0.619724	0.628884	0.613911	0.619901	0.615842	0.615644	0.630009	0.619468	0.627076	0.629946	0.633309	0.628735	0.625873	0.635777	0.623638	0.622331	0.623364	0.620517
934.625215	0.631836	0.621714	0.628482	0.631706	0.632374	0.626395	0.621145	0.630556	0.615852	0.621425	0.618647	0.616947	0.632271	0.622276	0.629733	0.631739	0.634131	0.630213	0.626799	0.636428	0.626125	0.624205	0.624337	0.623698
935.352257	0.633945	0.622716	0.629794	0.631930	0.634744	0.627303	0.622827	0.632274	0.618582	0.623661	0.620361	0.619812	0.634360	0.622473	0.631080	0.633122	0.635177	0.632171	0.627039	0.638106	0.626167	0.625346	0.625723	0.625082
936.079217	0.636210	0.624553	0.631371	0.634635	0.635258	0.629156	0.624300	0.632773	0.619714	0.623602	0.620595	0.620310	0.636235	0.624044	0.632370	0.634689	0.637351	0.633697	0.629901	0.639233	0.628735	0.627508	0.628028	0.626531
936.806095	0.636247	0.626532	0.632225	0.634747	0.637639	0.630193	0.626033	0.634490	0.621571	0.625728	0.623744	0.621713	0.636973	0.625763	0.634912	0.636236	0.639274	0.635251	0.631125	0.642489	0.629927	0.628821	0.628476	0.628328
937.532889	0.639477	0.627474	0.634172	0.636528	0.638233	0.633031	0.626586	0.635948	0.622221	0.628170	0.624259	0.624254	0.639065	0.627769	0.635234	0.637395	0.640051	0.635089	0.632464	0.643706	0.631876	0.629854	0.630878	0.630279
938.259601	0.640131	0.630168	0.636764	0.638276	0.640396	0.634647	0.629478	0.638124	0.624089	0.629070	0.627023	0.625332	0.639067	0.629521	0.637405	0.639425	0.642388	0.638568	0.635154	0.645595	0.632922	0.632791	0.631991	0.631397
938.986230	0.641083	0.631098	0.636867	0.640124	0.640963	0.635636	0.631437	0.639084	0.625794	0.630883	0.627653	0.627515	0.641174	0.631364	0.637722	0.641932	0.643765	0.639819	0.636798	0.646471	0.634060	0.633673	0.632861	0.632923
939.712777	0.642988	0.633298	0.638754	0.641804	0.643671	0.637194	0.631765	0.640993	0.626583	0.632668	0.629655	0.628337	0.643106	0.632102	0.639698	0.642022	0.646080	0.641327	0.637532	0.646492	0.635391	0.635318	0.635567	0.634255
940.439241	0.644022	0.633401	0.639643	0.643889	0.644846	0.638367	0.633318	0.642713	0.629101	0.633530	0.631600	0.629828	0.645315	0.634309	0.642216	0.643841	0.646229	0.643700	0.638813	0.649932	0.637918	0.636964	0.636789	0.636075
941.165622	0.645734	0.633896	0.642023	0.643445	0.645938	0.639944	0.634971	0.642874	0.630461	0.636118	0.632665	0.630851	0.645674	0.635283	0.642048	0.644544	0.648647	0.644497	0.640573	0.650963	0.639449	0.637454	0.638591	0.636403
941.891920	0.647853	0.636949	0.643724	0.645536	0.647204	0.642430	0.636663	0.644444	0.631641	0.636822	0.634357	0.632191	0.645927	0.636911	0.645408	0.646959	0.649412	0.646182	0.642116	0.652353	0.641498	0.639560	0.640390	0.639295
942.618135	0.647754	0.638579	0.644114	0.647690	0.648642	0.641223	0.638086	0.646919	0.633071	0.638478	0.636470	0.634766	0.648267	0.637589	0.645512	0.647542	0.650440	0.647828	0.642494	0.653882	0.642061	0.641195	0.640110	0.639278
943.344267	0.650662	0.640461	0.646170	0.647897	0.648834	0.645526	0.638462	0.648252	0.634454	0.639774	0.636628	0.635459	0.650094	0.640241	0.646319	0.648551	0.652312	0.648210	0.645171	0.655082	0.643305	0.642413	0.642963	0.641015
944.070317	0.650747	0.641316	0.647195	0.649818	0.650671	0.646323	0.640067	0.648445	0.636531	0.642416	0.638580	0.636642	0.651122	0.641993	0.648950	0.651445	0.654655	0.650511	0.646122	0.655595	0.644223	0.643059	0.643263	0.642882
944.796283	0.652118	0.642085	0.648832	0.651590	0.651992	0.646452	0.641515	0.650662	0.637702	0.642224	0.639780	0.638486	0.651756	0.642444	0.650116	0.652346	0.655642	0.650918	0.646959	0.656178	0.645703	0.644267	0.645159	0.644058
945.522167	0.654415	0.643688	0.651642	0.654226	0.654709	0.648390	0.642467	0.652215	0.638494	0.644071	0.641344	0.639322	0.653800	0.643620	0.651777	0.653135	0.655666	0.652425	0.649592	0.659229	0.647809	0.646612	0.647856	0.646473
946.247967	0.654482	0.644882	0.652073	0.654336	0.655520	0.650588	0.644813	0.652985	0.640766	0.644902	0.642960	0.641985	0.655022	0.645143	0.652924	0.654144	0.658008	0.654651	0.650060	0.659296	0.648688	0.648092	0.648448	0.647240
946.973685	0.656663	0.647093	0.652946	0.654729	0.656094	0.650378	0.644846	0.655172	0.642444	0.646616	0.643592	0.641935	0.656947	0.645934	0.654927	0.655329	0.658403	0.655579	0.651611	0.661518	0.650220	0.650216	0.649459	0.648260
947.699319	0.658918	0.648816	0.654562	0.656997	0.658546	0.653315	0.648465	0.655601	0.643112	0.647686	0.646207	0.643258	0.658165	0.648089	0.656468	0.658516	0.660107	0.656861	0.653371	0.663199	0.651925	0.650770	0.650376	0.649522
948.424871	0.658675	0.649172	0.655677	0.657734	0.658616	0.654015	0.649246	0.657513	0.643612	0.649343	0.646888	0.645656	0.659066	0.648094	0.657318	0.658513	0.660442	0.657145	0.654153	0.663717	0.652540	0.650579	0.651659	0.649804
949.150339	0.660771	0.650695	0.657427	0.659883	0.658941	0.655448	0.650769	0.658025	0.645994	0.649454	0.648583	0.646803	0.661019	0.649860	0.657985	0.659837	0.662419	0.659703	0.655539	0.665775	0.654584	0.653810	0.653848	0.652189
949.875724	0.662070	0.651721	0.658069	0.661369	0.661138	0.657593	0.652131	0.660553	0.647562	0.651793	0.649572	0.647741	0.662127	0.651940	0.659453	0.661982	0.663303	0.661404	0.655819	0.666851	0.655691	0.654230	0.653760	0.652672
950.601026	0.664009	0.652178	0.659637	0.661700	0.662740	0.658452	0.652583	0.661361	0.648830	0.652718	0.651135	0.649323	0.663521	0.653078	0.660218	0.663116	0.664124	0.662150	0.657973	0.667376	0.657305	0.655446	0.656172	0.654463
951.326245	0.665356	0.654538	0.660653	0.664227	0.665314	0.659204	0.654351	0.662075	0.650172	0.653970	0.652622	0.650462	0.663266	0.654118	0.661781	0.663947	0.666065	0.663071	0.658893	0.669339	0.659340	0.657631	0.656798	0.656030
952.051381	0.665066	0.655508	0.661976	0.664794	0.666089	0.660199	0.655274	0.663853	0.652304	0.655344	0.652901	0.652165	0.665517	0.655138	0.662831	0.665949	0.667256	0.664624	0.660667	0.670140	0.659017	0.657690	0.658612	0.656935
952.776433	0.666884	0.658160	0.663001	0.665350	0.666842	0.662427	0.656586	0.664044	0.652521	0.657342	0.653882	0.653159	0.666111	0.656085	0.664529	0.666596	0.668686	0.666948	0.662072	0.671003	0.660773	0.659709	0.659710	0.659159
953.501402	0.668384	0.658953	0.665786	0.666947	0.668054	0.663095	0.657757	0.665588	0.655317	0.657369	0.656358	0.655111	0.667784	0.657466	0.665126	0.668102	0.670602	0.668017	0.663330	0.672653	0.662532	0.660134	0.661537	0.659966
954.226288	0.668559	0.659406	0.666251	0.668288	0.668057	0.664245	0.658819	0.668586	0.655258	0.658734	0.656715	0.655561	0.667772	0.658831	0.667061	0.669325	0.670308	0.668054	0.663497	0.673400	0.662994	0.661375	0.661821	0.660791
954.951091	0.670026	0.662151	0.667644	0.669487	0.670754	0.666583	0.659978	0.669334	0.656510	0.661548	0.658594	0.656423	0.670163	0.660478	0.668667	0.670967	0.673597	0.670345	0.665636	0.675032	0.664850	0.662913	0.663518	0.663503
955.675810	0.670578	0.662180	0.668459	0.670258	0.670211	0.667687	0.661661	0.668742	0.657650	0.661906	0.659447	0.658251	0.671958	0.661447	0.668883	0.670524	0.672423	0.671296	0.666935	0.676577	0.665942	0.665073	0.664275	0.663767
956.400446	0.672218	0.664534	0.668468	0.670090	0.671582	0.667903	0.662434	0.670220	0.659517	0.662321	0.661015	0.659551	0.672367	0.662432	0.669645	0.672815	0.673907	0.671924	0.667783	0.676987	0.667045	0.666696	0.666635	0.665255
957.124998	0.674804	0.666002	0.671662	0.673384	0.673950	0.669826	0.664695	0.672016	0.660567	0.663364	0.662652	0.660018	0.673655	0.663438	0.672107	0.672851	0.675664	0.673351	0.669080	0.677258	0.667391	0.666157	0.668647	0.666982
957.849467	0.674198	0.666249	0.670485	0.673455	0.676071	0.669835	0.664440	0.673397	0.661158	0.664394	0.663247	0.662567	0.674135	0.665595	0.672881	0.674513	0.676936	0.674028	0.670245	0.677892	0.670368	0.666997	0.666861	0.667438
958.573852	0.676270	0.666674	0.674444	0.675535	0.676085	0.671842	0.665463	0.673173	0.663169	0.666137	0.663951	0.663534	0.675566	0.665467	0.673427	0.676032	0.678003	0.675551	0.671132	0.680810	0.670591	0.668876	0.669735	0.668692
959.298154	0.677016	0.668046	0.673827	0.677071	0.676988	0.671914	0.667130	0.675130	0.664940	0.668185	0.666176	0.664114	0.677422	0.668138	0.675279	0.677052	0.678327	0.676591	0.672395	0.681579	0.672446	0.670430	0.670412	0.670441
960.022373	0.677226	0.667207	0.675008	0.676970	0.678562	0.673056	0.668286	0.676161	0.664806	0.668052	0.666535	0.665267	0.677730	0.668272	0.675971	0.678815	0.680026	0.677024	0.673724	0.682470	0.672186	0.670817	0.672189	0.669742
960.746508	0.679723	0.671295	0.676673	0.679875	0.679013	0.674917	0.668896	0.677004	0.665667	0.669525	0.668600	0.666595	0.678811	0.670405	0.676652	0.679630	0.681747	0.678734	0.674583	0.684888	0.674327	0.672856	0.673431	0.672899
961.470559	0.678985	0.671039	0.677242	0.680149	0.680311	0.675420	0.671141	0.678921	0.668052	0.671055	0.669748	0.667878	0.679419	0.670772	0.678925	0.679860	0.681695	0.679223	0.676040	0.684255	0.674427	0.672660	0.674037	0.672382
962.194527	0.681315	0.672400	0.678526	0.680867	0.680978	0.677284	0.671734	0.678708	0.669314	0.671999	0.669762	0.667627	0.680640	0.672807	0.678010	0.681053	0.682832	0.680999	0.678055	0.686445	0.676080	0.673941	0.674766	0.675692
962.918411	0.683136	0.673377	0.680179	0.682159	0.682373	0.679124	0.672881	0.681243	0.668705	0.673005	0.670683	0.670011	0.683084	0.673301	0.680383	0.682557	0.684678	0.683100	0.678375	0.687852	0.677724	0.675909	0.676947	0.675458
963.642212	0.683553	0.675133	0.681131	0.683282	0.683403	0.679013	0.674757	0.681889	0.671442	0.673469	0.672766	0.671278	0.682919	0.674980	0.681273	0.683347	0.685406	0.684264	0.679414	0.688229	0.678505	0.676029	0.676811	0.676010
964.365929	0.684549	0.675944	0.682122	0.684129	0.683343	0.679972	0.675326	0.682027	0.672031	0.675532	0.673159	0.671852	0.683626	0.675637	0.682864	0.684552	0.686956	0.684355	0.680409	0.690200	0.680027	0.678523	0.678960	0.678837
965.089562	0.685763	0.676999	0.682964	0.684306	0.685183	0.682413	0.677410	0.685116	0.672428	0.676534	0.674204	0.673167	0.685486	0.677122	0.685350	0.684546	0.686995	0.685248	0.680840	0.690995	0.681904	0.679230	0.679184	0.678397
965.813111	0.686884	0.677560	0.683919	0.685241	0.685732	0.682794	0.677482	0.685182	0.673499	0.677479	0.675780	0.675213	0.686163	0.677707	0.684923	0.686126	0.688411	0.686778	0.682755	0.691367	0.682341	0.680666	0.680200	0.679854
966.536577	0.686509	0.679314	0.686445	0.687019	0.687674	0.684443	0.679208	0.685325	0.675394	0.678185	0.676974	0.675377	0.687360	0.677912	0.685598	0.686774	0.689798	0.687860	0.684589	0.691977	0.683740	0.681619	0.681839	0.681479
967.259958	0.686896	0.679156	0.686722	0.689194	0.688229	0.684264	0.679898	0.686678	0.676612	0.679751	0.678215	0.677619	0.688368	0.679645	0.686993	0.687774	0.690219	0.688966	0.684546	0.692725	0.683601	0.682206	0.682609	0.682136
967.983256	0.689203	0.680576	0.686963	0.689300	0.689514	0.685196	0.679513	0.687271	0.677858	0.680119	0.678490	0.678192	0.690102	0.680500	0.689160	0.688115	0.691025	0.689779	0.685551	0.694470	0.684374	0.683133	0.683375	0.681991
968.706471	0.690861	0.683403	0.689262	0.691302	0.690638	0.687743	0.682113	0.689407	0.678819	0.681180	0.679711	0.679217	0.690373	0.680828	0.690002	0.690387	0.692377	0.690374	0.687255	0.694855	0.686133	0.684629	0.685679	0.684413
969.429601	0.689946	0.681549	0.687761	0.690218	0.691378	0.687784	0.682367	0.689645	0.681519	0.683145	0.681199	0.680000	0.691933	0.683192	0.690001	0.692243	0.692907	0.691159	0.686848	0.696362	0.687111	0.685004	0.685809	0.684979
970.152647	0.692349	0.683605	0.689825	0.691675	0.692659	0.688206	0.684185	0.690755	0.681809	0.683432	0.682260	0.680506	0.692729	0.684155	0.691737	0.691376	0.694618	0.693006	0.688894	0.697893	0.688425	0.686153	0.687808	0.684440
970.875610	0.693029	0.685223	0.691892	0.692436	0.694289	0.689111	0.685695	0.692337	0.682420	0.685463	0.683899	0.682084	0.694180	0.685342	0.692448	0.693497	0.695343	0.693442	0.690552	0.700131	0.690613	0.686940	0.687756	0.687235
971.598488	0.694304	0.684220	0.691302	0.693581	0.693638	0.689871	0.686779	0.693051	0.683111	0.686120	0.685558	0.683917	0.695238	0.685581	0.693292	0.693162	0.695653	0.695130	0.689153	0.699528	0.689487	0.688041	0.688311	0.686115
972.321283	0.694968	0.687554	0.693776	0.696174	0.694398	0.692651	0.686685	0.694828	0.682983	0.686131	0.686575	0.683708	0.695797	0.686100	0.694818	0.694472	0.696449	0.695097	0.691764	0.700478	0.691410	0.689300	0.689615	0.688805
973.043993	0.696091	0.687463	0.694500	0.696477	0.696047	0.693259	0.688902	0.694211	0.684910	0.688370	0.685861	0.686120	0.696271	0.687471	0.695383	0.696756	0.697828	0.696772	0.692900	0.699985	0.692130	0.690268	0.691358	0.690074
973.766620	0.697121	0.689336	0.694169	0.696082	0.697567	0.692377	0.687522	0.695746	0.683913	0.688603	0.686647	0.686872	0.697229	0.688507	0.696876	0.696349	0.699178	0.698276	0.692505	0.701522	0.692670	0.690716	0.691819	0.690249
974.489162	0.698335	0.690406	0.697178	0.696361	0.698433	0.694138	0.688980	0.697235	0.685853	0.689120	0.687623	0.686852	0.698455	0.689545	0.697774	0.697589	0.700824	0.698522	0.693815	0.702091	0.694866	0.692026	0.693434	0.692126
975.211620	0.698614	0.691650	0.696390	0.698275	0.699409	0.696248	0.690374	0.698359	0.687432	0.690860	0.689665	0.687348	0.699072	0.690968	0.697250	0.699546	0.700285	0.698921	0.694300	0.702717	0.694604	0.693162	0.693893	0.692248
975.933995	0.699112	0.690348	0.697092	0.699633	0.701354	0.696192	0.691560	0.699059	0.687876	0.690937	0.690158	0.687991	0.699977	0.691486	0.697944	0.699525	0.701807	0.700463	0.695166	0.704347	0.696190	0.693611	0.695615	0.693244
976.656285	0.701549	0.693849	0.698383	0.700468	0.701163	0.696888	0.693001	0.699303	0.689498	0.691958	0.691101	0.690021	0.700315	0.692276	0.698892	0.701032	0.702508	0.699700	0.696803	0.706798	0.697582	0.695372	0.696611	0.694651
977.378490	0.702770	0.693627	0.698563	0.700663	0.702261	0.699768	0.693602	0.700620	0.690464	0.692895	0.693116	0.690383	0.702410	0.692647	0.700064	0.702039	0.703142	0.702808	0.697487	0.705392	0.697782	0.695903	0.696131	0.695118
978.100612	0.702417	0.694310	0.699992	0.702495	0.701922	0.698182	0.694828	0.700818	0.691028	0.694322	0.692683	0.691213	0.703354	0.693650	0.701558	0.701357	0.704791	0.702176	0.699354	0.707263	0.698979	0.696130	0.697272	0.696828
978.822649	0.704043	0.695250	0.701742	0.703533	0.703154	0.700735	0.695300	0.702531	0.693164	0.695004	0.694479	0.692778	0.703462	0.696163	0.701952	0.704770	0.705106	0.704307	0.699656	0.707920	0.700015	0.698272	0.698800	0.697678
979.544603	0.704045	0.696055	0.701760	0.702340	0.703734	0.700532	0.696336	0.702197	0.692588	0.695990	0.695139	0.693582	0.703780	0.695405	0.702838	0.703967	0.707448	0.704889	0.700527	0.708487	0.700793	0.698775	0.698267	0.697524
980.266471	0.705240	0.698464	0.702774	0.704601	0.705028	0.702170	0.696806	0.703715	0.693890	0.697327	0.696370	0.694471	0.705382	0.695883	0.703499	0.704156	0.706016	0.704853	0.701354	0.710278	0.702861	0.699328	0.701004	0.699285
980.988256	0.707667	0.698320	0.704281	0.705956	0.705564	0.703883	0.698017	0.704039	0.694986	0.697498	0.696981	0.696164	0.705017	0.698969	0.704623	0.705789	0.707936	0.705757	0.701775	0.710492	0.702387	0.699900	0.701219	0.699531
981.709956	0.706392	0.697074	0.703968	0.706148	0.705277	0.702680	0.698214	0.704382	0.694708	0.698086	0.696820	0.695980	0.706821	0.698162	0.705272	0.706781	0.709168	0.706828	0.702819	0.711643	0.702682	0.699711	0.701282	0.700269
982.431572	0.707827	0.701651	0.706306	0.706513	0.708616	0.704333	0.698888	0.706689	0.696106	0.699094	0.698828	0.695430	0.707478	0.699695	0.706069	0.707716	0.710214	0.708798	0.704104	0.712701	0.704404	0.702244	0.703160	0.701549
983.153103	0.709922	0.701645	0.706547	0.706368	0.708804	0.705113	0.700042	0.705829	0.697102	0.699603	0.698465	0.697887	0.707658	0.700982	0.707288	0.708348	0.710829	0.709250	0.705005	0.712489	0.704208	0.702989	0.704240	0.703477
983.874550	0.708924	0.701347	0.707249	0.707384	0.709360	0.706006	0.700588	0.707594	0.697840	0.700325	0.699092	0.697443	0.709330	0.701312	0.707220	0.708750	0.710271	0.709853	0.704942	0.713556	0.705777	0.702336	0.703476	0.702968
984.595913	0.710485	0.704496	0.708682	0.710902	0.711195	0.708102	0.700786	0.708216	0.699340	0.700806	0.700337	0.699360	0.709420	0.702524	0.709689	0.709472	0.712646	0.711017	0.708324	0.714379	0.707330	0.705240	0.706315	0.704849
985.317191	0.710442	0.703879	0.706766	0.710075	0.710874	0.708811	0.703398	0.709646	0.700946	0.703234	0.701844	0.700960	0.711040	0.702828	0.708754	0.710623	0.713197	0.710088	0.708283	0.715234	0.707494	0.705665	0.706666	0.704274
986.038385	0.711983	0.704687	0.708560	0.710470	0.712802	0.708024	0.704175	0.710441	0.700766	0.704148	0.701303	0.700460	0.711897	0.703990	0.709468	0.712001	0.714207	0.711673	0.708283	0.715345	0.708833	0.706356	0.705986	0.706414
986.759494	0.713418	0.705332	0.710724	0.712277	0.712919	0.710086	0.705376	0.710710	0.701173	0.704630	0.703575	0.702906	0.714021	0.704950	0.711122	0.713561	0.713740	0.713255	0.710142	0.717071	0.708973	0.706144	0.707944	0.707101
987.480518	0.712559	0.705704	0.710605	0.711321	0.713457	0.711610	0.705154	0.712345	0.702151	0.704035	0.704394	0.703238	0.712489	0.706652	0.712503	0.713476	0.715363	0.714182	0.709504	0.717582	0.710471	0.706328	0.707855	0.706572
988.201458	0.712660	0.706641	0.713209	0.713354	0.713318	0.711913	0.705778	0.713960	0.703304	0.705069	0.704800	0.704016	0.714526	0.705982	0.712755	0.714095	0.714807	0.715380	0.711050	0.718759	0.711737	0.708666	0.708337	0.708533
988.922313	0.715738	0.707581	0.713293	0.713974	0.715020	0.713121	0.707353	0.713109	0.703889	0.706794	0.705862	0.705126	0.714296	0.708385	0.714279	0.715116	0.716932	0.716022	0.711584	0.719328	0.711136	0.709735	0.711764	0.710197
989.643084	0.714410	0.707829	0.712479	0.715891	0.715423	0.713193	0.707542	0.714401	0.704721	0.707488	0.707297	0.705713	0.715177	0.707991	0.715083	0.714476	0.717541	0.716000	0.711842	0.720114	0.711795	0.708830	0.710084	0.708964
990.363770	0.716901	0.708089	0.714171	0.715943	0.715925	0.714066	0.709083	0.714876	0.706081	0.708078	0.707781	0.705242	0.716267	0.709488	0.713855	0.716328	0.717621	0.716057	0.715210	0.721333	0.712355	0.710711	0.711697	0.710698
991.084371	0.717082	0.710792	0.714310	0.718029	0.716743	0.714120	0.709120	0.715370	0.707830	0.709725	0.707795	0.707627	0.717573	0.709841	0.715348	0.718366	0.719347	0.718946	0.714990	0.721700	0.714648	0.712259	0.713400	0.711934
991.804888	0.716982	0.711207	0.714649	0.717390	0.718627	0.714815	0.709552	0.716774	0.707594	0.710363	0.708935	0.706854	0.717967	0.709714	0.716982	0.718088	0.718173	0.719575	0.714153	0.721630	0.714324	0.712326	0.712467	0.710660
992.525319	0.717654	0.711366	0.717329	0.718429	0.719288	0.715861	0.711193	0.717768	0.708753	0.709637	0.710391	0.707842	0.718569	0.710364	0.716930	0.719140	0.720497	0.719977	0.715701	0.723666	0.716741	0.713231	0.715250	0.714084
993.245666	0.720400	0.712542	0.718043	0.719331	0.720667	0.717941	0.712193	0.719118	0.709500	0.712944	0.710642	0.709067	0.720292	0.711133	0.718762	0.719002	0.720183	0.720655	0.718222	0.724892	0.716241	0.714614	0.714182	0.713648
993.965928	0.719150	0.712508	0.717090	0.720367	0.719754	0.717578	0.711622	0.719312	0.709228	0.712436	0.711497	0.708812	0.718919	0.711806	0.718148	0.719544	0.721577	0.721035	0.717459	0.724386	0.716355	0.713330	0.716231	0.713608
994.686106	0.720379	0.713590	0.720083	0.720430	0.721942	0.718832	0.713334	0.720117	0.710787	0.713299	0.712157	0.710038	0.721277	0.713855	0.720113	0.719592	0.722243	0.720795	0.717682	0.724829	0.718700	0.716675	0.716921	0.715267
995.406198	0.721170	0.715102	0.719110	0.721617	0.722042	0.719117	0.713578	0.721831	0.711820	0.713941	0.713446	0.712591	0.721938	0.715099	0.719650	0.722402	0.723010	0.722484	0.719035	0.725610	0.719392	0.715110	0.715569	0.716507
996.126206	0.721188	0.714540	0.719649	0.720683	0.722503	0.719172	0.714347	0.721062	0.711602	0.715173	0.713546	0.712576	0.721881	0.715288	0.721102	0.722367	0.722466	0.723164	0.718958	0.726109	0.719340	0.717492	0.718327	0.716290
996.846128	0.725414	0.716994	0.721978	0.723693	0.723511	0.721689	0.714905	0.721932	0.712480	0.714905	0.713763	0.713304	0.723305	0.716227	0.722867	0.724286	0.724786	0.724201	0.719948	0.727361	0.720882	0.717399	0.719461	0.717343
997.565966	0.724534	0.716294	0.722952	0.723708	0.724381	0.720739	0.717249	0.722675	0.714258	0.715293	0.716472	0.713266	0.723587	0.717150	0.723234	0.723642	0.725716	0.726349	0.721284	0.727809	0.721246	0.718391	0.719763	0.719094
998.285719	0.723314	0.717991	0.722120	0.723855	0.724665	0.721538	0.717341	0.722658	0.715123	0.716599	0.716526	0.715427	0.723909	0.716979	0.723812	0.725254	0.726152	0.725185	0.721160	0.728324	0.721927	0.717835	0.719741	0.717716
999.005386	0.725792	0.719268	0.723755	0.724643	0.726677	0.723315	0.717993	0.724122	0.716013	0.717626	0.715948	0.715615	0.726086	0.718610	0.724935	0.724939	0.726905	0.727734	0.722063	0.730761	0.723137	0.719524	0.722473	0.721069
999.724969	0.725726	0.718893	0.724949	0.724666	0.726192	0.724164	0.719407	0.725786	0.717047	0.717730	0.717827	0.716149	0.724328	0.719086	0.725914	0.725955	0.728418	0.726879	0.723119	0.730689	0.723025	0.719863	0.722626	0.720578
1000.444467	0.726357	0.718275	0.725045	0.724181	0.725429	0.724649	0.718937	0.725163	0.716458	0.719367	0.718050	0.716217	0.725601	0.719272	0.725333	0.726718	0.727647	0.726917	0.723428	0.731414	0.723945	0.720648	0.720462	0.722539
1001.163879	0.726941	0.720910	0.725095	0.726620	0.724962	0.724802	0.720094	0.726163	0.717284	0.718753	0.719176	0.717332	0.726184	0.718251	0.726087	0.727765	0.728428	0.728354	0.724476	0.732863	0.724799	0.721851	0.723385	0.721296
1001.883207	0.727853	0.720029	0.725616	0.728084	0.728042	0.726213	0.721654	0.727655	0.719190	0.719555	0.719560	0.718873	0.727786	0.720260	0.726445	0.728285	0.729570	0.728967	0.724914	0.731370	0.725145	0.721195	0.722956	0.721758
1002.602449	0.728736	0.721608	0.726776	0.727875	0.726724	0.725696	0.721202	0.726939	0.718657	0.720677	0.720686	0.718080	0.728081	0.721108	0.728043	0.728588	0.729240	0.730404	0.725483	0.732361	0.726266	0.722858	0.724993	0.723342
1003.321606	0.729065	0.723871	0.727595	0.729159	0.728914	0.727320	0.722159	0.728389	0.720192	0.720097	0.721387	0.719382	0.730217	0.722409	0.727970	0.730201	0.730888	0.730994	0.725894	0.735035	0.727237	0.724380	0.726022	0.723756
1004.040678	0.729334	0.723650	0.727716	0.729481	0.729933	0.728020	0.722908	0.728643	0.721142	0.723113	0.723170	0.720755	0.729556	0.722282	0.728723	0.729858	0.731230	0.730766	0.727479	0.734315	0.726953	0.722805	0.725390	0.725117
1004.759665	0.730457	0.722421	0.729692	0.730649	0.730765	0.727290	0.723714	0.728788	0.720673	0.721675	0.721254	0.719563	0.731014	0.723034	0.729327	0.729964	0.731590	0.731983	0.727231	0.734428	0.728187	0.724939	0.726943	0.724915
1005.478566	0.731130	0.723895	0.730954	0.729103	0.732269	0.728840	0.724809	0.731058	0.721138	0.723912	0.722396	0.720580	0.730091	0.723793	0.729718	0.732120	0.733180	0.732246	0.728971	0.735355	0.730760	0.726643	0.728054	0.728155
1006.197382	0.732291	0.725036	0.729542	0.731952	0.732266	0.729036	0.724495	0.730582	0.722404	0.723778	0.723368	0.722429	0.730895	0.724509	0.731576	0.732036	0.733148	0.732918	0.729829	0.736239	0.730141	0.725557	0.728255	0.726580
1006.916113	0.731195	0.725090	0.729095	0.730437	0.731807	0.730197	0.724414	0.733544	0.721950	0.724015	0.723383	0.723511	0.732107	0.724556	0.731381	0.732037	0.732743	0.733399	0.729993	0.736899	0.730465	0.726646	0.728280	0.728500
1007.634758	0.732665	0.725702	0.732450	0.733284	0.732587	0.731069	0.726393	0.732826	0.722985	0.725335	0.725940	0.722806	0.732958	0.725878	0.733278	0.733867	0.735049	0.733297	0.731803	0.737532	0.731852	0.727420	0.730285	0.728549
1008.353319	0.732225	0.727536	0.732508	0.735321	0.733180	0.730487	0.727648	0.732921	0.724845	0.725924	0.725098	0.723780	0.732730	0.726376	0.732813	0.733335	0.734713	0.734011	0.731276	0.738110	0.731866	0.728670	0.728853	0.727242
1009.071793	0.734243	0.728617	0.732256	0.734547	0.733459	0.732110	0.727561	0.731569	0.724712	0.725716	0.726403	0.724985	0.733459	0.728019	0.731873	0.733903	0.735553	0.735994	0.731262	0.738352	0.732162	0.728754	0.729901	0.729251
1009.790183	0.733557	0.728749	0.733229	0.734084	0.735118	0.733235	0.728711	0.733700	0.725482	0.726309	0.727781	0.723828	0.733977	0.728479	0.733871	0.735397	0.735957	0.736136	0.733240	0.739223	0.732504	0.729614	0.731397	0.731528
1010.508486	0.734872	0.729727	0.733459	0.736145	0.734225	0.733949	0.728764	0.734259	0.727655	0.726338	0.728167	0.726544	0.734495	0.729254	0.733471	0.736388	0.736579	0.738764	0.733647	0.737421	0.733413	0.728664	0.731424	0.731443
1011.226705	0.735244	0.729776	0.733152	0.735700	0.735905	0.733641	0.730460	0.734889	0.726834	0.727248	0.729673	0.726254	0.736729	0.729337	0.735568	0.735385	0.736076	0.737294	0.733557	0.740248	0.733888	0.730962	0.732278	0.731462
1011.944838	0.736729	0.729509	0.735139	0.735779	0.737418	0.735501	0.730228	0.736477	0.728949	0.728764	0.729225	0.727519	0.736480	0.728549	0.736206	0.736902	0.738039	0.737990	0.733832	0.740384	0.735228	0.731177	0.733948	0.733166
1012.662885	0.735144	0.731995	0.734562	0.737347	0.735236	0.735438	0.730625	0.737776	0.728566	0.729609	0.729947	0.728134	0.736978	0.730273	0.736255	0.737391	0.738530	0.737854	0.734551	0.741918	0.734537	0.731467	0.733359	0.729958
1013.380847	0.734848	0.731002	0.736809	0.737784	0.737055	0.734811	0.730726	0.737351	0.728729	0.729578	0.729838	0.728532	0.737493	0.730663	0.736645	0.736217	0.739038	0.741055	0.735254	0.741914	0.735960	0.733218	0.733453	0.732167
1014.098723	0.737317	0.733456	0.738032	0.737770	0.738294	0.737509	0.731715	0.736736	0.729900	0.730551	0.730335	0.729122	0.738986	0.731185	0.737288	0.740172	0.739675	0.739330	0.736043	0.742185	0.736922	0.733764	0.734855	0.733996
1014.816514	0.739146	0.733530	0.736333	0.739587	0.738009	0.737643	0.733120	0.739147	0.730903	0.730286	0.732765	0.730425	0.737770	0.732144	0.737505	0.739853	0.740547	0.740201	0.737482	0.743227	0.737933	0.734801	0.736181	0.732539
1015.534219	0.736999	0.732560	0.738307	0.738933	0.737914	0.736196	0.732248	0.739782	0.731370	0.731932	0.732824	0.729078	0.739127	0.733457	0.739562	0.739924	0.739631	0.740426	0.737301	0.742653	0.737874	0.735643	0.736684	0.733928
1016.251838	0.740523	0.734418	0.739388	0.739762	0.740791	0.737529	0.733856	0.739624	0.732557	0.732506	0.732758	0.730904	0.738557	0.732609	0.739234	0.740520	0.739678	0.743052	0.737482	0.744428	0.738553	0.734457	0.736304	0.734961
1016.969372	0.740518	0.732581	0.739052	0.741018	0.740750	0.739058	0.733898	0.739925	0.731612	0.733255	0.732649	0.731707	0.738325	0.733503	0.738884	0.740420	0.741967	0.742294	0.738998	0.744854	0.737261	0.733432	0.736824	0.735877
1017.686820	0.739916	0.733851	0.739307	0.739856	0.741261	0.740201	0.733618	0.738644	0.732738	0.733297	0.733300	0.731534	0.740189	0.732868	0.740238	0.740137	0.742149	0.740939	0.737394	0.746102	0.738861	0.736287	0.736730	0.734878
1018.404182	0.741242	0.736311	0.740562	0.741932	0.741137	0.740135	0.736297	0.739710	0.732943	0.733886	0.734061	0.732616	0.740288	0.735363	0.741053	0.742029	0.741301	0.741889	0.739164	0.745751	0.740397	0.738201	0.740097	0.736884
1019.121458	0.739735	0.735914	0.739847	0.742084	0.741260	0.738814	0.737831	0.740689	0.733523	0.734603	0.736201	0.732200	0.742073	0.736850	0.742365	0.742695	0.742594	0.744025	0.739650	0.745803	0.741580	0.736615	0.737579	0.736389
1019.838649	0.740858	0.736336	0.741056	0.740525	0.742002	0.741281	0.736410	0.740984	0.733428	0.733851	0.735385	0.733251	0.740938	0.736099	0.741012	0.742605	0.743690	0.743239	0.739789	0.747192	0.741328	0.736568	0.739373	0.738069
1020.555753	0.743417	0.736387	0.741971	0.743638	0.741991	0.742182	0.736944	0.741717	0.733426	0.735415	0.735414	0.733252	0.743210	0.735891	0.741674	0.743787	0.743968	0.743792	0.741207	0.748147	0.741673	0.736918	0.740401	0.739181
1021.272772	0.742269	0.737414	0.741002	0.742715	0.744006	0.741412	0.737895	0.742782	0.735496	0.736853	0.737110	0.735025	0.743348	0.736543	0.742988	0.744658	0.744539	0.744854	0.740856	0.748535	0.743127	0.738548	0.740765	0.739486
1021.989705	0.744320	0.737600	0.741924	0.744832	0.744958	0.742333	0.738370	0.742825	0.736559	0.736991	0.737537	0.734862	0.743023	0.735510	0.741092	0.743338	0.746370	0.747655	0.741625	0.748206	0.743807	0.739418	0.741289	0.738750
1022.706552	0.744656	0.739756	0.745292	0.745217	0.744531	0.742232	0.739484	0.744996	0.736104	0.738521	0.736733	0.735712	0.744591	0.737113	0.743744	0.745870	0.746444	0.746622	0.743415	0.749472	0.742937	0.741351	0.741849	0.741648
1023.423313	0.744292	0.738747	0.742859	0.744494	0.745365	0.744002	0.738977	0.745192	0.737038	0.738439	0.737411	0.735993	0.743969	0.738467	0.745668	0.746325	0.744940	0.747430	0.742468	0.748545	0.743247	0.739974	0.740762	0.738906
1024.139988	0.744002	0.739415	0.742372	0.744541	0.743510	0.743071	0.740262	0.743079	0.736276	0.737652	0.738661	0.736072	0.745998	0.737610	0.743766	0.744841	0.746898	0.747765	0.741513	0.748316	0.743705	0.739181	0.739702	0.741424
1024.856578	0.746841	0.741290	0.744078	0.745924	0.746106	0.747189	0.738126	0.745750	0.737805	0.739339	0.738445	0.736443	0.743906	0.738692	0.743995	0.746009	0.747993	0.748422	0.744780	0.751198	0.744413	0.741951	0.743814	0.740753
1025.573081	0.746125	0.742092	0.745093	0.746651	0.748407	0.745155	0.740048	0.745432	0.739100	0.739214	0.739762	0.738231	0.744624	0.740282	0.743922	0.747152	0.747167	0.748158	0.744945	0.751165	0.744912	0.740500	0.742468	0.740372
1026.289498	0.745881	0.739406	0.745367	0.745444	0.746799	0.746461	0.738941	0.745803	0.736875	0.738968	0.741406	0.737043	0.745856	0.739173	0.745144	0.746766	0.746977	0.748219	0.744286	0.750878	0.745331	0.741352	0.743354	0.742712
1027.005829	0.746564	0.741932	0.745909	0.746073	0.749150	0.745916	0.741161	0.745297	0.739058	0.741118	0.739996	0.737762	0.745711	0.741980	0.745696	0.747807	0.748404	0.750627	0.746848	0.750965	0.745739	0.742679	0.744102	0.744927
1027.722074	0.747404	0.743559	0.745120	0.746081	0.748781	0.746184	0.741548	0.747461	0.740148	0.741785	0.741549	0.738648	0.745911	0.740787	0.745633	0.747949	0.748218	0.748742	0.745778	0.751345	0.746844	0.741393	0.743641	0.743304
1028.438232	0.746986	0.741246	0.745797	0.747937	0.746965	0.747672	0.741970	0.747097	0.740936	0.740935	0.741391	0.738438	0.746031	0.741308	0.746083	0.748873	0.748873	0.749089	0.745428	0.752175	0.746521	0.742343	0.744036	0.742211
1029.154305	0.748168	0.744267	0.746364	0.749911	0.748674	0.746389	0.741323	0.749040	0.740876	0.740520	0.742567	0.740215	0.748471	0.741831	0.747275	0.749627	0.750821	0.750947	0.747069	0.752697	0.748991	0.743338	0.744553	0.743980
1029.870291	0.748842	0.746358	0.748267	0.749362	0.749078	0.745908	0.743256	0.749157	0.741166	0.743579	0.742541	0.739728	0.748825	0.741980	0.747751	0.748599	0.749054	0.751113	0.746461	0.753185	0.747622	0.742364	0.747217	0.745483
1030.586192	0.748688	0.743483	0.746758	0.749615	0.748082	0.748146	0.743596	0.749546	0.739913	0.742603	0.742334	0.741236	0.747507	0.743200	0.745806	0.749463	0.750118	0.750157	0.748638	0.752284	0.747096	0.744649	0.745393	0.743344
1031.302005	0.749548	0.744180	0.749025	0.750657	0.748869	0.747994	0.743679	0.748569	0.742580	0.742780	0.743013	0.740101	0.748627	0.744867	0.748857	0.751121	0.751067	0.749895	0.748467	0.755222	0.749320	0.744842	0.745863	0.746220
1032.017733	0.750122	0.744470	0.749494	0.749188	0.749887	0.749263	0.742899	0.748274	0.743062	0.742994	0.743866	0.742022	0.748569	0.742572	0.748529	0.752476	0.751100	0.750836	0.747589	0.754484	0.747280	0.746731	0.747475	0.745570
1032.733374	0.747539	0.744979	0.748293	0.750237	0.750768	0.748461	0.745240	0.748349	0.742705	0.743318	0.742523	0.741143	0.749636	0.743432	0.748451	0.749943	0.751054	0.752728	0.749686	0.753975	0.747886	0.743837	0.747217	0.745853
1033.448929	0.751495	0.746052	0.748823	0.751035	0.750859	0.748809	0.744294	0.749396	0.743404	0.744085	0.742766	0.742471	0.750394	0.743751	0.748716	0.752111	0.750571	0.751752	0.748689	0.754095	0.748866	0.746214	0.746731	0.745822
1034.164398	0.750442	0.746262	0.749139	0.752455	0.751363	0.750369	0.744544	0.747822	0.743721	0.744310	0.743783	0.744393	0.751419	0.744653	0.748829	0.751144	0.751759	0.751995	0.751244	0.755612	0.750837	0.748821	0.749068	0.749186
1034.879780	0.751506	0.746418	0.748592	0.751606	0.750773	0.750000	0.744935	0.749445	0.743673	0.743064	0.743503	0.743718	0.750309	0.744214	0.750240	0.750762	0.752267	0.752075	0.749324	0.755478	0.751116	0.745881	0.748573	0.747362
1035.595076	0.750496	0.746757	0.750450	0.751023	0.751166	0.751249	0.744841	0.748792	0.743832	0.744176	0.742914	0.742526	0.751966	0.746359	0.750713	0.751987	0.753174	0.752692	0.749756	0.754563	0.749633	0.747375	0.748915	0.746436
1036.310286	0.751946	0.749284	0.752180	0.752363	0.751351	0.751576	0.745630	0.751602	0.743932	0.745521	0.743938	0.743869	0.750969	0.747149	0.749664	0.753844	0.754805	0.755742	0.751596	0.755434	0.752119	0.748498	0.749672	0.749024
1037.025409	0.751433	0.746956	0.751829	0.753770	0.752318	0.751355	0.746201	0.753625	0.743655	0.746190	0.745241	0.743831	0.753602	0.745633	0.752097	0.752876	0.753529	0.755734	0.751025	0.756526	0.752563	0.747273	0.749192	0.747222
1037.740445	0.751779	0.747196	0.753242	0.752179	0.751984	0.751894	0.747299	0.751866	0.746404	0.745466	0.747054	0.743933	0.751283	0.746190	0.751716	0.753747	0.755247	0.753996	0.751771	0.756332	0.752151	0.748465	0.749802	0.747637
1038.455395	0.753335	0.747490	0.751476	0.754150	0.754543	0.753668	0.749046	0.752642	0.745146	0.747783	0.748613	0.745470	0.753873	0.748678	0.751417	0.752784	0.754696	0.754682	0.752050	0.758301	0.750751	0.749063	0.751122	0.749228
1039.170259	0.752579	0.747841	0.753085	0.752179	0.754737	0.751571	0.748083	0.753568	0.746713	0.747285	0.746582	0.745501	0.751536	0.747512	0.751365	0.752167	0.755111	0.756050	0.751926	0.757635	0.751408	0.748491	0.750130	0.750048
1039.885035	0.753156	0.747308	0.752413	0.753476	0.753771	0.752306	0.749627	0.752540	0.746810	0.745509	0.746647	0.742818	0.751469	0.746486	0.752220	0.753513	0.754197	0.754694	0.752942	0.757205	0.752939	0.746758	0.751593	0.748282
1040.599726	0.753361	0.749148	0.752311	0.753351	0.753425	0.754005	0.748356	0.752164	0.746070	0.747871	0.745138	0.744899	0.754090	0.747008	0.752175	0.754636	0.754098	0.755980	0.755332	0.756973	0.754080	0.750421	0.752353	0.750984
1041.314329	0.753321	0.748974	0.753181	0.754746	0.752573	0.754410	0.749767	0.752285	0.747219	0.747933	0.746442	0.745396	0.752462	0.747111	0.753820	0.755945	0.754754	0.756523	0.751892	0.758125	0.752488	0.747927	0.748886	0.749467
1042.028846	0.751897	0.750100	0.751696	0.752196	0.753075	0.753088	0.748330	0.752707	0.747249	0.749192	0.746615	0.746838	0.752131	0.748502	0.752196	0.757027	0.756644	0.754685	0.752937	0.756889	0.753195	0.750812	0.751706	0.749035
1042.743276	0.753908	0.748793	0.751634	0.755067	0.753579	0.752711	0.749154	0.752985	0.747799	0.748371	0.748029	0.745636	0.754395	0.749881	0.752823	0.753451	0.757481	0.755975	0.752984	0.759060	0.752941	0.748333	0.753141	0.750073
1043.457620	0.754006	0.750165	0.754562	0.755922	0.754332	0.754027	0.749819	0.754685	0.748453	0.749876	0.748251	0.745110	0.754361	0.748421	0.755743	0.755215	0.754957	0.756356	0.754398	0.758582	0.754257	0.750796	0.752778	0.749624
1044.171877	0.753718	0.749475	0.752461	0.753878	0.754872	0.755532	0.750412	0.753856	0.749445	0.747209	0.750329	0.746782	0.753006	0.750594	0.753244	0.755876	0.757115	0.758240	0.755770	0.756944	0.753417	0.750875	0.750916	0.750570
1044.886047	0.753602	0.749515	0.754195	0.754861	0.755097	0.753157	0.748403	0.754059	0.748684	0.748985	0.749624	0.746878	0.753536	0.749877	0.756649	0.755658	0.756095	0.756605	0.753725	0.760670	0.754830	0.752731	0.754071	0.751951
1045.600130	0.754383	0.751173	0.755352	0.755266	0.753829	0.756188	0.750668	0.754091	0.747860	0.748418	0.749431	0.746685	0.754600	0.750647	0.758221	0.755322	0.756196	0.758654	0.756154	0.759729	0.754558	0.751150	0.753496	0.751881
1046.314126	0.754371	0.749314	0.754875	0.757138	0.754335	0.753799	0.751297	0.755584	0.748800	0.747471	0.751063	0.746787	0.755060	0.750693	0.753755	0.757206	0.756430	0.757156	0.757196	0.759660	0.754532	0.752331	0.753366	0.751699
1047.028036	0.756435	0.751277	0.755185	0.755618	0.755610	0.755323	0.750319	0.755409	0.747313	0.750305	0.748236	0.746824	0.753638	0.749464	0.753975	0.757070	0.755979	0.756585	0.755293	0.760571	0.754813	0.751671	0.753241	0.751715
1047.741858	0.755252	0.750751	0.756603	0.756254	0.756688	0.755091	0.749505	0.756460	0.750244	0.749067	0.751011	0.748987	0.755819	0.750349	0.755237	0.757800	0.756677	0.757989	0.756764	0.761528	0.757360	0.753254	0.752271	0.750801
1048.455594	0.756696	0.752726	0.754954	0.756669	0.757224	0.754029	0.751764	0.755728	0.747294	0.750509	0.749886	0.747670	0.754790	0.750353	0.755251	0.756796	0.755411	0.756273	0.755397	0.760679	0.755060	0.749842	0.753592	0.749728
1049.169243	0.754734	0.751176	0.755034	0.756310	0.756146	0.756101	0.751995	0.753388	0.748541	0.748896	0.748241	0.746728	0.756058	0.749621	0.756190	0.757792	0.756929	0.757712	0.755418	0.759333	0.755199	0.749873	0.753541	0.752657
1049.882805	0.753778	0.752521	0.756242	0.753886	0.756930	0.755819	0.752028	0.754497	0.748229	0.750263	0.748483	0.748171	0.755422	0.750567	0.754430	0.755398	0.757523	0.759458	0.756786	0.760220	0.756822	0.753438	0.755416	0.753753
1050.596280	0.755523	0.751802	0.751569	0.756856	0.756235	0.754182	0.752339	0.755668	0.749405	0.749494	0.750209	0.748556	0.756630	0.751051	0.755839	0.755877	0.755904	0.758108	0.755517	0.757963	0.755493	0.752108	0.753236	0.751138
1051.309667	0.755082	0.752188	0.755521	0.755707	0.756802	0.755256	0.750165	0.756460	0.749821	0.750688	0.750558	0.747406	0.756906	0.751536	0.753869	0.756552	0.757750	0.757556	0.754960	0.760854	0.754833	0.751626	0.754236	0.752885
1052.022968	0.756413	0.753134	0.754220	0.756736	0.756760	0.756627	0.752458	0.755923	0.751306	0.749797	0.749180	0.749651	0.757410	0.750990	0.755505	0.758851	0.758599	0.758025	0.756062	0.762402	0.756229	0.751321	0.755156	0.751664
1052.736182	0.756708	0.751861	0.754206	0.756325	0.758157	0.755506	0.750949	0.756983	0.749560	0.751222	0.752071	0.748345	0.756513	0.748644	0.755386	0.758203	0.758275	0.759083	0.756206	0.760040	0.756368	0.751232	0.754543	0.755633
1053.449309	0.753982	0.752857	0.754033	0.757854	0.755457	0.754395	0.752485	0.758555	0.750958	0.749276	0.749582	0.747949	0.757839	0.751623	0.755484	0.757470	0.759687	0.758084	0.756184	0.760172	0.755679	0.753548	0.754023	0.752856
1054.162348	0.757013	0.753090	0.755897	0.757164	0.756666	0.757286	0.750863	0.755779	0.748285	0.750360	0.750563	0.748191	0.755535	0.752083	0.755448	0.757685	0.757717	0.757960	0.754808	0.761591	0.756218	0.754002	0.755168	0.754862
1054.875300	0.758133	0.752702	0.756083	0.759061	0.756400	0.753628	0.754002	0.757791	0.752587	0.753445	0.752166	0.746642	0.757869	0.751792	0.753238	0.756512	0.757517	0.758990	0.757472	0.759937	0.757437	0.754628	0.753575	0.752556
1055.588165	0.756480	0.753138	0.755109	0.758119	0.756201	0.755769	0.752112	0.754255	0.751101	0.749506	0.751537	0.748795	0.758722	0.752755	0.755215	0.756917	0.757575	0.757366	0.757203	0.761612	0.758291	0.754096	0.756996	0.754022
1056.300943	0.756377	0.754184	0.754038	0.756213	0.756697	0.754079	0.752396	0.758041	0.747268	0.752203	0.752119	0.747288	0.756520	0.750651	0.756839	0.758993	0.758544	0.756149	0.756069	0.760266	0.755488	0.752746	0.753922	0.755726
1057.013634	0.757342	0.751778	0.754294	0.757914	0.757716	0.757603	0.752652	0.756173	0.750551	0.748618	0.752565	0.748194	0.757746	0.752334	0.756610	0.757074	0.758280	0.757646	0.757937	0.761598	0.755568	0.754250	0.754318	0.752455
1057.726238	0.755030	0.753213	0.757076	0.757188	0.757243	0.752315	0.748873	0.757880	0.750812	0.751970	0.750271	0.749428	0.754334	0.753168	0.754877	0.755930	0.755860	0.757188	0.757344	0.758696	0.755270	0.754080	0.755906	0.752955
1058.438754	0.759155	0.753081	0.756009	0.756932	0.756354	0.752456	0.751829	0.755492	0.749127	0.750540	0.751849	0.746334	0.755841	0.751170	0.752628	0.757440	0.758315	0.759532	0.756512	0.759845	0.756644	0.754559	0.754678	0.752362
1059.151182	0.755600	0.751593	0.755087	0.755657	0.757517	0.755405	0.753261	0.756033	0.748235	0.753899	0.752629	0.748105	0.756000	0.750742	0.757303	0.755804	0.755760	0.757970	0.756155	0.759260	0.755242	0.754450	0.754969	0.752058
1059.863524	0.756228	0.755104	0.755863	0.755777	0.757589	0.754702	0.752419	0.756773	0.750435	0.748657	0.750843	0.751272	0.755892	0.751590	0.753285	0.758570	0.755859	0.761770	0.757620	0.759014	0.756409	0.755393	0.754846	0.752068
1060.575778	0.753198	0.751468	0.753087	0.756469	0.756264	0.757460	0.751686	0.753943	0.749825	0.750640	0.749880	0.747508	0.755578	0.751703	0.756031	0.758333	0.755767	0.757647	0.754696	0.760150	0.756406	0.752499	0.753457	0.752267
1061.287945	0.756270	0.752974	0.755478	0.758545	0.756408	0.756237	0.753283	0.756069	0.752268	0.749873	0.751413	0.747750	0.758213	0.750752	0.753807	0.757373	0.759846	0.761622	0.755337	0.759885	0.757199	0.755227	0.755868	0.752937
1062.000024	0.757452	0.753662	0.754776	0.759164	0.758561	0.756277	0.756896	0.755636	0.749505	0.750224	0.754498	0.749491	0.756821	0.751884	0.756441	0.760958	0.757072	0.758428	0.757445	0.761279	0.756338	0.750648	0.755871	0.752162
1062.712016	0.758412	0.752525	0.757549	0.758591	0.755603	0.756304	0.750328	0.756764	0.752005	0.749479	0.753827	0.750025	0.758901	0.752432	0.756290	0.755559	0.758833	0.759741	0.755636	0.761960	0.756867	0.753767	0.754987	0.756436
1063.423920	0.756809	0.754857	0.755875	0.757750	0.755941	0.754482	0.752718	0.757009	0.750614	0.752281	0.752741	0.749772	0.757131	0.753979	0.754501	0.758872	0.758056	0.759677	0.755623	0.759812	0.758169	0.751779	0.755519	0.752516
1064.135737	0.758778	0.752966	0.757202	0.755244	0.755823	0.756490	0.753213	0.757063	0.751884	0.751001	0.751711	0.749014	0.755778	0.752514	0.753974	0.759682	0.758963	0.757498	0.755824	0.759237	0.755585	0.752695	0.755305	0.752393
1064.847466	0.757076	0.752488	0.756020	0.755346	0.755732	0.753340	0.750869	0.755120	0.749171	0.749724	0.752771	0.749287	0.757372	0.751948	0.754831	0.758687	0.759883	0.756871	0.754745	0.759483	0.755046	0.752511	0.753856	0.753759
1065.559108	0.755145	0.751331	0.754148	0.756913	0.756689	0.754569	0.753432	0.754998	0.751390	0.751311	0.751623	0.748780	0.756151	0.751793	0.754655	0.758872	0.756829	0.758039	0.756229	0.760876	0.759216	0.753376	0.756590	0.754289
1066.270662	0.757420	0.754120	0.754335	0.758347	0.755353	0.754892	0.753234	0.756013	0.748835	0.752162	0.751119	0.749783	0.755708	0.750998	0.753683	0.758645	0.759289	0.757510	0.756613	0.759895	0.755665	0.756795	0.756818	0.753534
1066.982128	0.757637	0.750459	0.754498	0.757103	0.756953	0.756238	0.752014	0.754761	0.751214	0.751348	0.753647	0.747417	0.758500	0.750348	0.756687	0.757185	0.758489	0.759331	0.755224	0.759522	0.756955	0.753835	0.753340	0.752181
1067.693507	0.753667	0.751465	0.756473	0.759298	0.754721	0.755383	0.753105	0.756043	0.749335	0.751037	0.750471	0.747342	0.754788	0.750692	0.753761	0.757280	0.756981	0.754203	0.756154	0.760515	0.755454	0.751862	0.752267	0.751734
1068.404798	0.757100	0.752121	0.755844	0.757860	0.757413	0.753321	0.754054	0.755725	0.749572	0.750650	0.750367	0.749726	0.754744	0.751216	0.756582	0.755730	0.759341	0.758555	0.755183	0.761865	0.756237	0.753307	0.755297	0.754694
1069.116001	0.756152	0.754252	0.756501	0.758687	0.757526	0.755088	0.753530	0.756041	0.749622	0.750232	0.754190	0.748793	0.756534	0.752313	0.755296	0.758227	0.759695	0.758655	0.759326	0.760246	0.757537	0.754439	0.755729	0.753312
1069.827117	0.757280	0.755564	0.754550	0.756661	0.753833	0.753784	0.752756	0.755464	0.748384	0.750721	0.752504	0.750349	0.756056	0.752215	0.756358	0.756389	0.757316	0.757940	0.756899	0.761753	0.758590	0.754127	0.754409	0.753476
1070.538145	0.755725	0.751408	0.752098	0.757229	0.753414	0.752846	0.752242	0.757819	0.753505	0.751826	0.751030	0.747044	0.757073	0.753978	0.751373	0.756327	0.760116	0.759490	0.755533	0.759990	0.756125	0.754286	0.756066	0.750258
1071.249085	0.760984	0.754643	0.756123	0.757688	0.758270	0.756372	0.755061	0.757715	0.748281	0.750016	0.753317	0.748764	0.755977	0.752558	0.754588	0.757373	0.758618	0.757056	0.757728	0.761031	0.755652	0.753717	0.754805	0.756286
1071.959937	0.754856	0.753562	0.750527	0.760956	0.755911	0.758366	0.753920	0.755034	0.748838	0.752573	0.755620	0.749429	0.756273	0.752433	0.756037	0.757078	0.758721	0.757666	0.755094	0.759751	0.757240	0.754045	0.755951	0.751675
1072.670702	0.756877	0.752048	0.754322	0.758136	0.756880	0.753146	0.754038	0.756775	0.749521	0.751849	0.750337	0.746409	0.756604	0.751924	0.752204	0.755092	0.756165	0.755942	0.756429	0.762181	0.757440	0.753030	0.756139	0.752354
1073.381378	0.755105	0.753490	0.755087	0.757321	0.753667	0.753343	0.753802	0.753153	0.749799	0.752568	0.751508	0.747029	0.755549	0.750812	0.752539	0.755586	0.758099	0.754403	0.756121	0.760172	0.757847	0.754262	0.754211	0.756740
1074.091967	0.758165	0.753438	0.752724	0.757562	0.754042	0.754853	0.754356	0.756297	0.750716	0.752469	0.751973	0.746702	0.755566	0.749914	0.751588	0.756380	0.757508	0.755131	0.754658	0.758028	0.755206	0.755343	0.753597	0.752093
1074.802468	0.754216	0.749743	0.750741	0.755085	0.754385	0.752514	0.750520	0.753202	0.747199	0.749398	0.748195	0.750242	0.753422	0.750584	0.752375	0.756052	0.756130	0.753999	0.753579	0.758693	0.756388	0.749804	0.753708	0.749853
1075.512881	0.756225	0.751294	0.753613	0.753942	0.755055	0.751997	0.752721	0.753392	0.748768	0.749278	0.750528	0.749238	0.756036	0.750550	0.751401	0.753460	0.756427	0.753449	0.754250	0.759314	0.754925	0.750893	0.752555	0.751516
1076.223205	0.751902	0.754631	0.753685	0.757232	0.755173	0.753440	0.748920	0.756471	0.749101	0.749510	0.750719	0.748129	0.752729	0.751750	0.752450	0.755774	0.757204	0.753818	0.757457	0.757292	0.754961	0.752283	0.754027	0.749003
1076.933442	0.756195	0.751857	0.751018	0.755257	0.758188	0.753417	0.750734	0.756115	0.747734	0.753610	0.750459	0.745699	0.754111	0.748728	0.751846	0.754944	0.756476	0.753544	0.755550	0.760353	0.757228	0.753561	0.755031	0.753375
1077.643591	0.753634	0.753952	0.750824	0.756264	0.753319	0.754072	0.752778	0.754320	0.747362	0.751622	0.751059	0.747758	0.751372	0.748616	0.749562	0.755936	0.757379	0.756131	0.755042	0.760343	0.758069	0.752695	0.754709	0.750884
1078.353652	0.757064	0.753040	0.750857	0.756518	0.752998	0.750436	0.752143	0.753289	0.746616	0.750708	0.749549	0.747127	0.753254	0.749162	0.749893	0.756361	0.755134	0.757659	0.756126	0.758306	0.752988	0.752797	0.753478	0.752488
1079.063624	0.751529	0.750519	0.749584	0.755048	0.753027	0.754057	0.752282	0.753691	0.747880	0.751264	0.749218	0.748240	0.755885	0.752286	0.753288	0.754292	0.756976	0.756136	0.753454	0.759066	0.754152	0.752189	0.754634	0.752566
1079.773509	0.756769	0.749301	0.752432	0.756081	0.757943	0.750072	0.750871	0.755440	0.750014	0.750365	0.750203	0.745864	0.751042	0.751468	0.751852	0.753677	0.755197	0.753202	0.753917	0.757288	0.752591	0.750739	0.751653	0.751057
1080.483305	0.751753	0.749291	0.753712	0.755474	0.755458	0.753922	0.750600	0.754449	0.746211	0.750644	0.748215	0.744740	0.754619	0.749876	0.748885	0.752214	0.754392	0.751334	0.754458	0.757308	0.753551	0.749375	0.754105	0.750735
1081.193013	0.754387	0.753614	0.751836	0.752749	0.753232	0.750935	0.752827	0.754679	0.747557	0.748296	0.750594	0.747004	0.753359	0.752492	0.749480	0.756216	0.752570	0.754156	0.753705	0.757536	0.754811	0.750608	0.754909	0.749069
1081.902633	0.752498	0.748998	0.750251	0.755588	0.753424	0.750357	0.751449	0.753140	0.747043	0.749872	0.749381	0.743662	0.751222	0.750030	0.747300	0.752390	0.751065	0.750527	0.751899	0.757172	0.754019	0.749523	0.750741	0.750020
1082.612165	0.755455	0.752047	0.751478	0.751780	0.755882	0.751148	0.748518	0.751126	0.745525	0.746232	0.747490	0.741134	0.752079	0.748153	0.747715	0.751968	0.752676	0.751695	0.755581	0.756408	0.750630	0.748884	0.751823	0.752864
1083.321608	0.752672	0.746744	0.749666	0.752014	0.750350	0.747579	0.748351	0.753083	0.746032	0.749578	0.746950	0.745348	0.751801	0.747207	0.748951	0.757310	0.751402	0.751453	0.751571	0.756182	0.752994	0.747778	0.750713	0.751119
1084.030963	0.749356	0.751223	0.747461	0.748664	0.749464	0.750236	0.747917	0.751922	0.746923	0.746151	0.746637	0.741861	0.749115	0.748500	0.749511	0.752719	0.752838	0.750239	0.750096	0.753738	0.751425	0.747735	0.752172	0.750166
1084.740230	0.746058	0.746702	0.744381	0.753907	0.749109	0.748471	0.746507	0.750621	0.745645	0.745724	0.747180	0.740927	0.748926	0.744749	0.746046	0.749768	0.749479	0.746137	0.750484	0.756361	0.749461	0.748922	0.750846	0.746665
1085.449409	0.750565	0.747323	0.747804	0.750506	0.747442	0.748315	0.747845	0.746701	0.746782	0.746602	0.742993	0.743434	0.748504	0.745962	0.745225	0.751651	0.753054	0.752175	0.749425	0.756708	0.751178	0.754398	0.750717	0.748093
1086.158499	0.747644	0.750702	0.745177	0.747231	0.746745	0.746682	0.747606	0.748093	0.743530	0.744176	0.745429	0.741491	0.747502	0.745894	0.745108	0.752092	0.750045	0.749534	0.750878	0.753666	0.749958	0.747259	0.750465	0.744591
1086.867501	0.746886	0.748502	0.745823	0.748872	0.746864	0.746409	0.744167	0.746608	0.741275	0.745416	0.742463	0.739928	0.748637	0.744370	0.746967	0.749855	0.750283	0.746330	0.750648	0.756400	0.750013	0.750388	0.748504	0.746086
1087.576414	0.750200	0.746747	0.748124	0.747473	0.749744	0.746898	0.747352	0.744052	0.741082	0.744363	0.743709	0.741376	0.749179	0.745237	0.747675	0.748037	0.746425	0.746933	0.750118	0.751886	0.746434	0.744446	0.746679	0.745431
1088.285239	0.747591	0.744956	0.744759	0.751386	0.746246	0.745399	0.746460	0.746443	0.742862	0.742859	0.743480	0.736588	0.742289	0.745700	0.743045	0.747437	0.743740	0.746023	0.748837	0.751314	0.749150	0.746075	0.749657	0.746744
1088.993975	0.748842	0.745568	0.745438	0.748534	0.748652	0.742679	0.746704	0.746513	0.741465	0.742065	0.742573	0.742668	0.746532	0.741042	0.745130	0.743336	0.747531	0.747141	0.746914	0.750820	0.747249	0.744529	0.747782	0.740642
1089.702623	0.744518	0.742362	0.741504	0.744138	0.747161	0.740624	0.743272	0.744505	0.740545	0.741495	0.740213	0.736159	0.742389	0.743854	0.741023	0.747083	0.746352	0.746819	0.750230	0.750541	0.748761	0.742322	0.740508	0.741880
1090.411182	0.740940	0.745331	0.738224	0.745867	0.745518	0.740466	0.739819	0.742262	0.734762	0.741802	0.740409	0.737177	0.746499	0.740908	0.738385	0.746867	0.747584	0.747217	0.745311	0.748983	0.746511	0.744693	0.742831	0.740718
1091.119653	0.742565	0.740687	0.740444	0.745098	0.743759	0.739559	0.742448	0.745966	0.735547	0.743154	0.743853	0.735559	0.743560	0.740187	0.738984	0.744304	0.747036	0.741860	0.744184	0.746920	0.743542	0.742431	0.746479	0.743172
1091.828035	0.743847	0.742884	0.734617	0.742283	0.743251	0.739739	0.739852	0.741151	0.736077	0.739341	0.740518	0.735351	0.740903	0.739644	0.737645	0.742600	0.743034	0.737973	0.744012	0.742684	0.742907	0.741041	0.743654	0.735632
1092.536329	0.738741	0.739285	0.737265	0.742348	0.741274	0.737065	0.737486	0.740824	0.736403	0.736653	0.733953	0.730722	0.739785	0.734700	0.734539	0.741435	0.743684	0.737758	0.744039	0.745932	0.740525	0.736051	0.742370	0.737864
1093.244534	0.740486	0.737768	0.733691	0.740968	0.743542	0.736723	0.739868	0.740150	0.734706	0.734764	0.734272	0.729050	0.738984	0.735768	0.734605	0.739153	0.743348	0.737656	0.745545	0.744273	0.742134	0.737561	0.741252	0.733525
1093.952650	0.733865	0.736579	0.737942	0.739585	0.740253	0.731670	0.739482	0.736312	0.730332	0.738718	0.736489	0.731812	0.737041	0.737066	0.735790	0.739137	0.742631	0.739402	0.740587	0.744965	0.737548	0.738242	0.737309	0.734741
1094.660677	0.738319	0.735035	0.736564	0.740267	0.736954	0.737678	0.737228	0.737031	0.734075	0.731181	0.736515	0.732447	0.739470	0.736310	0.733740	0.738950	0.737409	0.739374	0.740943	0.743721	0.741168	0.738433	0.735372	0.729277
1095.368616	0.737894	0.733162	0.734019	0.737827	0.737758	0.734664	0.734542	0.738158	0.728301	0.732581	0.732507	0.729426	0.733881	0.734969	0.732027	0.736833	0.736623	0.733401	0.738786	0.740103	0.737378	0.735506	0.739700	0.736856
1096.076466	0.736159	0.736876	0.732736	0.742309	0.735699	0.734476	0.736451	0.734884	0.731193	0.731304	0.734126	0.725723	0.733092	0.732673	0.734202	0.741884	0.740300	0.734419	0.739074	0.738509	0.741142	0.737815	0.734672	0.731890
1096.784228	0.734922	0.732605	0.732823	0.738464	0.734535	0.731108	0.735540	0.736222	0.732375	0.731874	0.729933	0.725935	0.733475	0.732167	0.727677	0.738226	0.733883	0.730634	0.738299	0.737844	0.735017	0.735754	0.735733	0.733795
1097.491900	0.731560	0.730407	0.727961	0.733367	0.732763	0.728648	0.734057	0.731528	0.731075	0.729732	0.727378	0.724780	0.733501	0.733798	0.726008	0.737524	0.734791	0.731815	0.737875	0.738394	0.734244	0.733599	0.733597	0.730068
1098.199484	0.730569	0.731316	0.728676	0.734990	0.736335	0.727906	0.731119	0.734814	0.727003	0.729138	0.729209	0.723925	0.731647	0.728757	0.727838	0.734296	0.732762	0.730235	0.736008	0.737429	0.734847	0.732891	0.736842	0.731353
1098.906978	0.732644	0.732857	0.727163	0.731779	0.731937	0.730428	0.732681	0.730190	0.724963	0.729457	0.731060	0.722258	0.727550	0.728875	0.724141	0.736313	0.734070	0.728888	0.733083	0.735252	0.734647	0.728338	0.733435	0.729043
1099.614384	0.725489	0.726044	0.724452	0.731115	0.729967	0.726234	0.729671	0.727772	0.723769	0.727510	0.725093	0.718436	0.724451	0.722317	0.724881	0.730062	0.730876	0.726745	0.734229	0.734430	0.727304	0.731197	0.731699	0.725112
1100.321701	0.724151	0.727067	0.723937	0.726799	0.727380	0.725229	0.723528	0.726585	0.724222	0.724656	0.722874	0.720570	0.727271	0.722536	0.717790	0.730208	0.728447	0.727622	0.731522	0.732662	0.726726	0.725928	0.730390	0.727496
1101.028929	0.724675	0.723087	0.723771	0.723774	0.724475	0.721391	0.726510	0.725637	0.720504	0.717930	0.722758	0.714982	0.722687	0.724742	0.720583	0.727820	0.723962	0.724090	0.729759	0.729937	0.728708	0.724047	0.728786	0.720650
1101.736068	0.720802	0.719456	0.716970	0.727557	0.726724	0.719461	0.721498	0.723430	0.717515	0.725001	0.721205	0.713390	0.720048	0.717549	0.715217	0.724149	0.722931	0.723592	0.730192	0.726530	0.721175	0.721247	0.725668	0.720499
1102.443118	0.723390	0.716180	0.718409	0.721635	0.724478	0.716297	0.721879	0.719844	0.714154	0.716745	0.719861	0.711169	0.720537	0.719641	0.714228	0.722748	0.722650	0.721520	0.725960	0.724618	0.722248	0.718646	0.719135	0.714447
1103.150079	0.718606	0.718028	0.717717	0.720829	0.717852	0.718163	0.719536	0.715865	0.710763	0.711367	0.716055	0.708467	0.715869	0.717784	0.711736	0.721702	0.719210	0.717148	0.722988	0.724507	0.719237	0.718869	0.722365	0.714715
1103.856951	0.716065	0.716715	0.711091	0.717627	0.718133	0.712318	0.715853	0.716832	0.708197	0.714835	0.713517	0.705709	0.715507	0.713177	0.707716	0.720364	0.715258	0.713410	0.724948	0.721008	0.717113	0.718931	0.719262	0.714328
1104.563734	0.716763	0.711956	0.707730	0.715652	0.714681	0.709858	0.715128	0.716259	0.709741	0.710737	0.714202	0.707698	0.715957	0.711433	0.708150	0.715462	0.714531	0.717362	0.718551	0.716674	0.713291	0.710989	0.716148	0.709444
1105.270428	0.710936	0.711829	0.704687	0.712336	0.710929	0.706695	0.715313	0.711014	0.701430	0.709609	0.709816	0.704075	0.709316	0.711767	0.703117	0.713656	0.707672	0.714457	0.716477	0.717485	0.712596	0.710336	0.709791	0.709659
1105.977032	0.707029	0.711714	0.701550	0.709656	0.708600	0.707083	0.712268	0.708636	0.703172	0.706981	0.711337	0.699553	0.704681	0.706662	0.697278	0.706392	0.709287	0.708034	0.713328	0.713395	0.709306	0.709279	0.711270	0.707210
1106.683547	0.708016	0.707838	0.702587	0.708005	0.708392	0.698981	0.700971	0.709036	0.702699	0.698025	0.702601	0.699082	0.701121	0.700175	0.697901	0.705682	0.706901	0.703705	0.708963	0.709777	0.706182	0.706970	0.709663	0.700544
1107.389974	0.701704	0.701253	0.694843	0.702413	0.700082	0.697497	0.701030	0.697833	0.695700	0.700966	0.699804	0.691358	0.699980	0.697601	0.696432	0.700744	0.701975	0.696338	0.706073	0.703586	0.702009	0.706109	0.701317	0.699082
1108.096311	0.695141	0.696767	0.690176	0.704255	0.692287	0.693317	0.697566	0.697894	0.690156	0.694310	0.695384	0.689790	0.696145	0.693096	0.689617	0.696547	0.694903	0.692511	0.701910	0.704862	0.701179	0.698706	0.696156	0.693259
1108.802558	0.691509	0.695261	0.689189	0.699340	0.695713	0.684995	0.693556	0.697515	0.691653	0.689146	0.692938	0.685712	0.690104	0.692258	0.683251	0.695302	0.693054	0.692128	0.700270	0.698758	0.696196	0.694378	0.696160	0.691884
1109.508717	0.688914	0.687696	0.685891	0.692446	0.686455	0.685024	0.691740	0.690813	0.684465	0.688230	0.690863	0.681899	0.688625	0.691927	0.684961	0.695851	0.693088	0.687393	0.694707	0.696028	0.695038	0.687512	0.691946	0.691883
1110.214786	0.688694	0.686761	0.679803	0.687691	0.686851	0.678702	0.688237	0.682783	0.682258	0.686340	0.682583	0.679988	0.682592	0.685622	0.680415	0.685741	0.687493	0.685212	0.693333	0.693833	0.687913	0.687940	0.688386	0.682976
1110.920766	0.683729	0.687304	0.680457	0.688521	0.683174	0.680988	0.682894	0.681480	0.679853	0.684500	0.680560	0.676029	0.686643	0.683263	0.672773	0.682477	0.686494	0.679645	0.689577	0.688858	0.686071	0.686155	0.690812	0.681030
1111.626656	0.679882	0.682319	0.672413	0.684512	0.685884	0.679023	0.683225	0.683201	0.677470	0.680417	0.679577	0.670339	0.679815	0.679952	0.673606	0.684164	0.680471	0.675778	0.689012	0.687949	0.685333	0.680504	0.685213	0.677297
1112.332457	0.677607	0.679089	0.674314	0.676661	0.675078	0.667313	0.680971	0.676399	0.670676	0.676777	0.675087	0.669611	0.675246	0.677167	0.669778	0.682198	0.677186	0.673648	0.684081	0.679742	0.676192	0.676400	0.680513	0.674719
1113.038169	0.672188	0.672638	0.662484	0.676671	0.672663	0.667876	0.677302	0.674301	0.666798	0.668983	0.668651	0.664019	0.671787	0.670303	0.663647	0.674357	0.671507	0.666543	0.677906	0.676714	0.671480	0.673916	0.671505	0.663345
1113.743791	0.667116	0.669372	0.662906	0.669256	0.666885	0.662115	0.670452	0.667875	0.662628	0.666495	0.664638	0.659285	0.663313	0.662747	0.657497	0.671543	0.668111	0.661260	0.670448	0.670017	0.667588	0.671937	0.671425	0.665895
1114.449324	0.659081	0.659041	0.653225	0.663377	0.661892	0.656674	0.665742	0.659013	0.655510	0.659578	0.661206	0.649243	0.658610	0.658761	0.645589	0.659909	0.663647	0.657470	0.669548	0.666333	0.664910	0.662201	0.662551	0.660487
1115.154767	0.654338	0.653812	0.646417	0.652910	0.654549	0.647701	0.658746	0.651286	0.642191	0.653636	0.655724	0.645968	0.651689	0.653126	0.642799	0.653342	0.653954	0.651275	0.661587	0.659684	0.657816	0.655218	0.654821	0.653787
1115.860120	0.644377	0.648915	0.636730	0.649233	0.652265	0.645796	0.653103	0.646269	0.643001	0.647853	0.644254	0.636851	0.647683	0.642844	0.635179	0.653642	0.646971	0.645992	0.657412	0.652118	0.649698	0.650019	0.651413	0.649378
1116.565385	0.645059	0.646095	0.636483	0.645204	0.644805	0.637718	0.642619	0.644882	0.633490	0.641265	0.637661	0.632284	0.642857	0.644562	0.632947	0.648091	0.642419	0.641505	0.650311	0.648100	0.646612	0.644507	0.648381	0.643312
1117.270559	0.642447	0.640878	0.630837	0.640605	0.639017	0.629445	0.637704	0.638498	0.635407	0.638384	0.636468	0.629117	0.635447	0.640205	0.630788	0.641811	0.635969	0.631526	0.645055	0.643564	0.638885	0.644573	0.643622	0.641184
1117.975644	0.633595	0.634516	0.627599	0.634772	0.633108	0.620268	0.637518	0.635758	0.623301	0.630345	0.628192	0.622369	0.626604	0.627928	0.620839	0.636658	0.633133	0.626794	0.637222	0.637391	0.635247	0.628775	0.636123	0.628369
1118.680639	0.626523	0.628841	0.617357	0.628362	0.629265	0.621885	0.624617	0.623897	0.618360	0.625832	0.623570	0.614436	0.622453	0.626331	0.616433	0.631844	0.624809	0.623578	0.632715	0.632073	0.627537	0.628195	0.627703	0.626193
1119.385545	0.621124	0.624047	0.613048	0.626586	0.619833	0.618639	0.626470	0.617466	0.615362	0.618780	0.619377	0.609489	0.618177	0.621043	0.607915	0.619042	0.617693	0.615825	0.627258	0.630048	0.621364	0.624807	0.625502	0.618315
1120.090361	0.611686	0.613808	0.607195	0.613726	0.610612	0.608369	0.613905	0.615601	0.608109	0.611733	0.610933	0.604201	0.604546	0.608335	0.603810	0.616997	0.616378	0.609993	0.620352	0.621109	0.613785	0.619478	0.618554	0.609226
1120.795087	0.609172	0.608114	0.601531	0.605385	0.606353	0.602644	0.614510	0.608871	0.601475	0.605669	0.606815	0.594608	0.601741	0.603878	0.590170	0.606991	0.608408	0.603886	0.614448	0.611839	0.609047	0.609787	0.611864	0.605438
1121.499723	0.601163	0.600724	0.595162	0.604463	0.602759	0.598473	0.603088	0.600089	0.595270	0.599515	0.598906	0.586629	0.599590	0.599631	0.587651	0.603128	0.599351	0.595736	0.609032	0.608524	0.599635	0.603317	0.602702	0.595419
1122.204270	0.593985	0.595803	0.580611	0.601244	0.593141	0.591788	0.595826	0.592972	0.589576	0.592505	0.591285	0.583654	0.590934	0.590475	0.578086	0.592725	0.594266	0.589617	0.601669	0.598701	0.596939	0.592543	0.599081	0.591469
