# Supplementary material for: Chiral plasmonic superlattices from template-assisted assembly of achiral nanoparticles
Source: Nat Commun. 2025 Feb 16;16:1687. doi: 10.1038/s41467-025-56999-0 (PMC11830766; doi:10.1038/s41467-025-56999-0)
Supplement: Supplementary file 3 — Source Data [file 41467_2025_56999_MOESM3_ESM.zip › source data/Suppl.Fig/Suppl. Fig. 25 measurement direction/32nm Ag RF air.txt]

Wavelength (nm)	0_LCP	0_Linear	0_RCP
351.607006	0.435345	0.448885	0.442076
352.389528	0.445211	0.444547	0.464581
353.171988	0.454389	0.422445	0.421338
353.954387	0.445017	0.446379	0.424866
354.736724	0.450827	0.435059	0.420423
355.519000	0.443973	0.433628	0.443026
356.301214	0.444165	0.439823	0.446181
357.083367	0.450466	0.429204	0.438803
357.865459	0.453311	0.455516	0.438380
358.647489	0.447627	0.421053	0.418069
359.429457	0.432543	0.430314	0.446922
360.211364	0.439127	0.430070	0.441593
360.993209	0.441009	0.436396	0.424111
361.774993	0.450126	0.435678	0.438212
362.556715	0.422862	0.429427	0.439931
363.338375	0.438498	0.442211	0.439355
364.119973	0.448678	0.448047	0.467866
364.901510	0.435304	0.430186	0.465017
365.682985	0.454125	0.421095	0.450658
366.464398	0.444528	0.445146	0.455291
367.245750	0.427724	0.435213	0.458400
368.027039	0.431173	0.423938	0.440718
368.808267	0.443329	0.448480	0.456837
369.589432	0.441448	0.434074	0.432473
370.370536	0.447476	0.427562	0.441029
371.151578	0.426155	0.435237	0.426676
371.932558	0.435003	0.446809	0.441907
372.713475	0.440887	0.438260	0.443868
373.494331	0.429747	0.424150	0.435185
374.275125	0.439736	0.431182	0.419659
375.055856	0.422081	0.419181	0.425915
375.836525	0.438801	0.421348	0.434989
376.617133	0.437470	0.431161	0.431968
377.397677	0.429286	0.421803	0.423041
378.178160	0.429495	0.426580	0.425876
378.958581	0.423602	0.410970	0.436693
379.738939	0.422665	0.425507	0.428175
380.519235	0.421395	0.422911	0.424312
381.299469	0.415932	0.413968	0.419810
382.079640	0.418971	0.403766	0.413226
382.859749	0.418786	0.411888	0.415159
383.639795	0.414366	0.422619	0.419847
384.419779	0.417380	0.409103	0.408626
385.199701	0.413802	0.409148	0.402631
385.979560	0.410226	0.412792	0.414575
386.759356	0.404308	0.401939	0.398295
387.539090	0.410495	0.406837	0.398733
388.318762	0.396402	0.402127	0.407354
389.098370	0.406931	0.411798	0.406979
389.877917	0.406786	0.405733	0.403561
390.657400	0.400651	0.403995	0.407179
391.436821	0.396815	0.401235	0.401843
392.216179	0.403646	0.400387	0.399398
392.995474	0.399591	0.396076	0.402261
393.774707	0.394488	0.396798	0.394146
394.553877	0.395817	0.390487	0.402037
395.332984	0.396315	0.392099	0.388797
396.112028	0.398085	0.393529	0.393655
396.891009	0.399771	0.395553	0.391202
397.669927	0.393830	0.390784	0.387050
398.448783	0.393434	0.386148	0.390914
399.227575	0.393031	0.393239	0.385079
400.006304	0.393300	0.389109	0.387995
400.784971	0.383448	0.387893	0.384130
401.563574	0.387130	0.385311	0.382656
402.342115	0.382285	0.383034	0.384085
403.120592	0.385734	0.384315	0.381519
403.899006	0.381462	0.378236	0.383774
404.677357	0.382123	0.381992	0.381379
405.455644	0.382240	0.376231	0.377232
406.233869	0.375813	0.374793	0.375044
407.012030	0.377395	0.371928	0.374320
407.790128	0.378832	0.376734	0.374733
408.568163	0.375566	0.369516	0.374251
409.346134	0.373073	0.370852	0.371338
410.124042	0.372771	0.368140	0.372586
410.901887	0.374392	0.369923	0.366759
411.679668	0.369862	0.370749	0.371896
412.457386	0.369560	0.367822	0.368386
413.235040	0.363305	0.364902	0.366315
414.012631	0.365498	0.364915	0.363867
414.790158	0.361369	0.359379	0.363129
415.567622	0.363530	0.362556	0.361444
416.345022	0.359799	0.359385	0.356580
417.122359	0.360040	0.355930	0.358309
417.899632	0.357425	0.355400	0.358025
418.676841	0.351805	0.353950	0.353507
419.453987	0.355059	0.352665	0.355817
420.231069	0.350740	0.352678	0.353861
421.008087	0.347878	0.350430	0.351429
421.785041	0.347898	0.346031	0.350670
422.561932	0.347007	0.347105	0.349810
423.338759	0.345199	0.343900	0.345821
424.115522	0.340781	0.342599	0.344911
424.892221	0.341092	0.340760	0.342405
425.668856	0.339336	0.340724	0.342659
426.445428	0.337644	0.335668	0.341690
427.221935	0.337885	0.335768	0.340424
427.998378	0.336600	0.332947	0.336967
428.774758	0.331642	0.331845	0.333537
429.551073	0.330306	0.331867	0.335315
430.327324	0.325965	0.327976	0.330712
431.103511	0.324799	0.327403	0.329036
431.879634	0.323665	0.323143	0.326234
432.655693	0.321111	0.322556	0.326439
433.431688	0.318651	0.322543	0.324215
434.207618	0.318807	0.318363	0.322828
434.983484	0.313839	0.314581	0.319722
435.759286	0.313504	0.313932	0.317013
436.535024	0.311853	0.312961	0.314077
437.310697	0.310297	0.309325	0.314838
438.086306	0.307034	0.307684	0.311073
438.861851	0.305587	0.305733	0.310497
439.637331	0.303901	0.305601	0.307345
440.412747	0.299784	0.302951	0.308004
441.188099	0.299205	0.301537	0.302819
441.963385	0.296930	0.299769	0.301359
442.738608	0.295322	0.296120	0.300414
443.513766	0.293294	0.293646	0.296789
444.288859	0.291661	0.293365	0.294912
445.063888	0.285837	0.289950	0.293602
445.838852	0.285844	0.289152	0.291942
446.613751	0.283983	0.286174	0.288497
447.388586	0.281063	0.283448	0.289003
448.163356	0.280404	0.281989	0.286215
448.938061	0.278091	0.278676	0.284535
449.712702	0.277278	0.278568	0.283025
450.487278	0.275669	0.275875	0.280027
451.261789	0.272341	0.275239	0.278405
452.036235	0.271321	0.273392	0.275378
452.810616	0.268672	0.272781	0.274225
453.584932	0.267258	0.270080	0.272872
454.359184	0.266244	0.266434	0.272354
455.133370	0.263059	0.265522	0.270031
455.907492	0.263194	0.265215	0.267767
456.681548	0.260751	0.263258	0.265672
457.455540	0.259327	0.260665	0.265259
458.229466	0.257533	0.258726	0.263357
459.003327	0.255777	0.258104	0.260742
459.777124	0.254311	0.256264	0.258546
460.550855	0.252632	0.254635	0.258936
461.324521	0.251428	0.253538	0.256752
462.098121	0.251262	0.252050	0.255997
462.871657	0.248757	0.250280	0.254238
463.645127	0.247187	0.249530	0.252854
464.418532	0.246578	0.248200	0.251643
465.191871	0.245129	0.247985	0.250519
465.965146	0.245178	0.245326	0.249056
466.738355	0.243063	0.244680	0.248216
467.511498	0.242805	0.245069	0.246283
468.284576	0.241562	0.243105	0.245303
469.057589	0.240179	0.242601	0.244293
469.830536	0.239962	0.240897	0.242506
470.603418	0.239212	0.241032	0.241048
471.376234	0.239512	0.239120	0.240483
472.148985	0.238128	0.239231	0.240275
472.921670	0.238098	0.238381	0.238571
473.694289	0.237186	0.237374	0.237919
474.466843	0.237748	0.237819	0.236512
475.239331	0.236493	0.236021	0.236080
476.011753	0.235786	0.235826	0.233736
476.784110	0.235735	0.234997	0.233289
477.556401	0.235584	0.234117	0.232393
478.328626	0.235277	0.233818	0.231573
479.100785	0.234768	0.233825	0.230350
479.872879	0.234055	0.233167	0.229427
480.644906	0.233741	0.232671	0.228170
481.416868	0.233658	0.231684	0.227111
482.188764	0.233006	0.231463	0.225553
482.960594	0.233127	0.230218	0.224970
483.732358	0.233557	0.229166	0.224487
484.504056	0.232944	0.229778	0.221912
485.275688	0.233509	0.228927	0.221340
486.047254	0.232173	0.228161	0.219963
486.818753	0.232079	0.227751	0.218341
487.590187	0.231320	0.227083	0.216674
488.361555	0.231822	0.226846	0.216389
489.132856	0.231616	0.226410	0.213918
489.904091	0.230563	0.225677	0.213171
490.675260	0.230061	0.224988	0.210546
491.446363	0.230781	0.224115	0.209309
492.217399	0.229552	0.223525	0.207474
492.988369	0.229651	0.222557	0.206293
493.759273	0.229368	0.222615	0.204467
494.530111	0.228970	0.221276	0.202735
495.300882	0.228129	0.220631	0.201532
496.071586	0.227190	0.219589	0.200223
496.842224	0.227414	0.218835	0.199394
497.612796	0.226847	0.218444	0.197577
498.383301	0.226441	0.217603	0.195729
499.153740	0.225666	0.217231	0.194105
499.924112	0.224941	0.216971	0.193037
500.694418	0.225106	0.215809	0.192169
501.464657	0.223688	0.214997	0.190077
502.234829	0.223324	0.214339	0.189552
503.004935	0.222744	0.213912	0.188575
503.774974	0.222822	0.213938	0.186945
504.544946	0.221755	0.213047	0.186066
505.314852	0.220924	0.212607	0.185582
506.084690	0.220886	0.212418	0.184431
506.854462	0.220116	0.211385	0.184253
507.624168	0.219902	0.211132	0.183773
508.393806	0.219097	0.211065	0.182811
509.163377	0.218645	0.210334	0.182403
509.932882	0.218755	0.210428	0.182230
510.702319	0.218663	0.209784	0.181777
511.471690	0.217414	0.209664	0.181890
512.240994	0.217685	0.209847	0.181225
513.010230	0.217079	0.209670	0.182100
513.779400	0.216520	0.209113	0.182524
514.548502	0.216649	0.209232	0.182121
515.317537	0.215845	0.208623	0.182434
516.086506	0.215728	0.208539	0.183198
516.855407	0.215409	0.208720	0.183721
517.624241	0.215221	0.208764	0.184039
518.393007	0.215102	0.208823	0.184759
519.161707	0.214806	0.209520	0.185790
519.930339	0.214790	0.208952	0.186852
520.698904	0.214560	0.209451	0.187931
521.467401	0.214670	0.209811	0.188986
522.235832	0.214119	0.209857	0.189840
523.004194	0.214123	0.210256	0.190992
523.772490	0.214548	0.210831	0.191842
524.540718	0.214047	0.210774	0.193645
525.308878	0.214261	0.211626	0.195318
526.076971	0.214383	0.212221	0.196866
526.844997	0.215057	0.212474	0.197537
527.612955	0.215042	0.212944	0.199330
528.380845	0.215098	0.213377	0.200627
529.148668	0.215545	0.214490	0.202348
529.916423	0.215707	0.214644	0.204042
530.684111	0.216305	0.215695	0.205726
531.451731	0.216398	0.216287	0.206990
532.219283	0.216897	0.217196	0.208774
532.986767	0.217199	0.217501	0.210451
533.754184	0.217831	0.218538	0.212298
534.521533	0.218316	0.219570	0.213567
535.288814	0.219058	0.220360	0.215547
536.056027	0.219749	0.221095	0.217523
536.823172	0.220463	0.222190	0.218599
537.590250	0.220596	0.222464	0.220152
538.357259	0.221691	0.224280	0.222046
539.124201	0.222157	0.224719	0.223728
539.891074	0.222880	0.225710	0.225623
540.657880	0.223792	0.226554	0.227151
541.424617	0.223943	0.227710	0.228952
542.191287	0.225264	0.228718	0.230526
542.957888	0.226129	0.229675	0.232119
543.724421	0.226962	0.230875	0.233210
544.490886	0.227592	0.231454	0.235493
545.257283	0.229018	0.232675	0.236219
546.023612	0.229342	0.233887	0.237509
546.789872	0.230128	0.234692	0.238859
547.556064	0.231110	0.235584	0.240420
548.322188	0.231994	0.236889	0.242125
549.088244	0.232630	0.238045	0.243031
549.854231	0.233770	0.238929	0.244762
550.620150	0.234456	0.239647	0.245836
551.386000	0.235424	0.240991	0.246845
552.151782	0.236328	0.242073	0.248237
552.917496	0.237123	0.243147	0.250079
553.683141	0.238145	0.243694	0.250333
554.448717	0.239106	0.244775	0.252205
555.214225	0.240046	0.246195	0.253279
555.979665	0.241039	0.247043	0.254152
556.745036	0.241884	0.247316	0.255240
557.510338	0.242847	0.248725	0.256352
558.275572	0.243846	0.249642	0.257342
559.040737	0.244634	0.250504	0.258522
559.805833	0.245504	0.251350	0.259865
560.570860	0.246215	0.252784	0.260471
561.335819	0.247589	0.253019	0.261551
562.100709	0.248080	0.253665	0.262366
562.865530	0.248852	0.254619	0.263678
563.630283	0.249806	0.255794	0.264272
564.394966	0.250884	0.256417	0.265118
565.159581	0.251378	0.257012	0.266158
565.924126	0.252060	0.258040	0.266390
566.688603	0.253426	0.258505	0.267594
567.453011	0.253790	0.259138	0.267731
568.217349	0.254594	0.260109	0.268810
568.981619	0.255594	0.261228	0.269781
569.745820	0.256305	0.261546	0.270367
570.509951	0.256912	0.262221	0.271128
571.274014	0.257790	0.262889	0.272049
572.038007	0.258952	0.263404	0.272362
572.801931	0.259560	0.264192	0.272920
573.565786	0.259612	0.265143	0.273859
574.329572	0.260700	0.265313	0.274280
575.093288	0.261461	0.266167	0.274835
575.856935	0.261683	0.266255	0.275293
576.620513	0.262319	0.267469	0.276042
577.384021	0.263308	0.267422	0.276867
578.147460	0.263936	0.267675	0.277088
578.910830	0.264637	0.268818	0.277561
579.674131	0.265193	0.269373	0.278560
580.437361	0.265561	0.269458	0.278664
581.200523	0.266230	0.269943	0.279331
581.963615	0.266594	0.270869	0.279353
582.726637	0.266910	0.270876	0.280061
583.489590	0.267607	0.271129	0.281015
584.252473	0.268626	0.272162	0.281454
585.015287	0.269085	0.272096	0.281777
585.778031	0.269092	0.272537	0.282025
586.540705	0.269702	0.273278	0.282551
587.303309	0.270421	0.273741	0.283170
588.065844	0.270560	0.273404	0.283485
588.828309	0.271237	0.273714	0.283823
589.590705	0.271844	0.274487	0.284560
590.353030	0.272124	0.274991	0.285241
591.115286	0.272724	0.275580	0.285438
591.877472	0.273269	0.275758	0.285954
592.639588	0.273701	0.276065	0.286650
593.401634	0.273729	0.276877	0.286714
594.163610	0.274397	0.276992	0.287136
594.925516	0.275032	0.277047	0.287712
595.687352	0.275382	0.277548	0.288171
596.449118	0.275821	0.278098	0.288556
597.210814	0.276100	0.278765	0.289754
597.972440	0.276382	0.278911	0.289941
598.733996	0.277061	0.279604	0.290234
599.495482	0.277751	0.280493	0.291290
600.256898	0.278340	0.280350	0.291955
601.018243	0.278907	0.281404	0.292372
601.779518	0.279061	0.281701	0.292952
602.540723	0.279877	0.282391	0.293538
603.301858	0.280582	0.283295	0.294786
604.062922	0.281047	0.283740	0.295224
604.823916	0.281613	0.284565	0.296907
605.584840	0.282067	0.285634	0.296992
606.345693	0.282652	0.286147	0.298291
607.106476	0.283606	0.286952	0.299070
607.867188	0.283922	0.288384	0.300069
608.627830	0.284906	0.288479	0.301597
609.388402	0.285245	0.289824	0.301990
610.148902	0.286352	0.291042	0.303151
610.909333	0.286864	0.291648	0.304833
611.669693	0.287786	0.292902	0.305923
612.429982	0.288603	0.294009	0.307391
613.190200	0.289027	0.295286	0.309150
613.950348	0.290184	0.296024	0.310509
614.710425	0.290740	0.297794	0.311884
615.470432	0.291353	0.298905	0.314065
616.230368	0.292674	0.300241	0.315476
616.990233	0.293114	0.301436	0.317052
617.750027	0.294285	0.303222	0.319360
618.509750	0.295069	0.304806	0.321326
619.269403	0.296111	0.306095	0.323728
620.028984	0.297168	0.307681	0.325721
620.788495	0.297950	0.308993	0.327957
621.547935	0.299397	0.310827	0.330287
622.307304	0.300027	0.312734	0.332708
623.066601	0.301040	0.314050	0.335119
623.825828	0.302586	0.315454	0.337663
624.584984	0.303765	0.317927	0.340365
625.344069	0.304749	0.319376	0.343189
626.103082	0.306177	0.321343	0.345928
626.862025	0.307629	0.323139	0.349139
627.620896	0.309311	0.324990	0.352115
628.379696	0.310500	0.327198	0.355179
629.138425	0.311861	0.329113	0.358386
629.897083	0.313311	0.331563	0.361034
630.655669	0.315051	0.333020	0.364310
631.414184	0.316675	0.335551	0.367598
632.172628	0.318707	0.337672	0.371441
632.931000	0.320668	0.340000	0.374563
633.689301	0.322850	0.342069	0.378221
634.447531	0.324587	0.344583	0.381283
635.205689	0.326589	0.347315	0.384363
635.963776	0.328641	0.349351	0.388198
636.721791	0.330844	0.351901	0.391583
637.479735	0.333525	0.353582	0.394848
638.237607	0.335779	0.356234	0.397880
638.995408	0.338251	0.359097	0.401527
639.753137	0.340715	0.361298	0.404845
640.510794	0.343420	0.364009	0.408316
641.268380	0.345885	0.366023	0.411584
642.025894	0.348466	0.368827	0.414826
642.783336	0.351343	0.370843	0.417869
643.540707	0.353451	0.372869	0.420716
644.298006	0.356258	0.374970	0.423218
645.055233	0.359000	0.377400	0.426023
645.812388	0.361193	0.379230	0.429082
646.569471	0.363916	0.381636	0.431819
647.326483	0.366186	0.383352	0.434244
648.083423	0.368847	0.385687	0.436451
648.840290	0.371448	0.387509	0.438838
649.597086	0.372969	0.389204	0.440585
650.353810	0.375441	0.390649	0.442932
651.110461	0.378249	0.393049	0.444760
651.867041	0.380083	0.394091	0.446839
652.623549	0.382737	0.395834	0.448540
653.379984	0.384841	0.398344	0.450036
654.136348	0.386533	0.399792	0.451218
654.892639	0.388784	0.401459	0.452752
655.648858	0.391280	0.403038	0.453836
656.405005	0.393610	0.405307	0.454852
657.161080	0.395320	0.407243	0.455481
657.917082	0.397882	0.409224	0.456715
658.673012	0.400348	0.411528	0.457386
659.428870	0.402490	0.413500	0.457577
660.184655	0.404337	0.416155	0.458582
660.940368	0.407395	0.418536	0.459229
661.696009	0.409937	0.420807	0.459995
662.451577	0.412973	0.423815	0.460612
663.207073	0.415671	0.426116	0.461151
663.962496	0.418631	0.428750	0.461290
664.717847	0.421251	0.432055	0.461692
665.473125	0.424573	0.435049	0.462519
666.228331	0.427862	0.438187	0.462563
666.983464	0.430754	0.440935	0.462463
667.738525	0.433428	0.444069	0.462608
668.493512	0.436402	0.446322	0.462769
669.248428	0.440538	0.449033	0.463118
670.003270	0.443152	0.452431	0.462740
670.758040	0.445820	0.454821	0.461630
671.512737	0.448655	0.456744	0.460949
672.267361	0.451535	0.459048	0.460200
673.021912	0.453677	0.460437	0.459583
673.776391	0.456345	0.462497	0.457654
674.530797	0.457765	0.463510	0.455895
675.285129	0.460240	0.464056	0.453049
676.039389	0.461231	0.464749	0.451069
676.793576	0.463380	0.465125	0.448343
677.547690	0.464188	0.465192	0.445740
678.301731	0.464653	0.464445	0.441573
679.055699	0.464560	0.463701	0.438140
679.809594	0.464636	0.461926	0.433985
680.563415	0.464856	0.460518	0.429440
681.317164	0.464324	0.458520	0.424642
682.070840	0.463063	0.456056	0.419050
682.824442	0.461560	0.452899	0.413055
683.577971	0.459989	0.449558	0.407685
684.331427	0.458161	0.446010	0.402042
685.084809	0.455281	0.442347	0.395033
685.838119	0.452274	0.437342	0.387780
686.591355	0.449364	0.432775	0.380816
687.344518	0.445789	0.427988	0.373054
688.097607	0.441444	0.422020	0.365260
688.850623	0.436622	0.416032	0.356564
689.603565	0.431719	0.409698	0.348209
690.356434	0.427232	0.403306	0.339873
691.109230	0.420889	0.395725	0.330173
691.861952	0.414623	0.388258	0.320874
692.614601	0.408013	0.380404	0.310725
693.367176	0.401301	0.372392	0.301034
694.119677	0.393398	0.363821	0.290724
694.872105	0.385912	0.355065	0.280330
695.624459	0.377629	0.346287	0.269564
696.376740	0.369224	0.337007	0.259225
697.128947	0.359711	0.327721	0.248418
697.881080	0.350366	0.317656	0.237432
698.633139	0.341436	0.308465	0.227079
699.385125	0.331865	0.298965	0.216662
700.137036	0.321446	0.288884	0.206379
700.888874	0.311192	0.278962	0.196249
701.640638	0.301285	0.269781	0.186750
702.392329	0.291091	0.260072	0.177147
703.143945	0.280537	0.250176	0.167967
703.895487	0.270363	0.241072	0.159076
704.646956	0.260311	0.232115	0.150908
705.398350	0.249812	0.223162	0.142836
706.149670	0.239616	0.213830	0.135239
706.900916	0.230146	0.205945	0.128752
707.652089	0.220532	0.198005	0.122116
708.403187	0.210551	0.189611	0.115876
709.154211	0.200979	0.181602	0.109972
709.905161	0.192344	0.174679	0.105222
710.656036	0.183334	0.167109	0.100208
711.406837	0.174413	0.159601	0.095672
712.157565	0.166367	0.153309	0.091484
712.908217	0.158210	0.146333	0.087819
713.658796	0.150032	0.139481	0.084268
714.409300	0.142705	0.133553	0.081312
715.159730	0.135607	0.127536	0.078376
715.910086	0.128130	0.121457	0.075726
716.660367	0.121309	0.115444	0.073019
717.410573	0.115087	0.110333	0.071103
718.160705	0.108386	0.104562	0.068610
718.910763	0.101838	0.098868	0.066476
719.660746	0.096385	0.093969	0.064996
720.410655	0.090801	0.088937	0.062977
721.160489	0.084800	0.083511	0.060966
721.910248	0.079524	0.079002	0.059391
722.659933	0.074473	0.074276	0.057912
723.409543	0.069226	0.069648	0.056234
724.159079	0.064518	0.065311	0.054760
724.908539	0.060039	0.061433	0.053087
725.657925	0.055356	0.057144	0.051611
726.407237	0.051335	0.053506	0.050168
727.156473	0.047660	0.050167	0.049122
727.905635	0.043931	0.046931	0.047923
728.654721	0.040850	0.043906	0.046816
729.403733	0.037966	0.041532	0.045928
730.152670	0.035078	0.039059	0.045156
730.901532	0.032789	0.036877	0.044305
731.650319	0.030732	0.035482	0.044006
732.399031	0.028998	0.033945	0.043556
733.147668	0.027664	0.033130	0.043537
733.896230	0.026880	0.032754	0.044106
734.644717	0.026432	0.032506	0.044493
735.393129	0.026356	0.032814	0.045132
736.141466	0.026895	0.033663	0.046511
736.889727	0.027443	0.034651	0.047551
737.637913	0.028457	0.035970	0.049245
738.386024	0.030235	0.038107	0.051650
739.134060	0.031936	0.040062	0.053550
739.882021	0.034411	0.042918	0.056125
740.629906	0.037260	0.046298	0.059565
741.377716	0.040296	0.049332	0.062207
742.125451	0.043826	0.053486	0.065960
742.873110	0.048134	0.058408	0.070180
743.620694	0.052150	0.062284	0.073873
744.368202	0.057118	0.067701	0.078993
745.115635	0.062435	0.073366	0.083990
745.862993	0.067323	0.078308	0.088491
746.610275	0.073658	0.085106	0.094792
747.357481	0.079500	0.091262	0.100119
748.104612	0.085133	0.096907	0.105544
748.851667	0.092825	0.105344	0.113094
749.598647	0.098888	0.111237	0.118606
750.345551	0.106034	0.118761	0.124891
751.092379	0.114697	0.127475	0.133290
751.839132	0.120685	0.133248	0.138773
752.585809	0.129246	0.142211	0.146923
753.332410	0.137532	0.150396	0.154623
754.078935	0.144115	0.157039	0.160578
754.825385	0.154206	0.167308	0.170327
755.571758	0.161011	0.174265	0.176814
756.318056	0.169573	0.182507	0.184855
757.064278	0.179427	0.193413	0.194563
757.810424	0.185948	0.199017	0.199928
758.556494	0.196200	0.209550	0.209673
759.302488	0.204877	0.218174	0.217974
760.048406	0.211622	0.225033	0.224335
760.794248	0.223699	0.236833	0.235366
761.540013	0.229150	0.242571	0.240936
762.285703	0.239058	0.252190	0.250631
763.031317	0.249357	0.261958	0.259697
763.776854	0.254503	0.267490	0.264938
764.522316	0.267030	0.279780	0.276957
765.267701	0.273296	0.285774	0.282142
766.013010	0.282142	0.294461	0.291028
766.758242	0.292634	0.305148	0.301167
767.503399	0.297211	0.309473	0.304961
768.248479	0.309442	0.321746	0.317188
768.993482	0.315341	0.327028	0.322543
769.738410	0.323060	0.335232	0.330454
770.483260	0.333699	0.345568	0.340318
771.228035	0.337582	0.348990	0.343843
771.972733	0.350122	0.362128	0.356350
772.717355	0.354003	0.365861	0.360160
773.461900	0.363402	0.374213	0.368708
774.206368	0.372835	0.384088	0.378103
774.950760	0.376238	0.386802	0.380766
775.695075	0.389270	0.399797	0.393686
776.439314	0.390990	0.401717	0.395140
777.183476	0.401843	0.411793	0.405721
777.927562	0.408652	0.419058	0.412878
778.671570	0.412702	0.422144	0.416309
779.415502	0.425052	0.434453	0.427844
780.159357	0.425410	0.434885	0.428751
780.903136	0.437751	0.447409	0.439948
781.646837	0.440514	0.449930	0.443540
782.390462	0.447670	0.456948	0.450165
783.134010	0.456545	0.465227	0.458638
783.877481	0.458371	0.466973	0.460243
784.620875	0.470212	0.479142	0.472206
785.364192	0.470065	0.477985	0.472029
786.107433	0.481058	0.490283	0.482375
786.850596	0.484058	0.492732	0.484886
787.593682	0.489034	0.497939	0.490896
788.336691	0.497541	0.505754	0.499697
789.079623	0.498856	0.506633	0.499213
789.822478	0.510833	0.518774	0.511225
790.565255	0.508411	0.515915	0.508988
791.307956	0.521375	0.527988	0.521333
792.050579	0.520730	0.527863	0.521962
792.793126	0.528370	0.535638	0.528914
793.535594	0.534239	0.541167	0.534083
794.277986	0.535678	0.542310	0.535441
795.020300	0.545808	0.552577	0.545858
795.762537	0.542791	0.550133	0.543331
796.504697	0.556203	0.561616	0.555923
797.246779	0.552464	0.559096	0.552588
797.988784	0.563739	0.570073	0.563198
798.730711	0.563485	0.569342	0.562943
799.472561	0.570650	0.575917	0.570629
800.214333	0.575014	0.580817	0.573849
800.956028	0.576496	0.581224	0.575572
801.697645	0.585356	0.591030	0.583808
802.439185	0.581728	0.588086	0.582089
803.180647	0.594529	0.599399	0.594098
803.922032	0.589771	0.594744	0.589198
804.663338	0.602358	0.608031	0.600613
805.404567	0.598244	0.603105	0.596791
806.145719	0.608420	0.612840	0.607793
806.886792	0.607221	0.611957	0.605695
807.627788	0.613259	0.618207	0.612621
808.368706	0.615124	0.620729	0.615214
809.109546	0.618564	0.623195	0.616929
809.850309	0.624071	0.629312	0.623687
810.590993	0.622592	0.628280	0.621704
811.331600	0.632867	0.636451	0.631697
812.072128	0.628607	0.632745	0.627238
812.812579	0.639655	0.644479	0.639447
813.552951	0.634265	0.638450	0.633416
814.293246	0.646362	0.650472	0.644826
815.033462	0.640166	0.643674	0.639036
815.773601	0.651858	0.655974	0.650639
816.513661	0.646681	0.651072	0.644780
817.253643	0.656824	0.659748	0.654960
817.993547	0.653746	0.656799	0.651555
818.733373	0.660762	0.665260	0.660010
819.473121	0.659733	0.663972	0.658924
820.212790	0.665027	0.667625	0.663750
820.952381	0.667180	0.669685	0.663804
821.691894	0.669149	0.671937	0.667257
822.431329	0.673214	0.675523	0.671230
823.170685	0.673655	0.676567	0.671268
823.909962	0.678355	0.681789	0.676522
824.649162	0.676913	0.679773	0.675493
825.388283	0.684922	0.687582	0.682716
826.127325	0.681655	0.683510	0.679266
826.866289	0.689705	0.691607	0.688269
827.605174	0.684605	0.686903	0.684009
828.343981	0.694581	0.697639	0.692995
829.082710	0.689865	0.691995	0.687614
829.821359	0.699091	0.702250	0.697696
830.559930	0.692191	0.695762	0.690439
831.298423	0.703397	0.706363	0.701802
832.036836	0.696517	0.699881	0.695585
832.775171	0.708699	0.710633	0.706664
833.513427	0.700112	0.703109	0.698769
834.251605	0.711998	0.714702	0.710112
834.989704	0.704214	0.707394	0.703496
835.727723	0.716294	0.718804	0.715038
836.465664	0.708438	0.710881	0.706748
837.203526	0.720058	0.722388	0.718343
837.941310	0.711851	0.714434	0.710297
838.679014	0.723309	0.724928	0.721165
839.416639	0.715504	0.717745	0.713670
840.154185	0.727406	0.729247	0.724515
840.891653	0.720475	0.721133	0.717512
841.629041	0.729747	0.732615	0.728532
842.366350	0.722112	0.724645	0.720215
843.103580	0.733136	0.734621	0.730168
843.840731	0.726739	0.727859	0.724500
844.577803	0.736080	0.737739	0.733595
845.314795	0.729787	0.731818	0.727510
846.051709	0.738581	0.739483	0.737147
846.788543	0.733505	0.735924	0.732065
847.525298	0.740735	0.742578	0.738590
848.261973	0.737898	0.740237	0.735996
848.998570	0.743176	0.744054	0.740599
849.735087	0.741586	0.743021	0.741028
850.471524	0.744812	0.745571	0.741703
851.207882	0.745919	0.746920	0.743350
851.944161	0.745802	0.746659	0.743510
852.680360	0.749812	0.751703	0.747934
853.416480	0.746751	0.748843	0.745338
854.152520	0.754516	0.754397	0.752005
854.888481	0.748185	0.749648	0.746656
855.624362	0.758090	0.758283	0.755689
856.360163	0.750503	0.751301	0.748054
857.095885	0.761342	0.762712	0.759185
857.831527	0.751201	0.753937	0.749460
858.567090	0.764743	0.765226	0.762728
859.302573	0.753857	0.755758	0.752214
860.037976	0.765904	0.767924	0.764961
860.773299	0.757325	0.758126	0.755482
861.508543	0.767744	0.768220	0.765235
862.243706	0.761836	0.761548	0.758664
862.978790	0.766585	0.768742	0.765024
863.713794	0.766050	0.765804	0.762884
864.448718	0.767984	0.769234	0.765825
865.183563	0.770152	0.771764	0.767945
865.918327	0.767234	0.768003	0.765221
866.653011	0.774341	0.776468	0.773109
867.387615	0.767874	0.768720	0.765397
868.122139	0.778342	0.778665	0.777820
868.856584	0.767912	0.770111	0.767143
869.590948	0.779924	0.782147	0.779806
870.325232	0.769789	0.772563	0.769896
871.059435	0.781915	0.783165	0.780327
871.793559	0.773928	0.774958	0.771907
872.527602	0.781028	0.782124	0.779433
873.261565	0.779395	0.780477	0.778876
873.995448	0.779297	0.781098	0.778179
874.729251	0.784585	0.785650	0.781928
875.462973	0.779356	0.780180	0.777313
876.196615	0.788249	0.789562	0.788608
876.930177	0.779601	0.780604	0.777706
877.663658	0.790574	0.790888	0.789313
878.397058	0.781745	0.781661	0.778844
879.130379	0.791633	0.792112	0.788320
879.863619	0.786184	0.785514	0.784158
880.596778	0.789959	0.790249	0.789759
881.329857	0.791862	0.791306	0.788769
882.062855	0.787760	0.788945	0.785890
882.795772	0.795223	0.795789	0.794059
883.528609	0.786675	0.787873	0.785609
884.261366	0.799080	0.799971	0.796451
884.994041	0.789388	0.789574	0.788013
885.726636	0.798785	0.799653	0.797459
886.459150	0.794511	0.793808	0.792346
887.191584	0.795696	0.798172	0.794658
887.923937	0.800452	0.799022	0.797314
888.656209	0.794771	0.795158	0.792820
889.388400	0.803706	0.804839	0.802194
890.120510	0.793081	0.795260	0.791909
890.852539	0.805361	0.806532	0.803516
891.584487	0.796567	0.796408	0.794929
892.316355	0.804575	0.804331	0.802727
893.048141	0.801711	0.803360	0.800399
893.779847	0.800679	0.801179	0.798995
894.511471	0.808180	0.808648	0.807038
895.243014	0.798516	0.800061	0.797255
895.974477	0.810167	0.810982	0.809779
896.705858	0.800856	0.801996	0.799088
897.437158	0.808965	0.808981	0.808282
898.168376	0.806940	0.806824	0.805405
898.899514	0.805769	0.804982	0.805052
899.630570	0.812513	0.812498	0.810977
900.361546	0.803555	0.804000	0.802807
901.092439	0.814603	0.815835	0.813843
901.823252	0.807137	0.806008	0.804738
902.553983	0.813337	0.812320	0.812222
903.284633	0.812689	0.811996	0.810688
904.015201	0.809369	0.809329	0.808548
904.745689	0.816574	0.818060	0.815602
905.476094	0.808383	0.808239	0.806390
906.206418	0.818667	0.818025	0.818331
906.936661	0.811368	0.811921	0.810250
907.666822	0.814658	0.815795	0.813167
908.396901	0.819106	0.818724	0.817350
909.126899	0.811758	0.812902	0.810576
909.856816	0.821630	0.821549	0.820090
910.586650	0.812612	0.812585	0.810850
911.316403	0.820501	0.821460	0.819591
912.046075	0.817745	0.817891	0.816025
912.775664	0.816080	0.815589	0.814446
913.505172	0.824348	0.825156	0.823316
914.234598	0.814327	0.814551	0.813569
914.963943	0.824910	0.826494	0.824726
915.693205	0.818984	0.819333	0.818468
916.422386	0.820738	0.821507	0.819027
917.151484	0.826374	0.825831	0.824608
917.880501	0.816776	0.817673	0.815828
918.609436	0.828891	0.828321	0.826430
919.338289	0.819949	0.819533	0.819354
920.067060	0.824471	0.824082	0.823912
920.795748	0.827384	0.827891	0.826360
921.524355	0.819284	0.820235	0.818770
922.252880	0.829958	0.831707	0.830131
922.981323	0.822582	0.821908	0.821347
923.709683	0.827270	0.828812	0.826314
924.437961	0.830078	0.829364	0.827210
925.166157	0.823574	0.823645	0.821400
925.894271	0.834196	0.834518	0.832131
926.622303	0.823122	0.824475	0.822555
927.350252	0.830911	0.830358	0.828026
928.078119	0.831501	0.830994	0.830538
928.805904	0.825071	0.824303	0.825367
929.533606	0.835509	0.835937	0.834926
930.261226	0.826256	0.826232	0.825902
930.988764	0.831860	0.832976	0.829253
931.716219	0.835354	0.834670	0.832786
932.443592	0.826409	0.826291	0.826805
933.170882	0.837576	0.837033	0.836327
933.898090	0.828650	0.830503	0.829360
934.625215	0.831366	0.831912	0.831458
935.352257	0.837968	0.837367	0.836289
936.079217	0.828162	0.829240	0.827153
936.806095	0.839259	0.838461	0.837409
937.532889	0.831847	0.833401	0.830001
938.259601	0.833341	0.833384	0.832924
938.986230	0.839959	0.839785	0.839043
939.712777	0.831363	0.830111	0.830731
940.439241	0.839055	0.839992	0.839334
941.165622	0.835309	0.836214	0.835448
941.891920	0.832989	0.834016	0.831358
942.618135	0.843207	0.841461	0.841854
943.344267	0.832731	0.833695	0.831811
944.070317	0.839701	0.839342	0.838662
944.796283	0.840371	0.839370	0.839337
945.522167	0.832723	0.834654	0.833315
946.247967	0.843291	0.844772	0.842578
946.973685	0.837247	0.837049	0.834875
947.699319	0.838060	0.838656	0.836708
948.424871	0.844465	0.843701	0.845243
949.150339	0.834036	0.835360	0.834524
949.875724	0.843012	0.843987	0.841052
950.601026	0.842025	0.842146	0.839971
951.326245	0.837979	0.836402	0.835670
952.051381	0.845909	0.847155	0.844323
952.776433	0.838576	0.838788	0.838843
953.501402	0.842339	0.841904	0.841111
954.226288	0.845613	0.846686	0.844683
954.951091	0.839366	0.837835	0.836340
955.675810	0.847878	0.846555	0.845040
956.400446	0.845108	0.844619	0.843396
957.124998	0.840671	0.839584	0.839204
957.849467	0.850045	0.849793	0.848144
958.573852	0.841469	0.841345	0.840389
959.298154	0.843234	0.843795	0.842130
960.022373	0.848188	0.848695	0.849313
960.746508	0.841465	0.841972	0.838880
961.470559	0.848337	0.848992	0.846281
962.194527	0.847571	0.847269	0.846738
962.918411	0.841902	0.842186	0.841012
963.642212	0.850482	0.851687	0.850153
964.365929	0.844672	0.845196	0.843497
965.089562	0.845335	0.845255	0.843455
965.813111	0.852619	0.852843	0.850847
966.536577	0.845028	0.844386	0.842320
967.259958	0.848089	0.848619	0.845478
967.983256	0.851842	0.853001	0.851406
968.706471	0.844441	0.844088	0.841688
969.429601	0.851097	0.852659	0.850307
970.152647	0.851231	0.850619	0.848264
970.875610	0.844561	0.844617	0.843546
971.598488	0.854200	0.854192	0.852866
972.321283	0.847532	0.848844	0.846683
973.043993	0.847871	0.848045	0.846690
973.766620	0.855802	0.855454	0.853679
974.489162	0.847306	0.847875	0.845848
975.211620	0.849647	0.850837	0.849188
975.933995	0.855052	0.854726	0.853924
976.656285	0.847251	0.846911	0.846437
977.378490	0.852372	0.852208	0.852487
978.100612	0.854608	0.853071	0.854308
978.822649	0.846702	0.846600	0.845329
979.544603	0.856430	0.854916	0.854099
980.266471	0.854732	0.853997	0.851556
980.988256	0.849529	0.848559	0.847393
981.709956	0.858208	0.856156	0.856659
982.431572	0.852482	0.851909	0.851496
983.153103	0.850725	0.850509	0.848396
983.874550	0.857238	0.856696	0.858718
984.595913	0.852257	0.851166	0.850468
985.317191	0.851617	0.853034	0.852498
986.038385	0.858665	0.857415	0.858293
986.759494	0.850521	0.850375	0.849771
987.480518	0.853850	0.853842	0.852970
988.201458	0.857920	0.859896	0.858568
988.922313	0.851059	0.850738	0.851897
989.643084	0.857901	0.856567	0.855084
990.363770	0.858893	0.859203	0.858959
991.084371	0.851237	0.850113	0.850489
991.804888	0.858254	0.856719	0.855686
992.525319	0.858933	0.858390	0.857324
993.245666	0.851971	0.852414	0.851024
993.965928	0.859590	0.858732	0.857386
994.686106	0.857330	0.858331	0.857573
995.406198	0.851467	0.852839	0.852130
996.126206	0.859378	0.858844	0.858858
996.846128	0.857777	0.856502	0.856519
997.565966	0.853634	0.853249	0.852822
998.285719	0.861707	0.861811	0.859358
999.005386	0.858812	0.857395	0.856503
999.724969	0.853654	0.854088	0.852412
1000.444467	0.862921	0.860930	0.860723
1001.163879	0.859566	0.857301	0.857092
1001.883207	0.854322	0.854533	0.854133
1002.602449	0.862574	0.862859	0.861245
1003.321606	0.860296	0.858265	0.857071
1004.040678	0.855572	0.855524	0.854102
1004.759665	0.864582	0.862529	0.860774
1005.478566	0.859802	0.859503	0.857903
1006.197382	0.855617	0.856009	0.854317
1006.916113	0.864108	0.863752	0.861871
1007.634758	0.860357	0.859576	0.857790
1008.353319	0.857242	0.857643	0.855004
1009.071793	0.863808	0.863803	0.862460
1009.790183	0.859791	0.860865	0.858507
1010.508486	0.855763	0.856637	0.855495
1011.226705	0.864836	0.864956	0.862797
1011.944838	0.861775	0.860502	0.859752
1012.662885	0.858132	0.857192	0.856913
1013.380847	0.864984	0.864628	0.863066
1014.098723	0.862609	0.862281	0.860930
1014.816514	0.857588	0.857298	0.856242
1015.534219	0.864933	0.864002	0.864010
1016.251838	0.862466	0.860677	0.861187
1016.969372	0.856842	0.858192	0.856648
1017.686820	0.863860	0.865441	0.863603
1018.404182	0.862757	0.863459	0.860354
1019.121458	0.857977	0.859471	0.857019
1019.838649	0.862653	0.864668	0.862232
1020.555753	0.865069	0.864724	0.862949
1021.272772	0.858172	0.857851	0.857496
1021.989705	0.864252	0.864328	0.862697
1022.706552	0.864434	0.863853	0.861491
1023.423313	0.860988	0.858287	0.858724
1024.139988	0.863501	0.863657	0.861333
1024.856578	0.864258	0.865462	0.864624
1025.573081	0.860603	0.860381	0.856634
1026.289498	0.863014	0.862060	0.861315
1027.005829	0.864949	0.864520	0.863761
1027.722074	0.859400	0.861003	0.859933
1028.438232	0.859779	0.862405	0.862057
1029.154305	0.867870	0.865777	0.865467
1029.870291	0.861494	0.859828	0.859180
1030.586192	0.859598	0.860813	0.859700
1031.302005	0.865742	0.865841	0.865648
1032.017733	0.861380	0.861041	0.859547
1032.733374	0.861414	0.860652	0.858248
1033.448929	0.866761	0.866377	0.864791
1034.164398	0.863930	0.861452	0.860349
1034.879780	0.860917	0.861391	0.859649
1035.595076	0.864479	0.865717	0.862561
1036.310286	0.864439	0.863851	0.861758
1037.025409	0.860991	0.859486	0.856783
1037.740445	0.864888	0.863437	0.862923
1038.455395	0.864177	0.864560	0.859999
1039.170259	0.860208	0.859104	0.858999
1039.885035	0.863169	0.859418	0.859469
1040.599726	0.866346	0.866133	0.864873
1041.314329	0.861183	0.859548	0.856252
1042.028846	0.862689	0.859801	0.860433
1042.743276	0.865931	0.864777	0.864481
1043.457620	0.861921	0.863073	0.858063
1044.171877	0.859762	0.859953	0.858911
1044.886047	0.864997	0.866271	0.863040
1045.600130	0.863850	0.861804	0.859296
1046.314126	0.858491	0.858610	0.856454
1047.028036	0.863835	0.861801	0.860515
1047.741858	0.862660	0.864814	0.860625
1048.455594	0.857751	0.860202	0.855311
1049.169243	0.859967	0.859654	0.858944
1049.882805	0.863330	0.863377	0.859394
1050.596280	0.859502	0.859883	0.857895
1051.309667	0.860798	0.859096	0.853395
1052.022968	0.863242	0.862076	0.860416
1052.736182	0.859918	0.859322	0.856470
1053.449309	0.857842	0.858747	0.854279
1054.162348	0.861475	0.863423	0.861729
1054.875300	0.861830	0.863261	0.857323
1055.588165	0.853679	0.857803	0.855396
1056.300943	0.857735	0.860317	0.855882
1057.013634	0.860061	0.859514	0.860833
1057.726238	0.853094	0.856466	0.855340
1058.438754	0.855033	0.856089	0.851944
1059.151182	0.859532	0.859052	0.858664
1059.863524	0.856690	0.855882	0.853377
1060.575778	0.855354	0.856864	0.850066
1061.287945	0.859116	0.860656	0.857019
1062.000024	0.855673	0.857107	0.858408
1062.712016	0.854063	0.853152	0.852078
1063.423920	0.857135	0.858242	0.856319
1064.135737	0.855935	0.858769	0.856517
1064.847466	0.853730	0.855748	0.850859
1065.559108	0.852596	0.854265	0.852004
1066.270662	0.853617	0.854815	0.854519
1066.982128	0.854899	0.854549	0.850913
1067.693507	0.849183	0.854301	0.847858
1068.404798	0.854817	0.855217	0.851871
1069.116001	0.855198	0.852985	0.849748
1069.827117	0.849634	0.853921	0.847340
1070.538145	0.852232	0.854486	0.849142
1071.249085	0.853476	0.852514	0.851501
1071.959937	0.853414	0.853687	0.850975
1072.670702	0.849396	0.851392	0.845680
1073.381378	0.854230	0.856318	0.849466
1074.091967	0.853479	0.851844	0.850731
1074.802468	0.847033	0.850385	0.842224
1075.512881	0.847704	0.846738	0.845178
1076.223205	0.851668	0.852225	0.847647
1076.933442	0.843430	0.846864	0.845800
1077.643591	0.847376	0.843415	0.843180
1078.353652	0.851105	0.849840	0.847246
1079.063624	0.849264	0.848545	0.843810
1079.773509	0.844578	0.843615	0.841097
1080.483305	0.846176	0.846146	0.841618
1081.193013	0.850939	0.849916	0.843985
1081.902633	0.846330	0.845532	0.843203
1082.612165	0.845196	0.842789	0.836666
1083.321608	0.843990	0.842083	0.843458
1084.030963	0.842900	0.843117	0.839882
1084.740230	0.835962	0.837050	0.835768
1085.449409	0.839919	0.841337	0.834994
1086.158499	0.840353	0.843060	0.838344
1086.867501	0.835590	0.838057	0.832684
1087.576414	0.835517	0.836947	0.831923
1088.285239	0.832864	0.836259	0.832756
1088.993975	0.834646	0.838297	0.834168
1089.702623	0.829716	0.829560	0.826884
1090.411182	0.830892	0.835830	0.828645
1091.119653	0.832203	0.833372	0.831920
1091.828035	0.824954	0.828944	0.825905
1092.536329	0.824732	0.825285	0.819059
1093.244534	0.825872	0.824760	0.822186
1093.952650	0.826094	0.824572	0.821167
1094.660677	0.823164	0.822437	0.817021
1095.368616	0.816544	0.821166	0.816515
1096.076466	0.821147	0.824807	0.816820
1096.784228	0.817634	0.820279	0.820168
1097.491900	0.816871	0.818386	0.811956
1098.199484	0.812828	0.814011	0.815501
1098.906978	0.813329	0.820054	0.817445
1099.614384	0.808011	0.812972	0.807215
1100.321701	0.806994	0.807618	0.806682
1101.028929	0.806314	0.807579	0.807179
1101.736068	0.804319	0.805352	0.797761
1102.443118	0.797031	0.797214	0.794351
1103.150079	0.796393	0.797178	0.796612
1103.856951	0.797481	0.798215	0.791202
1104.563734	0.789388	0.793261	0.788029
1105.270428	0.785757	0.785911	0.784745
1105.977032	0.784291	0.788934	0.785150
1106.683547	0.778412	0.782727	0.779786
1107.389974	0.771596	0.777360	0.771208
1108.096311	0.769726	0.768983	0.764007
1108.802558	0.765801	0.771392	0.765790
1109.508717	0.762995	0.764532	0.759399
1110.214786	0.756149	0.758000	0.750327
1110.920766	0.750718	0.754217	0.749652
1111.626656	0.752707	0.755549	0.746391
1112.332457	0.748356	0.744179	0.742457
1113.038169	0.733482	0.738989	0.737107
1113.743791	0.727828	0.729700	0.725013
1114.449324	0.720389	0.724550	0.719994
1115.154767	0.717358	0.718772	0.708499
1115.860120	0.708427	0.707891	0.703936
1116.565385	0.699558	0.701743	0.694295
1117.270559	0.693110	0.697100	0.683150
1117.975644	0.684014	0.687283	0.679781
1118.680639	0.673379	0.685004	0.672073
1119.385545	0.672864	0.671806	0.669458
1120.090361	0.666061	0.662214	0.665294
1120.795087	0.654473	0.657735	0.648798
1121.499723	0.643560	0.649777	0.642007
1122.204270	0.638430	0.640226	0.632001
