# Supplementary material for: Chiral plasmonic superlattices from template-assisted assembly of achiral nanoparticles
Source: Nat Commun. 2025 Feb 16;16:1687. doi: 10.1038/s41467-025-56999-0 (PMC11830766; doi:10.1038/s41467-025-56999-0)
Supplement: Supplementary file 3 — Source Data [file 41467_2025_56999_MOESM3_ESM.zip › source data/Suppl.Fig/Suppl. Fig. 25 measurement direction/32nm Ag RF glass.txt]

Wavelength (nm)	0_LCP	0_Linear	0_RCP
351.607006	0.426496	0.435305	0.424354
352.389528	0.455270	0.422587	0.425532
353.171988	0.460139	0.441016	0.434066
353.954387	0.452632	0.430391	0.433394
354.736724	0.437285	0.444648	0.423006
355.519000	0.431624	0.425494	0.434151
356.301214	0.439381	0.430973	0.433303
357.083367	0.431570	0.442870	0.428079
357.865459	0.452442	0.421193	0.431674
358.647489	0.449495	0.437995	0.439046
359.429457	0.451400	0.423431	0.436522
360.211364	0.446328	0.437553	0.462995
360.993209	0.445946	0.432386	0.446883
361.774993	0.435102	0.441581	0.457093
362.556715	0.433754	0.438732	0.439966
363.338375	0.444888	0.448845	0.463229
364.119973	0.439024	0.455771	0.439065
364.901510	0.455189	0.438221	0.431260
365.682985	0.447819	0.440359	0.455602
366.464398	0.442771	0.440352	0.421763
367.245750	0.440293	0.411043	0.444181
368.027039	0.433455	0.448747	0.451513
368.808267	0.451379	0.439495	0.439970
369.589432	0.437286	0.435991	0.449589
370.370536	0.458020	0.436275	0.426346
371.151578	0.455764	0.428184	0.437283
371.932558	0.433828	0.422018	0.433784
372.713475	0.449418	0.430521	0.445367
373.494331	0.445035	0.444782	0.440867
374.275125	0.427697	0.421053	0.425469
375.055856	0.434968	0.436011	0.420322
375.836525	0.435409	0.431783	0.450627
376.617133	0.427889	0.419448	0.436839
377.397677	0.419428	0.426716	0.418504
378.178160	0.431808	0.417199	0.425827
378.958581	0.421528	0.413552	0.417625
379.738939	0.422989	0.425861	0.418457
380.519235	0.424946	0.403509	0.411853
381.299469	0.417631	0.411326	0.419744
382.079640	0.424456	0.398740	0.424232
382.859749	0.421053	0.414328	0.409877
383.639795	0.416454	0.418223	0.412559
384.419779	0.414233	0.403412	0.409555
385.199701	0.404595	0.410161	0.419035
385.979560	0.407284	0.409817	0.410855
386.759356	0.407026	0.411687	0.410393
387.539090	0.404676	0.401048	0.403613
388.318762	0.407133	0.404386	0.403874
389.098370	0.407345	0.400633	0.406747
389.877917	0.401357	0.392250	0.401657
390.657400	0.404306	0.403515	0.406878
391.436821	0.403587	0.393687	0.403134
392.216179	0.398314	0.391019	0.399779
392.995474	0.397721	0.399627	0.399819
393.774707	0.403257	0.394513	0.393250
394.553877	0.395052	0.392499	0.395517
395.332984	0.392048	0.395277	0.395689
396.112028	0.397482	0.391729	0.387740
396.891009	0.393981	0.393141	0.390786
397.669927	0.387574	0.383735	0.389039
398.448783	0.385116	0.386909	0.387982
399.227575	0.387741	0.381800	0.389009
400.006304	0.384564	0.386239	0.385948
400.784971	0.386857	0.380669	0.385623
401.563574	0.385754	0.383689	0.385558
402.342115	0.382641	0.374480	0.379245
403.120592	0.384510	0.380626	0.379898
403.899006	0.378221	0.382947	0.376361
404.677357	0.379004	0.376001	0.377962
405.455644	0.376885	0.373003	0.381008
406.233869	0.375195	0.374200	0.373155
407.012030	0.374910	0.374475	0.370542
407.790128	0.373306	0.370872	0.368875
408.568163	0.371100	0.367142	0.370639
409.346134	0.371025	0.368571	0.372657
410.124042	0.370864	0.367571	0.365847
410.901887	0.364526	0.362417	0.367278
411.679668	0.363042	0.362552	0.362613
412.457386	0.363800	0.362498	0.364294
413.235040	0.361637	0.361140	0.362362
414.012631	0.358839	0.360173	0.361730
414.790158	0.359218	0.356435	0.360004
415.567622	0.359760	0.354468	0.358778
416.345022	0.357558	0.353620	0.357091
417.122359	0.355091	0.356114	0.357351
417.899632	0.352344	0.349941	0.354044
418.676841	0.352839	0.350820	0.353046
419.453987	0.348942	0.350712	0.350961
420.231069	0.348587	0.346821	0.345967
421.008087	0.346174	0.346909	0.346760
421.785041	0.344388	0.345826	0.348493
422.561932	0.341432	0.340943	0.345628
423.338759	0.339037	0.340602	0.345230
424.115522	0.338167	0.339713	0.342265
424.892221	0.336663	0.336436	0.340945
425.668856	0.334838	0.335967	0.338453
426.445428	0.333125	0.334972	0.335595
427.221935	0.332314	0.330877	0.334362
427.998378	0.330602	0.330999	0.333141
428.774758	0.327900	0.328461	0.332655
429.551073	0.324678	0.326683	0.332187
430.327324	0.321874	0.323337	0.328135
431.103511	0.323297	0.320558	0.327119
431.879634	0.319364	0.319216	0.326356
432.655693	0.316293	0.319438	0.321945
433.431688	0.316356	0.314216	0.320473
434.207618	0.314926	0.314700	0.318123
434.983484	0.311464	0.312028	0.318429
435.759286	0.309819	0.310577	0.314868
436.535024	0.306418	0.309644	0.312564
437.310697	0.306723	0.308204	0.311158
438.086306	0.302933	0.303673	0.310446
438.861851	0.303306	0.303046	0.305810
439.637331	0.299305	0.301000	0.307681
440.412747	0.298045	0.298763	0.302403
441.188099	0.296221	0.297949	0.301596
441.963385	0.293176	0.294131	0.301087
442.738608	0.291703	0.292653	0.298464
443.513766	0.290056	0.289423	0.295221
444.288859	0.288543	0.288954	0.294459
445.063888	0.284901	0.286964	0.291033
445.838852	0.284322	0.285014	0.291434
446.613751	0.282024	0.281968	0.288323
447.388586	0.279649	0.280296	0.285964
448.163356	0.278393	0.278832	0.284125
448.938061	0.276478	0.276126	0.281961
449.712702	0.273869	0.275136	0.280528
450.487278	0.272207	0.272942	0.277341
451.261789	0.270618	0.272479	0.276489
452.036235	0.267729	0.268639	0.273751
452.810616	0.264889	0.266907	0.272794
453.584932	0.264075	0.265715	0.270881
454.359184	0.263781	0.263224	0.269536
455.133370	0.261466	0.262484	0.266847
455.907492	0.259733	0.261784	0.264390
456.681548	0.256974	0.259267	0.263791
457.455540	0.256473	0.257036	0.261884
458.229466	0.255518	0.255606	0.260411
459.003327	0.253559	0.254004	0.259528
459.777124	0.251969	0.253151	0.257376
460.550855	0.249615	0.251234	0.256154
461.324521	0.248128	0.250725	0.255169
462.098121	0.246737	0.248670	0.253552
462.871657	0.246067	0.246704	0.251074
463.645127	0.244143	0.246715	0.250238
464.418532	0.242990	0.245108	0.248987
465.191871	0.242448	0.243287	0.247951
465.965146	0.241023	0.242572	0.245952
466.738355	0.239057	0.240622	0.245358
467.511498	0.240288	0.240446	0.243142
468.284576	0.237569	0.239165	0.242334
469.057589	0.236563	0.238512	0.242228
469.830536	0.237119	0.237846	0.240846
470.603418	0.234814	0.237135	0.239422
471.376234	0.234838	0.236597	0.237662
472.148985	0.235134	0.235696	0.236482
472.921670	0.233375	0.233421	0.236088
473.694289	0.234751	0.233007	0.234914
474.466843	0.233544	0.233123	0.233331
475.239331	0.232921	0.232131	0.234270
476.011753	0.231605	0.232975	0.232123
476.784110	0.231531	0.231158	0.231504
477.556401	0.231530	0.231212	0.230084
478.328626	0.230748	0.230107	0.229185
479.100785	0.231166	0.229756	0.227987
479.872879	0.230462	0.228787	0.227712
480.644906	0.230828	0.229323	0.225778
481.416868	0.230216	0.227702	0.225597
482.188764	0.230165	0.227730	0.223840
482.960594	0.229337	0.226400	0.222117
483.732358	0.228975	0.225542	0.221015
484.504056	0.229659	0.226374	0.220005
485.275688	0.229095	0.224735	0.218678
486.047254	0.228165	0.224359	0.217338
486.818753	0.228168	0.223904	0.216332
487.590187	0.227694	0.222549	0.214920
488.361555	0.227912	0.222836	0.213464
489.132856	0.226884	0.221511	0.211888
489.904091	0.226790	0.221398	0.210232
490.675260	0.226064	0.220664	0.209612
491.446363	0.226177	0.219922	0.206873
492.217399	0.225984	0.219683	0.205930
492.988369	0.225708	0.218754	0.204933
493.759273	0.225044	0.218054	0.203305
494.530111	0.224100	0.217138	0.201479
495.300882	0.224444	0.216535	0.200102
496.071586	0.224279	0.215827	0.198075
496.842224	0.223247	0.215328	0.197196
497.612796	0.222923	0.214694	0.196056
498.383301	0.223350	0.213424	0.193683
499.153740	0.221954	0.213413	0.193166
499.924112	0.221548	0.212663	0.191859
500.694418	0.220298	0.212093	0.190594
501.464657	0.220681	0.211235	0.188874
502.234829	0.220116	0.210311	0.187751
503.004935	0.219458	0.209909	0.186986
503.774974	0.218922	0.209363	0.185761
504.544946	0.217845	0.209111	0.184839
505.314852	0.218096	0.207746	0.183739
506.084690	0.217695	0.207735	0.183145
506.854462	0.216586	0.207135	0.182200
507.624168	0.216521	0.206430	0.181960
508.393806	0.215631	0.206832	0.181099
509.163377	0.215593	0.206865	0.180646
509.932882	0.215311	0.205512	0.180555
510.702319	0.214648	0.205316	0.180187
511.471690	0.214061	0.205168	0.180080
512.240994	0.213677	0.204796	0.179706
513.010230	0.212853	0.205358	0.179747
513.779400	0.212445	0.205047	0.180242
514.548502	0.212657	0.204681	0.180043
515.317537	0.212083	0.204858	0.180542
516.086506	0.211884	0.205348	0.180799
516.855407	0.211730	0.204863	0.181375
517.624241	0.211427	0.205333	0.181218
518.393007	0.211017	0.205471	0.182437
519.161707	0.211091	0.204594	0.183207
519.930339	0.211029	0.205775	0.183647
520.698904	0.211263	0.206323	0.184689
521.467401	0.210821	0.206212	0.186333
522.235832	0.210725	0.206513	0.186925
523.004194	0.210939	0.206994	0.188564
523.772490	0.211286	0.207601	0.188874
524.540718	0.211262	0.207577	0.190536
525.308878	0.210930	0.208366	0.192308
526.076971	0.211322	0.208716	0.193098
526.844997	0.211368	0.209435	0.194215
527.612955	0.211954	0.209653	0.196205
528.380845	0.212331	0.210588	0.197596
529.148668	0.212797	0.211349	0.199127
529.916423	0.212924	0.211891	0.200624
530.684111	0.213300	0.213043	0.202181
531.451731	0.214335	0.213297	0.203788
532.219283	0.214474	0.214251	0.205251
532.986767	0.215042	0.215214	0.207096
533.754184	0.215247	0.216028	0.209072
534.521533	0.216125	0.216613	0.210165
535.288814	0.216530	0.217605	0.211608
536.056027	0.217480	0.218580	0.214044
536.823172	0.217983	0.219777	0.215984
537.590250	0.218582	0.220776	0.216915
538.357259	0.219842	0.221454	0.218990
539.124201	0.219785	0.222074	0.220074
539.891074	0.221449	0.223154	0.222118
540.657880	0.221340	0.224514	0.223847
541.424617	0.222238	0.225357	0.224946
542.191287	0.223587	0.226558	0.226987
542.957888	0.224248	0.227404	0.228547
543.724421	0.225456	0.229146	0.230097
544.490886	0.226412	0.229898	0.231253
545.257283	0.227270	0.230858	0.232837
546.023612	0.227426	0.231868	0.234566
546.789872	0.228694	0.233150	0.235566
547.556064	0.229825	0.234223	0.237524
548.322188	0.230535	0.234841	0.238572
549.088244	0.231411	0.235798	0.240216
549.854231	0.232285	0.236300	0.241256
550.620150	0.233451	0.237997	0.242273
551.386000	0.234475	0.239116	0.243943
552.151782	0.235503	0.239926	0.245004
552.917496	0.236339	0.240780	0.246463
553.683141	0.237488	0.241845	0.247614
554.448717	0.238079	0.242710	0.249233
555.214225	0.239075	0.243757	0.249958
555.979665	0.239964	0.244655	0.251457
556.745036	0.241207	0.245749	0.251896
557.510338	0.241612	0.246741	0.253728
558.275572	0.242580	0.247588	0.253901
559.040737	0.243799	0.248802	0.255935
559.805833	0.244185	0.249674	0.256399
560.570860	0.245347	0.250423	0.257470
561.335819	0.246554	0.251524	0.258152
562.100709	0.247462	0.252108	0.259196
562.865530	0.248018	0.252690	0.260084
563.630283	0.249433	0.253882	0.261132
564.394966	0.249619	0.254496	0.261940
565.159581	0.250600	0.255396	0.262861
565.924126	0.251463	0.255673	0.263746
566.688603	0.251929	0.256816	0.264148
567.453011	0.252905	0.257251	0.265446
568.217349	0.253825	0.258233	0.266122
568.981619	0.255017	0.259190	0.266696
569.745820	0.255610	0.259956	0.267839
570.509951	0.256172	0.259988	0.268459
571.274014	0.257214	0.261180	0.269179
572.038007	0.257937	0.261441	0.269898
572.801931	0.258730	0.262303	0.270231
573.565786	0.259300	0.262658	0.270891
574.329572	0.259893	0.263492	0.271820
575.093288	0.260788	0.263965	0.272185
575.856935	0.261184	0.264505	0.272698
576.620513	0.261825	0.265258	0.273719
577.384021	0.262574	0.265446	0.274018
578.147460	0.263224	0.265901	0.274945
578.910830	0.263730	0.266530	0.275585
579.674131	0.264498	0.267177	0.275800
580.437361	0.264733	0.267525	0.276080
581.200523	0.265542	0.268085	0.276786
581.963615	0.266187	0.268886	0.277449
582.726637	0.266797	0.268947	0.277545
583.489590	0.267121	0.269628	0.278351
584.252473	0.267752	0.270244	0.278718
585.015287	0.267911	0.270204	0.279158
585.778031	0.268516	0.270708	0.279697
586.540705	0.269149	0.270919	0.280200
587.303309	0.269581	0.271444	0.280623
588.065844	0.270159	0.272027	0.281498
588.828309	0.270347	0.272390	0.281931
589.590705	0.271165	0.272480	0.282444
590.353030	0.271466	0.272894	0.282353
591.115286	0.272134	0.273346	0.283424
591.877472	0.272201	0.273551	0.283873
592.639588	0.272614	0.273962	0.284173
593.401634	0.273381	0.274752	0.284967
594.163610	0.274147	0.275104	0.285512
594.925516	0.274236	0.275665	0.285915
595.687352	0.274837	0.275782	0.286537
596.449118	0.275207	0.276417	0.286943
597.210814	0.275854	0.277036	0.287928
597.972440	0.276194	0.277595	0.288400
598.733996	0.276743	0.277936	0.289237
599.495482	0.277291	0.278365	0.289312
600.256898	0.278190	0.279357	0.290302
601.018243	0.278707	0.279709	0.291088
601.779518	0.279042	0.280530	0.291860
602.540723	0.279545	0.281228	0.292809
603.301858	0.280347	0.281780	0.293581
604.062922	0.280983	0.282331	0.294519
604.823916	0.281546	0.283527	0.295407
605.584840	0.282417	0.283975	0.296695
606.345693	0.283067	0.285047	0.297691
607.106476	0.283830	0.286064	0.298734
607.867188	0.284293	0.286913	0.300114
608.627830	0.285349	0.287703	0.300803
609.388402	0.286736	0.288977	0.302366
610.148902	0.287065	0.290062	0.304221
610.909333	0.288490	0.290579	0.305429
611.669693	0.289057	0.291753	0.307041
612.429982	0.289887	0.293398	0.308642
613.190200	0.291000	0.294432	0.310969
613.950348	0.291806	0.295778	0.311991
614.710425	0.292996	0.297247	0.313838
615.470432	0.293775	0.298129	0.316085
616.230368	0.294932	0.299773	0.318184
616.990233	0.295921	0.301471	0.319749
617.750027	0.297210	0.302905	0.322234
618.509750	0.298457	0.304686	0.324296
619.269403	0.299579	0.305975	0.327358
620.028984	0.300815	0.307475	0.329088
620.788495	0.301971	0.308892	0.331564
621.547935	0.303325	0.311140	0.334407
622.307304	0.304682	0.312524	0.336929
623.066601	0.306240	0.314703	0.340053
623.825828	0.307296	0.316343	0.342702
624.584984	0.308885	0.318239	0.345498
625.344069	0.310323	0.320263	0.348690
626.103082	0.312016	0.322133	0.351901
626.862025	0.313474	0.324556	0.354649
627.620896	0.315019	0.326386	0.358097
628.379696	0.316535	0.328091	0.361606
629.138425	0.318610	0.330384	0.364771
629.897083	0.320087	0.332591	0.367963
630.655669	0.322452	0.335023	0.371020
631.414184	0.324338	0.337227	0.374908
632.172628	0.326160	0.339607	0.378412
632.931000	0.328524	0.342207	0.382023
633.689301	0.330357	0.344579	0.384979
634.447531	0.332602	0.347080	0.388519
635.205689	0.334818	0.349614	0.392217
635.963776	0.337374	0.351716	0.395438
636.721791	0.339815	0.354640	0.399068
637.479735	0.342551	0.356524	0.402415
638.237607	0.344629	0.359418	0.406474
638.995408	0.347317	0.361615	0.409475
639.753137	0.350217	0.364397	0.412687
640.510794	0.352961	0.367083	0.416179
641.268380	0.355397	0.369416	0.419280
642.025894	0.357770	0.372044	0.422328
642.783336	0.360376	0.374407	0.425412
643.540707	0.362909	0.376676	0.428200
644.298006	0.365695	0.378781	0.431302
645.055233	0.368061	0.380981	0.433692
645.812388	0.370762	0.383544	0.436129
646.569471	0.373046	0.385468	0.439569
647.326483	0.376236	0.387439	0.441001
648.083423	0.378135	0.389451	0.444048
648.840290	0.380665	0.391261	0.445484
649.597086	0.382802	0.393340	0.447970
650.353810	0.385261	0.395404	0.450285
651.110461	0.387832	0.397266	0.452281
651.867041	0.389729	0.399157	0.454183
652.623549	0.392224	0.401084	0.455282
653.379984	0.394531	0.402581	0.456740
654.136348	0.396445	0.404790	0.457867
654.892639	0.398731	0.406369	0.458626
655.648858	0.401708	0.408905	0.460761
656.405005	0.404389	0.410461	0.461258
657.161080	0.406319	0.412976	0.462580
657.917082	0.408544	0.415083	0.463561
658.673012	0.411387	0.417397	0.464670
659.428870	0.414024	0.419889	0.465436
660.184655	0.416242	0.422038	0.466102
660.940368	0.419749	0.425192	0.467419
661.696009	0.422328	0.428032	0.468115
662.451577	0.425265	0.429989	0.468787
663.207073	0.427961	0.432920	0.468984
663.962496	0.431617	0.435963	0.470003
664.717847	0.434601	0.439205	0.470657
665.473125	0.438048	0.441101	0.471337
666.228331	0.441105	0.444340	0.471518
666.983464	0.444226	0.447048	0.471224
667.738525	0.447452	0.449616	0.471806
668.493512	0.450293	0.451975	0.471595
669.248428	0.453598	0.455383	0.471429
670.003270	0.456589	0.457315	0.471160
670.758040	0.458653	0.459174	0.470308
671.512737	0.461661	0.460917	0.468402
672.267361	0.463673	0.462836	0.467556
673.021912	0.466261	0.463923	0.465987
673.776391	0.468118	0.464828	0.463921
674.530797	0.469995	0.464988	0.461354
675.285129	0.470960	0.465834	0.458613
676.039389	0.471823	0.465223	0.455658
676.793576	0.473103	0.465537	0.452887
677.547690	0.473880	0.464658	0.448994
678.301731	0.473425	0.463164	0.444780
679.055699	0.472508	0.461622	0.439940
679.809594	0.472815	0.460357	0.435545
680.563415	0.472261	0.458242	0.430828
681.317164	0.470661	0.455733	0.425205
682.070840	0.469229	0.452410	0.419436
682.824442	0.467324	0.448894	0.412757
683.577971	0.465100	0.445877	0.406649
684.331427	0.462189	0.441644	0.400102
685.084809	0.458805	0.437088	0.392705
685.838119	0.455615	0.432118	0.384862
686.591355	0.451904	0.427313	0.377645
687.344518	0.447673	0.421881	0.369645
688.097607	0.443032	0.415494	0.360606
688.850623	0.437230	0.409745	0.352128
689.603565	0.432410	0.403326	0.343400
690.356434	0.426761	0.396635	0.333962
691.109230	0.419892	0.389129	0.324667
691.861952	0.413874	0.381031	0.314347
692.614601	0.406563	0.373515	0.305116
693.367176	0.399338	0.365133	0.294955
694.119677	0.391583	0.356820	0.284628
694.872105	0.383097	0.347681	0.274335
695.624459	0.374968	0.339073	0.263918
696.376740	0.366098	0.330359	0.253657
697.128947	0.356573	0.320655	0.242921
697.881080	0.347346	0.311245	0.233010
698.633139	0.338098	0.302296	0.223245
699.385125	0.328645	0.292658	0.213189
700.137036	0.318168	0.283082	0.203600
700.888874	0.308220	0.273820	0.194088
701.640638	0.298618	0.265050	0.185559
702.392329	0.288167	0.255612	0.176493
703.143945	0.277956	0.246390	0.167902
703.895487	0.268412	0.237684	0.159853
704.646956	0.258632	0.229110	0.152945
705.398350	0.248488	0.220316	0.145087
706.149670	0.238595	0.211719	0.138212
706.900916	0.229162	0.204156	0.132373
707.652089	0.220214	0.196242	0.126368
708.403187	0.210244	0.188017	0.120730
709.154211	0.201507	0.180482	0.115557
709.905161	0.192970	0.173624	0.110986
710.656036	0.184082	0.166047	0.106559
711.406837	0.175579	0.159174	0.102306
712.157565	0.168067	0.152861	0.098632
712.908217	0.159723	0.146433	0.095166
713.658796	0.152039	0.139540	0.091640
714.409300	0.144728	0.133442	0.088864
715.159730	0.137696	0.127786	0.086014
715.910086	0.130286	0.121656	0.083107
716.660367	0.123515	0.115922	0.080347
717.410573	0.117374	0.110777	0.077989
718.160705	0.110633	0.105221	0.075418
718.910763	0.104228	0.099994	0.073130
719.660746	0.098297	0.095037	0.071129
720.410655	0.092534	0.089809	0.068723
721.160489	0.086380	0.084702	0.066761
721.910248	0.081164	0.080409	0.064853
722.659933	0.075762	0.075744	0.062739
723.409543	0.070370	0.071129	0.060665
724.159079	0.065698	0.066866	0.058601
724.908539	0.060869	0.063057	0.056983
725.657925	0.056332	0.058819	0.055195
726.407237	0.052221	0.055209	0.053585
727.156473	0.048528	0.052085	0.052112
727.905635	0.044584	0.048684	0.050522
728.654721	0.041533	0.045921	0.049460
729.403733	0.038659	0.043511	0.048577
730.152670	0.035922	0.041223	0.047402
730.901532	0.033548	0.039373	0.046722
731.650319	0.031882	0.037792	0.046481
732.399031	0.030204	0.036504	0.046003
733.147668	0.029069	0.035646	0.046162
733.896230	0.028471	0.035253	0.046502
734.644717	0.028115	0.035320	0.047011
735.393129	0.028268	0.035523	0.047853
736.141466	0.028874	0.036577	0.049398
736.889727	0.029846	0.037687	0.050660
737.637913	0.031104	0.039282	0.052437
738.386024	0.033081	0.041555	0.055041
739.134060	0.035239	0.043851	0.057201
739.882021	0.037892	0.046767	0.060235
740.629906	0.041252	0.050391	0.063631
741.377716	0.044432	0.053865	0.067065
742.125451	0.048594	0.057992	0.070989
742.873110	0.053150	0.062810	0.075267
743.620694	0.057149	0.067218	0.079355
744.368202	0.062652	0.072813	0.084434
745.115635	0.068042	0.078306	0.089812
745.862993	0.073048	0.083675	0.094425
746.610275	0.079632	0.090522	0.101118
747.357481	0.085901	0.096667	0.106422
748.104612	0.091968	0.103099	0.112384
748.851667	0.099634	0.111213	0.119881
749.598647	0.105980	0.117281	0.125401
750.345551	0.113231	0.124787	0.132893
751.092379	0.121672	0.133335	0.140420
751.839132	0.128336	0.139810	0.146355
752.585809	0.136936	0.149059	0.155005
753.332410	0.144989	0.156974	0.162323
754.078935	0.152367	0.164094	0.168645
754.825385	0.162220	0.174302	0.178474
755.571758	0.169560	0.181599	0.184882
756.318056	0.177810	0.190067	0.193110
757.064278	0.187690	0.200293	0.202435
757.810424	0.193885	0.206355	0.208062
758.556494	0.204396	0.217246	0.218007
759.302488	0.212783	0.225592	0.226034
760.048406	0.220053	0.232644	0.232613
760.794248	0.231475	0.243806	0.243939
761.540013	0.237824	0.250229	0.249287
762.285703	0.248169	0.260046	0.258837
763.031317	0.256660	0.269475	0.267524
763.776854	0.263098	0.275390	0.273302
764.522316	0.274702	0.287374	0.284902
765.267701	0.280773	0.292830	0.290444
766.013010	0.289792	0.302393	0.298909
766.758242	0.299497	0.311878	0.308531
767.503399	0.304884	0.316960	0.313413
768.248479	0.317009	0.329324	0.324798
768.993482	0.321823	0.334420	0.329741
769.738410	0.331314	0.342788	0.338488
770.483260	0.340880	0.352521	0.346909
771.228035	0.344814	0.356738	0.351658
771.972733	0.357317	0.368961	0.363144
772.717355	0.361347	0.373127	0.366969
773.461900	0.370847	0.381249	0.375703
774.206368	0.379269	0.390366	0.384541
774.950760	0.383192	0.393799	0.388398
775.695075	0.395065	0.406519	0.400069
776.439314	0.398041	0.408483	0.402253
777.183476	0.407791	0.418350	0.412928
777.927562	0.414589	0.424677	0.418117
778.671570	0.418917	0.430064	0.422402
779.415502	0.430086	0.440403	0.433524
780.159357	0.430931	0.441133	0.434955
780.903136	0.442506	0.453196	0.446376
781.646837	0.445906	0.455859	0.448396
782.390462	0.453826	0.463648	0.456733
783.134010	0.461753	0.470906	0.463453
783.877481	0.463454	0.472838	0.465898
784.620875	0.475180	0.484751	0.477269
785.364192	0.474528	0.484839	0.476394
786.107433	0.486075	0.494870	0.487974
786.850596	0.488276	0.497652	0.489981
787.593682	0.494229	0.503781	0.495742
788.336691	0.501875	0.511355	0.503484
789.079623	0.503670	0.511821	0.504929
789.822478	0.514726	0.522542	0.515147
790.565255	0.513855	0.521201	0.514231
791.307956	0.524122	0.533855	0.525515
792.050579	0.524273	0.532923	0.525556
792.793126	0.532108	0.541033	0.533689
793.535594	0.536778	0.545043	0.537599
794.277986	0.539950	0.548000	0.540276
795.020300	0.548834	0.556760	0.549093
795.762537	0.547803	0.554696	0.547297
796.504697	0.558470	0.566652	0.558967
797.246779	0.555818	0.563872	0.556257
797.988784	0.566914	0.574501	0.567063
798.730711	0.566718	0.573308	0.566480
799.472561	0.573267	0.581132	0.574287
800.214333	0.577034	0.583999	0.577149
800.956028	0.578952	0.587061	0.579291
801.697645	0.586639	0.594259	0.586854
802.439185	0.584801	0.592601	0.585301
803.180647	0.595780	0.603741	0.594712
803.922032	0.592930	0.599351	0.592361
804.663338	0.603278	0.610245	0.603508
805.404567	0.599683	0.607198	0.599487
806.145719	0.610793	0.616004	0.609326
806.886792	0.609652	0.615120	0.608882
807.627788	0.615580	0.622771	0.615373
808.368706	0.617242	0.623086	0.617831
809.109546	0.620816	0.626681	0.619637
809.850309	0.625689	0.631706	0.626266
810.590993	0.625170	0.631885	0.624878
811.331600	0.633561	0.639436	0.632873
812.072128	0.630083	0.636341	0.629882
812.812579	0.641058	0.646272	0.639024
813.552951	0.636228	0.640983	0.635730
814.293246	0.647547	0.652480	0.646651
815.033462	0.642182	0.646286	0.641581
815.773601	0.653673	0.657937	0.652490
816.513661	0.648816	0.653346	0.646534
817.253643	0.656992	0.662287	0.656788
817.993547	0.654024	0.658938	0.652989
818.733373	0.662048	0.666982	0.661110
819.473121	0.659970	0.665496	0.659607
820.212790	0.667251	0.671437	0.665619
820.952381	0.667238	0.672248	0.666488
821.691894	0.670557	0.675085	0.669336
822.431329	0.672911	0.678922	0.670745
823.170685	0.674039	0.679533	0.673690
823.909962	0.679103	0.683712	0.677678
824.649162	0.678836	0.682636	0.678234
825.388283	0.684119	0.688012	0.683218
826.127325	0.682983	0.687025	0.681107
826.866289	0.688958	0.693294	0.688381
827.605174	0.685798	0.690025	0.685483
828.343981	0.694653	0.697722	0.692938
829.082710	0.690664	0.694422	0.688137
829.821359	0.698760	0.702289	0.698119
830.559930	0.694082	0.698440	0.691757
831.298423	0.703170	0.707533	0.702118
832.036836	0.698607	0.701008	0.696931
832.775171	0.707588	0.710646	0.705960
833.513427	0.702114	0.704745	0.700237
834.251605	0.710940	0.714499	0.710701
834.989704	0.706033	0.710196	0.704775
835.727723	0.715816	0.718781	0.714917
836.465664	0.708993	0.712371	0.706647
837.203526	0.718792	0.722093	0.718052
837.941310	0.713163	0.716132	0.712035
838.679014	0.723229	0.724846	0.721002
839.416639	0.716050	0.719299	0.715726
840.154185	0.727274	0.728920	0.725076
840.891653	0.720913	0.724427	0.717937
841.629041	0.729184	0.732631	0.728308
842.366350	0.723905	0.726545	0.722394
843.103580	0.731863	0.734240	0.730474
843.840731	0.726668	0.730466	0.725854
844.577803	0.735011	0.738106	0.732676
845.314795	0.730746	0.734201	0.729369
846.051709	0.736989	0.740246	0.736910
846.788543	0.734715	0.737400	0.733764
847.525298	0.739533	0.742246	0.738215
848.261973	0.737799	0.741557	0.736973
848.998570	0.741582	0.745307	0.740784
849.735087	0.742262	0.744368	0.740983
850.471524	0.742554	0.745472	0.740924
851.207882	0.746378	0.748008	0.744653
851.944161	0.745154	0.747163	0.743133
852.680360	0.751092	0.752566	0.749040
853.416480	0.746104	0.748658	0.745455
854.152520	0.753982	0.756012	0.752398
854.888481	0.748021	0.750877	0.746983
855.624362	0.757960	0.759170	0.757326
856.360163	0.748868	0.750703	0.748681
857.095885	0.759727	0.762175	0.759653
857.831527	0.751600	0.753836	0.750545
858.567090	0.762898	0.765250	0.761273
859.302573	0.755261	0.756796	0.752805
860.037976	0.764650	0.767023	0.762099
860.773299	0.757271	0.759586	0.756524
861.508543	0.766602	0.767813	0.764256
862.243706	0.761278	0.763724	0.759731
862.978790	0.766580	0.767484	0.764499
863.713794	0.766847	0.768390	0.764959
864.448718	0.765962	0.768372	0.766297
865.183563	0.770651	0.771661	0.768865
865.918327	0.765443	0.768940	0.765365
866.653011	0.773305	0.776201	0.772259
867.387615	0.767509	0.769376	0.766308
868.122139	0.776652	0.779684	0.775357
868.856584	0.769807	0.771045	0.767104
869.590948	0.779087	0.781856	0.778052
870.325232	0.770932	0.773086	0.770268
871.059435	0.780847	0.781848	0.778717
871.793559	0.774785	0.776398	0.773868
872.527602	0.778627	0.781143	0.777310
873.261565	0.780466	0.781622	0.778274
873.995448	0.776988	0.780125	0.776199
874.729251	0.783855	0.785961	0.781977
875.462973	0.777843	0.780276	0.776380
876.196615	0.787535	0.789077	0.786620
876.930177	0.779141	0.780873	0.778136
877.663658	0.789451	0.791949	0.787988
878.397058	0.782362	0.782240	0.780626
879.130379	0.789940	0.791027	0.789456
879.863619	0.785528	0.787512	0.785369
880.596778	0.788978	0.788862	0.786651
881.329857	0.790096	0.791834	0.789855
882.062855	0.786321	0.787507	0.785653
882.795772	0.794892	0.797742	0.793938
883.528609	0.785881	0.787323	0.785593
884.261366	0.797115	0.799390	0.795700
884.994041	0.788913	0.790386	0.787832
885.726636	0.796544	0.798532	0.796197
886.459150	0.792841	0.794561	0.792614
887.191584	0.793360	0.795901	0.793127
887.923937	0.798305	0.801067	0.798236
888.656209	0.791896	0.796217	0.792086
889.388400	0.802657	0.804826	0.802850
890.120510	0.793000	0.795075	0.792673
890.852539	0.802478	0.805338	0.802248
891.584487	0.796387	0.798288	0.795309
892.316355	0.801670	0.803046	0.800786
893.048141	0.801859	0.804686	0.800653
893.779847	0.799001	0.800412	0.797773
894.511471	0.807274	0.809053	0.807050
895.243014	0.798398	0.799342	0.797213
895.974477	0.808676	0.809845	0.807580
896.705858	0.799908	0.801701	0.800948
897.437158	0.807448	0.807922	0.806272
898.168376	0.806807	0.806647	0.805609
898.899514	0.803719	0.804240	0.802885
899.630570	0.811227	0.812603	0.810749
900.361546	0.802143	0.804517	0.801922
901.092439	0.812847	0.814311	0.813631
901.823252	0.805695	0.806755	0.804576
902.553983	0.811431	0.812291	0.809580
903.284633	0.812003	0.812415	0.810217
904.015201	0.806732	0.808334	0.806549
904.745689	0.816116	0.816830	0.814964
905.476094	0.806031	0.808287	0.805783
906.206418	0.816160	0.818862	0.815242
906.936661	0.811053	0.813102	0.810308
907.666822	0.814614	0.814104	0.812983
908.396901	0.817820	0.819241	0.816258
909.126899	0.810023	0.811331	0.809832
909.856816	0.820769	0.822571	0.819860
910.586650	0.811875	0.812832	0.811347
911.316403	0.817972	0.820427	0.818856
912.046075	0.817144	0.818958	0.817720
912.775664	0.814313	0.816332	0.814047
913.505172	0.822912	0.823724	0.822120
914.234598	0.813708	0.814694	0.813000
914.963943	0.823275	0.824122	0.822149
915.693205	0.818590	0.819451	0.817462
916.422386	0.819176	0.820691	0.816843
917.151484	0.824086	0.826133	0.825221
917.880501	0.815913	0.816410	0.815366
918.609436	0.826295	0.827286	0.824957
919.338289	0.818853	0.821081	0.819101
920.067060	0.822350	0.823917	0.821709
920.795748	0.826909	0.827226	0.825102
921.524355	0.819180	0.819234	0.818684
922.252880	0.829955	0.831219	0.828603
922.981323	0.820795	0.822680	0.821441
923.709683	0.825841	0.827035	0.825134
924.437961	0.827763	0.829685	0.827580
925.166157	0.822395	0.822933	0.821244
925.894271	0.832195	0.833167	0.831180
926.622303	0.823636	0.824298	0.823365
927.350252	0.827510	0.828855	0.827438
928.078119	0.831002	0.831244	0.830011
928.805904	0.822665	0.823836	0.822748
929.533606	0.833523	0.834743	0.833328
930.261226	0.826460	0.826743	0.825460
930.988764	0.829347	0.830932	0.828763
931.716219	0.833968	0.832744	0.832482
932.443592	0.824581	0.826606	0.824829
933.170882	0.835168	0.837114	0.835235
933.898090	0.828303	0.829696	0.829182
934.625215	0.829886	0.832064	0.829415
935.352257	0.836663	0.836617	0.834525
936.079217	0.826729	0.827654	0.826762
936.806095	0.836395	0.837308	0.836657
937.532889	0.832348	0.833314	0.830965
938.259601	0.832113	0.831390	0.830664
938.986230	0.837086	0.839180	0.838662
939.712777	0.829564	0.831124	0.828779
940.439241	0.837327	0.837671	0.836772
941.165622	0.837105	0.837860	0.834752
941.891920	0.831942	0.832838	0.830855
942.618135	0.841540	0.842002	0.840633
943.344267	0.832879	0.833468	0.832088
944.070317	0.836439	0.837538	0.836973
944.796283	0.838971	0.839904	0.839334
945.522167	0.831967	0.833746	0.832121
946.247967	0.841891	0.842951	0.840272
946.973685	0.836240	0.836783	0.836016
947.699319	0.835636	0.836671	0.834902
948.424871	0.843256	0.843838	0.842087
949.150339	0.833769	0.834877	0.833417
949.875724	0.839776	0.841726	0.840040
950.601026	0.840425	0.841585	0.839970
951.326245	0.834719	0.836644	0.835070
952.051381	0.844522	0.846253	0.844405
952.776433	0.837366	0.839156	0.837622
953.501402	0.840861	0.840252	0.839348
954.226288	0.846771	0.845941	0.845342
954.951091	0.836698	0.838345	0.835830
955.675810	0.842321	0.844941	0.843069
956.400446	0.843812	0.843495	0.841766
957.124998	0.837753	0.838555	0.836485
957.849467	0.846441	0.847613	0.846510
958.573852	0.840511	0.841126	0.840558
959.298154	0.841691	0.842632	0.841378
960.022373	0.845737	0.848757	0.847322
960.746508	0.838872	0.841535	0.838954
961.470559	0.845005	0.845966	0.845206
962.194527	0.847100	0.847600	0.846010
962.918411	0.840391	0.841426	0.839105
963.642212	0.848591	0.848988	0.848944
964.365929	0.845702	0.845784	0.843558
965.089562	0.842609	0.843790	0.844101
965.813111	0.851200	0.851143	0.850286
966.536577	0.843764	0.843373	0.842921
967.259958	0.846073	0.846547	0.845480
967.983256	0.850886	0.851471	0.850283
968.706471	0.842651	0.842396	0.843378
969.429601	0.849356	0.849933	0.849360
970.152647	0.848504	0.850106	0.848383
970.875610	0.844334	0.844150	0.842039
971.598488	0.851699	0.853148	0.851233
972.321283	0.847773	0.848116	0.847211
973.043993	0.846082	0.845863	0.845636
973.766620	0.853360	0.854412	0.853400
974.489162	0.846712	0.846262	0.846362
975.211620	0.846818	0.849806	0.845969
975.933995	0.853805	0.855054	0.853096
976.656285	0.845624	0.846150	0.845134
977.378490	0.849916	0.852596	0.851711
978.100612	0.853178	0.853874	0.852959
978.822649	0.845067	0.847442	0.846201
979.544603	0.852755	0.853205	0.853380
980.266471	0.852551	0.852929	0.852026
980.988256	0.845732	0.847458	0.845591
981.709956	0.854523	0.855624	0.855010
982.431572	0.852005	0.853604	0.851477
983.153103	0.847655	0.848213	0.847532
983.874550	0.855643	0.855676	0.855834
984.595913	0.851056	0.852439	0.849269
985.317191	0.849183	0.850202	0.850007
986.038385	0.856407	0.858469	0.856419
986.759494	0.851128	0.851154	0.849097
987.480518	0.851458	0.851437	0.852072
988.201458	0.856434	0.857746	0.857587
988.922313	0.851338	0.850509	0.850105
989.643084	0.853633	0.855392	0.853629
990.363770	0.855823	0.858672	0.856762
991.084371	0.851444	0.851212	0.849877
991.804888	0.853995	0.856382	0.855417
992.525319	0.858563	0.857410	0.856141
993.245666	0.851027	0.852631	0.850676
993.965928	0.857124	0.856420	0.856607
994.686106	0.857055	0.858463	0.857629
995.406198	0.849660	0.852599	0.849009
996.126206	0.857166	0.859772	0.855290
996.846128	0.857486	0.857559	0.856419
997.565966	0.851890	0.852295	0.851797
998.285719	0.857737	0.860072	0.857680
999.005386	0.857146	0.857757	0.857219
999.724969	0.853630	0.852121	0.851223
1000.444467	0.859754	0.860549	0.858933
1001.163879	0.859183	0.857473	0.856235
1001.883207	0.852806	0.854403	0.851403
1002.602449	0.859936	0.860363	0.859040
1003.321606	0.857991	0.857200	0.857446
1004.040678	0.853755	0.854808	0.852882
1004.759665	0.860415	0.861456	0.859171
1005.478566	0.858036	0.858313	0.856981
1006.197382	0.854644	0.854587	0.855293
1006.916113	0.862562	0.860852	0.860642
1007.634758	0.860020	0.858364	0.855474
1008.353319	0.856075	0.854875	0.854956
1009.071793	0.861919	0.862278	0.861218
1009.790183	0.858144	0.860196	0.859344
1010.508486	0.854715	0.855097	0.853813
1011.226705	0.862378	0.864204	0.861187
1011.944838	0.859264	0.860052	0.857798
1012.662885	0.855322	0.856660	0.854839
1013.380847	0.862322	0.862546	0.860360
1014.098723	0.858890	0.859530	0.861360
1014.816514	0.855912	0.856423	0.854511
1015.534219	0.860477	0.862947	0.862542
1016.251838	0.861892	0.862624	0.860393
1016.969372	0.857829	0.858155	0.856742
1017.686820	0.860703	0.862699	0.862072
1018.404182	0.860595	0.863048	0.860420
1019.121458	0.857684	0.857926	0.854549
1019.838649	0.862460	0.862575	0.860813
1020.555753	0.863088	0.863100	0.860271
1021.272772	0.857753	0.856650	0.855167
1021.989705	0.862210	0.863537	0.861290
1022.706552	0.861973	0.863003	0.860920
1023.423313	0.857245	0.859409	0.857760
1024.139988	0.861721	0.861277	0.860455
1024.856578	0.864611	0.863736	0.862608
1025.573081	0.859022	0.859739	0.856562
1026.289498	0.861238	0.860666	0.857626
1027.005829	0.865200	0.866207	0.863732
1027.722074	0.858803	0.859299	0.856980
1028.438232	0.859029	0.859060	0.857002
1029.154305	0.865311	0.865950	0.863579
1029.870291	0.860864	0.861894	0.857669
1030.586192	0.860393	0.861314	0.859033
1031.302005	0.863969	0.865582	0.862681
1032.017733	0.862372	0.860069	0.859510
1032.733374	0.858526	0.858154	0.857592
1033.448929	0.863850	0.864042	0.862963
1034.164398	0.861294	0.864585	0.861817
1034.879780	0.857802	0.858451	0.855796
1035.595076	0.864857	0.863141	0.860687
1036.310286	0.861407	0.862925	0.860720
1037.025409	0.858786	0.857043	0.858215
1037.740445	0.864295	0.862868	0.861515
1038.455395	0.864053	0.864113	0.861340
1039.170259	0.858968	0.858957	0.856473
1039.885035	0.860598	0.860321	0.859022
1040.599726	0.863312	0.864684	0.862162
1041.314329	0.859162	0.859491	0.856754
1042.028846	0.859257	0.862425	0.856340
1042.743276	0.863761	0.863217	0.862451
1043.457620	0.860910	0.861064	0.858663
1044.171877	0.859854	0.858653	0.857581
1044.886047	0.861658	0.862801	0.861833
1045.600130	0.862275	0.861508	0.859012
1046.314126	0.856292	0.858328	0.853430
1047.028036	0.860174	0.860305	0.858240
1047.741858	0.860755	0.862578	0.858732
1048.455594	0.855910	0.857029	0.855849
1049.169243	0.861228	0.858521	0.859150
1049.882805	0.860661	0.863024	0.860248
1050.596280	0.857767	0.858493	0.855639
1051.309667	0.855818	0.857668	0.855257
1052.022968	0.862962	0.860626	0.859541
1052.736182	0.859413	0.858100	0.856786
1053.449309	0.854354	0.857523	0.853331
1054.162348	0.861198	0.858792	0.856817
1054.875300	0.858767	0.860359	0.855993
1055.588165	0.856806	0.855877	0.851693
1056.300943	0.857756	0.858012	0.855360
1057.013634	0.861529	0.860136	0.854213
1057.726238	0.854058	0.856069	0.850499
1058.438754	0.855908	0.852398	0.854640
1059.151182	0.858674	0.858130	0.854163
1059.863524	0.855380	0.856573	0.854959
1060.575778	0.852741	0.852565	0.853518
1061.287945	0.857534	0.856434	0.856885
1062.000024	0.856875	0.858878	0.853324
1062.712016	0.853305	0.854128	0.850883
1063.423920	0.853011	0.851293	0.851188
1064.135737	0.857289	0.854820	0.855280
1064.847466	0.849915	0.856151	0.852178
1065.559108	0.851559	0.851730	0.851003
1066.270662	0.855532	0.852482	0.849003
1066.982128	0.853529	0.854165	0.848411
1067.693507	0.851367	0.850445	0.845613
1068.404798	0.849402	0.855117	0.854073
1069.116001	0.855000	0.854417	0.852853
1069.827117	0.847181	0.850098	0.846596
1070.538145	0.850028	0.851368	0.849287
1071.249085	0.851986	0.852640	0.849302
1071.959937	0.850428	0.852165	0.847306
1072.670702	0.850352	0.852266	0.848098
1073.381378	0.850327	0.851173	0.847688
1074.091967	0.851019	0.851485	0.851164
1074.802468	0.849325	0.844887	0.847382
1075.512881	0.845101	0.849265	0.845676
1076.223205	0.848431	0.853595	0.846436
1076.933442	0.848181	0.845583	0.846426
1077.643591	0.843377	0.846075	0.845485
1078.353652	0.849434	0.848897	0.843619
1079.063624	0.848231	0.847502	0.847253
1079.773509	0.842441	0.842916	0.842886
1080.483305	0.841986	0.845972	0.841046
1081.193013	0.847806	0.848075	0.843078
1081.902633	0.844481	0.841461	0.838871
1082.612165	0.840266	0.839830	0.837197
1083.321608	0.840879	0.844412	0.840051
1084.030963	0.841486	0.845139	0.838159
1084.740230	0.838715	0.839750	0.839061
1085.449409	0.837563	0.838142	0.832406
1086.158499	0.841758	0.839025	0.838275
1086.867501	0.838707	0.837351	0.833688
1087.576414	0.829372	0.832401	0.831771
1088.285239	0.835970	0.837641	0.833742
1088.993975	0.833670	0.835278	0.832096
1089.702623	0.830415	0.831959	0.826589
1090.411182	0.829491	0.833340	0.828288
1091.119653	0.831643	0.833061	0.827997
1091.828035	0.826256	0.828780	0.823386
1092.536329	0.822106	0.825825	0.818366
1093.244534	0.826094	0.824554	0.825049
1093.952650	0.826424	0.829859	0.827094
1094.660677	0.819629	0.823994	0.818981
1095.368616	0.814386	0.817902	0.817395
1096.076466	0.818035	0.821308	0.815046
1096.784228	0.821136	0.819504	0.816640
1097.491900	0.813716	0.816147	0.809927
1098.199484	0.815196	0.815287	0.813529
1098.906978	0.820351	0.817715	0.810792
1099.614384	0.811026	0.810039	0.809917
1100.321701	0.804006	0.804218	0.804092
1101.028929	0.804855	0.806498	0.805281
1101.736068	0.801207	0.807647	0.800257
1102.443118	0.798262	0.798574	0.795307
1103.150079	0.794080	0.795241	0.789676
1103.856951	0.792526	0.793711	0.797742
1104.563734	0.790232	0.792599	0.784404
1105.270428	0.782220	0.790742	0.783905
1105.977032	0.783782	0.786446	0.779513
1106.683547	0.783453	0.782083	0.780454
1107.389974	0.775547	0.776779	0.772816
1108.096311	0.770851	0.772714	0.763354
1108.802558	0.769952	0.767539	0.767024
1109.508717	0.759037	0.764279	0.755000
1110.214786	0.752943	0.759627	0.754993
1110.920766	0.748563	0.754354	0.748276
1111.626656	0.749062	0.750703	0.749856
1112.332457	0.747593	0.748113	0.741128
1113.038169	0.738774	0.738247	0.732324
1113.743791	0.730370	0.734823	0.727835
1114.449324	0.722699	0.725543	0.718532
1115.154767	0.713314	0.716406	0.710827
1115.860120	0.702873	0.710106	0.700993
1116.565385	0.703145	0.699825	0.698444
1117.270559	0.692502	0.698377	0.686925
1117.975644	0.686247	0.685830	0.685742
1118.680639	0.678950	0.678299	0.673814
1119.385545	0.673111	0.672935	0.668848
1120.090361	0.662791	0.668937	0.662747
1120.795087	0.657022	0.657953	0.654506
1121.499723	0.644790	0.648776	0.648221
1122.204270	0.639850	0.641946	0.634480
