# Supplementary material for: Chiral plasmonic superlattices from template-assisted assembly of achiral nanoparticles
Source: Nat Commun. 2025 Feb 16;16:1687. doi: 10.1038/s41467-025-56999-0 (PMC11830766; doi:10.1038/s41467-025-56999-0)
Supplement: Supplementary file 3 — Source Data [file 41467_2025_56999_MOESM3_ESM.zip › source data/Suppl.Fig/Suppl. Fig. 25 measurement direction/g factor.xlsx]

## Sheet: Sheet1
	Glass	Air
351.607	0.01862	-0.00589
352.39	0.05405	-0.08231
353.172	-0.09136	-0.07243
353.954	-0.05564	-0.05333
354.737	-0.08396	-0.03935
355.519	-0.00263	0.00697
356.301	0.0056	-0.0168
357.083	-0.03236	-0.00962
357.865	-0.04145	-0.05754
358.647	-0.08152	-0.02899
359.429	0.0398	-0.04127
360.211	0.00683	0.0465
360.993	-0.04661	0.0026
361.775	-0.03305	0.06106
362.557	0.04706	0.01717
363.338	0.00237	0.05116
364.12	0.05365	0.000113447
364.902	0.08267	-0.06634
365.683	-0.00966	0.02168
366.464	0.02995	-0.05794
367.246	0.08502	0.01078
368.027	0.02637	0.05005
368.808	0.03759	-0.03167
369.589	-0.02481	0.03412
370.371	-0.01789	-0.08775
371.152	0.00143	-0.05133
371.933	0.0191	-0.000121447
372.713	0.00826	-0.01126
373.494	0.015	-0.01156
374.275	-0.05531	-0.00613
375.056	0.01054	-0.04031
375.837	-0.01054	0.04219
376.617	-0.01519	0.02469
377.398	-0.01718	-0.00254
378.178	-0.00996	-0.01647
378.959	0.03607	-0.01071
379.739	0.01515	-0.01244
380.519	0.00801	-0.03591
381.299	0.01064	0.0058
382.08	-0.01575	-0.000615804
382.86	-0.00994	-0.03062
383.64	0.01503	-0.01067
384.42	-0.02397	-0.0128
385.2	-0.03054	0.03952
385.98	0.01191	0.00977
386.759	-0.01641	0.00921
387.539	-0.03213	-0.0029
388.319	0.02989	-0.0089
389.098	0.000131193	-0.00163
389.878	-0.00881	0.000818806
390.657	0.01783	0.00703
391.437	0.01372	-0.00124
392.216	-0.01159	0.004
392.995	0.00729	0.00572
393.775	-0.000932003	-0.02729
394.554	0.01697	0.00127
395.333	-0.02048	0.00992
396.112	-0.01208	-0.02654
396.891	-0.02336	-0.0087
397.67	-0.01846	0.00399
398.449	-0.00686	0.0078
399.228	-0.02165	0.00345
400.006	-0.01445	0.00377
400.785	0.00186	-0.00336
401.564	-0.01217	-0.000533396
402.342	0.0049	-0.00924
403.121	-0.01147	-0.01255
403.899	0.00629	-0.00506
404.677	-0.00202	-0.00283
405.456	-0.01362	0.01121
406.234	-0.00209	-0.00555
407.012	-0.00836	-0.01187
407.79	-0.01115	-0.01205
408.568	-0.00358	-0.00125
409.346	-0.00472	0.00444
410.124	-0.000502925	-0.01364
410.902	-0.02075	0.00748
411.68	0.00553	-0.00117
412.457	-0.00319	0.00134
413.235	0.00818	0.00197
414.013	-0.00443	0.00786
414.79	0.00478	0.00214
415.568	-0.00567	-0.00267
416.345	-0.00875	-0.00127
417.122	-0.00471	0.00615
417.9	0.00163	0.00462
418.677	0.00463	0.000563155
419.454	0.00206	0.00549
420.231	0.00849	-0.00713
421.008	0.00966	0.0016
421.785	0.00754	0.01118
422.562	0.00763	0.01143
423.339	0.00169	0.01688
424.116	0.01125	0.01117
424.892	0.00358	0.01168
425.669	0.00906	0.00986
426.445	0.01103	0.00674
427.222	0.00692	0.00559
427.998	0.001	0.00694
428.775	0.00518	0.013
429.551	0.01368	0.02053
430.327	0.01298	0.01714
431.104	0.01159	0.01046
431.88	0.00703	0.01916
432.656	0.01459	0.01551
433.432	0.01525	0.0113
434.208	0.01102	0.00878
434.983	0.01616	0.01914
435.759	0.00964	0.01389
436.535	0.00612	0.01693
437.311	0.01249	0.01222
438.086	0.01113	0.02073
438.862	0.01354	0.00692
439.637	0.00951	0.02315
440.413	0.02271	0.01206
441.188	0.01	0.01489
441.963	0.01227	0.02194
442.739	0.01411	0.01877
443.514	0.0097	0.01436
444.289	0.00904	0.01646
445.064	0.02163	0.0171
445.839	0.017	0.01984
446.614	0.01261	0.0176
447.389	0.02219	0.01768
448.163	0.01626	0.01607
448.938	0.01806	0.01539
449.713	0.01612	0.01872
450.487	0.01225	0.01446
451.262	0.01708	0.01656
452.036	0.01144	0.01702
452.811	0.01569	0.02238
453.585	0.01588	0.0193
454.359	0.01729	0.01633
455.133	0.01978	0.0153
455.907	0.01299	0.01327
456.682	0.01401	0.01946
457.456	0.0169	0.01546
458.229	0.01662	0.014
459.003	0.0142	0.0171
459.777	0.01214	0.01552
460.551	0.01808	0.01881
461.325	0.01529	0.02028
462.098	0.01361	0.01966
462.872	0.01579	0.01447
463.645	0.01635	0.01764
464.419	0.01463	0.01738
465.192	0.01559	0.01597
465.965	0.01123	0.01433
466.738	0.01494	0.01835
467.512	0.0101	0.00832
468.285	0.01088	0.01391
469.058	0.01198	0.01655
469.831	0.00742	0.0109
470.603	0.00536	0.0135
471.376	0.00283	0.00828
472.149	0.00627	0.00396
472.922	0.00138	0.00797
473.694	0.00215	0.000479067
474.467	-0.00362	-0.000627182
475.239	-0.00121	0.00397
476.012	-0.00603	0.00153
476.784	-0.00719	-7.97087e-05
477.556	-0.00939	-0.00427
478.329	-0.01091	-0.00462
479.101	-0.01302	-0.00941
479.873	-0.01366	-0.00815
480.645	-0.01646	-0.01498
481.417	-0.01936	-0.0137
482.189	-0.02207	-0.01879
482.961	-0.02416	-0.02149
483.732	-0.02687	-0.02372
484.504	-0.03275	-0.02877
485.276	-0.03613	-0.03109
486.047	-0.03632	-0.03237
486.819	-0.04092	-0.03541
487.59	-0.0437	-0.03827
488.362	-0.04604	-0.04333
489.133	-0.05291	-0.04506
489.904	-0.05206	-0.04982
490.675	-0.05856	-0.04956
491.446	-0.06446	-0.05827
492.217	-0.06643	-0.06059
492.988	-0.07034	-0.06283
493.759	-0.07512	-0.06587
494.53	-0.07928	-0.0687
495.301	-0.0805	-0.07399
496.072	-0.08178	-0.0798
496.842	-0.08501	-0.07946
497.613	-0.08898	-0.08205
498.383	-0.09354	-0.09076
499.154	-0.09633	-0.08822
499.924	-0.09752	-0.09112
500.694	-0.10074	-0.09137
501.465	-0.10312	-0.09796
502.235	-0.1037	-0.09983
503.005	-0.10506	-0.10029
503.775	-0.11047	-0.10258
504.545	-0.11009	-0.1023
505.315	-0.10915	-0.10657
506.085	-0.11271	-0.10727
506.854	-0.11098	-0.10697
507.624	-0.11187	-0.10754
508.394	-0.11255	-0.10764
509.163	-0.1125	-0.10898
509.933	-0.11339	-0.10842
510.702	-0.11457	-0.10761
511.472	-0.11045	-0.10618
512.241	-0.11341	-0.10623
513.01	-0.10877	-0.10361
513.779	-0.10573	-0.10077
514.548	-0.10741	-0.10206
515.318	-0.10398	-0.0987
516.087	-0.10118	-0.09727
516.855	-0.09854	-0.09495
517.624	-0.09695	-0.09453
518.393	-0.09429	-0.08936
519.162	-0.0901	-0.08711
519.93	-0.08667	-0.08551
520.699	-0.08254	-0.08289
521.467	-0.07953	-0.07629
522.236	-0.07515	-0.07411
523.004	-0.07152	-0.06955
523.772	-0.07013	-0.06962
524.541	-0.06293	-0.06428
525.309	-0.05833	-0.05768
526.077	-0.05386	-0.05638
526.845	-0.05381	-0.05301
527.613	-0.04818	-0.04856
528.381	-0.04432	-0.04536
529.149	-0.04034	-0.04201
529.916	-0.0356	-0.03774
530.684	-0.03222	-0.03406
531.452	-0.02862	-0.03223
532.219	-0.02467	-0.02815
532.987	-0.02046	-0.0242
533.754	-0.01674	-0.01877
534.522	-0.01435	-0.01809
535.289	-0.01058	-0.01492
536.056	-0.0067	-0.01038
536.823	-0.0056	-0.00603
537.59	-0.00133	-0.00502
538.357	0.00106	-0.00256
539.124	0.0047	0.000867681
539.891	0.00818	0.002
540.658	0.01	0.0075
541.425	0.01489	0.00809
542.191	0.01561	0.01013
542.958	0.01774	0.01278
543.724	0.01848	0.01377
544.491	0.02332	0.01434
545.257	0.02123	0.01647
546.024	0.02405	0.02109
546.79	0.02567	0.02027
547.556	0.02733	0.02266
548.322	0.02969	0.02363
549.088	0.03045	0.02585
549.854	0.03212	0.0263
550.62	0.03322	0.02583
551.386	0.0333	0.02767
552.152	0.03467	0.02773
552.918	0.03766	0.02951
553.683	0.0354	0.02947
554.449	0.03798	0.03242
555.214	0.03833	0.0316
555.98	0.03794	0.03332
556.745	0.0386	0.03096
557.51	0.03898	0.03505
558.276	0.03891	0.03273
559.041	0.04	0.03502
559.806	0.04131	0.03523
560.571	0.04098	0.03492
561.336	0.04009	0.03338
562.101	0.04099	0.03373
562.866	0.04249	0.03466
563.63	0.04143	0.03356
564.395	0.04072	0.03533
565.16	0.04225	0.03512
565.924	0.04095	0.03515
566.689	0.04043	0.03496
567.453	0.03977	0.03584
568.217	0.04052	0.03511
568.982	0.0404	0.03332
569.746	0.04002	0.03486
570.51	0.04043	0.035
571.274	0.04052	0.03406
572.038	0.03808	0.03402
572.802	0.03792	0.0327
573.566	0.04042	0.03293
574.33	0.0385	0.03386
575.093	0.03789	0.03234
575.857	0.03855	0.03266
576.621	0.03884	0.03371
577.384	0.03835	0.03242
578.147	0.03719	0.03318
578.911	0.03652	0.03354
579.674	0.03775	0.03197
580.437	0.037	0.03209
581.201	0.03697	0.03177
581.964	0.036	0.03181
582.727	0.03709	0.03035
583.49	0.03779	0.03169
584.252	0.03613	0.03093
585.015	0.03574	0.03172
585.778	0.03641	0.03152
586.541	0.03616	0.03114
587.303	0.03586	0.0311
588.066	0.03635	0.03192
588.828	0.03538	0.0326
589.591	0.03572	0.03172
590.353	0.03684	0.03062
591.115	0.03569	0.03173
591.877	0.0356	0.0328
592.64	0.03632	0.03247
593.402	0.03642	0.03253
594.164	0.03572	0.03189
594.926	0.03554	0.03276
595.687	0.03583	0.03281
596.449	0.03567	0.0329
597.211	0.03822	0.03383
597.972	0.03795	0.03418
598.734	0.03686	0.03497
599.495	0.03786	0.03364
600.257	0.03805	0.03387
601.018	0.03762	0.03461
601.78	0.0388	0.03582
602.541	0.03814	0.03704
603.302	0.03963	0.03694
604.063	0.03954	0.03776
604.824	0.04262	0.03865
605.585	0.04159	0.03978
606.346	0.04355	0.04073
607.106	0.04304	0.04148
607.867	0.04492	0.04401
608.628	0.04639	0.04296
609.388	0.04653	0.04341
610.149	0.04665	0.04762
610.909	0.04987	0.04698
611.67	0.0503	0.04984
612.43	0.05207	0.05194
613.19	0.05574	0.05525
613.95	0.05626	0.05582
614.71	0.05849	0.05759
615.47	0.06278	0.0616
616.23	0.06298	0.06414
616.99	0.06608	0.06569
617.75	0.06916	0.06892
618.51	0.07237	0.07111
619.269	0.07605	0.07638
620.029	0.07858	0.07768
620.788	0.08252	0.08125
621.548	0.08488	0.08526
622.307	0.08974	0.08839
623.067	0.09351	0.0926
623.826	0.09617	0.0969
624.585	0.10027	0.10013
625.344	0.10523	0.10484
626.103	0.10874	0.10891
626.862	0.11346	0.11236
627.621	0.11691	0.11748
628.38	0.12196	0.12283
629.138	0.12691	0.12573
629.897	0.13011	0.13034
630.656	0.13421	0.13215
631.414	0.13867	0.13753
632.173	0.14351	0.14205
632.931	0.14661	0.14539
633.689	0.15055	0.1484
634.448	0.1541	0.15189
635.206	0.15698	0.15588
635.964	0.16177	0.15767
636.722	0.16495	0.16089
637.48	0.16651	0.16256
638.238	0.16861	0.16795
638.995	0.17179	0.16883
639.753	0.17412	0.16971
640.511	0.17621	0.1718
641.268	0.17842	0.17366
642.026	0.18026	0.17556
642.783	0.18076	0.17694
643.541	0.18282	0.17772
644.298	0.18207	0.17869
645.055	0.18232	0.17885
645.812	0.18476	0.17824
646.569	0.1849	0.18152
647.326	0.18541	0.17685
648.083	0.18429	0.1801
648.84	0.18382	0.17723
649.597	0.18451	0.17831
650.354	0.1843	0.17807
651.11	0.18175	0.17664
651.867	0.18253	0.17678
652.624	0.18006	0.17308
653.38	0.17851	0.17088
654.136	0.17721	0.16883
654.893	0.17537	0.16474
655.649	0.17162	0.16261
656.405	0.16814	0.15672
657.161	0.16525	0.15516
657.917	0.16174	0.15185
658.673	0.15692	0.14721
659.429	0.15163	0.14217
660.185	0.14941	0.13799
660.94	0.1429	0.1321
661.696	0.13812	0.127
662.452	0.13157	0.12084
663.207	0.12571	0.114
663.962	0.11801	0.10682
664.718	0.11197	0.10045
665.473	0.10518	0.09286
666.228	0.09628	0.08492
666.983	0.08805	0.07546
667.739	0.08109	0.06815
668.494	0.07334	0.05966
669.248	0.06289	0.04999
670.003	0.0546	0.04089
670.758	0.04409	0.03272
671.513	0.03431	0.01893
672.267	0.0242	0.01091
673.022	0.0165	-0.000770108
673.776	0.00366	-0.0118
674.531	-0.00522	-0.02428
675.285	-0.02009	-0.03467
676.039	-0.02838	-0.04536
676.794	-0.04199	-0.05669
677.548	-0.05148	-0.06972
678.302	-0.06433	-0.08012
679.056	-0.07356	-0.09093
679.81	-0.08524	-0.10392
680.563	-0.09836	-0.11534
681.317	-0.11004	-0.12626
682.071	-0.12182	-0.13802
682.824	-0.13399	-0.1509
683.578	-0.14423	-0.16129
684.331	-0.15447	-0.17094
685.085	-0.16547	-0.18154
685.838	-0.17676	-0.19387
686.591	-0.18752	-0.20306
687.345	-0.19858	-0.21293
688.098	-0.20762	-0.22448
688.851	-0.21781	-0.23138
689.604	-0.22689	-0.24169
690.356	-0.2371	-0.25171
691.109	-0.24601	-0.25814
691.862	-0.25415	-0.26974
692.615	-0.26378	-0.27507
693.367	-0.27204	-0.28331
694.12	-0.27897	-0.29079
694.872	-0.28746	-0.29646
695.624	-0.29509	-0.30367
696.377	-0.30149	-0.30877
697.129	-0.30656	-0.31379
697.881	-0.31295	-0.3176
698.633	-0.31901	-0.32127
699.385	-0.32395	-0.32561
700.137	-0.32666	-0.32624
700.889	-0.32981	-0.32844
701.641	-0.33241	-0.32893
702.392	-0.33502	-0.32918
703.144	-0.3358	-0.32896
703.895	-0.33714	-0.32919
704.647	-0.33686	-0.32528
705.398	-0.33543	-0.32386
706.15	-0.33358	-0.32004
706.901	-0.33012	-0.31401
707.652	-0.32706	-0.31013
708.403	-0.32166	-0.30199
709.154	-0.31635	-0.29578
709.905	-0.30933	-0.28782
710.656	-0.30226	-0.27811
711.407	-0.29342	-0.26875
712.158	-0.28579	-0.26
712.908	-0.27531	-0.24738
713.659	-0.26396	-0.23693
714.409	-0.25244	-0.22407
715.16	-0.24129	-0.21215
715.91	-0.22692	-0.19869
716.66	-0.2148	-0.18644
717.411	-0.20041	-0.17419
718.161	-0.18658	-0.16011
718.911	-0.17078	-0.14532
719.661	-0.15535	-0.13036
720.411	-0.14171	-0.11764
721.16	-0.12535	-0.09994
721.91	-0.10902	-0.08552
722.66	-0.09236	-0.07052
723.41	-0.07492	-0.0544
724.159	-0.05809	-0.04112
724.909	-0.04281	-0.02329
725.658	-0.02392	-0.00706
726.407	-0.00771	0.00877
727.156	0.00998	0.02383
727.906	0.02822	0.04102
728.655	0.04356	0.05646
729.404	0.05995	0.07276
730.153	0.07834	0.08699
730.902	0.09213	0.10258
731.65	0.1087	0.11574
732.399	0.12191	0.1279
733.148	0.13493	0.13986
733.896	0.147	0.14806
734.645	0.1544	0.1551
735.393	0.15975	0.15938
736.141	0.1639	0.16389
736.89	0.16553	0.16294
737.638	0.16694	0.16274
738.386	0.16573	0.16141
739.134	0.16226	0.15609
739.882	0.15656	0.15241
740.63	0.15355	0.14586
741.378	0.14501	0.14158
742.125	0.13986	0.13371
742.873	0.13253	0.12603
743.621	0.12528	0.12167
744.368	0.12007	0.11384
745.116	0.11296	0.10891
745.863	0.10673	0.10316
746.61	0.10162	0.09908
747.357	0.09542	0.09126
748.105	0.09122	0.0877
748.852	0.08669	0.08357
749.599	0.0818	0.07789
750.346	0.0757	0.07631
751.092	0.07187	0.07043
751.839	0.0683	0.06611
752.586	0.06468	0.06434
753.332	0.06084	0.06024
754.079	0.05744	0.05545
754.825	0.05464	0.05392
755.572	0.05261	0.04997
756.318	0.04984	0.04897
757.064	0.04828	0.04625
757.81	0.04404	0.04396
758.556	0.04163	0.04145
759.302	0.03987	0.03982
760.048	0.03829	0.03735
760.794	0.03454	0.0365
761.54	0.03463	0.03332
762.286	0.03359	0.03066
763.031	0.02969	0.03095
763.777	0.0298	0.02891
764.522	0.02803	0.02862
765.268	0.02486	0.02702
766.013	0.02481	0.02533
766.758	0.02367	0.02496
767.503	0.02144	0.0235
768.248	0.0213	0.02135
768.993	0.01976	0.02167
769.738	0.02023	0.01958
770.483	0.01806	0.01642
771.228	0.01707	0.01863
771.973	0.01694	0.01584
772.717	0.01674	0.01528
773.462	0.01442	0.0132
774.206	0.01432	0.01434
774.951	0.01231	0.01417
775.695	0.01203	0.01365
776.439	0.01131	0.01149
777.183	0.01059	0.01405
777.928	0.01156	0.00967
778.672	0.00988	0.00957
779.415	0.00768	0.00948
780.159	0.00919	0.0111
780.903	0.00608	0.01074
781.647	0.00839	0.00692
782.39	0.00694	0.00811
783.134	0.00585	0.00477
783.877	0.00524	0.00686
784.621	0.00562	0.00591
785.364	0.00554	0.00528
786.107	0.00374	0.00542
786.851	0.00236	0.00487
787.594	0.00533	0.00435
788.337	0.00621	0.00465
789.08	0.00103	0.00365
789.822	0.00114	0.00123
790.565	0.00168	0.0011
791.308	-0.000123685	0.00412
792.051	0.00363	0.00379
792.793	0.00161	0.00471
793.536	-0.000465741	0.00246
794.278	-0.000708676	0.00097987
795.02	0.0001513	0.000786693
795.763	0.00163	-0.00153
796.505	-0.000858004	0.00153
797.247	0.000378292	0.00135
797.989	-0.00167	0.000463138
798.731	-0.00168	-0.00073939
799.473	-6.55989e-05	0.0032
800.214	-0.00366	0.00036248
800.956	-0.00291	0.00107
801.698	-0.00493	0.000687272
802.439	0.00115	0.00159
803.181	-0.00139	-0.00346
803.922	-0.00184	-0.00184
804.663	-0.00571	0.000754529
805.405	-0.00472	-0.000639065
806.146	-0.00207	-0.00487
806.887	-0.00503	-0.00255
807.628	-0.00213	-0.000692941
808.369	0.000301119	0.00198
809.11	-0.00549	-0.00398
809.85	-0.0013	0.00197
810.591	-0.00301	-0.000994078
811.332	-0.00404	-0.00238
812.072	-0.00469	-0.000690504
812.813	-0.000727598	-0.00712
813.553	-0.00294	-0.00173
814.293	-0.00544	-0.00318
815.033	-0.00395	-0.00211
815.774	-0.00436	-0.00425
816.514	-0.00673	-0.00811
817.254	-0.00674	-0.000738995
817.994	-0.00787	-0.00372
818.733	-0.00274	-0.00343
819.473	-0.00295	-0.00132
820.213	-0.0047	-0.00603
820.952	-0.01246	-0.00278
821.692	-0.00702	-0.00455
822.431	-0.00743	-0.00811
823.171	-0.00895	-0.00131
823.91	-0.00695	-0.00541
824.649	-0.00537	-0.00229
825.388	-0.00849	-0.00347
826.127	-0.00912	-0.00719
826.866	-0.00559	-0.00225
827.605	-0.0023	-0.00122
828.344	-0.00625	-0.00676
829.083	-0.00876	-0.00986
829.821	-0.00556	-0.00256
830.56	-0.00687	-0.00915
831.298	-0.00643	-0.00424
832.037	-0.0037	-0.00667
832.775	-0.00832	-0.00664
833.513	-0.00537	-0.00754
834.252	-0.00778	-0.000985046
834.99	-0.0029	-0.00511
835.728	-0.00525	-0.00375
836.466	-0.00691	-0.00959
837.204	-0.00723	-0.00311
837.941	-0.00641	-0.00467
838.679	-0.00912	-0.00947
839.417	-0.00764	-0.00135
840.154	-0.01243	-0.00946
840.892	-0.01249	-0.01256
841.629	-0.00528	-0.0038
842.366	-0.00805	-0.00645
843.104	-0.01298	-0.00607
843.841	-0.00962	-0.0035
844.578	-0.01098	-0.01028
845.315	-0.00987	-0.00599
846.052	-0.00639	-0.000351199
846.789	-0.00632	-0.00419
847.525	-0.00962	-0.00589
848.262	-0.00846	-0.00368
848.999	-0.01163	-0.00359
849.735	-0.00251	-0.00577
850.472	-0.0141	-0.00736
851.208	-0.0117	-0.00788
851.944	-0.01044	-0.00919
852.68	-0.00867	-0.00951
853.416	-0.00646	-0.00297
854.153	-0.01176	-0.00742
854.888	-0.00703	-0.00477
855.624	-0.01139	-0.00302
856.36	-0.01132	-0.000863209
857.096	-0.01035	-0.000354411
857.832	-0.00808	-0.00491
858.567	-0.00979	-0.00785
859.303	-0.00769	-0.01154
860.038	-0.00461	-0.01238
860.773	-0.00873	-0.00354
861.509	-0.01231	-0.01147
862.244	-0.01522	-0.00743
862.979	-0.00764	-0.01017
863.714	-0.01542	-0.00924
864.449	-0.01061	0.00164
865.184	-0.01093	-0.00887
865.918	-0.00987	-0.000381172
866.653	-0.00621	-0.00525
867.388	-0.01216	-0.0059
868.122	-0.00267	-0.00658
868.857	-0.00379	-0.01336
869.591	-0.000608557	-0.00531
870.325	0.000531368	-0.00331
871.059	-0.00823	-0.01098
871.794	-0.01015	-0.00463
872.528	-0.00824	-0.00674
873.262	-0.00267	-0.01128
873.995	-0.00574	-0.00402
874.729	-0.01389	-0.0098
875.463	-0.01047	-0.00747
876.197	0.00192	-0.00486
876.93	-0.00973	-0.00516
877.664	-0.00677	-0.00782
878.397	-0.01499	-0.00901
879.13	-0.01779	-0.0026
879.864	-0.01067	-0.000838227
880.597	-0.00107	-0.01238
881.33	-0.01663	-0.00129
882.063	-0.00991	-0.00353
882.796	-0.00637	-0.00522
883.529	-0.00564	-0.00152
884.261	-0.01459	-0.0078
884.994	-0.00734	-0.00577
885.727	-0.00737	-0.00191
886.459	-0.01179	-0.00123
887.192	-0.0057	-0.00127
887.924	-0.01749	-0.000383639
888.656	-0.01064	0.00103
889.388	-0.00858	0.00109
890.121	-0.00636	-0.00178
890.853	-0.01054	-0.0013
891.584	-0.00901	-0.00593
892.316	-0.01052	-0.00498
893.048	-0.00738	-0.00679
893.78	-0.00943	-0.00683
894.511	-0.00662	-0.0013
895.243	-0.007	-0.00658
895.974	-0.00227	-0.00637
896.706	-0.0099	0.00584
897.437	-0.00398	-0.00679
898.168	-0.00884	-0.0069
898.9	-0.00411	-0.00474
899.631	-0.00907	-0.00281
900.362	-0.00425	-0.00125
901.092	-0.00454	0.00466
901.823	-0.0138	-0.00641
902.554	-0.00662	-0.01087
903.285	-0.01182	-0.01052
904.015	-0.00479	-0.00106
904.746	-0.00586	-0.00693
905.476	-0.01154	-0.00143
906.206	-0.00205	-0.00552
906.937	-0.00657	-0.00438
907.667	-0.0089	-0.00973
908.397	-0.0107	-0.00946
909.127	-0.00696	-0.00112
909.857	-0.0095	-0.00559
910.587	-0.01041	-0.00312
911.316	-0.00559	0.00539
912.046	-0.01041	0.0035
912.776	-0.00981	-0.00159
913.505	-0.00646	-0.00493
914.235	-0.00452	-0.00421
914.964	-0.00116	-0.00701
915.693	-0.00315	-0.00687
916.422	-0.01051	-0.0142
917.151	-0.01116	0.00714
917.88	-0.00572	-0.00329
918.609	-0.01572	-0.00846
919.338	-0.00365	0.00152
920.067	-0.00351	-0.00398
920.796	-0.00651	-0.01144
921.524	-0.00314	-0.00303
922.253	0.00112	-0.00871
922.981	-0.00766	0.00399
923.71	-0.00608	-0.00447
924.438	-0.01841	-0.00117
925.166	-0.01353	-0.00714
925.894	-0.01358	-0.00662
926.622	-0.00353	-0.00169
927.35	-0.0186	-0.000459462
928.078	-0.00626	-0.00642
928.806	0.00187	0.000516954
929.534	-0.00388	-0.00128
930.261	-0.00224	-0.00633
930.989	-0.01691	-0.00376
931.716	-0.01697	-0.00977
932.444	0.00252	0.00156
933.171	-0.00838	0.000445464
933.898	0.00457	0.00565
934.625	0.000599335	-0.00304
935.352	-0.01128	-0.01425
936.079	-0.00644	0.000209797
936.806	-0.01251	0.00175
937.533	-0.01199	-0.00902
938.26	-0.00274	-0.00944
938.986	-0.00624	0.01063
939.713	-0.00411	-0.00505
940.439	0.0019	-0.00373
941.166	0.000925064	-0.01571
941.892	-0.01067	-0.00708
942.618	-0.00937	-0.00623
943.344	-0.00602	-0.00518
944.07	-0.00706	0.00358
944.796	-0.00705	0.00247
945.522	0.00389	0.00101
946.248	-0.00495	-0.01112
946.974	-0.01584	-0.0015
947.699	-0.0091	-0.00488
948.425	0.00546	-0.0081
949.15	0.00323	-0.00232
949.876	-0.01354	0.0018
950.601	-0.0141	-0.00311
951.326	-0.01549	0.00233
952.051	-0.01115	-0.000819559
952.776	0.00181	0.00172
953.501	-0.00847	-0.01034
954.226	-0.00654	-0.0101
954.951	-0.02041	-0.0058
955.676	-0.02011	0.00519
956.4	-0.01198	-0.01419
957.125	-0.01001	-0.00852
957.849	-0.01369	0.000489065
958.574	-0.00741	0.000321884
959.298	-0.00765	-0.00216
960.022	0.00808	0.01124
960.747	-0.01767	0.000556484
961.471	-0.01464	0.00141
962.195	-0.00593	-0.00773
962.918	-0.00613	-0.00877
963.642	-0.00239	0.00254
964.366	-0.00821	-0.01503
965.09	-0.01316	0.01038
965.813	-0.01296	-0.00665
966.537	-0.01888	-0.00587
967.26	-0.01854	-0.00419
967.983	-0.00319	-0.00438
968.706	-0.01913	0.00505
969.43	-0.00574	2.88437e-05
970.153	-0.02145	-0.000867737
970.876	-0.00709	-0.01596
971.598	-0.00987	-0.0034
972.321	-0.00604	-0.00401
973.044	-0.00841	-0.00315
973.767	-0.01582	0.000295631
974.489	-0.01034	-0.00248
975.212	-0.00331	-0.00601
975.934	-0.00839	-0.00524
976.656	-0.00578	-0.00345
977.378	0.000844949	0.01306
978.101	-0.00223	-0.00162
978.823	-0.00971	0.008
979.545	-0.01743	0.00461
980.266	-0.02344	-0.00385
980.988	-0.01532	-0.000994615
981.71	-0.01175	0.00363
982.432	-0.00722	-0.00386
983.153	-0.01681	-0.000877612
983.875	0.01126	0.00143
984.596	-0.01306	-0.01295
985.317	0.00646	0.00595
986.038	-0.00284	9.03981e-05
986.759	-0.00543	-0.01471
987.481	-0.00651	0.00449
988.201	0.00494	0.00872
988.922	0.00612	-0.00896
989.643	-0.02123	-2.96094e-05
990.364	0.000505286	0.00707
991.084	-0.00544	-0.01139
991.805	-0.01941	0.0106
992.525	-0.01225	-0.01836
993.246	-0.00692	-0.00255
993.966	-0.01683	-0.00391
994.686	0.00184	0.00435
995.406	0.00485	-0.00469
996.126	-0.00399	-0.01412
996.846	-0.00952	-0.00807
997.566	-0.006	-0.000680844
998.286	-0.01817	-0.000432964
999.005	-0.01753	0.00055263
999.725	-0.00916	-0.01768
1000.44	-0.01715	-0.0063
1001.16	-0.01887	-0.02239
1001.88	-0.0014	-0.01029
1002.6	-0.01038	-0.00688
1003.32	-0.02465	-0.00414
1004.04	-0.01096	-0.00645
1004.76	-0.02988	-0.00958
1005.48	-0.01453	-0.008
1006.2	-0.0097	0.00484
1006.92	-0.01759	-0.01496
1007.63	-0.01967	-0.03454
1008.35	-0.01683	-0.00838
1009.07	-0.01061	-0.00546
1009.79	-0.00984	0.00918
1010.51	-0.00201	-0.0067
1011.23	-0.01612	-0.00929
1011.94	-0.01567	-0.01119
1012.66	-0.00925	-0.00361
1013.38	-0.01519	-0.01526
1014.1	-0.0131	0.01906
1014.82	-0.01017	-0.01047
1015.53	-0.00733	0.01608
1016.25	-0.00998	-0.01164
1016.97	-0.00146	-0.00823
1017.69	-0.00203	0.01065
1018.4	-0.01872	-0.00135
1019.12	-0.00727	-0.02357
1019.84	-0.0033	-0.01284
1020.56	-0.01679	-0.02196
1021.27	-0.00514	-0.01949
1021.99	-0.01227	-0.00718
1022.71	-0.02314	-0.0082
1023.42	-0.01744	0.00391
1024.14	-0.01698	-0.00983
1024.86	0.00291	-0.01582
1025.57	-0.03033	-0.0187
1026.29	-0.01329	-0.02774
1027.01	-0.00943	-0.01166
1027.72	0.0041	-0.01386
1028.44	0.01767	-0.01543
1029.15	-0.01938	-0.01375
1029.87	-0.01788	-0.02451
1030.59	0.000784581	-0.01047
1031.3	-0.000752887	-0.01015
1032.02	-0.01417	-0.0222
1032.73	-0.02438	-0.00711
1033.45	-0.01579	-0.00699
1034.16	-0.028	0.00407
1034.88	-0.00979	-0.01515
1035.6	-0.01514	-0.03274
1036.31	-0.0211	-0.00533
1037.03	-0.03221	-0.00436
1037.74	-0.01555	-0.02185
1038.46	-0.03266	-0.02129
1039.17	-0.0093	-0.01895
1039.89	-0.02877	-0.01214
1040.6	-0.01179	-0.00903
1041.31	-0.0377	-0.01832
1042.03	-0.01757	-0.02217
1042.74	-0.01157	-0.01031
1043.46	-0.02974	-0.0173
1044.17	-0.00653	-0.01738
1044.89	-0.0155	0.00136
1045.6	-0.03547	-0.02526
1046.31	-0.01545	-0.02135
1047.03	-0.02597	-0.01483
1047.74	-0.01586	-0.01557
1048.46	-0.01839	-0.000457969
1049.17	-0.00786	-0.01604
1049.88	-0.03062	-0.00319
1050.6	-0.01228	-0.01606
1051.31	-0.05601	-0.0042
1052.02	-0.02205	-0.02659
1052.74	-0.02627	-0.02
1053.45	-0.02678	-0.00758
1054.16	0.00198	-0.03356
1054.88	-0.03465	-0.02103
1055.59	0.01278	-0.03799
1056.3	-0.01399	-0.01807
1057.01	0.00597	-0.05563
1057.73	0.01669	-0.02612
1058.44	-0.02285	-0.00948
1059.15	-0.00665	-0.03398
1059.86	-0.02474	-0.00315
1060.58	-0.03892	0.00573
1061.29	-0.01597	-0.00491
1062	0.02069	-0.02653
1062.71	-0.01464	-0.01776
1063.42	-0.00616	-0.01337
1064.14	0.00438	-0.01512
1064.85	-0.02108	0.01649
1065.56	-0.00435	-0.00406
1066.27	0.0067	-0.04792
1066.98	-0.02937	-0.03727
1067.69	-0.00951	-0.04127
1068.4	-0.02177	0.03417
1069.12	-0.04005	-0.01592
1069.83	-0.01646	-0.00416
1070.54	-0.02246	-0.00535
1071.25	-0.01452	-0.01951
1071.96	-0.01789	-0.02245
1072.67	-0.0265	-0.01624
1073.38	-0.03488	-0.01899
1074.09	-0.02015	0.00106
1074.8	-0.03372	-0.01393
1075.51	-0.0179	0.00405
1076.22	-0.02905	-0.01422
1076.93	0.01662	-0.0125
1077.64	-0.02953	0.01476
1078.35	-0.0278	-0.04123
1079.06	-0.03867	-0.00698
1079.77	-0.02416	0.00308
1080.48	-0.03182	-0.00647
1081.19	-0.04958	-0.03331
1081.9	-0.02194	-0.03867
1082.61	-0.05855	-0.02081
1083.32	-0.00371	-0.00567
1084.03	-0.02077	-0.02269
1084.74	-0.00129	0.00235
1085.45	-0.03315	-0.03425
1086.16	-0.01367	-0.02378
1086.87	-0.01921	-0.03355
1087.58	-0.0237	0.01556
1088.29	-0.000708836	-0.01479
1088.99	-0.00316	-0.01033
1089.7	-0.01815	-0.02455
1090.41	-0.01451	-0.00773
1091.12	-0.00185	-0.02355
1091.83	0.00601	-0.01807
1092.54	-0.03519	-0.02301
1093.24	-0.02311	-0.0066
1093.95	-0.03083	0.00426
1094.66	-0.03777	-0.00397
1095.37	-0.000175222	0.01812
1096.08	-0.02646	-0.01806
1096.78	0.01549	-0.02748
1097.49	-0.0294	-0.02239
1098.2	0.01597	-0.00997
1098.91	0.02473	-0.05749
1099.61	-0.00461	-0.00651
1100.32	-0.0018	0.000490422
1101.03	0.00499	0.00244
1101.74	-0.0369	-0.00534
1102.44	-0.01474	-0.01633
1103.15	0.00121	-0.02383
1103.86	-0.03433	0.02861
1104.56	-0.00726	-0.03096
1105.27	-0.00533	0.0088
1105.98	0.00452	-0.02217
1106.68	0.00707	-0.01559
1107.39	-0.00194	-0.01378
1108.1	-0.02809	-0.03686
1108.8	-5.38305e-05	-0.01447
1109.51	-0.01731	-0.01916
1110.21	-0.02728	0.00963
1110.92	-0.00494	-0.00132
1111.63	-0.02923	0.00367
1112.33	-0.02693	-0.02942
1113.04	0.01603	-0.02855
1113.74	-0.01212	-0.011
1114.45	-0.00167	-0.01765
1115.15	-0.03672	-0.01029
1115.86	-0.01828	-0.00757
1116.57	-0.02091	-0.01887
1117.27	-0.03872	-0.02177
1117.98	-0.01621	-0.00195
1118.68	-0.0049	-0.01942
1119.39	-0.01273	-0.01592
1120.09	-0.00283	-0.000161399
1120.8	-0.02033	-0.00909
1121.5	-0.00547	0.01217
1122.2	-0.0223	-0.0187
