# Supplementary material for: Chiral plasmonic superlattices from template-assisted assembly of achiral nanoparticles
Source: Nat Commun. 2025 Feb 16;16:1687. doi: 10.1038/s41467-025-56999-0 (PMC11830766; doi:10.1038/s41467-025-56999-0)
Supplement: Supplementary file 3 — Source Data [file 41467_2025_56999_MOESM3_ESM.zip › source data/Suppl.Fig/Suppl. Fig. 26 IM samples/Ag gfactor.xlsx]

## Sheet: Sheet1
	27nm Ag spheres	27nm with IM oil	32nm Ag spheres	32nm with IM oil
351.607	0.14971	0.01211	-0.05045	0.0168
352.39	-0.06568	-0.03487	0.00824	-0.01501
353.172	0.03747	0.08958	0.00841	-0.01357
353.954	-0.06671	-0.04335	-0.02695	-0.03166
354.737	-0.01452	-0.00989	0.00149	-0.02679
355.519	0.06748	0.07413	-0.07374	-0.06168
356.301	0.02351	-0.08876	-0.01883	0.06278
357.083	-0.04786	0.02798	-0.04473	-0.01281
357.865	0.05369	-0.01269	0.02751	-0.00507
358.647	0.13363	-0.00408	0.02268	0.01262
359.429	-0.04298	0.03097	0.08998	0.01999
360.211	-0.04237	-0.13043	-0.04805	-0.04386
360.993	-0.05023	0.01289	-0.02362	0.08681
361.775	-0.10799	-0.00227	-0.00811	0.0266
362.557	0.0255	-0.0077	-0.02896	-0.03126
363.338	0.03185	0.03981	-0.02261	0.00518
364.12	0.0136	0.0194	-0.000315404	-0.0153
364.902	-0.16382	0.04593	-0.03562	0.00315
365.683	-0.08272	-0.07843	0.01746	0.02366
366.464	-0.00901	-0.016	-0.02039	-0.1039
367.246	0.01775	-0.01492	-0.01995	0.04971
368.027	0.00031966	-0.0407	0.01903	-0.04876
368.808	0.04623	0.01516	-0.06192	0.0263
369.589	-0.09964	0.02451	-0.05618	0.06922
370.371	0.04339	-0.04673	-0.05393	-0.02369
371.152	-0.08242	-0.03002	0.01371	0.03948
371.933	0.03329	0.00125	-0.04879	-0.03561
372.713	0.02716	-0.01604	-0.0374	0.01654
373.494	-0.0106	0.04853	-0.04899	-0.01395
374.275	0.06259	-0.02113	-0.04909	0.00798
375.056	-0.04071	-0.05924	-0.01717	0.01137
375.837	-0.03116	-0.04432	0.02291	-0.04459
376.617	0.0384	0.04732	0.00167	0.01115
377.398	-0.02141	0.03349	-0.01624	0.03297
378.178	-0.01716	-0.00753	0.01404	0.00605
378.959	0.02542	5.07649e-05	-0.0412	-0.02602
379.739	-0.0067	0.01883	0.01301	0.04654
380.519	-0.000930473	0.02541	0.00155	0.02309
381.299	0.03717	0.01633	-0.000857273	0.03342
382.08	-0.000542355	-0.01789	-0.02657	0.0374
382.86	6.08648e-06	-0.03095	-0.01622	0.00666
383.64	-0.01125	0.0058	-0.05941	0.01689
384.42	-0.01093	0.03565	-0.01201	0.01464
385.2	0.01111	0.00121	0.0039	0.00448
385.98	0.01373	-0.01966	0.00797	0.06591
386.759	0.01776	0.02109	-0.03459	0.02668
387.539	0.04424	-0.00683	0.00332	0.01632
388.319	0.00123	-0.000112389	-0.02786	0.02553
389.098	-0.01397	0.00868	-0.01811	0.03313
389.878	0.03393	0.00787	-0.04258	0.04205
390.657	0.00379	-0.00397	-0.02493	0.01749
391.437	0.00808	-0.01986	-0.02203	0.01934
392.216	0.01265	-0.01489	-0.03108	0.03991
392.995	0.0081	0.01476	-0.01583	0.00179
393.775	0.02097	-0.00701	0.0129	0.022
394.554	0.01009	-0.01104	-0.00181	0.01761
395.333	0.01368	0.000995463	-0.02698	0.02904
396.112	-0.00438	0.00758	-0.02465	0.027
396.891	-0.00259	-0.00265	-0.01226	0.01655
397.67	-0.000358677	-0.000168959	-0.00166	0.02383
398.449	-0.01214	-0.01518	-0.0164	0.02702
399.228	0.03795	-0.00833	-0.02714	0.02724
400.006	0.01616	0.000624675	0.000579235	0.03451
400.785	-0.000510933	-0.000747314	-0.00854	0.02803
401.564	0.02421	-0.01267	-0.01858	0.0164
402.342	0.02973	-0.00628	-0.0066	0.0395
403.121	0.00763	-0.000839588	-0.00811	0.02421
403.899	0.01594	-0.00812	-0.01749	0.02483
404.677	0.02745	0.000948704	-0.01204	0.02984
405.456	0.01651	-0.01876	-0.00155	0.02492
406.234	0.01637	-0.00608	-0.02487	0.04236
407.012	0.01836	-0.00311	-0.01231	0.02639
407.79	0.01397	-0.01634	-0.0219	0.02863
408.568	0.02807	-0.00305	-0.01811	0.02975
409.346	0.00674	-0.01543	-0.01227	0.0419
410.124	0.02386	-0.00561	-0.00297	0.03162
410.902	0.02448	0.00667	-0.01636	0.03318
411.68	0.00807	0.00168	-0.00274	0.02341
412.457	0.01751	0.01153	-0.0045	0.03486
413.235	0.01302	-0.00689	-0.01172	0.02723
414.013	0.02048	0.00818	-0.01921	0.03334
414.79	0.02444	0.01208	-0.00881	0.02223
415.568	0.02362	0.00624	-0.02209	0.0142
416.345	0.02372	0.00102	-0.02382	0.02566
417.122	0.01705	0.00816	-0.01259	0.02666
417.9	0.01684	0.00158	-0.02276	0.01284
418.677	0.01702	-0.00546	-0.02464	0.01481
419.454	0.02936	0.00923	-0.01522	0.01343
420.231	0.0317	0.01685	-0.02596	0.00807
421.008	0.0213	0.00505	-0.01946	0.00696
421.785	0.02531	-0.00319	-0.01803	0.000107381
422.562	0.02897	0.01354	-0.02256	0.00439
423.339	0.02252	-0.00372	-0.00817	0.000799503
424.116	0.02918	0.01281	-0.01419	0.00282
424.892	0.02852	0.01647	-0.02008	-0.000760827
425.669	0.02436	0.00648	-0.01687	-0.00046022
426.445	0.03037	0.00902	-0.01406	-0.00904
427.222	0.03153	0.00247	-0.01719	-0.01231
427.998	0.04048	0.00891	-0.01889	-0.01995
428.775	0.03535	0.00921	-0.01913	-0.01614
429.551	0.04085	0.01002	-0.01506	-0.02046
430.327	0.03247	0.00898	-0.01452	-0.02015
431.104	0.03735	0.01245	-0.02348	-0.02078
431.88	0.02758	0.00636	-0.0227	-0.02465
432.656	0.0284	0.01383	-0.013	-0.02759
433.432	0.03276	0.01067	-0.0162	-0.02844
434.208	0.03223	0.00868	-0.02091	-0.03367
434.983	0.02732	0.01331	-0.0191	-0.03574
435.759	0.03256	0.00761	-0.01338	-0.03607
436.535	0.02846	0.01229	-0.01073	-0.03395
437.311	0.04026	0.01344	-0.01359	-0.03479
438.086	0.0402	0.01714	-0.01118	-0.03849
438.862	0.03834	0.01028	-0.01419	-0.03607
439.637	0.03224	0.01513	-0.01464	-0.03997
440.413	0.03499	0.01458	-0.01051	-0.04301
441.188	0.0364	0.01173	-0.01396	-0.04093
441.963	0.0319	0.01328	-0.01213	-0.04868
442.739	0.02812	0.01562	-0.01656	-0.04145
443.514	0.0361	0.01775	-0.00717	-0.04276
444.289	0.03678	0.01789	-0.01146	-0.04904
445.064	0.03782	0.01734	-0.00672	-0.04805
445.839	0.02948	0.02111	-0.00371	-0.04908
446.614	0.02732	0.01679	-0.01191	-0.04445
447.389	0.02809	0.00812	-0.00859	-0.04588
448.163	0.02889	0.00936	-0.00609	-0.0433
448.938	0.02385	0.01848	-0.0053	-0.04372
449.713	0.02639	0.02555	-0.00578	-0.04571
450.487	0.018	0.02015	-0.00649	-0.04546
451.262	0.01748	0.01458	-0.00364	-0.04715
452.036	0.0263	0.02336	-0.00222	-0.04235
452.811	0.0174	0.02358	0.000447006	-0.0366
453.585	0.01999	0.02735	-0.00199	-0.04287
454.359	0.01834	0.02797	-0.00507	-0.03894
455.133	0.01352	0.02464	0.00576	-0.0383
455.907	0.01655	0.02237	0.00502	-0.03688
456.682	0.00821	0.02939	0.00328	-0.03524
457.456	0.01084	0.0313	0.00871	-0.03236
458.229	0.00189	0.02217	0.01277	-0.03481
459.003	0.00271	0.02445	0.00471	-0.03354
459.777	0.0024	0.02939	0.01201	-0.02992
460.551	0.00545	0.0347	0.01237	-0.02806
461.325	0.00185	0.02668	0.00709	-0.02218
462.098	-0.00228	0.03296	0.00927	-0.02854
462.872	-0.00683	0.03226	0.01246	-0.02696
463.645	-0.00544	0.03418	0.01305	-0.02957
464.419	-0.01267	0.03563	0.01565	-0.02682
465.192	-0.01532	0.03636	0.01845	-0.02722
465.965	-0.01783	0.03903	0.01575	-0.02042
466.738	-0.02049	0.03491	0.02048	-0.02595
467.512	-0.02074	0.03466	0.02207	-0.02341
468.285	-0.02789	0.03696	0.0242	-0.02797
469.058	-0.02864	0.03334	0.01761	-0.02134
469.831	-0.0362	0.03493	0.02135	-0.02003
470.603	-0.03847	0.03835	0.02151	-0.02463
471.376	-0.04157	0.03794	0.02614	-0.02298
472.149	-0.04035	0.03689	0.02633	-0.01884
472.922	-0.04419	0.03576	0.02596	-0.02337
473.694	-0.04652	0.0338	0.02776	-0.02602
474.467	-0.05058	0.04114	0.02855	-0.0216
475.239	-0.05552	0.0394	0.02899	-0.0216
476.012	-0.05837	0.03818	0.03079	-0.02213
476.784	-0.06147	0.03949	0.02687	-0.02445
477.556	-0.06401	0.0404	0.03089	-0.02469
478.329	-0.06678	0.03519	0.02959	-0.02567
479.101	-0.0723	0.03499	0.03405	-0.02786
479.873	-0.07167	0.02957	0.03184	-0.02262
480.645	-0.0767	0.03656	0.0283	-0.02217
481.417	-0.07894	0.0319	0.03381	-0.02664
482.189	-0.08106	0.03077	0.02975	-0.02483
482.961	-0.08568	0.03069	0.02778	-0.02792
483.732	-0.08435	0.03245	0.02893	-0.02418
484.504	-0.09157	0.0312	0.02504	-0.02427
485.276	-0.09208	0.02613	0.02485	-0.02743
486.047	-0.09142	0.02889	0.02633	-0.02098
486.819	-0.09716	0.02588	0.02554	-0.02391
487.59	-0.09915	0.02373	0.02243	-0.01819
488.362	-0.1016	0.02527	0.02575	-0.0256
489.133	-0.10453	0.02181	0.02112	-0.02154
489.904	-0.10463	0.02214	0.01876	-0.01995
490.675	-0.10787	0.01938	0.02025	-0.02112
491.446	-0.10755	0.02228	0.01909	-0.01918
492.217	-0.11052	0.01998	0.01368	-0.01681
492.988	-0.10611	0.02005	0.01712	-0.01873
493.759	-0.10889	0.0187	0.01704	-0.01729
494.53	-0.10668	0.01498	0.01326	-0.01454
495.301	-0.11463	0.01323	0.01169	-0.01276
496.072	-0.11272	0.01226	0.01036	-0.01211
496.842	-0.11153	0.01575	0.00879	-0.01198
497.613	-0.10975	0.01188	0.0115	-0.00621
498.383	-0.11224	0.01091	0.00722	-0.00749
499.154	-0.11106	0.00946	0.00829	-0.00542
499.924	-0.10702	0.00779	0.00425	-0.004
500.694	-0.11216	0.00697	0.004	0.000390804
501.465	-0.1111	0.0041	0.0037	-0.000479251
502.235	-0.10479	0.00321	0.00329	0.00152
503.005	-0.10668	0.00322	0.00396	0.00569
503.775	-0.1052	0.00457	-0.00169	0.00928
504.545	-0.09982	0.00271	-0.000584567	0.0083
505.315	-0.09936	-0.000704391	-0.000783178	0.01183
506.085	-0.10149	0.000682625	-0.00154	0.01317
506.854	-0.09837	-0.0034	-0.00198	0.0184
507.624	-0.09645	-0.00256	-0.0039	0.01745
508.394	-0.09399	-0.00438	-0.00448	0.01927
509.163	-0.09161	-0.00486	-0.00237	0.01959
509.933	-0.08856	-0.00602	-0.00244	0.02565
510.702	-0.08824	-0.00671	-0.00317	0.02685
511.472	-0.08563	-0.00578	-0.00137	0.02659
512.241	-0.08609	-0.00857	-0.00221	0.03092
513.01	-0.08346	-0.00686	-0.00336	0.03012
513.779	-0.0826	-0.00752	-0.00202	0.03103
514.548	-0.07707	-0.00858	-0.00256	0.0346
515.318	-0.07532	-0.01192	-0.00352	0.03449
516.087	-0.07364	-0.0101	-0.00445	0.03841
516.855	-0.07047	-0.01017	-0.00228	0.03547
517.624	-0.06785	-0.01057	-0.00216	0.03605
518.393	-0.06609	-0.01252	-0.00252	0.03662
519.162	-0.06599	-0.01075	-0.00154	0.03601
519.93	-0.06263	-0.01229	-0.00322	0.03298
520.699	-0.05799	-0.01441	-0.0019	0.03688
521.467	-0.05603	-0.01261	-0.00293	0.0379
522.236	-0.05462	-0.01527	-0.00424	0.03679
523.004	-0.05269	-0.01688	-0.00302	0.03574
523.772	-0.04698	-0.01511	-0.00186	0.03417
524.541	-0.04976	-0.01624	-0.00274	0.03463
525.309	-0.04784	-0.01547	-0.0022	0.03424
526.077	-0.04178	-0.0165	-0.00305	0.03354
526.845	-0.04178	-0.01713	-0.00133	0.03115
527.613	-0.04054	-0.01861	-0.00311	0.03141
528.381	-0.03789	-0.01888	-0.00276	0.0312
529.149	-0.03619	-0.01718	-0.00147	0.02886
529.916	-0.03229	-0.01873	-0.00305	0.02826
530.684	-0.03028	-0.01936	-0.000356708	0.02755
531.452	-0.02919	-0.01965	-0.00258	0.02607
532.219	-0.02457	-0.02285	-0.00235	0.02561
532.987	-0.02608	-0.02126	-0.00362	0.02448
533.754	-0.02077	-0.0226	-0.00155	0.02239
534.522	-0.02178	-0.0236	-0.00212	0.02149
535.289	-0.01898	-0.02467	-0.00259	0.01846
536.056	-0.01418	-0.02532	-0.00149	0.01927
536.823	-0.01554	-0.02311	-0.00318	0.01563
537.59	-0.01202	-0.02398	-0.00207	0.01515
538.357	-0.01021	-0.02788	-0.00326	0.01219
539.124	-0.0102	-0.02527	-0.00168	0.01059
539.891	-0.00725	-0.02659	-0.00443	0.00935
540.658	-0.00693	-0.02957	-0.00315	0.00761
541.425	-0.00513	-0.0279	-0.00506	0.00543
542.191	-0.00108	-0.02914	-0.00569	0.00521
542.958	-0.003	-0.02876	-0.00509	0.0043
543.724	0.00013462	-0.03058	-0.00592	0.000707686
544.491	0.00217	-0.03287	-0.00673	-6.33067e-05
545.257	0.00457	-0.0318	-0.00554	-0.00236
546.024	0.0045	-0.03499	-0.00585	-0.0038
546.79	0.00477	-0.03524	-0.00664	-0.005
547.556	0.00906	-0.03694	-0.0056	-0.00453
548.322	0.00864	-0.03779	-0.00686	-0.00681
549.088	0.01316	-0.03858	-0.00803	-0.00762
549.854	0.01271	-0.04055	-0.00776	-0.00782
550.62	0.01536	-0.03843	-0.00891	-0.00985
551.386	0.01515	-0.04077	-0.00898	-0.00961
552.152	0.01913	-0.04203	-0.00797	-0.00956
552.918	0.02085	-0.04345	-0.00961	-0.01067
553.683	0.02016	-0.04528	-0.00917	-0.01071
554.449	0.02083	-0.04623	-0.00864	-0.00971
555.214	0.02469	-0.04698	-0.01075	-0.01209
555.98	0.02529	-0.04759	-0.01046	-0.01219
556.745	0.02637	-0.05074	-0.00899	-0.01223
557.51	0.02716	-0.0546	-0.01073	-0.01186
558.276	0.02977	-0.05187	-0.01172	-0.0118
559.041	0.03048	-0.05576	-0.0105	-0.0112
559.806	0.03033	-0.05631	-0.01132	-0.01364
560.571	0.03404	-0.05655	-0.01045	-0.01163
561.336	0.03312	-0.05986	-0.01039	-0.01261
562.101	0.03327	-0.06055	-0.00977	-0.01179
562.866	0.03536	-0.06409	-0.01111	-0.0126
563.63	0.03612	-0.063	-0.01199	-0.01219
564.395	0.03661	-0.06489	-0.01065	-0.01428
565.16	0.03826	-0.06503	-0.01246	-0.01255
565.924	0.04094	-0.06604	-0.01205	-0.01135
566.689	0.04171	-0.07171	-0.0133	-0.01091
567.453	0.04205	-0.06968	-0.01194	-0.0124
568.217	0.04341	-0.07138	-0.01304	-0.01162
568.982	0.04597	-0.07413	-0.01144	-0.01133
569.746	0.04572	-0.07517	-0.01121	-0.01188
570.51	0.04827	-0.07604	-0.01375	-0.01279
571.274	0.04982	-0.07566	-0.01019	-0.01096
572.038	0.05045	-0.07878	-0.01075	-0.01227
572.802	0.05101	-0.0782	-0.01066	-0.01358
573.566	0.04934	-0.07832	-0.01088	-0.01518
574.33	0.05257	-0.08094	-0.00949	-0.01499
575.093	0.05476	-0.081	-0.00936	-0.01504
575.857	0.05532	-0.08069	-0.01025	-0.01541
576.621	0.05515	-0.08237	-0.01019	-0.01679
577.384	0.0546	-0.08166	-0.00809	-0.01738
578.147	0.05753	-0.08226	-0.01046	-0.01956
578.911	0.05792	-0.08226	-0.01115	-0.0197
579.674	0.05657	-0.08321	-0.00718	-0.02191
580.437	0.05927	-0.08322	-0.00877	-0.02509
581.201	0.06036	-0.08508	-0.00835	-0.02682
581.964	0.06059	-0.08302	-0.00739	-0.02569
582.727	0.06301	-0.08206	-0.00653	-0.02959
583.49	0.06166	-0.0839	-0.00562	-0.03269
584.252	0.06186	-0.08232	-0.0067	-0.03378
585.015	0.06315	-0.08486	-0.00523	-0.03662
585.778	0.06186	-0.08192	-0.00438	-0.03902
586.541	0.06102	-0.08104	-0.00362	-0.04181
587.303	0.06266	-0.08211	-0.0031	-0.04535
588.066	0.06344	-0.08304	-0.00233	-0.04749
588.828	0.06203	-0.08233	-0.00173	-0.05106
589.591	0.06201	-0.08214	0.000258892	-0.05505
590.353	0.06118	-0.08219	-0.000523956	-0.05711
591.115	0.06195	-0.08176	-0.000268322	-0.06001
591.877	0.06265	-0.08118	0.00094421	-0.06414
592.64	0.06244	-0.07887	0.000202404	-0.06679
593.402	0.05943	-0.07808	0.00216	-0.07015
594.164	0.05907	-0.0774	0.00296	-0.07323
594.926	0.05707	-0.07746	0.00362	-0.07672
595.687	0.05767	-0.07626	0.00441	-0.08085
596.449	0.05552	-0.07616	0.00554	-0.08376
597.211	0.05481	-0.07384	0.00539	-0.08595
597.972	0.05131	-0.07556	0.0077	-0.09102
598.734	0.04808	-0.0739	0.00796	-0.09262
599.495	0.04826	-0.07233	0.00865	-0.09426
600.257	0.0456	-0.07282	0.01056	-0.09642
601.018	0.04141	-0.06999	0.0102	-0.09851
601.78	0.04026	-0.06904	0.0118	-0.10142
602.541	0.03619	-0.07083	0.01258	-0.10253
603.302	0.0335	-0.06704	0.01362	-0.10329
604.063	0.03013	-0.06757	0.01538	-0.10583
604.824	0.02371	-0.06873	0.01556	-0.1057
605.585	0.02174	-0.06635	0.01699	-0.10543
606.346	0.01525	-0.06735	0.0178	-0.10603
607.106	0.01159	-0.06815	0.01879	-0.1046
607.867	0.00544	-0.06422	0.01911	-0.10532
608.628	0.000257038	-0.06482	0.02037	-0.10423
609.388	-0.00654	-0.06475	0.02281	-0.10431
610.149	-0.01231	-0.0635	0.02328	-0.10309
610.909	-0.01818	-0.06466	0.02515	-0.10059
611.67	-0.02397	-0.06299	0.02685	-0.09799
612.43	-0.03274	-0.06325	0.02836	-0.09301
613.19	-0.03971	-0.06477	0.02992	-0.0917
613.95	-0.04587	-0.06244	0.03191	-0.08566
614.71	-0.05496	-0.06442	0.03264	-0.0811
615.47	-0.06236	-0.06415	0.03378	-0.07444
616.23	-0.0706	-0.06287	0.03633	-0.0671
616.99	-0.07961	-0.06261	0.03646	-0.0603
617.75	-0.08592	-0.06253	0.03899	-0.0517
618.51	-0.09508	-0.06167	0.04153	-0.04136
619.269	-0.10325	-0.0577	0.04166	-0.0327
620.029	-0.1121	-0.05883	0.04348	-0.02207
620.788	-0.12105	-0.05864	0.04525	-0.01023
621.548	-0.12747	-0.06169	0.04912	-0.000219176
622.307	-0.13537	-0.05823	0.04922	0.00979
623.067	-0.14323	-0.05817	0.05186	0.02343
623.826	-0.1521	-0.06133	0.0535	0.03459
624.585	-0.16013	-0.05516	0.05493	0.04593
625.344	-0.16514	-0.06012	0.05756	0.05858
626.103	-0.17446	-0.0577	0.05889	0.06832
626.862	-0.17932	-0.05888	0.06081	0.07934
627.621	-0.18591	-0.05724	0.06305	0.09103
628.38	-0.18965	-0.05721	0.06504	0.09926
629.138	-0.19509	-0.05612	0.06636	0.10815
629.897	-0.19785	-0.05611	0.06825	0.11598
630.656	-0.20093	-0.05606	0.06962	0.12144
631.414	-0.20541	-0.05178	0.07218	0.12875
632.173	-0.20825	-0.04951	0.07124	0.13423
632.931	-0.20888	-0.04654	0.07439	0.1379
633.689	-0.21071	-0.0451	0.07462	0.14058
634.448	-0.21098	-0.04728	0.0753	0.14421
635.206	-0.21069	-0.04103	0.07656	0.14643
635.964	-0.21064	-0.03812	0.07669	0.14633
636.722	-0.20708	-0.03584	0.07642	0.14573
637.48	-0.20419	-0.03445	0.07733	0.14507
638.238	-0.19984	-0.03036	0.07586	0.14379
638.995	-0.1974	-0.02281	0.07674	0.14132
639.753	-0.19299	-0.02586	0.07599	0.14019
640.511	-0.18763	-0.02201	0.07522	0.13721
641.268	-0.18284	-0.02238	0.07424	0.13441
642.026	-0.17693	-0.02235	0.07241	0.1312
642.783	-0.17145	-0.02825	0.07057	0.12834
643.541	-0.16486	-0.03046	0.0693	0.12714
644.298	-0.15801	-0.03255	0.06813	0.12232
645.055	-0.15059	-0.0364	0.06668	0.11993
645.812	-0.14392	-0.04093	0.06378	0.11555
646.569	-0.13609	-0.04084	0.06377	0.11537
647.326	-0.12989	-0.05014	0.05997	0.11173
648.083	-0.12356	-0.05152	0.05839	0.10832
648.84	-0.11743	-0.0513	0.05574	0.10491
649.597	-0.1103	-0.05628	0.05212	0.10232
650.354	-0.10289	-0.05627	0.04878	0.09801
651.11	-0.09667	-0.05624	0.04717	0.09374
651.867	-0.08972	-0.05444	0.04157	0.08778
652.624	-0.0853	-0.05133	0.03882	0.08455
653.38	-0.07918	-0.04679	0.03724	0.07952
654.136	-0.072	-0.0427	0.03254	0.07685
654.893	-0.06506	-0.04148	0.02868	0.06835
655.649	-0.06001	-0.03458	0.0257	0.06277
656.405	-0.05121	-0.035	0.0201	0.05507
657.161	-0.04688	-0.03131	0.01603	0.04977
657.917	-0.0412	-0.02541	0.0111	0.04053
658.673	-0.03325	-0.03404	0.00565	0.03336
659.429	-0.02766	-0.0252	0.0011	0.02447
660.185	-0.02091	-0.02537	-0.00331	0.01399
660.94	-0.01577	-0.02887	-0.00887	0.0038
661.696	-0.00879	-0.02994	-0.01467	-0.00434
662.452	-0.003	-0.02772	-0.01962	-0.01254
663.207	0.00317	-0.02918	-0.02576	-0.02062
663.962	0.00924	-0.02436	-0.03159	-0.03162
664.718	0.01488	-0.02772	-0.03693	-0.03553
665.473	0.02126	-0.02989	-0.04153	-0.04105
666.228	0.02801	-0.03425	-0.04477	-0.0437
666.983	0.03421	-0.02637	-0.05188	-0.04701
667.739	0.04057	-0.032	-0.05911	-0.04923
668.494	0.04629	-0.03415	-0.06235	-0.04912
669.248	0.0531	-0.02912	-0.07014	-0.04853
670.003	0.0577	-0.0308	-0.07468	-0.04873
670.758	0.06365	-0.02681	-0.08041	-0.04527
671.513	0.06699	-0.0251	-0.08473	-0.04281
672.267	0.07368	-0.0278	-0.08984	-0.03941
673.022	0.07507	-0.02597	-0.09451	-0.03617
673.776	0.07914	-0.02794	-0.09921	-0.03284
674.531	0.08143	-0.02604	-0.1049	-0.02633
675.285	0.08143	-0.03107	-0.11002	-0.02169
676.039	0.08449	-0.03412	-0.11337	-0.0205
676.794	0.08395	-0.03006	-0.1189	-0.01176
677.548	0.08433	-0.03772	-0.12095	-0.00919
678.302	0.08316	-0.03949	-0.12765	-0.00536
679.056	0.08284	-0.04537	-0.13112	-0.00147
679.81	0.08163	-0.04156	-0.13227	0.00258
680.563	0.08033	-0.04349	-0.1367	0.006
681.317	0.07905	-0.03821	-0.14022	0.0075
682.071	0.07812	-0.0382	-0.14275	0.00988
682.824	0.07517	-0.02834	-0.14712	0.01197
683.578	0.07355	-0.03136	-0.15095	0.01544
684.331	0.07357	-0.01931	-0.15411	0.01653
685.085	0.0711	-0.01668	-0.15544	0.01757
685.838	0.06953	-0.01114	-0.15733	0.02354
686.591	0.06876	-0.00961	-0.16074	0.02302
687.345	0.06607	0.000586708	-0.1633	0.02684
688.098	0.06502	0.00722	-0.16568	0.02535
688.851	0.06309	0.00967	-0.16763	0.02745
689.604	0.06324	0.01769	-0.16907	0.0294
690.356	0.06177	0.02437	-0.16996	0.0306
691.109	0.06045	0.0279	-0.17118	0.03333
691.862	0.05943	0.03564	-0.17177	0.03195
692.615	0.05856	0.03598	-0.17302	0.03731
693.367	0.05621	0.04287	-0.17281	0.03736
694.12	0.05513	0.04794	-0.17381	0.03731
694.872	0.05391	0.05124	-0.17459	0.03743
695.624	0.05446	0.05641	-0.17164	0.04241
696.377	0.05288	0.06089	-0.17221	0.04395
697.129	0.05125	0.06323	-0.17261	0.0457
697.881	0.04985	0.06711	-0.16893	0.04726
698.633	0.04972	0.07301	-0.16747	0.04882
699.385	0.04876	0.07693	-0.16701	0.05032
700.137	0.0472	0.08157	-0.16437	0.05078
700.889	0.04804	0.08525	-0.16146	0.05427
701.641	0.04747	0.08742	-0.16112	0.0566
702.392	0.04734	0.09354	-0.15694	0.05801
703.144	0.0445	0.09482	-0.15415	0.06205
703.895	0.0468	0.09897	-0.1533	0.06094
704.647	0.04638	0.1019	-0.15009	0.06346
705.398	0.04532	0.10528	-0.14564	0.0628
706.15	0.04428	0.10633	-0.1392	0.06416
706.901	0.04203	0.10591	-0.13662	0.06476
707.652	0.04331	0.10787	-0.13222	0.06674
708.403	0.04196	0.10803	-0.12898	0.06539
709.154	0.04073	0.1069	-0.12225	0.0653
709.905	0.04189	0.1048	-0.12149	0.06331
710.656	0.04007	0.10177	-0.11446	0.06274
711.407	0.03973	0.10012	-0.1116	0.05993
712.158	0.03935	0.09614	-0.10596	0.05971
712.908	0.03863	0.09258	-0.10123	0.05674
713.659	0.03683	0.08838	-0.09889	0.05422
714.409	0.03663	0.08472	-0.09311	0.05234
715.16	0.03676	0.08122	-0.08946	0.05035
715.91	0.03828	0.07949	-0.08348	0.04687
716.66	0.03604	0.075	-0.0785	0.04661
717.411	0.03319	0.07435	-0.07373	0.04321
718.161	0.03512	0.06985	-0.06873	0.03974
718.911	0.03544	0.06577	-0.06714	0.04007
719.661	0.03713	0.06555	-0.06227	0.03571
720.411	0.03253	0.06112	-0.05882	0.03354
721.16	0.03355	0.05888	-0.05432	0.0326
721.91	0.03692	0.0569	-0.04965	0.02905
722.66	0.03286	0.05488	-0.04521	0.02983
723.41	0.03263	0.05457	-0.04364	0.02494
724.159	0.03485	0.05032	-0.04089	0.02721
724.909	0.03101	0.0497	-0.03597	0.02521
725.658	0.02996	0.05185	-0.03381	0.02352
726.407	0.0298	0.04713	-0.02758	0.0204
727.156	0.02979	0.04582	-0.026	0.0218
727.906	0.03085	0.04471	-0.02169	0.01751
728.655	0.03006	0.0453	-0.01918	0.01784
729.404	0.02883	0.04553	-0.01534	0.01551
730.153	0.02561	0.04361	-0.01475	0.01473
730.902	0.0237	0.04291	-0.01336	0.01353
731.65	0.02955	0.04065	-0.00914	0.00997
732.399	0.03025	0.04256	-0.00642	0.01263
733.148	0.02421	0.04031	-0.00357	0.00682
733.896	0.02918	0.03743	-0.00085872	0.00501
734.645	0.02649	0.03766	0.00163	0.00913
735.393	0.0296	0.03601	0.00323	0.00826
736.141	0.02801	0.03152	0.00677	0.00942
736.89	0.02774	0.03411	0.00797	0.00721
737.638	0.02163	0.03588	0.01012	0.0108
738.386	0.02332	0.03413	0.01241	0.00501
739.134	0.02194	0.03312	0.01318	0.0114
739.882	0.02345	0.03184	0.01376	0.00971
740.63	0.02911	0.02797	0.01811	0.01145
741.378	0.02342	0.02726	0.01955	0.01428
742.125	0.02584	0.02844	0.02137	0.01457
742.873	0.0233	0.0294	0.02313	0.01754
743.621	0.0244	0.02865	0.02286	0.01978
744.368	0.0244	0.02416	0.02703	0.01642
745.116	0.02232	0.02986	0.02694	0.01952
745.863	0.02043	0.0258	0.03122	0.02332
746.61	0.02185	0.02423	0.03213	0.02351
747.357	0.01974	0.02325	0.03467	0.02597
748.105	0.02102	0.02169	0.03515	0.02362
748.852	0.02475	0.02301	0.03874	0.02879
749.599	0.01832	0.02571	0.03939	0.03105
750.346	0.02327	0.01819	0.0441	0.03071
751.092	0.01789	0.01408	0.04435	0.03426
751.839	0.02162	0.02436	0.04734	0.03229
752.586	0.01726	0.0189	0.04679	0.03436
753.332	0.02258	0.02181	0.04869	0.03459
754.079	0.02878	0.02353	0.05125	0.03437
754.825	0.02259	0.01447	0.05304	0.03803
755.572	0.02529	0.01878	0.05507	0.03208
756.318	0.01795	0.02068	0.05682	0.03395
757.064	0.01015	0.01253	0.05741	0.03065
757.81	0.01985	0.01722	0.05919	0.03367
758.556	0.02162	0.0128	0.06029	0.03569
759.302	0.01947	0.01417	0.06028	0.03178
760.048	0.02375	0.01387	0.06064	0.02994
760.794	0.02	0.01204	0.06076	0.02603
761.54	0.02181	0.01624	0.05906	0.02911
762.286	0.02091	0.01421	0.05923	0.02729
763.031	0.02726	0.00679	0.05896	0.02805
763.777	0.01646	0.01525	0.05797	0.02069
764.522	0.01461	0.01101	0.058	0.02099
765.268	0.02114	0.0107	0.05584	0.02052
766.013	0.01281	0.014	0.05594	0.02363
766.758	0.0106	0.00809	0.05457	0.01925
767.503	0.01495	0.01005	0.05351	0.01835
768.248	0.01922	0.0146	0.05034	0.01703
768.993	0.02071	0.01617	0.04856	0.02014
769.738	0.00957	0.00757	0.04654	0.0175
770.483	0.0207	0.01506	0.04658	0.0165
771.228	0.02526	0.00965	0.04521	0.01412
771.973	0.028	0.01622	0.04327	0.01628
772.717	0.0168	0.00324	0.04082	0.01318
773.462	0.01698	0.01697	0.04165	0.01512
774.206	0.01411	0.01372	0.03959	0.01216
774.951	0.01736	0.00198	0.03863	0.01302
775.695	0.02252	0.00567	0.0372	0.01326
776.439	0.01408	0.000332529	0.03783	0.01277
777.183	0.01876	0.01244	0.03668	0.01166
777.928	0.01729	0.01104	0.03417	0.01059
778.672	0.01057	0.00382	0.03472	0.01166
779.415	0.00959	0.01307	0.03327	0.01127
780.159	0.01729	0.01076	0.03238	0.01313
780.903	0.01499	0.00605	0.03031	0.01233
781.647	0.00947	0.00813	0.03143	0.01507
782.39	0.0145	0.00701	0.02829	0.01409
783.134	0.01821	0.00983	0.03049	0.01361
783.877	0.01191	0.01902	0.02875	0.0169
784.621	0.01868	0.00935	0.02886	0.01631
785.364	0.01092	0.00621	0.02618	0.01914
786.107	0.01994	0.02039	0.02574	0.0238
786.851	0.00922	0.00625	0.02502	0.02342
787.594	0.01493	0.01121	0.02674	0.02873
788.337	0.01841	0.00526	0.02459	0.03095
789.08	0.01089	0.00371	0.02432	0.03631
789.822	0.01578	0.00751	0.0223	0.03987
790.565	0.01783	0.0115	0.02421	0.04018
791.308	0.02232	0.00215	0.02447	0.04559
792.051	0.0241	0.00939	0.02355	0.04652
792.793	0.01238	0.00426	0.02066	0.0515
793.536	0.01231	0.00764	0.02113	0.05086
794.278	0.02841	-0.000829973	0.02021	0.05264
795.02	0.00967	-0.00665	0.02107	0.0549
795.763	0.01705	0.00526	0.01873	0.05693
796.505	0.01139	-0.00349	0.02062	0.0562
797.247	0.0098	0.00233	0.02117	0.05816
797.989	0.01425	0.0024	0.02089	0.05702
798.731	0.02285	0.00453	0.01638	0.05377
799.473	0.02372	0.00454	0.0183	0.05546
800.214	0.01005	0.00792	0.01815	0.0531
800.956	0.00601	0.00599	0.01525	0.0537
801.698	0.01109	0.01254	0.01697	0.05119
802.439	0.01036	0.00325	0.01822	0.05279
803.181	0.0213	0.00161	0.01586	0.05305
803.922	0.0133	0.00265	0.01791	0.05273
804.663	0.00516	0.00443	0.01547	0.05123
805.405	0.01336	0.01082	0.01543	0.04811
806.146	0.00645	0.00154	0.01708	0.04984
806.887	0.02863	0.00321	0.01736	0.05078
807.628	0.03035	-0.000594316	0.01617	0.04736
808.369	0.03151	0.00313	0.01751	0.04411
809.11	0.01519	0.00651	0.0142	0.04049
809.85	0.01885	0.00702	0.01592	0.04204
810.591	0.02165	0.00328	0.01459	0.04075
811.332	0.02581	-0.00803	0.01441	0.04181
812.072	0.0223	0.00116	0.01099	0.03921
812.813	0.01802	0.00411	0.01181	0.03732
813.553	0.00498	0.01385	0.01238	0.03485
814.293	0.01067	0.00458	0.01661	0.03659
815.033	0.00604	0.00378	0.01307	0.03975
815.774	0.01565	0.01172	0.01387	0.03775
816.514	0.01195	0.01155	0.01649	0.03592
817.254	0.02176	-0.00441	0.01532	0.03409
817.994	0.01757	0.0121	0.01289	0.03186
818.733	0.01419	0.00723	0.009	0.03975
819.473	0.01663	-0.01086	0.01554	0.03903
820.213	0.01565	-0.00555	0.01429	0.03379
820.952	0.00836	-0.00769	0.00871	0.03343
821.692	0.03121	3.37023e-05	0.01144	0.03481
822.431	0.01372	-0.0205	0.00918	0.03211
823.171	0.01529	-0.000944317	0.01321	0.03032
823.91	0.00531	0.00146	0.01139	0.0222
824.649	0.01333	0.00482	0.0101	0.03267
825.388	0.00782	-0.0033	0.0136	0.03666
826.127	0.00397	9.5142e-05	0.01268	0.03428
826.866	0.0056	0.00486	0.01191	0.02154
827.605	0.01698	-0.00382	0.01145	0.02672
828.344	0.01433	0.00171	0.01345	0.02782
829.083	0.03103	0.00187	0.00959	0.03221
829.821	0.0063	-0.00583	0.01486	0.03026
830.56	0.00493	-0.0025	0.01072	0.02452
831.298	0.01402	0.00364	0.01127	0.02705
832.037	0.02373	0.00831	0.01135	0.0292
832.775	0.01921	0.000972792	0.00605	0.02293
833.513	0.02006	-0.0044	0.00928	0.02399
834.252	0.02502	0.00126	0.00949	0.02608
834.99	0.00356	0.00843	0.00551	0.02593
835.728	0.02064	0.00262	0.00628	0.02943
836.466	0.01655	-0.00396	0.00861	0.03369
837.204	0.0161	-0.0089	0.00324	0.02896
837.941	0.01338	0.01305	0.00897	0.02004
838.679	0.01759	0.00678	0.0109	0.03187
839.417	0.01754	-0.000572198	0.00877	0.01983
840.154	0.02251	-0.00992	0.00502	0.02527
840.892	0.01773	0.00704	0.00791	0.02277
841.629	0.01929	0.0054	0.01036	0.02206
842.366	0.008	-0.00391	0.00921	0.02157
843.104	0.02918	-0.00302	0.00955	0.01503
843.841	0.00963	-0.00524	0.00406	0.01843
844.578	0.00928	-0.00419	0.01207	0.02178
845.315	-0.00176	0.00496	0.00785	0.02875
846.052	0.00877	0.00723	0.00628	0.02118
846.789	0.0032	0.00775	0.00858	0.02106
847.525	0.01335	-0.00405	0.00983	0.02923
848.262	0.01007	-0.000379474	0.005	0.01414
848.999	0.00474	0.00336	0.01382	0.0248
849.735	0.01231	0.00464	0.01235	0.01356
850.472	0.02442	0.00599	0.00696	0.02586
851.208	-0.00394	-0.00382	0.01116	0.02686
851.944	0.00882	-0.000948422	0.00752	0.0176
852.68	0.01504	0.000531072	0.00639	0.01613
853.416	-0.0055	0.0102	0.00678	0.02256
854.153	0.02405	0.01247	0.0046	0.01602
854.888	0.00637	-0.00527	0.0059	0.00971
855.624	0.02288	-0.00081064	0.00504	0.01475
856.36	0.01065	0.00394	0.0076	0.01337
857.096	0.000343965	-0.00312	0.00481	0.02361
857.832	0.00928	0.0031	0.00794	0.02042
858.567	0.01887	-0.00451	0.00109	0.01736
859.303	0.01231	0.00558	0.0031	0.01118
860.038	0.00886	0.00829	0.00742	0.01763
860.773	0.0037	-0.00644	0.00238	0.02645
861.509	0.01579	-0.00388	0.0055	0.01684
862.244	0.02357	-9.29821e-05	0.0068	0.01978
862.979	-0.000204253	-0.01074	0.00612	0.02063
863.714	0.00789	0.0051	0.00336	0.00454
864.449	0.01185	0.000133486	0.00417	0.02693
865.184	0.00572	-0.00116	-0.00211	0.02625
865.918	-0.00352	-0.00477	0.0077	0.01916
866.653	0.00684	0.00111	0.00536	0.01892
867.388	0.0025	-0.000582181	0.00843	0.00999
868.122	0.01857	-0.0032	0.00262	0.01786
868.857	0.02017	-0.00119	0.00883	0.01624
869.591	0.00149	-0.00593	0.00425	0.02428
870.325	0.0252	0.000278934	0.00258	0.01653
871.059	0.00412	-0.00692	0.0029	0.01378
871.794	0.01149	0.02029	0.00497	0.0209
872.528	0.00401	-0.00954	0.00545	0.01853
873.262	0.01719	0.00642	0.00231	0.0193
873.995	0.02088	-0.01525	0.00423	0.01566
874.729	0.01817	0.00462	0.01071	0.01915
875.463	0.0102	0.00862	0.00855	0.03406
876.197	0.01518	0.00907	0.00277	0.03056
876.93	0.01379	-0.00211	0.0063	0.0192
877.664	0.0193	0.00762	0.00602	0.02463
878.397	-0.0063	0.01419	0.0065	0.01473
879.13	0.02247	0.00133	-0.00207	0.02715
879.864	0.01381	-0.0108	0.0045	0.01669
880.597	0.01494	2.92174e-05	0.00286	0.00719
881.33	0.00341	0.00285	-0.00109	0.02761
882.063	-0.000380024	-0.000643601	0.000952595	0.02262
882.796	0.00559	-0.00122	-0.00101	0.02033
883.529	0.00683	0.00205	0.00519	0.01781
884.261	-0.00112	0.00207	-0.0024	0.00623
884.994	0.00432	0.01158	0.00103	0.01626
885.727	0.01561	0.00213	-0.00144	0.0265
886.459	0.02355	0.0087	0.00401	0.01533
887.192	0.01209	0.00372	0.00474	0.01287
887.924	0.00572	-0.00341	0.00259	0.02364
888.656	0.02967	0.00871	0.00651	0.01939
889.388	0.0052	0.00489	0.000143255	0.01697
890.121	0.00992	0.00814	0.00261	0.04094
890.853	0.00814	-0.0022	0.00274	0.02188
891.584	0.00912	0.01119	0.0015	0.0181
892.316	0.00206	-0.01048	0.00328	0.00566
893.048	0.0178	0.00577	0.00285	0.01509
893.78	0.01722	-0.00691	0.00508	0.00934
894.511	0.02463	0.00471	0.00169	0.00657
895.243	0.00877	0.00809	0.000159339	0.000669926
895.974	0.01729	-0.00536	-0.00652	0.0276
896.706	0.01	-0.00369	-0.000458541	-0.01044
897.437	0.00971	-0.00558	0.000549075	0.02651
898.168	-0.01322	0.00162	0.00207	0.00672
898.9	0.00894	0.00182	-0.000556572	0.01566
899.631	0.00464	-0.0011	-0.00147	0.0156
900.362	0.00697	-0.01302	0.00514	0.01484
901.092	0.01475	0.00957	0.00547	0.0087
901.823	0.00976	-0.01359	0.00405	0.03667
902.554	0.01896	0.00165	0.00389	0.02316
903.285	0.02302	0.00343	0.00347	0.02505
904.015	0.01643	0.007	0.00867	0.0037
904.746	0.02114	0.00259	0.00602	0.02823
905.476	0.01803	-0.000737535	0.01002	0.01622
906.206	0.01653	0.01441	-0.0014	0.00713
906.937	0.01537	-0.00661	0.00243	0.03331
907.667	0.01226	0.00157	-0.00085067	0.02735
908.397	0.01843	0.00563	0.000788583	0.01957
909.127	0.00371	-0.00956	0.00105	0.01381
909.857	0.00515	-0.00611	0.00563	0.02198
910.587	0.01022	-0.00819	-0.00189	0.02078
911.316	-0.00178	-0.01309	0.000524638	0.02417
912.046	0.00917	-0.005	0.00635	0.00417
912.776	0.00745	-0.00692	0.0028	0.03789
913.505	-0.00387	-0.00187	0.00292	0.01985
914.235	0.01077	0.00117	0.00299	0.03869
914.964	0.02234	-0.02136	0.00081393	0.0189
915.693	0.02074	-0.01413	0.002	0.02405
916.422	0.01069	-0.00204	0.00239	0.02885
917.151	0.02689	-0.00162	-0.00181	0.01105
917.88	-0.00101	-0.00691	0.00626	0.03429
918.609	0.00123	-0.00359	0.00705	0.01431
919.338	0.01829	0.01037	0.00619	0.01703
920.067	0.00318	2.06054e-05	0.000760719	0.00217
920.796	-0.00897	-0.00145	-0.00393	0.01282
921.524	0.00591	0.00244	0.00356	0.02708
922.253	0.00685	0.00296	-0.00105	0.01126
922.981	0.01032	-0.00128	0.00078443	0.00327
923.71	0.01958	0.00687	0.000683984	0.01526
924.438	0.01547	-0.00587	0.0044	0.00555
925.166	0.02153	-0.00743	0.00299	0.02492
925.894	0.00516	-0.00612	0.00464	0.01524
926.622	0.00232	-0.00234	0.000881634	0.000828429
927.35	-0.00187	-0.00983	0.00337	0.01015
928.078	0.00904	0.011	0.00277	0.00567
928.806	0.01355	-0.00211	0.00562	0.02393
929.534	0.00961	-0.00417	0.000794107	0.01088
930.261	0.0133	0.00123	0.000961272	0.03264
930.989	0.00355	-0.01272	0.00331	0.01938
931.716	0.00592	-0.000435834	-0.00317	-0.0129
932.444	0.01822	-0.00625	-0.000689812	0.01715
933.171	0.0017	-0.00406	0.00866	0.00913
933.898	0.01194	-0.00541	0.000788044	0.01645
934.625	0.01248	-0.01625	0.00835	0.01172
935.352	-0.00201	0.00731	-0.00161	0.04053
936.079	0.00195	0.00373	0.00588	0.01779
936.806	-0.01511	-0.00772	0.000747019	0.0146
937.533	0.01827	-0.00913	-0.00361	0.01613
938.26	0.02549	0.000943914	0.0093	0.013
938.986	0.00765	-0.00324	0.0045	0.00716
939.713	0.00303	0.00186	0.00275	0.00439
940.439	-3.78152e-05	0.00495	0.00463	0.00685
941.166	0.01037	0.00498	0.000548961	0.0026
941.892	0.02769	0.0003046	-0.00349	0.02027
942.618	0.00428	0.00139	-0.000835904	-0.00557
943.344	0.01556	-0.01518	0.00659	0.01844
944.07	0.02063	0.01196	-0.000108467	0.02115
944.796	0.02737	-0.00966	0.000414698	0.00165
945.522	-0.00461	-0.00863	0.00258	0.02834
946.248	0.01561	-0.01557	-0.00674	-6.41243e-05
946.974	0.01174	0.00338	0.00159	0.02512
947.699	0.02484	-0.00243	0.002	-0.01773
948.425	0.01327	0.00151	0.00199	0.02274
949.15	0.02327	-0.00617	-0.00245	-0.000336666
949.876	-0.00752	0.01954	-0.00397	0.000793667
950.601	0.01747	0.00973	-0.0028	0.01727
951.326	0.00891	0.00161	-0.00179	0.02292
952.051	0.00409	-0.000426385	-0.00454	0.01507
952.776	0.00822	0.00576	-0.00912	0.02737
953.501	0.00657	-0.00397	0.01091	0.04163
954.226	-0.00483	0.00984	0.00426	0.01713
954.951	-0.00733	0.00391	0.00391	0.06159
955.676	0.01168	0.000985487	0.00565	0.04527
956.4	0.02676	-0.00196	0.01327	0.03254
957.125	0.01241	0.00447	-0.00421	0.01323
957.849	0.00536	-0.01233	0.00486	0.00811
958.574	0.01114	-0.01032	0.00266	0.05152
959.298	0.02317	-0.00181	0.00369	0.00533
960.022	0.00426	0.000104398	0.00987	0.01274
960.747	0.01261	0.02312	-0.00111	0.00175
961.471	0.02171	0.00967	0.00574	0.02539
962.195	0.01146	-0.00603	3.60261e-05	0.0248
962.918	0.01088	-0.01453	-0.01318	0.00835
963.642	-0.00787	-0.00329	-0.00844	-0.01337
964.366	0.01155	0.01331	0.00212	0.02252
965.09	0.02789	0.01119	0.00832	0.03339
965.813	0.01215	0.015	0.00941	0.00935
966.537	0.00271	0.000192495	0.0096	0.013
967.26	-0.000975229	0.00692	-0.00592	0.03153
967.983	0.0067	-0.00684	-0.000176955	0.04018
968.706	0.01102	0.00659	-0.00363	0.00737
969.43	0.01081	-0.01592	0.00117	0.00628
970.153	0.000253041	0.01008	-0.00611	0.01665
970.876	0.0129	0.00138	-0.00030867	0.02393
971.598	0.00235	-0.01645	-0.00157	0.00654
972.321	0.02115	0.00213	-0.01198	0.02505
973.044	0.00373	0.01094	-0.00207	0.03575
973.767	0.00998	0.00731	0.00228	0.00594
974.489	0.00247	0.00105	0.01181	0.02659
975.212	0.0161	-0.00673	-0.0056	0.02338
975.934	0.03245	0.00632	-0.00217	0.02267
976.656	0.02061	-0.0115	-0.01132	0.01422
977.378	0.01421	0.01175	-0.00442	0.02225
978.101	0.02835	0.00419	-0.00179	0.01596
978.823	0.00211	-0.01621	0.00138	0.02218
979.545	0.02711	-0.00831	-0.00408	0.01921
980.266	0.02511	0.00443	-0.00399	0.00505
980.988	0.02622	0.00809	-0.00483	-0.0253
981.71	0.0015	0.01636	0.00246	0.02641
982.432	-0.00952	-0.00765	-0.00172	0.01614
983.153	0.01083	-0.00997	0.0026	0.01524
983.875	-0.000406289	-0.00412	0.00665	0.06492
984.596	0.0163	-0.01014	-0.00766	0.0099
985.317	0.03957	-0.02557	-0.00361	0.02319
986.038	0.02042	0.00275	0.00176	0.02743
986.759	-0.01137	0.01018	-0.00165	0.05093
987.481	0.03166	0.01103	0.00971	0.03746
988.201	0.00944	-0.0011	0.00553	0.00459
988.922	-0.00109	0.00185	0.00821	0.00487
989.643	0.01728	-0.000181535	0.00406	0.0233
990.364	-0.00784	0.00416	0.00385	0.03622
991.084	0.02382	0.01118	-0.00419	0.00479
991.805	0.01605	-0.01154	-0.00518	-0.00405
992.525	0.01	0.01426	-0.00179	0.02753
993.246	-0.00732	0.00602	-0.00999	0.03464
993.966	0.00471	-0.000324778	-0.00473	0.01574
994.686	0.01355	-0.00922	5.45132e-05	0.01968
995.406	0.0081	-0.01162	0.00117	0.01796
996.126	-0.00813	-0.000401807	-0.00728	0.0182
996.846	0.03271	-0.01856	-0.00225	0.00877
997.566	0.01659	0.0018	0.00483	0.02684
998.286	-0.000836862	-0.01659	0.00141	0.02405
999.005	-0.00995	-0.02072	-0.00623	-0.0096
999.725	0.000307691	-0.00173	0.00162	0.0178
1000.44	0.03234	0.00075825	-0.01071	0.01433
1001.16	0.02908	0.00357	-0.00266	0.00247
1001.88	0.00671	-0.00359	-0.00129	0.02998
1002.6	0.01817	0.00438	-0.00253	0.04372
1003.32	-0.00198	-0.0117	-0.000359844	0.02922
1004.04	-0.01604	-0.0073	0.01136	-0.01008
1004.76	0.01483	0.00464	-0.0104	0.04702
1005.48	0.01001	0.0107	-0.00676	0.05027
1006.2	-0.00693	-0.02244	-0.00531	0.04409
1006.92	-0.01213	-0.00203	-0.00795	0.02392
1007.63	0.01059	-0.00571	0.00408	0.01648
1008.35	0.011	-0.0219	-0.00998	0.02104
1009.07	0.00286	-0.00735	0.00102	0.00189
1009.79	0.03572	-0.02672	-0.00231	0.018
1010.51	0.00109	-0.00192	-0.00574	-0.00596
1011.23	-0.01311	-0.00825	0.00204	-0.000481304
1011.94	0.01293	-0.00754	-0.00901	0.02326
1012.66	-0.01762	0.00622	0.00263	0.00719
1013.38	-0.00771	0.00238	-0.00341	0.04685
1014.1	-0.00721	-0.01561	-0.00626	0.03885
1014.82	-0.01432	-0.01784	-0.00339	0.02211
1015.53	0.00204	-0.01728	-0.00291	0.000123674
1016.25	-0.00537	0.01911	-0.00626	0.06053
1016.97	0.03642	0.02194	0.00563	0.000910801
1017.69	-0.00122	-0.01319	0.00799	0.0133
1018.4	-0.0024	0.00010847	-0.00725	0.03291
1019.12	0.00459	-0.01744	-0.00285	0.0154
1019.84	-0.01328	0.0221	-0.00431	0.02864
1020.56	-0.000883619	0.00956	-0.000441111	0.03884
1021.27	0.01678	-0.01103	0.00062047	0.02262
1021.99	0.01525	0.00219	0.00459	0.04682
1022.71	-0.00277	-0.00441	0.01517	0.02931
1023.42	-0.00383	-0.01404	-0.01957	0.00658
1024.14	0.03722	-0.00319	-0.0066	0.01394
1024.86	0.0198	-0.01568	-0.00365	0.01335
1025.57	-0.00531	-0.03776	0.000653495	0.04577
1026.29	0.02607	-0.00933	-0.01048	-0.01762
1027.01	0.01763	0.01215	-0.00936	-0.00339
1027.72	0.01811	-0.02333	0.00515	-0.0055
1028.44	-0.0013	0.00754	-0.01193	0.04142
1029.15	-0.00874	-0.01186	0.0064	-0.0054
1029.87	0.02213	-0.01171	-0.000877896	0.06327
1030.59	0.02386	-0.02429	-0.00748	-0.01321
1031.3	-0.0272	0.00666	-0.01201	0.09726
1032.02	0.02052	-0.01083	-0.00695	-0.06167
1032.73	0.0207	-0.01008	-0.01502	0.0531
1033.45	-0.01145	0.00783	-0.01468	0.04878
1034.16	-0.01552	-0.00433	0.00917	0.03632
1034.88	0.01973	-0.01183	-0.00336	0.03714
1035.6	0.05681	0.01455	-0.00871	-0.02094
1036.31	0.0373	-0.00585	0.00825	0.05722
1037.03	0.0012	-0.00965	-0.00727	0.04423
1037.74	0.01271	-0.0073	-0.01061	0.00477
1038.46	0.01933	-0.01623	-0.00136	0.01285
1039.17	-0.01597	-0.02071	-0.01429	0.03689
1039.89	-0.03489	0.00539	-0.00177	-0.01682
1040.6	-0.00166	0.00109	0.000120464	-0.00705
1041.31	0.00885	0.007	0.0065	0.05079
1042.03	0.01373	-0.02265	-0.01446	0.03623
1042.74	0.00276	-0.0075	-0.0153	0.02545
1043.46	-0.01139	-0.02257	-0.00304	0.03297
1044.17	0.057	0.01284	0.00485	0.05485
1044.89	0.01047	-0.03391	0.0031	0.01206
1045.6	-0.00174	-0.01443	-0.01238	0.02075
1046.31	-0.00213	-0.00451	-0.01886	0.01808
1047.03	-0.000694975	-0.01671	-0.01395	-0.01658
1047.74	0.04624	-0.01316	-0.01242	0.000235279
1048.46	0.00199	-0.02119	0.00228	0.04012
1049.17	0.02169	-0.03773	0.00165	0.0341
1049.88	0.00937	-0.00419	0.00677	0.02575
1050.6	-0.02	-0.01558	-0.00895	0.05676
1051.31	0.01289	-0.03513	0.00267	-0.0203
1052.02	0.00689	0.02078	-0.02503	0.00195
1052.74	0.01051	0.01429	-0.01865	0.02312
1053.45	-0.00534	0.00139	-0.0177	0.00287
1054.16	-0.02263	-0.00726	-0.00966	-0.0082
1054.88	0.01816	0.01857	-0.0106	0.07876
1055.59	-0.0089	0.00659	-0.01073	-0.00101
1056.3	-0.04538	-0.02117	-0.00865	0.0618
1057.01	0.01157	0.00467	-0.00741	0.05324
1057.73	-0.00951	0.02292	-0.00169	-0.01541
1058.44	0.00573	0.02026	0.000889401	-0.00311
1059.15	-0.02524	0.01782	-0.04233	0.05486
1059.86	-0.00148	-0.01606	-0.00661	0.000692781
1060.58	-0.00589	-0.03631	-0.00927	0.06007
1061.29	-0.00178	-0.03485	-0.01413	-0.000120881
1062	-0.04444	-0.04497	-0.01379	0.05431
1062.71	-0.03643	-0.01081	-0.01775	0.05698
1063.42	-0.03527	-0.0302	-0.00473	-0.03093
1064.14	0.04018	0.01635	-0.00483	0.02074
1064.85	-0.00624	-0.0083	-0.02663	0.00803
1065.56	0.00528	-0.04764	-0.02151	0.03245
1066.27	-0.02164	-0.02664	-0.01273	-0.03434
1066.98	-0.05336	-0.05911	-0.00652	0.03403
1067.69	-0.01177	-0.01563	-0.01593	0.06518
1068.4	-0.04186	0.0053	-0.01967	0.01259
1069.12	0.0147	-0.03334	-0.01943	0.01366
1069.83	0.00505	-0.01357	-0.01151	-0.03012
1070.54	-0.01662	-0.00678	-0.0165	0.01687
1071.25	-0.02338	-0.02738	0.00413	-0.01569
1071.96	0.00917	-0.02932	-0.01485	0.06526
1072.67	-0.00945	0.00676	-0.02701	0.05932
1073.38	-0.04954	-0.02931	-0.01356	-0.07056
1074.09	-0.02249	-0.0095	-0.00469	-0.05365
1074.8	-0.01133	-0.02067	-0.000966842	-0.02139
1075.51	-0.01726	0.03464	-0.01685	0.0147
1076.22	-0.03066	0.02938	-0.01627	0.01105
1076.93	-0.04013	-0.02815	-0.01363	0.00309
1077.64	-0.0079	-0.02901	0.00367	-0.01976
1078.35	0.02927	-0.02749	-0.01092	0.02579
1079.06	-0.04553	0.02069	0.00155	-0.00921
1079.77	0.01101	0.01585	-0.01683	0.0033
1080.48	9.89754e-05	0.02706	-0.02069	0.04445
1081.19	0.0039	-0.00142	-0.0097	0.00325
1081.9	-0.03134	-0.03554	0.00502	0.05796
1082.61	-0.0648	0.00444	-0.03147	-0.00369
1083.32	0.00298	-0.01508	-0.00583	-0.01335
1084.03	-0.00476	-0.01265	-0.01789	0.03601
1084.74	-0.00182	-0.00467	0.00532	-0.01622
1085.45	-0.02362	-0.01491	0.0038	0.01848
1086.16	-0.03772	0.00688	-0.01431	0.03889
1086.87	0.000387985	0.06028	-0.03252	-0.01662
1087.58	0.00599	-0.00813	-0.000529771	0.000605299
1088.29	0.0175	0.01566	-0.00973	0.00697
1088.99	-0.01725	0.00818	-0.02259	0.02528
1089.7	0.02658	-0.00263	0.00929	-0.04221
1090.41	-0.03388	-0.04487	-0.03418	0.06358
1091.12	-0.03214	-0.05196	-0.01391	-0.00856
1091.83	0.0035	0.01034	-0.00621	-0.01269
1092.54	-0.0109	-0.01414	-0.0117	-0.04705
1093.24	-0.01788	-0.02791	-0.02353	0.04396
1093.95	-0.04922	-0.01339	-0.02427	-0.04324
1094.66	-0.01138	-0.01252	-0.01095	0.05687
1095.37	-0.00418	0.01232	-0.00402	-0.00323
1096.08	-0.04299	-0.05446	-0.00129	-0.00116
1096.78	-0.01585	-0.01421	-0.02409	-0.02021
1097.49	-0.00827	-0.04096	-0.01059	0.07272
1098.2	-0.05584	-0.02008	-0.0326	0.000249906
1098.91	-0.02427	-0.03215	-0.00696	0.04623
1099.61	-0.03022	0.00942	-0.01014	0.02066
1100.32	0.01655	0.03898	-0.01042	-0.02001
1101.03	-0.04864	-0.05315	-0.01431	0.02193
1101.74	-0.0025	0.01411	-0.0017	0.02864
1102.44	-0.02931	-0.0693	-0.01026	-0.00634
1103.15	-0.03514	-0.01075	-0.00244	-0.01607
1103.86	-0.0262	0.00966	-0.00306	-0.01796
1104.56	-0.01106	0.01275	0.01235	-0.02754
1105.27	-0.02426	-0.06028	0.01387	0.00727
1105.98	-0.00387	-0.00513	-0.00902	0.02663
1106.68	-0.00603	0.000509689	-0.02416	0.05635
1107.39	-0.05555	-0.00778	-0.02462	0.00583
1108.1	-0.06658	0.03745	0.01035	-0.00502
1108.8	-0.01354	-0.04394	0.00118	-0.00625
1109.51	-0.03021	-0.01268	-0.02899	0.04172
1110.21	-0.04203	-0.03364	-0.02851	0.00912
1110.92	-0.00515	0.00392	-0.000740603	0.01101
1111.63	-0.06323	-0.01243	-0.01089	0.05506
1112.33	-0.03215	-0.01784	-0.03757	0.00122
1113.04	-0.02231	-0.01422	-0.01987	0.01511
1113.74	-0.05559	-0.07315	-0.02453	0.03085
1114.45	-0.02817	0.01903	-0.02898	0.06725
1115.15	-0.049	-0.0019	-0.01806	0.01548
1115.86	-0.03439	0.0029	-0.01182	0.03486
1116.57	-0.03589	0.00214	0.00906	0.04299
1117.27	-0.02186	-0.000342674	-0.01236	0.00658
1117.98	0.000309799	-0.00447	-0.01374	0.03777
1118.68	-0.01266	0.01953	-0.0218	-0.00572
1119.39	-0.04862	-0.01161	-0.01635	0.04425
1120.09	-0.0249	-0.01432	-0.02337	0.02129
1120.8	-0.01928	-0.00203	-0.0128	-0.02009
1121.5	-0.0441	0.04153	-0.03905	0.02474
1122.2	0.00218	-0.01285	-0.01936	0.03136
