# Supplementary material for: Chiral plasmonic superlattices from template-assisted assembly of achiral nanoparticles
Source: Nat Commun. 2025 Feb 16;16:1687. doi: 10.1038/s41467-025-56999-0 (PMC11830766; doi:10.1038/s41467-025-56999-0)
Supplement: Supplementary file 3 — Source Data [file 41467_2025_56999_MOESM3_ESM.zip › source data/Suppl.Fig/Suppl. Fig. 26 IM samples/Ag transmittance.xlsx]

## Sheet: Sheet1
	27nm Ag spheres	27nm with IM oil	32nm Ag spheres	32nm with IM oil
351.607	0.61385	0.66502	0.39693	0.46546
352.39	0.61261	0.66555	0.39597	0.44279
353.172	0.59902	0.68883	0.38009	0.46735
353.954	0.61347	0.65745	0.3938	0.475
354.737	0.62388	0.66423	0.39279	0.45973
355.519	0.61254	0.65008	0.37351	0.45768
356.301	0.61855	0.66504	0.37466	0.45404
357.083	0.62013	0.66005	0.3714	0.48014
357.865	0.6095	0.64964	0.41063	0.45354
358.647	0.60187	0.66484	0.37916	0.45044
359.429	0.58883	0.68124	0.3906	0.45064
360.211	0.61527	0.65337	0.38348	0.4448
360.993	0.61569	0.67531	0.37695	0.45874
361.775	0.60978	0.63351	0.38268	0.44909
362.557	0.598	0.6558	0.39462	0.42503
363.338	0.60985	0.65309	0.38161	0.44017
364.12	0.61346	0.66107	0.39763	0.43212
364.902	0.58352	0.64849	0.38323	0.43737
365.683	0.57861	0.64412	0.39339	0.44332
366.464	0.59553	0.63669	0.38204	0.4391
367.246	0.58478	0.62526	0.38196	0.43177
368.027	0.56944	0.65615	0.3942	0.44361
368.808	0.60896	0.62842	0.3869	0.42857
369.589	0.58984	0.62726	0.39941	0.42138
370.371	0.58805	0.63234	0.38905	0.4287
371.152	0.58642	0.62096	0.38599	0.42771
371.933	0.58984	0.60618	0.37931	0.4249
372.713	0.58691	0.62001	0.38669	0.41713
373.494	0.57755	0.6128	0.39071	0.41598
374.275	0.57313	0.61052	0.39779	0.38744
375.056	0.56725	0.60127	0.39531	0.40578
375.837	0.57469	0.58886	0.38192	0.39795
376.617	0.55783	0.58677	0.39065	0.40403
377.398	0.57906	0.60283	0.3837	0.40522
378.178	0.56921	0.57495	0.38125	0.39462
378.959	0.54996	0.56123	0.39832	0.38748
379.739	0.57532	0.5776	0.38841	0.37701
380.519	0.5571	0.55715	0.3974	0.37701
381.299	0.53986	0.55074	0.39093	0.37971
382.08	0.54571	0.55809	0.38983	0.37027
382.86	0.54208	0.54558	0.39395	0.36669
383.64	0.54052	0.53979	0.3878	0.3585
384.42	0.54066	0.53669	0.38431	0.36581
385.2	0.5386	0.5457	0.38755	0.35009
385.98	0.54457	0.52928	0.37942	0.34853
386.759	0.53666	0.53284	0.38262	0.34164
387.539	0.53776	0.53655	0.37849	0.34114
388.319	0.53462	0.51792	0.38155	0.33719
389.098	0.52878	0.53034	0.38318	0.32639
389.878	0.52014	0.51348	0.37541	0.32546
390.657	0.52592	0.51316	0.37398	0.32236
391.437	0.52278	0.5138	0.37836	0.32218
392.216	0.51964	0.49755	0.37538	0.31846
392.995	0.51992	0.50484	0.38117	0.31139
393.775	0.517	0.50671	0.36458	0.3065
394.554	0.51665	0.50086	0.36523	0.30536
395.333	0.51596	0.50077	0.3615	0.30758
396.112	0.51161	0.49784	0.3648	0.30265
396.891	0.51261	0.49057	0.36268	0.29985
397.67	0.50938	0.49109	0.36048	0.30007
398.449	0.50481	0.48386	0.35717	0.29617
399.228	0.50332	0.48873	0.35849	0.29143
400.006	0.50118	0.47774	0.35437	0.28967
400.785	0.50161	0.47804	0.35377	0.28376
401.564	0.50213	0.47491	0.35269	0.28422
402.342	0.4962	0.47359	0.3517	0.27949
403.121	0.49521	0.46871	0.34708	0.2738
403.899	0.49776	0.47166	0.34374	0.27252
404.677	0.4946	0.46563	0.34135	0.27318
405.456	0.49475	0.46164	0.34421	0.27327
406.234	0.48958	0.46219	0.33836	0.26937
407.012	0.48707	0.4553	0.33665	0.26422
407.79	0.48703	0.45718	0.336	0.26292
408.568	0.48455	0.4519	0.33434	0.26041
409.346	0.48022	0.45233	0.33218	0.25893
410.124	0.47818	0.44643	0.32886	0.25904
410.902	0.47726	0.44659	0.32773	0.25404
411.68	0.47914	0.44412	0.32465	0.25124
412.457	0.47807	0.44057	0.32559	0.25087
413.235	0.47369	0.43871	0.31963	0.24683
414.013	0.47	0.43457	0.31939	0.24646
414.79	0.47272	0.43506	0.32014	0.24425
415.568	0.47146	0.43148	0.31549	0.24109
416.345	0.47067	0.43074	0.31086	0.24382
417.122	0.47184	0.42567	0.30944	0.239
417.9	0.46756	0.42467	0.30764	0.23598
418.677	0.46722	0.42265	0.30539	0.2328
419.454	0.46432	0.42004	0.30323	0.22956
420.231	0.46341	0.4179	0.30116	0.23023
421.008	0.46222	0.41693	0.29951	0.22731
421.785	0.46239	0.41452	0.29731	0.22624
422.562	0.45965	0.4125	0.29499	0.22522
423.339	0.46043	0.41245	0.29292	0.22209
424.116	0.45805	0.412	0.29143	0.2191
424.892	0.4566	0.40839	0.28916	0.21767
425.669	0.45742	0.40506	0.28464	0.21619
426.445	0.45492	0.40466	0.28348	0.21292
427.222	0.45464	0.40345	0.28239	0.21267
427.998	0.45224	0.39992	0.28197	0.21059
428.775	0.45293	0.39895	0.27843	0.20812
429.551	0.44899	0.39683	0.27464	0.20696
430.327	0.4478	0.39691	0.27437	0.2045
431.104	0.44791	0.39648	0.27262	0.20243
431.88	0.44451	0.39539	0.26875	0.20248
432.656	0.44324	0.39219	0.26955	0.19954
433.432	0.44329	0.39001	0.26862	0.19746
434.208	0.44149	0.38895	0.26438	0.19646
434.983	0.4421	0.39063	0.2627	0.19532
435.759	0.43801	0.38776	0.2624	0.19364
436.535	0.43728	0.38618	0.25836	0.1908
437.311	0.4379	0.38708	0.25592	0.1902
438.086	0.4366	0.38575	0.2552	0.19042
438.862	0.43846	0.38377	0.25342	0.18793
439.637	0.43431	0.38081	0.25148	0.18682
440.413	0.43236	0.38243	0.24877	0.18484
441.188	0.43273	0.38319	0.24814	0.18247
441.963	0.43285	0.38083	0.24493	0.1829
442.739	0.43133	0.38094	0.24498	0.1806
443.514	0.43079	0.38073	0.24123	0.18141
444.289	0.43143	0.37952	0.24079	0.17818
445.064	0.42939	0.38041	0.239	0.17746
445.839	0.42868	0.37954	0.2357	0.1775
446.614	0.4289	0.37777	0.23498	0.17537
447.389	0.42906	0.37896	0.2328	0.17455
448.163	0.42845	0.37828	0.23048	0.1738
448.938	0.42844	0.37763	0.22945	0.17194
449.713	0.42722	0.37948	0.22603	0.17128
450.487	0.42775	0.37828	0.22465	0.16939
451.262	0.427	0.37723	0.22236	0.16807
452.036	0.42724	0.37858	0.21998	0.16724
452.811	0.42563	0.37768	0.22032	0.16642
453.585	0.42703	0.37919	0.2188	0.16488
454.359	0.426	0.37926	0.21516	0.16398
455.133	0.42568	0.38069	0.21243	0.1628
455.907	0.42447	0.37929	0.21063	0.16237
456.682	0.42519	0.38099	0.20814	0.16131
457.456	0.42549	0.37994	0.2059	0.1601
458.229	0.4251	0.38162	0.20529	0.15853
459.003	0.42493	0.38133	0.20363	0.15641
459.777	0.42662	0.38179	0.20102	0.15521
460.551	0.42444	0.38231	0.19924	0.15497
461.325	0.4242	0.38225	0.19665	0.15314
462.098	0.42317	0.38449	0.19573	0.1526
462.872	0.42488	0.38335	0.19214	0.15179
463.645	0.42345	0.38386	0.19064	0.14936
464.419	0.42342	0.3826	0.18876	0.14828
465.192	0.42512	0.38452	0.18746	0.14772
465.965	0.42339	0.38598	0.18534	0.14719
466.738	0.42298	0.38558	0.18398	0.14618
467.512	0.42311	0.38567	0.18226	0.14394
468.285	0.42421	0.38617	0.18056	0.14329
469.058	0.42201	0.38786	0.17909	0.14229
469.831	0.42257	0.38618	0.17677	0.14114
470.603	0.42364	0.38671	0.17538	0.14026
471.376	0.422	0.3876	0.17365	0.13967
472.149	0.4214	0.38884	0.17154	0.13775
472.922	0.42265	0.38801	0.16972	0.13715
473.694	0.42183	0.3885	0.16842	0.13637
474.467	0.42041	0.38878	0.16735	0.13581
475.239	0.42133	0.38941	0.16593	0.13434
476.012	0.41989	0.38788	0.16454	0.13495
476.784	0.4226	0.38944	0.16277	0.13383
477.556	0.42158	0.38888	0.16188	0.13301
478.329	0.42078	0.38839	0.16071	0.13356
479.101	0.41988	0.38847	0.15929	0.1326
479.873	0.42012	0.38871	0.15859	0.13276
480.645	0.42042	0.38811	0.15721	0.13185
481.417	0.4203	0.38929	0.15629	0.13237
482.189	0.42075	0.38809	0.15493	0.13216
482.961	0.41973	0.38809	0.15382	0.13234
483.732	0.42057	0.38894	0.15272	0.13222
484.504	0.4206	0.38751	0.15215	0.13182
485.276	0.41979	0.3865	0.15134	0.13282
486.047	0.42001	0.38648	0.15046	0.13293
486.819	0.42168	0.38669	0.14951	0.13298
487.59	0.42017	0.38715	0.14909	0.13257
488.362	0.42003	0.38656	0.14839	0.13273
489.133	0.42113	0.38566	0.14826	0.13315
489.904	0.4214	0.38553	0.14745	0.13335
490.675	0.42072	0.3856	0.1471	0.13367
491.446	0.422	0.38523	0.14625	0.13382
492.217	0.42105	0.38519	0.146	0.13292
492.988	0.42202	0.38478	0.14569	0.13351
493.759	0.42254	0.38394	0.14467	0.13299
494.53	0.42317	0.38296	0.14511	0.13253
495.301	0.42397	0.38354	0.14469	0.13247
496.072	0.42341	0.38322	0.14462	0.13237
496.842	0.42425	0.3824	0.14456	0.13182
497.613	0.42409	0.38257	0.14403	0.13104
498.383	0.42488	0.38185	0.14399	0.13074
499.154	0.42567	0.38156	0.14467	0.13051
499.924	0.4263	0.38126	0.14457	0.12925
500.694	0.42726	0.38168	0.14409	0.12811
501.465	0.42737	0.38067	0.14421	0.12729
502.235	0.42762	0.38087	0.14454	0.12671
503.005	0.42928	0.38061	0.14442	0.12515
503.775	0.42948	0.38087	0.14473	0.12426
504.545	0.42993	0.38046	0.14491	0.1234
505.315	0.4309	0.38063	0.14417	0.12257
506.085	0.43095	0.37992	0.14491	0.12155
506.854	0.43271	0.38042	0.14515	0.12018
507.624	0.43248	0.37905	0.14479	0.11931
508.394	0.43288	0.3792	0.14566	0.11841
509.163	0.43452	0.37988	0.14559	0.11731
509.933	0.43539	0.37921	0.14637	0.11646
510.702	0.43536	0.37968	0.14617	0.11599
511.472	0.4364	0.37957	0.14663	0.11504
512.241	0.43708	0.37967	0.14634	0.11438
513.01	0.4376	0.37923	0.14699	0.11371
513.779	0.43912	0.3794	0.14729	0.11372
514.548	0.43939	0.37904	0.14768	0.11337
515.318	0.43978	0.37941	0.14746	0.11272
516.087	0.44029	0.37942	0.14766	0.11327
516.855	0.44125	0.37937	0.1481	0.11296
517.624	0.44287	0.37965	0.14864	0.1131
518.393	0.44335	0.37992	0.14914	0.11289
519.162	0.44386	0.37925	0.14926	0.11313
519.93	0.44411	0.37974	0.14977	0.11391
520.699	0.44464	0.38	0.1497	0.11373
521.467	0.44598	0.37971	0.15017	0.11399
522.236	0.44595	0.38031	0.15021	0.11492
523.004	0.44625	0.38029	0.15045	0.11527
523.772	0.44724	0.38016	0.15078	0.11546
524.541	0.44781	0.3801	0.15127	0.11611
525.309	0.44814	0.38001	0.1514	0.11676
526.077	0.44935	0.38063	0.15142	0.1172
526.845	0.44972	0.38052	0.15158	0.11765
527.613	0.45005	0.38059	0.15237	0.1187
528.381	0.45114	0.38006	0.1524	0.11877
529.149	0.45111	0.38045	0.15259	0.11996
529.916	0.452	0.38034	0.15333	0.12107
530.684	0.4524	0.38062	0.15371	0.12192
531.452	0.45306	0.38027	0.1537	0.12263
532.219	0.4536	0.3802	0.15436	0.12337
532.987	0.4539	0.3804	0.15447	0.1239
533.754	0.45523	0.38063	0.15461	0.12461
534.522	0.45513	0.38125	0.1548	0.12542
535.289	0.4561	0.38095	0.15527	0.12637
536.056	0.45587	0.38105	0.15558	0.12679
536.823	0.45656	0.38121	0.15625	0.12789
537.59	0.45707	0.38144	0.15635	0.12878
538.357	0.45762	0.3809	0.15692	0.12909
539.124	0.45796	0.38114	0.15694	0.12967
539.891	0.4582	0.38155	0.15728	0.13045
540.658	0.45894	0.38103	0.15769	0.13113
541.425	0.45842	0.38133	0.1584	0.13167
542.191	0.45936	0.38092	0.15847	0.13177
542.958	0.45945	0.38155	0.15926	0.1321
543.724	0.46014	0.38118	0.15929	0.1327
544.491	0.4605	0.38184	0.15946	0.13273
545.257	0.46097	0.3814	0.15977	0.13229
546.024	0.46144	0.38158	0.16026	0.13238
546.79	0.46091	0.38121	0.16017	0.13171
547.556	0.4618	0.38095	0.16054	0.13182
548.322	0.46247	0.38122	0.16127	0.13141
549.088	0.46195	0.38164	0.16107	0.13108
549.854	0.46307	0.38122	0.16191	0.13043
550.62	0.4631	0.3814	0.16191	0.12972
551.386	0.4637	0.38147	0.16249	0.12911
552.152	0.46305	0.38225	0.16291	0.12844
552.918	0.46396	0.38207	0.16322	0.1277
553.683	0.46408	0.38192	0.16343	0.12708
554.449	0.46444	0.38254	0.16428	0.1261
555.214	0.46466	0.38293	0.16421	0.12511
555.98	0.46472	0.38272	0.16505	0.12422
556.745	0.46516	0.38346	0.16511	0.12322
557.51	0.46575	0.38383	0.16531	0.12241
558.276	0.46575	0.38432	0.16575	0.12164
559.041	0.46519	0.3848	0.16608	0.12085
559.806	0.46574	0.38532	0.16658	0.11972
560.571	0.46639	0.38567	0.16677	0.11886
561.336	0.46581	0.38584	0.16715	0.11814
562.101	0.46606	0.38772	0.16775	0.11756
562.866	0.46646	0.38732	0.16799	0.11635
563.63	0.46608	0.38795	0.16794	0.11594
564.395	0.46636	0.38994	0.16867	0.11535
565.16	0.46646	0.39038	0.16889	0.11486
565.924	0.46649	0.39143	0.16887	0.11468
566.689	0.46633	0.39254	0.16951	0.1137
567.453	0.46601	0.39365	0.16988	0.1138
568.217	0.46624	0.3951	0.17019	0.11369
568.982	0.46641	0.39615	0.17063	0.11328
569.746	0.46628	0.39708	0.17076	0.1133
570.51	0.46654	0.39849	0.17125	0.11342
571.274	0.46648	0.40074	0.17133	0.11399
572.038	0.46657	0.40228	0.17179	0.11397
572.802	0.46648	0.40329	0.17196	0.11431
573.566	0.46612	0.40569	0.17251	0.11502
574.33	0.46587	0.40736	0.17285	0.11532
575.093	0.46579	0.40871	0.17279	0.11596
575.857	0.46608	0.41178	0.17291	0.11668
576.621	0.46565	0.41318	0.17366	0.11753
577.384	0.46562	0.41577	0.17395	0.11818
578.147	0.46547	0.41768	0.17431	0.11912
578.911	0.46529	0.4203	0.17445	0.11992
579.674	0.46505	0.42259	0.17462	0.1209
580.437	0.46477	0.4249	0.17487	0.1221
581.201	0.46553	0.42797	0.17522	0.12269
581.964	0.46485	0.43036	0.17566	0.12371
582.727	0.4649	0.43308	0.17596	0.12487
583.49	0.46448	0.43574	0.17633	0.12601
584.252	0.46465	0.43879	0.17658	0.1266
585.015	0.46502	0.44191	0.17721	0.12769
585.778	0.46505	0.44516	0.17724	0.1286
586.541	0.4647	0.44835	0.17773	0.12978
587.303	0.46481	0.45121	0.1781	0.13053
588.066	0.4653	0.45502	0.1781	0.13123
588.828	0.46494	0.45853	0.17884	0.13235
589.591	0.46572	0.46228	0.17891	0.13297
590.353	0.46586	0.46597	0.17933	0.13378
591.115	0.46598	0.47014	0.17991	0.13456
591.877	0.46637	0.47438	0.17985	0.13533
592.64	0.46636	0.47835	0.18043	0.13611
593.402	0.46719	0.48283	0.18091	0.13684
594.164	0.46762	0.48717	0.18121	0.13765
594.926	0.46761	0.49166	0.18178	0.13791
595.687	0.4684	0.49633	0.182	0.13864
596.449	0.46949	0.5015	0.18232	0.13895
597.211	0.46988	0.50611	0.18254	0.13926
597.972	0.47036	0.5109	0.18319	0.13966
598.734	0.47083	0.51606	0.1836	0.13965
599.495	0.47206	0.52182	0.184	0.1397
600.257	0.47292	0.52744	0.18447	0.13989
601.018	0.47348	0.5327	0.18475	0.13961
601.78	0.47375	0.53837	0.18543	0.13956
602.541	0.47503	0.54481	0.18589	0.13942
603.302	0.47577	0.55081	0.18613	0.13916
604.063	0.47703	0.55742	0.18653	0.13864
604.824	0.47789	0.56327	0.18713	0.13812
605.585	0.47885	0.56956	0.18752	0.13752
606.346	0.48001	0.57595	0.18818	0.13673
607.106	0.48063	0.58204	0.18856	0.1363
607.867	0.48175	0.58807	0.18888	0.13567
608.628	0.48292	0.59476	0.18986	0.13485
609.388	0.48331	0.60205	0.19014	0.13419
610.149	0.48402	0.608	0.19077	0.13337
610.909	0.48543	0.61457	0.19136	0.13251
611.67	0.48602	0.6207	0.19203	0.13193
612.43	0.4871	0.6272	0.19267	0.13098
613.19	0.48737	0.63344	0.19292	0.13015
613.95	0.48822	0.6395	0.19374	0.12929
614.71	0.48867	0.64604	0.19461	0.12872
615.47	0.48913	0.65251	0.19529	0.12804
616.23	0.48967	0.65797	0.19586	0.12726
616.99	0.48911	0.66415	0.19645	0.12654
617.75	0.48982	0.66997	0.19708	0.1258
618.51	0.48997	0.67608	0.19798	0.12554
619.269	0.48944	0.68209	0.19864	0.12497
620.029	0.48919	0.68739	0.19953	0.12459
620.788	0.48892	0.69272	0.20015	0.1245
621.548	0.4887	0.69816	0.20123	0.12444
622.307	0.48786	0.70329	0.2023	0.12417
623.067	0.48631	0.70783	0.20319	0.12462
623.826	0.48555	0.71246	0.20413	0.12506
624.585	0.48454	0.71626	0.20516	0.12609
625.344	0.48265	0.72073	0.20655	0.12697
626.103	0.48114	0.7247	0.20755	0.12826
626.862	0.47969	0.72795	0.20916	0.13013
627.621	0.4771	0.7305	0.21015	0.13215
628.38	0.47569	0.73348	0.21173	0.1349
629.138	0.47332	0.73606	0.21312	0.1377
629.897	0.47046	0.73756	0.21456	0.14122
630.656	0.46821	0.73909	0.21631	0.14531
631.414	0.46564	0.74051	0.21825	0.14983
632.173	0.46268	0.74059	0.21982	0.15489
632.931	0.46022	0.73999	0.22198	0.16089
633.689	0.45653	0.74029	0.22405	0.16746
634.448	0.45369	0.73924	0.22655	0.17429
635.206	0.45028	0.73718	0.229	0.1818
635.964	0.44674	0.73566	0.23144	0.18989
636.722	0.44326	0.73297	0.23407	0.19869
637.48	0.43968	0.73036	0.23667	0.20767
638.238	0.43625	0.72716	0.23954	0.21741
638.995	0.4322	0.72402	0.24242	0.22758
639.753	0.4278	0.72118	0.24583	0.23747
640.511	0.42338	0.71954	0.2488	0.248
641.268	0.4195	0.71948	0.25249	0.25859
642.026	0.41437	0.72116	0.25565	0.2693
642.783	0.41001	0.72579	0.25933	0.28003
643.541	0.40461	0.73234	0.26318	0.29027
644.298	0.39948	0.7385	0.26684	0.30031
645.055	0.39453	0.74437	0.27106	0.31042
645.812	0.38903	0.74807	0.27511	0.32043
646.569	0.38296	0.75088	0.27949	0.33017
647.326	0.37684	0.7514	0.28334	0.33908
648.083	0.37074	0.75082	0.2876	0.34765
648.84	0.36468	0.74835	0.29172	0.35645
649.597	0.35832	0.74613	0.29623	0.36488
650.354	0.3514	0.74392	0.30073	0.37283
651.11	0.3441	0.74221	0.30477	0.38058
651.867	0.33733	0.74258	0.30889	0.38769
652.624	0.3302	0.74421	0.31362	0.39534
653.38	0.32259	0.74809	0.31754	0.40191
654.136	0.31461	0.75288	0.3219	0.40894
654.893	0.30648	0.7594	0.32659	0.415
655.649	0.29813	0.7659	0.33082	0.42087
656.405	0.2891	0.77323	0.33482	0.42628
657.161	0.2804	0.78034	0.33928	0.43172
657.917	0.27033	0.78755	0.34305	0.43626
658.673	0.26103	0.79449	0.34728	0.44117
659.429	0.25106	0.79982	0.35113	0.44509
660.185	0.24114	0.80482	0.35511	0.44913
660.94	0.23043	0.80995	0.35869	0.4532
661.696	0.22004	0.81321	0.36222	0.4569
662.452	0.20956	0.81603	0.36565	0.46075
663.207	0.19948	0.81735	0.36903	0.46427
663.962	0.18951	0.81885	0.37228	0.46758
664.718	0.1795	0.81882	0.37535	0.47065
665.473	0.17017	0.81711	0.37804	0.47328
666.228	0.16133	0.81503	0.38112	0.47688
666.983	0.15249	0.81225	0.38382	0.47953
667.739	0.14482	0.8078	0.38585	0.48279
668.494	0.13778	0.80236	0.38803	0.48523
669.248	0.13106	0.79701	0.3903	0.48799
670.003	0.1255	0.79048	0.39217	0.49107
670.758	0.1208	0.78411	0.3941	0.49376
671.513	0.117	0.77806	0.39554	0.49702
672.267	0.11407	0.77266	0.39722	0.49894
673.022	0.11211	0.76746	0.39872	0.50185
673.776	0.11091	0.76406	0.39963	0.50444
674.531	0.11145	0.76119	0.4004	0.50719
675.285	0.11254	0.75957	0.40137	0.50976
676.039	0.1145	0.75708	0.40199	0.51202
676.794	0.11778	0.75721	0.4026	0.51528
677.548	0.12172	0.75745	0.40323	0.51751
678.302	0.12696	0.75894	0.40373	0.51966
679.056	0.1329	0.7599	0.40349	0.52178
679.81	0.13952	0.76146	0.40384	0.52413
680.563	0.14692	0.76179	0.40387	0.52535
681.317	0.15535	0.76188	0.40401	0.52734
682.071	0.16413	0.76192	0.40347	0.52865
682.824	0.17367	0.76143	0.40319	0.53094
683.578	0.18365	0.75946	0.40362	0.53252
684.331	0.19389	0.75657	0.40276	0.53303
685.085	0.20452	0.75346	0.40276	0.53468
685.838	0.21524	0.74877	0.40302	0.53533
686.591	0.22708	0.74392	0.40268	0.53688
687.345	0.23871	0.73731	0.40208	0.53681
688.098	0.25016	0.72889	0.40261	0.53762
688.851	0.26194	0.72022	0.40255	0.53859
689.604	0.27382	0.70961	0.40242	0.53928
690.356	0.28589	0.69827	0.40244	0.53977
691.109	0.29814	0.68588	0.40295	0.53943
691.862	0.30977	0.67128	0.40352	0.54019
692.615	0.32158	0.65511	0.40411	0.53967
693.367	0.33299	0.63797	0.40477	0.53991
694.12	0.34529	0.6193	0.40529	0.53894
694.872	0.35721	0.60044	0.40642	0.53895
695.624	0.36908	0.58014	0.40755	0.53835
696.377	0.38006	0.55858	0.40863	0.53689
697.129	0.39064	0.53648	0.41006	0.53632
697.881	0.4024	0.51336	0.41128	0.53461
698.633	0.41304	0.49083	0.41279	0.53384
699.385	0.42447	0.46677	0.41439	0.53231
700.137	0.43446	0.44344	0.41614	0.5303
700.889	0.44486	0.42125	0.41793	0.52812
701.641	0.45443	0.39927	0.41965	0.52631
702.392	0.46497	0.37861	0.42163	0.52445
703.144	0.47573	0.36024	0.42331	0.52147
703.895	0.48505	0.34281	0.42574	0.51943
704.647	0.49371	0.32784	0.42744	0.51721
705.398	0.50281	0.3147	0.42907	0.51507
706.15	0.5125	0.30392	0.43082	0.51321
706.901	0.52205	0.29592	0.43277	0.51029
707.652	0.53019	0.29063	0.43433	0.50894
708.403	0.5383	0.28731	0.43621	0.50686
709.154	0.54572	0.28737	0.43688	0.50564
709.905	0.555	0.28973	0.43848	0.50462
710.656	0.56283	0.29413	0.43927	0.5036
711.407	0.56918	0.30042	0.44034	0.50306
712.158	0.57656	0.30853	0.44112	0.50367
712.908	0.58509	0.3187	0.4413	0.50391
713.659	0.59261	0.33011	0.44171	0.50518
714.409	0.59873	0.3423	0.44189	0.50665
715.16	0.60534	0.3555	0.44194	0.50911
715.91	0.61301	0.36949	0.4417	0.51136
716.66	0.61988	0.38503	0.44114	0.51547
717.411	0.62559	0.4005	0.44026	0.51848
718.161	0.63092	0.41525	0.43892	0.5229
718.911	0.63658	0.43096	0.43769	0.52622
719.661	0.6437	0.44728	0.43617	0.53185
720.411	0.64998	0.46206	0.43409	0.53572
721.16	0.65398	0.47739	0.43161	0.54074
721.91	0.65929	0.49206	0.43	0.5456
722.66	0.66556	0.50742	0.42767	0.55028
723.41	0.67088	0.52031	0.42408	0.55544
724.159	0.67506	0.5337	0.42108	0.56033
724.909	0.67976	0.54661	0.41757	0.56422
725.658	0.6854	0.56025	0.41342	0.56951
726.407	0.69056	0.57161	0.4088	0.57436
727.156	0.69325	0.58265	0.40422	0.57791
727.906	0.69923	0.59363	0.39994	0.58247
728.655	0.70443	0.6061	0.3944	0.587
729.404	0.70849	0.61563	0.38832	0.59081
730.153	0.71158	0.62402	0.38267	0.59448
730.902	0.71658	0.63401	0.37685	0.59873
731.65	0.72194	0.64438	0.37015	0.6012
732.399	0.72312	0.6518	0.36316	0.60456
733.148	0.72715	0.65929	0.35586	0.60707
733.896	0.73207	0.66794	0.34835	0.61012
734.645	0.73542	0.67571	0.34088	0.61258
735.393	0.73787	0.68156	0.33275	0.61512
736.141	0.74215	0.68869	0.32442	0.6177
736.89	0.7468	0.69646	0.31611	0.61903
737.638	0.74846	0.70159	0.30758	0.62026
738.386	0.75139	0.70763	0.29899	0.62248
739.134	0.75657	0.71372	0.28913	0.62352
739.882	0.75934	0.72043	0.28014	0.62398
740.63	0.76019	0.72435	0.27072	0.6252
741.378	0.76359	0.72893	0.26107	0.6259
742.125	0.76778	0.73518	0.25133	0.62578
742.873	0.7697	0.73921	0.24191	0.62629
743.621	0.77178	0.74298	0.23216	0.62603
744.368	0.77626	0.74866	0.22249	0.62649
745.116	0.77839	0.75269	0.2135	0.6259
745.863	0.77867	0.755	0.2039	0.62555
746.61	0.78309	0.75963	0.19495	0.62518
747.357	0.78657	0.76476	0.18569	0.62309
748.105	0.7868	0.76617	0.17721	0.62314
748.852	0.78969	0.769	0.1686	0.62146
749.599	0.79313	0.77412	0.16094	0.62029
750.346	0.79417	0.77723	0.15307	0.61853
751.092	0.79668	0.77953	0.14577	0.61778
751.839	0.80049	0.78313	0.13933	0.61593
752.586	0.80027	0.78611	0.13345	0.61445
753.332	0.80202	0.78653	0.12743	0.61399
754.079	0.8057	0.79207	0.12216	0.61246
754.825	0.80743	0.7942	0.11777	0.61057
755.572	0.80736	0.7956	0.11387	0.60953
756.318	0.8118	0.79864	0.11068	0.60864
757.064	0.81261	0.80056	0.10758	0.60697
757.81	0.81286	0.80193	0.10555	0.60504
758.556	0.81712	0.80465	0.10426	0.60474
759.302	0.81787	0.80731	0.10342	0.6031
760.048	0.81788	0.80728	0.10348	0.60149
760.794	0.82074	0.81033	0.10433	0.59979
761.54	0.82337	0.81319	0.10514	0.59784
762.286	0.82269	0.81378	0.10698	0.59551
763.031	0.82597	0.8161	0.10931	0.59254
763.777	0.82845	0.81804	0.11217	0.58994
764.522	0.82761	0.81916	0.11604	0.58661
765.268	0.83086	0.82129	0.11959	0.58313
766.013	0.83172	0.82346	0.12408	0.57838
766.758	0.83118	0.82311	0.12899	0.57326
767.503	0.83513	0.82592	0.13447	0.56803
768.248	0.83593	0.82731	0.14	0.56249
768.993	0.83486	0.82789	0.14596	0.5554
769.738	0.83842	0.83011	0.15233	0.54862
770.483	0.83904	0.83157	0.15913	0.54071
771.228	0.83899	0.8305	0.1659	0.53202
771.973	0.84383	0.83467	0.17334	0.52305
772.717	0.84244	0.83452	0.18058	0.51215
773.462	0.84307	0.83504	0.18808	0.50121
774.206	0.84739	0.8386	0.19611	0.48962
774.951	0.84452	0.83757	0.20352	0.47696
775.695	0.84738	0.83871	0.2117	0.46332
776.439	0.85056	0.84128	0.21951	0.44958
777.183	0.84863	0.84037	0.22766	0.43462
777.928	0.8507	0.84295	0.23609	0.41928
778.672	0.85328	0.8437	0.24384	0.40296
779.415	0.85085	0.84302	0.25236	0.38615
780.159	0.85488	0.84491	0.26068	0.36984
780.903	0.85414	0.8459	0.26825	0.35362
781.647	0.85444	0.84662	0.2767	0.33747
782.39	0.85709	0.84879	0.28476	0.32172
783.134	0.85685	0.84862	0.29236	0.30736
783.877	0.85769	0.84891	0.3006	0.29351
784.621	0.85967	0.85101	0.3087	0.28096
785.364	0.85792	0.84935	0.31632	0.2707
786.107	0.86149	0.85121	0.32414	0.26214
786.851	0.86224	0.85211	0.33154	0.2565
787.594	0.86053	0.85225	0.33873	0.25252
788.337	0.86504	0.85444	0.34639	0.25109
789.08	0.86293	0.85286	0.35383	0.25272
789.822	0.8643	0.85501	0.36076	0.25606
790.565	0.86697	0.85674	0.36741	0.2622
791.308	0.8638	0.85537	0.37424	0.27084
792.051	0.86947	0.85737	0.38139	0.28163
792.793	0.86741	0.85804	0.38859	0.2943
793.536	0.86791	0.85727	0.39415	0.30843
794.278	0.87041	0.85942	0.40075	0.32391
795.02	0.86745	0.85892	0.40758	0.34019
795.763	0.87262	0.86057	0.4134	0.3575
796.505	0.87209	0.85976	0.41994	0.37561
797.247	0.8703	0.86124	0.42569	0.39377
797.989	0.87445	0.86352	0.43247	0.41211
798.731	0.87198	0.86211	0.43756	0.4304
799.473	0.87355	0.86225	0.44303	0.44885
800.214	0.87542	0.86391	0.44795	0.4661
800.956	0.87335	0.86197	0.45421	0.48334
801.698	0.87703	0.86435	0.45898	0.50077
802.439	0.87417	0.86402	0.46501	0.51554
803.181	0.87705	0.86566	0.47018	0.5314
803.922	0.87882	0.86523	0.47457	0.5451
804.663	0.87655	0.86516	0.47993	0.56011
805.405	0.8804	0.868	0.48417	0.57309
806.146	0.8778	0.86655	0.48951	0.58547
806.887	0.88028	0.86802	0.49376	0.59695
807.628	0.88006	0.86795	0.49878	0.60802
808.369	0.87927	0.86739	0.5026	0.61854
809.11	0.88297	0.87015	0.50713	0.62758
809.85	0.8794	0.86809	0.51239	0.63745
810.591	0.88305	0.87104	0.51569	0.64608
811.332	0.88187	0.87041	0.52012	0.65572
812.072	0.88203	0.87071	0.52349	0.6639
812.813	0.8858	0.87146	0.52856	0.67015
813.553	0.88196	0.86997	0.5311	0.67764
814.293	0.88666	0.87305	0.53605	0.68415
815.033	0.88335	0.87157	0.53869	0.69126
815.774	0.88678	0.87307	0.54317	0.6961
816.514	0.88695	0.87249	0.54673	0.70171
817.254	0.8859	0.87263	0.54972	0.70683
817.994	0.88936	0.87416	0.55368	0.71253
818.733	0.8845	0.87133	0.55671	0.71713
819.473	0.89043	0.87426	0.55962	0.7224
820.213	0.88636	0.87365	0.56368	0.72762
820.952	0.8895	0.87515	0.56678	0.73106
821.692	0.88793	0.87512	0.56994	0.73537
822.431	0.88842	0.87431	0.57287	0.73985
823.171	0.89132	0.8759	0.5758	0.74343
823.91	0.88879	0.87482	0.57893	0.74596
824.649	0.89258	0.87621	0.58117	0.75083
825.388	0.88942	0.87588	0.58429	0.75355
826.127	0.89231	0.87689	0.58752	0.75777
826.866	0.89133	0.87615	0.59081	0.76014
827.605	0.89183	0.87715	0.59338	0.76389
828.344	0.8935	0.87802	0.5955	0.76571
829.083	0.89088	0.87755	0.59828	0.76892
829.821	0.89542	0.87902	0.60222	0.77132
830.56	0.89113	0.87653	0.60411	0.77412
831.298	0.89584	0.87974	0.60516	0.77682
832.037	0.89231	0.87757	0.60865	0.77912
832.775	0.89601	0.87827	0.6105	0.78188
833.513	0.89425	0.87825	0.61297	0.78322
834.252	0.89563	0.8798	0.61505	0.78578
834.99	0.89594	0.88077	0.618	0.78878
835.728	0.89412	0.87948	0.62076	0.79033
836.466	0.89822	0.88099	0.62373	0.79201
837.204	0.89481	0.87908	0.62475	0.79416
837.941	0.89893	0.88157	0.6268	0.79716
838.679	0.8965	0.88031	0.62899	0.79882
839.417	0.89959	0.8824	0.6312	0.80013
840.154	0.89586	0.87991	0.63295	0.80303
840.892	0.89803	0.88235	0.63439	0.8036
841.629	0.89788	0.88173	0.63764	0.80489
842.366	0.89878	0.88303	0.63958	0.80744
843.104	0.89878	0.88161	0.64092	0.80882
843.841	0.8971	0.88247	0.64433	0.81088
844.578	0.90132	0.88457	0.64534	0.8122
845.315	0.89788	0.88205	0.64614	0.81445
846.052	0.90249	0.88463	0.64883	0.81655
846.789	0.89757	0.88253	0.65069	0.81723
847.525	0.90202	0.88437	0.65184	0.81867
848.262	0.89694	0.88196	0.65441	0.82124
848.999	0.9028	0.88462	0.65634	0.82233
849.735	0.89985	0.88393	0.65722	0.82418
850.472	0.90399	0.88675	0.65905	0.82526
851.208	0.89969	0.88408	0.66077	0.82648
851.944	0.90247	0.88519	0.66265	0.82773
852.68	0.90126	0.88402	0.66376	0.82778
853.416	0.90272	0.88492	0.6642	0.83046
854.153	0.90219	0.88401	0.66699	0.83066
854.888	0.90305	0.88558	0.66845	0.832
855.624	0.90342	0.88589	0.66952	0.83425
856.36	0.90195	0.88545	0.67114	0.83612
857.096	0.90486	0.88593	0.67391	0.83509
857.832	0.90184	0.88571	0.67493	0.83829
858.567	0.90459	0.88838	0.67568	0.83837
859.303	0.903	0.88583	0.6767	0.84092
860.038	0.90608	0.88799	0.67826	0.83973
860.773	0.903	0.88559	0.681	0.84349
861.509	0.90717	0.88863	0.68089	0.84364
862.244	0.90121	0.88668	0.68261	0.84557
862.979	0.90693	0.88799	0.68368	0.84584
863.714	0.90361	0.88539	0.68529	0.848
864.449	0.90764	0.88844	0.68762	0.84839
865.184	0.90359	0.88781	0.68814	0.84903
865.918	0.90808	0.88948	0.68946	0.85036
866.653	0.90353	0.88792	0.69072	0.85124
867.388	0.90874	0.89007	0.69213	0.85166
868.122	0.90561	0.88687	0.69347	0.85327
868.857	0.90805	0.8907	0.6943	0.85382
869.591	0.90377	0.88775	0.69518	0.85484
870.325	0.90965	0.89084	0.69615	0.85632
871.059	0.90426	0.88892	0.69766	0.85751
871.794	0.90988	0.89121	0.69836	0.85797
872.528	0.90453	0.88861	0.69982	0.85987
873.262	0.91056	0.89174	0.70096	0.85988
873.995	0.90376	0.88835	0.70323	0.85983
874.729	0.91055	0.89069	0.7029	0.86239
875.463	0.90573	0.88935	0.70398	0.86295
876.197	0.91021	0.88995	0.70518	0.86439
876.93	0.90529	0.889	0.70729	0.8652
877.664	0.91101	0.89161	0.7069	0.86611
878.397	0.90689	0.88921	0.70833	0.86621
879.13	0.91106	0.89163	0.71	0.86691
879.864	0.90668	0.88893	0.71034	0.86769
880.597	0.91085	0.89279	0.71166	0.8698
881.33	0.90702	0.88941	0.71279	0.86968
882.063	0.91274	0.89144	0.71441	0.87073
882.796	0.90821	0.891	0.71454	0.87238
883.529	0.91125	0.89342	0.71527	0.87227
884.261	0.90808	0.88991	0.71592	0.87333
884.994	0.91176	0.89199	0.71672	0.87368
885.727	0.90893	0.89062	0.71872	0.87423
886.459	0.91162	0.89187	0.71956	0.87663
887.192	0.90984	0.89261	0.72001	0.87759
887.924	0.91041	0.89184	0.72119	0.87702
888.656	0.91042	0.89238	0.72218	0.87684
889.388	0.91174	0.89274	0.72237	0.87926
890.121	0.91133	0.89379	0.72419	0.87801
890.853	0.90949	0.89173	0.72388	0.88009
891.584	0.91298	0.8938	0.72553	0.88058
892.316	0.90951	0.89235	0.72646	0.88185
893.048	0.91394	0.89519	0.72755	0.88198
893.78	0.90953	0.89187	0.72712	0.8818
894.511	0.91493	0.89526	0.72848	0.88311
895.243	0.90943	0.89269	0.72971	0.88364
895.974	0.91421	0.89487	0.7298	0.88553
896.706	0.90999	0.89283	0.73083	0.8844
897.437	0.91484	0.89468	0.7311	0.88686
898.168	0.909	0.8929	0.733	0.88659
898.9	0.91504	0.89592	0.73352	0.88757
899.631	0.91023	0.8926	0.73526	0.8893
900.362	0.91348	0.89526	0.7346	0.88902
901.092	0.91331	0.89405	0.73584	0.89097
901.823	0.91197	0.89404	0.73707	0.89
902.554	0.91445	0.89582	0.73736	0.89047
903.285	0.91278	0.8939	0.73827	0.89178
904.015	0.91618	0.89658	0.73918	0.89221
904.746	0.91109	0.89238	0.73994	0.89125
905.476	0.91478	0.89703	0.74089	0.89371
906.206	0.90955	0.89301	0.74068	0.89411
906.937	0.91601	0.89577	0.74196	0.89526
907.667	0.91192	0.89401	0.74162	0.89518
908.397	0.9151	0.89548	0.74225	0.89578
909.127	0.91074	0.89443	0.74328	0.89605
909.857	0.91469	0.89536	0.7448	0.89572
910.587	0.9143	0.89551	0.74439	0.89681
911.316	0.91357	0.89401	0.74581	0.89794
912.046	0.91571	0.89543	0.74581	0.8981
912.776	0.91263	0.89484	0.7462	0.89912
913.505	0.9171	0.89625	0.74699	0.89967
914.235	0.91251	0.89568	0.74775	0.89989
914.964	0.91718	0.89794	0.74887	0.90068
915.693	0.91199	0.89554	0.74852	0.90023
916.422	0.91747	0.89704	0.7497	0.90195
917.151	0.91372	0.89652	0.75079	0.90176
917.88	0.91462	0.89594	0.75174	0.90167
918.609	0.91541	0.89708	0.75198	0.90375
919.338	0.91496	0.89574	0.75214	0.90308
920.067	0.91729	0.89832	0.75321	0.90298
920.796	0.91239	0.89326	0.75353	0.90392
921.524	0.9179	0.89899	0.75557	0.90524
922.253	0.91291	0.89633	0.75424	0.90455
922.981	0.91814	0.89744	0.75508	0.90636
923.71	0.91423	0.8958	0.7566	0.90563
924.438	0.91631	0.89591	0.75591	0.90725
925.166	0.91653	0.89749	0.75701	0.90804
925.894	0.91434	0.89753	0.75912	0.90749
926.622	0.91828	0.89848	0.75821	0.90791
927.35	0.91343	0.89657	0.75974	0.90752
928.078	0.9191	0.89877	0.75946	0.9106
928.806	0.91428	0.89734	0.76029	0.91025
929.534	0.91735	0.89742	0.76064	0.90875
930.261	0.91635	0.89844	0.76108	0.91042
930.989	0.9155	0.89602	0.76217	0.90948
931.716	0.91826	0.89932	0.76194	0.91165
932.444	0.91416	0.89794	0.76404	0.91135
933.171	0.92059	0.8999	0.76326	0.91181
933.898	0.91538	0.8974	0.76357	0.91251
934.625	0.91872	0.89786	0.76433	0.91309
935.352	0.91708	0.89836	0.76451	0.91347
936.079	0.91696	0.89888	0.76659	0.91306
936.806	0.91837	0.89964	0.76622	0.9145
937.533	0.91398	0.89796	0.76667	0.91342
938.26	0.91995	0.89938	0.7661	0.91466
938.986	0.91612	0.89771	0.76711	0.91495
939.713	0.91959	0.89778	0.76842	0.91462
940.439	0.91679	0.89959	0.7687	0.91553
941.166	0.91753	0.89801	0.76817	0.91629
941.892	0.92016	0.89964	0.76862	0.91598
942.618	0.9156	0.89705	0.76912	0.91655
943.344	0.92029	0.89941	0.77167	0.91784
944.07	0.91485	0.89843	0.77028	0.91764
944.796	0.91853	0.89953	0.7706	0.91877
945.522	0.91796	0.901	0.7711	0.91754
946.248	0.91644	0.89841	0.77365	0.91756
946.974	0.91967	0.90077	0.77263	0.91776
947.699	0.91584	0.89851	0.77335	0.91842
948.425	0.92105	0.90012	0.77332	0.91992
949.15	0.91805	0.89949	0.77382	0.91852
949.876	0.91828	0.89949	0.77386	0.92011
950.601	0.92008	0.90063	0.77579	0.91916
951.326	0.91576	0.89906	0.77593	0.92045
952.051	0.92302	0.90111	0.77453	0.9211
952.776	0.91714	0.90027	0.77577	0.92139
953.501	0.91875	0.89866	0.77663	0.922
954.226	0.91953	0.89999	0.77649	0.92095
954.951	0.91639	0.89844	0.77806	0.92196
955.676	0.92012	0.9021	0.77771	0.92271
956.4	0.91756	0.89966	0.77738	0.92274
957.125	0.92057	0.90084	0.77813	0.92225
957.849	0.91915	0.90104	0.77823	0.92427
958.574	0.91742	0.90026	0.78062	0.92279
959.298	0.92212	0.90192	0.77917	0.9236
960.022	0.91598	0.89909	0.78005	0.92363
960.747	0.92107	0.90018	0.78081	0.92503
961.471	0.91836	0.90062	0.78091	0.924
962.195	0.91893	0.89986	0.78062	0.92364
962.918	0.92105	0.90311	0.7816	0.92439
963.642	0.91586	0.90005	0.7815	0.92586
964.366	0.92186	0.9015	0.78276	0.92406
965.09	0.91883	0.89995	0.78156	0.92795
965.813	0.91943	0.89934	0.78325	0.92479
966.537	0.92013	0.90326	0.78458	0.92596
967.26	0.91607	0.90038	0.78358	0.9257
967.983	0.92153	0.90269	0.784	0.92536
968.706	0.91919	0.90228	0.78358	0.92596
969.43	0.91877	0.90035	0.78467	0.92654
970.153	0.92168	0.90402	0.78573	0.92572
970.876	0.91775	0.89964	0.78536	0.92765
971.598	0.9227	0.90244	0.78725	0.92682
972.321	0.91874	0.90283	0.78647	0.92728
973.044	0.91894	0.90048	0.78639	0.92825
973.767	0.92195	0.90252	0.78701	0.92534
974.489	0.91845	0.90049	0.78752	0.92863
975.212	0.92128	0.90271	0.78724	0.92727
975.934	0.9214	0.90239	0.78859	0.9288
976.656	0.91769	0.89856	0.78738	0.92732
977.378	0.92218	0.903	0.7892	0.92937
978.101	0.91836	0.90155	0.78955	0.92887
978.823	0.92171	0.90213	0.78975	0.92962
979.545	0.92105	0.90262	0.79078	0.92863
980.266	0.91783	0.90051	0.78903	0.92874
980.988	0.92267	0.90213	0.7903	0.92964
981.71	0.91816	0.9007	0.7909	0.92848
982.432	0.91986	0.89985	0.79043	0.93119
983.153	0.92206	0.90187	0.79118	0.9291
983.875	0.917	0.89944	0.79228	0.93026
984.596	0.92192	0.90268	0.79161	0.92958
985.317	0.91892	0.90199	0.7917	0.93004
986.038	0.91983	0.90116	0.79113	0.93042
986.759	0.92221	0.90203	0.79157	0.93088
987.481	0.91833	0.90047	0.79393	0.92912
988.201	0.92243	0.90126	0.79386	0.93016
988.922	0.92046	0.90244	0.79356	0.93174
989.643	0.91938	0.8998	0.7938	0.93209
990.364	0.92328	0.90261	0.79372	0.93084
991.084	0.91987	0.90257	0.79465	0.93135
991.805	0.92117	0.90258	0.79483	0.93077
992.525	0.92395	0.90416	0.79442	0.92992
993.246	0.9184	0.9013	0.79522	0.93169
993.966	0.92122	0.90066	0.79627	0.93351
994.686	0.92108	0.90236	0.79559	0.93166
995.406	0.91969	0.9021	0.797	0.93281
996.126	0.92334	0.9033	0.79633	0.93253
996.846	0.91871	0.9041	0.7977	0.93207
997.566	0.92135	0.90109	0.79798	0.93183
998.286	0.92264	0.90345	0.79817	0.93324
999.005	0.91895	0.90064	0.79789	0.93211
999.725	0.92211	0.90285	0.79887	0.93159
1000.44	0.922	0.90334	0.79824	0.93178
1001.16	0.91796	0.90148	0.798	0.93404
1001.88	0.92234	0.9028	0.79964	0.93139
1002.6	0.92071	0.90444	0.79936	0.93358
1003.32	0.91825	0.89996	0.80087	0.93346
1004.04	0.92188	0.90403	0.79919	0.93215
1004.76	0.91878	0.90324	0.79992	0.93293
1005.48	0.92024	0.90216	0.79995	0.93437
1006.2	0.92276	0.90456	0.8006	0.93275
1006.92	0.91882	0.90167	0.79985	0.933
1007.63	0.92271	0.90361	0.80163	0.93375
1008.35	0.91979	0.90232	0.8014	0.93326
1009.07	0.91971	0.90155	0.8006	0.93113
1009.79	0.92365	0.90407	0.80174	0.9332
1010.51	0.91914	0.90285	0.80279	0.93308
1011.23	0.92028	0.9012	0.80177	0.93369
1011.94	0.92194	0.90356	0.80236	0.93313
1012.66	0.91859	0.90111	0.80173	0.93393
1013.38	0.92232	0.90304	0.80262	0.9353
1014.1	0.92295	0.90474	0.80333	0.93216
1014.82	0.91788	0.90233	0.80242	0.93304
1015.53	0.92183	0.90258	0.80248	0.93406
1016.25	0.92193	0.90367	0.80497	0.93154
1016.97	0.91907	0.89975	0.80218	0.93493
1017.69	0.92073	0.90223	0.8035	0.9334
1018.4	0.92297	0.90336	0.80437	0.93351
1019.12	0.91933	0.90065	0.80471	0.93332
1019.84	0.92254	0.90368	0.80639	0.93416
1020.56	0.91799	0.90412	0.80541	0.93457
1021.27	0.92047	0.90214	0.80549	0.9338
1021.99	0.92195	0.90354	0.80473	0.93302
1022.71	0.9181	0.90286	0.806	0.93277
1023.42	0.9191	0.90186	0.80663	0.9323
1024.14	0.9209	0.90429	0.8054	0.93373
1024.86	0.91734	0.90053	0.80594	0.93495
1025.57	0.92022	0.90228	0.80456	0.93332
1026.29	0.9206	0.90263	0.80716	0.93319
1027.01	0.917	0.90315	0.80659	0.93359
1027.72	0.92093	0.90394	0.80716	0.93122
1028.44	0.92059	0.90504	0.80732	0.93232
1029.15	0.91701	0.90245	0.80617	0.93099
1029.87	0.92304	0.90547	0.80563	0.9331
1030.59	0.91805	0.90351	0.80632	0.93174
1031.3	0.91837	0.90396	0.8082	0.92988
1032.02	0.92149	0.90486	0.80895	0.93111
1032.73	0.91953	0.90392	0.80747	0.93231
1033.45	0.91816	0.90251	0.80733	0.93163
1034.16	0.92075	0.90224	0.80629	0.93308
1034.88	0.91926	0.90238	0.80681	0.93432
1035.6	0.91837	0.90265	0.80704	0.92934
1036.31	0.92127	0.90506	0.80851	0.93109
1037.03	0.9183	0.90341	0.80726	0.9306
1037.74	0.91825	0.90058	0.8069	0.9314
1038.46	0.92062	0.9051	0.8079	0.93166
1039.17	0.91784	0.90321	0.80861	0.93278
1039.89	0.91721	0.90276	0.80676	0.92788
1040.6	0.92093	0.90497	0.80736	0.93039
1041.31	0.91563	0.90244	0.80704	0.92937
1042.03	0.92073	0.90387	0.80723	0.92964
1042.74	0.91927	0.90435	0.80693	0.92796
1043.46	0.91692	0.90073	0.8073	0.93161
1044.17	0.9186	0.90247	0.80468	0.92885
1044.89	0.92049	0.90396	0.80806	0.93103
1045.6	0.91494	0.90127	0.80831	0.92836
1046.31	0.91627	0.90192	0.80833	0.9298
1047.03	0.92077	0.9061	0.80842	0.92738
1047.74	0.9141	0.90223	0.80891	0.92857
1048.46	0.91624	0.90177	0.8062	0.93016
1049.17	0.91744	0.90335	0.80772	0.92732
1049.88	0.91447	0.90303	0.80619	0.92567
1050.6	0.9165	0.90068	0.8095	0.92861
1051.31	0.91734	0.90504	0.80844	0.92793
1052.02	0.91428	0.90322	0.8071	0.92677
1052.74	0.9163	0.90094	0.80442	0.92788
1053.45	0.91582	0.90156	0.80651	0.92602
1054.16	0.91641	0.90152	0.80873	0.9269
1054.88	0.91732	0.90031	0.80517	0.92669
1055.59	0.91841	0.90443	0.80476	0.92605
1056.3	0.91492	0.90315	0.80595	0.92492
1057.01	0.9151	0.9014	0.80597	0.92549
1057.73	0.91792	0.90139	0.80646	0.92373
1058.44	0.91477	0.90266	0.80325	0.92147
1059.15	0.91295	0.90105	0.80591	0.92555
1059.86	0.91219	0.90351	0.80322	0.92303
1060.58	0.91036	0.90247	0.80513	0.92352
1061.29	0.91247	0.89989	0.80653	0.92093
1062	0.91625	0.90099	0.80447	0.92274
1062.71	0.91158	0.89935	0.80375	0.92429
1063.42	0.91071	0.89974	0.80393	0.91934
1064.14	0.91419	0.89961	0.80135	0.92172
1064.85	0.91276	0.90164	0.80383	0.91847
1065.56	0.9083	0.90083	0.80584	0.92213
1066.27	0.9159	0.90022	0.8031	0.92324
1066.98	0.91008	0.89864	0.80476	0.91999
1067.69	0.91132	0.90061	0.80205	0.92188
1068.4	0.91319	0.9018	0.80041	0.91993
1069.12	0.90925	0.89953	0.80093	0.91455
1069.83	0.90828	0.9	0.80201	0.9163
1070.54	0.91408	0.89565	0.80261	0.9193
1071.25	0.90985	0.90075	0.80051	0.9147
1071.96	0.90885	0.90176	0.79958	0.91676
1072.67	0.90875	0.89821	0.79997	0.91795
1073.38	0.91057	0.90054	0.80132	0.917
1074.09	0.90809	0.89607	0.80073	0.9123
1074.8	0.90908	0.89817	0.79883	0.91553
1075.51	0.91135	0.9003	0.79966	0.911
1076.22	0.90708	0.89836	0.79773	0.91462
1076.93	0.90762	0.89994	0.79876	0.91403
1077.64	0.90946	0.89816	0.79824	0.9093
1078.35	0.90785	0.89943	0.79888	0.91059
1079.06	0.90495	0.89691	0.79566	0.90841
1079.77	0.91065	0.8976	0.79845	0.90927
1080.48	0.90956	0.89969	0.79624	0.91384
1081.19	0.90838	0.89471	0.79606	0.90704
1081.9	0.9058	0.90026	0.79468	0.90567
1082.61	0.9051	0.89731	0.7934	0.90608
1083.32	0.90148	0.8968	0.79196	0.90746
1084.03	0.90531	0.89633	0.79461	0.90091
1084.74	0.90388	0.90188	0.79143	0.89959
1085.45	0.90289	0.89207	0.79181	0.90386
1086.16	0.90075	0.89499	0.7902	0.90323
1086.87	0.90455	0.89991	0.78692	0.90033
1087.58	0.89675	0.89106	0.78949	0.89642
1088.29	0.90028	0.89057	0.7875	0.89583
1088.99	0.90355	0.89456	0.78424	0.8965
1089.7	0.89947	0.89707	0.78552	0.89541
1090.41	0.895	0.89307	0.78356	0.89247
1091.12	0.89717	0.89466	0.78179	0.8897
1091.83	0.89536	0.89449	0.78178	0.89117
1092.54	0.89375	0.89188	0.77771	0.88696
1093.24	0.89367	0.8886	0.77917	0.88969
1093.95	0.89041	0.89365	0.77608	0.88762
1094.66	0.8884	0.89289	0.77275	0.88136
1095.37	0.88932	0.89027	0.77637	0.8815
1096.08	0.89234	0.89159	0.77039	0.8824
1096.78	0.88295	0.88653	0.77113	0.88166
1097.49	0.88469	0.88961	0.76893	0.88169
1098.2	0.88977	0.88733	0.76651	0.87894
1098.91	0.88395	0.88938	0.76435	0.87833
1099.61	0.87945	0.88703	0.76486	0.87286
1100.32	0.88254	0.88653	0.75976	0.87423
1101.03	0.87566	0.88424	0.76169	0.86939
1101.74	0.87063	0.88397	0.7617	0.86908
1102.44	0.8703	0.88526	0.75117	0.85872
1103.15	0.87247	0.88008	0.74979	0.86288
1103.86	0.86458	0.88283	0.74851	0.85305
1104.56	0.86471	0.88225	0.74722	0.84981
1105.27	0.86548	0.88061	0.74284	0.84809
1105.98	0.8561	0.87834	0.73823	0.84259
1106.68	0.85652	0.87684	0.73759	0.84004
1107.39	0.85893	0.87224	0.72662	0.84135
1108.1	0.85292	0.87388	0.73131	0.8328
1108.8	0.84238	0.87212	0.72509	0.83601
1109.51	0.84236	0.8716	0.72648	0.82683
1110.21	0.84103	0.86988	0.71351	0.82603
1110.92	0.83542	0.86798	0.71028	0.82029
1111.63	0.83399	0.86457	0.70787	0.81682
1112.33	0.8328	0.86532	0.70299	0.81737
1113.04	0.82114	0.85827	0.70008	0.81138
1113.74	0.81984	0.85312	0.69589	0.80831
1114.45	0.81933	0.85142	0.68837	0.80313
1115.15	0.81973	0.85305	0.68127	0.79162
1115.86	0.80928	0.84379	0.67715	0.79393
1116.57	0.80527	0.84621	0.67288	0.77846
1117.27	0.80083	0.84491	0.66912	0.7824
1117.98	0.79467	0.83297	0.65852	0.78001
1118.68	0.78942	0.84347	0.6538	0.77492
1119.39	0.7914	0.83606	0.64944	0.76631
1120.09	0.78464	0.83503	0.64366	0.76257
1120.8	0.78184	0.82561	0.63578	0.75557
1121.5	0.77865	0.82847	0.62843	0.75462
1122.2	0.77294	0.82132	0.62337	0.74893
