# Supplementary material for: Chiral plasmonic superlattices from template-assisted assembly of achiral nanoparticles
Source: Nat Commun. 2025 Feb 16;16:1687. doi: 10.1038/s41467-025-56999-0 (PMC11830766; doi:10.1038/s41467-025-56999-0)
Supplement: Supplementary file 3 — Source Data [file 41467_2025_56999_MOESM3_ESM.zip › source data/Suppl.Fig/Suppl. Fig. 26 IM samples/Au gfactor.xlsx]

## Sheet: Sheet1
	54nm Au spheres	54nm with IM oil	27nm Au spheres	27nm with IM oil
351.607	0.15629	0.02424	-0.11255	-0.10448
352.39	-0.01795	0.0873	0.1443	-0.01231
353.172	0.12505	-0.000780626	-0.06649	-0.04371
353.954	0.10247	0.05386	-0.06474	0.10977
354.737	0.03519	0.0531	-0.13896	0.03439
355.519	-0.0561	0.025	-0.11309	0.0302
356.301	-0.09524	0.08526	-0.01026	-0.04296
357.083	-0.01894	-0.0034	-0.03784	-0.0859
357.865	-0.02206	0.05092	0.13098	-0.14674
358.647	-0.05172	0.0647	0.14686	-0.11743
359.429	0.00847	-0.02187	-0.02861	-0.06902
360.211	-0.01581	0.0102	-0.06546	0.05798
360.993	0.03198	0.02521	-0.13348	0.16144
361.775	0.06545	-0.01365	0.000131148	0.00786
362.557	-0.01292	0.00687	-0.00903	0.05723
363.338	-0.06053	-0.01717	-0.06745	0.08468
364.12	0.00727	0.0754	0.0646	-0.12722
364.902	0.00285	0.02802	-0.16226	0.03206
365.683	-0.00604	-0.01266	-0.02722	-0.23854
366.464	-0.07113	0.02266	-0.10359	0.0749
367.246	-0.01442	-0.0125	-0.0945	0.12512
368.027	-0.0027	-0.01702	0.03864	-0.07568
368.808	-0.01604	0.02357	0.06063	-0.08348
369.589	0.02517	0.06677	-0.04001	-0.07881
370.371	0.04856	0.06558	-0.03376	0.08498
371.152	-0.03765	-0.00518	-0.1301	7.25407e-05
371.933	0.00333	-0.01924	-0.02131	0.02258
372.713	0.018	0.00317	0.00158	-0.03266
373.494	0.05482	-0.01261	0.00705	-0.04245
374.275	-0.0216	-0.01162	0.01677	-0.03152
375.056	0.0509	0.01853	-0.01574	-0.01961
375.837	0.05561	0.01766	0.10579	-0.01283
376.617	0.04113	0.02466	0.01712	0.01901
377.398	0.05302	0.02667	-0.06653	0.04686
378.178	-0.00347	0.00956	-0.09545	-0.0228
378.959	0.0168	0.06934	0.01681	0.03159
379.739	0.02399	0.02164	-0.01008	-0.00437
380.519	0.00307	0.04628	0.05455	0.04668
381.299	0.01411	0.03889	-0.03002	0.03625
382.08	-0.01637	0.017	-0.00474	0.00252
382.86	-0.00386	-0.01279	0.03738	-0.05459
383.64	-0.00207	0.03865	-0.04614	-0.01614
384.42	-0.02311	0.01305	-0.01563	0.06638
385.2	0.01142	0.00362	-0.00411	0.01527
385.98	0.02985	0.00208	-0.02106	0.00712
386.759	0.00361	0.0308	-0.01429	0.00463
387.539	0.02899	0.04417	-0.00489	-0.01259
388.319	0.06342	-0.00255	0.01196	0.04728
389.098	0.03045	0.00155	-0.00452	-0.01369
389.878	0.01643	0.00568	-0.00766	0.00374
390.657	0.00915	0.03052	0.04737	-0.01361
391.437	-0.00733	0.00549	0.01264	-0.00162
392.216	0.02585	0.02648	-0.02817	-0.02944
392.995	0.0012	0.00733	-0.00739	-0.03004
393.775	0.00229	0.01242	-0.04104	-0.00649
394.554	0.0205	0.0257	-0.04496	0.00756
395.333	0.01146	0.05831	-0.0086	0.03356
396.112	0.01866	0.01641	0.000928615	0.02248
396.891	0.00508	0.03303	-0.00889	0.04664
397.67	0.01024	0.01189	-0.00802	-0.01668
398.449	0.0204	0.02429	0.03602	0.01689
399.228	0.04113	0.02152	-0.00891	0.00046082
400.006	0.02756	0.0418	-0.00456	0.02651
400.785	0.00169	0.01946	0.04028	-0.00363
401.564	0.02682	0.02928	-0.01335	-0.01027
402.342	0.03014	0.02053	-0.01084	-0.000509895
403.121	0.01703	0.01601	0.000433274	-0.00702
403.899	0.00861	0.04757	0.00433	0.00606
404.677	0.03185	0.02313	-0.00428	-0.01714
405.456	0.00216	0.01851	-0.01852	-0.01639
406.234	-0.00081007	0.00594	-0.0214	0.01907
407.012	0.01164	0.03292	-0.00834	0.02005
407.79	0.03009	0.02875	0.0171	0.01454
408.568	0.01647	0.02857	0.00597	0.007
409.346	0.00434	0.03026	-0.00386	0.000169513
410.124	0.0211	0.02178	-0.00155	-0.00123
410.902	0.03259	0.000795567	0.000661236	0.01526
411.68	0.01331	0.03076	0.00227	-0.00878
412.457	0.02753	0.01603	-0.00206	0.02526
413.235	0.01684	0.03942	0.01344	0.00726
414.013	0.02964	0.0325	-0.00302	-0.01297
414.79	0.01843	0.02047	0.00174	0.000957472
415.568	0.01524	0.01914	-0.02267	-0.00442
416.345	0.0218	0.01427	-0.00271	-0.00309
417.122	0.03815	0.02685	0.00686	-0.01051
417.9	0.02291	0.0218	-0.01447	0.00282
418.677	0.01493	0.0046	0.000121802	0.01207
419.454	0.0236	0.01422	0.00224	0.0121
420.231	0.02946	0.00866	0.000384366	0.00286
421.008	0.02434	0.01162	-0.00204	-0.01327
421.785	0.00738	0.01907	0.01086	0.00284
422.562	0.03047	0.03165	-0.00597	0.0073
423.339	0.01123	0.01768	-0.00634	0.00463
424.116	0.02377	0.01372	-0.0058	0.00357
424.892	0.01538	0.0158	-0.01457	0.01663
425.669	0.02677	0.01334	-0.0172	-0.0111
426.445	0.02243	0.01346	-0.00437	0.00231
427.222	0.0155	0.0142	0.00712	-0.00173
427.998	0.01864	0.01618	-0.00391	0.0088
428.775	0.01869	0.01701	0.00579	0.0016
429.551	0.01368	0.02007	-0.00067259	0.00541
430.327	0.01509	0.02507	-0.0113	0.00299
431.104	0.01108	0.01145	-0.000782016	-0.0049
431.88	0.00907	0.01797	-0.01398	-0.01157
432.656	0.02606	0.01169	-0.0018	-0.02373
433.432	0.01798	0.01457	-0.0021	-0.00353
434.208	0.02948	0.01778	0.00641	-0.0085
434.983	0.02807	0.01509	7.62643e-05	-0.00528
435.759	0.01605	0.00314	-0.0019	0.01498
436.535	0.01314	0.00653	0.00585	0.01144
437.311	0.01878	0.01487	0.00893	0.00641
438.086	0.01406	0.00622	0.01436	-0.00605
438.862	0.00807	0.00956	-0.00749	0.0022
439.637	0.01734	0.00613	0.00672	0.00555
440.413	0.01527	0.00702	-0.00435	-0.0177
441.188	0.01211	0.01098	0.00414	0.00497
441.963	0.01706	0.00479	0.00219	0.00497
442.739	0.02006	0.0094	-0.00052961	0.01493
443.514	0.00958	0.0218	-0.00418	-0.00822
444.289	0.02656	0.01084	0.000819545	-0.00406
445.064	0.01888	0.00867	-0.00386	-0.00443
445.839	0.02122	0.00872	0.000558075	3.11795e-05
446.614	0.01053	0.00169	-0.00838	-0.00104
447.389	0.01167	0.00869	0.01024	-0.000457377
448.163	0.01444	0.01639	-0.00194	0.00179
448.938	0.0118	0.00873	-0.01136	0.0064
449.713	0.0062	0.00824	0.000924686	0.000557263
450.487	0.01471	0.01401	-0.01067	0.00996
451.262	0.00978	0.00544	-0.00676	0.00362
452.036	0.01425	0.00705	-0.00232	-0.00143
452.811	0.01336	0.01027	-0.0108	0.00571
453.585	0.01202	0.01135	-0.00116	0.01274
454.359	0.02044	0.00884	-0.00496	0.00136
455.133	0.0089	0.00529	-0.00386	-0.00113
455.907	0.01176	0.0091	-0.000680091	-0.00155
456.682	0.01523	0.00785	-0.000996312	-0.00963
457.456	0.01105	0.00352	0.00737	0.00523
458.229	0.01088	0.00955	-0.00898	-0.00448
459.003	0.01533	0.00991	0.00014368	0.00553
459.777	0.01176	0.01109	0.00076341	-0.01003
460.551	0.01015	0.01111	-0.00403	0.01652
461.325	0.00637	0.01376	0.000634925	0.00142
462.098	0.01008	0.00958	-0.00404	-0.0014
462.872	0.00544	0.01002	0.00115	-0.00834
463.645	0.01746	0.01017	0.00139	0.00184
464.419	0.00443	0.0053	-0.002	-0.01032
465.192	0.0107	0.00303	-0.000810781	4.97289e-05
465.965	0.01031	0.01149	0.0069	0.00449
466.738	0.00807	0.0099	0.00196	-0.00351
467.512	0.01076	0.00716	-0.00558	0.00773
468.285	0.00916	0.000871726	0.0032	0.00237
469.058	0.00855	0.00641	0.00215	0.00132
469.831	0.01305	0.00206	0.00615	0.00357
470.603	0.01473	0.01015	-0.00254	0.00622
471.376	0.00591	0.00979	-0.00369	0.00614
472.149	0.01226	0.00432	-0.00144	0.01112
472.922	0.0112	0.00854	-0.00175	-0.00339
473.694	0.0063	0.002	-0.000463851	-0.00252
474.467	0.01228	0.00536	0.00405	-0.00249
475.239	0.00831	0.00891	-0.00483	-0.00515
476.012	0.00791	0.00759	0.000277179	0.00225
476.784	0.00591	0.0035	-0.00559	-0.00016207
477.556	0.01178	0.00863	-0.000725459	0.01286
478.329	0.00811	0.00908	0.00413	0.00741
479.101	0.00832	0.00708	0.0014	0.00339
479.873	0.00192	0.00167	-4.92095e-05	0.00107
480.645	0.00724	0.00725	0.00115	0.01024
481.417	0.00747	0.00606	0.000366189	-0.00737
482.189	0.01211	0.01039	-0.000218399	-6.83788e-05
482.961	0.00202	0.00571	-9.16894e-05	0.01368
483.732	0.00715	0.00588	0.00118	0.00593
484.504	0.01332	0.000185508	0.00277	0.01453
485.276	0.00844	0.00784	-0.000843168	-0.000617409
486.047	0.01352	0.000415415	0.00165	-0.000219118
486.819	0.00897	0.00388	0.00796	0.00813
487.59	0.01035	0.00813	0.00265	0.00634
488.362	0.01164	0.00658	0.00758	0.0096
489.133	0.01485	-0.000308831	-0.00095736	0.00063407
489.904	0.00998	0.00384	-0.00118	0.00778
490.675	0.01196	0.00991	-0.00309	0.00363
491.446	0.01281	0.00547	0.0101	0.00551
492.217	0.00831	0.00283	0.00496	0.00212
492.988	0.01215	-0.00202	0.00226	0.00757
493.759	0.01052	0.00133	-0.00463	0.0117
494.53	0.01378	0.00789	0.00917	0.00209
495.301	0.00813	0.00215	-0.00126	0.00554
496.072	0.00999	0.0014	0.00418	0.000938107
496.842	0.01296	0.00501	0.00145	0.00882
497.613	0.01196	0.00292	0.01052	0.00199
498.383	0.01388	0.00121	0.00294	0.00298
499.154	0.01268	-0.000606469	-0.00111	-0.000130866
499.924	0.01314	-0.000304293	-0.00096176	0.00134
500.694	0.01198	0.00134	0.00516	-0.000396075
501.465	0.015	0.00222	0.00204	0.00956
502.235	0.0131	0.00325	0.00124	-0.0017
503.005	0.01221	0.00117	0.00658	0.00114
503.775	0.01356	0.000229794	0.00248	0.00931
504.545	0.01185	-0.00103	0.00671	0.00157
505.315	0.01165	0.00124	-0.00136	0.00164
506.085	0.01652	-0.000554475	0.00728	0.00297
506.854	0.01189	-0.000778646	0.000900761	0.00868
507.624	0.01426	-0.000432795	0.00205	0.00758
508.394	0.01217	-0.00307	0.00567	0.00738
509.163	0.01468	-0.00432	0.00393	0.00821
509.933	0.01279	-0.0031	0.00467	0.0043
510.702	0.01285	-0.00337	0.00612	0.00345
511.472	0.01094	-0.00288	0.01132	0.00678
512.241	0.01286	-0.00459	0.00429	0.00331
513.01	0.01377	-0.00498	0.00896	0.00551
513.779	0.01498	-0.00603	0.00765	0.00867
514.548	0.01642	-0.000873402	0.01123	0.01151
515.318	0.01735	-0.0081	0.00686	0.00647
516.087	0.01721	-0.00577	0.01032	0.00766
516.855	0.01531	-0.00608	0.01305	0.01198
517.624	0.0143	-0.00816	0.01088	0.00927
518.393	0.01996	-0.00735	0.00833	0.00947
519.162	0.01291	-0.00239	0.0081	0.00967
519.93	0.02124	-0.00355	0.01255	0.00946
520.699	0.01936	-0.00408	0.01068	0.01019
521.467	0.02166	-0.00695	0.0092	0.00446
522.236	0.01795	-0.00849	0.01019	0.0118
523.004	0.01836	-0.0061	0.01244	0.01043
523.772	0.01844	-0.00696	0.01258	0.00687
524.541	0.01648	-0.00653	0.01127	0.0098
525.309	0.02	-0.00694	0.00908	0.01122
526.077	0.01901	-0.00737	0.01399	0.00715
526.845	0.01964	-0.00818	0.01408	0.00985
527.613	0.02248	-0.00209	0.01394	0.00912
528.381	0.0195	-0.00754	0.01621	0.01065
529.149	0.01911	-0.00752	0.02131	0.00797
529.916	0.02033	-0.0024	0.02028	0.00947
530.684	0.01861	-0.00808	0.01678	0.01056
531.452	0.02251	-0.00894	0.01649	0.00988
532.219	0.01915	-0.0054	0.02114	0.00967
532.987	0.02411	-0.00742	0.01585	0.00861
533.754	0.02388	-0.00884	0.01822	0.01033
534.522	0.02341	-0.00788	0.02191	0.00906
535.289	0.02173	-0.00591	0.02013	0.00968
536.056	0.02509	-0.00637	0.02313	0.00723
536.823	0.02461	-0.0059	0.01981	0.00778
537.59	0.02831	-0.00384	0.02271	0.00781
538.357	0.02687	-0.00398	0.02406	0.00439
539.124	0.02711	-0.00281	0.02453	0.00943
539.891	0.02522	-0.0024	0.02119	0.00478
540.658	0.02672	-0.00262	0.02375	0.00506
541.425	0.02873	-0.00289	0.02351	0.00378
542.191	0.02807	0.000495135	0.02595	-2.53741e-05
542.958	0.02926	-0.0027	0.0293	-0.000132248
543.724	0.03361	0.00281	0.02893	-0.00217
544.491	0.0302	0.00212	0.02875	-0.000891216
545.257	0.03132	0.00426	0.02862	-0.00245
546.024	0.03356	0.00269	0.02814	-0.00369
546.79	0.03516	0.000163128	0.03352	-0.00943
547.556	0.03508	0.00254	0.03349	-0.00982
548.322	0.03371	0.00524	0.03263	-0.01215
549.088	0.03492	0.00429	0.03139	-0.01475
549.854	0.03824	0.00573	0.03244	-0.01556
550.62	0.03807	0.00688	0.03547	-0.02122
551.386	0.0365	0.00586	0.03298	-0.02236
552.152	0.03885	0.00839	0.0354	-0.02622
552.918	0.03977	0.00963	0.03396	-0.02635
553.683	0.04057	0.01067	0.03585	-0.02999
554.449	0.04351	0.01026	0.03206	-0.03204
555.214	0.04329	0.00975	0.03429	-0.03193
555.98	0.0454	0.01097	0.03444	-0.0355
556.745	0.04636	0.01089	0.03311	-0.03605
557.51	0.04638	0.01122	0.03458	-0.03999
558.276	0.04302	0.01254	0.02997	-0.0414
559.041	0.04574	0.01327	0.03256	-0.04171
559.806	0.04649	0.0126	0.02937	-0.04473
560.571	0.04699	0.01248	0.02799	-0.04484
561.336	0.04904	0.01175	0.03259	-0.04687
562.101	0.05029	0.01444	0.02769	-0.04558
562.866	0.04869	0.01001	0.02864	-0.04635
563.63	0.05036	0.01283	0.02709	-0.04496
564.395	0.05317	0.01375	0.02309	-0.04597
565.16	0.05243	0.01271	0.02429	-0.04506
565.924	0.05594	0.01263	0.0202	-0.04358
566.689	0.05512	0.01353	0.02088	-0.04145
567.453	0.05715	0.01258	0.01872	-0.04077
568.217	0.05753	0.01225	0.01928	-0.03694
568.982	0.05656	0.01089	0.01707	-0.0359
569.746	0.05895	0.01118	0.01666	-0.03033
570.51	0.05854	0.0098	0.01222	-0.02778
571.274	0.06034	0.00892	0.01322	-0.02462
572.038	0.06032	0.00925	0.01017	-0.02208
572.802	0.06215	0.00786	0.01015	-0.0199
573.566	0.06079	0.00545	0.00591	-0.016
574.33	0.06055	0.00313	0.00335	-0.00975
575.093	0.06369	0.00278	0.00296	-0.00732
575.857	0.06232	0.00283	0.000188004	-0.00239
576.621	0.06346	0.000852024	0.00186	0.0015
577.384	0.06443	0.000374248	-0.00113	0.00421
578.147	0.0645	-0.000770445	-0.00477	0.00906
578.911	0.06549	-0.00299	-0.00862	0.01484
579.674	0.06585	-0.00579	-0.00842	0.01702
580.437	0.06627	-0.00614	-0.01025	0.0175
581.201	0.0666	-0.01012	-0.01064	0.02476
581.964	0.06708	-0.01178	-0.01106	0.02827
582.727	0.06568	-0.01383	-0.01136	0.02912
583.49	0.06442	-0.01343	-0.01464	0.03372
584.252	0.06692	-0.01504	-0.01555	0.03508
585.015	0.06473	-0.01881	-0.01703	0.04061
585.778	0.06487	-0.01928	-0.02097	0.03993
586.541	0.06601	-0.02172	-0.0226	0.04432
587.303	0.0642	-0.02214	-0.02021	0.0478
588.066	0.06582	-0.0255	-0.02285	0.04864
588.828	0.06432	-0.02728	-0.02641	0.05098
589.591	0.0647	-0.03067	-0.02388	0.05314
590.353	0.06306	-0.03083	-0.02675	0.05291
591.115	0.06283	-0.0353	-0.02377	0.0561
591.877	0.06411	-0.0361	-0.02784	0.05495
592.64	0.0616	-0.0372	-0.03098	0.05772
593.402	0.06244	-0.03872	-0.02974	0.05778
594.164	0.06176	-0.04065	-0.03353	0.05806
594.926	0.05898	-0.04284	-0.03107	0.05905
595.687	0.0582	-0.04406	-0.03494	0.06021
596.449	0.05749	-0.04407	-0.03575	0.06024
597.211	0.05693	-0.04563	-0.03298	0.05793
597.972	0.05806	-0.04854	-0.03528	0.06124
598.734	0.05377	-0.04957	-0.0378	0.05775
599.495	0.05513	-0.05	-0.03672	0.0587
600.257	0.05181	-0.05122	-0.03463	0.05799
601.018	0.05151	-0.053	-0.03796	0.05604
601.78	0.05289	-0.05394	-0.0385	0.05496
602.541	0.05002	-0.05671	-0.03906	0.0559
603.302	0.04944	-0.05602	-0.0416	0.05429
604.063	0.04793	-0.05695	-0.03897	0.05362
604.824	0.04649	-0.05654	-0.04037	0.05234
605.585	0.04473	-0.05806	-0.04047	0.0513
606.346	0.04465	-0.05825	-0.0383	0.05013
607.106	0.04248	-0.0583	-0.03981	0.04818
607.867	0.04257	-0.05829	-0.0409	0.04618
608.628	0.04094	-0.05768	-0.04049	0.04753
609.388	0.04065	-0.05739	-0.03601	0.04434
610.149	0.03931	-0.05755	-0.03962	0.04244
610.909	0.03497	-0.05641	-0.03812	0.04347
611.67	0.03575	-0.05314	-0.03735	0.04219
612.43	0.03389	-0.05289	-0.03707	0.04192
613.19	0.03326	-0.05235	-0.0362	0.03714
613.95	0.03056	-0.05005	-0.0347	0.03518
614.71	0.03104	-0.04709	-0.03272	0.03635
615.47	0.02961	-0.04474	-0.03241	0.03459
616.23	0.02941	-0.04174	-0.03009	0.03208
616.99	0.02725	-0.03886	-0.02945	0.0367
617.75	0.0269	-0.03583	-0.02909	0.03156
618.51	0.02582	-0.0331	-0.02726	0.03055
619.269	0.02305	-0.02761	-0.02601	0.03418
620.029	0.02036	-0.02504	-0.02411	0.03119
620.788	0.02281	-0.02059	-0.02233	0.02919
621.548	0.02046	-0.01503	-0.0201	0.02622
622.307	0.01894	-0.01066	-0.01608	0.02883
623.067	0.01724	-0.00442	-0.01547	0.02777
623.826	0.01741	-0.00112	-0.01092	0.02835
624.585	0.01549	0.0038	-0.0117	0.0248
625.344	0.01645	0.00918	-0.00786	0.02787
626.103	0.01399	0.01517	-0.00401	0.0259
626.862	0.01157	0.02078	-0.000794977	0.02692
627.621	0.01118	0.02574	0.000204021	0.02712
628.38	0.01024	0.0305	0.00233	0.0297
629.138	0.0092	0.03814	0.00644	0.0322
629.897	0.00892	0.04097	0.00872	0.03107
630.656	0.00667	0.04469	0.01173	0.03029
631.414	0.00543	0.04911	0.0152	0.02737
632.173	0.00553	0.05461	0.01626	0.02999
632.931	0.00338	0.05798	0.01912	0.03689
633.689	0.00102	0.06013	0.01951	0.0341
634.448	0.00101	0.06474	0.02208	0.03467
635.206	0.00145	0.06837	0.02421	0.03403
635.964	0.00061364	0.07363	0.02586	0.03357
636.722	-0.00189	0.07475	0.02826	0.03823
637.48	-0.00207	0.08031	0.02854	0.03483
638.238	-0.00198	0.08359	0.03008	0.04263
638.995	-0.00154	0.08727	0.03021	0.04076
639.753	-0.00356	0.08898	0.03087	0.03678
640.511	-0.00441	0.09151	0.03304	0.04073
641.268	-0.00473	0.0947	0.03208	0.03493
642.026	-0.00537	0.09633	0.0334	0.03364
642.783	-0.00729	0.09918	0.03357	0.0268
643.541	-0.00414	0.09998	0.03341	0.03128
644.298	-0.00601	0.10166	0.03499	0.02401
645.055	-0.00515	0.10405	0.03291	0.01806
645.812	-0.00471	0.10478	0.03322	0.01295
646.569	-0.00453	0.10583	0.03354	0.00605
647.326	-0.00435	0.10536	0.03179	0.000628166
648.083	-0.00699	0.10577	0.032	-0.00891
648.84	-0.00576	0.1055	0.03197	-0.01449
649.597	-0.00532	0.106	0.02879	-0.01947
650.354	-0.00356	0.10661	0.02967	-0.01937
651.11	-0.00302	0.10695	0.02757	-0.01795
651.867	-0.00486	0.10623	0.02604	-0.01898
652.624	-0.00703	0.10597	0.02512	-0.01617
653.38	-0.00498	0.10446	0.02371	-0.01238
654.136	-0.00583	0.1066	0.02079	-0.00907
654.893	-0.00306	0.10688	0.01864	-0.00405
655.649	-0.00399	0.10543	0.0158	-0.00145
656.405	-0.00371	0.10722	0.01325	0.00409
657.161	-0.00374	0.10826	0.01069	0.00852
657.917	-0.00381	0.11018	0.00625	0.01425
658.673	-0.00277	0.1105	0.00368	0.01657
659.429	-0.00397	0.11147	0.000541921	0.01521
660.185	-0.00474	0.11435	-0.00217	0.02197
660.94	-0.00445	0.11827	-0.00607	0.02517
661.696	-0.0043	0.11997	-0.00911	0.02071
662.452	-0.00245	0.1239	-0.01433	0.02891
663.207	-0.00403	0.12901	-0.01803	0.02442
663.962	-0.00293	0.13206	-0.0219	0.02483
664.718	-0.00345	0.13832	-0.02467	0.01969
665.473	-0.00279	0.14274	-0.02925	0.0158
666.228	-0.00354	0.14935	-0.03175	0.01568
666.983	-0.00506	0.1563	-0.03678	0.01197
667.739	-0.0041	0.16304	-0.04173	0.00724
668.494	-0.0049	0.17168	-0.04575	0.00442
669.248	-0.00425	0.17723	-0.04945	0.00132
670.003	-0.00367	0.18747	-0.05361	-0.00553
670.758	-0.00473	0.19643	-0.05724	-0.00625
671.513	-0.00537	0.20586	-0.06111	-0.00577
672.267	-0.00522	0.21565	-0.06334	-0.00381
673.022	-0.00821	0.22564	-0.06559	-0.00558
673.776	-0.00602	0.235	-0.06804	0.001
674.531	-0.00659	0.24479	-0.07121	0.00313
675.285	-0.00792	0.25782	-0.07088	0.0066
676.039	-0.00755	0.26743	-0.07245	0.00883
676.794	-0.00919	0.27811	-0.07357	0.02034
677.548	-0.01099	0.29074	-0.07309	0.02008
678.302	-0.00892	0.29963	-0.07201	0.0233
679.056	-0.00946	0.31064	-0.07159	0.0225
679.81	-0.01025	0.32163	-0.07051	0.02146
680.563	-0.01087	0.33168	-0.06976	0.0254
681.317	-0.0129	0.34248	-0.0681	0.02076
682.071	-0.01284	0.35089	-0.06691	0.01962
682.824	-0.01081	0.35987	-0.0651	0.01524
683.578	-0.01257	0.36929	-0.06353	0.01111
684.331	-0.01216	0.37838	-0.06232	0.00722
685.085	-0.01467	0.38483	-0.06206	0.00472
685.838	-0.0139	0.39201	-0.05919	0.000659931
686.591	-0.01404	0.3977	-0.05832	-0.00697
687.345	-0.01446	0.40357	-0.05781	-0.01225
688.098	-0.01448	0.40844	-0.05565	-0.01046
688.851	-0.01643	0.41312	-0.05484	-0.01738
689.604	-0.01626	0.41675	-0.05407	-0.02134
690.356	-0.01512	0.41862	-0.05133	-0.02163
691.109	-0.01799	0.42075	-0.05138	-0.02313
691.862	-0.01739	0.42172	-0.05034	-0.02324
692.615	-0.01729	0.42196	-0.04858	-0.02858
693.367	-0.01869	0.42275	-0.05009	-0.02783
694.12	-0.01904	0.4234	-0.04694	-0.03155
694.872	-0.02058	0.42179	-0.04677	-0.03319
695.624	-0.02027	0.41844	-0.04437	-0.03695
696.377	-0.01871	0.41587	-0.04559	-0.03667
697.129	-0.01996	0.41411	-0.04306	-0.03999
697.881	-0.02062	0.40864	-0.04241	-0.04228
698.633	-0.02166	0.40641	-0.04115	-0.042
699.385	-0.01947	0.40189	-0.04373	-0.04249
700.137	-0.02154	0.39491	-0.04262	-0.04464
700.889	-0.02102	0.38771	-0.04081	-0.04492
701.641	-0.02188	0.38397	-0.0391	-0.04384
702.392	-0.02342	0.37765	-0.04096	-0.04445
703.144	-0.02268	0.36847	-0.03894	-0.04421
703.895	-0.022	0.36103	-0.0389	-0.04227
704.647	-0.02119	0.35098	-0.03701	-0.04123
705.398	-0.02362	0.34419	-0.03647	-0.03957
706.15	-0.02366	0.33671	-0.03596	-0.03917
706.901	-0.02345	0.32683	-0.03792	-0.03646
707.652	-0.02392	0.31907	-0.03684	-0.03529
708.403	-0.02394	0.31082	-0.03688	-0.03369
709.154	-0.02619	0.29992	-0.03259	-0.03293
709.905	-0.02587	0.29228	-0.03317	-0.0321
710.656	-0.02287	0.28164	-0.03288	-0.03333
711.407	-0.02432	0.27115	-0.03608	-0.03174
712.158	-0.02396	0.26275	-0.03063	-0.03084
712.908	-0.02615	0.25169	-0.03545	-0.03204
713.659	-0.02475	0.24283	-0.03298	-0.02972
714.409	-0.02597	0.23503	-0.03399	-0.03
715.16	-0.02566	0.22425	-0.02959	-0.02995
715.91	-0.02502	0.21486	-0.03511	-0.02611
716.66	-0.0252	0.20535	-0.0331	-0.02739
717.411	-0.02538	0.19559	-0.0318	-0.02511
718.161	-0.02732	0.18988	-0.03157	-0.0248
718.911	-0.02451	0.17851	-0.03183	-0.02235
719.661	-0.02496	0.16951	-0.02858	-0.02494
720.411	-0.02642	0.16144	-0.03194	-0.02181
721.16	-0.02625	0.15178	-0.02924	-0.02259
721.91	-0.02611	0.14678	-0.02629	-0.02144
722.66	-0.02527	0.13182	-0.02988	-0.02043
723.41	-0.0259	0.12765	-0.02741	-0.02168
724.159	-0.02577	0.11976	-0.03109	-0.02158
724.909	-0.02483	0.11206	-0.02644	-0.02097
725.658	-0.02538	0.10414	-0.02606	-0.02337
726.407	-0.02431	0.09861	-0.02787	-0.01732
727.156	-0.02589	0.08961	-0.02799	-0.02101
727.906	-0.02475	0.08115	-0.03272	-0.0204
728.655	-0.02534	0.07648	-0.03019	-0.01875
729.404	-0.02713	0.06713	-0.02686	-0.01756
730.153	-0.0259	0.06079	-0.02664	-0.01778
730.902	-0.02695	0.05376	-0.02652	-0.01403
731.65	-0.02518	0.04888	-0.02378	-0.01679
732.399	-0.02785	0.04174	-0.02925	-0.01607
733.148	-0.02642	0.03543	-0.02898	-0.01842
733.896	-0.0246	0.03126	-0.02452	-0.01794
734.645	-0.02585	0.0213	-0.02473	-0.01618
735.393	-0.02311	0.01463	-0.02373	-0.01439
736.141	-0.02602	0.01025	-0.02532	-0.017
736.89	-0.0259	0.00703	-0.02415	-0.01569
737.638	-0.02569	-0.00273	-0.02105	-0.01489
738.386	-0.02629	-0.00629	-0.02762	-0.01401
739.134	-0.02394	-0.0113	-0.02075	-0.01413
739.882	-0.02687	-0.0184	-0.03016	-0.0146
740.63	-0.02534	-0.02044	-0.02322	-0.01678
741.378	-0.02573	-0.02369	-0.02195	-0.01738
742.125	-0.02605	-0.03222	-0.02574	-0.01495
742.873	-0.02521	-0.0342	-0.02382	-0.01372
743.621	-0.02513	-0.04121	-0.02209	-0.01082
744.368	-0.02563	-0.04337	-0.02212	-0.01868
745.116	-0.02527	-0.04829	-0.02054	-0.01619
745.863	-0.02518	-0.05256	-0.0205	-0.01647
746.61	-0.0251	-0.05738	-0.0207	-0.01593
747.357	-0.02511	-0.05789	-0.01938	-0.01377
748.105	-0.02607	-0.05957	-0.02514	-0.01806
748.852	-0.02521	-0.06578	-0.02169	-0.00963
749.599	-0.02461	-0.06885	-0.02886	-0.01531
750.346	-0.0246	-0.07205	-0.02414	-0.00871
751.092	-0.02448	-0.0751	-0.02154	-0.01584
751.839	-0.02651	-0.07823	-0.02687	-0.01707
752.586	-0.02629	-0.0787	-0.02136	-0.01319
753.332	-0.02466	-0.08179	-0.01597	-0.00782
754.079	-0.02589	-0.08299	-0.02105	-0.01719
754.825	-0.02679	-0.08377	-0.02552	-0.00764
755.572	-0.02486	-0.08657	-0.01971	-0.00626
756.318	-0.02352	-0.08874	-0.02226	-0.01213
757.064	-0.02567	-0.08797	-0.02328	-0.01483
757.81	-0.02498	-0.09014	-0.02186	-0.00681
758.556	-0.02481	-0.09052	-0.02065	-0.0139
759.302	-0.02426	-0.09218	-0.02323	-0.01261
760.048	-0.02489	-0.0899	-0.0214	-0.01053
760.794	-0.02531	-0.09337	-0.01812	-0.01116
761.54	-0.02478	-0.09332	-0.02042	-0.01199
762.286	-0.02684	-0.09533	-0.01745	-0.01277
763.031	-0.02591	-0.09344	-0.01972	-0.00787
763.777	-0.02531	-0.09444	-0.02281	-0.00642
764.522	-0.02474	-0.09543	-0.01984	-0.01563
765.268	-0.02476	-0.09305	-0.03306	-0.01006
766.013	-0.0244	-0.09401	-0.01956	-0.01046
766.758	-0.02498	-0.0948	-0.01982	-0.01538
767.503	-0.0254	-0.0942	-0.01398	-0.01239
768.248	-0.02628	-0.09198	-0.02096	-0.01374
768.993	-0.0262	-0.09251	-0.02977	-0.01336
769.738	-0.02592	-0.09442	-0.00757	-0.01518
770.483	-0.02503	-0.09398	-0.01884	-0.01223
771.228	-0.02524	-0.09223	-0.0161	-0.01611
771.973	-0.02513	-0.0918	-0.02476	-0.01639
772.717	-0.02632	-0.09115	-0.01584	-0.0107
773.462	-0.02799	-0.08934	-0.02376	-0.01986
774.206	-0.02562	-0.0913	-0.02338	-0.01385
774.951	-0.02672	-0.08782	-0.02071	-0.01163
775.695	-0.02663	-0.09009	-0.0189	-0.00998
776.439	-0.02696	-0.08994	-0.02413	-0.0063
777.183	-0.0276	-0.0901	-0.02425	-0.01069
777.928	-0.02727	-0.08809	-0.02552	-0.00273
778.672	-0.02769	-0.09045	-0.02455	-0.01803
779.415	-0.02925	-0.08804	-0.01709	-0.01476
780.159	-0.02823	-0.08812	-0.0192	-0.01222
780.903	-0.02925	-0.08773	-0.01826	-0.00664
781.647	-0.02832	-0.08906	-0.01867	-0.01127
782.39	-0.03001	-0.08849	-0.01398	-0.01437
783.134	-0.03167	-0.08874	-0.02071	-0.00474
783.877	-0.02977	-0.08779	-0.01945	-0.0036
784.621	-0.0311	-0.08729	-0.01744	-0.01012
785.364	-0.0312	-0.09058	-0.01483	-0.01727
786.107	-0.03062	-0.09252	-0.01445	-0.01123
786.851	-0.03028	-0.09391	-0.02704	-0.00726
787.594	-0.0321	-0.09487	-0.00676	-0.01332
788.337	-0.03406	-0.0956	-0.01344	-0.01432
789.08	-0.03458	-0.09885	-0.01964	-0.01246
789.822	-0.03466	-0.09867	-0.01715	-0.00493
790.565	-0.03345	-0.09964	-0.01669	-0.00396
791.308	-0.03652	-0.10092	-0.01399	-0.01006
792.051	-0.03378	-0.10217	-0.01307	-0.01169
792.793	-0.03695	-0.10622	-0.02382	-0.0094
793.536	-0.03584	-0.10616	-0.02448	-0.00373
794.278	-0.03656	-0.10905	-0.01639	-0.00705
795.02	-0.03864	-0.10991	-0.01767	-0.01575
795.763	-0.0397	-0.11157	-0.01727	-0.00572
796.505	-0.0375	-0.11358	-0.01744	-0.01499
797.247	-0.04063	-0.11832	-0.02531	-0.00641
797.989	-0.03926	-0.11812	-0.02474	-0.01473
798.731	-0.04162	-0.12228	-0.00832	-0.00855
799.473	-0.04082	-0.12519	-0.00996	-0.01101
800.214	-0.04508	-0.12732	-0.01197	-0.0083
800.956	-0.04527	-0.12915	-0.02218	-0.01211
801.698	-0.04567	-0.13243	-0.0229	-0.00861
802.439	-0.04628	-0.13592	-0.01759	-0.01949
803.181	-0.04772	-0.1372	-0.02786	-0.00603
803.922	-0.04822	-0.14118	-0.01672	-0.00634
804.663	-0.0474	-0.1446	-0.00734	0.00508
805.405	-0.0499	-0.14929	-0.02294	-0.01125
806.146	-0.0497	-0.15226	-0.02762	-0.00311
806.887	-0.05117	-0.15535	-0.02564	0.00153
807.628	-0.05188	-0.15817	-0.01509	-0.01562
808.369	-0.05426	-0.16086	-0.01762	-0.01992
809.11	-0.05353	-0.16539	-0.01725	-0.01763
809.85	-0.05409	-0.16522	-0.03271	-0.00385
810.591	-0.05389	-0.16905	-0.02416	0.00243
811.332	-0.05803	-0.16951	-0.01746	-0.01461
812.072	-0.05708	-0.17027	-0.02672	-0.01138
812.813	-0.05782	-0.17278	-0.02254	-0.00705
813.553	-0.05974	-0.1718	-0.03422	-0.00722
814.293	-0.06103	-0.17026	-0.01492	-0.0045
815.033	-0.06239	-0.17116	-0.01891	-0.00273
815.774	-0.0617	-0.17044	-0.02823	-0.01168
816.514	-0.06408	-0.16663	-0.01948	-0.01166
817.254	-0.06406	-0.1661	-0.00641	-0.00337
817.994	-0.06439	-0.16393	-0.02192	-0.02501
818.733	-0.0661	-0.16041	-0.01674	-0.00369
819.473	-0.06692	-0.15882	-0.01523	-0.01783
820.213	-0.06708	-0.15585	-0.01516	0.00458
820.952	-0.06762	-0.15175	-0.02103	-0.01471
821.692	-0.06869	-0.14844	-0.02326	-0.00896
822.431	-0.06842	-0.14518	-0.02739	-0.00995
823.171	-0.06801	-0.14231	-0.02528	-0.00944
823.91	-0.0704	-0.13846	-0.01296	-0.01499
824.649	-0.07126	-0.13447	-0.0215	-0.03717
825.388	-0.0704	-0.13122	-0.01069	-0.00641
826.127	-0.07259	-0.12824	-0.02305	-0.0133
826.866	-0.07254	-0.1264	-0.00912	-0.01814
827.605	-0.07389	-0.12084	-0.01522	0.000775071
828.344	-0.0725	-0.11903	-0.01765	-0.00213
829.083	-0.0741	-0.11577	-0.02564	-0.00276
829.821	-0.07453	-0.1117	-0.00483	0.00189
830.56	-0.07428	-0.1109	-0.01591	-0.00755
831.298	-0.07344	-0.10559	-0.02814	-0.00438
832.037	-0.07511	-0.10438	-0.03454	-0.01032
832.775	-0.07682	-0.09959	-0.02916	-0.00376
833.513	-0.07706	-0.09971	-0.00767	0.000659267
834.252	-0.07611	-0.09524	-0.02803	-0.00188
834.99	-0.07596	-0.09471	-0.01742	-0.01307
835.728	-0.07774	-0.09006	-0.02516	-0.000895952
836.466	-0.07684	-0.09032	-0.02074	-0.01114
837.204	-0.07785	-0.08479	-0.01349	-0.0246
837.941	-0.07757	-0.0835	-0.01457	-0.00577
838.679	-0.07728	-0.08427	-0.02733	-0.0093
839.417	-0.07628	-0.08098	-0.03015	-0.00698
840.154	-0.07671	-0.07766	-0.01914	-0.01664
840.892	-0.07723	-0.07639	-0.01763	-0.00521
841.629	-0.07754	-0.07384	-0.02111	-0.00833
842.366	-0.07621	-0.07296	-0.02337	-0.00353
843.104	-0.07913	-0.07164	-0.0336	0.01188
843.841	-0.07694	-0.07193	-0.02064	-0.01185
844.578	-0.07805	-0.06716	-0.02964	-0.01553
845.315	-0.08007	-0.06709	-0.00506	0.0019
846.052	-0.07732	-0.0634	-0.02028	-0.000815315
846.789	-0.07809	-0.06436	-0.02402	0.000948766
847.525	-0.07802	-0.06083	-0.02703	-0.01124
848.262	-0.07737	-0.06144	-0.02719	0.0023
848.999	-0.07779	-0.06032	-0.00347	-0.00912
849.735	-0.07807	-0.06008	-0.01515	0.00298
850.472	-0.07819	-0.05578	-0.03048	-0.02232
851.208	-0.0765	-0.05499	-0.02421	-0.01111
851.944	-0.07712	-0.05395	-0.01845	-0.00967
852.68	-0.07779	-0.05273	-0.01812	-0.02203
853.416	-0.07716	-0.05312	-0.01785	-0.0058
854.153	-0.07772	-0.05148	-0.01625	-0.00641
854.888	-0.07669	-0.05126	-0.01497	-0.01357
855.624	-0.07616	-0.04648	-0.01564	-0.00797
856.36	-0.07542	-0.04485	-0.01408	0.00705
857.096	-0.07614	-0.04461	-0.01606	-0.01245
857.832	-0.07546	-0.04682	-0.01095	0.00913
858.567	-0.07587	-0.0426	-0.01494	-0.00285
859.303	-0.07524	-0.04061	-0.01342	-0.02017
860.038	-0.07543	-0.0422	-0.01766	0.00302
860.773	-0.07336	-0.04032	-0.01643	0.0032
861.509	-0.0737	-0.04019	-0.00347	-0.01613
862.244	-0.07553	-0.04207	-0.00796	0.0059
862.979	-0.07187	-0.03881	-0.01918	-0.00217
863.714	-0.07381	-0.03584	-0.00285	-0.00835
864.449	-0.07323	-0.03835	-0.02594	-0.00789
865.184	-0.07257	-0.03607	-0.01611	-0.00715
865.918	-0.0713	-0.03308	-0.02651	-0.02003
866.653	-0.07092	-0.03278	-0.02625	0.01783
867.388	-0.0698	-0.0358	-0.00686	0.00218
868.122	-0.07067	-0.02759	-0.01243	-0.00316
868.857	-0.06958	-0.03438	-0.000728255	-0.01182
869.591	-0.07048	-0.02908	-0.02177	0.00313
870.325	-0.0695	-0.03239	-0.01986	-0.00603
871.059	-0.0703	-0.0279	-0.01609	-0.01174
871.794	-0.06787	-0.02729	-0.01031	-0.000378494
872.528	-0.06752	-0.027	-0.01687	-0.00491
873.262	-0.06889	-0.02406	-0.00877	-0.02268
873.995	-0.0684	-0.02902	-0.01261	-0.02259
874.729	-0.06635	-0.02634	-0.02842	0.000512616
875.463	-0.06752	-0.02337	-0.02048	-0.0018
876.197	-0.06536	-0.0217	-0.01588	-0.0232
876.93	-0.06747	-0.02404	-0.01556	-0.00078691
877.664	-0.06545	-0.02024	-0.02652	-0.00264
878.397	-0.06562	-0.02222	-0.00775	-0.00866
879.13	-0.06553	-0.02313	-0.0287	0.0158
879.864	-0.06587	-0.01912	-0.01935	0.01047
880.597	-0.06538	-0.02108	-0.02052	0.00346
881.33	-0.06525	-0.01664	-0.01923	-0.02242
882.063	-0.06456	-0.01991	-0.02582	0.01517
882.796	-0.06523	-0.01795	-0.02702	-0.00303
883.529	-0.06237	-0.0204	-0.01687	-0.01065
884.261	-0.06223	-0.01691	-0.01094	0.00124
884.994	-0.06087	-0.01513	-0.01637	-0.0148
885.727	-0.06339	-0.02052	-0.015	-0.00407
886.459	-0.06157	-0.01548	-0.00916	-0.000473008
887.192	-0.06166	-0.01421	-0.03085	0.01061
887.924	-0.06163	-0.00915	0.00184	0.00131
888.656	-0.0618	-0.00987	-0.00176	0.00512
889.388	-0.06148	-0.01723	-0.01416	0.000272939
890.121	-0.0595	-0.01272	-0.02753	-0.01516
890.853	-0.06129	-0.01133	-0.02974	-0.02606
891.584	-0.06151	-0.00928	-0.02214	0.00491
892.316	-0.06082	-0.0161	-0.02279	0.00475
893.048	-0.06102	-0.00771	-0.01565	2.50294e-05
893.78	-0.05806	-0.00755	-0.02208	-0.0078
894.511	-0.05738	-0.00518	-0.01347	-0.01559
895.243	-0.05867	-0.0133	-0.02524	0.00141
895.974	-0.05754	-0.00569	-0.01173	-0.00166
896.706	-0.05818	-0.00839	0.00162	-0.01197
897.437	-0.05711	-0.00658	-0.00609	0.01244
898.168	-0.05575	-0.01182	-0.02028	-0.00906
898.9	-0.05929	-0.00928	-0.01552	0.02073
899.631	-0.05769	-0.00702	-0.03219	-0.01501
900.362	-0.05775	-0.00579	-0.01144	-0.00512
901.092	-0.05535	-0.00541	-0.02301	-0.00614
901.823	-0.05711	-0.00726	-0.01104	0.00518
902.554	-0.0559	-0.00262	-0.01487	0.00963
903.285	-0.05786	-0.00294	-0.03115	-0.02267
904.015	-0.05767	-0.00693	-0.029	-0.02393
904.746	-0.05718	-0.00241	-0.03145	0.00985
905.476	-0.055	-0.00461	-0.01469	-0.00419
906.206	-0.0524	-0.00177	-0.01686	0.000625845
906.937	-0.05649	-0.00248	-0.02344	-0.01571
907.667	-0.05702	-0.01033	-0.01477	0.01137
908.397	-0.05403	-0.00369	-0.01423	-0.00544
909.127	-0.05378	0.00176	-0.0054	0.03173
909.857	-0.05365	-0.00105	-0.01664	0.01741
910.587	-0.05919	-6.20852e-05	-0.02635	-0.00943
911.316	-0.0547	-0.00312	-0.02403	-0.01359
912.046	-0.05361	-0.00444	-0.01919	-0.0031
912.776	-0.05309	0.000231238	-0.03169	0.01697
913.505	-0.05311	-0.00124	-0.02046	-0.00429
914.235	-0.05308	-0.00436	-0.01731	0.000440156
914.964	-0.05487	0.000113901	-0.00842	0.00967
915.693	-0.05165	0.00392	-0.0134	-0.01303
916.422	-0.05254	0.000944765	-0.03005	-0.00224
917.151	-0.05175	-0.00407	-0.00924	0.00299
917.88	-0.05452	0.0013	-0.00517	0.00991
918.609	-0.05257	-0.00429	-0.02446	0.00379
919.338	-0.05102	-0.00146	-0.032	-0.02049
920.067	-0.05455	0.000152993	-0.0202	0.00229
920.796	-0.0498	2.99142e-05	-0.00968	-0.01151
921.524	-0.04997	-0.00251	-0.01405	-0.00181
922.253	-0.05085	0.0052	-0.03615	-0.03422
922.981	-0.05069	0.00513	-0.03106	-0.00633
923.71	-0.05054	0.00146	-0.01862	0.01439
924.438	-0.04745	-0.00103	-0.00955	-0.01902
925.166	-0.04826	0.00399	-0.01108	0.00942
925.894	-0.04977	0.00446	-0.02684	0.00136
926.622	-0.04982	0.00372	-0.04263	0.01185
927.35	-0.04829	-0.00332	-0.03927	-0.01979
928.078	-0.04799	0.00292	-0.01156	0.00684
928.806	-0.04869	0.00275	-0.0309	0.01099
929.534	-0.04851	0.00361	-0.01085	-0.00322
930.261	-0.05156	0.00633	-0.00928	-0.00958
930.989	-0.04434	0.00987	-0.03218	-0.00411
931.716	-0.04692	-0.00147	-0.02758	-0.01767
932.444	-0.04586	0.000867767	-0.02229	0.02301
933.171	-0.04463	-0.00518	-0.01695	-0.0078
933.898	-0.04815	0.0019	-0.01615	-0.01355
934.625	-0.04773	0.00803	-0.03594	0.00276
935.352	-0.04598	0.01092	-0.00949	0.01712
936.079	-0.04913	0.00376	-0.00952	-0.01073
936.806	-0.04515	-0.000937782	-0.02687	-0.02179
937.533	-0.05012	0.00676	-0.01991	0.04509
938.26	-0.04465	0.00414	-0.00914	-0.0217
938.986	-0.04185	0.00188	-0.02173	0.01102
939.713	-0.04715	-0.00207	-0.01194	0.00114
940.439	-0.04405	-0.0016	-0.01838	-0.02288
941.166	-0.04738	-0.00572	-0.02127	0.00524
941.892	-0.04377	-0.000183688	-0.00688	-0.01688
942.618	-0.04619	-0.000441058	-0.03017	0.0196
943.344	-0.04367	-0.00075021	-0.01727	0.01405
944.07	-0.04875	0.00443	-0.0377	0.0063
944.796	-0.04236	-0.00113	-0.00311	-0.00812
945.522	-0.03955	-0.00229	-0.02586	-0.01318
946.248	-0.04328	-0.000832605	-0.02539	0.00349
946.974	-0.04673	0.00792	-0.02749	0.00106
947.699	-0.04781	0.01105	-0.01222	0.03586
948.425	-0.04299	0.00454	-0.01824	0.03791
949.15	-0.04202	0.00753	-0.02049	-0.000906676
949.876	-0.04614	0.00647	-0.000717264	-0.00666
950.601	-0.04729	0.00561	-0.02018	0.0035
951.326	-0.04419	0.00711	-0.01957	0.01514
952.051	-0.04575	0.00135	-0.01248	0.00967
952.776	-0.04254	0.00398	-0.03037	-0.01116
953.501	-0.0493	0.01148	-0.01494	0.01055
954.226	-0.04122	0.00328	-0.03485	0.0209
954.951	-0.04242	0.00921	0.0078	-0.00203
955.676	-0.04466	0.00324	-0.00429	0.00236
956.4	-0.04025	0.00413	-0.00688	-0.00727
957.125	-0.04541	0.00565	-0.02102	0.01525
957.849	-0.04311	0.00368	-0.005	-0.00131
958.574	-0.0404	-0.00213	-0.02216	0.02133
959.298	-0.0433	0.00309	-0.01395	-0.01928
960.022	-0.04084	0.00397	-0.00907	0.00863
960.747	-0.03635	0.00806	-0.01284	0.02061
961.471	-0.04524	0.00419	-0.0186	-0.000331264
962.195	-0.04278	0.00504	-0.01857	-0.02228
962.918	-0.04312	0.00322	-0.04004	-0.00584
963.642	-0.04337	0.00363	-0.01221	0.00564
964.366	-0.03881	0.00792	-0.03456	0.00621
965.09	-0.03969	0.00824	-0.01649	-0.01402
965.813	-0.03694	0.00238	-0.03716	-0.0182
966.537	-0.0417	0.00624	-0.02827	-0.01548
967.26	-0.03982	0.008	-0.0095	-0.000268449
967.983	-0.04136	0.00816	-0.02601	0.02424
968.706	-0.04015	0.01186	-0.01069	-0.00151
969.43	-0.03895	0.00975	-0.01324	-0.03196
970.153	-0.04502	0.00261	0.00285	0.03004
970.876	-0.03756	0.00558	-0.00785	0.02163
971.598	-0.03923	0.000939558	-0.00827	0.01769
972.321	-0.04674	0.01362	-0.01113	0.00559
973.044	-0.03978	0.0081	-0.04422	0.01816
973.767	-0.03972	0.00754	-0.01946	0.00473
974.489	-0.03642	0.00219	-0.02853	0.00644
975.212	-0.03996	0.01163	-0.00246	0.02523
975.934	-0.03704	0.0038	-0.0202	0.01139
976.656	-0.043	-0.00177	-0.02154	0.01385
977.378	-0.03743	0.00196	-0.01607	0.01452
978.101	-0.03938	0.005	0.00733	0.02404
978.823	-0.03826	0.00261	-0.00675	-0.01331
979.545	-0.04057	0.00596	0.00423	-0.01431
980.266	-0.03373	0.00299	-0.0328	-0.01294
980.988	-0.02769	0.00782	0.00187	-0.01143
981.71	-0.03906	-0.000514143	-0.02387	0.0107
982.432	-0.0395	0.00848	-0.01186	-0.0206
983.153	-0.03634	-0.00634	-0.01025	0.03711
983.875	-0.03133	-0.00113	-0.01926	0.01154
984.596	-0.03151	-0.00131	-0.02509	0.01976
985.317	-0.03421	0.00609	0.00552	0.02809
986.038	-0.02892	0.000178816	0.01663	0.00785
986.759	-0.02992	-0.000510847	-0.02801	0.02872
987.481	-0.0327	-0.0004958	-0.03412	-0.00314
988.201	-0.03669	0.000984239	-0.03845	-0.00745
988.922	-0.02902	0.00506	-0.0299	0.03704
989.643	-0.04106	0.00782	-0.04102	0.00865
990.364	-0.03757	0.00596	-0.0006853	0.01804
991.084	-0.03306	0.00896	-0.02017	-0.02805
991.805	-0.02872	-0.00213	-0.03756	0.01091
992.525	-0.03325	0.00712	0.000920412	0.03547
993.246	-0.03083	0.00239	-0.0123	-0.01451
993.966	-0.02611	0.00656	-0.01577	0.000387071
994.686	-0.03403	0.00655	-0.025	0.03542
995.406	-0.03492	0.00945	-0.01946	0.03734
996.126	-0.03163	0.00183	-0.02567	0.04397
996.846	-0.02736	0.00455	0.01293	0.02842
997.566	-0.03374	0.01401	-0.00502	0.0088
998.286	-0.03334	0.00114	-0.00725	0.01359
999.005	-0.03299	0.00534	-0.00176	0.0221
999.725	-0.03566	-0.0003172	0.00756	-0.00479
1000.44	-0.022	0.00446	0.00472	0.01662
1001.16	-0.03158	0.02112	-0.02528	-0.01316
1001.88	-0.03203	0.00921	-0.01189	0.02072
1002.6	-0.02606	0.00881	-0.045	0.02221
1003.32	-0.02992	0.00673	0.00974	0.02429
1004.04	-0.03575	0.00443	-0.02204	-0.03486
1004.76	-0.03393	0.00271	-0.02584	0.00332
1005.48	-0.03363	0.00434	-0.02545	0.00941
1006.2	-0.03721	0.00581	-0.00709	0.02824
1006.92	-0.02606	0.01563	-0.04574	0.0209
1007.63	-0.03443	0.00905	-0.01149	0.00798
1008.35	-0.02276	0.00833	-0.00797	0.02872
1009.07	-0.02402	0.0089	-0.01946	0.03656
1009.79	-0.03602	0.00885	-0.027	0.00318
1010.51	-0.02783	0.00327	0.000294919	-0.01182
1011.23	-0.02642	0.00634	-0.00685	0.02387
1011.94	-0.03637	0.00338	-0.05372	0.02914
1012.66	-0.02667	0.00485	-0.01414	0.00965
1013.38	-0.02917	0.00828	-0.02643	-0.01773
1014.1	-0.02473	-0.00199	-0.01965	-0.02366
1014.82	-0.02612	-0.00106	-0.01729	0.00902
1015.53	-0.02781	0.00297	0.00758	0.05703
1016.25	-0.03098	0.00769	-0.01391	0.01136
1016.97	-0.02969	0.0101	-0.01728	0.0373
1017.69	-0.04379	0.00509	-0.00818	0.00197
1018.4	-0.02839	0.00879	-0.01469	0.00374
1019.12	-0.03734	0.00985	-0.00607	-0.00954
1019.84	-0.03511	0.00284	-0.03852	0.00546
1020.56	-0.0275	0.00311	-0.02242	0.00569
1021.27	-0.01794	0.00405	-0.01203	-0.00397
1021.99	-0.02839	0.0054	-0.00715	-0.02364
1022.71	-0.03743	0.00572	-0.01813	-0.00593
1023.42	-0.0242	0.01343	0.01273	0.03601
1024.14	-0.02274	0.00378	-0.01556	0.04717
1024.86	-0.02784	0.01086	-0.0298	-0.01051
1025.57	-0.02879	0.00185	0.0111	-0.00479
1026.29	-0.04099	0.00768	0.03054	-0.00138
1027.01	-0.02772	-0.00648	-0.0094	-0.00974
1027.72	-0.03676	0.00617	-0.01504	-0.00803
1028.44	-0.02313	-0.00148	-0.01266	0.04128
1029.15	-0.03063	-0.00477	0.00753	-0.02774
1029.87	-0.0327	0.01403	-0.03805	0.03
1030.59	-0.02856	0.0114	-0.03754	0.00289
1031.3	-0.0382	-0.00655	-0.01211	0.01475
1032.02	-0.02307	0.01155	-0.02426	0.0647
1032.73	-0.02355	-0.00958	-0.00224	-0.02384
1033.45	-0.01494	-0.00788	-0.01513	0.01543
1034.16	-0.02044	0.00263	-0.01922	0.0348
1034.88	-0.01611	0.00213	0.00242	0.03857
1035.6	-0.02872	-0.00355	-0.03836	0.05382
1036.31	-0.01729	0.00516	-0.01385	0.07202
1037.03	-0.02456	0.01188	0.00287	-0.01162
1037.74	-0.02287	-0.00262	-0.00801	0.0683
1038.46	-0.03106	0.00578	0.00853	0.01368
1039.17	-0.029	-0.00567	-0.02031	-0.02985
1039.89	-0.0268	0.000194987	-0.01265	0.03605
1040.6	-0.03015	0.01508	-0.02925	0.03441
1041.31	-0.0297	0.00708	-0.01374	-0.00287
1042.03	-0.02249	0.00597	0.01176	0.01977
1042.74	-0.02383	0.00648	-0.0455	-0.00246
1043.46	-0.02809	0.01074	0.01336	0.04073
1044.17	-0.02892	0.00542	-0.01983	-0.00552
1044.89	-0.02596	-0.00354	-0.02078	-0.00521
1045.6	-0.01822	0.01288	0	-0.01028
1046.31	-0.02663	0.00817	0.01878	0.01025
1047.03	-0.02529	-0.00469	-0.00989	-0.04307
1047.74	-0.03387	0.00541	-0.00462	-0.03322
1048.46	-0.03235	-0.00227	0.00912	0.06747
1049.17	-0.0268	0.0052	0.0076	-0.01355
1049.88	-0.03069	-0.0028	-0.00743	-0.00779
1050.6	-0.02655	0.01756	-0.00144	0.00899
1051.31	-0.03427	0.0147	0.00595	0.01635
1052.02	-0.03399	0.00879	-0.01465	-0.02055
1052.74	-0.02129	0.0198	0.02118	-0.02248
1053.45	-0.01829	0.01936	-0.00222	0.03413
1054.16	-0.02835	-0.000565523	-0.03612	-0.000410174
1054.88	-0.02711	0.00215	-0.01884	0.02824
1055.59	-0.0049	-0.00111	-0.02874	-0.0179
1056.3	-0.02147	0.0181	-0.00387	-0.00408
1057.01	-0.02998	0.01843	-0.0407	0.00137
1057.73	-0.0412	-0.0021	0.03314	-0.01177
1058.44	-0.02631	-0.00725	-0.03474	0.08195
1059.15	-0.02754	-0.00598	0.03027	0.00384
1059.86	-0.01653	0.00613	-0.05061	0.07701
1060.58	-0.02502	0.00514	0.01196	0.02281
1061.29	-0.01283	-0.00723	0.00303	-0.03698
1062	-0.0262	0.01085	-0.04124	0.00161
1062.71	-0.0171	0.00579	-0.00918	-0.04165
1063.42	-0.0237	0.0109	-0.00574	-0.00947
1064.14	-0.03222	0.0067	-0.05702	-0.00532
1064.85	-0.02243	0.000103845	0.00512	-0.06027
1065.56	-0.03219	-0.000133537	-0.05989	0.01067
1066.27	-0.0337	0.00127	-0.00548	0.00574
1066.98	-0.02134	-0.00875	0.02738	0.00448
1067.69	-0.02284	-0.00433	0.05007	-0.01475
1068.4	-0.03435	0.02298	0.02658	0.0355
1069.12	-0.000721793	0.00356	-0.02818	0.01856
1069.83	-0.03482	-0.00454	-0.00224	0.01949
1070.54	-0.03205	0.01507	-0.01604	-0.05508
1071.25	-0.0226	0.00337	-0.02011	-0.00198
1071.96	-0.0338	-0.00031546	-0.06961	0.01599
1072.67	-0.00209	0.03506	0.03551	0.000406405
1073.38	-0.00559	0.00187	0.01106	-0.04117
1074.09	-0.04374	0.02639	-0.01845	0.02395
1074.8	-0.01642	0.01601	0.02346	-0.02153
1075.51	-0.02406	0.01904	0.01701	-0.03074
1076.22	-0.04247	0.01463	-0.02113	0.04064
1076.93	-0.01372	-0.00714	0.01737	0.02224
1077.64	-0.02404	0.02469	-0.03362	-0.08917
1078.35	-0.00398	0.00256	-0.02295	0.01336
1079.06	-0.01261	0.01614	-0.01797	0.07579
1079.77	-0.01573	0.01729	0.02687	0.06378
1080.48	-0.01915	0.00433	-0.00804	-0.04736
1081.19	-0.00757	0.00538	0.0051	0.01206
1081.9	-0.02083	0.0108	-0.00365	0.05366
1082.61	-0.00802	0.00363	0.03979	-0.07261
1083.32	-0.02304	0.02552	-0.01965	-0.0337
1084.03	-0.02077	-0.01593	-0.01238	-0.0523
1084.74	-0.02732	0.00461	-0.00491	0.04932
1085.45	-0.02874	-0.01882	-0.01764	-0.00411
1086.16	-0.03834	0.02512	-0.04133	0.03824
1086.87	0.0039	-0.01057	0.00987	0.00416
1087.58	0.00811	0.01414	-0.02598	-0.01245
1088.29	-0.01526	0.02675	-0.03044	0.0142
1088.99	-0.01158	0.00518	0.00139	-0.01749
1089.7	0.01279	0.01461	-0.01545	0.1041
1090.41	-0.03853	0.04085	0.01727	0.0285
1091.12	-0.00383	0.02593	0.03489	-0.03081
1091.83	-0.01475	0.00753	-0.0234	-0.00868
1092.54	-0.01421	0.03019	-0.0884	-0.03969
1093.24	0.02313	0.00954	-0.0255	0.04663
1093.95	0.02318	0.03631	0.02077	-0.06811
1094.66	-0.00255	0.00983	0.01438	-0.01561
1095.37	-0.0129	0.02629	-0.02118	-0.01145
1096.08	-0.01672	0.0074	-0.01895	-0.02017
1096.78	-0.00832	0.02378	-0.03817	-0.02474
1097.49	-0.00735	0.00104	-0.02116	0.0326
1098.2	-0.02365	0.02585	-0.03368	0.02465
1098.91	-0.01792	0.00606	-0.01022	-0.03785
1099.61	-0.04568	0.00888	-0.00472	0.01797
1100.32	0.00267	0.00988	0.01221	0.04497
1101.03	-0.01869	-0.00683	0.00507	-0.0418
1101.74	-0.01022	0.02897	-0.05223	0.07275
1102.44	-0.00162	0.00998	0.02641	-0.01277
1103.15	-0.00924	0.02392	0.01925	-0.03003
1103.86	-0.02585	0.00526	-0.04024	0.00782
1104.56	0.00796	0.02996	0.02003	0.0462
1105.27	-0.01704	0.04247	-0.01096	-0.01027
1105.98	0.00356	0.00558	0.08089	0.0549
1106.68	-0.00924	0.00142	0.02415	0.01654
1107.39	-0.0224	0.01775	0.03702	-0.00969
1108.1	-0.0089	0.01938	0.000236935	0.01167
1108.8	0.00473	0.04148	0.0172	0.03009
1109.51	-0.00104	0.02731	-0.00634	-0.00597
1110.21	0.01746	0.03706	-0.00845	-0.0261
1110.92	-0.00578	0.06679	-0.01693	-0.00308
1111.63	-0.02923	0.03499	0.03046	-0.03446
1112.33	-0.01589	0.0254	-8.52062e-05	0.04287
1113.04	-0.02692	0.0504	-0.00193	0.0661
1113.74	-0.02596	0.0334	-0.00799	0.02858
1114.45	-0.03599	0.0294	-0.04988	0.02139
1115.15	0.00489	0.03416	0.02783	0.04858
1115.86	-0.03429	0.04703	-0.0512	0.11331
1116.57	-0.01248	0.04264	-0.04517	-0.04708
1117.27	0.02744	0.03984	-0.01611	0.03928
1117.98	0.00138	0.04348	-0.01438	-0.01802
1118.68	-0.01701	0.03701	0.00534	0.0397
1119.39	-0.03716	0.03312	0.00214	-0.01023
1120.09	-0.02136	0.05352	-0.02144	0.06616
1120.8	-0.02082	0.06968	-0.02556	0.03714
1121.5	-0.000892833	0.02772	0.06868	0.01742
1122.2	0.00254	0.05376	0.00194	0.05098
