# Supplementary material for: Chiral plasmonic superlattices from template-assisted assembly of achiral nanoparticles
Source: Nat Commun. 2025 Feb 16;16:1687. doi: 10.1038/s41467-025-56999-0 (PMC11830766; doi:10.1038/s41467-025-56999-0)
Supplement: Supplementary file 3 — Source Data [file 41467_2025_56999_MOESM3_ESM.zip › source data/Suppl.Fig/Suppl. Fig. 26 IM samples/Au transittance.xlsx]

## Sheet: Sheet1
	54nm Au spheres	54nm with IM oil	27nm Au spheres	27nm with IM oil
351.607	0.41126	0.47996	0.6824	0.73643
352.39	0.42872	0.47133	0.64143	0.72528
353.172	0.41424	0.46498	0.66115	0.70169
353.954	0.44675	0.46064	0.6753	0.70646
354.737	0.42348	0.46161	0.63707	0.73451
355.519	0.42831	0.46881	0.66164	0.68524
356.301	0.41905	0.48626	0.66381	0.69779
357.083	0.43665	0.47443	0.6485	0.72271
357.865	0.4215	0.46376	0.6657	0.70321
358.647	0.44231	0.47588	0.65599	0.69691
359.429	0.43261	0.4514	0.63469	0.6862
360.211	0.42871	0.47098	0.64945	0.7318
360.993	0.42228	0.45471	0.65917	0.71717
361.775	0.45365	0.47388	0.66791	0.72015
362.557	0.4385	0.46274	0.65645	0.73169
363.338	0.42073	0.45878	0.66099	0.73149
364.12	0.44865	0.4844	0.6435	0.70282
364.902	0.4272	0.46963	0.62284	0.70523
365.683	0.41376	0.46094	0.64317	0.71479
366.464	0.44556	0.47963	0.66723	0.71768
367.246	0.42823	0.47808	0.64286	0.70819
368.027	0.43571	0.48379	0.6307	0.69726
368.808	0.43265	0.46694	0.64182	0.71745
369.589	0.4419	0.48204	0.65352	0.71251
370.371	0.46078	0.47072	0.63787	0.68234
371.152	0.43718	0.4577	0.62755	0.68843
371.933	0.43383	0.46667	0.6308	0.69019
372.713	0.43971	0.46951	0.62758	0.67874
373.494	0.43186	0.4644	0.62323	0.69316
374.275	0.43742	0.46429	0.59818	0.68395
375.056	0.43093	0.47079	0.62399	0.68731
375.837	0.43337	0.47267	0.63581	0.67706
376.617	0.44846	0.48307	0.62533	0.6878
377.398	0.43446	0.47213	0.61208	0.67211
378.178	0.44586	0.47861	0.60648	0.67658
378.959	0.43389	0.49316	0.60657	0.66816
379.739	0.44649	0.48316	0.61504	0.67505
380.519	0.4391	0.49723	0.60372	0.6694
381.299	0.44688	0.48246	0.59891	0.66207
382.08	0.44544	0.49773	0.60718	0.66517
382.86	0.44348	0.48946	0.59352	0.6598
383.64	0.43737	0.48247	0.60443	0.67695
384.42	0.44432	0.48609	0.59814	0.65962
385.2	0.44824	0.49008	0.61038	0.65057
385.98	0.4419	0.49911	0.59911	0.65539
386.759	0.44038	0.49783	0.6023	0.64334
387.539	0.43628	0.50114	0.60533	0.64825
388.319	0.44665	0.48866	0.59664	0.64299
389.098	0.44206	0.49879	0.59948	0.65384
389.878	0.43703	0.48867	0.59316	0.65032
390.657	0.45329	0.49665	0.60133	0.65195
391.437	0.44592	0.4994	0.60564	0.64787
392.216	0.44082	0.4987	0.58781	0.6449
392.995	0.45023	0.50031	0.59637	0.65101
393.775	0.44861	0.49978	0.59028	0.64731
394.554	0.44843	0.49733	0.59508	0.63798
395.333	0.44748	0.50013	0.59414	0.63014
396.112	0.44935	0.4962	0.60232	0.64417
396.891	0.45223	0.49727	0.60276	0.6377
397.67	0.45015	0.48924	0.59305	0.63751
398.449	0.45612	0.49629	0.59538	0.63077
399.228	0.44815	0.49484	0.59941	0.63913
400.006	0.44648	0.49779	0.59409	0.6338
400.785	0.45327	0.49226	0.5991	0.63177
401.564	0.45358	0.49773	0.60145	0.62618
402.342	0.45378	0.49439	0.59642	0.62374
403.121	0.45555	0.49919	0.60082	0.62446
403.899	0.45834	0.49675	0.59429	0.62742
404.677	0.4533	0.49385	0.59482	0.62392
405.456	0.45989	0.49513	0.59882	0.62179
406.234	0.45914	0.49432	0.59885	0.62311
407.012	0.46126	0.49327	0.60153	0.63098
407.79	0.45734	0.49331	0.60172	0.61786
408.568	0.4592	0.4937	0.59958	0.62107
409.346	0.46107	0.49447	0.60296	0.61676
410.124	0.45894	0.4952	0.60381	0.6202
410.902	0.45697	0.49826	0.60502	0.62202
411.68	0.45938	0.49013	0.60595	0.61874
412.457	0.46196	0.49131	0.60106	0.62133
413.235	0.46113	0.49214	0.6031	0.6254
414.013	0.46339	0.49106	0.60067	0.62038
414.79	0.46072	0.49337	0.60403	0.6217
415.568	0.46541	0.49494	0.60562	0.61445
416.345	0.46868	0.49455	0.6077	0.61898
417.122	0.46662	0.49235	0.60735	0.61742
417.9	0.46483	0.49482	0.6069	0.61866
418.677	0.46518	0.48883	0.60813	0.62588
419.454	0.46472	0.49426	0.60844	0.62032
420.231	0.46526	0.49268	0.60943	0.62424
421.008	0.46672	0.49323	0.6073	0.62359
421.785	0.46996	0.48985	0.60852	0.62112
422.562	0.4688	0.49191	0.61195	0.61902
423.339	0.46968	0.49541	0.61124	0.6224
424.116	0.47068	0.49526	0.61078	0.62032
424.892	0.46897	0.49108	0.60965	0.61956
425.669	0.47054	0.49255	0.61037	0.62452
426.445	0.47214	0.49507	0.61322	0.62087
427.222	0.471	0.4921	0.6113	0.62624
427.998	0.4725	0.49399	0.61633	0.62115
428.775	0.47344	0.49336	0.61472	0.62597
429.551	0.47216	0.4913	0.61528	0.6237
430.327	0.47512	0.49161	0.61451	0.62026
431.104	0.47443	0.49219	0.61105	0.62203
431.88	0.47479	0.49244	0.61454	0.62494
432.656	0.47244	0.49568	0.61699	0.62357
433.432	0.47643	0.49551	0.61374	0.62405
434.208	0.47706	0.49598	0.61591	0.6278
434.983	0.47539	0.49866	0.61784	0.62628
435.759	0.47737	0.4972	0.61803	0.62857
436.535	0.4777	0.49581	0.61452	0.62684
437.311	0.47767	0.49704	0.61695	0.62754
438.086	0.47912	0.49845	0.61668	0.62892
438.862	0.47857	0.49455	0.6192	0.62902
439.637	0.47886	0.49776	0.62018	0.62839
440.413	0.48228	0.49701	0.61806	0.62952
441.188	0.48489	0.50135	0.61977	0.63125
441.963	0.48136	0.50226	0.61882	0.62924
442.739	0.48561	0.49963	0.62106	0.63219
443.514	0.48516	0.50114	0.62144	0.6334
444.289	0.48393	0.49994	0.62229	0.63027
445.064	0.48352	0.49973	0.62385	0.63544
445.839	0.48589	0.49916	0.62378	0.63344
446.614	0.48682	0.50164	0.62375	0.63587
447.389	0.48754	0.5025	0.62241	0.63467
448.163	0.48936	0.50251	0.62439	0.63594
448.938	0.49077	0.50325	0.62378	0.63583
449.713	0.48904	0.50469	0.62658	0.63834
450.487	0.49115	0.50484	0.62535	0.6355
451.262	0.4921	0.50291	0.62777	0.63675
452.036	0.49303	0.50596	0.62784	0.63862
452.811	0.49144	0.5054	0.62934	0.6405
453.585	0.49388	0.50832	0.62952	0.63995
454.359	0.49581	0.509	0.62933	0.64098
455.133	0.49517	0.50515	0.62843	0.64274
455.907	0.49746	0.50772	0.62874	0.64164
456.682	0.49779	0.50973	0.63165	0.6419
457.456	0.49959	0.50682	0.62979	0.64286
458.229	0.4989	0.50909	0.63215	0.64505
459.003	0.50121	0.50953	0.63379	0.64438
459.777	0.49924	0.50912	0.63421	0.6455
460.551	0.50028	0.51302	0.63377	0.64719
461.325	0.50352	0.51256	0.63342	0.64632
462.098	0.50303	0.51311	0.63541	0.64677
462.872	0.50118	0.51305	0.63666	0.64635
463.645	0.50484	0.51256	0.63558	0.64833
464.419	0.50505	0.51455	0.63837	0.64777
465.192	0.50589	0.51295	0.63768	0.64921
465.965	0.50665	0.51353	0.63579	0.64947
466.738	0.50768	0.5153	0.63821	0.65168
467.512	0.50882	0.51389	0.6388	0.65168
468.285	0.50858	0.51552	0.6391	0.65124
469.058	0.50963	0.51643	0.64072	0.65241
469.831	0.51164	0.51601	0.6391	0.6508
470.603	0.51229	0.51684	0.64275	0.65276
471.376	0.5132	0.5168	0.64226	0.65277
472.149	0.51512	0.518	0.64128	0.65347
472.922	0.51588	0.51828	0.64289	0.65411
473.694	0.51502	0.51942	0.64232	0.65469
474.467	0.51733	0.51985	0.64349	0.65284
475.239	0.51752	0.52075	0.64534	0.65485
476.012	0.51728	0.51968	0.64631	0.65553
476.784	0.5191	0.52122	0.64299	0.65549
477.556	0.51929	0.51988	0.64493	0.65409
478.329	0.52123	0.5223	0.64524	0.65428
479.101	0.52066	0.52133	0.64534	0.65242
479.873	0.52138	0.52232	0.6456	0.65487
480.645	0.5235	0.52227	0.64567	0.65416
481.417	0.52219	0.52154	0.64834	0.65435
482.189	0.52514	0.52298	0.64694	0.65497
482.961	0.52412	0.52185	0.64766	0.65414
483.732	0.52554	0.5218	0.6485	0.65288
484.504	0.52516	0.52271	0.64746	0.65408
485.276	0.52524	0.5223	0.64814	0.65235
486.047	0.52772	0.52146	0.64762	0.65159
486.819	0.52663	0.52218	0.64824	0.65141
487.59	0.52639	0.52238	0.64774	0.65076
488.362	0.52723	0.5214	0.64854	0.64924
489.133	0.52793	0.52039	0.64727	0.649
489.904	0.52797	0.52004	0.64771	0.64834
490.675	0.52741	0.51982	0.64773	0.64843
491.446	0.5277	0.5194	0.64866	0.64727
492.217	0.52639	0.51873	0.64601	0.64724
492.988	0.52791	0.51709	0.64541	0.64324
493.759	0.52665	0.51648	0.6462	0.64245
494.53	0.52588	0.51643	0.6462	0.64144
495.301	0.52657	0.51476	0.64496	0.64102
496.072	0.52632	0.51305	0.64373	0.63949
496.842	0.52394	0.51175	0.64368	0.638
497.613	0.52337	0.51035	0.64278	0.63534
498.383	0.5228	0.50989	0.64133	0.63346
499.154	0.5214	0.50749	0.64067	0.63211
499.924	0.52016	0.50589	0.63968	0.62944
500.694	0.51993	0.50363	0.6382	0.62804
501.465	0.51837	0.50317	0.6366	0.62562
502.235	0.51799	0.50218	0.63522	0.62309
503.005	0.51545	0.49912	0.63371	0.62187
503.775	0.51452	0.49678	0.63307	0.61932
504.545	0.51278	0.49429	0.63136	0.61634
505.315	0.51275	0.4931	0.63083	0.61359
506.085	0.51046	0.4899	0.62978	0.61152
506.854	0.50861	0.4875	0.62867	0.60985
507.624	0.50801	0.48467	0.62617	0.60591
508.394	0.50524	0.4831	0.62389	0.60273
509.163	0.50343	0.48032	0.62179	0.60005
509.933	0.50262	0.47709	0.62124	0.59807
510.702	0.50049	0.47571	0.61819	0.59461
511.472	0.49936	0.47263	0.61781	0.59194
512.241	0.49745	0.46972	0.61465	0.58767
513.01	0.49491	0.46641	0.61281	0.58553
513.779	0.4936	0.46461	0.61237	0.582
514.548	0.49151	0.46235	0.60934	0.57928
515.318	0.49039	0.45865	0.60758	0.57676
516.087	0.48833	0.45702	0.60654	0.57279
516.855	0.48612	0.45381	0.60435	0.56956
517.624	0.48529	0.45165	0.60219	0.5662
518.393	0.48328	0.44996	0.59924	0.56252
519.162	0.48083	0.44642	0.59866	0.55984
519.93	0.47981	0.44351	0.59607	0.55697
520.699	0.47704	0.44089	0.59345	0.55378
521.467	0.47655	0.43889	0.59243	0.55071
522.236	0.47389	0.43686	0.58939	0.54736
523.004	0.47308	0.43402	0.58842	0.54366
523.772	0.47086	0.4316	0.58672	0.54159
524.541	0.46956	0.4292	0.58512	0.53815
525.309	0.46795	0.42732	0.58244	0.53416
526.077	0.46649	0.42428	0.58066	0.53083
526.845	0.46444	0.42209	0.57812	0.52773
527.613	0.46333	0.4196	0.57672	0.52447
528.381	0.46219	0.41801	0.57486	0.52171
529.149	0.45997	0.41558	0.5727	0.5202
529.916	0.45975	0.41293	0.57094	0.51606
530.684	0.45814	0.41148	0.56969	0.51338
531.452	0.45617	0.40986	0.56633	0.51071
532.219	0.455	0.40673	0.56532	0.50699
532.987	0.45447	0.40545	0.56376	0.50444
533.754	0.45342	0.40358	0.56133	0.50141
534.522	0.45161	0.40244	0.55942	0.49797
535.289	0.4501	0.39944	0.55841	0.49574
536.056	0.44913	0.39841	0.55623	0.49229
536.823	0.44804	0.3967	0.55527	0.48882
537.59	0.44772	0.39523	0.55354	0.48715
538.357	0.44613	0.39349	0.55191	0.48398
539.124	0.44534	0.39169	0.54952	0.48126
539.891	0.4442	0.38944	0.54825	0.47844
540.658	0.44247	0.38841	0.54648	0.47516
541.425	0.44217	0.38761	0.54594	0.47196
542.191	0.44164	0.3863	0.54411	0.47003
542.958	0.4405	0.38447	0.54279	0.46625
543.724	0.43979	0.38355	0.54213	0.46413
544.491	0.43911	0.38203	0.54085	0.46144
545.257	0.43862	0.38104	0.53963	0.45914
546.024	0.438	0.3793	0.53913	0.45649
546.79	0.43749	0.37785	0.53778	0.45311
547.556	0.4361	0.37689	0.53586	0.45129
548.322	0.4352	0.37497	0.53599	0.44853
549.088	0.43503	0.37433	0.53475	0.44544
549.854	0.43404	0.37349	0.53486	0.44405
550.62	0.43342	0.3719	0.53405	0.4415
551.386	0.43291	0.3708	0.53346	0.4388
552.152	0.43161	0.36917	0.5337	0.43718
552.918	0.43154	0.36841	0.53273	0.43452
553.683	0.43048	0.36718	0.53298	0.43233
554.449	0.43076	0.36592	0.53221	0.43061
555.214	0.43056	0.36494	0.53172	0.42892
555.98	0.43046	0.36335	0.53223	0.42721
556.745	0.42925	0.3624	0.53147	0.42527
557.51	0.42896	0.36153	0.53205	0.42398
558.276	0.42807	0.35996	0.53205	0.42236
559.041	0.42756	0.35837	0.53162	0.42142
559.806	0.42708	0.35788	0.53162	0.41995
560.571	0.42672	0.35655	0.53214	0.41822
561.336	0.42627	0.35515	0.53295	0.41787
562.101	0.42606	0.35381	0.53264	0.41649
562.866	0.4257	0.35288	0.53268	0.41643
563.63	0.42523	0.35195	0.5332	0.41548
564.395	0.42471	0.35059	0.53361	0.41471
565.16	0.42404	0.34942	0.53409	0.41407
565.924	0.42322	0.34815	0.53515	0.4142
566.689	0.42324	0.34699	0.5346	0.4139
567.453	0.42222	0.34616	0.53566	0.41388
568.217	0.42281	0.34527	0.53584	0.41373
568.982	0.42206	0.34361	0.536	0.4131
569.746	0.4214	0.34283	0.53681	0.41319
570.51	0.42099	0.34235	0.53704	0.41331
571.274	0.42122	0.34096	0.5377	0.41345
572.038	0.42058	0.34	0.53879	0.41349
572.802	0.42036	0.339	0.53877	0.41404
573.566	0.41987	0.33818	0.53859	0.41437
574.33	0.41975	0.33688	0.53942	0.4152
575.093	0.41874	0.33661	0.54011	0.41503
575.857	0.41871	0.33554	0.53996	0.41583
576.621	0.41883	0.33457	0.5396	0.41594
577.384	0.41815	0.33388	0.54121	0.41632
578.147	0.41772	0.3333	0.54128	0.4172
578.911	0.41774	0.33245	0.54104	0.41761
579.674	0.41786	0.33261	0.54172	0.41915
580.437	0.41705	0.33139	0.54156	0.41963
581.201	0.41699	0.33109	0.54271	0.42073
581.964	0.41778	0.33018	0.54213	0.42155
582.727	0.4169	0.33023	0.54307	0.42305
583.49	0.41675	0.3299	0.54309	0.42411
584.252	0.41641	0.3295	0.54336	0.42563
585.015	0.41681	0.32899	0.54329	0.42715
585.778	0.41658	0.32817	0.54311	0.42966
586.541	0.41738	0.32816	0.54357	0.43101
587.303	0.41701	0.32801	0.54373	0.43323
588.066	0.41717	0.32777	0.54369	0.43518
588.828	0.41717	0.32753	0.54353	0.43807
589.591	0.41775	0.32682	0.54406	0.44085
590.353	0.41744	0.32736	0.54328	0.44303
591.115	0.41731	0.32676	0.5438	0.44644
591.877	0.41802	0.3264	0.5437	0.44923
592.64	0.41808	0.32642	0.54418	0.45279
593.402	0.41818	0.32596	0.54355	0.45666
594.164	0.4186	0.32612	0.54356	0.4602
594.926	0.41902	0.32642	0.54388	0.46435
595.687	0.41965	0.32626	0.54343	0.46863
596.449	0.41983	0.32578	0.54346	0.47315
597.211	0.42078	0.32581	0.54304	0.4786
597.972	0.42092	0.32561	0.54294	0.48313
598.734	0.42176	0.32531	0.54309	0.48852
599.495	0.42226	0.32497	0.5428	0.4941
600.257	0.42325	0.32536	0.54267	0.50005
601.018	0.42345	0.32453	0.54223	0.50652
601.78	0.42408	0.32486	0.54227	0.51273
602.541	0.42499	0.32461	0.54238	0.51936
603.302	0.42585	0.32459	0.54138	0.52546
604.063	0.42705	0.32447	0.54151	0.533
604.824	0.42738	0.32449	0.54171	0.53972
605.585	0.42883	0.32402	0.54134	0.54677
606.346	0.42931	0.32373	0.54086	0.55406
607.106	0.43027	0.32364	0.54017	0.56118
607.867	0.4314	0.3231	0.53987	0.56899
608.628	0.4327	0.32244	0.53948	0.57628
609.388	0.4334	0.3222	0.53903	0.58406
610.149	0.43501	0.32171	0.53847	0.59133
610.909	0.43584	0.32145	0.53776	0.59864
611.67	0.43731	0.32165	0.53753	0.60626
612.43	0.43834	0.32123	0.53657	0.61381
613.19	0.4394	0.32093	0.53602	0.62047
613.95	0.44059	0.32005	0.5349	0.62756
614.71	0.44129	0.31958	0.53452	0.63495
615.47	0.44312	0.31916	0.53341	0.64173
616.23	0.44401	0.31892	0.5326	0.64871
616.99	0.44561	0.31833	0.53131	0.65605
617.75	0.44642	0.31861	0.52986	0.66183
618.51	0.44774	0.31846	0.52859	0.66789
619.269	0.44902	0.31811	0.52759	0.67426
620.029	0.45022	0.31762	0.52569	0.6802
620.788	0.45137	0.31764	0.52377	0.68637
621.548	0.45265	0.31722	0.52268	0.69221
622.307	0.45379	0.31715	0.52024	0.69796
623.067	0.45483	0.31667	0.51841	0.70337
623.826	0.45583	0.31663	0.51637	0.70791
624.585	0.45662	0.31656	0.51362	0.71281
625.344	0.45775	0.3166	0.51156	0.71761
626.103	0.45861	0.31635	0.5086	0.72187
626.862	0.46015	0.3156	0.50516	0.72622
627.621	0.46022	0.31544	0.50265	0.73008
628.38	0.46082	0.31546	0.49924	0.73353
629.138	0.46203	0.3153	0.49613	0.73707
629.897	0.46246	0.31441	0.49235	0.74095
630.656	0.4632	0.31435	0.48853	0.74374
631.414	0.46374	0.31448	0.48449	0.74632
632.173	0.46455	0.31411	0.48059	0.74854
632.931	0.46505	0.31429	0.4761	0.75093
633.689	0.46611	0.31404	0.47186	0.75308
634.448	0.46657	0.31401	0.46729	0.75498
635.206	0.46641	0.31379	0.4622	0.7556
635.964	0.46747	0.31447	0.45697	0.7567
636.722	0.46792	0.31441	0.45229	0.75776
637.48	0.46921	0.31468	0.44667	0.75812
638.238	0.46907	0.31509	0.44115	0.7575
638.995	0.47001	0.31502	0.43529	0.7572
639.753	0.47048	0.31545	0.42947	0.75605
640.511	0.47059	0.31594	0.42346	0.75575
641.268	0.47154	0.31651	0.41753	0.75388
642.026	0.47271	0.31716	0.41116	0.75222
642.783	0.47297	0.31783	0.40498	0.74978
643.541	0.47357	0.31881	0.39846	0.74662
644.298	0.47489	0.31961	0.39206	0.74383
645.055	0.47528	0.32039	0.38577	0.74075
645.812	0.47551	0.32166	0.37922	0.73787
646.569	0.47689	0.32251	0.3725	0.73657
647.326	0.47722	0.32357	0.3658	0.73637
648.083	0.47839	0.32482	0.35932	0.7361
648.84	0.47882	0.32635	0.35191	0.73855
649.597	0.47971	0.32758	0.34509	0.74317
650.354	0.48005	0.3293	0.33799	0.74816
651.11	0.4806	0.33063	0.33188	0.75524
651.867	0.48163	0.33156	0.32446	0.76219
652.624	0.48254	0.33245	0.31763	0.76899
653.38	0.48296	0.33356	0.31023	0.77444
654.136	0.48322	0.33441	0.30263	0.77861
654.893	0.48416	0.33584	0.29472	0.78153
655.649	0.48452	0.33622	0.28753	0.78252
656.405	0.48484	0.33722	0.27887	0.78253
657.161	0.48542	0.33823	0.27072	0.7812
657.917	0.48657	0.33914	0.26244	0.77754
658.673	0.48666	0.33942	0.25456	0.77247
659.429	0.48711	0.33942	0.24608	0.7664
660.185	0.48719	0.33994	0.23761	0.75881
660.94	0.48716	0.34033	0.22927	0.75079
661.696	0.4872	0.34062	0.22122	0.74443
662.452	0.48745	0.34064	0.21332	0.73876
663.207	0.48767	0.34032	0.20515	0.73485
663.962	0.48723	0.34036	0.19713	0.73323
664.718	0.48732	0.33963	0.19015	0.7349
665.473	0.48715	0.33938	0.18278	0.73777
666.228	0.48729	0.33882	0.17619	0.74197
666.983	0.48673	0.33807	0.17022	0.74665
667.739	0.48665	0.33755	0.16479	0.75255
668.494	0.48663	0.33645	0.16013	0.75695
669.248	0.48544	0.33613	0.15567	0.76069
670.003	0.48598	0.33461	0.15233	0.76263
670.758	0.48501	0.33323	0.14994	0.76259
671.513	0.48456	0.33277	0.148	0.76192
672.267	0.48343	0.33169	0.14765	0.75938
673.022	0.48291	0.33062	0.14755	0.75501
673.776	0.48212	0.32905	0.14862	0.75079
674.531	0.48136	0.32858	0.15089	0.74648
675.285	0.48045	0.3272	0.15357	0.74168
676.039	0.48012	0.32671	0.1576	0.73717
676.794	0.47852	0.32609	0.16251	0.73359
677.548	0.47762	0.32532	0.1685	0.7322
678.302	0.47716	0.32459	0.17509	0.73173
679.056	0.47545	0.32436	0.1823	0.73306
679.81	0.47443	0.32452	0.19072	0.73459
680.563	0.47339	0.32491	0.19978	0.73638
681.317	0.47272	0.32529	0.20885	0.73828
682.071	0.47174	0.3258	0.21912	0.73961
682.824	0.4701	0.32672	0.22989	0.73905
683.578	0.46911	0.3278	0.24028	0.73806
684.331	0.46796	0.32969	0.25164	0.73369
685.085	0.4667	0.33154	0.26337	0.72901
685.838	0.46565	0.33301	0.27553	0.72198
686.591	0.46401	0.33574	0.28747	0.71187
687.345	0.46295	0.33908	0.29983	0.70093
688.098	0.46174	0.34263	0.31218	0.68728
688.851	0.46004	0.34595	0.32449	0.67044
689.604	0.4588	0.34978	0.33698	0.65223
690.356	0.45741	0.35336	0.34944	0.63145
691.109	0.45627	0.35871	0.36165	0.60872
691.862	0.45461	0.36359	0.37421	0.58444
692.615	0.45323	0.36851	0.38646	0.55806
693.367	0.45157	0.37359	0.3986	0.53148
694.12	0.45007	0.37936	0.41018	0.50343
694.872	0.44902	0.38518	0.42184	0.47536
695.624	0.44765	0.39115	0.43327	0.44882
696.377	0.4461	0.39695	0.4446	0.42331
697.129	0.44493	0.40303	0.45625	0.39962
697.881	0.44295	0.40974	0.46614	0.37826
698.633	0.44176	0.41644	0.47813	0.3601
699.385	0.43993	0.42285	0.48759	0.34512
700.137	0.4387	0.42926	0.49808	0.33382
700.889	0.43702	0.43649	0.50737	0.32533
701.641	0.43519	0.44295	0.51746	0.32164
702.392	0.43389	0.44916	0.52711	0.32053
703.144	0.43237	0.45509	0.53606	0.32266
703.895	0.43055	0.46222	0.54514	0.32736
704.647	0.42918	0.46886	0.55381	0.33443
705.398	0.42749	0.47447	0.56281	0.34346
706.15	0.42592	0.48031	0.57118	0.35503
706.901	0.4245	0.48756	0.57878	0.36668
707.652	0.42289	0.4933	0.58676	0.38077
708.403	0.4215	0.49847	0.59412	0.39459
709.154	0.41916	0.50424	0.60229	0.40995
709.905	0.41769	0.5102	0.60826	0.42568
710.656	0.4168	0.51598	0.61612	0.44156
711.407	0.41436	0.52087	0.62268	0.45721
712.158	0.41317	0.52578	0.62915	0.47331
712.908	0.41119	0.53122	0.63546	0.48931
713.659	0.40927	0.5355	0.64154	0.50438
714.409	0.4076	0.54016	0.6477	0.51922
715.16	0.40585	0.54522	0.65419	0.53368
715.91	0.40427	0.55001	0.65938	0.54777
716.66	0.40262	0.5537	0.66449	0.56098
717.411	0.40115	0.55738	0.67033	0.57335
718.161	0.39923	0.56253	0.67527	0.5846
718.911	0.3971	0.56649	0.68045	0.59625
719.661	0.39575	0.56959	0.68549	0.60612
720.411	0.39344	0.57288	0.68985	0.61544
721.16	0.39162	0.57628	0.69418	0.6249
721.91	0.38971	0.57989	0.69913	0.6332
722.66	0.38787	0.58293	0.70315	0.64211
723.41	0.3864	0.5862	0.70802	0.64956
724.159	0.38384	0.58924	0.71185	0.65616
724.909	0.38245	0.59058	0.71511	0.66325
725.658	0.38055	0.59375	0.71972	0.6697
726.407	0.37838	0.59696	0.7235	0.67585
727.156	0.37662	0.59902	0.72784	0.68167
727.906	0.37456	0.60175	0.73084	0.68698
728.655	0.3723	0.60429	0.73473	0.69223
729.404	0.3708	0.60607	0.73735	0.69762
730.153	0.36826	0.60677	0.74081	0.70229
730.902	0.36663	0.6102	0.74384	0.70653
731.65	0.36451	0.61169	0.74691	0.71082
732.399	0.36207	0.61258	0.75018	0.71408
733.148	0.36047	0.61416	0.75302	0.71827
733.896	0.35778	0.61635	0.75676	0.72219
734.645	0.35564	0.61649	0.75881	0.72579
735.393	0.35394	0.61794	0.76228	0.73003
736.141	0.35191	0.61972	0.76465	0.73263
736.89	0.3493	0.6193	0.7681	0.73624
737.638	0.34752	0.62081	0.76994	0.74005
738.386	0.34501	0.62143	0.77277	0.74192
739.134	0.34294	0.62219	0.77395	0.74549
739.882	0.34068	0.62161	0.7768	0.74782
740.63	0.3389	0.62215	0.77927	0.75006
741.378	0.33645	0.6221	0.78175	0.75356
742.125	0.33411	0.62195	0.78359	0.75546
742.873	0.33188	0.62216	0.78488	0.75738
743.621	0.32944	0.62205	0.78825	0.76099
744.368	0.32716	0.62074	0.78982	0.76309
745.116	0.32532	0.62099	0.79215	0.76541
745.863	0.32245	0.61953	0.7944	0.76845
746.61	0.32075	0.61781	0.79536	0.76987
747.357	0.31829	0.61717	0.79711	0.77228
748.105	0.31544	0.61486	0.79961	0.77348
748.852	0.31334	0.61317	0.80084	0.77652
749.599	0.31073	0.6121	0.80308	0.77727
750.346	0.30836	0.60872	0.80524	0.77985
751.092	0.30578	0.60662	0.80598	0.78212
751.839	0.30366	0.6042	0.8082	0.78369
752.586	0.30097	0.6008	0.80932	0.78541
753.332	0.29849	0.59762	0.81076	0.787
754.079	0.29647	0.59466	0.81243	0.78872
754.825	0.29382	0.59063	0.81353	0.79029
755.572	0.29141	0.58767	0.81591	0.79146
756.318	0.28914	0.58283	0.81678	0.79246
757.064	0.28656	0.57825	0.81855	0.79599
757.81	0.28457	0.57394	0.82021	0.79681
758.556	0.2823	0.56872	0.8206	0.79881
759.302	0.27931	0.56371	0.82262	0.79969
760.048	0.27709	0.55933	0.82372	0.80059
760.794	0.27446	0.5531	0.82546	0.80189
761.54	0.2719	0.5482	0.82576	0.80442
762.286	0.26976	0.54201	0.82698	0.80506
763.031	0.26719	0.53609	0.82918	0.80657
763.777	0.26463	0.52985	0.82977	0.80794
764.522	0.26259	0.52382	0.83038	0.80909
765.268	0.25964	0.51712	0.83187	0.81082
766.013	0.25728	0.51044	0.83292	0.81187
766.758	0.25511	0.5033	0.83469	0.81305
767.503	0.25256	0.496	0.83477	0.81465
768.248	0.2504	0.48924	0.83581	0.81538
768.993	0.24803	0.48194	0.83754	0.81588
769.738	0.24519	0.47541	0.83866	0.81815
770.483	0.24362	0.4671	0.8385	0.81912
771.228	0.2409	0.46033	0.84069	0.81964
771.973	0.23842	0.45276	0.84197	0.8211
772.717	0.23651	0.44512	0.84195	0.82148
773.462	0.23353	0.43739	0.84309	0.82315
774.206	0.23158	0.43024	0.84334	0.82382
774.951	0.22966	0.4224	0.84394	0.82437
775.695	0.2268	0.4149	0.84559	0.82662
776.439	0.22492	0.40684	0.84662	0.8268
777.183	0.22295	0.39991	0.84691	0.82948
777.928	0.22013	0.39198	0.8487	0.83003
778.672	0.21837	0.38515	0.84934	0.83015
779.415	0.21584	0.37716	0.84931	0.8322
780.159	0.21436	0.37064	0.85107	0.83218
780.903	0.2123	0.36314	0.85082	0.83346
781.647	0.20982	0.35578	0.85226	0.83498
782.39	0.20777	0.35008	0.85147	0.83519
783.134	0.20539	0.34246	0.85228	0.83708
783.877	0.20374	0.33564	0.85371	0.83612
784.621	0.20206	0.329	0.85433	0.838
785.364	0.19932	0.32199	0.85613	0.83952
786.107	0.19808	0.31701	0.85615	0.83953
786.851	0.19561	0.30933	0.8575	0.84059
787.594	0.19356	0.30338	0.85812	0.84198
788.337	0.19174	0.29721	0.85788	0.84208
789.08	0.18963	0.29036	0.858	0.84373
789.822	0.18796	0.28464	0.85839	0.84326
790.565	0.18619	0.27776	0.86043	0.84543
791.308	0.18427	0.27221	0.86016	0.84626
792.051	0.18306	0.26557	0.86151	0.84763
792.793	0.18081	0.25887	0.86212	0.84781
793.536	0.1797	0.2539	0.86137	0.84877
794.278	0.17746	0.24623	0.86224	0.84959
795.02	0.17608	0.24138	0.86395	0.84961
795.763	0.17449	0.23448	0.86398	0.85108
796.505	0.17295	0.22866	0.86429	0.85158
797.247	0.17174	0.22256	0.86541	0.85231
797.989	0.16979	0.21566	0.86534	0.85334
798.731	0.16855	0.21067	0.86564	0.85341
799.473	0.16668	0.20395	0.86736	0.85475
800.214	0.16524	0.19914	0.86646	0.85573
800.956	0.16453	0.19265	0.86713	0.85691
801.698	0.16299	0.18764	0.86769	0.85699
802.439	0.16177	0.18247	0.86851	0.85831
803.181	0.16014	0.17666	0.86857	0.85826
803.922	0.15892	0.17268	0.86973	0.85872
804.663	0.15815	0.16715	0.87008	0.86055
805.405	0.15684	0.16381	0.87015	0.85973
806.146	0.15571	0.15885	0.87102	0.86131
806.887	0.15425	0.15506	0.87201	0.86179
807.628	0.15368	0.15261	0.87191	0.86215
808.369	0.15227	0.14805	0.87234	0.86376
809.11	0.15167	0.14718	0.87317	0.86252
809.85	0.15076	0.14321	0.87274	0.86466
810.591	0.14979	0.14327	0.87273	0.86515
811.332	0.14911	0.14095	0.87339	0.86704
812.072	0.14849	0.14061	0.87434	0.86677
812.813	0.14739	0.13999	0.87458	0.86712
813.553	0.14643	0.13982	0.87521	0.86869
814.293	0.14635	0.14188	0.87585	0.86826
815.033	0.1456	0.14091	0.87511	0.86955
815.774	0.14513	0.14436	0.87606	0.87034
816.514	0.1445	0.14418	0.87632	0.87102
817.254	0.14376	0.14886	0.87623	0.87104
817.994	0.14388	0.15071	0.8777	0.87112
818.733	0.14321	0.15555	0.87721	0.87289
819.473	0.14304	0.15917	0.87778	0.87216
820.213	0.14296	0.16318	0.87892	0.87326
820.952	0.14284	0.1694	0.87806	0.87327
821.692	0.14252	0.17231	0.87956	0.87519
822.431	0.14233	0.1804	0.87863	0.87632
823.171	0.14201	0.18369	0.8807	0.87639
823.91	0.14195	0.19333	0.88001	0.87708
824.649	0.14243	0.19652	0.88063	0.87718
825.388	0.14196	0.20681	0.87966	0.87882
826.127	0.14272	0.21112	0.88167	0.87833
826.866	0.14246	0.22164	0.88075	0.87908
827.605	0.14284	0.22693	0.88111	0.87918
828.344	0.14286	0.23674	0.88205	0.88075
829.083	0.14321	0.24364	0.88229	0.88088
829.821	0.14346	0.25195	0.88216	0.88077
830.56	0.14366	0.26119	0.88315	0.88189
831.298	0.14452	0.26784	0.88285	0.88229
832.037	0.1447	0.27919	0.88298	0.88227
832.775	0.14522	0.28428	0.88321	0.88338
833.513	0.14563	0.29678	0.88434	0.88299
834.252	0.14651	0.30054	0.88424	0.88508
834.99	0.14685	0.31464	0.88387	0.88445
835.728	0.14819	0.31738	0.8842	0.88586
836.466	0.14832	0.33216	0.88464	0.88589
837.204	0.1497	0.33444	0.88486	0.88623
837.941	0.14907	0.34912	0.88589	0.8879
838.679	0.15092	0.35128	0.88649	0.88784
839.417	0.15153	0.36618	0.88657	0.88847
840.154	0.15245	0.36797	0.88664	0.88938
840.892	0.15343	0.38178	0.8869	0.8899
841.629	0.15456	0.38414	0.88678	0.88934
842.366	0.1555	0.39769	0.88722	0.89087
843.104	0.15661	0.40012	0.88749	0.89084
843.841	0.15745	0.41203	0.8885	0.89141
844.578	0.15903	0.41595	0.88759	0.89204
845.315	0.16096	0.42767	0.88789	0.89238
846.052	0.16175	0.43045	0.88851	0.89253
846.789	0.16375	0.44147	0.88926	0.89372
847.525	0.16396	0.44487	0.88797	0.89266
848.262	0.16637	0.45488	0.89042	0.89389
848.999	0.16664	0.45873	0.88948	0.89439
849.735	0.17006	0.46759	0.88894	0.89501
850.472	0.17101	0.47144	0.89052	0.89447
851.208	0.174	0.48048	0.88941	0.89596
851.944	0.17441	0.48429	0.89048	0.896
852.68	0.17675	0.4931	0.89068	0.89604
853.416	0.17787	0.49588	0.89115	0.89672
854.153	0.18071	0.5049	0.89071	0.89859
854.888	0.18187	0.50721	0.89127	0.89728
855.624	0.18623	0.5157	0.89173	0.89971
856.36	0.18659	0.51776	0.89183	0.89778
857.096	0.18982	0.52676	0.89168	0.90069
857.832	0.19016	0.52796	0.89205	0.89926
858.567	0.19421	0.53809	0.89274	0.90103
859.303	0.19494	0.53706	0.89372	0.90043
860.038	0.19976	0.54734	0.89297	0.90238
860.773	0.20037	0.54594	0.89261	0.9019
861.509	0.20503	0.557	0.89236	0.90306
862.244	0.20509	0.5543	0.89296	0.90173
862.979	0.20978	0.56631	0.89415	0.90256
863.714	0.21065	0.56207	0.89299	0.90277
864.449	0.21536	0.57581	0.89356	0.90456
865.184	0.21701	0.56967	0.89386	0.90451
865.918	0.22235	0.58396	0.89404	0.90488
866.653	0.22315	0.57629	0.89364	0.90396
867.388	0.22795	0.59015	0.89525	0.90589
868.122	0.22919	0.58381	0.89455	0.90535
868.857	0.23319	0.59837	0.89491	0.90652
869.591	0.23512	0.59108	0.89443	0.90621
870.325	0.24066	0.60445	0.895	0.9071
871.059	0.24327	0.59871	0.89547	0.90779
871.794	0.24807	0.60962	0.8963	0.9083
872.528	0.25031	0.60579	0.89492	0.90772
873.262	0.25368	0.61454	0.89667	0.90855
873.995	0.25701	0.61499	0.89679	0.90902
874.729	0.25967	0.61879	0.89677	0.90941
875.463	0.2651	0.62156	0.89676	0.90841
876.197	0.26834	0.62223	0.89684	0.90991
876.93	0.27305	0.62936	0.89636	0.91102
877.664	0.27636	0.62583	0.89742	0.911
878.397	0.28081	0.63634	0.89644	0.91188
879.13	0.28189	0.62855	0.8989	0.90996
879.864	0.28793	0.64293	0.89757	0.91099
880.597	0.2901	0.63396	0.89779	0.91123
881.33	0.29714	0.64788	0.89843	0.91315
882.063	0.29869	0.63859	0.89714	0.91121
882.796	0.30521	0.65049	0.89781	0.91373
883.529	0.30611	0.64503	0.89782	0.91238
884.261	0.31247	0.65282	0.89866	0.91394
884.994	0.31431	0.65097	0.89842	0.91327
885.727	0.32022	0.65349	0.89831	0.91456
886.459	0.32349	0.65901	0.89926	0.91425
887.192	0.32859	0.65538	0.899	0.91454
887.924	0.33256	0.66578	0.89929	0.91479
888.656	0.33651	0.65713	0.89965	0.91659
889.388	0.34175	0.66939	0.89839	0.91519
890.121	0.34375	0.66014	0.9005	0.91566
890.853	0.35016	0.67354	0.90012	0.9163
891.584	0.35175	0.66557	0.89914	0.91624
892.316	0.35913	0.67484	0.8988	0.91723
893.048	0.3597	0.67161	0.90038	0.9173
893.78	0.36713	0.67425	0.90116	0.91762
894.511	0.36899	0.67762	0.90094	0.91686
895.243	0.37483	0.67236	0.90134	0.91842
895.974	0.37749	0.68415	0.90083	0.91854
896.706	0.38229	0.67443	0.90034	0.91906
897.437	0.38616	0.68836	0.90038	0.91945
898.168	0.39042	0.67726	0.90189	0.91871
898.9	0.3963	0.6897	0.90204	0.91961
899.631	0.39907	0.68383	0.90122	0.91922
900.362	0.4052	0.6888	0.90166	0.92079
901.092	0.4064	0.69055	0.90051	0.92006
901.823	0.41217	0.6865	0.9013	0.92152
902.554	0.41376	0.69787	0.9021	0.92148
903.285	0.42055	0.68676	0.90222	0.92256
904.015	0.42315	0.69918	0.90342	0.92301
904.746	0.42768	0.68924	0.9025	0.92151
905.476	0.43236	0.69962	0.90317	0.92267
906.206	0.43441	0.69585	0.90218	0.92173
906.937	0.44077	0.69678	0.90273	0.92305
907.667	0.44187	0.70317	0.90402	0.92299
908.397	0.44786	0.69497	0.9047	0.9235
909.127	0.44898	0.70785	0.90492	0.92345
909.857	0.45514	0.69634	0.90297	0.92368
910.587	0.45867	0.70852	0.90291	0.92342
911.316	0.46321	0.70106	0.90362	0.9238
912.046	0.46736	0.70554	0.90286	0.92439
912.776	0.46911	0.70762	0.90334	0.92396
913.505	0.47492	0.70237	0.904	0.92521
914.235	0.47564	0.71479	0.90369	0.92362
914.964	0.48184	0.70175	0.90423	0.92679
915.693	0.48359	0.71656	0.90411	0.92568
916.422	0.48772	0.70815	0.90439	0.92642
917.151	0.49093	0.71086	0.90462	0.92726
917.88	0.49443	0.7147	0.90368	0.92624
918.609	0.4996	0.70795	0.90376	0.92872
919.338	0.50082	0.72028	0.9053	0.92659
920.067	0.50653	0.70907	0.90394	0.92723
920.796	0.50737	0.7202	0.9053	0.92784
921.524	0.51161	0.7151	0.9058	0.92665
922.253	0.51479	0.71579	0.90475	0.92832
922.981	0.51855	0.72175	0.90621	0.92813
923.71	0.52303	0.71293	0.90438	0.92841
924.438	0.52315	0.7262	0.90538	0.9282
925.166	0.52897	0.715	0.90357	0.92963
925.894	0.53101	0.7228	0.90618	0.92837
926.622	0.53466	0.72266	0.90504	0.92931
927.35	0.53764	0.71829	0.90619	0.93048
928.078	0.53873	0.72911	0.90677	0.92856
928.806	0.54405	0.71772	0.90591	0.93047
929.534	0.54572	0.72959	0.90636	0.92935
930.261	0.54984	0.72293	0.90626	0.92938
930.989	0.55185	0.72451	0.90623	0.93061
931.716	0.55578	0.73095	0.9062	0.93107
932.444	0.55871	0.72029	0.90694	0.93156
933.171	0.56042	0.73347	0.9066	0.93054
933.898	0.56457	0.72237	0.90621	0.93205
934.625	0.56429	0.72888	0.90704	0.93255
935.352	0.56852	0.73215	0.90674	0.93061
936.079	0.57239	0.72397	0.90727	0.93234
936.806	0.57413	0.73608	0.90718	0.93056
937.533	0.57753	0.72492	0.90805	0.93209
938.26	0.57905	0.73203	0.90702	0.9334
938.986	0.58322	0.73316	0.90752	0.9332
939.713	0.58325	0.72773	0.9076	0.9337
940.439	0.5869	0.73941	0.9072	0.93262
941.166	0.58985	0.72774	0.90775	0.93321
941.892	0.59025	0.73738	0.90927	0.93278
942.618	0.59485	0.73465	0.90861	0.93317
943.344	0.59579	0.72956	0.90817	0.9337
944.07	0.59915	0.74165	0.90754	0.93426
944.796	0.60061	0.72898	0.90804	0.93401
945.522	0.60253	0.73876	0.90921	0.93343
946.248	0.6057	0.73847	0.90773	0.93511
946.974	0.60646	0.73111	0.90826	0.9349
947.699	0.60985	0.74475	0.90824	0.93456
948.425	0.61215	0.73136	0.90902	0.93487
949.15	0.61359	0.74159	0.90853	0.93471
949.876	0.61711	0.74055	0.90823	0.93653
950.601	0.61809	0.73409	0.9095	0.93631
951.326	0.62158	0.74577	0.90981	0.93457
952.051	0.62294	0.7352	0.9078	0.93609
952.776	0.62374	0.74081	0.91012	0.93529
953.501	0.62789	0.74317	0.90899	0.93562
954.226	0.62649	0.73498	0.909	0.93536
954.951	0.63148	0.74815	0.90932	0.93507
955.676	0.63195	0.73912	0.90913	0.93674
956.4	0.63432	0.74244	0.90966	0.93629
957.125	0.63722	0.74797	0.90919	0.93583
957.849	0.63641	0.73677	0.91095	0.93634
958.574	0.63994	0.74874	0.91003	0.93741
959.298	0.64185	0.74339	0.90964	0.93741
960.022	0.64238	0.7403	0.91145	0.93635
960.747	0.64659	0.75089	0.90878	0.93743
961.471	0.6452	0.7396	0.91026	0.93902
962.195	0.64868	0.74944	0.91013	0.93713
962.918	0.65109	0.74876	0.91171	0.93835
963.642	0.65126	0.74067	0.90994	0.93837
964.366	0.65456	0.75213	0.91071	0.93934
965.09	0.65445	0.7434	0.90962	0.93848
965.813	0.6571	0.74626	0.91039	0.93716
966.537	0.65835	0.7514	0.90945	0.93819
967.26	0.65869	0.74237	0.91083	0.93787
967.983	0.66183	0.75347	0.91068	0.93765
968.706	0.66277	0.74818	0.9118	0.93876
969.43	0.6638	0.74449	0.91045	0.93853
970.153	0.66658	0.75609	0.91096	0.93929
970.876	0.66559	0.74495	0.91044	0.93916
971.598	0.66913	0.74999	0.91074	0.94061
972.321	0.66991	0.75559	0.91023	0.93963
973.044	0.67057	0.7445	0.91018	0.93862
973.767	0.6739	0.75597	0.91104	0.93913
974.489	0.67391	0.75177	0.91057	0.93861
975.212	0.67553	0.74654	0.91161	0.93872
975.934	0.67857	0.75829	0.91178	0.9394
976.656	0.67752	0.75001	0.91116	0.9397
977.378	0.68044	0.75227	0.91145	0.93989
978.101	0.68076	0.75781	0.9105	0.94032
978.823	0.68145	0.74703	0.91213	0.94053
979.545	0.68535	0.75783	0.91161	0.93999
980.266	0.6842	0.75514	0.91129	0.94116
980.988	0.68642	0.74828	0.91101	0.93984
981.71	0.68822	0.7602	0.91229	0.94111
982.432	0.68635	0.75276	0.91188	0.94
983.153	0.69078	0.75294	0.91164	0.94031
983.875	0.69019	0.76158	0.91241	0.93997
984.596	0.69125	0.75072	0.91163	0.9411
985.317	0.69553	0.75715	0.9115	0.93953
986.038	0.69448	0.75934	0.91183	0.94287
986.759	0.69597	0.75125	0.91342	0.93864
987.481	0.69751	0.76059	0.91294	0.94189
988.201	0.69631	0.75807	0.91172	0.94177
988.922	0.70026	0.75191	0.91234	0.93985
989.643	0.70105	0.76422	0.91172	0.94199
990.364	0.70117	0.75644	0.91376	0.94049
991.084	0.7039	0.75566	0.91179	0.94149
991.805	0.70306	0.76435	0.91181	0.9429
992.525	0.70484	0.75498	0.91312	0.94248
993.246	0.70686	0.75949	0.9113	0.94126
993.966	0.70659	0.76483	0.9113	0.94178
994.686	0.70862	0.75431	0.91189	0.94172
995.406	0.70947	0.76353	0.91342	0.9413
996.126	0.70878	0.76218	0.91273	0.94221
996.846	0.71199	0.75688	0.91181	0.94152
997.566	0.71198	0.76539	0.91235	0.94147
998.286	0.71267	0.76165	0.91379	0.94162
999.005	0.71539	0.75679	0.91384	0.94238
999.725	0.71412	0.76671	0.91275	0.94282
1000.44	0.71608	0.75927	0.91386	0.94168
1001.16	0.71908	0.7591	0.91158	0.94134
1001.88	0.71686	0.76725	0.91312	0.94255
1002.6	0.71904	0.76169	0.91199	0.9436
1003.32	0.72002	0.76217	0.91164	0.94305
1004.04	0.71939	0.76763	0.91356	0.94311
1004.76	0.72253	0.75883	0.91215	0.9422
1005.48	0.7241	0.76386	0.91263	0.9422
1006.2	0.72296	0.77036	0.91181	0.94157
1006.92	0.72482	0.75881	0.91353	0.9418
1007.63	0.72467	0.76702	0.91403	0.94268
1008.35	0.72455	0.76734	0.913	0.94199
1009.07	0.72723	0.75948	0.9126	0.94164
1009.79	0.72697	0.76827	0.9147	0.94227
1010.51	0.72873	0.76961	0.91226	0.94239
1011.23	0.73122	0.76177	0.91332	0.94359
1011.94	0.72921	0.76952	0.91325	0.9418
1012.66	0.73196	0.76837	0.91222	0.94364
1013.38	0.73244	0.76192	0.91264	0.94178
1014.1	0.73099	0.77189	0.91295	0.94455
1014.82	0.73173	0.76865	0.91402	0.9417
1015.53	0.73388	0.7635	0.91251	0.94218
1016.25	0.73327	0.77258	0.91279	0.94474
1016.97	0.73601	0.76706	0.91421	0.94241
1017.69	0.73602	0.76443	0.91249	0.94475
1018.4	0.73434	0.77328	0.91298	0.94459
1019.12	0.73677	0.76727	0.91138	0.94336
1019.84	0.73803	0.76637	0.91125	0.94228
1020.56	0.73789	0.77475	0.91123	0.94409
1021.27	0.74053	0.77005	0.91277	0.94351
1021.99	0.73973	0.76745	0.91477	0.94234
1022.71	0.73731	0.77487	0.91161	0.94367
1023.42	0.74354	0.76878	0.91304	0.94112
1024.14	0.74094	0.76641	0.91147	0.94516
1024.86	0.7416	0.77414	0.91197	0.94281
1025.57	0.74441	0.76896	0.91245	0.94399
1026.29	0.74376	0.76875	0.91338	0.94189
1027.01	0.74489	0.77551	0.91211	0.94266
1027.72	0.74714	0.76878	0.91287	0.94299
1028.44	0.74673	0.76756	0.91412	0.94344
1029.15	0.74506	0.77558	0.91261	0.94359
1029.87	0.74893	0.77248	0.91499	0.94221
1030.59	0.74773	0.77056	0.9123	0.94174
1031.3	0.74645	0.77824	0.91216	0.94363
1032.02	0.74942	0.76893	0.91381	0.9436
1032.73	0.74864	0.77072	0.91169	0.94304
1033.45	0.74688	0.77792	0.9115	0.94283
1034.16	0.75044	0.77101	0.91179	0.9448
1034.88	0.74857	0.77057	0.91407	0.94231
1035.6	0.75062	0.77811	0.91366	0.94157
1036.31	0.75017	0.77226	0.91145	0.94138
1037.03	0.75139	0.76926	0.91212	0.94169
1037.74	0.75051	0.77777	0.91156	0.94176
1038.46	0.75337	0.77429	0.91203	0.94346
1039.17	0.75321	0.77083	0.91146	0.94216
1039.89	0.75229	0.77567	0.91082	0.94204
1040.6	0.75536	0.77502	0.91111	0.94109
1041.31	0.7531	0.77147	0.91131	0.94195
1042.03	0.75468	0.77958	0.91187	0.94294
1042.74	0.75493	0.77895	0.9101	0.94341
1043.46	0.75387	0.77279	0.91178	0.94288
1044.17	0.75396	0.7778	0.91198	0.94346
1044.89	0.756	0.77916	0.91044	0.94224
1045.6	0.7565	0.77335	0.91003	0.94461
1046.31	0.75482	0.77569	0.91345	0.9441
1047.03	0.75854	0.78077	0.91126	0.94336
1047.74	0.75747	0.77232	0.91199	0.94205
1048.46	0.75644	0.77538	0.91	0.94234
1049.17	0.75813	0.77953	0.91224	0.94404
1049.88	0.75833	0.77322	0.90899	0.94341
1050.6	0.75355	0.77542	0.91158	0.94125
1051.31	0.76046	0.78165	0.90666	0.94339
1052.02	0.75977	0.77408	0.91077	0.94033
1052.74	0.758	0.77429	0.91038	0.94279
1053.45	0.75884	0.78063	0.9105	0.93943
1054.16	0.76148	0.77409	0.90897	0.93901
1054.88	0.76056	0.77282	0.91026	0.94187
1055.59	0.7597	0.7803	0.90784	0.93918
1056.3	0.75897	0.77703	0.90946	0.93991
1057.01	0.75731	0.77362	0.90903	0.9409
1057.73	0.75835	0.77787	0.90869	0.93946
1058.44	0.76045	0.78012	0.90774	0.94179
1059.15	0.76067	0.7743	0.9092	0.9405
1059.86	0.75847	0.77635	0.9073	0.94215
1060.58	0.76211	0.78069	0.90582	0.93994
1061.29	0.76328	0.77054	0.90786	0.93897
1062	0.76384	0.77607	0.90822	0.9396
1062.71	0.76363	0.77902	0.90874	0.93886
1063.42	0.76442	0.77632	0.90633	0.94158
1064.14	0.76235	0.77358	0.90695	0.94141
1064.85	0.76284	0.77921	0.90616	0.94059
1065.56	0.76445	0.77723	0.9064	0.93961
1066.27	0.75971	0.77355	0.90783	0.9395
1066.98	0.76349	0.77571	0.90524	0.93681
1067.69	0.76377	0.77795	0.90403	0.93681
1068.4	0.76143	0.7748	0.90471	0.93834
1069.12	0.76082	0.7774	0.90468	0.93901
1069.83	0.76331	0.7794	0.90612	0.93787
1070.54	0.76412	0.77554	0.90502	0.93964
1071.25	0.7616	0.77694	0.90532	0.94066
1071.96	0.76178	0.78011	0.90364	0.93688
1072.67	0.76246	0.77557	0.9024	0.93898
1073.38	0.76279	0.77573	0.90081	0.93584
1074.09	0.76365	0.78007	0.90475	0.93732
1074.8	0.76159	0.77607	0.90404	0.9378
1075.51	0.76149	0.77493	0.90558	0.93325
1076.22	0.76255	0.77692	0.90402	0.93527
1076.93	0.76301	0.776	0.8998	0.93977
1077.64	0.76297	0.77403	0.90043	0.93556
1078.35	0.76248	0.77301	0.90326	0.9377
1079.06	0.76362	0.77887	0.90494	0.93907
1079.77	0.76293	0.77406	0.90219	0.93706
1080.48	0.75991	0.77297	0.89872	0.93488
1081.19	0.76416	0.77954	0.90302	0.93631
1081.9	0.7658	0.77755	0.90542	0.93209
1082.61	0.75809	0.76737	0.90257	0.93551
1083.32	0.76248	0.77248	0.90214	0.93266
1084.03	0.75892	0.77593	0.89715	0.93214
1084.74	0.76202	0.77162	0.89692	0.93499
1085.45	0.75953	0.77052	0.89871	0.92995
1086.16	0.76335	0.77622	0.89674	0.93347
1086.87	0.75962	0.7697	0.89802	0.93316
1087.58	0.75908	0.76993	0.89446	0.93147
1088.29	0.76305	0.77268	0.89571	0.93064
1088.99	0.75897	0.77161	0.89675	0.92985
1089.7	0.76008	0.76716	0.89205	0.92706
1090.41	0.75672	0.76654	0.89501	0.93082
1091.12	0.75744	0.77323	0.89117	0.92803
1091.83	0.75416	0.76565	0.89104	0.9324
1092.54	0.75181	0.7596	0.8912	0.92764
1093.24	0.75629	0.76571	0.88908	0.92548
1093.95	0.75165	0.7629	0.89182	0.92581
1094.66	0.75249	0.76102	0.88786	0.92499
1095.37	0.7535	0.75977	0.8894	0.92669
1096.08	0.75394	0.76686	0.88675	0.92972
1096.78	0.74751	0.7603	0.88512	0.92217
1097.49	0.75135	0.7595	0.88505	0.92079
1098.2	0.74881	0.76301	0.8823	0.92461
1098.91	0.74925	0.76003	0.87913	0.92366
1099.61	0.74946	0.75382	0.88155	0.92462
1100.32	0.74814	0.75508	0.88174	0.92328
1101.03	0.74671	0.75489	0.87762	0.92285
1101.74	0.74422	0.74766	0.87753	0.9213
1102.44	0.74441	0.75008	0.8766	0.92102
1103.15	0.74212	0.74665	0.87215	0.91633
1103.86	0.74219	0.74044	0.87052	0.914
1104.56	0.74478	0.74058	0.86283	0.91324
1105.27	0.73843	0.74477	0.86249	0.91469
1105.98	0.74092	0.74468	0.86255	0.90981
1106.68	0.73482	0.73745	0.85923	0.9104
1107.39	0.73442	0.72972	0.85597	0.90853
1108.1	0.72974	0.73057	0.85439	0.90648
1108.8	0.72816	0.72611	0.8454	0.90266
1109.51	0.72298	0.71789	0.84514	0.90337
1110.21	0.72419	0.72101	0.84385	0.90003
1110.92	0.7196	0.72003	0.84024	0.89565
1111.63	0.72013	0.71738	0.83419	0.89884
1112.33	0.71667	0.70724	0.83698	0.89438
1113.04	0.70795	0.71338	0.83147	0.89306
1113.74	0.70485	0.70553	0.82802	0.88831
1114.45	0.70424	0.69994	0.82309	0.88365
1115.15	0.70696	0.6928	0.82183	0.89382
1115.86	0.69511	0.69569	0.81414	0.88574
1116.57	0.69785	0.68772	0.81221	0.87807
1117.27	0.68515	0.68808	0.8146	0.88163
1117.98	0.68363	0.68376	0.80546	0.87342
1118.68	0.68181	0.67998	0.80906	0.87594
1119.39	0.67063	0.67521	0.80174	0.87512
1120.09	0.67545	0.67067	0.79348	0.86257
1120.8	0.66249	0.66834	0.79488	0.86674
1121.5	0.65759	0.66627	0.7909	0.86829
1122.2	0.65839	0.65426	0.7908	0.85849
