# Supplementary material for: Chiral plasmonic superlattices from template-assisted assembly of achiral nanoparticles
Source: Nat Commun. 2025 Feb 16;16:1687. doi: 10.1038/s41467-025-56999-0 (PMC11830766; doi:10.1038/s41467-025-56999-0)
Supplement: Supplementary file 3 — Source Data [file 41467_2025_56999_MOESM3_ESM.zip › source data/Suppl.Fig/Suppl. Fig. 4. UV-vis/20nm Ag.txt]

TITLE	20nm Ag
DATA TYPE	ULTRAVIOLET SPECTRUM
ORIGIN	JASCO
OWNER
DATE	23/11/30
TIME	15:26:11
SPECTROMETER/DATA SYSTEM
LOCALE	1033
RESOLUTION
DELTAX	-0.5
XUNITS	NANOMETERS
YUNITS	ABSORBANCE
FIRSTX	1000.0000
LASTX	200.0000
NPOINTS	1601
FIRSTY	-0.01369
MAXY	0.56799
MINY	-0.02245
XYDATA
1000.0000	-0.0136921
999.5000	-0.0136616
999.0000	-0.0136482
998.5000	-0.0136579
998.0000	-0.0136433
997.5000	-0.0136342
997.0000	-0.0136149
996.5000	-0.0136191
996.0000	-0.0135815
995.5000	-0.0135879
995.0000	-0.0135845
994.5000	-0.0136047
994.0000	-0.0135989
993.5000	-0.0135926
993.0000	-0.0135833
992.5000	-0.0135704
992.0000	-0.0135693
991.5000	-0.0135427
991.0000	-0.0135458
990.5000	-0.0135228
990.0000	-0.0135223
989.5000	-0.0134998
989.0000	-0.0134799
988.5000	-0.0134623
988.0000	-0.013441
987.5000	-0.0134527
987.0000	-0.0134116
986.5000	-0.013411
986.0000	-0.0133821
985.5000	-0.0133931
985.0000	-0.013354
984.5000	-0.0133592
984.0000	-0.0133375
983.5000	-0.0133468
983.0000	-0.0133218
982.5000	-0.0133116
982.0000	-0.0133027
981.5000	-0.0132938
981.0000	-0.0132905
980.5000	-0.0132749
980.0000	-0.0132774
979.5000	-0.0132628
979.0000	-0.0132576
978.5000	-0.0132352
978.0000	-0.013215
977.5000	-0.0132214
977.0000	-0.0132077
976.5000	-0.013221
976.0000	-0.0132216
975.5000	-0.013246
975.0000	-0.0132243
974.5000	-0.0132286
974.0000	-0.0132135
973.5000	-0.0132137
973.0000	-0.0131999
972.5000	-0.0132102
972.0000	-0.0132171
971.5000	-0.0131957
971.0000	-0.013188
970.5000	-0.0131748
970.0000	-0.0131925
969.5000	-0.0131657
969.0000	-0.0131766
968.5000	-0.0131728
968.0000	-0.0131758
967.5000	-0.0131678
967.0000	-0.0131923
966.5000	-0.0132053
966.0000	-0.0131963
965.5000	-0.0132126
965.0000	-0.0132201
964.5000	-0.0132449
964.0000	-0.013249
963.5000	-0.0132872
963.0000	-0.0132984
962.5000	-0.0133221
962.0000	-0.0133276
961.5000	-0.0133436
961.0000	-0.0133653
960.5000	-0.0133692
960.0000	-0.0133853
959.5000	-0.0133913
959.0000	-0.0134215
958.5000	-0.0134437
958.0000	-0.0134917
957.5000	-0.0135168
957.0000	-0.0135418
956.5000	-0.013579
956.0000	-0.0136085
955.5000	-0.0136347
955.0000	-0.0136533
954.5000	-0.0137014
954.0000	-0.0136919
953.5000	-0.0137107
953.0000	-0.0137141
952.5000	-0.0137408
952.0000	-0.0137427
951.5000	-0.0137688
951.0000	-0.0137535
950.5000	-0.0137508
950.0000	-0.0137545
949.5000	-0.013752
949.0000	-0.013741
948.5000	-0.0137333
948.0000	-0.0137201
947.5000	-0.0137033
947.0000	-0.013679
946.5000	-0.0136361
946.0000	-0.013632
945.5000	-0.0136326
945.0000	-0.0135896
944.5000	-0.013576
944.0000	-0.0135394
943.5000	-0.0135136
943.0000	-0.0134753
942.5000	-0.0134687
942.0000	-0.0134218
941.5000	-0.0134059
941.0000	-0.0133859
940.5000	-0.013361
940.0000	-0.0133361
939.5000	-0.0133231
939.0000	-0.0133172
938.5000	-0.0132953
938.0000	-0.0133037
937.5000	-0.0132949
937.0000	-0.0133038
936.5000	-0.0132845
936.0000	-0.0132829
935.5000	-0.0132703
935.0000	-0.013272
934.5000	-0.0132612
934.0000	-0.0132427
933.5000	-0.0132635
933.0000	-0.0132396
932.5000	-0.0132258
932.0000	-0.0132074
931.5000	-0.0132076
931.0000	-0.0131914
930.5000	-0.0131908
930.0000	-0.0131677
929.5000	-0.0131389
929.0000	-0.0131159
928.5000	-0.0131149
928.0000	-0.0130926
927.5000	-0.0130893
927.0000	-0.0130779
926.5000	-0.0130418
926.0000	-0.0130303
925.5000	-0.0130162
925.0000	-0.0130189
924.5000	-0.0129939
924.0000	-0.0129707
923.5000	-0.0129828
923.0000	-0.012979
922.5000	-0.0129825
922.0000	-0.0129474
921.5000	-0.0129575
921.0000	-0.0129171
920.5000	-0.0129119
920.0000	-0.0129083
919.5000	-0.0129134
919.0000	-0.0128964
918.5000	-0.0129042
918.0000	-0.0129018
917.5000	-0.0128684
917.0000	-0.0128535
916.5000	-0.0128632
916.0000	-0.0128715
915.5000	-0.0128379
915.0000	-0.0128271
914.5000	-0.0128254
914.0000	-0.0128184
913.5000	-0.01282
913.0000	-0.0128267
912.5000	-0.0128077
912.0000	-0.0127989
911.5000	-0.0128208
911.0000	-0.0128217
910.5000	-0.0128173
910.0000	-0.0128104
909.5000	-0.0128281
909.0000	-0.0127792
908.5000	-0.0128085
908.0000	-0.012815
907.5000	-0.0127895
907.0000	-0.0127668
906.5000	-0.0127488
906.0000	-0.0127503
905.5000	-0.0127195
905.0000	-0.0127214
904.5000	-0.0127074
904.0000	-0.0126799
903.5000	-0.0126412
903.0000	-0.0126137
902.5000	-0.012604
902.0000	-0.0125813
901.5000	-0.0125747
901.0000	-0.0125675
900.5000	-0.0125464
900.0000	-0.01249
899.5000	-0.0124887
899.0000	-0.0124917
898.5000	-0.0124935
898.0000	-0.0124675
897.5000	-0.0124773
897.0000	-0.0124481
896.5000	-0.0124757
896.0000	-0.0124399
895.5000	-0.012402
895.0000	-0.0123711
894.5000	-0.0123848
894.0000	-0.0123539
893.5000	-0.0123634
893.0000	-0.0123718
892.5000	-0.0123286
892.0000	-0.0122932
891.5000	-0.0123082
891.0000	-0.0122686
890.5000	-0.0122687
890.0000	-0.0122471
889.5000	-0.0122602
889.0000	-0.0122352
888.5000	-0.0122452
888.0000	-0.0122626
887.5000	-0.0122781
887.0000	-0.0122694
886.5000	-0.0122593
886.0000	-0.0122825
885.5000	-0.0122788
885.0000	-0.012286
884.5000	-0.0122493
884.0000	-0.0122539
883.5000	-0.0122872
883.0000	-0.0122514
882.5000	-0.0122388
882.0000	-0.0122505
881.5000	-0.0122432
881.0000	-0.0122377
880.5000	-0.0122261
880.0000	-0.0122628
879.5000	-0.0122289
879.0000	-0.0122244
878.5000	-0.01229
878.0000	-0.0123037
877.5000	-0.0122661
877.0000	-0.0122872
876.5000	-0.0123253
876.0000	-0.01235
875.5000	-0.0123349
875.0000	-0.0123491
874.5000	-0.0123379
874.0000	-0.0122824
873.5000	-0.0122557
873.0000	-0.0122297
872.5000	-0.0122188
872.0000	-0.0121552
871.5000	-0.0121399
871.0000	-0.0121556
870.5000	-0.0121333
870.0000	-0.0121014
869.5000	-0.0120958
869.0000	-0.0120581
868.5000	-0.0120886
868.0000	-0.0120747
867.5000	-0.01201
867.0000	-0.011999
866.5000	-0.0120138
866.0000	-0.0119766
865.5000	-0.0119541
865.0000	-0.0119818
864.5000	-0.011968
864.0000	-0.0119486
863.5000	-0.0120027
863.0000	-0.0119509
862.5000	-0.011899
862.0000	-0.0118367
861.5000	-0.0118483
861.0000	-0.0118031
860.5000	-0.0117869
860.0000	-0.0117483
859.5000	-0.0117551
859.0000	-0.0117098
858.5000	-0.0117002
858.0000	-0.0117544
857.5000	-0.0117425
857.0000	-0.0117505
856.5000	-0.0117373
856.0000	-0.0117372
855.5000	-0.0117905
855.0000	-0.0117139
854.5000	-0.0117518
854.0000	-0.0117394
853.5000	-0.0117249
853.0000	-0.0117218
852.5000	-0.0117239
852.0000	-0.0117164
851.5000	-0.0117282
851.0000	-0.0117204
850.5000	-0.0116846
850.0000	-0.00681706
849.5000	-0.00686452
849.0000	-0.00687604
848.5000	-0.00686084
848.0000	-0.00690241
847.5000	-0.00683298
847.0000	-0.00682371
846.5000	-0.00679615
846.0000	-0.00685537
845.5000	-0.00685781
845.0000	-0.00689273
844.5000	-0.0068995
844.0000	-0.00685353
843.5000	-0.00680144
843.0000	-0.00675559
842.5000	-0.00674691
842.0000	-0.00675309
841.5000	-0.00670949
841.0000	-0.00675161
840.5000	-0.00671235
840.0000	-0.00673248
839.5000	-0.00674406
839.0000	-0.00669946
838.5000	-0.00676824
838.0000	-0.0067598
837.5000	-0.00676289
837.0000	-0.00678362
836.5000	-0.00671953
836.0000	-0.00667374
835.5000	-0.0067026
835.0000	-0.00670379
834.5000	-0.00666578
834.0000	-0.00666412
833.5000	-0.00663555
833.0000	-0.00665123
832.5000	-0.00671603
832.0000	-0.00673949
831.5000	-0.00672856
831.0000	-0.00674086
830.5000	-0.00672476
830.0000	-0.00675939
829.5000	-0.00679728
829.0000	-0.00678356
828.5000	-0.00673343
828.0000	-0.00672636
827.5000	-0.00677851
827.0000	-0.00682128
826.5000	-0.00684872
826.0000	-0.00683666
825.5000	-0.00687848
825.0000	-0.00684456
824.5000	-0.00690075
824.0000	-0.0068723
823.5000	-0.00690746
823.0000	-0.00700071
822.5000	-0.00696228
822.0000	-0.00699293
821.5000	-0.00702204
821.0000	-0.00702316
820.5000	-0.00703237
820.0000	-0.007055
819.5000	-0.00704176
819.0000	-0.00705423
818.5000	-0.00709183
818.0000	-0.00715336
817.5000	-0.0071618
817.0000	-0.00711481
816.5000	-0.00706314
816.0000	-0.00702857
815.5000	-0.00709373
815.0000	-0.00712117
814.5000	-0.00712432
814.0000	-0.00710911
813.5000	-0.00709693
813.0000	-0.00710394
812.5000	-0.00723206
812.0000	-0.00725736
811.5000	-0.00725356
811.0000	-0.00725439
810.5000	-0.00725594
810.0000	-0.00725814
809.5000	-0.00724501
809.0000	-0.00724727
808.5000	-0.00723646
808.0000	-0.00731848
807.5000	-0.00729734
807.0000	-0.00720278
806.5000	-0.00724317
806.0000	-0.0072522
805.5000	-0.00721466
805.0000	-0.0071925
804.5000	-0.00721834
804.0000	-0.007183
803.5000	-0.00716114
803.0000	-0.00714398
802.5000	-0.00713768
802.0000	-0.00712331
801.5000	-0.0071125
801.0000	-0.00720201
800.5000	-0.00722862
800.0000	-0.00727898
799.5000	-0.00727607
799.0000	-0.00723521
798.5000	-0.00724305
798.0000	-0.00727976
797.5000	-0.00726301
797.0000	-0.00727459
796.5000	-0.00723646
796.0000	-0.00724952
795.5000	-0.00720325
795.0000	-0.00721294
794.5000	-0.00723628
794.0000	-0.00728896
793.5000	-0.00730102
793.0000	-0.00732347
792.5000	-0.00735816
792.0000	-0.00732899
791.5000	-0.00732656
791.0000	-0.00734188
790.5000	-0.00735626
790.0000	-0.00733238
789.5000	-0.00737414
789.0000	-0.00743193
788.5000	-0.00741892
788.0000	-0.0074567
787.5000	-0.00747398
787.0000	-0.00751585
786.5000	-0.0075177
786.0000	-0.00753563
785.5000	-0.00751977
785.0000	-0.00750463
784.5000	-0.00749328
784.0000	-0.00746584
783.5000	-0.00745598
783.0000	-0.00747873
782.5000	-0.00748045
782.0000	-0.00740663
781.5000	-0.00737823
781.0000	-0.00733737
780.5000	-0.00730672
780.0000	-0.00729449
779.5000	-0.00729971
779.0000	-0.00727613
778.5000	-0.00726223
778.0000	-0.00723848
777.5000	-0.00722737
777.0000	-0.00719672
776.5000	-0.00714279
776.0000	-0.00714534
775.5000	-0.00718609
775.0000	-0.00721323
774.5000	-0.00715015
774.0000	-0.00716399
773.5000	-0.00714813
773.0000	-0.00716916
772.5000	-0.00715033
772.0000	-0.00714505
771.5000	-0.00715425
771.0000	-0.0071321
770.5000	-0.00716263
770.0000	-0.0071511
769.5000	-0.00720824
769.0000	-0.00714813
768.5000	-0.00713905
768.0000	-0.00715384
767.5000	-0.00714617
767.0000	-0.00715508
766.5000	-0.00716102
766.0000	-0.00716156
765.5000	-0.00716684
765.0000	-0.0071789
764.5000	-0.00717201
764.0000	-0.00717748
763.5000	-0.00720028
763.0000	-0.00722285
762.5000	-0.00720765
762.0000	-0.00718918
761.5000	-0.00723776
761.0000	-0.00723919
760.5000	-0.00727572
760.0000	-0.00728463
759.5000	-0.00729847
759.0000	-0.00728106
758.5000	-0.00730054
758.0000	-0.00730381
757.5000	-0.00731254
757.0000	-0.00732442
756.5000	-0.0073385
756.0000	-0.00735578
755.5000	-0.00729971
755.0000	-0.00732852
754.5000	-0.00727393
754.0000	-0.00729472
753.5000	-0.00727227
753.0000	-0.00733963
752.5000	-0.00737485
752.0000	-0.00735935
751.5000	-0.00736944
751.0000	-0.00733101
750.5000	-0.00733208
750.0000	-0.0073398
749.5000	-0.00736647
749.0000	-0.00737936
748.5000	-0.00739688
748.0000	-0.007409
747.5000	-0.00740971
747.0000	-0.00738964
746.5000	-0.00738619
746.0000	-0.00741138
745.5000	-0.00738839
745.0000	-0.0074011
744.5000	-0.00735899
744.0000	-0.00732056
743.5000	-0.0072513
743.0000	-0.00724887
742.5000	-0.00725903
742.0000	-0.00725564
741.5000	-0.0072614
741.0000	-0.00723159
740.5000	-0.00722131
740.0000	-0.00712687
739.5000	-0.00713798
739.0000	-0.00713329
738.5000	-0.00717165
738.0000	-0.00714356
737.5000	-0.00710881
737.0000	-0.00709195
736.5000	-0.00709135
736.0000	-0.00712461
735.5000	-0.00707876
735.0000	-0.00708779
734.5000	-0.00708274
734.0000	-0.00711808
733.5000	-0.00709723
733.0000	-0.00710792
732.5000	-0.00711178
732.0000	-0.00713554
731.5000	-0.00713703
731.0000	-0.00713691
730.5000	-0.00715199
730.0000	-0.00716185
729.5000	-0.00717647
729.0000	-0.00714683
728.5000	-0.00714695
728.0000	-0.00717552
727.5000	-0.00718894
727.0000	-0.00719975
726.5000	-0.00718621
726.0000	-0.00718056
725.5000	-0.00718621
725.0000	-0.00715063
724.5000	-0.00716144
724.0000	-0.00717498
723.5000	-0.0071571
723.0000	-0.0071707
722.5000	-0.00716197
722.0000	-0.00715277
721.5000	-0.00716346
721.0000	-0.00717118
720.5000	-0.00715752
720.0000	-0.00713281
719.5000	-0.00712331
719.0000	-0.00708321
718.5000	-0.00706106
718.0000	-0.00704401
717.5000	-0.00705381
717.0000	-0.00706605
716.5000	-0.00707531
716.0000	-0.0070705
715.5000	-0.00709028
715.0000	-0.00709248
714.5000	-0.00707288
714.0000	-0.0070825
713.5000	-0.0070743
713.0000	-0.00707335
712.5000	-0.00705631
712.0000	-0.00705993
711.5000	-0.00703154
711.0000	-0.0070016
710.5000	-0.0070177
710.0000	-0.00701847
709.5000	-0.00695272
709.0000	-0.00692665
708.5000	-0.00692938
708.0000	-0.00688923
707.5000	-0.00687111
707.0000	-0.00683672
706.5000	-0.00684634
706.0000	-0.00684913
705.5000	-0.00686392
705.0000	-0.00684682
704.5000	-0.00685632
704.0000	-0.00682876
703.5000	-0.00683969
703.0000	-0.00687954
702.5000	-0.00688887
702.0000	-0.00688471
701.5000	-0.0068742
701.0000	-0.00683197
700.5000	-0.0067933
700.0000	-0.00678101
699.5000	-0.00676259
699.0000	-0.00673242
698.5000	-0.00673593
698.0000	-0.00669827
697.5000	-0.00668841
697.0000	-0.0066596
696.5000	-0.00667974
696.0000	-0.00663376
695.5000	-0.00663157
695.0000	-0.00663062
694.5000	-0.00658631
694.0000	-0.0065572
693.5000	-0.00658144
693.0000	-0.00658999
692.5000	-0.00657354
692.0000	-0.00655869
691.5000	-0.00655548
691.0000	-0.00656766
690.5000	-0.00654182
690.0000	-0.00654164
689.5000	-0.00651367
689.0000	-0.00651034
688.5000	-0.00649311
688.0000	-0.00653309
687.5000	-0.00653766
687.0000	-0.00650291
686.5000	-0.00653434
686.0000	-0.00655518
685.5000	-0.00656878
685.0000	-0.00657894
684.5000	-0.00664285
684.0000	-0.00664986
683.5000	-0.00666614
683.0000	-0.00669625
682.5000	-0.00670142
682.0000	-0.0067206
681.5000	-0.00672042
681.0000	-0.00671442
680.5000	-0.00669013
680.0000	-0.00670189
679.5000	-0.00668081
679.0000	-0.00672488
678.5000	-0.00675119
678.0000	-0.00678867
677.5000	-0.0068132
677.0000	-0.00680857
676.5000	-0.00681094
676.0000	-0.00681629
675.5000	-0.00682027
675.0000	-0.0068208
674.5000	-0.00683262
674.0000	-0.00682163
673.5000	-0.00683322
673.0000	-0.00679063
672.5000	-0.00680554
672.0000	-0.00676289
671.5000	-0.00674971
671.0000	-0.00674442
670.5000	-0.00671769
670.0000	-0.00668425
669.5000	-0.00665871
669.0000	-0.00664849
668.5000	-0.00660264
668.0000	-0.00658583
667.5000	-0.00655132
667.0000	-0.00651996
666.5000	-0.00649798
666.0000	-0.00649763
665.5000	-0.00650951
665.0000	-0.00652715
664.5000	-0.00654711
664.0000	-0.00651782
663.5000	-0.00653434
663.0000	-0.00650808
662.5000	-0.00650351
662.0000	-0.00645243
661.5000	-0.0064355
661.0000	-0.00642546
660.5000	-0.00642083
660.0000	-0.00644144
659.5000	-0.00643247
659.0000	-0.00638531
658.5000	-0.00637278
658.0000	-0.0063726
657.5000	-0.00633619
657.0000	-0.00635342
656.5000	-0.00632401
656.0000	-0.0063233
655.5000	-0.00626866
655.0000	-0.00625886
654.5000	-0.00625927
654.0000	-0.00620766
653.5000	-0.00619008
653.0000	-0.00618087
652.5000	-0.00618045
652.0000	-0.0061447
651.5000	-0.00614505
651.0000	-0.00613448
650.5000	-0.00612997
650.0000	-0.00611726
649.5000	-0.00608928
649.0000	-0.00605204
648.5000	-0.00601272
648.0000	-0.00602929
647.5000	-0.00600345
647.0000	-0.00601213
646.5000	-0.00598486
646.0000	-0.00599823
645.5000	-0.00595475
645.0000	-0.00594596
644.5000	-0.00593663
644.0000	-0.00591097
643.5000	-0.00590735
643.0000	-0.00590581
642.5000	-0.00589785
642.0000	-0.00585888
641.5000	-0.0058751
641.0000	-0.00585954
640.5000	-0.00584629
640.0000	-0.0058438
639.5000	-0.00587736
639.0000	-0.00584754
638.5000	-0.00579533
638.0000	-0.0057964
637.5000	-0.00578387
637.0000	-0.00573463
636.5000	-0.00569786
636.0000	-0.00567315
635.5000	-0.00563918
635.0000	-0.00561797
634.5000	-0.00555537
634.0000	-0.00550079
633.5000	-0.00547002
633.0000	-0.00544626
632.5000	-0.00539975
632.0000	-0.00534558
631.5000	-0.00531428
631.0000	-0.00524586
630.5000	-0.00522269
630.0000	-0.00517434
629.5000	-0.00515065
629.0000	-0.00513847
628.5000	-0.00509434
628.0000	-0.00504165
627.5000	-0.00498974
627.0000	-0.00496949
626.5000	-0.00490712
626.0000	-0.00488681
625.5000	-0.00480841
625.0000	-0.00478263
624.5000	-0.00472721
624.0000	-0.00465237
623.5000	-0.00459939
623.0000	-0.00456559
622.5000	-0.00451974
622.0000	-0.00448131
621.5000	-0.00445589
621.0000	-0.00441449
620.5000	-0.00437909
620.0000	-0.00439804
619.5000	-0.00438236
619.0000	-0.00436145
618.5000	-0.00435011
618.0000	-0.00434185
617.5000	-0.00427788
617.0000	-0.00424165
616.5000	-0.00422603
616.0000	-0.00420542
615.5000	-0.00416039
615.0000	-0.0041465
614.5000	-0.00411597
614.0000	-0.00412779
613.5000	-0.00406132
613.0000	-0.00408318
612.5000	-0.00408395
612.0000	-0.00405788
611.5000	-0.00404671
611.0000	-0.00402776
610.5000	-0.0039771
610.0000	-0.00395845
609.5000	-0.00395203
609.0000	-0.00393119
608.5000	-0.00392085
608.0000	-0.00387363
607.5000	-0.00384512
607.0000	-0.00378905
606.5000	-0.00376351
606.0000	-0.00370786
605.5000	-0.00366889
605.0000	-0.00362375
604.5000	-0.00360189
604.0000	-0.0035918
603.5000	-0.00355194
603.0000	-0.00351369
602.5000	-0.00345946
602.0000	-0.00340452
601.5000	-0.00335504
601.0000	-0.00335356
600.5000	-0.00330319
600.0000	-0.00328341
599.5000	-0.003253
599.0000	-0.00321873
598.5000	-0.00318909
598.0000	-0.00313742
597.5000	-0.00313516
597.0000	-0.00308735
596.5000	-0.00306792
596.0000	-0.00298596
595.5000	-0.00294503
595.0000	-0.00290975
594.5000	-0.00288552
594.0000	-0.00284073
593.5000	-0.00278544
593.0000	-0.00276257
592.5000	-0.00271386
592.0000	-0.0026847
591.5000	-0.00265263
591.0000	-0.0026512
590.5000	-0.0026136
590.0000	-0.00259258
589.5000	-0.00253069
589.0000	-0.00249048
588.5000	-0.00246298
588.0000	-0.00240019
587.5000	-0.00235274
587.0000	-0.00231383
586.5000	-0.00229405
586.0000	-0.00224939
585.5000	-0.00225343
585.0000	-0.00220745
584.5000	-0.00218215
584.0000	-0.00211628
583.5000	-0.00209133
583.0000	-0.00207458
582.5000	-0.00202451
582.0000	-0.00199208
581.5000	-0.00192699
581.0000	-0.00187068
580.5000	-0.00180576
580.0000	-0.00181651
579.5000	-0.00176573
579.0000	-0.00173163
578.5000	-0.00168417
578.0000	-0.00165388
577.5000	-0.00162003
577.0000	-0.00157334
576.5000	-0.001538
576.0000	-0.00147664
575.5000	-0.00145104
575.0000	-0.00136124
574.5000	-0.00132964
574.0000	-0.00129163
573.5000	-0.00127007
573.0000	-0.0012232
572.5000	-0.00119261
572.0000	-0.00114599
571.5000	-0.00110263
571.0000	-0.00105689
570.5000	-0.000986865
570.0000	-0.00095093
569.5000	-0.000875735
569.0000	-0.000811944
568.5000	-0.000756824
568.0000	-0.000712099
567.5000	-0.000628054
567.0000	-0.000548641
566.5000	-0.000502253
566.0000	-0.00043864
565.5000	-0.000398726
565.0000	-0.000343428
564.5000	-0.000289318
564.0000	-0.000220419
563.5000	-0.000184068
563.0000	-0.000105963
562.5000	-5.16745E-005
562.0000	1.4255E-005
561.5000	8.0541E-005
561.0000	0.000137799
560.5000	0.000222082
560.0000	0.000262471
559.5000	0.000359524
559.0000	0.00041203
558.5000	0.000506886
558.0000	0.000576973
557.5000	0.000663157
557.0000	0.000703427
556.5000	0.000801015
556.0000	0.000863678
555.5000	0.000921529
555.0000	0.000994171
554.5000	0.00106937
554.0000	0.00114052
553.5000	0.00122914
553.0000	0.00130992
552.5000	0.00137906
552.0000	0.00144784
551.5000	0.00148098
551.0000	0.00155469
550.5000	0.00163072
550.0000	0.00171571
549.5000	0.00178242
549.0000	0.0018686
548.5000	0.00193892
548.0000	0.00200521
547.5000	0.00209531
547.0000	0.0021455
546.5000	0.00223032
546.0000	0.00231965
545.5000	0.00239645
545.0000	0.00249558
544.5000	0.00255706
544.0000	0.00267448
543.5000	0.00274041
543.0000	0.00280444
542.5000	0.00287792
542.0000	0.00297307
541.5000	0.00303021
541.0000	0.00315031
540.5000	0.00322681
540.0000	0.00330503
539.5000	0.00340001
539.0000	0.0034932
538.5000	0.00356317
538.0000	0.00366545
537.5000	0.00373078
537.0000	0.00381144
536.5000	0.00391752
536.0000	0.00401256
535.5000	0.00414448
535.0000	0.00425442
534.5000	0.0043624
534.0000	0.004455
533.5000	0.00459173
533.0000	0.00467958
532.5000	0.00479225
532.0000	0.00492886
531.5000	0.00504403
531.0000	0.00518812
530.5000	0.00530496
530.0000	0.00542274
529.5000	0.00555406
529.0000	0.00566115
528.5000	0.00579634
528.0000	0.00592832
527.5000	0.00607372
527.0000	0.00620047
526.5000	0.00633607
526.0000	0.00644815
525.5000	0.00661678
525.0000	0.00671561
524.5000	0.00686066
524.0000	0.00700291
523.5000	0.00717231
523.0000	0.00732519
522.5000	0.00748057
522.0000	0.00762924
521.5000	0.0077946
521.0000	0.00795586
520.5000	0.00811385
520.0000	0.00827577
519.5000	0.00842966
519.0000	0.00859449
518.5000	0.00876757
518.0000	0.0089252
517.5000	0.00908308
517.0000	0.00923282
516.5000	0.00944587
516.0000	0.00961206
515.5000	0.00981626
515.0000	0.00999142
514.5000	0.0101969
514.0000	0.0104006
513.5000	0.0106053
513.0000	0.0108351
512.5000	0.0110453
512.0000	0.0112596
511.5000	0.0114838
511.0000	0.011719
510.5000	0.0119453
510.0000	0.0118755
509.5000	0.0120975
509.0000	0.0123047
508.5000	0.0125426
508.0000	0.0128083
507.5000	0.0130866
507.0000	0.0133437
506.5000	0.0136213
506.0000	0.0139053
505.5000	0.0141716
505.0000	0.0144207
504.5000	0.0146976
504.0000	0.0149723
503.5000	0.0152875
503.0000	0.0155804
502.5000	0.0158896
502.0000	0.0162277
501.5000	0.0165266
501.0000	0.0168448
500.5000	0.0171784
500.0000	0.0175477
499.5000	0.0179134
499.0000	0.0182797
498.5000	0.018616
498.0000	0.018982
497.5000	0.0193844
497.0000	0.0197637
496.5000	0.0201787
496.0000	0.0205463
495.5000	0.0209653
495.0000	0.0213861
494.5000	0.0218254
494.0000	0.0222744
493.5000	0.0227194
493.0000	0.0231901
492.5000	0.0236692
492.0000	0.024164
491.5000	0.0246334
491.0000	0.0251369
490.5000	0.0256602
490.0000	0.0261738
489.5000	0.0267018
489.0000	0.0272658
488.5000	0.0278286
488.0000	0.0284022
487.5000	0.0289461
487.0000	0.0295732
486.5000	0.0301767
486.0000	0.0307825
485.5000	0.0314269
485.0000	0.0321064
484.5000	0.0327864
484.0000	0.0334582
483.5000	0.0341344
483.0000	0.0348473
482.5000	0.0356279
482.0000	0.0363811
481.5000	0.0371519
481.0000	0.0379414
480.5000	0.0387591
480.0000	0.0396246
479.5000	0.0404694
479.0000	0.0413655
478.5000	0.0422729
478.0000	0.043191
477.5000	0.0441134
477.0000	0.0450858
476.5000	0.0460828
476.0000	0.0470804
475.5000	0.0481157
475.0000	0.0491779
474.5000	0.050268
474.0000	0.0514039
473.5000	0.052611
473.0000	0.0538272
472.5000	0.0550442
472.0000	0.0563323
471.5000	0.0576779
471.0000	0.058988
470.5000	0.0603762
470.0000	0.0617926
469.5000	0.0632716
469.0000	0.0647455
468.5000	0.0662905
468.0000	0.067896
467.5000	0.0695405
467.0000	0.0712427
466.5000	0.0729689
466.0000	0.0747794
465.5000	0.0765996
465.0000	0.0784932
464.5000	0.0804131
464.0000	0.0823948
463.5000	0.0844294
463.0000	0.0865299
462.5000	0.088689
462.0000	0.0908977
461.5000	0.0931599
461.0000	0.0954744
460.5000	0.0978652
460.0000	0.100314
459.5000	0.102879
459.0000	0.105508
458.5000	0.108148
458.0000	0.110887
457.5000	0.113673
457.0000	0.116523
456.5000	0.119452
456.0000	0.122457
455.5000	0.125524
455.0000	0.128684
454.5000	0.131871
454.0000	0.135182
453.5000	0.138522
453.0000	0.141939
452.5000	0.145404
452.0000	0.148934
451.5000	0.152557
451.0000	0.156215
450.5000	0.15995
450.0000	0.164276
449.5000	0.168216
449.0000	0.172253
448.5000	0.176316
448.0000	0.180503
447.5000	0.184749
447.0000	0.189122
446.5000	0.193494
446.0000	0.197995
445.5000	0.202596
445.0000	0.207308
444.5000	0.212099
444.0000	0.217003
443.5000	0.222029
443.0000	0.227138
442.5000	0.232339
442.0000	0.237643
441.5000	0.243026
441.0000	0.248504
440.5000	0.254085
440.0000	0.259792
439.5000	0.265555
439.0000	0.271379
438.5000	0.277283
438.0000	0.283258
437.5000	0.289269
437.0000	0.295299
436.5000	0.30141
436.0000	0.307569
435.5000	0.313745
435.0000	0.319927
434.5000	0.326111
434.0000	0.33229
433.5000	0.338427
433.0000	0.344554
432.5000	0.350623
432.0000	0.356661
431.5000	0.362643
431.0000	0.368537
430.5000	0.374479
430.0000	0.380377
429.5000	0.386233
429.0000	0.392033
428.5000	0.397807
428.0000	0.403574
427.5000	0.409253
427.0000	0.41492
426.5000	0.420521
426.0000	0.426073
425.5000	0.431646
425.0000	0.43715
424.5000	0.442558
424.0000	0.447917
423.5000	0.453183
423.0000	0.458419
422.5000	0.463561
422.0000	0.468648
421.5000	0.473638
421.0000	0.478575
420.5000	0.483401
420.0000	0.488192
419.5000	0.492891
419.0000	0.497421
418.5000	0.501923
418.0000	0.506346
417.5000	0.510623
417.0000	0.51478
416.5000	0.518839
416.0000	0.522733
415.5000	0.526495
415.0000	0.530147
414.5000	0.533623
414.0000	0.536996
413.5000	0.540137
413.0000	0.543159
412.5000	0.546052
412.0000	0.548738
411.5000	0.551303
411.0000	0.553622
410.5000	0.55585
410.0000	0.558169
409.5000	0.560036
409.0000	0.561716
408.5000	0.56316
408.0000	0.564406
407.5000	0.565499
407.0000	0.566361
406.5000	0.567044
406.0000	0.567639
405.5000	0.5679
405.0000	0.567993
404.5000	0.567833
404.0000	0.567481
403.5000	0.566882
403.0000	0.566054
402.5000	0.565046
402.0000	0.563785
401.5000	0.562283
401.0000	0.560586
400.5000	0.558732
400.0000	0.556668
399.5000	0.5544
399.0000	0.551923
398.5000	0.549338
398.0000	0.546588
397.5000	0.543631
397.0000	0.540471
396.5000	0.537145
396.0000	0.533706
395.5000	0.530094
395.0000	0.526351
394.5000	0.522505
394.0000	0.518485
393.5000	0.514323
393.0000	0.510032
392.5000	0.505689
392.0000	0.501187
391.5000	0.49664
391.0000	0.491974
390.5000	0.487249
390.0000	0.482371
389.5000	0.477462
389.0000	0.472431
388.5000	0.467369
388.0000	0.462279
387.5000	0.457135
387.0000	0.451966
386.5000	0.446758
386.0000	0.441508
385.5000	0.436223
385.0000	0.430873
384.5000	0.425506
384.0000	0.420115
383.5000	0.414787
383.0000	0.40938
382.5000	0.403963
382.0000	0.398559
381.5000	0.393167
381.0000	0.387796
380.5000	0.382369
380.0000	0.376938
379.5000	0.371484
379.0000	0.366095
378.5000	0.360657
378.0000	0.355301
377.5000	0.349979
377.0000	0.34462
376.5000	0.339283
376.0000	0.333891
375.5000	0.328502
375.0000	0.32312
374.5000	0.317758
374.0000	0.312349
373.5000	0.306926
373.0000	0.301579
372.5000	0.29613
372.0000	0.290779
371.5000	0.285394
371.0000	0.27997
370.5000	0.274611
370.0000	0.272246
369.5000	0.266932
369.0000	0.261595
368.5000	0.256018
368.0000	0.250709
367.5000	0.245399
367.0000	0.240128
366.5000	0.23496
366.0000	0.229775
365.5000	0.22469
365.0000	0.219589
364.5000	0.214552
364.0000	0.209568
363.5000	0.204607
363.0000	0.199668
362.5000	0.194794
362.0000	0.189991
361.5000	0.185361
361.0000	0.180621
360.5000	0.176074
360.0000	0.171527
359.5000	0.167045
359.0000	0.162646
358.5000	0.158368
358.0000	0.154271
357.5000	0.150076
357.0000	0.145996
356.5000	0.141984
356.0000	0.138029
355.5000	0.134154
355.0000	0.130385
354.5000	0.126719
354.0000	0.123097
353.5000	0.119525
353.0000	0.116086
352.5000	0.112703
352.0000	0.109426
351.5000	0.106217
351.0000	0.103103
350.5000	0.100122
350.0000	0.0970921
349.5000	0.0941687
349.0000	0.091311
348.5000	0.0885638
348.0000	0.0858457
347.5000	0.0832709
347.0000	0.0808309
346.5000	0.0783659
346.0000	0.0759265
345.5000	0.0735499
345.0000	0.0713227
344.5000	0.0690997
344.0000	0.0670276
343.5000	0.065086
343.0000	0.0631079
342.5000	0.0612961
342.0000	0.0593053
341.5000	0.0576017
341.0000	0.0558316
340.5000	0.0541654
340.0000	0.0047445
339.5000	0.00319117
339.0000	0.00165222
338.5000	0.000192206
338.0000	-0.00122534
337.5000	-0.0025788
337.0000	-0.00388747
336.5000	-0.00517167
336.0000	-0.00641067
335.5000	-0.00757394
335.0000	-0.00870829
334.5000	-0.0097697
334.0000	-0.0107512
333.5000	-0.0117577
333.0000	-0.0126748
332.5000	-0.0135601
332.0000	-0.0144073
331.5000	-0.0151961
331.0000	-0.0159341
330.5000	-0.0166291
330.0000	-0.0172935
329.5000	-0.0179228
329.0000	-0.0185078
328.5000	-0.0190267
328.0000	-0.0195389
327.5000	-0.0199788
327.0000	-0.0203774
326.5000	-0.0207767
326.0000	-0.021136
325.5000	-0.0214362
325.0000	-0.0216782
324.5000	-0.0218748
324.0000	-0.0220785
323.5000	-0.0222313
323.0000	-0.0223394
322.5000	-0.0223914
322.0000	-0.0224412
321.5000	-0.0224491
321.0000	-0.022403
320.5000	-0.0223138
320.0000	-0.0221764
319.5000	-0.022006
319.0000	-0.0218229
318.5000	-0.0216238
318.0000	-0.0214002
317.5000	-0.0210783
317.0000	-0.0207568
316.5000	-0.0203771
316.0000	-0.0199847
315.5000	-0.0195516
315.0000	-0.0190814
314.5000	-0.0185743
314.0000	-0.0180195
313.5000	-0.01745
313.0000	-0.0168441
312.5000	-0.0162314
312.0000	-0.0155809
311.5000	-0.0148987
311.0000	-0.0141872
310.5000	-0.0134308
310.0000	-0.0126641
309.5000	-0.0118671
309.0000	-0.011079
308.5000	-0.0102418
308.0000	-0.0093914
307.5000	-0.00853699
307.0000	-0.0076299
306.5000	-0.00674483
306.0000	-0.00584112
305.5000	-0.00495244
305.0000	-0.00405889
304.5000	-0.00316943
304.0000	-0.00231864
303.5000	-0.00150207
303.0000	-0.000693983
302.5000	0.000103112
302.0000	0.000861777
301.5000	0.00160732
301.0000	0.00235749
300.5000	0.00307511
300.0000	0.00380105
299.5000	0.00448101
299.0000	0.00510111
298.5000	0.00568313
298.0000	0.00626937
297.5000	0.00687907
297.0000	0.0074428
296.5000	0.00799958
296.0000	0.00863137
295.5000	0.00920395
295.0000	0.00981715
294.5000	0.0104027
294.0000	0.0110153
293.5000	0.0115471
293.0000	0.0120748
292.5000	0.0124749
292.0000	0.0128973
291.5000	0.013253
291.0000	0.013541
290.5000	0.013867
290.0000	0.0141144
289.5000	0.0142615
289.0000	0.0142265
288.5000	0.0141113
288.0000	0.0140193
287.5000	0.0138953
287.0000	0.0136357
286.5000	0.0132602
286.0000	0.013092
285.5000	0.0129372
285.0000	0.0129763
284.5000	0.0131843
284.0000	0.0135947
283.5000	0.014252
283.0000	0.0150869
282.5000	0.0160397
282.0000	0.0169505
281.5000	0.0175133
281.0000	0.0180292
280.5000	0.018186
280.0000	0.0181951
279.5000	0.0183562
279.0000	0.0179424
278.5000	0.0171658
278.0000	0.0169351
277.5000	0.0176441
277.0000	0.0170275
276.5000	0.0172474
276.0000	0.0180127
275.5000	0.0197759
275.0000	0.0197716
274.5000	0.0229377
274.0000	0.0253109
273.5000	0.0271266
273.0000	0.0307776
272.5000	0.033328
272.0000	0.0317868
271.5000	0.0326875
271.0000	0.0325425
270.5000	0.0334366
270.0000	0.035429
269.5000	0.035448
269.0000	0.0349547
268.5000	0.037222
268.0000	0.0420531
267.5000	0.0417416
267.0000	0.041284
266.5000	0.0390963
266.0000	0.040817
265.5000	0.0406584
265.0000	0.0398649
264.5000	0.0415523
264.0000	0.040312
263.5000	0.0397131
263.0000	0.0398759
262.5000	0.0367658
262.0000	0.0369233
261.5000	0.0369284
261.0000	0.0415745
260.5000	0.0403821
260.0000	0.0415308
259.5000	0.043816
259.0000	0.044987
258.5000	0.0459209
258.0000	0.0470237
257.5000	0.0457738
257.0000	0.0471043
256.5000	0.0458619
256.0000	0.048386
255.5000	0.0472123
255.0000	0.0469684
254.5000	0.048477
254.0000	0.0492755
253.5000	0.0495262
253.0000	0.0480113
252.5000	0.0475839
252.0000	0.0474028
251.5000	0.0497544
251.0000	0.0496791
250.5000	0.0505092
250.0000	0.0473899
249.5000	0.048851
249.0000	0.0506385
248.5000	0.0476969
248.0000	0.0504771
247.5000	0.0511628
247.0000	0.053233
246.5000	0.0561192
246.0000	0.0545494
245.5000	0.0556699
245.0000	0.054731
244.5000	0.0546566
244.0000	0.0531955
243.5000	0.0529557
243.0000	0.0539312
242.5000	0.0519393
242.0000	0.0542459
241.5000	0.0554226
241.0000	0.0522417
240.5000	0.0530748
240.0000	0.0538937
239.5000	0.0557668
239.0000	0.0535663
238.5000	0.0541974
238.0000	0.0530671
237.5000	0.0537784
237.0000	0.0571319
236.5000	0.0567289
236.0000	0.0585727
235.5000	0.056928
235.0000	0.0595583
234.5000	0.0598912
234.0000	0.059724
233.5000	0.0588973
233.0000	0.05904
232.5000	0.0605253
232.0000	0.0572381
231.5000	0.0537571
231.0000	0.053881
230.5000	0.0566595
230.0000	0.0598244
229.5000	0.0580618
229.0000	0.0558087
228.5000	0.0557264
228.0000	0.0615449
227.5000	0.0642426
227.0000	0.0608907
226.5000	0.0632263
226.0000	0.0607074
225.5000	0.0625637
225.0000	0.0653035
224.5000	0.0669859
224.0000	0.0677998
223.5000	0.0691126
223.0000	0.0763977
222.5000	0.0738904
222.0000	0.0736444
221.5000	0.0762358
221.0000	0.0777509
220.5000	0.0818405
220.0000	0.0779978
219.5000	0.0782984
219.0000	0.0806295
218.5000	0.0851938
218.0000	0.0956212
217.5000	0.0968949
217.0000	0.102091
216.5000	0.10539
216.0000	0.108169
215.5000	0.112556
215.0000	0.108563
214.5000	0.105647
214.0000	0.106864
213.5000	0.111676
213.0000	0.120448
212.5000	0.124479
212.0000	0.124227
211.5000	0.123012
211.0000	0.13075
210.5000	0.137925
210.0000	0.140885
209.5000	0.143317
209.0000	0.146782
208.5000	0.151829
208.0000	0.152609
207.5000	0.155388
207.0000	0.156673
206.5000	0.169285
206.0000	0.178008
205.5000	0.178144
205.0000	0.180145
204.5000	0.182562
204.0000	0.193282
203.5000	0.200347
203.0000	0.196923
202.5000	0.209241
202.0000	0.221982
201.5000	0.250697
201.0000	0.271221
200.5000	0.28422
200.0000	0.306059
##### Extended Information
[Comments]
Sample name	20nm Ag XS10
Comment	1116 15nm
User
Division
Company	ICMAB
[Detailed Information]
Creation date	11/30/2023 3:26 PM
Data array type	Linear data array
Horizontal axis	Wavelength [nm]
Vertical axis	Abs
Start	1000 nm
End	200 nm
Data interval	0.5 nm
Data points	1601
[Measurement Information]
Instrument name	V-780
Model name	V-780
Serial No.	D003961802
Accessory	ETCS-761
Accessory S/N	A041061399
Temperature	20972.61 C
Control sensor	Holder
Monitor sensor	Holder
Measurement date	11/30/2023 3:25 PM
Parameter file	C:\Users\uvvisnir5000\Desktop\Joseline Iribarra\211001 Macrociclos 2D\parameters.uvsp
Photometric mode	Abs
Measurement range	1000 - 200 nm
Data interval	0.5 nm
UV/Vis bandwidth	2.0 nm
NIR bandwidth	4.0 nm
UV/Vis response	0.96 sec
NIR response	0.96 sec
Scan mode	Continuous
Scan speed	1000 nm/min
Change source at	340 nm
Change grating at	850 nm
Light source	D2/WI
Filter exchange	Step
Correction	Baseline
No. of cycles	1
