# Supplementary material for: Chiral plasmonic superlattices from template-assisted assembly of achiral nanoparticles
Source: Nat Commun. 2025 Feb 16;16:1687. doi: 10.1038/s41467-025-56999-0 (PMC11830766; doi:10.1038/s41467-025-56999-0)
Supplement: Supplementary file 3 — Source Data [file 41467_2025_56999_MOESM3_ESM.zip › source data/Suppl.Fig/Suppl. Fig. 4. UV-vis/27nm Ag.txt]

TITLE	27nm Ag
DATA TYPE	ULTRAVIOLET SPECTRUM
ORIGIN	JASCO
OWNER
DATE	23/11/30
TIME	15:38:19
SPECTROMETER/DATA SYSTEM
LOCALE	1033
RESOLUTION
DELTAX	-0.5
XUNITS	NANOMETERS
YUNITS	ABSORBANCE
FIRSTX	1000.0000
LASTX	200.0000
NPOINTS	1601
FIRSTY	0.01980
MAXY	10.00000
MINY	0.01911
XYDATA
1000.0000	0.0197995
999.5000	0.0197863
999.0000	0.0197472
998.5000	0.0197262
998.0000	0.0196976
997.5000	0.0196885
997.0000	0.0196622
996.5000	0.0196319
996.0000	0.0196102
995.5000	0.0195708
995.0000	0.019552
994.5000	0.0195
994.0000	0.0195023
993.5000	0.0194756
993.0000	0.0194611
992.5000	0.0194146
992.0000	0.0193824
991.5000	0.0193685
991.0000	0.0193117
990.5000	0.0192829
990.0000	0.0192835
989.5000	0.0192859
989.0000	0.0192745
988.5000	0.019279
988.0000	0.0192741
987.5000	0.0192632
987.0000	0.019274
986.5000	0.0192495
986.0000	0.0192459
985.5000	0.019225
985.0000	0.0192527
984.5000	0.0192132
984.0000	0.0192162
983.5000	0.0191937
983.0000	0.019224
982.5000	0.0192165
982.0000	0.019213
981.5000	0.0192125
981.0000	0.0192229
980.5000	0.0192282
980.0000	0.0192156
979.5000	0.0192351
979.0000	0.0192324
978.5000	0.0192326
978.0000	0.0192291
977.5000	0.0192286
977.0000	0.0192363
976.5000	0.0192213
976.0000	0.0192219
975.5000	0.0192001
975.0000	0.0192119
974.5000	0.0192208
974.0000	0.0192284
973.5000	0.0192267
973.0000	0.0192413
972.5000	0.0192319
972.0000	0.0192206
971.5000	0.0192228
971.0000	0.0192302
970.5000	0.019252
970.0000	0.0192633
969.5000	0.0193018
969.0000	0.0192869
968.5000	0.0192973
968.0000	0.0192918
967.5000	0.019307
967.0000	0.0192763
966.5000	0.0192594
966.0000	0.0192514
965.5000	0.0192212
965.0000	0.0192238
964.5000	0.0191845
964.0000	0.0191831
963.5000	0.0191332
963.0000	0.019125
962.5000	0.0191136
962.0000	0.0191329
961.5000	0.0191232
961.0000	0.0191175
960.5000	0.0191489
960.0000	0.0191776
959.5000	0.0191999
959.0000	0.0192235
958.5000	0.019244
958.0000	0.0192527
957.5000	0.0192525
957.0000	0.0192665
956.5000	0.0192588
956.0000	0.0192809
955.5000	0.0192861
955.0000	0.019317
954.5000	0.0193025
954.0000	0.0193313
953.5000	0.0193301
953.0000	0.0193759
952.5000	0.0194065
952.0000	0.0194506
951.5000	0.0194793
951.0000	0.0195318
950.5000	0.0195897
950.0000	0.019654
949.5000	0.019722
949.0000	0.019784
948.5000	0.0198536
948.0000	0.019914
947.5000	0.0199834
947.0000	0.0200369
946.5000	0.0201042
946.0000	0.0201514
945.5000	0.0201832
945.0000	0.0202491
944.5000	0.0202688
944.0000	0.0203112
943.5000	0.0203386
943.0000	0.0203938
942.5000	0.0204322
942.0000	0.0204796
941.5000	0.0205148
941.0000	0.0205415
940.5000	0.0205799
940.0000	0.020601
939.5000	0.0206361
939.0000	0.020635
938.5000	0.0206832
938.0000	0.0206828
937.5000	0.0206999
937.0000	0.0207098
936.5000	0.0207273
936.0000	0.0207372
935.5000	0.0207497
935.0000	0.0207849
934.5000	0.0207809
934.0000	0.0207902
933.5000	0.0207743
933.0000	0.020784
932.5000	0.0207901
932.0000	0.0208057
931.5000	0.0208088
931.0000	0.0208473
930.5000	0.0208536
930.0000	0.0208553
929.5000	0.0208786
929.0000	0.0209075
928.5000	0.0209466
928.0000	0.0209731
927.5000	0.0209931
927.0000	0.0210128
926.5000	0.0210223
926.0000	0.0210364
925.5000	0.0210405
925.0000	0.0210565
924.5000	0.0210649
924.0000	0.0210979
923.5000	0.0210815
923.0000	0.0210885
922.5000	0.0210676
922.0000	0.0210965
921.5000	0.0211107
921.0000	0.0211069
920.5000	0.021124
920.0000	0.0211268
919.5000	0.0211332
919.0000	0.0211074
918.5000	0.0211422
918.0000	0.0211472
917.5000	0.0211516
917.0000	0.0211616
916.5000	0.0211501
916.0000	0.0211778
915.5000	0.0211955
915.0000	0.0212058
914.5000	0.0212024
914.0000	0.0212238
913.5000	0.0212167
913.0000	0.0211835
912.5000	0.0211679
912.0000	0.021166
911.5000	0.0211514
911.0000	0.0211183
910.5000	0.021118
910.0000	0.0211188
909.5000	0.0211421
909.0000	0.0211397
908.5000	0.0211476
908.0000	0.0211409
907.5000	0.0211463
907.0000	0.0211759
906.5000	0.0211968
906.0000	0.0211975
905.5000	0.0212014
905.0000	0.0212456
904.5000	0.0212334
904.0000	0.0212619
903.5000	0.0212719
903.0000	0.0213107
902.5000	0.021296
902.0000	0.0213265
901.5000	0.0213634
901.0000	0.0213787
900.5000	0.0214065
900.0000	0.0214046
899.5000	0.0214186
899.0000	0.0214145
898.5000	0.0214132
898.0000	0.0214468
897.5000	0.0214791
897.0000	0.0215142
896.5000	0.0215183
896.0000	0.0215647
895.5000	0.0216025
895.0000	0.021656
894.5000	0.0216437
894.0000	0.0216481
893.5000	0.0216248
893.0000	0.0216587
892.5000	0.0216643
892.0000	0.0216752
891.5000	0.0216699
891.0000	0.0216799
890.5000	0.0216719
890.0000	0.0216837
889.5000	0.0217014
889.0000	0.0216968
888.5000	0.021659
888.0000	0.0216625
887.5000	0.0216877
887.0000	0.0217102
886.5000	0.021708
886.0000	0.0216888
885.5000	0.0216748
885.0000	0.0216949
884.5000	0.021716
884.0000	0.021746
883.5000	0.0217118
883.0000	0.0217453
882.5000	0.0217242
882.0000	0.0217253
881.5000	0.0217052
881.0000	0.0217195
880.5000	0.0217102
880.0000	0.0216562
879.5000	0.0216746
879.0000	0.0216695
878.5000	0.0216504
878.0000	0.0216893
877.5000	0.0217198
877.0000	0.0217182
876.5000	0.0217356
876.0000	0.0217598
875.5000	0.0217563
875.0000	0.0217359
874.5000	0.0217432
874.0000	0.0217736
873.5000	0.0217507
873.0000	0.0217536
872.5000	0.0217827
872.0000	0.0217901
871.5000	0.021753
871.0000	0.0217238
870.5000	0.021748
870.0000	0.0217177
869.5000	0.0217176
869.0000	0.0217076
868.5000	0.0216539
868.0000	0.0216455
867.5000	0.021667
867.0000	0.021618
866.5000	0.0216576
866.0000	0.0216375
865.5000	0.0216144
865.0000	0.021626
864.5000	0.0216594
864.0000	0.0216787
863.5000	0.0216388
863.0000	0.0216967
862.5000	0.0217342
862.0000	0.0217487
861.5000	0.0217392
861.0000	0.0217377
860.5000	0.0217137
860.0000	0.0217512
859.5000	0.0217377
859.0000	0.0218453
858.5000	0.0218393
858.0000	0.0217865
857.5000	0.0218011
857.0000	0.02185
856.5000	0.0219688
856.0000	0.0220201
855.5000	0.0219854
855.0000	0.0220027
854.5000	0.0219754
854.0000	0.0220785
853.5000	0.0221092
853.0000	0.0221228
852.5000	0.0221489
852.0000	0.0221008
851.5000	0.0221331
851.0000	0.0222085
850.5000	0.0221878
850.0000	0.0196103
849.5000	0.0195365
849.0000	0.0195651
848.5000	0.0195963
848.0000	0.0195862
847.5000	0.0196147
847.0000	0.0196518
846.5000	0.0196753
846.0000	0.0196642
845.5000	0.0196937
845.0000	0.0196165
844.5000	0.0196938
844.0000	0.0196932
843.5000	0.0197499
843.0000	0.0198011
842.5000	0.0198804
842.0000	0.0199043
841.5000	0.0199043
841.0000	0.0199464
840.5000	0.0199303
840.0000	0.0200104
839.5000	0.0200258
839.0000	0.0200833
838.5000	0.0200635
838.0000	0.0200985
837.5000	0.0200899
837.0000	0.0200348
836.5000	0.0200718
836.0000	0.0200596
835.5000	0.0200386
835.0000	0.0199962
834.5000	0.0199741
834.0000	0.0199963
833.5000	0.0200753
833.0000	0.0200118
832.5000	0.0200095
832.0000	0.020014
831.5000	0.020025
831.0000	0.0199798
830.5000	0.0200263
830.0000	0.0200413
829.5000	0.0199818
829.0000	0.020021
828.5000	0.0200251
828.0000	0.0200497
827.5000	0.0200372
827.0000	0.0200025
826.5000	0.019932
826.0000	0.0198901
825.5000	0.0198424
825.0000	0.0198376
824.5000	0.019836
824.0000	0.019828
823.5000	0.0198527
823.0000	0.019804
822.5000	0.0197948
822.0000	0.0198093
821.5000	0.0198446
821.0000	0.0198635
820.5000	0.0198818
820.0000	0.0199202
819.5000	0.0199546
819.0000	0.0200279
818.5000	0.0200416
818.0000	0.0200316
817.5000	0.0200205
817.0000	0.0200695
816.5000	0.0200775
816.0000	0.0201271
815.5000	0.020053
815.0000	0.0200642
814.5000	0.0200735
814.0000	0.0200487
813.5000	0.020117
813.0000	0.0201419
812.5000	0.0200877
812.0000	0.020105
811.5000	0.0200772
811.0000	0.0201037
810.5000	0.0200881
810.0000	0.0201396
809.5000	0.0201667
809.0000	0.0202011
808.5000	0.0201258
808.0000	0.0201202
807.5000	0.0201218
807.0000	0.0201852
806.5000	0.0202062
806.0000	0.020196
805.5000	0.0201953
805.0000	0.0202256
804.5000	0.0202456
804.0000	0.0202434
803.5000	0.0202854
803.0000	0.0202619
802.5000	0.0202785
802.0000	0.0202678
801.5000	0.0203005
801.0000	0.0202577
800.5000	0.0202662
800.0000	0.0202502
799.5000	0.0203073
799.0000	0.0203488
798.5000	0.0203275
798.0000	0.0203501
797.5000	0.0203728
797.0000	0.0203354
796.5000	0.0203503
796.0000	0.0203514
795.5000	0.0204084
795.0000	0.0203993
794.5000	0.020448
794.0000	0.0204288
793.5000	0.0204692
793.0000	0.020443
792.5000	0.0205413
792.0000	0.0205623
791.5000	0.0205968
791.0000	0.0205796
790.5000	0.0205741
790.0000	0.0205838
789.5000	0.0205658
789.0000	0.0205559
788.5000	0.0205398
788.0000	0.0205773
787.5000	0.0205274
787.0000	0.0204937
786.5000	0.0204755
786.0000	0.0204837
785.5000	0.0204818
785.0000	0.0205276
784.5000	0.0205279
784.0000	0.0205138
783.5000	0.0205242
783.0000	0.0205159
782.5000	0.020519
782.0000	0.0205409
781.5000	0.0205162
781.0000	0.0206021
780.5000	0.0206228
780.0000	0.0206291
779.5000	0.0206373
779.0000	0.0206494
778.5000	0.0206524
778.0000	0.0206619
777.5000	0.0206207
777.0000	0.0206465
776.5000	0.0206267
776.0000	0.0206281
775.5000	0.0205424
775.0000	0.0205116
774.5000	0.0205384
774.0000	0.0205073
773.5000	0.0205332
773.0000	0.0204653
772.5000	0.0204833
772.0000	0.0204344
771.5000	0.020435
771.0000	0.0204539
770.5000	0.0204315
770.0000	0.0204626
769.5000	0.020386
769.0000	0.0203913
768.5000	0.0203804
768.0000	0.0203953
767.5000	0.0203793
767.0000	0.0203895
766.5000	0.0204188
766.0000	0.0204147
765.5000	0.0203956
765.0000	0.0203753
764.5000	0.0203863
764.0000	0.0203692
763.5000	0.0203487
763.0000	0.0203253
762.5000	0.0203357
762.0000	0.0203083
761.5000	0.0202781
761.0000	0.0202783
760.5000	0.0202804
760.0000	0.0202767
759.5000	0.0203288
759.0000	0.0203476
758.5000	0.0203519
758.0000	0.020403
757.5000	0.0203671
757.0000	0.0203662
756.5000	0.0203449
756.0000	0.0203719
755.5000	0.0203999
755.0000	0.0203741
754.5000	0.0204163
754.0000	0.0203825
753.5000	0.0204401
753.0000	0.0204031
752.5000	0.0204217
752.0000	0.0204379
751.5000	0.0204628
751.0000	0.0205209
750.5000	0.020478
750.0000	0.020534
749.5000	0.0205417
749.0000	0.0205454
748.5000	0.0205254
748.0000	0.0205424
747.5000	0.0205501
747.0000	0.0206042
746.5000	0.0205788
746.0000	0.0206251
745.5000	0.0206692
745.0000	0.0206952
744.5000	0.0206781
744.0000	0.0206663
743.5000	0.0207069
743.0000	0.0207255
742.5000	0.0207456
742.0000	0.0207625
741.5000	0.0208083
741.0000	0.0208836
740.5000	0.0209265
740.0000	0.0210179
739.5000	0.020995
739.0000	0.0210184
738.5000	0.0210399
738.0000	0.0210388
737.5000	0.0210681
737.0000	0.0211026
736.5000	0.0211288
736.0000	0.0211238
735.5000	0.0211443
735.0000	0.0212131
734.5000	0.0212125
734.0000	0.0212578
733.5000	0.0212626
733.0000	0.0212747
732.5000	0.0213036
732.0000	0.0213054
731.5000	0.021301
731.0000	0.021296
730.5000	0.0213036
730.0000	0.0213269
729.5000	0.0213704
729.0000	0.0213568
728.5000	0.0213846
728.0000	0.0213712
727.5000	0.0214274
727.0000	0.0214322
726.5000	0.0214648
726.0000	0.021519
725.5000	0.0215129
725.0000	0.0215801
724.5000	0.0215683
724.0000	0.0216394
723.5000	0.0216722
723.0000	0.0216866
722.5000	0.021711
722.0000	0.0217135
721.5000	0.0217337
721.0000	0.0217433
720.5000	0.0217748
720.0000	0.0217783
719.5000	0.0218121
719.0000	0.0217982
718.5000	0.021809
718.0000	0.0217865
717.5000	0.0217754
717.0000	0.0217559
716.5000	0.0217433
716.0000	0.0217942
715.5000	0.0217966
715.0000	0.0218498
714.5000	0.0218687
714.0000	0.0219081
713.5000	0.0218944
713.0000	0.0219578
712.5000	0.0219862
712.0000	0.0220359
711.5000	0.0220461
711.0000	0.022094
710.5000	0.022109
710.0000	0.0221234
709.5000	0.0221909
709.0000	0.0221483
708.5000	0.0221765
708.0000	0.022207
707.5000	0.0222489
707.0000	0.0222763
706.5000	0.0222809
706.0000	0.0223221
705.5000	0.0223328
705.0000	0.0223852
704.5000	0.0223921
704.0000	0.0224414
703.5000	0.022428
703.0000	0.0224858
702.5000	0.0225287
702.0000	0.0225712
701.5000	0.0226141
701.0000	0.022704
700.5000	0.0227571
700.0000	0.0227748
699.5000	0.0228275
699.0000	0.0228357
698.5000	0.0228842
698.0000	0.0228637
697.5000	0.0229118
697.0000	0.0229266
696.5000	0.022916
696.0000	0.0229523
695.5000	0.0229632
695.0000	0.0229652
694.5000	0.0229833
694.0000	0.0229985
693.5000	0.0229865
693.0000	0.023032
692.5000	0.0230424
692.0000	0.0230533
691.5000	0.0230489
691.0000	0.0230679
690.5000	0.023099
690.0000	0.023103
689.5000	0.02312
689.0000	0.0231231
688.5000	0.0231558
688.0000	0.0231402
687.5000	0.0231804
687.0000	0.023186
686.5000	0.0231849
686.0000	0.023187
685.5000	0.0231798
685.0000	0.023196
684.5000	0.0232025
684.0000	0.0232298
683.5000	0.0232398
683.0000	0.0232587
682.5000	0.0232485
682.0000	0.0232898
681.5000	0.0232605
681.0000	0.0232589
680.5000	0.0233071
680.0000	0.0233114
679.5000	0.0233687
679.0000	0.0233895
678.5000	0.0234507
678.0000	0.0234447
677.5000	0.0234782
677.0000	0.023521
676.5000	0.0235417
676.0000	0.0235289
675.5000	0.0235597
675.0000	0.0236101
674.5000	0.0236444
674.0000	0.0236745
673.5000	0.0237136
673.0000	0.0237889
672.5000	0.0238135
672.0000	0.0238754
671.5000	0.0239098
671.0000	0.0239547
670.5000	0.0240079
670.0000	0.0240686
669.5000	0.0241401
669.0000	0.0241612
668.5000	0.0242082
668.0000	0.0242289
667.5000	0.02427
667.0000	0.0243117
666.5000	0.0243857
666.0000	0.0243874
665.5000	0.0244476
665.0000	0.0245094
664.5000	0.0245223
664.0000	0.0245589
663.5000	0.024562
663.0000	0.0246099
662.5000	0.0246027
662.0000	0.0246501
661.5000	0.024662
661.0000	0.0246752
660.5000	0.0247204
660.0000	0.0247704
659.5000	0.0248248
659.0000	0.0248582
658.5000	0.0248768
658.0000	0.0248948
657.5000	0.0249351
657.0000	0.0249637
656.5000	0.0249964
656.0000	0.0250189
655.5000	0.0250892
655.0000	0.025126
654.5000	0.0251501
654.0000	0.0251786
653.5000	0.025208
653.0000	0.0252589
652.5000	0.0252729
652.0000	0.0253423
651.5000	0.0253653
651.0000	0.0254109
650.5000	0.0254346
650.0000	0.0255005
649.5000	0.0255621
649.0000	0.0255997
648.5000	0.02567
648.0000	0.0257155
647.5000	0.0257791
647.0000	0.0257889
646.5000	0.0258505
646.0000	0.0259224
645.5000	0.0260112
645.0000	0.026063
644.5000	0.0261065
644.0000	0.0261928
643.5000	0.0262234
643.0000	0.02626
642.5000	0.0263178
642.0000	0.0263986
641.5000	0.0264231
641.0000	0.0264518
640.5000	0.0264865
640.0000	0.0265139
639.5000	0.0264997
639.0000	0.0265352
638.5000	0.0266084
638.0000	0.0266623
637.5000	0.0267275
637.0000	0.0267635
636.5000	0.0268287
636.0000	0.026879
635.5000	0.0269616
635.0000	0.0270162
634.5000	0.0270809
634.0000	0.0271674
633.5000	0.0272024
633.0000	0.0272511
632.5000	0.0273057
632.0000	0.027376
631.5000	0.0274196
631.0000	0.0275201
630.5000	0.0275737
630.0000	0.0276392
629.5000	0.0276908
629.0000	0.0277438
628.5000	0.0278319
628.0000	0.0278721
627.5000	0.0279202
627.0000	0.0279843
626.5000	0.0280712
626.0000	0.0281215
625.5000	0.0282026
625.0000	0.0282843
624.5000	0.0283903
624.0000	0.0284971
623.5000	0.028607
623.0000	0.0286956
622.5000	0.0287525
622.0000	0.0288386
621.5000	0.0288828
621.0000	0.0289799
620.5000	0.0290463
620.0000	0.0294812
619.5000	0.0295656
619.0000	0.0296314
618.5000	0.0297033
618.0000	0.0297881
617.5000	0.0298676
617.0000	0.0299215
616.5000	0.0300174
616.0000	0.0300956
615.5000	0.0301875
615.0000	0.0302666
614.5000	0.0303539
614.0000	0.03043
613.5000	0.0305086
613.0000	0.0306317
612.5000	0.0306918
612.0000	0.0307974
611.5000	0.0308674
611.0000	0.0309756
610.5000	0.0310608
610.0000	0.0311576
609.5000	0.0312509
609.0000	0.0313163
608.5000	0.0313978
608.0000	0.0314951
607.5000	0.031604
607.0000	0.03167
606.5000	0.0317793
606.0000	0.0318465
605.5000	0.0319375
605.0000	0.0319814
604.5000	0.0320515
604.0000	0.0321306
603.5000	0.0322206
603.0000	0.0323114
602.5000	0.0324006
602.0000	0.0324943
601.5000	0.0325637
601.0000	0.0326708
600.5000	0.0327557
600.0000	0.0328565
599.5000	0.0329256
599.0000	0.0330262
598.5000	0.0331137
598.0000	0.0332021
597.5000	0.0333222
597.0000	0.03341
596.5000	0.0335418
596.0000	0.0336465
595.5000	0.0337612
595.0000	0.0338536
594.5000	0.0339635
594.0000	0.0340642
593.5000	0.0341705
593.0000	0.0342808
592.5000	0.0343696
592.0000	0.0344956
591.5000	0.0345826
591.0000	0.0347058
590.5000	0.0347915
590.0000	0.0349227
589.5000	0.0350546
589.0000	0.0351912
588.5000	0.0353336
588.0000	0.0354383
587.5000	0.0355602
587.0000	0.0356994
586.5000	0.0358194
586.0000	0.0359265
585.5000	0.0360817
585.0000	0.0362054
584.5000	0.0363302
584.0000	0.0364585
583.5000	0.0365979
583.0000	0.0367178
582.5000	0.0368547
582.0000	0.0369705
581.5000	0.0370823
581.0000	0.0372343
580.5000	0.0373293
580.0000	0.0374654
579.5000	0.0376056
579.0000	0.0377196
578.5000	0.0378674
578.0000	0.0379969
577.5000	0.0381482
577.0000	0.0382927
576.5000	0.0384488
576.0000	0.0385668
575.5000	0.0387324
575.0000	0.038886
574.5000	0.0390657
574.0000	0.0392008
573.5000	0.0393318
573.0000	0.039494
572.5000	0.0396236
572.0000	0.0397996
571.5000	0.0399327
571.0000	0.040085
570.5000	0.0402293
570.0000	0.040406
569.5000	0.0405358
569.0000	0.0407069
568.5000	0.0408771
568.0000	0.0410483
567.5000	0.0412129
567.0000	0.0413885
566.5000	0.0415843
566.0000	0.041779
565.5000	0.0419747
565.0000	0.042129
564.5000	0.0423245
564.0000	0.0425009
563.5000	0.0426742
563.0000	0.0428974
562.5000	0.0430603
562.0000	0.0432575
561.5000	0.0434475
561.0000	0.043647
560.5000	0.0438517
560.0000	0.0440552
559.5000	0.0442569
559.0000	0.0444545
558.5000	0.0446542
558.0000	0.0448601
557.5000	0.0450857
557.0000	0.0452584
556.5000	0.0454942
556.0000	0.0456987
555.5000	0.0459119
555.0000	0.0461221
554.5000	0.0463566
554.0000	0.0465804
553.5000	0.046837
553.0000	0.0470403
552.5000	0.0472707
552.0000	0.0474951
551.5000	0.0477209
551.0000	0.0479479
550.5000	0.0481491
550.0000	0.0483954
549.5000	0.0486136
549.0000	0.048861
548.5000	0.0491264
548.0000	0.0493659
547.5000	0.0495959
547.0000	0.0498175
546.5000	0.0500793
546.0000	0.0503354
545.5000	0.050595
545.0000	0.0508731
544.5000	0.0511484
544.0000	0.0514194
543.5000	0.0516955
543.0000	0.051975
542.5000	0.0522435
542.0000	0.052542
541.5000	0.0527968
541.0000	0.0531131
540.5000	0.0533888
540.0000	0.0536681
539.5000	0.0539811
539.0000	0.0542775
538.5000	0.0545673
538.0000	0.0548965
537.5000	0.0552055
537.0000	0.0555219
536.5000	0.0558712
536.0000	0.0561869
535.5000	0.056523
535.0000	0.0568892
534.5000	0.057258
534.0000	0.0576026
533.5000	0.0579546
533.0000	0.0583156
532.5000	0.0586692
532.0000	0.0590629
531.5000	0.0594666
531.0000	0.0598903
530.5000	0.0602723
530.0000	0.0606722
529.5000	0.0610855
529.0000	0.0614789
528.5000	0.0618695
528.0000	0.0623098
527.5000	0.0627157
527.0000	0.0631213
526.5000	0.0635605
526.0000	0.0639869
525.5000	0.0644681
525.0000	0.0648844
524.5000	0.0653561
524.0000	0.0658211
523.5000	0.0662803
523.0000	0.0667832
522.5000	0.0672821
522.0000	0.0677615
521.5000	0.0682598
521.0000	0.0687807
520.5000	0.0692802
520.0000	0.0698224
519.5000	0.0703775
519.0000	0.0709269
518.5000	0.0714868
518.0000	0.0720428
517.5000	0.0726268
517.0000	0.0732192
516.5000	0.0738349
516.0000	0.0744243
515.5000	0.0750529
515.0000	0.0756717
514.5000	0.0763363
514.0000	0.0769877
513.5000	0.0776321
513.0000	0.0783138
512.5000	0.079009
512.0000	0.0796972
511.5000	0.0804071
511.0000	0.0811468
510.5000	0.0818756
510.0000	0.082221
509.5000	0.0829799
509.0000	0.0837578
508.5000	0.0845678
508.0000	0.085401
507.5000	0.0862512
507.0000	0.0871145
506.5000	0.0879721
506.0000	0.0888196
505.5000	0.0897368
505.0000	0.0906287
504.5000	0.0915395
504.0000	0.0924439
503.5000	0.0934419
503.0000	0.0944217
502.5000	0.0953882
502.0000	0.0963852
501.5000	0.0974322
501.0000	0.0984834
500.5000	0.0995698
500.0000	0.100694
499.5000	0.10184
499.0000	0.10302
498.5000	0.104191
498.0000	0.10538
497.5000	0.106607
497.0000	0.10783
496.5000	0.109115
496.0000	0.110367
495.5000	0.111699
495.0000	0.11304
494.5000	0.114402
494.0000	0.115811
493.5000	0.117268
493.0000	0.118763
492.5000	0.120265
492.0000	0.121792
491.5000	0.12334
491.0000	0.12493
490.5000	0.12657
490.0000	0.128267
489.5000	0.12997
489.0000	0.131751
488.5000	0.13356
488.0000	0.135434
487.5000	0.137311
487.0000	0.139235
486.5000	0.141206
486.0000	0.143228
485.5000	0.145298
485.0000	0.147404
484.5000	0.149588
484.0000	0.151814
483.5000	0.154075
483.0000	0.15643
482.5000	0.158837
482.0000	0.161306
481.5000	0.16383
481.0000	0.166427
480.5000	0.169059
480.0000	0.1718
479.5000	0.174616
479.0000	0.177532
478.5000	0.180507
478.0000	0.183525
477.5000	0.186631
477.0000	0.189853
476.5000	0.193149
476.0000	0.196548
475.5000	0.200033
475.0000	0.203617
474.5000	0.207306
474.0000	0.211107
473.5000	0.215051
473.0000	0.219093
472.5000	0.223209
472.0000	0.227483
471.5000	0.231865
471.0000	0.236377
470.5000	0.241025
470.0000	0.245804
469.5000	0.250724
469.0000	0.255787
468.5000	0.260971
468.0000	0.266303
467.5000	0.271819
467.0000	0.277443
466.5000	0.283245
466.0000	0.289233
465.5000	0.295394
465.0000	0.301715
464.5000	0.308225
464.0000	0.314931
463.5000	0.321788
463.0000	0.328844
462.5000	0.336117
462.0000	0.343621
461.5000	0.351261
461.0000	0.359089
460.5000	0.367145
460.0000	0.375454
459.5000	0.383998
459.0000	0.392762
458.5000	0.401753
458.0000	0.410984
457.5000	0.420412
457.0000	0.430026
456.5000	0.439949
456.0000	0.450019
455.5000	0.460349
455.0000	0.470883
454.5000	0.481685
454.0000	0.492668
453.5000	0.503867
453.0000	0.515275
452.5000	0.526894
452.0000	0.538699
451.5000	0.550651
451.0000	0.562857
450.5000	0.575259
450.0000	0.590993
449.5000	0.604134
449.0000	0.617432
448.5000	0.630896
448.0000	0.644662
447.5000	0.658585
447.0000	0.672773
446.5000	0.687173
446.0000	0.701891
445.5000	0.716873
445.0000	0.732159
444.5000	0.747711
444.0000	0.763578
443.5000	0.779721
443.0000	0.796222
442.5000	0.812886
442.0000	0.829837
441.5000	0.847097
441.0000	0.864498
440.5000	0.882181
440.0000	0.900078
439.5000	0.91815
439.0000	0.93636
438.5000	0.954761
438.0000	0.973361
437.5000	0.992168
437.0000	1.01102
436.5000	1.02984
436.0000	1.04874
435.5000	1.0676
435.0000	1.08644
434.5000	1.10516
434.0000	1.12373
433.5000	1.14203
433.0000	1.1603
432.5000	1.17827
432.0000	1.19589
431.5000	1.21325
431.0000	1.23038
430.5000	1.24726
430.0000	1.26387
429.5000	1.28033
429.0000	1.29658
428.5000	1.31265
428.0000	1.32839
427.5000	1.34396
427.0000	1.35918
426.5000	1.37419
426.0000	1.38875
425.5000	1.40315
425.0000	1.41738
424.5000	1.43121
424.0000	1.44463
423.5000	1.45772
423.0000	1.47047
422.5000	1.48285
422.0000	1.49489
421.5000	1.50639
421.0000	1.51759
420.5000	1.52857
420.0000	1.53918
419.5000	1.54942
419.0000	1.55926
418.5000	1.56858
418.0000	1.57766
417.5000	1.58633
417.0000	1.5944
416.5000	1.6022
416.0000	1.6095
415.5000	1.61633
415.0000	1.62289
414.5000	1.62906
414.0000	1.63471
413.5000	1.63988
413.0000	1.64455
412.5000	1.64876
412.0000	1.65254
411.5000	1.65585
411.0000	1.65858
410.5000	1.66072
410.0000	1.66419
409.5000	1.6654
409.0000	1.6662
408.5000	1.66656
408.0000	1.66653
407.5000	1.66602
407.0000	1.66508
406.5000	1.66346
406.0000	1.6611
405.5000	1.65848
405.0000	1.65564
404.5000	1.65219
404.0000	1.6482
403.5000	1.64386
403.0000	1.63897
402.5000	1.63322
402.0000	1.62718
401.5000	1.62067
401.0000	1.61395
400.5000	1.60635
400.0000	1.59848
399.5000	1.59021
399.0000	1.58157
398.5000	1.57274
398.0000	1.56337
397.5000	1.55359
397.0000	1.54342
396.5000	1.53296
396.0000	1.52218
395.5000	1.51105
395.0000	1.49966
394.5000	1.48773
394.0000	1.47577
393.5000	1.4636
393.0000	1.45113
392.5000	1.43849
392.0000	1.42547
391.5000	1.41229
391.0000	1.39901
390.5000	1.38558
390.0000	1.37198
389.5000	1.3582
389.0000	1.34426
388.5000	1.33022
388.0000	1.31603
387.5000	1.3018
387.0000	1.28738
386.5000	1.27299
386.0000	1.25853
385.5000	1.24407
385.0000	1.2295
384.5000	1.21515
384.0000	1.20045
383.5000	1.18595
383.0000	1.17154
382.5000	1.15707
382.0000	1.1427
381.5000	1.12839
381.0000	1.114
380.5000	1.09969
380.0000	1.08542
379.5000	1.07126
379.0000	1.05726
378.5000	1.04329
378.0000	1.02944
377.5000	1.01573
377.0000	1.00206
376.5000	0.988486
376.0000	0.974855
375.5000	0.961304
375.0000	0.947781
374.5000	0.934194
374.0000	0.920561
373.5000	0.906923
373.0000	0.893289
372.5000	0.879528
372.0000	0.865862
371.5000	0.852112
371.0000	0.838407
370.5000	0.824744
370.0000	0.819024
369.5000	0.805055
369.0000	0.790995
368.5000	0.777
368.0000	0.763232
367.5000	0.74948
367.0000	0.735823
366.5000	0.722329
366.0000	0.708915
365.5000	0.695436
365.0000	0.682139
364.5000	0.668967
364.0000	0.65588
363.5000	0.642702
363.0000	0.629682
362.5000	0.616668
362.0000	0.603909
361.5000	0.591322
361.0000	0.578806
360.5000	0.566468
360.0000	0.553998
359.5000	0.541815
359.0000	0.529813
358.5000	0.517862
358.0000	0.506104
357.5000	0.494338
357.0000	0.482872
356.5000	0.47157
356.0000	0.460451
355.5000	0.449491
355.0000	0.438714
354.5000	0.428123
354.0000	0.417616
353.5000	0.407385
353.0000	0.397366
352.5000	0.387498
352.0000	0.377799
351.5000	0.368271
351.0000	0.359053
350.5000	0.349956
350.0000	0.340991
349.5000	0.332197
349.0000	0.323624
348.5000	0.315227
348.0000	0.307167
347.5000	0.299382
347.0000	0.291735
346.5000	0.284317
346.0000	0.276938
345.5000	0.269829
345.0000	0.262856
344.5000	0.256246
344.0000	0.249855
343.5000	0.243615
343.0000	0.237461
342.5000	0.231636
342.0000	0.225935
341.5000	0.220611
341.0000	0.215278
340.5000	0.210149
340.0000	0.15106
339.5000	0.147307
339.0000	0.143685
338.5000	0.1402
338.0000	0.136862
337.5000	0.13367
337.0000	0.130579
336.5000	0.127613
336.0000	0.124741
335.5000	0.12204
335.0000	0.119459
334.5000	0.116997
334.0000	0.114638
333.5000	0.112395
333.0000	0.110287
332.5000	0.108297
332.0000	0.106418
331.5000	0.104685
331.0000	0.10306
330.5000	0.101522
330.0000	0.100078
329.5000	0.0987393
329.0000	0.0975114
328.5000	0.0964255
328.0000	0.0954162
327.5000	0.0945407
327.0000	0.0937358
326.5000	0.0930102
326.0000	0.0924063
325.5000	0.0919167
325.0000	0.0915144
324.5000	0.091216
324.0000	0.0909787
323.5000	0.0908682
323.0000	0.0908531
322.5000	0.090956
322.0000	0.0911073
321.5000	0.0913663
321.0000	0.091738
320.5000	0.0921986
320.0000	0.0927818
319.5000	0.0934658
319.0000	0.0942223
318.5000	0.0950633
318.0000	0.0959902
317.5000	0.0970506
317.0000	0.0981605
316.5000	0.0993733
316.0000	0.100682
315.5000	0.102081
315.0000	0.103558
314.5000	0.105141
314.0000	0.106813
313.5000	0.108601
313.0000	0.110451
312.5000	0.112371
312.0000	0.114344
311.5000	0.116417
311.0000	0.118582
310.5000	0.12083
310.0000	0.12312
309.5000	0.125471
309.0000	0.127844
308.5000	0.130281
308.0000	0.132765
307.5000	0.135296
307.0000	0.137843
306.5000	0.140416
306.0000	0.143001
305.5000	0.145544
305.0000	0.148073
304.5000	0.150614
304.0000	0.1531
303.5000	0.15551
303.0000	0.15786
302.5000	0.160179
302.0000	0.162379
301.5000	0.164495
301.0000	0.166582
300.5000	0.168553
300.0000	0.170524
299.5000	0.172492
299.0000	0.174484
298.5000	0.176496
298.0000	0.178597
297.5000	0.180716
297.0000	0.18291
296.5000	0.185134
296.0000	0.187469
295.5000	0.189792
295.0000	0.192149
294.5000	0.19451
294.0000	0.196934
293.5000	0.199417
293.0000	0.202052
292.5000	0.204697
292.0000	0.207529
291.5000	0.210401
291.0000	0.21336
290.5000	0.216328
290.0000	0.219247
289.5000	0.222038
289.0000	0.224823
288.5000	0.227655
288.0000	0.230629
287.5000	0.233365
287.0000	0.235843
286.5000	0.237816
286.0000	0.239686
285.5000	0.241163
285.0000	0.242426
284.5000	0.244061
284.0000	0.245951
283.5000	0.248152
283.0000	0.250744
282.5000	0.253514
282.0000	0.256312
281.5000	0.258892
281.0000	0.261763
280.5000	0.264505
280.0000	0.267136
279.5000	0.269654
279.0000	0.27178
278.5000	0.273057
278.0000	0.27361
277.5000	0.273417
277.0000	0.273514
276.5000	0.271966
276.0000	0.268611
275.5000	0.262795
275.0000	0.253467
274.5000	0.24423
274.0000	0.231973
273.5000	0.221366
273.0000	0.212131
272.5000	0.204702
272.0000	0.199669
271.5000	0.19704
271.0000	0.197446
270.5000	0.197932
270.0000	0.198755
269.5000	0.199204
269.0000	0.197364
268.5000	0.197131
268.0000	0.20011
267.5000	0.199322
267.0000	0.202275
266.5000	0.200461
266.0000	0.203583
265.5000	0.20265
265.0000	0.203365
264.5000	0.204254
264.0000	0.207304
263.5000	0.207563
263.0000	0.204972
262.5000	0.202524
262.0000	0.204091
261.5000	0.202785
261.0000	0.206127
260.5000	0.207537
260.0000	0.209999
259.5000	0.208581
259.0000	0.208937
258.5000	0.206709
258.0000	0.210884
257.5000	0.207569
257.0000	0.208212
256.5000	0.204308
256.0000	0.207827
255.5000	0.208813
255.0000	0.208704
254.5000	0.209757
254.0000	0.210827
253.5000	0.211898
253.0000	0.209533
252.5000	0.208422
252.0000	0.206655
251.5000	0.209151
251.0000	0.206708
250.5000	0.206035
250.0000	0.203844
249.5000	0.204734
249.0000	0.206645
248.5000	0.204544
248.0000	0.20187
247.5000	0.199263
247.0000	0.201765
246.5000	0.200645
246.0000	0.199177
245.5000	0.200104
245.0000	0.199445
244.5000	0.20104
244.0000	0.20052
243.5000	0.200078
243.0000	0.200954
242.5000	0.201395
242.0000	0.199362
241.5000	0.202022
241.0000	0.20106
240.5000	0.205539
240.0000	0.205652
239.5000	0.207782
239.0000	0.207515
238.5000	0.206167
238.0000	0.203157
237.5000	0.204501
237.0000	0.207086
236.5000	0.208853
236.0000	0.208935
235.5000	0.208022
235.0000	0.21014
234.5000	0.214437
234.0000	0.214006
233.5000	0.216217
233.0000	0.214495
232.5000	0.220297
232.0000	0.223481
231.5000	0.224522
231.0000	0.224035
230.5000	0.226725
230.0000	0.227269
229.5000	0.229967
229.0000	0.22704
228.5000	0.226629
228.0000	0.229309
227.5000	0.234494
227.0000	0.234108
226.5000	0.234005
226.0000	0.236716
225.5000	0.236227
225.0000	0.240125
224.5000	0.243384
224.0000	0.245767
223.5000	0.249962
223.0000	0.259263
222.5000	0.261614
222.0000	0.270099
221.5000	0.273827
221.0000	0.283508
220.5000	0.288599
220.0000	0.294125
219.5000	0.296712
219.0000	0.310464
218.5000	0.31739
218.0000	0.332241
217.5000	0.340559
217.0000	0.357916
216.5000	0.364474
216.0000	0.383075
215.5000	0.392833
215.0000	0.401638
214.5000	0.407273
214.0000	0.424729
213.5000	0.438902
213.0000	0.464043
212.5000	0.479502
212.0000	0.502731
211.5000	0.518491
211.0000	0.551227
210.5000	0.584734
210.0000	0.613746
209.5000	0.636327
209.0000	0.675442
208.5000	0.708786
208.0000	0.723288
207.5000	0.743579
207.0000	0.768542
206.5000	0.787759
206.0000	0.827655
205.5000	0.864526
205.0000	0.891553
204.5000	0.950642
204.0000	1.07125
203.5000	1.19174
203.0000	1.35975
202.5000	2.14715
202.0000	10
201.5000	10
201.0000	10
200.5000	10
200.0000	10
##### Extended Information
[Comments]
Sample name	27nm Ag XS10
Comment	1026 25NM
User
Division
Company	ICMAB
[Detailed Information]
Creation date	11/30/2023 3:38 PM
Data array type	Linear data array
Horizontal axis	Wavelength [nm]
Vertical axis	Abs
Start	1000 nm
End	200 nm
Data interval	0.5 nm
Data points	1601
[Measurement Information]
Instrument name	V-780
Model name	V-780
Serial No.	D003961802
Accessory	ETCS-761
Accessory S/N	A041061399
Temperature	20972.61 C
Control sensor	Holder
Monitor sensor	Holder
Measurement date	11/30/2023 3:38 PM
Parameter file	C:\Users\uvvisnir5000\Desktop\Joseline Iribarra\211001 Macrociclos 2D\parameters.uvsp
Photometric mode	Abs
Measurement range	1000 - 200 nm
Data interval	0.5 nm
UV/Vis bandwidth	2.0 nm
NIR bandwidth	4.0 nm
UV/Vis response	0.96 sec
NIR response	0.96 sec
Scan mode	Continuous
Scan speed	1000 nm/min
Change source at	340 nm
Change grating at	850 nm
Light source	D2/WI
Filter exchange	Step
Correction	Baseline
No. of cycles	1
