# Supplementary material for: Chiral plasmonic superlattices from template-assisted assembly of achiral nanoparticles
Source: Nat Commun. 2025 Feb 16;16:1687. doi: 10.1038/s41467-025-56999-0 (PMC11830766; doi:10.1038/s41467-025-56999-0)
Supplement: Supplementary file 3 — Source Data [file 41467_2025_56999_MOESM3_ESM.zip › source data/Suppl.Fig/Suppl. Fig. 4. UV-vis/27nm Au.txt]

TITLE	27nm AU
DATA TYPE	ULTRAVIOLET SPECTRUM
ORIGIN	JASCO
OWNER
DATE	23/11/30
TIME	16:11:41
SPECTROMETER/DATA SYSTEM
LOCALE	1033
RESOLUTION
DELTAX	-0.5
XUNITS	NANOMETERS
YUNITS	ABSORBANCE
FIRSTX	1000.0000
LASTX	200.0000
NPOINTS	1601
FIRSTY	0.03991
MAXY	10.00000
MINY	0.03935
XYDATA
1000.0000	0.0399145
999.5000	0.0399196
999.0000	0.0399367
998.5000	0.0399165
998.0000	0.0399233
997.5000	0.0399375
997.0000	0.0399258
996.5000	0.0399326
996.0000	0.0399379
995.5000	0.039922
995.0000	0.0399294
994.5000	0.0399352
994.0000	0.0399238
993.5000	0.0399268
993.0000	0.0399247
992.5000	0.0399422
992.0000	0.039943
991.5000	0.0399715
991.0000	0.0399767
990.5000	0.0399996
990.0000	0.0400137
989.5000	0.0400609
989.0000	0.0401089
988.5000	0.0401246
988.0000	0.0401645
987.5000	0.0401548
987.0000	0.0401677
986.5000	0.0401907
986.0000	0.0402071
985.5000	0.0402116
985.0000	0.040208
984.5000	0.0402341
984.0000	0.0402484
983.5000	0.0402693
983.0000	0.04027
982.5000	0.0403093
982.0000	0.0403194
981.5000	0.0403105
981.0000	0.0403581
980.5000	0.0403758
980.0000	0.0403973
979.5000	0.0404106
979.0000	0.0404342
978.5000	0.0404484
978.0000	0.0404681
977.5000	0.0404913
977.0000	0.0405117
976.5000	0.0405177
976.0000	0.04052
975.5000	0.0405428
975.0000	0.0405509
974.5000	0.0405739
974.0000	0.0405823
973.5000	0.0405956
973.0000	0.0405883
972.5000	0.0405952
972.0000	0.0406057
971.5000	0.0406278
971.0000	0.0406405
970.5000	0.0406594
970.0000	0.0406829
969.5000	0.0406953
969.0000	0.0407049
968.5000	0.0407014
968.0000	0.0406848
967.5000	0.040662
967.0000	0.0406362
966.5000	0.040633
966.0000	0.0405986
965.5000	0.0405815
965.0000	0.0405368
964.5000	0.0404695
964.0000	0.0404213
963.5000	0.0403518
963.0000	0.0402958
962.5000	0.0402216
962.0000	0.0401759
961.5000	0.0400983
961.0000	0.0400327
960.5000	0.039972
960.0000	0.0399117
959.5000	0.0398735
959.0000	0.039817
958.5000	0.0397683
958.0000	0.0397088
957.5000	0.0396658
957.0000	0.0396213
956.5000	0.0395942
956.0000	0.0395293
955.5000	0.0394781
955.0000	0.0394543
954.5000	0.0394093
954.0000	0.0393872
953.5000	0.0393538
953.0000	0.0393657
952.5000	0.0393619
952.0000	0.0393744
951.5000	0.0393922
951.0000	0.0394234
950.5000	0.0394394
950.0000	0.0394646
949.5000	0.0395205
949.0000	0.0395696
948.5000	0.0396155
948.0000	0.0396521
947.5000	0.0397265
947.0000	0.0397836
946.5000	0.0398499
946.0000	0.0399069
945.5000	0.039966
945.0000	0.0400479
944.5000	0.0401302
944.0000	0.0402359
943.5000	0.0402838
943.0000	0.0403462
942.5000	0.0404087
942.0000	0.0404737
941.5000	0.0405266
941.0000	0.0405885
940.5000	0.0406526
940.0000	0.0407243
939.5000	0.0407852
939.0000	0.0408254
938.5000	0.0408492
938.0000	0.0408552
937.5000	0.0408956
937.0000	0.0409211
936.5000	0.0409569
936.0000	0.0409938
935.5000	0.0410195
935.0000	0.0410588
934.5000	0.0410954
934.0000	0.0411491
933.5000	0.0411913
933.0000	0.041227
932.5000	0.0412868
932.0000	0.0413251
931.5000	0.0413608
931.0000	0.0413848
930.5000	0.0414362
930.0000	0.0414589
929.5000	0.041509
929.0000	0.0415565
928.5000	0.0415735
928.0000	0.041571
927.5000	0.0415914
927.0000	0.0416416
926.5000	0.041665
926.0000	0.0417026
925.5000	0.0417376
925.0000	0.0417712
924.5000	0.0418064
924.0000	0.0418291
923.5000	0.0418859
923.0000	0.0419114
922.5000	0.0419422
922.0000	0.0419935
921.5000	0.0420328
921.0000	0.0420513
920.5000	0.0420652
920.0000	0.0420894
919.5000	0.0421044
919.0000	0.0421083
918.5000	0.0421159
918.0000	0.0421224
917.5000	0.0421124
917.0000	0.0421248
916.5000	0.04212
916.0000	0.0421344
915.5000	0.0421467
915.0000	0.0421542
914.5000	0.0421783
914.0000	0.0421935
913.5000	0.04221
913.0000	0.0421726
912.5000	0.042223
912.0000	0.0422486
911.5000	0.0422696
911.0000	0.0422543
910.5000	0.0422681
910.0000	0.0422956
909.5000	0.0423042
909.0000	0.0423121
908.5000	0.0423163
908.0000	0.0423207
907.5000	0.0423439
907.0000	0.042379
906.5000	0.042449
906.0000	0.0424721
905.5000	0.0425387
905.0000	0.0425759
904.5000	0.0426291
904.0000	0.0426343
903.5000	0.0426825
903.0000	0.0427093
902.5000	0.0427241
902.0000	0.0427778
901.5000	0.0428274
901.0000	0.042843
900.5000	0.0428868
900.0000	0.0429234
899.5000	0.0429521
899.0000	0.0429819
898.5000	0.0429872
898.0000	0.0430501
897.5000	0.0430885
897.0000	0.0431534
896.5000	0.0431764
896.0000	0.0432095
895.5000	0.0432457
895.0000	0.0433155
894.5000	0.0433323
894.0000	0.0433625
893.5000	0.0434044
893.0000	0.0434308
892.5000	0.043453
892.0000	0.0434782
891.5000	0.043488
891.0000	0.0434963
890.5000	0.043527
890.0000	0.0435311
889.5000	0.0434945
889.0000	0.0435118
888.5000	0.043519
888.0000	0.0435379
887.5000	0.0435883
887.0000	0.0436404
886.5000	0.0437419
886.0000	0.0437002
885.5000	0.0437174
885.0000	0.0437582
884.5000	0.0437939
884.0000	0.0438262
883.5000	0.043866
883.0000	0.0439529
882.5000	0.0439361
882.0000	0.0439714
881.5000	0.043969
881.0000	0.0440153
880.5000	0.0440272
880.0000	0.0440206
879.5000	0.0440831
879.0000	0.0440698
878.5000	0.0440956
878.0000	0.044121
877.5000	0.0441789
877.0000	0.0441568
876.5000	0.0441915
876.0000	0.0442136
875.5000	0.044206
875.0000	0.0442409
874.5000	0.044247
874.0000	0.044362
873.5000	0.0444546
873.0000	0.0444997
872.5000	0.0445163
872.0000	0.0445838
871.5000	0.0446014
871.0000	0.0445847
870.5000	0.0445936
870.0000	0.044642
869.5000	0.0446466
869.0000	0.0446763
868.5000	0.0446593
868.0000	0.0446932
867.5000	0.044698
867.0000	0.0447182
866.5000	0.0447803
866.0000	0.044781
865.5000	0.044801
865.0000	0.0447942
864.5000	0.0448299
864.0000	0.0448718
863.5000	0.0449051
863.0000	0.0449986
862.5000	0.0450375
862.0000	0.0450495
861.5000	0.0450421
861.0000	0.045124
860.5000	0.045132
860.0000	0.0452605
859.5000	0.045302
859.0000	0.0453695
858.5000	0.0454228
858.0000	0.0453799
857.5000	0.0453555
857.0000	0.045383
856.5000	0.0454963
856.0000	0.045556
855.5000	0.0455104
855.0000	0.0455517
854.5000	0.0455589
854.0000	0.0455801
853.5000	0.0456468
853.0000	0.0456646
852.5000	0.0457163
852.0000	0.0457386
851.5000	0.0458408
851.0000	0.045881
850.5000	0.045969
850.0000	0.042726
849.5000	0.0427451
849.0000	0.0427647
848.5000	0.0429155
848.0000	0.0429805
847.5000	0.0431238
847.0000	0.0432272
846.5000	0.0433794
846.0000	0.0434788
845.5000	0.0435264
845.0000	0.0436064
844.5000	0.0437227
844.0000	0.043815
843.5000	0.0439251
843.0000	0.0439925
842.5000	0.0440715
842.0000	0.0441459
841.5000	0.04425
841.0000	0.0443113
840.5000	0.0443865
840.0000	0.0444324
839.5000	0.0444277
839.0000	0.044519
838.5000	0.044524
838.0000	0.04461
837.5000	0.0446679
837.0000	0.0446612
836.5000	0.0447314
836.0000	0.0447524
835.5000	0.0447581
835.0000	0.044781
834.5000	0.0448232
834.0000	0.0448738
833.5000	0.044955
833.0000	0.044999
832.5000	0.0449588
832.0000	0.0449457
831.5000	0.044948
831.0000	0.0449657
830.5000	0.0450106
830.0000	0.0449828
829.5000	0.0449956
829.0000	0.0450141
828.5000	0.0450722
828.0000	0.0451047
827.5000	0.0451069
827.0000	0.0450888
826.5000	0.0450709
826.0000	0.0450581
825.5000	0.0450779
825.0000	0.0451372
824.5000	0.0452135
824.0000	0.0452733
823.5000	0.0453339
823.0000	0.0453538
822.5000	0.045427
822.0000	0.0454467
821.5000	0.0454626
821.0000	0.0455152
820.5000	0.0455552
820.0000	0.0455786
819.5000	0.0456153
819.0000	0.0456726
818.5000	0.0457178
818.0000	0.0457751
817.5000	0.0457872
817.0000	0.0458518
816.5000	0.0459132
816.0000	0.0459931
815.5000	0.0460423
815.0000	0.0460788
814.5000	0.0460974
814.0000	0.0461499
813.5000	0.0462629
813.0000	0.0463403
812.5000	0.046311
812.0000	0.0463259
811.5000	0.0464124
811.0000	0.0465572
810.5000	0.0466241
810.0000	0.0467744
809.5000	0.0468195
809.0000	0.0468738
808.5000	0.046816
808.0000	0.0468398
807.5000	0.0469007
807.0000	0.0469367
806.5000	0.0469505
806.0000	0.0469909
805.5000	0.0470665
805.0000	0.0471123
804.5000	0.0471874
804.0000	0.0472656
803.5000	0.047398
803.0000	0.0474451
802.5000	0.0475224
802.0000	0.0475591
801.5000	0.0476271
801.0000	0.0476606
800.5000	0.0477189
800.0000	0.0477988
799.5000	0.0478502
799.0000	0.0479354
798.5000	0.0480039
798.0000	0.0480506
797.5000	0.0481271
797.0000	0.0481403
796.5000	0.0482573
796.0000	0.0483196
795.5000	0.0484049
795.0000	0.0484032
794.5000	0.0484571
794.0000	0.0484428
793.5000	0.0484784
793.0000	0.0485317
792.5000	0.0486202
792.0000	0.048704
791.5000	0.0487605
791.0000	0.0488267
790.5000	0.0489186
790.0000	0.0490131
789.5000	0.0490271
789.0000	0.0490825
788.5000	0.049095
788.0000	0.0491457
787.5000	0.0491545
787.0000	0.0492129
786.5000	0.0492794
786.0000	0.04935
785.5000	0.0494568
785.0000	0.0495319
784.5000	0.0496226
784.0000	0.0496819
783.5000	0.0497937
783.0000	0.0498621
782.5000	0.0499113
782.0000	0.0500552
781.5000	0.0501212
781.0000	0.0502645
780.5000	0.050337
780.0000	0.0504346
779.5000	0.0505211
779.0000	0.0505966
778.5000	0.0506796
778.0000	0.0507512
777.5000	0.0508271
777.0000	0.0509126
776.5000	0.0510202
776.0000	0.0511345
775.5000	0.0511985
775.0000	0.0512893
774.5000	0.0513642
774.0000	0.0514163
773.5000	0.051508
773.0000	0.0515804
772.5000	0.0516875
772.0000	0.0517756
771.5000	0.0518618
771.0000	0.0519675
770.5000	0.0520568
770.0000	0.0521267
769.5000	0.0521469
769.0000	0.0522288
768.5000	0.0523141
768.0000	0.0523799
767.5000	0.0524397
767.0000	0.052521
766.5000	0.0526157
766.0000	0.0526608
765.5000	0.0526945
765.0000	0.0527816
764.5000	0.052862
764.0000	0.0529219
763.5000	0.0529479
763.0000	0.0530108
762.5000	0.0531113
762.0000	0.0532019
761.5000	0.0533053
761.0000	0.0534012
760.5000	0.0534653
760.0000	0.053486
759.5000	0.0535687
759.0000	0.0536058
758.5000	0.0537345
758.0000	0.0538427
757.5000	0.0539767
757.0000	0.0540735
756.5000	0.0541179
756.0000	0.0542497
755.5000	0.054373
755.0000	0.0544431
754.5000	0.0545156
754.0000	0.0546282
753.5000	0.0547151
753.0000	0.0547893
752.5000	0.0548709
752.0000	0.0549652
751.5000	0.0550742
751.0000	0.0551781
750.5000	0.0552447
750.0000	0.0553297
749.5000	0.0554347
749.0000	0.0555121
748.5000	0.0556215
748.0000	0.0557505
747.5000	0.0558525
747.0000	0.0560242
746.5000	0.0561065
746.0000	0.0562226
745.5000	0.0563141
745.0000	0.0564227
744.5000	0.0565607
744.0000	0.0566847
743.5000	0.0568285
743.0000	0.0569743
742.5000	0.0570431
742.0000	0.0571352
741.5000	0.0572039
741.0000	0.0573303
740.5000	0.0575044
740.0000	0.0579679
739.5000	0.0580998
739.0000	0.0581943
738.5000	0.0583054
738.0000	0.0584405
737.5000	0.0585932
737.0000	0.0587265
736.5000	0.0588626
736.0000	0.0589658
735.5000	0.0590986
735.0000	0.0592348
734.5000	0.0593296
734.0000	0.0593983
733.5000	0.0595626
733.0000	0.0597015
732.5000	0.0598547
732.0000	0.0599552
731.5000	0.0600988
731.0000	0.0602392
730.5000	0.0603487
730.0000	0.0605148
729.5000	0.0606566
729.0000	0.0608242
728.5000	0.0609799
728.0000	0.0611253
727.5000	0.0612892
727.0000	0.0614376
726.5000	0.0616063
726.0000	0.0617128
725.5000	0.061855
725.0000	0.0619997
724.5000	0.0621202
724.0000	0.0622517
723.5000	0.0623726
723.0000	0.0625424
722.5000	0.0626924
722.0000	0.0628343
721.5000	0.0629727
721.0000	0.0631543
720.5000	0.0632787
720.0000	0.0634265
719.5000	0.0636041
719.0000	0.0637631
718.5000	0.0639726
718.0000	0.0641154
717.5000	0.06429
717.0000	0.0644295
716.5000	0.064569
716.0000	0.0647516
715.5000	0.0649259
715.0000	0.0650801
714.5000	0.0652508
714.0000	0.0654161
713.5000	0.065589
713.0000	0.0657573
712.5000	0.0659221
712.0000	0.0661191
711.5000	0.0662823
711.0000	0.0664664
710.5000	0.0666243
710.0000	0.0668517
709.5000	0.0670726
709.0000	0.0672551
708.5000	0.0674611
708.0000	0.0676365
707.5000	0.0678614
707.0000	0.0680576
706.5000	0.0682553
706.0000	0.0684687
705.5000	0.0686701
705.0000	0.0688623
704.5000	0.0690584
704.0000	0.0692878
703.5000	0.0694591
703.0000	0.0696779
702.5000	0.0698718
702.0000	0.0701216
701.5000	0.0703224
701.0000	0.0705699
700.5000	0.0708258
700.0000	0.0710881
699.5000	0.0713136
699.0000	0.0715599
698.5000	0.0718304
698.0000	0.0720831
697.5000	0.0723196
697.0000	0.0725778
696.5000	0.0728273
696.0000	0.0730818
695.5000	0.0733161
695.0000	0.0735954
694.5000	0.0738469
694.0000	0.0741092
693.5000	0.0743398
693.0000	0.0745913
692.5000	0.0748513
692.0000	0.075119
691.5000	0.0753702
691.0000	0.0755918
690.5000	0.075878
690.0000	0.0761238
689.5000	0.0764089
689.0000	0.0766853
688.5000	0.0769996
688.0000	0.0772723
687.5000	0.0776138
687.0000	0.0779103
686.5000	0.0782304
686.0000	0.0785618
685.5000	0.0789086
685.0000	0.0792915
684.5000	0.0796554
684.0000	0.0800244
683.5000	0.0804061
683.0000	0.0807955
682.5000	0.0811727
682.0000	0.0815466
681.5000	0.0819372
681.0000	0.0823121
680.5000	0.0827311
680.0000	0.0831236
679.5000	0.0835849
679.0000	0.0839782
678.5000	0.0844051
678.0000	0.084822
677.5000	0.0852495
677.0000	0.0857136
676.5000	0.0860942
676.0000	0.086519
675.5000	0.0869409
675.0000	0.0873773
674.5000	0.08779
674.0000	0.0882127
673.5000	0.0886218
673.0000	0.0890572
672.5000	0.08949
672.0000	0.0899493
671.5000	0.0904014
671.0000	0.0908902
670.5000	0.0913988
670.0000	0.0918883
669.5000	0.0923853
669.0000	0.0928859
668.5000	0.0933825
668.0000	0.0938842
667.5000	0.0944085
667.0000	0.0949637
666.5000	0.0954958
666.0000	0.0960306
665.5000	0.0965966
665.0000	0.097167
664.5000	0.0977247
664.0000	0.0983189
663.5000	0.0989067
663.0000	0.0994757
662.5000	0.100046
662.0000	0.100635
661.5000	0.101218
661.0000	0.101786
660.5000	0.102422
660.0000	0.103047
659.5000	0.103649
659.0000	0.104303
658.5000	0.104933
658.0000	0.105586
657.5000	0.106254
657.0000	0.106906
656.5000	0.10759
656.0000	0.108249
655.5000	0.108953
655.0000	0.109641
654.5000	0.110311
654.0000	0.111022
653.5000	0.111768
653.0000	0.112472
652.5000	0.113203
652.0000	0.113968
651.5000	0.114746
651.0000	0.11548
650.5000	0.116255
650.0000	0.117079
649.5000	0.117882
649.0000	0.118722
648.5000	0.119575
648.0000	0.120414
647.5000	0.121228
647.0000	0.122089
646.5000	0.122995
646.0000	0.123881
645.5000	0.124821
645.0000	0.125728
644.5000	0.12666
644.0000	0.127576
643.5000	0.128546
643.0000	0.12952
642.5000	0.130491
642.0000	0.131484
641.5000	0.13247
641.0000	0.133484
640.5000	0.134472
640.0000	0.135516
639.5000	0.136533
639.0000	0.137583
638.5000	0.138681
638.0000	0.139784
637.5000	0.14089
637.0000	0.142017
636.5000	0.143168
636.0000	0.14432
635.5000	0.145457
635.0000	0.146626
634.5000	0.147839
634.0000	0.149047
633.5000	0.150285
633.0000	0.151535
632.5000	0.152798
632.0000	0.154082
631.5000	0.155402
631.0000	0.156775
630.5000	0.1581
630.0000	0.159457
629.5000	0.160828
629.0000	0.162223
628.5000	0.163686
628.0000	0.165147
627.5000	0.166604
627.0000	0.168107
626.5000	0.169631
626.0000	0.171165
625.5000	0.172726
625.0000	0.174325
624.5000	0.175972
624.0000	0.177636
623.5000	0.179325
623.0000	0.181031
622.5000	0.18277
622.0000	0.184528
621.5000	0.186287
621.0000	0.18811
620.5000	0.189966
620.0000	0.192178
619.5000	0.19405
619.0000	0.195917
618.5000	0.197821
618.0000	0.199827
617.5000	0.201807
617.0000	0.203783
616.5000	0.205847
616.0000	0.207929
615.5000	0.210075
615.0000	0.212234
614.5000	0.214462
614.0000	0.216674
613.5000	0.218974
613.0000	0.22128
612.5000	0.223634
612.0000	0.226028
611.5000	0.228454
611.0000	0.230955
610.5000	0.233486
610.0000	0.236053
609.5000	0.238636
609.0000	0.2413
608.5000	0.243951
608.0000	0.246695
607.5000	0.24947
607.0000	0.252303
606.5000	0.255198
606.0000	0.258118
605.5000	0.261126
605.0000	0.264157
604.5000	0.267265
604.0000	0.27041
603.5000	0.273598
603.0000	0.27688
602.5000	0.280215
602.0000	0.283591
601.5000	0.287047
601.0000	0.290563
600.5000	0.294132
600.0000	0.297731
599.5000	0.301412
599.0000	0.30514
598.5000	0.308925
598.0000	0.312756
597.5000	0.316703
597.0000	0.320687
596.5000	0.324769
596.0000	0.328932
595.5000	0.333204
595.0000	0.337514
594.5000	0.34192
594.0000	0.346407
593.5000	0.350989
593.0000	0.355646
592.5000	0.36039
592.0000	0.365225
591.5000	0.370144
591.0000	0.375162
590.5000	0.380292
590.0000	0.385538
589.5000	0.390901
589.0000	0.396386
588.5000	0.401929
588.0000	0.407559
587.5000	0.413312
587.0000	0.419194
586.5000	0.425191
586.0000	0.431323
585.5000	0.437567
585.0000	0.443959
584.5000	0.450467
584.0000	0.457149
583.5000	0.463943
583.0000	0.47089
582.5000	0.477973
582.0000	0.485251
581.5000	0.492667
581.0000	0.500235
580.5000	0.507976
580.0000	0.515845
579.5000	0.523877
579.0000	0.532059
578.5000	0.540449
578.0000	0.54898
577.5000	0.557703
577.0000	0.56661
576.5000	0.575704
576.0000	0.585002
575.5000	0.594449
575.0000	0.604105
574.5000	0.613967
574.0000	0.624023
573.5000	0.634325
573.0000	0.644838
572.5000	0.655615
572.0000	0.666617
571.5000	0.677843
571.0000	0.689271
570.5000	0.700948
570.0000	0.712836
569.5000	0.724963
569.0000	0.737371
568.5000	0.749949
568.0000	0.762826
567.5000	0.775948
567.0000	0.789332
566.5000	0.802983
566.0000	0.81688
565.5000	0.831012
565.0000	0.845475
564.5000	0.860183
564.0000	0.875183
563.5000	0.89048
563.0000	0.906062
562.5000	0.921909
562.0000	0.938069
561.5000	0.954578
561.0000	0.97133
560.5000	0.988338
560.0000	1.00559
559.5000	1.02326
559.0000	1.04116
558.5000	1.05936
558.0000	1.07795
557.5000	1.09676
557.0000	1.11585
556.5000	1.1352
556.0000	1.15481
555.5000	1.17466
555.0000	1.19476
554.5000	1.21512
554.0000	1.23574
553.5000	1.25665
553.0000	1.27772
552.5000	1.29915
552.0000	1.32073
551.5000	1.34241
551.0000	1.36427
550.5000	1.38632
550.0000	1.40852
549.5000	1.43099
549.0000	1.45364
548.5000	1.47645
548.0000	1.49937
547.5000	1.52214
547.0000	1.54516
546.5000	1.56819
546.0000	1.59116
545.5000	1.61411
545.0000	1.63689
544.5000	1.65954
544.0000	1.68208
543.5000	1.70432
543.0000	1.72643
542.5000	1.74841
542.0000	1.77004
541.5000	1.79148
541.0000	1.81252
540.5000	1.83309
540.0000	1.85327
539.5000	1.87286
539.0000	1.892
538.5000	1.91064
538.0000	1.9287
537.5000	1.94639
537.0000	1.96324
536.5000	1.9796
536.0000	1.99507
535.5000	2.01013
535.0000	2.02456
534.5000	2.03811
534.0000	2.05097
533.5000	2.06299
533.0000	2.07422
532.5000	2.0848
532.0000	2.09449
531.5000	2.10363
531.0000	2.11195
530.5000	2.11939
530.0000	2.12609
529.5000	2.13218
529.0000	2.13743
528.5000	2.14196
528.0000	2.14566
527.5000	2.14871
527.0000	2.15097
526.5000	2.15274
526.0000	2.15364
525.5000	2.15367
525.0000	2.15313
524.5000	2.15181
524.0000	2.14977
523.5000	2.14702
523.0000	2.1438
522.5000	2.13979
522.0000	2.13477
521.5000	2.1292
521.0000	2.12307
520.5000	2.11608
520.0000	2.10856
519.5000	2.10032
519.0000	2.09158
518.5000	2.08232
518.0000	2.07216
517.5000	2.06152
517.0000	2.05036
516.5000	2.03871
516.0000	2.02649
515.5000	2.01382
515.0000	2.00076
514.5000	1.98717
514.0000	1.97309
513.5000	1.95879
513.0000	1.94391
512.5000	1.92889
512.0000	1.91362
511.5000	1.89792
511.0000	1.88216
510.5000	1.86602
510.0000	1.85042
509.5000	1.83376
509.0000	1.81677
508.5000	1.79977
508.0000	1.78265
507.5000	1.7657
507.0000	1.74858
506.5000	1.73154
506.0000	1.71465
505.5000	1.69777
505.0000	1.68093
504.5000	1.66423
504.0000	1.64773
503.5000	1.63153
503.0000	1.61544
502.5000	1.59959
502.0000	1.58375
501.5000	1.56813
501.0000	1.55273
500.5000	1.53764
500.0000	1.52279
499.5000	1.50807
499.0000	1.49368
498.5000	1.47948
498.0000	1.4656
497.5000	1.452
497.0000	1.43871
496.5000	1.42571
496.0000	1.41299
495.5000	1.40068
495.0000	1.38861
494.5000	1.37673
494.0000	1.36518
493.5000	1.35381
493.0000	1.34287
492.5000	1.33219
492.0000	1.3218
491.5000	1.31166
491.0000	1.30192
490.5000	1.29239
490.0000	1.28312
489.5000	1.27411
489.0000	1.2654
488.5000	1.2569
488.0000	1.24862
487.5000	1.24056
487.0000	1.23282
486.5000	1.22529
486.0000	1.21802
485.5000	1.21102
485.0000	1.20424
484.5000	1.1976
484.0000	1.19112
483.5000	1.18499
483.0000	1.17903
482.5000	1.17323
482.0000	1.16765
481.5000	1.16225
481.0000	1.15701
480.5000	1.152
480.0000	1.14721
479.5000	1.14252
479.0000	1.13805
478.5000	1.13374
478.0000	1.1296
477.5000	1.12565
477.0000	1.12179
476.5000	1.11808
476.0000	1.11453
475.5000	1.11107
475.0000	1.10774
474.5000	1.10456
474.0000	1.10147
473.5000	1.09851
473.0000	1.09565
472.5000	1.09288
472.0000	1.09032
471.5000	1.0878
471.0000	1.08535
470.5000	1.08297
470.0000	1.08069
469.5000	1.0785
469.0000	1.0764
468.5000	1.07447
468.0000	1.07259
467.5000	1.07078
467.0000	1.06901
466.5000	1.06741
466.0000	1.06584
465.5000	1.06431
465.0000	1.06285
464.5000	1.06147
464.0000	1.0601
463.5000	1.05883
463.0000	1.05761
462.5000	1.05643
462.0000	1.05531
461.5000	1.05421
461.0000	1.0532
460.5000	1.05227
460.0000	1.05137
459.5000	1.05056
459.0000	1.0497
458.5000	1.04888
458.0000	1.04815
457.5000	1.04745
457.0000	1.04679
456.5000	1.0462
456.0000	1.04556
455.5000	1.04505
455.0000	1.0446
454.5000	1.04417
454.0000	1.04376
453.5000	1.04343
453.0000	1.0431
452.5000	1.04278
452.0000	1.04245
451.5000	1.04221
451.0000	1.04206
450.5000	1.04191
450.0000	1.04139
449.5000	1.04123
449.0000	1.04117
448.5000	1.04104
448.0000	1.04103
447.5000	1.041
447.0000	1.04105
446.5000	1.04108
446.0000	1.04114
445.5000	1.0412
445.0000	1.04133
444.5000	1.04145
444.0000	1.04162
443.5000	1.04181
443.0000	1.04201
442.5000	1.04217
442.0000	1.04247
441.5000	1.04275
441.0000	1.04307
440.5000	1.04345
440.0000	1.04384
439.5000	1.0442
439.0000	1.04458
438.5000	1.04505
438.0000	1.04558
437.5000	1.04607
437.0000	1.04657
436.5000	1.04706
436.0000	1.04758
435.5000	1.0481
435.0000	1.04865
434.5000	1.04931
434.0000	1.04984
433.5000	1.05043
433.0000	1.05103
432.5000	1.05165
432.0000	1.05221
431.5000	1.05282
431.0000	1.05335
430.5000	1.05398
430.0000	1.05464
429.5000	1.05527
429.0000	1.05593
428.5000	1.05653
428.0000	1.05719
427.5000	1.05791
427.0000	1.05862
426.5000	1.0594
426.0000	1.06015
425.5000	1.06089
425.0000	1.06166
424.5000	1.06244
424.0000	1.06321
423.5000	1.06392
423.0000	1.06476
422.5000	1.06555
422.0000	1.06627
421.5000	1.06708
421.0000	1.0678
420.5000	1.06865
420.0000	1.06947
419.5000	1.0703
419.0000	1.07116
418.5000	1.07199
418.0000	1.07299
417.5000	1.074
417.0000	1.07498
416.5000	1.07595
416.0000	1.07695
415.5000	1.07792
415.0000	1.07909
414.5000	1.08015
414.0000	1.08111
413.5000	1.0822
413.0000	1.08322
412.5000	1.08439
412.0000	1.08549
411.5000	1.08654
411.0000	1.08763
410.5000	1.08869
410.0000	1.08964
409.5000	1.09079
409.0000	1.09187
408.5000	1.0929
408.0000	1.09398
407.5000	1.09525
407.0000	1.09644
406.5000	1.09767
406.0000	1.09891
405.5000	1.1001
405.0000	1.10134
404.5000	1.10271
404.0000	1.1039
403.5000	1.10524
403.0000	1.10652
402.5000	1.10783
402.0000	1.10908
401.5000	1.11036
401.0000	1.11171
400.5000	1.11302
400.0000	1.11431
399.5000	1.11558
399.0000	1.11691
398.5000	1.11828
398.0000	1.11962
397.5000	1.12087
397.0000	1.12216
396.5000	1.12344
396.0000	1.12471
395.5000	1.12598
395.0000	1.12729
394.5000	1.12862
394.0000	1.12995
393.5000	1.13125
393.0000	1.13266
392.5000	1.13411
392.0000	1.13555
391.5000	1.13692
391.0000	1.13825
390.5000	1.13964
390.0000	1.14096
389.5000	1.14237
389.0000	1.14368
388.5000	1.14501
388.0000	1.14622
387.5000	1.14745
387.0000	1.14878
386.5000	1.15012
386.0000	1.15147
385.5000	1.15279
385.0000	1.15407
384.5000	1.15538
384.0000	1.15674
383.5000	1.15801
383.0000	1.15935
382.5000	1.16063
382.0000	1.16194
381.5000	1.16327
381.0000	1.1645
380.5000	1.16578
380.0000	1.167
379.5000	1.16825
379.0000	1.1695
378.5000	1.17079
378.0000	1.17191
377.5000	1.17311
377.0000	1.17421
376.5000	1.17527
376.0000	1.17614
375.5000	1.17715
375.0000	1.17817
374.5000	1.17906
374.0000	1.18
373.5000	1.18091
373.0000	1.18179
372.5000	1.18256
372.0000	1.18365
371.5000	1.1845
371.0000	1.18541
370.5000	1.18624
370.0000	1.18506
369.5000	1.18593
369.0000	1.18736
368.5000	1.18824
368.0000	1.18929
367.5000	1.18995
367.0000	1.19063
366.5000	1.19139
366.0000	1.19206
365.5000	1.19252
365.0000	1.19335
364.5000	1.19399
364.0000	1.19453
363.5000	1.1948
363.0000	1.19507
362.5000	1.19522
362.0000	1.19579
361.5000	1.19603
361.0000	1.19628
360.5000	1.19665
360.0000	1.19683
359.5000	1.1971
359.0000	1.19736
358.5000	1.19747
358.0000	1.19775
357.5000	1.19782
357.0000	1.19774
356.5000	1.1979
356.0000	1.19803
355.5000	1.19837
355.0000	1.19852
354.5000	1.19881
354.0000	1.19904
353.5000	1.19931
353.0000	1.19935
352.5000	1.19938
352.0000	1.1997
351.5000	1.20022
351.0000	1.20059
350.5000	1.20098
350.0000	1.20146
349.5000	1.20164
349.0000	1.20214
348.5000	1.20291
348.0000	1.20362
347.5000	1.20455
347.0000	1.20567
346.5000	1.20668
346.0000	1.20761
345.5000	1.20887
345.0000	1.21025
344.5000	1.21144
344.0000	1.21321
343.5000	1.21467
343.0000	1.21626
342.5000	1.21778
342.0000	1.21949
341.5000	1.22115
341.0000	1.22308
340.5000	1.22491
340.0000	0.840916
339.5000	0.841747
339.0000	0.842574
338.5000	0.843519
338.0000	0.844449
337.5000	0.845401
337.0000	0.84637
336.5000	0.847319
336.0000	0.848295
335.5000	0.849271
335.0000	0.850307
334.5000	0.851393
334.0000	0.852491
333.5000	0.853558
333.0000	0.85469
332.5000	0.855771
332.0000	0.856909
331.5000	0.858047
331.0000	0.859226
330.5000	0.860362
330.0000	0.861574
329.5000	0.862761
329.0000	0.863978
328.5000	0.86522
328.0000	0.866402
327.5000	0.867661
327.0000	0.868867
326.5000	0.870142
326.0000	0.871317
325.5000	0.872562
325.0000	0.873773
324.5000	0.874971
324.0000	0.876157
323.5000	0.877372
323.0000	0.878591
322.5000	0.879783
322.0000	0.880923
321.5000	0.882069
321.0000	0.883275
320.5000	0.884498
320.0000	0.885698
319.5000	0.886935
319.0000	0.888191
318.5000	0.889404
318.0000	0.89065
317.5000	0.891951
317.0000	0.893231
316.5000	0.894533
316.0000	0.895764
315.5000	0.89711
315.0000	0.898368
314.5000	0.899674
314.0000	0.900926
313.5000	0.902197
313.0000	0.90345
312.5000	0.904714
312.0000	0.905974
311.5000	0.907248
311.0000	0.908567
310.5000	0.909823
310.0000	0.911135
309.5000	0.912465
309.0000	0.913755
308.5000	0.91505
308.0000	0.916405
307.5000	0.917691
307.0000	0.919013
306.5000	0.920297
306.0000	0.921575
305.5000	0.922816
305.0000	0.923985
304.5000	0.925131
304.0000	0.926183
303.5000	0.927109
303.0000	0.927885
302.5000	0.928585
302.0000	0.929076
301.5000	0.929411
301.0000	0.929614
300.5000	0.929696
300.0000	0.929835
299.5000	0.929845
299.0000	0.929911
298.5000	0.930006
298.0000	0.93027
297.5000	0.930642
297.0000	0.931161
296.5000	0.931743
296.0000	0.932587
295.5000	0.933519
295.0000	0.93455
294.5000	0.935725
294.0000	0.937015
293.5000	0.938328
293.0000	0.939942
292.5000	0.941711
292.0000	0.943599
291.5000	0.945691
291.0000	0.947992
290.5000	0.950457
290.0000	0.953037
289.5000	0.955698
289.0000	0.958191
288.5000	0.960423
288.0000	0.96267
287.5000	0.964509
287.0000	0.96591
286.5000	0.966664
286.0000	0.967084
285.5000	0.967089
285.0000	0.967464
284.5000	0.968258
284.0000	0.969681
283.5000	0.97182
283.0000	0.974709
282.5000	0.977858
282.0000	0.980596
281.5000	0.983614
281.0000	0.986587
280.5000	0.988823
280.0000	0.991286
279.5000	0.993031
279.0000	0.994029
278.5000	0.993787
278.0000	0.991328
277.5000	0.985786
277.0000	0.977353
276.5000	0.963966
276.0000	0.946796
275.5000	0.925524
275.0000	0.888888
274.5000	0.856255
274.0000	0.818643
273.5000	0.789036
273.0000	0.762419
272.5000	0.741815
272.0000	0.727575
271.5000	0.719405
271.0000	0.715422
270.5000	0.709298
270.0000	0.706442
269.5000	0.709424
269.0000	0.698874
268.5000	0.695549
268.0000	0.690288
267.5000	0.689703
267.0000	0.687795
266.5000	0.690236
266.0000	0.700985
265.5000	0.702491
265.0000	0.709973
264.5000	0.715785
264.0000	0.716119
263.5000	0.719776
263.0000	0.720692
262.5000	0.717437
262.0000	0.710707
261.5000	0.708545
261.0000	0.712515
260.5000	0.722242
260.0000	0.725017
259.5000	0.73279
259.0000	0.733123
258.5000	0.715827
258.0000	0.71322
257.5000	0.702583
257.0000	0.703606
256.5000	0.695776
256.0000	0.700168
255.5000	0.700072
255.0000	0.690369
254.5000	0.692246
254.0000	0.695321
253.5000	0.68798
253.0000	0.694987
252.5000	0.69966
252.0000	0.705669
251.5000	0.700753
251.0000	0.701698
250.5000	0.688535
250.0000	0.674428
249.5000	0.669675
249.0000	0.655096
248.5000	0.648405
248.0000	0.652395
247.5000	0.643198
247.0000	0.640463
246.5000	0.63896
246.0000	0.644904
245.5000	0.644828
245.0000	0.644245
244.5000	0.629291
244.0000	0.621916
243.5000	0.619758
243.0000	0.627331
242.5000	0.633839
242.0000	0.634532
241.5000	0.641231
241.0000	0.647778
240.5000	0.653986
240.0000	0.657499
239.5000	0.657693
239.0000	0.658717
238.5000	0.658198
238.0000	0.654927
237.5000	0.658267
237.0000	0.66897
236.5000	0.66351
236.0000	0.663242
235.5000	0.66509
235.0000	0.65864
234.5000	0.65422
234.0000	0.659618
233.5000	0.672097
233.0000	0.685697
232.5000	0.689847
232.0000	0.684672
231.5000	0.682732
231.0000	0.696112
230.5000	0.694007
230.0000	0.704294
229.5000	0.713438
229.0000	0.709376
228.5000	0.726499
228.0000	0.746026
227.5000	0.753404
227.0000	0.764555
226.5000	0.770055
226.0000	0.78735
225.5000	0.801355
225.0000	0.798326
224.5000	0.819637
224.0000	0.838422
223.5000	0.884588
223.0000	0.940141
222.5000	0.993621
222.0000	1.04446
221.5000	1.1073
221.0000	1.14338
220.5000	1.27842
220.0000	1.41688
219.5000	1.64729
219.0000	10
218.5000	10
218.0000	10
217.5000	10
217.0000	10
216.5000	10
216.0000	10
215.5000	10
215.0000	10
214.5000	10
214.0000	10
213.5000	10
213.0000	10
212.5000	10
212.0000	10
211.5000	10
211.0000	10
210.5000	10
210.0000	10
209.5000	10
209.0000	10
208.5000	10
208.0000	10
207.5000	10
207.0000	10
206.5000	10
206.0000	10
205.5000	10
205.0000	10
204.5000	10
204.0000	10
203.5000	10
203.0000	10
202.5000	10
202.0000	10
201.5000	10
201.0000	10
200.5000	10
200.0000	10
##### Extended Information
[Comments]
Sample name	27nm AU
Comment	1011 30NM
User
Division
Company	ICMAB
[Detailed Information]
Creation date	11/30/2023 4:11 PM
Data array type	Linear data array
Horizontal axis	Wavelength [nm]
Vertical axis	Abs
Start	1000 nm
End	200 nm
Data interval	0.5 nm
Data points	1601
[Measurement Information]
Instrument name	V-780
Model name	V-780
Serial No.	D003961802
Accessory	ETCS-761
Accessory S/N	A041061399
Temperature	20972.61 C
Control sensor	Holder
Monitor sensor	Holder
Measurement date	11/30/2023 4:11 PM
Parameter file	C:\Users\uvvisnir5000\Desktop\Joseline Iribarra\211001 Macrociclos 2D\parameters.uvsp
Photometric mode	Abs
Measurement range	1000 - 200 nm
Data interval	0.5 nm
UV/Vis bandwidth	2.0 nm
NIR bandwidth	4.0 nm
UV/Vis response	0.96 sec
NIR response	0.96 sec
Scan mode	Continuous
Scan speed	1000 nm/min
Change source at	340 nm
Change grating at	850 nm
Light source	D2/WI
Filter exchange	Step
Correction	Baseline
No. of cycles	1
