# Supplementary material for: Chiral plasmonic superlattices from template-assisted assembly of achiral nanoparticles
Source: Nat Commun. 2025 Feb 16;16:1687. doi: 10.1038/s41467-025-56999-0 (PMC11830766; doi:10.1038/s41467-025-56999-0)
Supplement: Supplementary file 3 — Source Data [file 41467_2025_56999_MOESM3_ESM.zip › source data/Suppl.Fig/Suppl. Fig. 4. UV-vis/32nm Ag.txt]

TITLE	32nm Ag
DATA TYPE	ULTRAVIOLET SPECTRUM
ORIGIN	JASCO
OWNER
DATE	23/11/30
TIME	15:58:19
SPECTROMETER/DATA SYSTEM
LOCALE	1033
RESOLUTION
DELTAX	-0.5
XUNITS	NANOMETERS
YUNITS	ABSORBANCE
FIRSTX	1000.0000
LASTX	200.0000
NPOINTS	1601
FIRSTY	0.02067
MAXY	10.00000
MINY	0.01644
XYDATA
1000.0000	0.0206719
999.5000	0.0206736
999.0000	0.0206669
998.5000	0.0206872
998.0000	0.0206796
997.5000	0.0206755
997.0000	0.0206418
996.5000	0.0206504
996.0000	0.0206373
995.5000	0.0206255
995.0000	0.0206368
994.5000	0.020616
994.0000	0.0206148
993.5000	0.0206207
993.0000	0.0206568
992.5000	0.0206354
992.0000	0.0206421
991.5000	0.0206589
991.0000	0.0206653
990.5000	0.02066
990.0000	0.0206564
989.5000	0.0206874
989.0000	0.0206792
988.5000	0.0206987
988.0000	0.0206916
987.5000	0.0206845
987.0000	0.0206903
986.5000	0.0206886
986.0000	0.0206923
985.5000	0.0206745
985.0000	0.0206914
984.5000	0.0206876
984.0000	0.020677
983.5000	0.0206767
983.0000	0.0206719
982.5000	0.0206597
982.0000	0.0206598
981.5000	0.0206602
981.0000	0.0206742
980.5000	0.0206873
980.0000	0.0206526
979.5000	0.0206641
979.0000	0.0206758
978.5000	0.0206923
978.0000	0.0206833
977.5000	0.0206921
977.0000	0.0206897
976.5000	0.0206973
976.0000	0.0206985
975.5000	0.0206778
975.0000	0.0206744
974.5000	0.0206859
974.0000	0.020695
973.5000	0.0206859
973.0000	0.0206928
972.5000	0.0206983
972.0000	0.0206805
971.5000	0.0207161
971.0000	0.0207137
970.5000	0.020734
970.0000	0.0207359
969.5000	0.0207438
969.0000	0.0207392
968.5000	0.0207326
968.0000	0.0207491
967.5000	0.0207515
967.0000	0.0207523
966.5000	0.020742
966.0000	0.0207278
965.5000	0.0207213
965.0000	0.020715
964.5000	0.0206851
964.0000	0.0206787
963.5000	0.0206543
963.0000	0.0206036
962.5000	0.0205626
962.0000	0.0205282
961.5000	0.0204986
961.0000	0.0204448
960.5000	0.0204077
960.0000	0.0203898
959.5000	0.0203563
959.0000	0.0203326
958.5000	0.0202846
958.0000	0.0202375
957.5000	0.0201939
957.0000	0.0201819
956.5000	0.0201501
956.0000	0.0201495
955.5000	0.0201367
955.0000	0.0201409
954.5000	0.0201172
954.0000	0.020096
953.5000	0.0201207
953.0000	0.0201467
952.5000	0.0201667
952.0000	0.0201717
951.5000	0.0201878
951.0000	0.0202286
950.5000	0.020251
950.0000	0.0203045
949.5000	0.020348
949.0000	0.0204185
948.5000	0.0204559
948.0000	0.020539
947.5000	0.0205878
947.0000	0.0206479
946.5000	0.0207302
946.0000	0.0207985
945.5000	0.0208551
945.0000	0.0209115
944.5000	0.0210078
944.0000	0.0210865
943.5000	0.0211603
943.0000	0.0211944
942.5000	0.0212681
942.0000	0.0213188
941.5000	0.0213566
941.0000	0.021397
940.5000	0.0214261
940.0000	0.0214635
939.5000	0.0215004
939.0000	0.0215281
938.5000	0.0215568
938.0000	0.0215915
937.5000	0.021617
937.0000	0.0216085
936.5000	0.0216245
936.0000	0.0216358
935.5000	0.0216568
935.0000	0.0216551
934.5000	0.0216977
934.0000	0.021713
933.5000	0.0217287
933.0000	0.0217274
932.5000	0.0217678
932.0000	0.0217753
931.5000	0.0217943
931.0000	0.021822
930.5000	0.0218298
930.0000	0.0218602
929.5000	0.021875
929.0000	0.0219016
928.5000	0.0219016
928.0000	0.0218796
927.5000	0.0219055
927.0000	0.0219155
926.5000	0.021924
926.0000	0.0219532
925.5000	0.0219963
925.0000	0.0220104
924.5000	0.0220362
924.0000	0.0220598
923.5000	0.022067
923.0000	0.0220989
922.5000	0.0221277
922.0000	0.0221618
921.5000	0.0221778
921.0000	0.0221964
920.5000	0.0222423
920.0000	0.0222803
919.5000	0.0223133
919.0000	0.0223177
918.5000	0.0223366
918.0000	0.0223448
917.5000	0.0223659
917.0000	0.0223761
916.5000	0.02238
916.0000	0.0223826
915.5000	0.0224007
915.0000	0.0224224
914.5000	0.0224336
914.0000	0.0224224
913.5000	0.02244
913.0000	0.0224704
912.5000	0.022481
912.0000	0.0225067
911.5000	0.0224901
911.0000	0.022515
910.5000	0.0225432
910.0000	0.0225317
909.5000	0.0225502
909.0000	0.0225368
908.5000	0.0225494
908.0000	0.0225431
907.5000	0.0225528
907.0000	0.0225217
906.5000	0.0225469
906.0000	0.0225264
905.5000	0.022521
905.0000	0.0225541
904.5000	0.022549
904.0000	0.0225309
903.5000	0.0225399
903.0000	0.0225809
902.5000	0.0225701
902.0000	0.0225556
901.5000	0.0225707
901.0000	0.0225949
900.5000	0.0226289
900.0000	0.0225891
899.5000	0.0226143
899.0000	0.022575
898.5000	0.0225661
898.0000	0.0225805
897.5000	0.022594
897.0000	0.0225855
896.5000	0.022585
896.0000	0.0225837
895.5000	0.0226263
895.0000	0.0226386
894.5000	0.0225878
894.0000	0.0226298
893.5000	0.0226011
893.0000	0.0226163
892.5000	0.0226442
892.0000	0.022635
891.5000	0.0226234
891.0000	0.0226299
890.5000	0.0226071
890.0000	0.0226241
889.5000	0.0226592
889.0000	0.0226479
888.5000	0.0226203
888.0000	0.0226173
887.5000	0.0226248
887.0000	0.0226253
886.5000	0.0226117
886.0000	0.0226049
885.5000	0.0225822
885.0000	0.0225435
884.5000	0.0225116
884.0000	0.0225746
883.5000	0.0225264
883.0000	0.0225359
882.5000	0.0225221
882.0000	0.0225254
881.5000	0.0224873
881.0000	0.0224795
880.5000	0.0224465
880.0000	0.022402
879.5000	0.0223804
879.0000	0.0223657
878.5000	0.0223511
878.0000	0.0223053
877.5000	0.0223214
877.0000	0.0222651
876.5000	0.0222434
876.0000	0.022271
875.5000	0.0222658
875.0000	0.0222738
874.5000	0.0222921
874.0000	0.022327
873.5000	0.022329
873.0000	0.0223472
872.5000	0.0223797
872.0000	0.0223967
871.5000	0.0224022
871.0000	0.0223654
870.5000	0.0224183
870.0000	0.0224467
869.5000	0.0224432
869.0000	0.0224846
868.5000	0.0224954
868.0000	0.0224811
867.5000	0.0225225
867.0000	0.0225543
866.5000	0.0225823
866.0000	0.0225548
865.5000	0.0225767
865.0000	0.0225281
864.5000	0.022566
864.0000	0.0226054
863.5000	0.0225963
863.0000	0.022645
862.5000	0.022733
862.0000	0.0227871
861.5000	0.0228033
861.0000	0.0228847
860.5000	0.022878
860.0000	0.0228814
859.5000	0.0229302
859.0000	0.0229647
858.5000	0.0229573
858.0000	0.0229045
857.5000	0.022886
857.0000	0.0228797
856.5000	0.0228984
856.0000	0.0228872
855.5000	0.0228803
855.0000	0.0229356
854.5000	0.0229528
854.0000	0.0229462
853.5000	0.0229908
853.0000	0.0229057
852.5000	0.0229151
852.0000	0.0229241
851.5000	0.0229109
851.0000	0.0229252
850.5000	0.0229352
850.0000	0.0164524
849.5000	0.016456
849.0000	0.0164406
848.5000	0.0165081
848.0000	0.0165243
847.5000	0.0166532
847.0000	0.0167048
846.5000	0.0167434
846.0000	0.0166743
845.5000	0.016774
845.0000	0.0167509
844.5000	0.0167128
844.0000	0.0167124
843.5000	0.016748
843.0000	0.0167983
842.5000	0.0167506
842.0000	0.0168168
841.5000	0.0168447
841.0000	0.0168745
840.5000	0.0169033
840.0000	0.0169529
839.5000	0.0169489
839.0000	0.0169535
838.5000	0.0169345
838.0000	0.0169247
837.5000	0.0169911
837.0000	0.0170034
836.5000	0.0170363
836.0000	0.0170244
835.5000	0.0170145
835.0000	0.0170762
834.5000	0.0171284
834.0000	0.0171617
833.5000	0.0171744
833.0000	0.0171357
832.5000	0.0170765
832.0000	0.0170605
831.5000	0.0170224
831.0000	0.0170069
830.5000	0.0170342
830.0000	0.0170918
829.5000	0.0170765
829.0000	0.017073
828.5000	0.017132
828.0000	0.0171696
827.5000	0.0172362
827.0000	0.017193
826.5000	0.017218
826.0000	0.0171546
825.5000	0.0170941
825.0000	0.0170462
824.5000	0.0169956
824.0000	0.0169674
823.5000	0.016953
823.0000	0.0169424
822.5000	0.0169394
822.0000	0.0169002
821.5000	0.0168584
821.0000	0.0168659
820.5000	0.016916
820.0000	0.0169147
819.5000	0.0169525
819.0000	0.0169383
818.5000	0.0168941
818.0000	0.0168298
817.5000	0.0168129
817.0000	0.0168875
816.5000	0.0169667
816.0000	0.017024
815.5000	0.0170111
815.0000	0.016992
814.5000	0.0169933
814.0000	0.0169571
813.5000	0.0169195
813.0000	0.0169394
812.5000	0.0169155
812.0000	0.0169023
811.5000	0.0168691
811.0000	0.016916
810.5000	0.0169751
810.0000	0.0169993
809.5000	0.0170493
809.0000	0.0170819
808.5000	0.0170897
808.0000	0.0170461
807.5000	0.0170939
807.0000	0.0171203
806.5000	0.017114
806.0000	0.0171688
805.5000	0.0172076
805.0000	0.0171893
804.5000	0.0171584
804.0000	0.0171786
803.5000	0.0171939
803.0000	0.0171395
802.5000	0.0171698
802.0000	0.0171992
801.5000	0.0172289
801.0000	0.0171407
800.5000	0.0171228
800.0000	0.0171172
799.5000	0.0171576
799.0000	0.0172247
798.5000	0.0172708
798.0000	0.0173287
797.5000	0.0173739
797.0000	0.0174424
796.5000	0.0174612
796.0000	0.0174842
795.5000	0.0175178
795.0000	0.017507
794.5000	0.0174553
794.0000	0.0174183
793.5000	0.0174306
793.0000	0.0174359
792.5000	0.0174662
792.0000	0.017547
791.5000	0.0175856
791.0000	0.0175957
790.5000	0.0176477
790.0000	0.0176665
789.5000	0.0176568
789.0000	0.0176887
788.5000	0.0176886
788.0000	0.017714
787.5000	0.0176385
787.0000	0.0176594
786.5000	0.0176315
786.0000	0.0176118
785.5000	0.0175948
785.0000	0.0176612
784.5000	0.0177042
784.0000	0.0176523
783.5000	0.0176726
783.0000	0.0176443
782.5000	0.0176221
782.0000	0.0176559
781.5000	0.0177174
781.0000	0.0177185
780.5000	0.0177159
780.0000	0.0177576
779.5000	0.0177621
779.0000	0.0177787
778.5000	0.0177876
778.0000	0.0178565
777.5000	0.0178512
777.0000	0.0178776
776.5000	0.0179192
776.0000	0.0178924
775.5000	0.0178907
775.0000	0.017906
774.5000	0.017907
774.0000	0.0179032
773.5000	0.0178968
773.0000	0.0178678
772.5000	0.0178982
772.0000	0.0178745
771.5000	0.0179349
771.0000	0.0179688
770.5000	0.0180042
770.0000	0.0180798
769.5000	0.0180494
769.0000	0.0180935
768.5000	0.0180964
768.0000	0.0181294
767.5000	0.0181237
767.0000	0.0181451
766.5000	0.0181668
766.0000	0.0181251
765.5000	0.018106
765.0000	0.0181003
764.5000	0.0181226
764.0000	0.0181069
763.5000	0.0181192
763.0000	0.0181139
762.5000	0.0181352
762.0000	0.0181499
761.5000	0.0181328
761.0000	0.0181534
760.5000	0.0181481
760.0000	0.0181719
759.5000	0.0181418
759.0000	0.0181237
758.5000	0.0181534
758.0000	0.0181691
757.5000	0.0181972
757.0000	0.0182033
756.5000	0.0181911
756.0000	0.0182274
755.5000	0.0183064
755.0000	0.0183203
754.5000	0.0183442
754.0000	0.0183333
753.5000	0.0184148
753.0000	0.0183945
752.5000	0.0183756
752.0000	0.0184116
751.5000	0.0184279
751.0000	0.0184931
750.5000	0.0184815
750.0000	0.0185604
749.5000	0.018554
749.0000	0.0185491
748.5000	0.0185969
748.0000	0.0185941
747.5000	0.0186143
747.0000	0.0186676
746.5000	0.0187348
746.0000	0.0187385
745.5000	0.0187861
745.0000	0.0187983
744.5000	0.0187896
744.0000	0.0188071
743.5000	0.0188331
743.0000	0.0188771
742.5000	0.0188612
742.0000	0.0188657
741.5000	0.0188796
741.0000	0.018928
740.5000	0.0189613
740.0000	0.0189396
739.5000	0.0189424
739.0000	0.0189145
738.5000	0.0189475
738.0000	0.0189295
737.5000	0.0189809
737.0000	0.0190028
736.5000	0.0190245
736.0000	0.0189915
735.5000	0.0190364
735.0000	0.0190682
734.5000	0.0190579
734.0000	0.0190607
733.5000	0.0190432
733.0000	0.0191005
732.5000	0.0191284
732.0000	0.0191586
731.5000	0.0191996
731.0000	0.0192009
730.5000	0.0192018
730.0000	0.0192552
729.5000	0.0192567
729.0000	0.01932
728.5000	0.019385
728.0000	0.0193891
727.5000	0.0194139
727.0000	0.0194144
726.5000	0.0194419
726.0000	0.019482
725.5000	0.0194915
725.0000	0.0195481
724.5000	0.019519
724.0000	0.0195423
723.5000	0.0195354
723.0000	0.0195524
722.5000	0.0195591
722.0000	0.0196189
721.5000	0.0196205
721.0000	0.0196301
720.5000	0.0196781
720.0000	0.019729
719.5000	0.0197776
719.0000	0.0198219
718.5000	0.0198763
718.0000	0.0198779
717.5000	0.0199312
717.0000	0.0198895
716.5000	0.0198526
716.0000	0.0198577
715.5000	0.019857
715.0000	0.0198944
714.5000	0.0198983
714.0000	0.0199246
713.5000	0.0199501
713.0000	0.0199888
712.5000	0.0199923
712.0000	0.0200096
711.5000	0.0200617
711.0000	0.0201014
710.5000	0.0201272
710.0000	0.0201164
709.5000	0.0202136
709.0000	0.0202257
708.5000	0.0202694
708.0000	0.0203172
707.5000	0.0203943
707.0000	0.0204418
706.5000	0.0204955
706.0000	0.0205504
705.5000	0.0205936
705.0000	0.0206682
704.5000	0.0206982
704.0000	0.0207504
703.5000	0.020758
703.0000	0.0207593
702.5000	0.0208043
702.0000	0.0208595
701.5000	0.0208871
701.0000	0.0209906
700.5000	0.0210701
700.0000	0.0211322
699.5000	0.021163
699.0000	0.0212104
698.5000	0.0212719
698.0000	0.0213269
697.5000	0.0213592
697.0000	0.021428
696.5000	0.0214681
696.0000	0.0215514
695.5000	0.0215877
695.0000	0.0216229
694.5000	0.0216477
694.0000	0.021686
693.5000	0.0217043
693.0000	0.0217362
692.5000	0.0217821
692.0000	0.0218093
691.5000	0.0218317
691.0000	0.0218568
690.5000	0.0218663
690.0000	0.0218671
689.5000	0.0218473
689.0000	0.0218719
688.5000	0.0218961
688.0000	0.021913
687.5000	0.0219491
687.0000	0.0219971
686.5000	0.0220207
686.0000	0.0220227
685.5000	0.022077
685.0000	0.0221218
684.5000	0.0221629
684.0000	0.0221788
683.5000	0.022236
683.0000	0.0222455
682.5000	0.0222906
682.0000	0.0223324
681.5000	0.0223926
681.0000	0.022412
680.5000	0.0224478
680.0000	0.0224941
679.5000	0.0225469
679.0000	0.0225799
678.5000	0.0226319
678.0000	0.0226904
677.5000	0.0227142
677.0000	0.0227647
676.5000	0.0228172
676.0000	0.0228505
675.5000	0.0229048
675.0000	0.0229439
674.5000	0.0230346
674.0000	0.0231079
673.5000	0.0232204
673.0000	0.023286
672.5000	0.0233565
672.0000	0.0234182
671.5000	0.0234741
671.0000	0.0235392
670.5000	0.0235762
670.0000	0.023641
669.5000	0.0236562
669.0000	0.0237007
668.5000	0.0237452
668.0000	0.0237841
667.5000	0.0238382
667.0000	0.0239134
666.5000	0.0239827
666.0000	0.024012
665.5000	0.0240432
665.0000	0.024083
664.5000	0.0241244
664.0000	0.024167
663.5000	0.0242226
663.0000	0.0242747
662.5000	0.024311
662.0000	0.0243808
661.5000	0.0244282
661.0000	0.0244829
660.5000	0.0245462
660.0000	0.024615
659.5000	0.0246569
659.0000	0.024744
658.5000	0.0247894
658.0000	0.0248325
657.5000	0.0249033
657.0000	0.0249547
656.5000	0.0249903
656.0000	0.0250395
655.5000	0.0251385
655.0000	0.0252022
654.5000	0.0252663
654.0000	0.0253785
653.5000	0.0254634
653.0000	0.0255216
652.5000	0.025581
652.0000	0.0256771
651.5000	0.0257376
651.0000	0.0258198
650.5000	0.025879
650.0000	0.0259668
649.5000	0.0260609
649.0000	0.0261399
648.5000	0.0262505
648.0000	0.0262855
647.5000	0.0263243
647.0000	0.0263829
646.5000	0.0264534
646.0000	0.0265008
645.5000	0.0266015
645.0000	0.0266812
644.5000	0.0267247
644.0000	0.0268027
643.5000	0.0268822
643.0000	0.0269617
642.5000	0.0270342
642.0000	0.0271204
641.5000	0.0271641
641.0000	0.0272428
640.5000	0.0273386
640.0000	0.0274217
639.5000	0.0274671
639.0000	0.0275333
638.5000	0.0276339
638.0000	0.0276646
637.5000	0.027733
637.0000	0.0277994
636.5000	0.0278819
636.0000	0.027953
635.5000	0.0280167
635.0000	0.0280772
634.5000	0.0281639
634.0000	0.0282488
633.5000	0.0283043
633.0000	0.028386
632.5000	0.0284563
632.0000	0.0285612
631.5000	0.0286491
631.0000	0.0287501
630.5000	0.0288481
630.0000	0.0289206
629.5000	0.0290043
629.0000	0.0290604
628.5000	0.0291515
628.0000	0.029236
627.5000	0.029329
627.0000	0.0294068
626.5000	0.0294793
626.0000	0.0295531
625.5000	0.0296332
625.0000	0.0297165
624.5000	0.0297993
624.0000	0.0299067
623.5000	0.0300218
623.0000	0.0301364
622.5000	0.030246
622.0000	0.0303757
621.5000	0.0304692
621.0000	0.0305831
620.5000	0.0307137
620.0000	0.0307349
619.5000	0.0308439
619.0000	0.0309374
618.5000	0.0310326
618.0000	0.0311246
617.5000	0.0312268
617.0000	0.0313084
616.5000	0.0314005
616.0000	0.0315203
615.5000	0.031605
615.0000	0.0317063
614.5000	0.0318044
614.0000	0.0318925
613.5000	0.0320031
613.0000	0.0321138
612.5000	0.0322283
612.0000	0.0323348
611.5000	0.0324628
611.0000	0.0325935
610.5000	0.0327392
610.0000	0.0328501
609.5000	0.0329502
609.0000	0.0330578
608.5000	0.033154
608.0000	0.0332495
607.5000	0.0333587
607.0000	0.0334949
606.5000	0.033635
606.0000	0.0337662
605.5000	0.0338889
605.0000	0.0340123
604.5000	0.0341352
604.0000	0.0342787
603.5000	0.0343812
603.0000	0.0345079
602.5000	0.034657
602.0000	0.0348049
601.5000	0.0349578
601.0000	0.0351022
600.5000	0.0352632
600.0000	0.0353724
599.5000	0.03553
599.0000	0.0356594
598.5000	0.0358004
598.0000	0.0359378
597.5000	0.0360594
597.0000	0.0361911
596.5000	0.0363218
596.0000	0.0364879
595.5000	0.0366248
595.0000	0.0367569
594.5000	0.0368905
594.0000	0.0370398
593.5000	0.0372288
593.0000	0.037375
592.5000	0.0375449
592.0000	0.0377216
591.5000	0.0379156
591.0000	0.0380758
590.5000	0.0382064
590.0000	0.0383656
589.5000	0.0385289
589.0000	0.0387026
588.5000	0.0388318
588.0000	0.038983
587.5000	0.0391462
587.0000	0.0393266
586.5000	0.0394736
586.0000	0.0396306
585.5000	0.0398
585.0000	0.0399804
584.5000	0.0401416
584.0000	0.0403226
583.5000	0.0405164
583.0000	0.0407027
582.5000	0.0408945
582.0000	0.0410712
581.5000	0.0412872
581.0000	0.0415034
580.5000	0.041694
580.0000	0.0418734
579.5000	0.0420607
579.0000	0.0422666
578.5000	0.042457
578.0000	0.0426534
577.5000	0.042828
577.0000	0.0430348
576.5000	0.0432357
576.0000	0.0434509
575.5000	0.0436295
575.0000	0.0438682
574.5000	0.0441089
574.0000	0.0443055
573.5000	0.0445163
573.0000	0.044714
572.5000	0.0449459
572.0000	0.0451526
571.5000	0.045371
571.0000	0.0456068
570.5000	0.0458448
570.0000	0.0460781
569.5000	0.0462795
569.0000	0.046517
568.5000	0.0467328
568.0000	0.0469783
567.5000	0.0472258
567.0000	0.0474802
566.5000	0.0477265
566.0000	0.0479882
565.5000	0.0482358
565.0000	0.0484475
564.5000	0.0487162
564.0000	0.0489679
563.5000	0.0492198
563.0000	0.0494781
562.5000	0.0497517
562.0000	0.0500145
561.5000	0.0502875
561.0000	0.0505461
560.5000	0.0508299
560.0000	0.0511114
559.5000	0.0513852
559.0000	0.0516552
558.5000	0.0519434
558.0000	0.0522404
557.5000	0.0525528
557.0000	0.0528405
556.5000	0.0531606
556.0000	0.053466
555.5000	0.0537686
555.0000	0.0540631
554.5000	0.0544005
554.0000	0.0547177
553.5000	0.0550767
553.0000	0.0553853
552.5000	0.0557334
552.0000	0.0560729
551.5000	0.0563927
551.0000	0.0567125
550.5000	0.0570372
550.0000	0.0574043
549.5000	0.057732
549.0000	0.0581011
548.5000	0.058449
548.0000	0.0588071
547.5000	0.0591831
547.0000	0.05956
546.5000	0.0599605
546.0000	0.0603457
545.5000	0.0607379
545.0000	0.061141
544.5000	0.0615389
544.0000	0.0619359
543.5000	0.0623616
543.0000	0.0627622
542.5000	0.0631879
542.0000	0.0636109
541.5000	0.064029
541.0000	0.0644937
540.5000	0.0649441
540.0000	0.0653858
539.5000	0.0658616
539.0000	0.0663285
538.5000	0.0667857
538.0000	0.0672384
537.5000	0.0677132
537.0000	0.0682053
536.5000	0.0687131
536.0000	0.0691926
535.5000	0.069713
535.0000	0.0702523
534.5000	0.0707833
534.0000	0.0713053
533.5000	0.071853
533.0000	0.0724087
532.5000	0.0729746
532.0000	0.0735437
531.5000	0.0741186
531.0000	0.0747131
530.5000	0.0752835
530.0000	0.0758955
529.5000	0.0765343
529.0000	0.0771557
528.5000	0.0777953
528.0000	0.078466
527.5000	0.0791315
527.0000	0.0797854
526.5000	0.080445
526.0000	0.0811377
525.5000	0.081843
525.0000	0.0825438
524.5000	0.0832518
524.0000	0.0840039
523.5000	0.0847532
523.0000	0.0855403
522.5000	0.0862978
522.0000	0.0871243
521.5000	0.087921
521.0000	0.0887141
520.5000	0.0895421
520.0000	0.0904139
519.5000	0.0912704
519.0000	0.0921609
518.5000	0.0930611
518.0000	0.093942
517.5000	0.0948685
517.0000	0.0958041
516.5000	0.0967542
516.0000	0.097718
515.5000	0.0987234
515.0000	0.0997383
514.5000	0.100776
514.0000	0.101824
513.5000	0.102881
513.0000	0.103993
512.5000	0.105114
512.0000	0.106239
511.5000	0.107396
511.0000	0.108573
510.5000	0.109783
510.0000	0.110821
509.5000	0.112065
509.0000	0.113327
508.5000	0.114597
508.0000	0.115938
507.5000	0.117292
507.0000	0.118689
506.5000	0.120096
506.0000	0.121544
505.5000	0.12299
505.0000	0.124497
504.5000	0.126012
504.0000	0.127551
503.5000	0.129181
503.0000	0.130809
502.5000	0.132468
502.0000	0.134169
501.5000	0.135895
501.0000	0.137617
500.5000	0.139401
500.0000	0.141245
499.5000	0.143135
499.0000	0.14507
498.5000	0.147
498.0000	0.149006
497.5000	0.151062
497.0000	0.153155
496.5000	0.155277
496.0000	0.15743
495.5000	0.159688
495.0000	0.161978
494.5000	0.164312
494.0000	0.166735
493.5000	0.169202
493.0000	0.171732
492.5000	0.1743
492.0000	0.176949
491.5000	0.179625
491.0000	0.182375
490.5000	0.18521
490.0000	0.188095
489.5000	0.191064
489.0000	0.194078
488.5000	0.197186
488.0000	0.200372
487.5000	0.20359
487.0000	0.206925
486.5000	0.210361
486.0000	0.213856
485.5000	0.217492
485.0000	0.221227
484.5000	0.22505
484.0000	0.228959
483.5000	0.232952
483.0000	0.237099
482.5000	0.241342
482.0000	0.245707
481.5000	0.250152
481.0000	0.254716
480.5000	0.259399
480.0000	0.26424
479.5000	0.269175
479.0000	0.274275
478.5000	0.279497
478.0000	0.284812
477.5000	0.290282
477.0000	0.295843
476.5000	0.301622
476.0000	0.307522
475.5000	0.313624
475.0000	0.319851
474.5000	0.326254
474.0000	0.332837
473.5000	0.339627
473.0000	0.346617
472.5000	0.353727
472.0000	0.361061
471.5000	0.368574
471.0000	0.376279
470.5000	0.384186
470.0000	0.392319
469.5000	0.400638
469.0000	0.409193
468.5000	0.417949
468.0000	0.426956
467.5000	0.436159
467.0000	0.445545
466.5000	0.455252
466.0000	0.465184
465.5000	0.475348
465.0000	0.485733
464.5000	0.49634
464.0000	0.507183
463.5000	0.518266
463.0000	0.529613
462.5000	0.541203
462.0000	0.553103
461.5000	0.565199
461.0000	0.577641
460.5000	0.590333
460.0000	0.603309
459.5000	0.616553
459.0000	0.630073
458.5000	0.643823
458.0000	0.657834
457.5000	0.672083
457.0000	0.686565
456.5000	0.701364
456.0000	0.716405
455.5000	0.731666
455.0000	0.747105
454.5000	0.762729
454.0000	0.778525
453.5000	0.794506
453.0000	0.810658
452.5000	0.827056
452.0000	0.843543
451.5000	0.860328
451.0000	0.877268
450.5000	0.894324
450.0000	0.916195
449.5000	0.933952
449.0000	0.951845
448.5000	0.969739
448.0000	0.987834
447.5000	1.00601
447.0000	1.0244
446.5000	1.04289
446.0000	1.06158
445.5000	1.08042
445.0000	1.09933
444.5000	1.11843
444.0000	1.13775
443.5000	1.15721
443.0000	1.17685
442.5000	1.19657
442.0000	1.21635
441.5000	1.23614
441.0000	1.25605
440.5000	1.27597
440.0000	1.29586
439.5000	1.31566
439.0000	1.33545
438.5000	1.35524
438.0000	1.37479
437.5000	1.39417
437.0000	1.41322
436.5000	1.43204
436.0000	1.45072
435.5000	1.46905
435.0000	1.48699
434.5000	1.50465
434.0000	1.52192
433.5000	1.5389
433.0000	1.55521
432.5000	1.57134
432.0000	1.58687
431.5000	1.602
431.0000	1.61654
430.5000	1.63073
430.0000	1.64438
429.5000	1.65776
429.0000	1.67095
428.5000	1.68361
428.0000	1.69588
427.5000	1.70796
427.0000	1.71962
426.5000	1.73098
426.0000	1.74194
425.5000	1.75251
425.0000	1.76258
424.5000	1.77232
424.0000	1.78171
423.5000	1.79086
423.0000	1.79961
422.5000	1.80807
422.0000	1.81613
421.5000	1.82385
421.0000	1.83132
420.5000	1.83856
420.0000	1.8451
419.5000	1.85139
419.0000	1.85734
418.5000	1.86302
418.0000	1.86812
417.5000	1.87292
417.0000	1.87734
416.5000	1.88117
416.0000	1.88476
415.5000	1.88772
415.0000	1.8902
414.5000	1.89225
414.0000	1.89401
413.5000	1.89531
413.0000	1.89595
412.5000	1.8963
412.0000	1.89638
411.5000	1.89599
411.0000	1.89527
410.5000	1.89424
410.0000	1.89352
409.5000	1.89147
409.0000	1.8889
408.5000	1.88596
408.0000	1.88243
407.5000	1.87836
407.0000	1.87384
406.5000	1.86869
406.0000	1.86317
405.5000	1.85703
405.0000	1.85065
404.5000	1.84402
404.0000	1.83717
403.5000	1.83017
403.0000	1.82246
402.5000	1.81443
402.0000	1.80598
401.5000	1.7971
401.0000	1.78813
400.5000	1.77859
400.0000	1.76887
399.5000	1.75864
399.0000	1.74802
398.5000	1.73736
398.0000	1.72625
397.5000	1.71497
397.0000	1.70318
396.5000	1.69128
396.0000	1.67917
395.5000	1.66662
395.0000	1.65402
394.5000	1.64099
394.0000	1.62756
393.5000	1.61391
393.0000	1.60016
392.5000	1.5862
392.0000	1.57207
391.5000	1.558
391.0000	1.54378
390.5000	1.52941
390.0000	1.51505
389.5000	1.50066
389.0000	1.48603
388.5000	1.47108
388.0000	1.45602
387.5000	1.44085
387.0000	1.42568
386.5000	1.41031
386.0000	1.39494
385.5000	1.3796
385.0000	1.3642
384.5000	1.34894
384.0000	1.33349
383.5000	1.31829
383.0000	1.30321
382.5000	1.28794
382.0000	1.27293
381.5000	1.25782
381.0000	1.24284
380.5000	1.2279
380.0000	1.21293
379.5000	1.19804
379.0000	1.1835
378.5000	1.16892
378.0000	1.15452
377.5000	1.14021
377.0000	1.1259
376.5000	1.11162
376.0000	1.09742
375.5000	1.08296
375.0000	1.06877
374.5000	1.05454
374.0000	1.04021
373.5000	1.02581
373.0000	1.01138
372.5000	0.996965
372.0000	0.98257
371.5000	0.968244
371.0000	0.953727
370.5000	0.939185
370.0000	0.933843
369.5000	0.919154
369.0000	0.904482
368.5000	0.889563
368.0000	0.874861
367.5000	0.860212
367.0000	0.845552
366.5000	0.831184
366.0000	0.816613
365.5000	0.802214
365.0000	0.787872
364.5000	0.773498
364.0000	0.759063
363.5000	0.744789
363.0000	0.730526
362.5000	0.71633
362.0000	0.702381
361.5000	0.688425
361.0000	0.674417
360.5000	0.660612
360.0000	0.646713
359.5000	0.633015
359.0000	0.619436
358.5000	0.605956
358.0000	0.592556
357.5000	0.579266
357.0000	0.566156
356.5000	0.553174
356.0000	0.540232
355.5000	0.52738
355.0000	0.514813
354.5000	0.502374
354.0000	0.490056
353.5000	0.477959
353.0000	0.466006
352.5000	0.454222
352.0000	0.44267
351.5000	0.431265
351.0000	0.420032
350.5000	0.409029
350.0000	0.398285
349.5000	0.387685
349.0000	0.377321
348.5000	0.367207
348.0000	0.35741
347.5000	0.347668
347.0000	0.338255
346.5000	0.329061
346.0000	0.320116
345.5000	0.311292
345.0000	0.302815
344.5000	0.294461
344.0000	0.286415
343.5000	0.278576
343.0000	0.271016
342.5000	0.263719
342.0000	0.256619
341.5000	0.24987
341.0000	0.243165
340.5000	0.236817
340.0000	0.180131
339.5000	0.175385
339.0000	0.170739
338.5000	0.166288
338.0000	0.161988
337.5000	0.157891
337.0000	0.153944
336.5000	0.15018
336.0000	0.146539
335.5000	0.143098
335.0000	0.139811
334.5000	0.136695
334.0000	0.13373
333.5000	0.13089
333.0000	0.128214
332.5000	0.125692
332.0000	0.123326
331.5000	0.121106
331.0000	0.119042
330.5000	0.117112
330.0000	0.115278
329.5000	0.113587
329.0000	0.112031
328.5000	0.110645
328.0000	0.10937
327.5000	0.108263
327.0000	0.107272
326.5000	0.106394
326.0000	0.105625
325.5000	0.104994
325.0000	0.104499
324.5000	0.104133
324.0000	0.103889
323.5000	0.103754
323.0000	0.10375
322.5000	0.103889
322.0000	0.104141
321.5000	0.10451
321.0000	0.105013
320.5000	0.105618
320.0000	0.106385
319.5000	0.107242
319.0000	0.10822
318.5000	0.109289
318.0000	0.1105
317.5000	0.111852
317.0000	0.113298
316.5000	0.114857
316.0000	0.11653
315.5000	0.118315
315.0000	0.120188
314.5000	0.122214
314.0000	0.124356
313.5000	0.1266
313.0000	0.128956
312.5000	0.131382
312.0000	0.133912
311.5000	0.136543
311.0000	0.139265
310.5000	0.142069
310.0000	0.144966
309.5000	0.147961
309.0000	0.150981
308.5000	0.154041
308.0000	0.157185
307.5000	0.160366
307.0000	0.163584
306.5000	0.166808
306.0000	0.170043
305.5000	0.173227
305.0000	0.176399
304.5000	0.179518
304.0000	0.18258
303.5000	0.185594
303.0000	0.188515
302.5000	0.191378
302.0000	0.194073
301.5000	0.196669
301.0000	0.199169
300.5000	0.201577
300.0000	0.2039
299.5000	0.206253
299.0000	0.208609
298.5000	0.210973
298.0000	0.21343
297.5000	0.21593
297.0000	0.218465
296.5000	0.221076
296.0000	0.22379
295.5000	0.226494
295.0000	0.229266
294.5000	0.232006
294.0000	0.234708
293.5000	0.237469
293.0000	0.240354
292.5000	0.243302
292.0000	0.246313
291.5000	0.249412
291.0000	0.25263
290.5000	0.255829
290.0000	0.258878
289.5000	0.261755
289.0000	0.264348
288.5000	0.266856
288.0000	0.269345
287.5000	0.271466
287.0000	0.273361
286.5000	0.27485
286.0000	0.276211
285.5000	0.277247
285.0000	0.278334
284.5000	0.279757
284.0000	0.281941
283.5000	0.284413
283.0000	0.287569
282.5000	0.291016
282.0000	0.294144
281.5000	0.297474
281.0000	0.300723
280.5000	0.303622
280.0000	0.306565
279.5000	0.308871
279.0000	0.310335
278.5000	0.311163
278.0000	0.311742
277.5000	0.311879
277.0000	0.311368
276.5000	0.30865
276.0000	0.303686
275.5000	0.297543
275.0000	0.287676
274.5000	0.277852
274.0000	0.26438
273.5000	0.252861
273.0000	0.243196
272.5000	0.23575
272.0000	0.230688
271.5000	0.228685
271.0000	0.228166
270.5000	0.228479
270.0000	0.230379
269.5000	0.230818
269.0000	0.23057
268.5000	0.232182
268.0000	0.234205
267.5000	0.235221
267.0000	0.236128
266.5000	0.235417
266.0000	0.239103
265.5000	0.239295
265.0000	0.241234
264.5000	0.239358
264.0000	0.239573
263.5000	0.241846
263.0000	0.24053
262.5000	0.241009
262.0000	0.23954
261.5000	0.237104
261.0000	0.238854
260.5000	0.240404
260.0000	0.241546
259.5000	0.243316
259.0000	0.243755
258.5000	0.24759
258.0000	0.250562
257.5000	0.250951
257.0000	0.250987
256.5000	0.253765
256.0000	0.256058
255.5000	0.254941
255.0000	0.253716
254.5000	0.255849
254.0000	0.257387
253.5000	0.257881
253.0000	0.255972
252.5000	0.253388
252.0000	0.253873
251.5000	0.252545
251.0000	0.251805
250.5000	0.250964
250.0000	0.245403
249.5000	0.24823
249.0000	0.244632
248.5000	0.246762
248.0000	0.251601
247.5000	0.252754
247.0000	0.255313
246.5000	0.253509
246.0000	0.254498
245.5000	0.255878
245.0000	0.25606
244.5000	0.253293
244.0000	0.252952
243.5000	0.251412
243.0000	0.251618
242.5000	0.250729
242.0000	0.251367
241.5000	0.251454
241.0000	0.248559
240.5000	0.249658
240.0000	0.250512
239.5000	0.252431
239.0000	0.252115
238.5000	0.247541
238.0000	0.246066
237.5000	0.247467
237.0000	0.248154
236.5000	0.248676
236.0000	0.251514
235.5000	0.251584
235.0000	0.256992
234.5000	0.257472
234.0000	0.260806
233.5000	0.258046
233.0000	0.264514
232.5000	0.260737
232.0000	0.255581
231.5000	0.253663
231.0000	0.253078
230.5000	0.256897
230.0000	0.25623
229.5000	0.25559
229.0000	0.254006
228.5000	0.260347
228.0000	0.263322
227.5000	0.264674
227.0000	0.263513
226.5000	0.263313
226.0000	0.270088
225.5000	0.271308
225.0000	0.277468
224.5000	0.278277
224.0000	0.279733
223.5000	0.285351
223.0000	0.295406
222.5000	0.308659
222.0000	0.31361
221.5000	0.319599
221.0000	0.334521
220.5000	0.352496
220.0000	0.353794
219.5000	0.361631
219.0000	0.367846
218.5000	0.377027
218.0000	0.390907
217.5000	0.395685
217.0000	0.400476
216.5000	0.422561
216.0000	0.439824
215.5000	0.461121
215.0000	0.481316
214.5000	0.500264
214.0000	0.52654
213.5000	0.547824
213.0000	0.57743
212.5000	0.59027
212.0000	0.619992
211.5000	0.647691
211.0000	0.683906
210.5000	0.721431
210.0000	0.733561
209.5000	0.771678
209.0000	0.814365
208.5000	0.859918
208.0000	0.908005
207.5000	0.958123
207.0000	1.00802
206.5000	1.02472
206.0000	1.13504
205.5000	1.22413
205.0000	1.30652
204.5000	1.45588
204.0000	1.90514
203.5000	10
203.0000	10
202.5000	10
202.0000	10
201.5000	10
201.0000	10
200.5000	10
200.0000	10
##### Extended Information
[Comments]
Sample name	32nm Ag2XS6
Comment	1026 45NM
User
Division
Company	ICMAB
[Detailed Information]
Creation date	11/30/2023 3:58 PM
Data array type	Linear data array
Horizontal axis	Wavelength [nm]
Vertical axis	Abs
Start	1000 nm
End	200 nm
Data interval	0.5 nm
Data points	1601
[Measurement Information]
Instrument name	V-780
Model name	V-780
Serial No.	D003961802
Accessory	ETCS-761
Accessory S/N	A041061399
Temperature	20972.61 C
Control sensor	Holder
Monitor sensor	Holder
Measurement date	11/30/2023 3:58 PM
Parameter file	C:\Users\uvvisnir5000\Desktop\Joseline Iribarra\211001 Macrociclos 2D\parameters.uvsp
Photometric mode	Abs
Measurement range	1000 - 200 nm
Data interval	0.5 nm
UV/Vis bandwidth	2.0 nm
NIR bandwidth	4.0 nm
UV/Vis response	0.96 sec
NIR response	0.96 sec
Scan mode	Continuous
Scan speed	1000 nm/min
Change source at	340 nm
Change grating at	850 nm
Light source	D2/WI
Filter exchange	Step
Correction	Baseline
No. of cycles	1
