# Supplementary material for: Chiral plasmonic superlattices from template-assisted assembly of achiral nanoparticles
Source: Nat Commun. 2025 Feb 16;16:1687. doi: 10.1038/s41467-025-56999-0 (PMC11830766; doi:10.1038/s41467-025-56999-0)
Supplement: Supplementary file 3 — Source Data [file 41467_2025_56999_MOESM3_ESM.zip › source data/Suppl.Fig/Suppl. Fig. 4. UV-vis/36nm Ag.txt]

TITLE	36nm Ag
DATA TYPE	ULTRAVIOLET SPECTRUM
ORIGIN	JASCO
OWNER
DATE	23/11/30
TIME	16:07:03
SPECTROMETER/DATA SYSTEM
LOCALE	1033
RESOLUTION
DELTAX	-0.5
XUNITS	NANOMETERS
YUNITS	ABSORBANCE
FIRSTX	1000.0000
LASTX	200.0000
NPOINTS	1601
FIRSTY	-0.00947
MAXY	0.79948
MINY	-0.04252
XYDATA
1000.0000	-0.00947338
999.5000	-0.00942751
999.0000	-0.00940786
998.5000	-0.00936808
998.0000	-0.00934344
997.5000	-0.00929469
997.0000	-0.00928603
996.5000	-0.00926452
996.0000	-0.00926213
995.5000	-0.00925222
995.0000	-0.00922203
994.5000	-0.00921671
994.0000	-0.00919259
993.5000	-0.00917348
993.0000	-0.00914265
992.5000	-0.00913609
992.0000	-0.00912097
991.5000	-0.00909474
991.0000	-0.00909992
990.5000	-0.00907662
990.0000	-0.00906002
989.5000	-0.00901537
989.0000	-0.0089925
988.5000	-0.00895317
988.0000	-0.00892858
987.5000	-0.00890138
987.0000	-0.00886215
986.5000	-0.0088409
986.0000	-0.0088198
985.5000	-0.00879008
985.0000	-0.00875796
984.5000	-0.00873263
984.0000	-0.00869226
983.5000	-0.00869327
983.0000	-0.00865073
982.5000	-0.00863245
982.0000	-0.00861981
981.5000	-0.00860315
981.0000	-0.00857635
980.5000	-0.00854904
980.0000	-0.00853386
979.5000	-0.00849627
979.0000	-0.00847148
978.5000	-0.00844411
978.0000	-0.00842247
977.5000	-0.00838986
977.0000	-0.00836187
976.5000	-0.00837069
976.0000	-0.00837261
975.5000	-0.00836829
975.0000	-0.00835861
974.5000	-0.00834587
974.0000	-0.00833351
973.5000	-0.00830815
973.0000	-0.00831533
972.5000	-0.00830912
972.0000	-0.00831564
971.5000	-0.0083034
971.0000	-0.00830835
970.5000	-0.00830005
970.0000	-0.00828045
969.5000	-0.00827893
969.0000	-0.00828534
968.5000	-0.00831565
968.0000	-0.00833592
967.5000	-0.00835479
967.0000	-0.00839482
966.5000	-0.00843789
966.0000	-0.00847681
965.5000	-0.00853074
965.0000	-0.00858089
964.5000	-0.00864277
964.0000	-0.00871875
963.5000	-0.00880794
963.0000	-0.00890857
962.5000	-0.00899294
962.0000	-0.00908416
961.5000	-0.00917725
961.0000	-0.00928226
960.5000	-0.00936061
960.0000	-0.00941522
959.5000	-0.00948327
959.0000	-0.00954387
958.5000	-0.00963795
958.0000	-0.00972702
957.5000	-0.0098324
957.0000	-0.00991146
956.5000	-0.0100041
956.0000	-0.0100989
955.5000	-0.0101816
955.0000	-0.0102753
954.5000	-0.0103752
954.0000	-0.0104674
953.5000	-0.0105443
953.0000	-0.0106116
952.5000	-0.0106619
952.0000	-0.010719
951.5000	-0.0107631
951.0000	-0.010778
950.5000	-0.0108144
950.0000	-0.0108358
949.5000	-0.0108557
949.0000	-0.0108473
948.5000	-0.0108646
948.0000	-0.0108376
947.5000	-0.010817
947.0000	-0.0107961
946.5000	-0.0107761
946.0000	-0.0107746
945.5000	-0.01077
945.0000	-0.0107619
944.5000	-0.0107184
944.0000	-0.0107155
943.5000	-0.0107075
943.0000	-0.0107265
942.5000	-0.0107013
942.0000	-0.0106813
941.5000	-0.0106731
941.0000	-0.0106717
940.5000	-0.0106706
940.0000	-0.0106572
939.5000	-0.0106788
939.0000	-0.0106847
938.5000	-0.0106785
938.0000	-0.0107074
937.5000	-0.0107098
937.0000	-0.01073
936.5000	-0.0107378
936.0000	-0.0107842
935.5000	-0.0107807
935.0000	-0.0108348
934.5000	-0.0108407
934.0000	-0.0108468
933.5000	-0.0108773
933.0000	-0.0109016
932.5000	-0.0109036
932.0000	-0.0109175
931.5000	-0.0109534
931.0000	-0.0109679
930.5000	-0.0109801
930.0000	-0.0109812
929.5000	-0.0109665
929.0000	-0.0109562
928.5000	-0.0109782
928.0000	-0.0109901
927.5000	-0.0110068
927.0000	-0.0109962
926.5000	-0.0109787
926.0000	-0.0109875
925.5000	-0.0109901
925.0000	-0.0109755
924.5000	-0.0109465
924.0000	-0.010946
923.5000	-0.0109332
923.0000	-0.0109249
922.5000	-0.0109409
922.0000	-0.010936
921.5000	-0.0109571
921.0000	-0.0109547
920.5000	-0.0109421
920.0000	-0.0109132
919.5000	-0.0109144
919.0000	-0.0108997
918.5000	-0.0108806
918.0000	-0.0108861
917.5000	-0.0108569
917.0000	-0.0108588
916.5000	-0.0108428
916.0000	-0.0108582
915.5000	-0.0108202
915.0000	-0.0107995
914.5000	-0.0107703
914.0000	-0.0107474
913.5000	-0.0107701
913.0000	-0.0107878
912.5000	-0.0107714
912.0000	-0.0107481
911.5000	-0.0107302
911.0000	-0.0107167
910.5000	-0.0107034
910.0000	-0.0107097
909.5000	-0.0106752
909.0000	-0.0106822
908.5000	-0.0107001
908.0000	-0.0107053
907.5000	-0.0106875
907.0000	-0.0106763
906.5000	-0.0106479
906.0000	-0.0106286
905.5000	-0.0105976
905.0000	-0.0105453
904.5000	-0.0105483
904.0000	-0.0105284
903.5000	-0.0105098
903.0000	-0.0104701
902.5000	-0.0104903
902.0000	-0.010463
901.5000	-0.0104265
901.0000	-0.0104102
900.5000	-0.0103864
900.0000	-0.010351
899.5000	-0.0102944
899.0000	-0.0102933
898.5000	-0.0103091
898.0000	-0.0102984
897.5000	-0.0102474
897.0000	-0.0102071
896.5000	-0.0101935
896.0000	-0.0101905
895.5000	-0.0101841
895.0000	-0.0101646
894.5000	-0.0101994
894.0000	-0.0101588
893.5000	-0.0101596
893.0000	-0.0101726
892.5000	-0.0101527
892.0000	-0.0101351
891.5000	-0.010135
891.0000	-0.0101375
890.5000	-0.0101258
890.0000	-0.0101398
889.5000	-0.0101083
889.0000	-0.0101277
888.5000	-0.0101212
888.0000	-0.010144
887.5000	-0.0101259
887.0000	-0.0101552
886.5000	-0.0101346
886.0000	-0.0101685
885.5000	-0.0101782
885.0000	-0.0101789
884.5000	-0.0102058
884.0000	-0.0102152
883.5000	-0.0102928
883.0000	-0.0102842
882.5000	-0.0102955
882.0000	-0.010279
881.5000	-0.0102942
881.0000	-0.0102941
880.5000	-0.0103036
880.0000	-0.0103227
879.5000	-0.0102705
879.0000	-0.0102764
878.5000	-0.0102647
878.0000	-0.0102882
877.5000	-0.0102682
877.0000	-0.0103075
876.5000	-0.0102973
876.0000	-0.0103141
875.5000	-0.0103274
875.0000	-0.0103127
874.5000	-0.0102507
874.0000	-0.0102064
873.5000	-0.0101827
873.0000	-0.0101773
872.5000	-0.0101436
872.0000	-0.0101139
871.5000	-0.0101353
871.0000	-0.010145
870.5000	-0.0100925
870.0000	-0.0100942
869.5000	-0.0101405
869.0000	-0.0101441
868.5000	-0.0101389
868.0000	-0.0101199
867.5000	-0.0100514
867.0000	-0.0100515
866.5000	-0.0100256
866.0000	-0.0100537
865.5000	-0.0100817
865.0000	-0.01016
864.5000	-0.0101946
864.0000	-0.010189
863.5000	-0.0102289
863.0000	-0.0101884
862.5000	-0.0101538
862.0000	-0.0101449
861.5000	-0.0101266
861.0000	-0.010028
860.5000	-0.0100487
860.0000	-0.00999349
859.5000	-0.00995509
859.0000	-0.00991766
858.5000	-0.00995076
858.0000	-0.00995496
857.5000	-0.00997654
857.0000	-0.00996441
856.5000	-0.0099452
856.0000	-0.00993352
855.5000	-0.00990095
855.0000	-0.00983964
854.5000	-0.00986921
854.0000	-0.0098722
853.5000	-0.00981903
853.0000	-0.00979068
852.5000	-0.00975079
852.0000	-0.00977907
851.5000	-0.00979022
851.0000	-0.00974983
850.5000	-0.00969948
850.0000	-0.00499883
849.5000	-0.0050603
849.0000	-0.00507058
848.5000	-0.0050748
848.0000	-0.00504831
847.5000	-0.00502229
847.0000	-0.00496272
846.5000	-0.00491645
846.0000	-0.00492779
845.5000	-0.00491615
845.0000	-0.00495535
844.5000	-0.0049152
844.0000	-0.00488532
843.5000	-0.00481328
843.0000	-0.00478263
842.5000	-0.00474366
842.0000	-0.00470232
841.5000	-0.0046826
841.0000	-0.00467037
840.5000	-0.00467809
840.0000	-0.00466128
839.5000	-0.00465273
839.0000	-0.00451214
838.5000	-0.00449295
838.0000	-0.00447929
837.5000	-0.00452301
837.0000	-0.00457029
836.5000	-0.00453869
836.0000	-0.00461733
835.5000	-0.00464673
835.0000	-0.00466871
834.5000	-0.00464245
834.0000	-0.00462772
833.5000	-0.00457747
833.0000	-0.00457747
832.5000	-0.00461822
832.0000	-0.00460527
831.5000	-0.00466859
831.0000	-0.00471319
830.5000	-0.00469947
830.0000	-0.00474277
829.5000	-0.00481809
829.0000	-0.00483175
828.5000	-0.00482652
828.0000	-0.00485093
827.5000	-0.00492298
827.0000	-0.00499241
826.5000	-0.00502449
826.0000	-0.00508163
825.5000	-0.00510402
825.0000	-0.00512505
824.5000	-0.00516401
824.0000	-0.00518717
823.5000	-0.00516021
823.0000	-0.00523208
822.5000	-0.00526374
822.0000	-0.00526219
821.5000	-0.00527752
821.0000	-0.00525453
820.5000	-0.00525554
820.0000	-0.00519264
819.5000	-0.00519044
819.0000	-0.00520291
818.5000	-0.00520179
818.0000	-0.00523719
817.5000	-0.00522578
817.0000	-0.00525091
816.5000	-0.00520677
816.0000	-0.00521931
815.5000	-0.00523047
815.0000	-0.00526635
814.5000	-0.00522311
814.0000	-0.00519234
813.5000	-0.00518094
813.0000	-0.00517316
812.5000	-0.00521663
812.0000	-0.00524889
811.5000	-0.00521729
811.0000	-0.00514108
810.5000	-0.00514738
810.0000	-0.00514809
809.5000	-0.00510265
809.0000	-0.00512992
808.5000	-0.00515439
808.0000	-0.00520006
807.5000	-0.00520749
807.0000	-0.00519977
806.5000	-0.00520749
806.0000	-0.00524514
805.5000	-0.00524705
805.0000	-0.00526914
804.5000	-0.00529011
804.0000	-0.00525007
803.5000	-0.00522109
803.0000	-0.0051946
802.5000	-0.00521479
802.0000	-0.00520903
801.5000	-0.00521913
801.0000	-0.00520826
800.5000	-0.00519947
800.0000	-0.00524663
799.5000	-0.0051845
799.0000	-0.00514566
798.5000	-0.00519383
798.0000	-0.0051848
797.5000	-0.00513835
797.0000	-0.00515831
796.5000	-0.00514156
796.0000	-0.00512404
795.5000	-0.00512012
795.0000	-0.00515866
794.5000	-0.00520149
794.0000	-0.00522168
793.5000	-0.00524301
793.0000	-0.00517767
792.5000	-0.005157
792.0000	-0.00514037
791.5000	-0.00512451
791.0000	-0.00516437
790.5000	-0.00517797
790.0000	-0.00514162
789.5000	-0.00512807
789.0000	-0.00513592
788.5000	-0.00507486
788.0000	-0.00514269
787.5000	-0.0051469
787.0000	-0.00517838
786.5000	-0.00513217
786.0000	-0.0051339
785.5000	-0.00513758
785.0000	-0.00507854
784.5000	-0.00508584
784.0000	-0.00505983
783.5000	-0.0050644
783.0000	-0.00507402
782.5000	-0.00504688
782.0000	-0.00500988
781.5000	-0.00497109
781.0000	-0.00492452
780.5000	-0.00488212
780.0000	-0.00487125
779.5000	-0.00481298
779.0000	-0.00479047
778.5000	-0.00475857
778.0000	-0.0047104
777.5000	-0.00473701
777.0000	-0.00472923
776.5000	-0.0047417
776.0000	-0.00469585
775.5000	-0.00472234
775.0000	-0.00467512
774.5000	-0.00463164
774.0000	-0.00464833
773.5000	-0.00464091
773.0000	-0.00468433
772.5000	-0.0047069
772.0000	-0.00469781
771.5000	-0.00469674
771.0000	-0.00467655
770.5000	-0.00470809
770.0000	-0.00469448
769.5000	-0.00471331
769.0000	-0.00468605
768.5000	-0.00467767
768.0000	-0.0046854
767.5000	-0.00469668
767.0000	-0.00464851
766.5000	-0.00464412
766.0000	-0.00464637
765.5000	-0.00471337
765.0000	-0.00467506
764.5000	-0.00469965
764.0000	-0.00469858
763.5000	-0.00472537
763.0000	-0.0047581
762.5000	-0.00470375
762.0000	-0.0047262
761.5000	-0.00470708
761.0000	-0.00473737
760.5000	-0.00471456
760.0000	-0.00471011
759.5000	-0.00472181
759.0000	-0.00473
758.5000	-0.0047366
758.0000	-0.00470363
757.5000	-0.00470654
757.0000	-0.00468445
756.5000	-0.00470025
756.0000	-0.00468433
755.5000	-0.00462356
755.0000	-0.00462861
754.5000	-0.00457664
754.0000	-0.00457029
753.5000	-0.00451998
753.0000	-0.00457688
752.5000	-0.00458288
752.0000	-0.00453786
751.5000	-0.00452485
751.0000	-0.00451938
750.5000	-0.00454605
750.0000	-0.00451368
749.5000	-0.00450347
749.0000	-0.00453851
748.5000	-0.00450947
748.0000	-0.00450133
747.5000	-0.00448862
747.0000	-0.00447104
746.5000	-0.00449064
746.0000	-0.0044727
745.5000	-0.00447828
745.0000	-0.00448125
744.5000	-0.00449842
744.0000	-0.00449082
743.5000	-0.0044436
743.0000	-0.00443421
742.5000	-0.0044237
742.0000	-0.00440707
741.5000	-0.00440707
741.0000	-0.00437749
740.5000	-0.00437582
740.0000	-0.00436222
739.5000	-0.00437363
739.0000	-0.00440047
738.5000	-0.00440095
738.0000	-0.00441057
737.5000	-0.00440392
737.0000	-0.00443106
736.5000	-0.00443956
736.0000	-0.00447115
735.5000	-0.00447169
735.0000	-0.00445435
734.5000	-0.00446058
734.0000	-0.00441841
733.5000	-0.00444217
733.0000	-0.00443944
732.5000	-0.00442821
732.0000	-0.00444407
731.5000	-0.00446771
731.0000	-0.00446397
730.5000	-0.00445601
730.0000	-0.00445951
729.5000	-0.00445417
729.0000	-0.00443445
728.5000	-0.00437826
728.0000	-0.00438527
727.5000	-0.00435331
727.0000	-0.0043368
726.5000	-0.00432237
726.0000	-0.00432136
725.5000	-0.00433686
725.0000	-0.00433098
724.5000	-0.00436026
724.0000	-0.0043529
723.5000	-0.00433312
723.0000	-0.00433763
722.5000	-0.00433674
722.0000	-0.00430194
721.5000	-0.00428192
721.0000	-0.00426267
720.5000	-0.00422395
720.0000	-0.00419508
719.5000	-0.00415582
719.0000	-0.00414881
718.5000	-0.00411531
718.0000	-0.00415933
717.5000	-0.0041715
717.0000	-0.00420138
716.5000	-0.00424515
716.0000	-0.00424189
715.5000	-0.00421688
715.0000	-0.0041544
714.5000	-0.00415695
714.0000	-0.0041465
713.5000	-0.00412838
713.0000	-0.00413236
712.5000	-0.0041484
712.0000	-0.00411805
711.5000	-0.00409666
711.0000	-0.00408104
710.5000	-0.00407492
710.0000	-0.00408621
709.5000	-0.00401333
709.0000	-0.00401963
708.5000	-0.00401784
708.0000	-0.0039689
707.5000	-0.00394716
707.0000	-0.00391164
706.5000	-0.00390962
706.0000	-0.00390333
705.5000	-0.00391111
705.0000	-0.0038962
704.5000	-0.0039158
704.0000	-0.00391022
703.5000	-0.00394407
703.0000	-0.00395007
702.5000	-0.00396308
702.0000	-0.00392572
701.5000	-0.00392055
701.0000	-0.00387719
700.5000	-0.00383817
700.0000	-0.00382112
699.5000	-0.00383199
699.0000	-0.00384833
698.5000	-0.00385759
698.0000	-0.00382689
697.5000	-0.00381952
697.0000	-0.00378127
696.5000	-0.00376321
696.0000	-0.00372746
695.5000	-0.00373108
695.0000	-0.00372449
694.5000	-0.003674
694.0000	-0.00363872
693.5000	-0.00364549
693.0000	-0.00365998
692.5000	-0.00359756
692.0000	-0.00361882
691.5000	-0.0035953
691.0000	-0.00361478
690.5000	-0.00356649
690.0000	-0.00357279
689.5000	-0.00356228
689.0000	-0.00355164
688.5000	-0.0035321
688.0000	-0.00354666
687.5000	-0.00352468
687.0000	-0.00353596
686.5000	-0.00353371
686.0000	-0.00357018
685.5000	-0.00355806
685.0000	-0.00357202
684.5000	-0.0035738
684.0000	-0.00357136
683.5000	-0.00355319
683.0000	-0.00356934
682.5000	-0.00353478
682.0000	-0.00356572
681.5000	-0.00357226
681.0000	-0.00360017
680.5000	-0.00359512
680.0000	-0.00359091
679.5000	-0.0035899
679.0000	-0.00359934
678.5000	-0.00363403
678.0000	-0.00363599
677.5000	-0.00369218
677.0000	-0.00364484
676.5000	-0.00363563
676.0000	-0.00363474
675.5000	-0.00361882
675.0000	-0.00359916
674.5000	-0.0035896
674.0000	-0.00356038
673.5000	-0.00355675
673.0000	-0.00350318
672.5000	-0.00348548
672.0000	-0.00344717
671.5000	-0.00344604
671.0000	-0.00338177
670.5000	-0.00337916
670.0000	-0.00333627
669.5000	-0.00332232
669.0000	-0.00329743
668.5000	-0.00329903
668.0000	-0.00329707
667.5000	-0.00328787
667.0000	-0.00325152
666.5000	-0.00322218
666.0000	-0.00321974
665.5000	-0.00320139
665.0000	-0.00316628
664.5000	-0.00317092
664.0000	-0.00319028
663.5000	-0.00315405
663.0000	-0.00316248
662.5000	-0.0031291
662.0000	-0.00311847
661.5000	-0.00309685
661.0000	-0.00310528
660.5000	-0.00309804
660.0000	-0.00309911
659.5000	-0.00310166
659.0000	-0.00306745
658.5000	-0.00305503
658.0000	-0.00306602
657.5000	-0.00301922
657.0000	-0.00300389
656.5000	-0.0030014
656.0000	-0.00300461
655.5000	-0.0029404
655.0000	-0.00292561
654.5000	-0.00289265
654.0000	-0.00284353
653.5000	-0.00279642
653.0000	-0.00277991
652.5000	-0.00275936
652.0000	-0.002722
651.5000	-0.0026891
651.0000	-0.00268215
650.5000	-0.0026752
650.0000	-0.00265328
649.5000	-0.00261271
649.0000	-0.00259424
648.5000	-0.00251994
648.0000	-0.00249855
647.5000	-0.00249529
647.0000	-0.00245704
646.5000	-0.00244557
646.0000	-0.00241415
645.5000	-0.00235084
645.0000	-0.00230789
644.5000	-0.00233254
644.0000	-0.00229275
643.5000	-0.00228211
643.0000	-0.00226525
642.5000	-0.00225069
642.0000	-0.00220341
641.5000	-0.0021796
641.0000	-0.00218108
640.5000	-0.00214729
640.0000	-0.00212026
639.5000	-0.00211414
639.0000	-0.00209419
638.5000	-0.00202944
638.0000	-0.00201347
637.5000	-0.00197991
637.0000	-0.00196161
636.5000	-0.00193031
636.0000	-0.0018768
635.5000	-0.0018784
635.0000	-0.00184817
634.5000	-0.0018038
634.0000	-0.0017444
633.5000	-0.00172795
633.0000	-0.0017033
632.5000	-0.00166885
632.0000	-0.00163018
631.5000	-0.00157221
631.0000	-0.00154103
630.5000	-0.00150545
630.0000	-0.00149304
629.5000	-0.0014688
629.0000	-0.00145675
628.5000	-0.00138898
628.0000	-0.00133825
627.5000	-0.00130012
627.0000	-0.0012371
626.5000	-0.00120414
626.0000	-0.00115585
625.5000	-0.00114183
625.0000	-0.00111308
624.5000	-0.0010762
624.0000	-0.00100266
623.5000	-0.000943387
623.0000	-0.000912561
622.5000	-0.000898127
622.0000	-0.000870092
621.5000	-0.000846572
621.0000	-0.000775712
620.5000	-0.00069725
620.0000	-0.000551967
619.5000	-0.000492512
619.0000	-0.000455508
618.5000	-0.000441016
618.0000	-0.000392489
617.5000	-0.000335112
617.0000	-0.000306424
616.5000	-0.000268232
616.0000	-0.000210381
615.5000	-0.00016031
615.0000	-0.000120396
614.5000	-6.99685E-005
614.0000	-1.78188E-005
613.5000	6.66423E-005
613.0000	8.75497E-005
612.5000	0.000136017
612.0000	0.000165299
611.5000	0.000192443
611.0000	0.000249938
610.5000	0.000294961
610.0000	0.000348595
609.5000	0.000353169
609.0000	0.000383164
608.5000	0.000411377
608.0000	0.000468753
607.5000	0.000510093
607.0000	0.000575429
606.5000	0.000641596
606.0000	0.000682579
605.5000	0.000728433
605.0000	0.000784028
604.5000	0.000847047
604.0000	0.000882863
603.5000	0.000955742
603.0000	0.00101561
602.5000	0.0010794
602.0000	0.00113619
601.5000	0.00119736
601.0000	0.00128735
600.5000	0.00135031
600.0000	0.00140858
599.5000	0.00145491
599.0000	0.00153444
598.5000	0.00159924
598.0000	0.00165477
597.5000	0.00170918
597.0000	0.00176846
596.5000	0.00182732
596.0000	0.00191742
595.5000	0.00199571
595.0000	0.00202701
594.5000	0.00210446
594.0000	0.00216932
593.5000	0.00227142
593.0000	0.0023503
592.5000	0.00242146
592.0000	0.00252213
591.5000	0.00258622
591.0000	0.00263837
590.5000	0.00267977
590.0000	0.00275312
589.5000	0.00283277
589.0000	0.00291777
588.5000	0.0029796
588.0000	0.00305777
587.5000	0.00311342
587.0000	0.00316052
586.5000	0.00323465
586.0000	0.00330117
585.5000	0.00337643
585.0000	0.00342638
584.5000	0.00348162
584.0000	0.0035602
583.5000	0.0036408
583.0000	0.00371249
582.5000	0.00377895
582.0000	0.00384738
581.5000	0.00392204
581.0000	0.004016
580.5000	0.00408306
580.0000	0.00414964
579.5000	0.00422401
579.0000	0.00431554
578.5000	0.00442096
578.0000	0.00449759
577.5000	0.00457308
577.0000	0.00464756
576.5000	0.00473398
576.0000	0.00479154
575.5000	0.00488467
575.0000	0.00499146
574.5000	0.00507468
574.0000	0.00514346
573.5000	0.00521117
573.0000	0.00530121
572.5000	0.00537255
572.0000	0.00546117
571.5000	0.0055565
571.0000	0.00565783
570.5000	0.00575827
570.0000	0.005859
569.5000	0.00595303
569.0000	0.00605774
568.5000	0.00617505
568.0000	0.00626575
567.5000	0.00639054
567.0000	0.00648165
566.5000	0.00659195
566.0000	0.00668876
565.5000	0.00680441
565.0000	0.00690651
564.5000	0.00701901
564.0000	0.00712604
563.5000	0.00724952
563.0000	0.00736267
562.5000	0.00746685
562.0000	0.00756129
561.5000	0.00767028
561.0000	0.00777957
560.5000	0.00790199
560.0000	0.00801324
559.5000	0.00813185
559.0000	0.00824868
558.5000	0.00839872
558.0000	0.00853135
557.5000	0.0086758
557.0000	0.0087921
556.5000	0.00893417
556.0000	0.00906591
555.5000	0.00915774
555.0000	0.00931645
554.5000	0.00944593
554.0000	0.00957191
553.5000	0.00971476
553.0000	0.00984751
552.5000	0.00997265
552.0000	0.0101122
551.5000	0.0102265
551.0000	0.0103515
550.5000	0.0105177
550.0000	0.01069
549.5000	0.0108167
549.0000	0.0109584
548.5000	0.0111277
548.0000	0.0112727
547.5000	0.011391
547.0000	0.0115553
546.5000	0.0116715
546.0000	0.0118536
545.5000	0.0120269
545.0000	0.0122276
544.5000	0.0123765
544.0000	0.012551
543.5000	0.0127232
543.0000	0.0128835
542.5000	0.013026
542.0000	0.0131968
541.5000	0.0133757
541.0000	0.0135572
540.5000	0.0137465
540.0000	0.0139091
539.5000	0.0141184
539.0000	0.0143072
538.5000	0.0144907
538.0000	0.0146971
537.5000	0.0148802
537.0000	0.0150687
536.5000	0.0152778
536.0000	0.0154912
535.5000	0.0157225
535.0000	0.0159688
534.5000	0.0161812
534.0000	0.0163905
533.5000	0.0166232
533.0000	0.0168426
532.5000	0.017071
532.0000	0.0173136
531.5000	0.0175929
531.0000	0.0178473
530.5000	0.0181293
530.0000	0.0183822
529.5000	0.0186558
529.0000	0.0188977
528.5000	0.0191694
528.0000	0.0194717
527.5000	0.0197447
527.0000	0.020031
526.5000	0.0203303
526.0000	0.0206497
525.5000	0.020955
525.0000	0.0212383
524.5000	0.0215425
524.0000	0.0218785
523.5000	0.0221787
523.0000	0.0224763
522.5000	0.0228284
522.0000	0.0231661
521.5000	0.0235103
521.0000	0.0238677
520.5000	0.0242371
520.0000	0.0245913
519.5000	0.0249404
519.0000	0.025324
518.5000	0.0257025
518.0000	0.0260821
517.5000	0.0264609
517.0000	0.0268754
516.5000	0.0272959
516.0000	0.0277113
515.5000	0.0281466
515.0000	0.0285714
514.5000	0.0290131
514.0000	0.0294645
513.5000	0.0299253
513.0000	0.0304155
512.5000	0.0309173
512.0000	0.0314204
511.5000	0.0319198
511.0000	0.0324363
510.5000	0.0329624
510.0000	0.0331863
509.5000	0.0337397
509.0000	0.0342726
508.5000	0.0348102
508.0000	0.0354062
507.5000	0.0360275
507.0000	0.0366767
506.5000	0.0373022
506.0000	0.0379753
505.5000	0.038628
505.0000	0.0392735
504.5000	0.0399407
504.0000	0.0406353
503.5000	0.0413879
503.0000	0.042094
502.5000	0.0428427
502.0000	0.0436038
501.5000	0.0443719
501.0000	0.0451331
500.5000	0.0459391
500.0000	0.0467923
499.5000	0.0476645
499.0000	0.0485421
498.5000	0.0494098
498.0000	0.0503245
497.5000	0.0512805
497.0000	0.0522162
496.5000	0.0532064
496.0000	0.0541859
495.5000	0.0552579
495.0000	0.0563277
494.5000	0.0573961
494.0000	0.0585152
493.5000	0.0596494
493.0000	0.06083
492.5000	0.0620414
492.0000	0.0632953
491.5000	0.0645582
491.0000	0.0658481
490.5000	0.0671547
490.0000	0.0684827
489.5000	0.069868
489.0000	0.0713223
488.5000	0.0727671
488.0000	0.0742712
487.5000	0.0757738
487.0000	0.0773583
486.5000	0.0789997
486.0000	0.0806453
485.5000	0.0823667
485.0000	0.084137
484.5000	0.0859642
484.0000	0.08781
483.5000	0.0896664
483.0000	0.0916268
482.5000	0.0936466
482.0000	0.0957081
481.5000	0.0978069
481.0000	0.0999799
480.5000	0.102179
480.0000	0.104494
479.5000	0.106824
479.0000	0.109255
478.5000	0.111721
478.0000	0.114235
477.5000	0.116837
477.0000	0.119487
476.5000	0.122221
476.0000	0.125006
475.5000	0.12786
475.0000	0.130782
474.5000	0.133782
474.0000	0.136901
473.5000	0.140092
473.0000	0.143357
472.5000	0.146705
472.0000	0.150161
471.5000	0.153666
471.0000	0.157288
470.5000	0.160988
470.0000	0.164795
469.5000	0.168695
469.0000	0.172704
468.5000	0.176825
468.0000	0.181003
467.5000	0.185358
467.0000	0.189747
466.5000	0.194255
466.0000	0.198845
465.5000	0.203543
465.0000	0.20835
464.5000	0.213227
464.0000	0.218225
463.5000	0.223306
463.0000	0.228501
462.5000	0.233838
462.0000	0.239299
461.5000	0.244801
461.0000	0.250455
460.5000	0.256232
460.0000	0.262132
459.5000	0.268178
459.0000	0.274318
458.5000	0.280539
458.0000	0.286882
457.5000	0.293312
457.0000	0.299827
456.5000	0.30646
456.0000	0.313171
455.5000	0.319998
455.0000	0.326886
454.5000	0.333829
454.0000	0.340882
453.5000	0.347983
453.0000	0.355139
452.5000	0.36237
452.0000	0.369667
451.5000	0.376956
451.0000	0.384344
450.5000	0.391756
450.0000	0.40075
449.5000	0.408367
449.0000	0.41607
448.5000	0.42374
448.0000	0.431471
447.5000	0.43923
447.0000	0.447076
446.5000	0.454953
446.0000	0.462874
445.5000	0.470817
445.0000	0.47885
444.5000	0.48684
444.0000	0.494958
443.5000	0.503102
443.0000	0.511314
442.5000	0.519424
442.0000	0.527647
441.5000	0.53586
441.0000	0.544107
440.5000	0.55234
440.0000	0.5606
439.5000	0.568839
439.0000	0.577026
438.5000	0.585167
438.0000	0.593244
437.5000	0.601292
437.0000	0.609188
436.5000	0.617022
436.0000	0.624767
435.5000	0.632419
435.0000	0.639952
434.5000	0.647316
434.0000	0.654574
433.5000	0.661606
433.0000	0.66847
432.5000	0.675224
432.0000	0.681838
431.5000	0.688209
431.0000	0.694445
430.5000	0.70054
430.0000	0.706455
429.5000	0.712277
429.0000	0.717937
428.5000	0.723486
428.0000	0.728797
427.5000	0.734017
427.0000	0.739106
426.5000	0.744058
426.0000	0.748791
425.5000	0.75339
425.0000	0.757784
424.5000	0.761999
424.0000	0.765999
423.5000	0.769774
423.0000	0.773338
422.5000	0.776747
422.0000	0.779872
421.5000	0.782832
421.0000	0.785557
420.5000	0.788077
420.0000	0.790338
419.5000	0.79239
419.0000	0.794076
418.5000	0.795697
418.0000	0.797006
417.5000	0.79805
417.0000	0.798822
416.5000	0.799291
416.0000	0.799482
415.5000	0.799417
415.0000	0.799015
414.5000	0.798367
414.0000	0.79749
413.5000	0.796292
413.0000	0.794879
412.5000	0.793282
412.0000	0.791453
411.5000	0.789384
411.0000	0.787101
410.5000	0.784601
410.0000	0.781364
409.5000	0.778443
409.0000	0.775194
408.5000	0.771753
408.0000	0.768195
407.5000	0.764429
407.0000	0.760491
406.5000	0.756538
406.0000	0.752316
405.5000	0.747949
405.0000	0.743495
404.5000	0.738852
404.0000	0.734177
403.5000	0.729365
403.0000	0.724522
402.5000	0.719544
402.0000	0.714508
401.5000	0.709302
401.0000	0.704078
400.5000	0.698764
400.0000	0.693424
399.5000	0.687955
399.0000	0.682527
398.5000	0.677126
398.0000	0.671609
397.5000	0.666065
397.0000	0.660402
396.5000	0.654793
396.0000	0.649104
395.5000	0.643412
395.0000	0.637698
394.5000	0.63193
394.0000	0.626204
393.5000	0.620403
393.0000	0.614719
392.5000	0.60894
392.0000	0.603141
391.5000	0.597332
391.0000	0.591533
390.5000	0.585687
390.0000	0.579783
389.5000	0.573952
389.0000	0.568025
388.5000	0.562161
388.0000	0.556219
387.5000	0.550293
387.0000	0.544298
386.5000	0.53842
386.0000	0.532487
385.5000	0.526538
385.0000	0.52062
384.5000	0.514704
384.0000	0.50874
383.5000	0.502936
383.0000	0.49703
382.5000	0.491178
382.0000	0.485308
381.5000	0.479549
381.0000	0.473791
380.5000	0.468008
380.0000	0.462195
379.5000	0.456469
379.0000	0.450796
378.5000	0.445131
378.0000	0.439471
377.5000	0.433852
377.0000	0.428195
376.5000	0.422602
376.0000	0.416966
375.5000	0.411282
375.0000	0.405653
374.5000	0.400051
374.0000	0.394417
373.5000	0.388704
373.0000	0.38305
372.5000	0.377384
372.0000	0.371719
371.5000	0.366081
371.0000	0.36047
370.5000	0.354748
370.0000	0.352861
369.5000	0.347255
369.0000	0.341505
368.5000	0.335619
368.0000	0.329916
367.5000	0.324248
367.0000	0.318595
366.5000	0.313126
366.0000	0.307414
365.5000	0.301695
365.0000	0.295982
364.5000	0.290455
364.0000	0.284882
363.5000	0.279252
363.0000	0.273599
362.5000	0.267923
362.0000	0.262323
361.5000	0.256817
361.0000	0.251281
360.5000	0.245875
360.0000	0.240468
359.5000	0.235115
359.0000	0.229771
358.5000	0.224394
358.0000	0.219134
357.5000	0.213831
357.0000	0.208584
356.5000	0.203385
356.0000	0.198256
355.5000	0.193153
355.0000	0.18821
354.5000	0.183238
354.0000	0.178315
353.5000	0.173446
353.0000	0.168708
352.5000	0.163891
352.0000	0.159282
351.5000	0.154696
351.0000	0.150236
350.5000	0.145689
350.0000	0.141355
349.5000	0.13696
349.0000	0.132706
348.5000	0.1286
348.0000	0.124563
347.5000	0.120735
347.0000	0.116904
346.5000	0.113196
346.0000	0.109588
345.5000	0.106013
345.0000	0.102598
344.5000	0.0991975
344.0000	0.0959255
343.5000	0.092771
343.0000	0.0897362
342.5000	0.0868444
342.0000	0.0839678
341.5000	0.0812199
341.0000	0.0784377
340.5000	0.0758791
340.0000	-0.00548285
339.5000	-0.0078894
339.0000	-0.0101868
338.5000	-0.0123793
338.0000	-0.014493
337.5000	-0.0164867
337.0000	-0.0183963
336.5000	-0.0202278
336.0000	-0.022005
335.5000	-0.0236677
335.0000	-0.0252686
334.5000	-0.0267649
334.0000	-0.0281951
333.5000	-0.0295688
333.0000	-0.0308637
332.5000	-0.0320926
332.0000	-0.0332356
331.5000	-0.0342979
331.0000	-0.0352697
330.5000	-0.0361782
330.0000	-0.0370443
329.5000	-0.0378518
329.0000	-0.0386046
328.5000	-0.0392397
328.0000	-0.0398517
327.5000	-0.0403851
327.0000	-0.0408575
326.5000	-0.0412792
326.0000	-0.0416475
325.5000	-0.0419265
325.0000	-0.0421553
324.5000	-0.0423284
324.0000	-0.0424574
323.5000	-0.0424935
323.0000	-0.0425154
322.5000	-0.042432
322.0000	-0.0423133
321.5000	-0.0421671
321.0000	-0.0419624
320.5000	-0.0416752
320.0000	-0.0413456
319.5000	-0.040952
319.0000	-0.0404827
318.5000	-0.0399919
318.0000	-0.0394394
317.5000	-0.0387831
317.0000	-0.0380974
316.5000	-0.0373533
316.0000	-0.0365469
315.5000	-0.0357154
315.0000	-0.0348283
314.5000	-0.0338706
314.0000	-0.0328421
313.5000	-0.0317757
313.0000	-0.0306466
312.5000	-0.0294848
312.0000	-0.0282705
311.5000	-0.0269865
311.0000	-0.0256602
310.5000	-0.0242937
310.0000	-0.022906
309.5000	-0.0214587
309.0000	-0.0199963
308.5000	-0.0184889
308.0000	-0.0169146
307.5000	-0.0153153
307.0000	-0.0136545
306.5000	-0.0120039
306.0000	-0.0103166
305.5000	-0.00862567
305.0000	-0.00690265
304.5000	-0.00521521
304.0000	-0.00354125
303.5000	-0.0019546
303.0000	-0.00038055
302.5000	0.00119814
302.0000	0.00269034
301.5000	0.00414097
301.0000	0.00554242
300.5000	0.00685359
300.0000	0.00809568
299.5000	0.00931597
299.0000	0.0104646
298.5000	0.0116416
298.0000	0.0128137
297.5000	0.0140194
297.0000	0.0151756
296.5000	0.0163298
296.0000	0.0175973
295.5000	0.018796
295.0000	0.0199771
294.5000	0.0211248
294.0000	0.0222846
293.5000	0.0232875
293.0000	0.024309
292.5000	0.0253322
292.0000	0.0263621
291.5000	0.0273653
291.0000	0.0283066
290.5000	0.0291779
290.0000	0.0298973
289.5000	0.0303944
289.0000	0.0306643
288.5000	0.0307666
288.0000	0.0307354
287.5000	0.0303382
287.0000	0.0297765
286.5000	0.0290185
286.0000	0.0284775
285.5000	0.0279273
285.0000	0.0277996
284.5000	0.0282899
284.0000	0.0297075
283.5000	0.0316858
283.0000	0.0342916
282.5000	0.0370451
282.0000	0.0399895
281.5000	0.0423857
281.0000	0.0445095
280.5000	0.046408
280.0000	0.0482777
279.5000	0.0496712
279.0000	0.0507408
278.5000	0.0508777
278.0000	0.0518878
277.5000	0.0531473
277.0000	0.0539941
276.5000	0.0560563
276.0000	0.0588774
275.5000	0.060433
275.0000	0.0611119
274.5000	0.0632768
274.0000	0.0626418
273.5000	0.0618351
273.0000	0.0613515
272.5000	0.0590677
272.0000	0.0571194
271.5000	0.0562182
271.0000	0.0576896
270.5000	0.056856
270.0000	0.0578092
269.5000	0.0573539
269.0000	0.0567651
268.5000	0.0578439
268.0000	0.0586873
267.5000	0.0578536
267.0000	0.0584597
266.5000	0.057625
266.0000	0.0595057
265.5000	0.0588332
265.0000	0.0591682
264.5000	0.0614741
264.0000	0.0620735
263.5000	0.0643933
263.0000	0.0629218
262.5000	0.0619558
262.0000	0.0609336
261.5000	0.0599586
261.0000	0.0615727
260.5000	0.0624931
260.0000	0.0625409
259.5000	0.0657134
259.0000	0.0674785
258.5000	0.067097
258.0000	0.0693558
257.5000	0.0669979
257.0000	0.0690114
256.5000	0.069452
256.0000	0.0714309
255.5000	0.0716925
255.0000	0.0708006
254.5000	0.0743069
254.0000	0.0755268
253.5000	0.0774181
253.0000	0.0771738
252.5000	0.0770241
252.0000	0.0773016
251.5000	0.0773493
251.0000	0.077665
250.5000	0.0784562
250.0000	0.0762106
249.5000	0.0785943
249.0000	0.0792754
248.5000	0.077911
248.0000	0.0777972
247.5000	0.0755888
247.0000	0.0766855
246.5000	0.07802
246.0000	0.0772314
245.5000	0.0773008
245.0000	0.0778429
244.5000	0.0805773
244.0000	0.0780211
243.5000	0.0765604
243.0000	0.0751343
242.5000	0.074812
242.0000	0.0746318
241.5000	0.0767178
241.0000	0.0747934
240.5000	0.0761115
240.0000	0.0745172
239.5000	0.0737014
239.0000	0.0711989
238.5000	0.0681133
238.0000	0.0700742
237.5000	0.0739443
237.0000	0.0753214
236.5000	0.0745689
236.0000	0.0727878
235.5000	0.0733435
235.0000	0.0719573
234.5000	0.0732303
234.0000	0.0763797
233.5000	0.0727202
233.0000	0.075546
232.5000	0.0743913
232.0000	0.0713222
231.5000	0.0690288
231.0000	0.070084
230.5000	0.0722959
230.0000	0.0733261
229.5000	0.0725953
229.0000	0.0720484
228.5000	0.0725278
228.0000	0.0812342
227.5000	0.0803129
227.0000	0.0804523
226.5000	0.0796975
226.0000	0.081312
225.5000	0.0788625
225.0000	0.0801798
224.5000	0.0809563
224.0000	0.0810204
223.5000	0.0843019
223.0000	0.0894497
222.5000	0.090132
222.0000	0.0934599
221.5000	0.0895438
221.0000	0.0947734
220.5000	0.100784
220.0000	0.102008
219.5000	0.103641
219.0000	0.107627
218.5000	0.110937
218.0000	0.114757
217.5000	0.119951
217.0000	0.121434
216.5000	0.124489
216.0000	0.134234
215.5000	0.137743
215.0000	0.140222
214.5000	0.139899
214.0000	0.143158
213.5000	0.149778
213.0000	0.15521
212.5000	0.157433
212.0000	0.160237
211.5000	0.167069
211.0000	0.175073
210.5000	0.188657
210.0000	0.186613
209.5000	0.188528
209.0000	0.193366
208.5000	0.194576
208.0000	0.198355
207.5000	0.205117
207.0000	0.21327
206.5000	0.224939
206.0000	0.226219
205.5000	0.235768
205.0000	0.234674
204.5000	0.2362
204.0000	0.25707
203.5000	0.26255
203.0000	0.273444
202.5000	0.29265
202.0000	0.318221
201.5000	0.367036
201.0000	0.401262
200.5000	0.423311
200.0000	0.459531
##### Extended Information
[Comments]
Sample name	36nm AgXS3
Comment	1108 54NM
User
Division
Company	ICMAB
[Detailed Information]
Creation date	11/30/2023 4:07 PM
Data array type	Linear data array
Horizontal axis	Wavelength [nm]
Vertical axis	Abs
Start	1000 nm
End	200 nm
Data interval	0.5 nm
Data points	1601
[Measurement Information]
Instrument name	V-780
Model name	V-780
Serial No.	D003961802
Accessory	ETCS-761
Accessory S/N	A041061399
Temperature	20972.61 C
Control sensor	Holder
Monitor sensor	Holder
Measurement date	11/30/2023 4:06 PM
Parameter file	C:\Users\uvvisnir5000\Desktop\Joseline Iribarra\211001 Macrociclos 2D\parameters.uvsp
Photometric mode	Abs
Measurement range	1000 - 200 nm
Data interval	0.5 nm
UV/Vis bandwidth	2.0 nm
NIR bandwidth	4.0 nm
UV/Vis response	0.96 sec
NIR response	0.96 sec
Scan mode	Continuous
Scan speed	1000 nm/min
Change source at	340 nm
Change grating at	850 nm
Light source	D2/WI
Filter exchange	Step
Correction	Baseline
No. of cycles	1
