# Supplementary material for: Chiral plasmonic superlattices from template-assisted assembly of achiral nanoparticles
Source: Nat Commun. 2025 Feb 16;16:1687. doi: 10.1038/s41467-025-56999-0 (PMC11830766; doi:10.1038/s41467-025-56999-0)
Supplement: Supplementary file 3 — Source Data [file 41467_2025_56999_MOESM3_ESM.zip › source data/Suppl.Fig/Suppl. Fig. 4. UV-vis/45nm Au.txt]

TITLE	45nm AU
DATA TYPE	ULTRAVIOLET SPECTRUM
ORIGIN	JASCO
OWNER
DATE	23/11/30
TIME	16:15:51
SPECTROMETER/DATA SYSTEM
LOCALE	1033
RESOLUTION
DELTAX	-0.5
XUNITS	NANOMETERS
YUNITS	ABSORBANCE
FIRSTX	1000.0000
LASTX	200.0000
NPOINTS	1601
FIRSTY	0.03079
MAXY	10.00000
MINY	0.02937
XYDATA
1000.0000	0.0307898
999.5000	0.0308045
999.0000	0.0308024
998.5000	0.0308132
998.0000	0.0308206
997.5000	0.0308145
997.0000	0.0308056
996.5000	0.0308071
996.0000	0.030815
995.5000	0.0308065
995.0000	0.0308049
994.5000	0.0308049
994.0000	0.0308182
993.5000	0.0308378
993.0000	0.0308622
992.5000	0.0308791
992.0000	0.0308689
991.5000	0.0308986
991.0000	0.0308894
990.5000	0.0309215
990.0000	0.030947
989.5000	0.0309766
989.0000	0.0309966
988.5000	0.0310157
988.0000	0.0310284
987.5000	0.0310271
987.0000	0.0310589
986.5000	0.0310938
986.0000	0.0311023
985.5000	0.0311161
985.0000	0.031128
984.5000	0.0311323
984.0000	0.0311023
983.5000	0.0311005
983.0000	0.03111
982.5000	0.0311047
982.0000	0.0310901
981.5000	0.0310883
981.0000	0.0311157
980.5000	0.0311053
980.0000	0.0310956
979.5000	0.0311007
979.0000	0.0311054
978.5000	0.0311042
978.0000	0.0311002
977.5000	0.0311045
977.0000	0.0310885
976.5000	0.0310773
976.0000	0.0310743
975.5000	0.0310502
975.0000	0.0310452
974.5000	0.0310487
974.0000	0.031031
973.5000	0.0310191
973.0000	0.0310043
972.5000	0.0309931
972.0000	0.0309909
971.5000	0.0309813
971.0000	0.030982
970.5000	0.0309544
970.0000	0.0309604
969.5000	0.03095
969.0000	0.0309417
968.5000	0.0309355
968.0000	0.0309258
967.5000	0.0309128
967.0000	0.0308707
966.5000	0.0308544
966.0000	0.0308051
965.5000	0.0307836
965.0000	0.030724
964.5000	0.0306611
964.0000	0.0306095
963.5000	0.0305337
963.0000	0.0304671
962.5000	0.0303907
962.0000	0.0303479
961.5000	0.030274
961.0000	0.0301952
960.5000	0.0301251
960.0000	0.0300779
959.5000	0.0300399
959.0000	0.0299811
958.5000	0.0299297
958.0000	0.0298576
957.5000	0.0297926
957.0000	0.0297413
956.5000	0.029687
956.0000	0.0296258
955.5000	0.0295767
955.0000	0.0295319
954.5000	0.0294736
954.0000	0.0294374
953.5000	0.0294045
953.0000	0.0293911
952.5000	0.0293676
952.0000	0.0293679
951.5000	0.0293734
951.0000	0.029386
950.5000	0.0293961
950.0000	0.0294122
949.5000	0.0294396
949.0000	0.0294719
948.5000	0.0295138
948.0000	0.0295518
947.5000	0.0296078
947.0000	0.0296495
946.5000	0.0297039
946.0000	0.0297349
945.5000	0.0297479
945.0000	0.0297937
944.5000	0.0298361
944.0000	0.0298577
943.5000	0.0298775
943.0000	0.0298985
942.5000	0.0299292
942.0000	0.0299501
941.5000	0.029995
941.0000	0.0300225
940.5000	0.0300543
940.0000	0.0300693
939.5000	0.0300946
939.0000	0.0300995
938.5000	0.030118
938.0000	0.0301196
937.5000	0.0301344
937.0000	0.0301427
936.5000	0.0301273
936.0000	0.0301426
935.5000	0.0301377
935.0000	0.0301368
934.5000	0.0301232
934.0000	0.0301462
933.5000	0.0301231
933.0000	0.0301152
932.5000	0.0301387
932.0000	0.0301319
931.5000	0.0301127
931.0000	0.0301232
930.5000	0.0301483
930.0000	0.0301349
929.5000	0.0301587
929.0000	0.0301964
928.5000	0.0302095
928.0000	0.0302274
927.5000	0.0302078
927.0000	0.0302423
926.5000	0.0302355
926.0000	0.030266
925.5000	0.0302606
925.0000	0.0302754
924.5000	0.0303003
924.0000	0.0303302
923.5000	0.0303245
923.0000	0.0303141
922.5000	0.0303423
922.0000	0.0303595
921.5000	0.0303918
921.0000	0.0304233
920.5000	0.0304787
920.0000	0.0305173
919.5000	0.0305487
919.0000	0.0305865
918.5000	0.0306223
918.0000	0.030638
917.5000	0.0306735
917.0000	0.0306983
916.5000	0.0306903
916.0000	0.0306988
915.5000	0.0307416
915.0000	0.0307532
914.5000	0.0307629
914.0000	0.0307716
913.5000	0.0308003
913.0000	0.0307752
912.5000	0.0307915
912.0000	0.030795
911.5000	0.030815
911.0000	0.0308224
910.5000	0.0308612
910.0000	0.0308657
909.5000	0.030879
909.0000	0.0308838
908.5000	0.0308792
908.0000	0.0308952
907.5000	0.0309215
907.0000	0.0309421
906.5000	0.0309808
906.0000	0.0309504
905.5000	0.0309556
905.0000	0.0309339
904.5000	0.0309448
904.0000	0.0309075
903.5000	0.0309061
903.0000	0.0308947
902.5000	0.0308682
902.0000	0.0308953
901.5000	0.0308823
901.0000	0.0308887
900.5000	0.0308993
900.0000	0.0309175
899.5000	0.0309392
899.0000	0.03096
898.5000	0.0309535
898.0000	0.030992
897.5000	0.0310111
897.0000	0.0310459
896.5000	0.0310616
896.0000	0.0310806
895.5000	0.0311447
895.0000	0.031113
894.5000	0.0310791
894.0000	0.0311176
893.5000	0.0311191
893.0000	0.03113
892.5000	0.0311581
892.0000	0.0311393
891.5000	0.0311379
891.0000	0.0311897
890.5000	0.0311681
890.0000	0.0312128
889.5000	0.0312358
889.0000	0.0312363
888.5000	0.031255
888.0000	0.0312546
887.5000	0.0312792
887.0000	0.031288
886.5000	0.0313209
886.0000	0.0312694
885.5000	0.0313016
885.0000	0.0312743
884.5000	0.0313103
884.0000	0.0312947
883.5000	0.0312917
883.0000	0.0313212
882.5000	0.0313307
882.0000	0.0313421
881.5000	0.03133
881.0000	0.0313337
880.5000	0.0313213
880.0000	0.0312902
879.5000	0.0313175
879.0000	0.0313492
878.5000	0.0313753
878.0000	0.0313451
877.5000	0.0313779
877.0000	0.0313222
876.5000	0.0313217
876.0000	0.0313167
875.5000	0.0313445
875.0000	0.0313181
874.5000	0.0313327
874.0000	0.0313599
873.5000	0.031378
873.0000	0.0314195
872.5000	0.031366
872.0000	0.0313602
871.5000	0.0313127
871.0000	0.0313009
870.5000	0.0313275
870.0000	0.0313494
869.5000	0.0313748
869.0000	0.0313964
868.5000	0.0313516
868.0000	0.0313976
867.5000	0.0313559
867.0000	0.0313246
866.5000	0.0313195
866.0000	0.0313373
865.5000	0.0313249
865.0000	0.0313228
864.5000	0.0313352
864.0000	0.0313542
863.5000	0.0312742
863.0000	0.0313475
862.5000	0.0313484
862.0000	0.0313955
861.5000	0.0314097
861.0000	0.0314634
860.5000	0.0314618
860.0000	0.0315029
859.5000	0.0315158
859.0000	0.0315317
858.5000	0.0315578
858.0000	0.0314958
857.5000	0.0314828
857.0000	0.0314909
856.5000	0.0315863
856.0000	0.0316383
855.5000	0.0316825
855.0000	0.0316907
854.5000	0.0317037
854.0000	0.031705
853.5000	0.0317159
853.0000	0.0317417
852.5000	0.0317692
852.0000	0.0317586
851.5000	0.0318184
851.0000	0.0317875
850.5000	0.0318026
850.0000	0.029603
849.5000	0.0296127
849.0000	0.0296071
848.5000	0.0296737
848.0000	0.0296915
847.5000	0.0297822
847.0000	0.0299059
846.5000	0.0299516
846.0000	0.029969
845.5000	0.0300301
845.0000	0.0300753
844.5000	0.0300928
844.0000	0.0301252
843.5000	0.030161
843.0000	0.030263
842.5000	0.0303071
842.0000	0.0303843
841.5000	0.0304162
841.0000	0.0304572
840.5000	0.030486
840.0000	0.0305343
839.5000	0.0305038
839.0000	0.0305977
838.5000	0.0306284
838.0000	0.0306712
837.5000	0.0307015
837.0000	0.0307211
836.5000	0.0307972
836.0000	0.03084
835.5000	0.0308292
835.0000	0.0308616
834.5000	0.0309029
834.0000	0.0309343
833.5000	0.0309439
833.0000	0.0309488
832.5000	0.0309251
832.0000	0.030914
831.5000	0.0309024
831.0000	0.0308756
830.5000	0.030881
830.0000	0.0308749
829.5000	0.030831
829.0000	0.0307986
828.5000	0.0308131
828.0000	0.0308781
827.5000	0.0308576
827.0000	0.0308071
826.5000	0.0306915
826.0000	0.0306713
825.5000	0.0306113
825.0000	0.0306282
824.5000	0.0306436
824.0000	0.0306033
823.5000	0.0306474
823.0000	0.030665
822.5000	0.0307235
822.0000	0.030732
821.5000	0.0307481
821.0000	0.0307656
820.5000	0.0307505
820.0000	0.0307569
819.5000	0.03077
819.0000	0.0307927
818.5000	0.0307487
818.0000	0.0307212
817.5000	0.0307625
817.0000	0.0307857
816.5000	0.0308551
816.0000	0.0309002
815.5000	0.030863
815.0000	0.0308337
814.5000	0.0308839
814.0000	0.0309125
813.5000	0.0310022
813.0000	0.031059
812.5000	0.0310686
812.0000	0.0310499
811.5000	0.0310314
811.0000	0.0310134
810.5000	0.0310475
810.0000	0.0310369
809.5000	0.0310416
809.0000	0.0310373
808.5000	0.0310225
808.0000	0.0310653
807.5000	0.0310287
807.0000	0.0310457
806.5000	0.0310719
806.0000	0.0310331
805.5000	0.0310297
805.0000	0.0310361
804.5000	0.0310469
804.0000	0.03109
803.5000	0.0311772
803.0000	0.0311829
802.5000	0.0312636
802.0000	0.0313048
801.5000	0.0313308
801.0000	0.0313017
800.5000	0.0312934
800.0000	0.0312902
799.5000	0.0313438
799.0000	0.0314402
798.5000	0.0314716
798.0000	0.0314841
797.5000	0.0315174
797.0000	0.0315076
796.5000	0.0315563
796.0000	0.0315822
795.5000	0.0316441
795.0000	0.0316792
794.5000	0.0317025
794.0000	0.0317015
793.5000	0.031758
793.0000	0.0318073
792.5000	0.0318391
792.0000	0.031866
791.5000	0.0319496
791.0000	0.031951
790.5000	0.0319211
790.0000	0.0319789
789.5000	0.0320155
789.0000	0.0320142
788.5000	0.0320302
788.0000	0.03205
787.5000	0.0320376
787.0000	0.0320385
786.5000	0.0320132
786.0000	0.0320313
785.5000	0.0320316
785.0000	0.0321003
784.5000	0.0321244
784.0000	0.0321494
783.5000	0.0321749
783.0000	0.0321496
782.5000	0.0321272
782.0000	0.0321596
781.5000	0.0321363
781.0000	0.0322002
780.5000	0.0322267
780.0000	0.0322455
779.5000	0.0323289
779.0000	0.0323597
778.5000	0.0324255
778.0000	0.0324676
777.5000	0.0325188
777.0000	0.0325665
776.5000	0.0326192
776.0000	0.0326373
775.5000	0.0326075
775.0000	0.0326292
774.5000	0.032679
774.0000	0.0326836
773.5000	0.0327166
773.0000	0.0327464
772.5000	0.0328008
772.0000	0.0327839
771.5000	0.0327769
771.0000	0.032819
770.5000	0.0328536
770.0000	0.0328723
769.5000	0.0328936
769.0000	0.0329255
768.5000	0.0329251
768.0000	0.0329564
767.5000	0.0329783
767.0000	0.0330183
766.5000	0.0330415
766.0000	0.0330632
765.5000	0.033074
765.0000	0.0330914
764.5000	0.0330891
764.0000	0.0331344
763.5000	0.0331075
763.0000	0.0330868
762.5000	0.033113
762.0000	0.033119
761.5000	0.0330705
761.0000	0.0330446
760.5000	0.0330605
760.0000	0.0330593
759.5000	0.0330639
759.0000	0.0330737
758.5000	0.0331065
758.0000	0.0331266
757.5000	0.0331289
757.0000	0.0331199
756.5000	0.0330921
756.0000	0.0331339
755.5000	0.0331727
755.0000	0.0331643
754.5000	0.0331834
754.0000	0.0332241
753.5000	0.0332702
753.0000	0.0332561
752.5000	0.0333046
752.0000	0.0333309
751.5000	0.0333243
751.0000	0.0333575
750.5000	0.0333805
750.0000	0.0334538
749.5000	0.0334881
749.0000	0.0335238
748.5000	0.0335659
748.0000	0.033566
747.5000	0.0335965
747.0000	0.0336598
746.5000	0.0336977
746.0000	0.0337606
745.5000	0.0338564
745.0000	0.0339008
744.5000	0.033934
744.0000	0.0339859
743.5000	0.0340418
743.0000	0.0340933
742.5000	0.0341234
742.0000	0.0341911
741.5000	0.03423
741.0000	0.0343146
740.5000	0.0343826
740.0000	0.0340433
739.5000	0.0340785
739.0000	0.0341609
738.5000	0.0342056
738.0000	0.0342893
737.5000	0.03438
737.0000	0.0344331
736.5000	0.0344907
736.0000	0.0344924
735.5000	0.0345426
735.0000	0.0346101
734.5000	0.0346614
734.0000	0.0346881
733.5000	0.0347328
733.0000	0.0347643
732.5000	0.0347951
732.0000	0.0348118
731.5000	0.0348052
731.0000	0.0348235
730.5000	0.0348425
730.0000	0.0348651
729.5000	0.0349161
729.0000	0.0349678
728.5000	0.0350344
728.0000	0.0350847
727.5000	0.0351504
727.0000	0.0352036
726.5000	0.0352615
726.0000	0.0352954
725.5000	0.0353251
725.0000	0.0353579
724.5000	0.035364
724.0000	0.0354121
723.5000	0.035454
723.0000	0.0354943
722.5000	0.0355298
722.0000	0.0355445
721.5000	0.0355789
721.0000	0.0356158
720.5000	0.0356448
720.0000	0.0357204
719.5000	0.0358103
719.0000	0.0358747
718.5000	0.0359514
718.0000	0.0359445
717.5000	0.0359929
717.0000	0.0360374
716.5000	0.036074
716.0000	0.0361148
715.5000	0.0361855
715.0000	0.0362619
714.5000	0.0363086
714.0000	0.0363691
713.5000	0.0364038
713.0000	0.0364301
712.5000	0.0364734
712.0000	0.0365242
711.5000	0.0365736
711.0000	0.0366067
710.5000	0.0366569
710.0000	0.0367331
709.5000	0.0368403
709.0000	0.036925
708.5000	0.0370047
708.0000	0.037094
707.5000	0.0371788
707.0000	0.0372683
706.5000	0.0373253
706.0000	0.0374381
705.5000	0.0375003
705.0000	0.0375833
704.5000	0.0376494
704.0000	0.037709
703.5000	0.0377657
703.0000	0.0378104
702.5000	0.0378614
702.0000	0.0379734
701.5000	0.0380525
701.0000	0.0381529
700.5000	0.0382331
700.0000	0.0383322
699.5000	0.0383972
699.0000	0.0384603
698.5000	0.0385438
698.0000	0.0386399
697.5000	0.0387316
697.0000	0.0388487
696.5000	0.038953
696.0000	0.0390722
695.5000	0.0392057
695.0000	0.0393406
694.5000	0.0394811
694.0000	0.0395797
693.5000	0.0397042
693.0000	0.039795
692.5000	0.0399111
692.0000	0.040012
691.5000	0.0401376
691.0000	0.0402265
690.5000	0.0403356
690.0000	0.040417
689.5000	0.040514
689.0000	0.0406333
688.5000	0.0407358
688.0000	0.0408547
687.5000	0.0409343
687.0000	0.0410354
686.5000	0.0411511
686.0000	0.0412571
685.5000	0.0413616
685.0000	0.0414866
684.5000	0.04166
684.0000	0.0418252
683.5000	0.0419654
683.0000	0.0421029
682.5000	0.0422687
682.0000	0.0424052
681.5000	0.0425406
681.0000	0.0426951
680.5000	0.0428254
680.0000	0.0429733
679.5000	0.0430989
679.0000	0.0432258
678.5000	0.0433198
678.0000	0.0434386
677.5000	0.0435475
677.0000	0.0436934
676.5000	0.0438419
676.0000	0.0439559
675.5000	0.0441027
675.0000	0.0442322
674.5000	0.0443691
674.0000	0.0445277
673.5000	0.0446622
673.0000	0.0448064
672.5000	0.0449636
672.0000	0.0451192
671.5000	0.0452582
671.0000	0.0454421
670.5000	0.0456223
670.0000	0.0457839
669.5000	0.0459585
669.0000	0.0461524
668.5000	0.0463145
668.0000	0.0464633
667.5000	0.0466582
667.0000	0.0468686
666.5000	0.0470402
666.0000	0.0472304
665.5000	0.0474152
665.0000	0.0476114
664.5000	0.0477707
664.0000	0.0479749
663.5000	0.0481755
663.0000	0.0483634
662.5000	0.0485843
662.0000	0.0488198
661.5000	0.0490094
661.0000	0.0491891
660.5000	0.0494208
660.0000	0.0496299
659.5000	0.0498235
659.0000	0.0500737
658.5000	0.050319
658.0000	0.0505387
657.5000	0.050799
657.0000	0.0510375
656.5000	0.0512796
656.0000	0.0514987
655.5000	0.0517979
655.0000	0.0520696
654.5000	0.0523095
654.0000	0.052601
653.5000	0.0528899
653.0000	0.0531451
652.5000	0.0534067
652.0000	0.0537014
651.5000	0.0539824
651.0000	0.0542261
650.5000	0.0544961
650.0000	0.054754
649.5000	0.0550664
649.0000	0.0553399
648.5000	0.055673
648.0000	0.0559609
647.5000	0.0562135
647.0000	0.0565347
646.5000	0.0568409
646.0000	0.057139
645.5000	0.0574986
645.0000	0.0578652
644.5000	0.0581606
644.0000	0.0585034
643.5000	0.0588537
643.0000	0.059187
642.5000	0.0595352
642.0000	0.0599021
641.5000	0.0602539
641.0000	0.060616
640.5000	0.0609568
640.0000	0.061323
639.5000	0.0616693
639.0000	0.0620408
638.5000	0.062434
638.0000	0.0628122
637.5000	0.0631857
637.0000	0.0635586
636.5000	0.0639607
636.0000	0.0643766
635.5000	0.0647766
635.0000	0.0652198
634.5000	0.0657003
634.0000	0.0661769
633.5000	0.0666049
633.0000	0.0670388
632.5000	0.0674932
632.0000	0.0679324
631.5000	0.0684403
631.0000	0.068909
630.5000	0.069357
630.0000	0.0698477
629.5000	0.0703203
629.0000	0.0707855
628.5000	0.0712886
628.0000	0.0718015
627.5000	0.0723063
627.0000	0.0728117
626.5000	0.0733395
626.0000	0.0738678
625.5000	0.0744109
625.0000	0.0749378
624.5000	0.0755361
624.0000	0.0761382
623.5000	0.076748
623.0000	0.0773216
622.5000	0.077939
622.0000	0.0785595
621.5000	0.0791756
621.0000	0.0798401
620.5000	0.0804914
620.0000	0.0813322
619.5000	0.0819918
619.0000	0.0826463
618.5000	0.0833118
618.0000	0.0840128
617.5000	0.084743
617.0000	0.0854695
616.5000	0.0862127
616.0000	0.0869616
615.5000	0.0877344
615.0000	0.0885397
614.5000	0.0893238
614.0000	0.0901155
613.5000	0.0909351
613.0000	0.0917609
612.5000	0.0925682
612.0000	0.0934232
611.5000	0.0942778
611.0000	0.0951472
610.5000	0.0960396
610.0000	0.0969349
609.5000	0.0978667
609.0000	0.0987827
608.5000	0.099745
608.0000	0.100729
607.5000	0.101749
607.0000	0.102753
606.5000	0.103773
606.0000	0.104827
605.5000	0.105914
605.0000	0.106968
604.5000	0.108057
604.0000	0.109171
603.5000	0.110306
603.0000	0.111449
602.5000	0.112637
602.0000	0.113844
601.5000	0.115061
601.0000	0.11629
600.5000	0.117561
600.0000	0.118836
599.5000	0.120147
599.0000	0.121467
598.5000	0.122817
598.0000	0.124205
597.5000	0.125596
597.0000	0.126981
596.5000	0.128405
596.0000	0.129901
595.5000	0.131396
595.0000	0.132927
594.5000	0.134499
594.0000	0.136081
593.5000	0.137713
593.0000	0.139376
592.5000	0.141076
592.0000	0.142783
591.5000	0.14452
591.0000	0.146313
590.5000	0.148119
590.0000	0.14998
589.5000	0.151875
589.0000	0.153852
588.5000	0.155834
588.0000	0.157866
587.5000	0.15995
587.0000	0.162097
586.5000	0.164226
586.0000	0.166419
585.5000	0.168656
585.0000	0.170935
584.5000	0.173257
584.0000	0.175637
583.5000	0.178059
583.0000	0.180525
582.5000	0.183032
582.0000	0.185609
581.5000	0.188256
581.0000	0.190982
580.5000	0.193778
580.0000	0.196577
579.5000	0.19945
579.0000	0.202393
578.5000	0.205382
578.0000	0.208445
577.5000	0.211557
577.0000	0.214715
576.5000	0.217944
576.0000	0.221251
575.5000	0.224649
575.0000	0.228117
574.5000	0.231639
574.0000	0.235208
573.5000	0.238887
573.0000	0.24263
572.5000	0.246448
572.0000	0.25039
571.5000	0.254351
571.0000	0.258407
570.5000	0.262555
570.0000	0.266822
569.5000	0.271133
569.0000	0.275562
568.5000	0.28007
568.0000	0.284668
567.5000	0.289357
567.0000	0.294138
566.5000	0.299064
566.0000	0.304045
565.5000	0.309145
565.0000	0.314349
564.5000	0.319614
564.0000	0.324988
563.5000	0.330462
563.0000	0.336046
562.5000	0.341727
562.0000	0.347486
561.5000	0.353373
561.0000	0.359373
560.5000	0.365474
560.0000	0.371668
559.5000	0.377953
559.0000	0.384296
558.5000	0.390796
558.0000	0.397389
557.5000	0.404082
557.0000	0.410821
556.5000	0.417695
556.0000	0.424594
555.5000	0.431608
555.0000	0.438724
554.5000	0.445935
554.0000	0.453161
553.5000	0.460481
553.0000	0.467876
552.5000	0.47534
552.0000	0.482849
551.5000	0.490427
551.0000	0.498026
550.5000	0.505677
550.0000	0.513396
549.5000	0.52113
549.0000	0.528898
548.5000	0.536722
548.0000	0.544524
547.5000	0.552279
547.0000	0.560042
546.5000	0.567819
546.0000	0.575679
545.5000	0.583447
545.0000	0.591223
544.5000	0.598914
544.0000	0.606573
543.5000	0.614133
543.0000	0.621643
542.5000	0.629057
542.0000	0.636377
541.5000	0.643561
541.0000	0.650641
540.5000	0.657541
540.0000	0.664256
539.5000	0.670834
539.0000	0.677224
538.5000	0.683399
538.0000	0.689417
537.5000	0.695229
537.0000	0.7008
536.5000	0.706123
536.0000	0.711232
535.5000	0.716038
535.0000	0.720623
534.5000	0.724868
534.0000	0.728862
533.5000	0.732562
533.0000	0.735944
532.5000	0.738988
532.0000	0.741724
531.5000	0.744195
531.0000	0.746317
530.5000	0.748039
530.0000	0.749441
529.5000	0.750504
529.0000	0.751201
528.5000	0.751594
528.0000	0.751684
527.5000	0.751377
527.0000	0.750732
526.5000	0.749744
526.0000	0.748443
525.5000	0.746809
525.0000	0.744839
524.5000	0.742569
524.0000	0.740022
523.5000	0.737149
523.0000	0.733988
522.5000	0.730515
522.0000	0.726781
521.5000	0.72279
521.0000	0.718532
520.5000	0.714039
520.0000	0.709256
519.5000	0.704314
519.0000	0.699142
518.5000	0.693806
518.0000	0.68827
517.5000	0.682585
517.0000	0.676727
516.5000	0.6708
516.0000	0.664778
515.5000	0.65865
515.0000	0.652409
514.5000	0.646128
514.0000	0.639722
513.5000	0.63329
513.0000	0.626871
512.5000	0.620351
512.0000	0.613807
511.5000	0.607253
511.0000	0.600731
510.5000	0.594144
510.0000	0.588407
509.5000	0.581739
509.0000	0.575085
508.5000	0.568495
508.0000	0.56194
507.5000	0.55548
507.0000	0.549052
506.5000	0.542726
506.0000	0.536428
505.5000	0.53027
505.0000	0.524172
504.5000	0.5182
504.0000	0.512305
503.5000	0.506552
503.0000	0.500901
502.5000	0.495335
502.0000	0.489888
501.5000	0.484526
501.0000	0.479264
500.5000	0.474179
500.0000	0.469166
499.5000	0.464267
499.0000	0.459439
498.5000	0.454724
498.0000	0.450142
497.5000	0.445687
497.0000	0.441301
496.5000	0.437055
496.0000	0.432883
495.5000	0.428922
495.0000	0.425041
494.5000	0.421255
494.0000	0.41761
493.5000	0.41405
493.0000	0.410624
492.5000	0.407289
492.0000	0.404105
491.5000	0.400978
491.0000	0.397962
490.5000	0.395064
490.0000	0.392254
489.5000	0.389535
489.0000	0.38691
488.5000	0.384342
488.0000	0.381866
487.5000	0.379456
487.0000	0.377175
486.5000	0.374932
486.0000	0.372816
485.5000	0.370743
485.0000	0.368773
484.5000	0.366829
484.0000	0.364991
483.5000	0.363205
483.0000	0.361525
482.5000	0.359896
482.0000	0.358294
481.5000	0.356768
481.0000	0.355329
480.5000	0.353945
480.0000	0.35264
479.5000	0.351337
479.0000	0.350103
478.5000	0.348912
478.0000	0.34779
477.5000	0.346725
477.0000	0.34572
476.5000	0.344752
476.0000	0.343796
475.5000	0.342888
475.0000	0.342019
474.5000	0.341151
474.0000	0.340335
473.5000	0.339599
473.0000	0.338862
472.5000	0.33814
472.0000	0.337473
471.5000	0.336826
471.0000	0.336175
470.5000	0.335601
470.0000	0.335025
469.5000	0.334538
469.0000	0.334039
468.5000	0.333557
468.0000	0.333089
467.5000	0.332669
467.0000	0.332244
466.5000	0.331866
466.0000	0.331497
465.5000	0.331158
465.0000	0.33082
464.5000	0.330496
464.0000	0.330143
463.5000	0.329868
463.0000	0.329568
462.5000	0.32936
462.0000	0.329133
461.5000	0.328891
461.0000	0.328658
460.5000	0.328435
460.0000	0.328269
459.5000	0.328129
459.0000	0.32796
458.5000	0.327818
458.0000	0.327719
457.5000	0.327597
457.0000	0.3275
456.5000	0.327466
456.0000	0.327377
455.5000	0.327323
455.0000	0.327256
454.5000	0.327236
454.0000	0.327195
453.5000	0.327141
453.0000	0.327095
452.5000	0.32709
452.0000	0.327112
451.5000	0.327135
451.0000	0.32719
450.5000	0.327236
450.0000	0.326798
449.5000	0.326838
449.0000	0.326894
448.5000	0.326913
448.0000	0.32698
447.5000	0.327028
447.0000	0.327114
446.5000	0.327162
446.0000	0.32722
445.5000	0.327317
445.0000	0.327432
444.5000	0.327519
444.0000	0.327647
443.5000	0.327748
443.0000	0.327917
442.5000	0.328057
442.0000	0.32826
441.5000	0.328408
441.0000	0.328586
440.5000	0.328789
440.0000	0.328984
439.5000	0.329184
439.0000	0.329384
438.5000	0.32962
438.0000	0.329808
437.5000	0.330031
437.0000	0.330232
436.5000	0.330428
436.0000	0.330651
435.5000	0.330938
435.0000	0.331205
434.5000	0.331457
434.0000	0.331718
433.5000	0.331922
433.0000	0.33214
432.5000	0.332335
432.0000	0.332577
431.5000	0.332785
431.0000	0.333029
430.5000	0.333263
430.0000	0.333539
429.5000	0.333754
429.0000	0.334003
428.5000	0.334289
428.0000	0.334506
427.5000	0.334749
427.0000	0.335026
426.5000	0.335262
426.0000	0.335443
425.5000	0.335729
425.0000	0.336021
424.5000	0.33627
424.0000	0.336574
423.5000	0.336801
423.0000	0.337051
422.5000	0.337287
422.0000	0.337522
421.5000	0.337816
421.0000	0.338088
420.5000	0.338386
420.0000	0.338672
419.5000	0.338915
419.0000	0.339192
418.5000	0.339489
418.0000	0.339806
417.5000	0.340093
417.0000	0.340406
416.5000	0.340738
416.0000	0.341077
415.5000	0.341443
415.0000	0.341787
414.5000	0.342126
414.0000	0.342451
413.5000	0.342778
413.0000	0.343091
412.5000	0.343429
412.0000	0.34378
411.5000	0.344137
411.0000	0.34446
410.5000	0.344801
410.0000	0.345341
409.5000	0.345646
409.0000	0.346021
408.5000	0.346394
408.0000	0.346757
407.5000	0.347058
407.0000	0.347412
406.5000	0.34783
406.0000	0.34827
405.5000	0.348699
405.0000	0.349148
404.5000	0.349574
404.0000	0.349924
403.5000	0.350279
403.0000	0.350641
402.5000	0.351015
402.0000	0.351429
401.5000	0.351799
401.0000	0.352246
400.5000	0.35258
400.0000	0.352976
399.5000	0.35337
399.0000	0.353797
398.5000	0.354221
398.0000	0.354662
397.5000	0.355056
397.0000	0.355478
396.5000	0.355908
396.0000	0.356304
395.5000	0.356638
395.0000	0.357046
394.5000	0.357402
394.0000	0.357813
393.5000	0.358244
393.0000	0.358651
392.5000	0.359111
392.0000	0.35953
391.5000	0.359978
391.0000	0.360385
390.5000	0.360773
390.0000	0.361121
389.5000	0.361465
389.0000	0.361784
388.5000	0.362112
388.0000	0.362499
387.5000	0.362897
387.0000	0.363352
386.5000	0.363779
386.0000	0.364161
385.5000	0.364527
385.0000	0.3649
384.5000	0.365356
384.0000	0.365762
383.5000	0.366182
383.0000	0.366542
382.5000	0.366999
382.0000	0.3674
381.5000	0.367843
381.0000	0.368228
380.5000	0.368592
380.0000	0.368985
379.5000	0.369367
379.0000	0.369734
378.5000	0.370051
378.0000	0.370396
377.5000	0.370677
377.0000	0.370979
376.5000	0.37121
376.0000	0.371425
375.5000	0.37164
375.0000	0.371913
374.5000	0.372178
374.0000	0.372451
373.5000	0.372692
373.0000	0.372909
372.5000	0.373128
372.0000	0.373403
371.5000	0.373625
371.0000	0.373801
370.5000	0.373996
370.0000	0.372855
369.5000	0.373256
369.0000	0.373411
368.5000	0.373592
368.0000	0.373861
367.5000	0.374006
367.0000	0.374209
366.5000	0.374358
366.0000	0.374565
365.5000	0.374723
365.0000	0.374863
364.5000	0.374938
364.0000	0.374963
363.5000	0.374988
363.0000	0.375052
362.5000	0.375175
362.0000	0.375133
361.5000	0.37519
361.0000	0.375137
360.5000	0.375218
360.0000	0.375288
359.5000	0.375361
359.0000	0.375398
358.5000	0.37537
358.0000	0.375446
357.5000	0.375461
357.0000	0.375485
356.5000	0.375487
356.0000	0.375473
355.5000	0.375449
355.0000	0.375446
354.5000	0.375482
354.0000	0.375642
353.5000	0.375771
353.0000	0.375865
352.5000	0.375912
352.0000	0.376169
351.5000	0.376308
351.0000	0.376526
350.5000	0.376756
350.0000	0.376961
349.5000	0.377095
349.0000	0.37729
348.5000	0.377584
348.0000	0.377887
347.5000	0.378312
347.0000	0.378718
346.5000	0.37906
346.0000	0.379606
345.5000	0.380037
345.0000	0.380424
344.5000	0.380909
344.0000	0.381456
343.5000	0.382097
343.0000	0.382618
342.5000	0.383231
342.0000	0.383755
341.5000	0.384538
341.0000	0.385205
340.5000	0.38595
340.0000	0.365055
339.5000	0.365729
339.0000	0.366428
338.5000	0.367123
338.0000	0.367858
337.5000	0.368623
337.0000	0.369347
336.5000	0.370099
336.0000	0.370856
335.5000	0.371636
335.0000	0.372413
334.5000	0.373265
334.0000	0.374083
333.5000	0.374917
333.0000	0.375811
332.5000	0.376695
332.0000	0.377593
331.5000	0.378516
331.0000	0.379466
330.5000	0.380418
330.0000	0.381351
329.5000	0.382306
329.0000	0.383284
328.5000	0.384284
328.0000	0.385248
327.5000	0.386253
327.0000	0.387251
326.5000	0.388235
326.0000	0.389242
325.5000	0.390273
325.0000	0.391282
324.5000	0.392263
324.0000	0.393255
323.5000	0.394264
323.0000	0.395244
322.5000	0.396276
322.0000	0.397286
321.5000	0.3983
321.0000	0.399315
320.5000	0.400367
320.0000	0.4014
319.5000	0.402441
319.0000	0.403513
318.5000	0.404548
318.0000	0.405594
317.5000	0.406663
317.0000	0.407694
316.5000	0.408756
316.0000	0.409821
315.5000	0.410893
315.0000	0.411914
314.5000	0.412944
314.0000	0.414029
313.5000	0.415087
313.0000	0.416137
312.5000	0.417156
312.0000	0.418212
311.5000	0.419285
311.0000	0.420371
310.5000	0.421447
310.0000	0.422513
309.5000	0.423595
309.0000	0.424656
308.5000	0.425716
308.0000	0.426799
307.5000	0.427862
307.0000	0.428982
306.5000	0.430082
306.0000	0.431177
305.5000	0.432253
305.0000	0.433323
304.5000	0.434286
304.0000	0.435195
303.5000	0.435997
303.0000	0.436725
302.5000	0.437398
302.0000	0.437931
301.5000	0.438354
301.0000	0.438705
300.5000	0.438907
300.0000	0.439039
299.5000	0.439147
299.0000	0.439313
298.5000	0.439552
298.0000	0.439806
297.5000	0.440192
297.0000	0.440651
296.5000	0.441241
296.0000	0.442002
295.5000	0.442895
295.0000	0.443936
294.5000	0.445024
294.0000	0.44613
293.5000	0.447319
293.0000	0.448632
292.5000	0.449994
292.0000	0.451422
291.5000	0.453204
291.0000	0.455082
290.5000	0.457114
290.0000	0.459121
289.5000	0.461202
289.0000	0.463003
288.5000	0.464648
288.0000	0.466
287.5000	0.467166
287.0000	0.46795
286.5000	0.468075
286.0000	0.468131
285.5000	0.467896
285.0000	0.467934
284.5000	0.468613
284.0000	0.47012
283.5000	0.472477
283.0000	0.475569
282.5000	0.479014
282.0000	0.482817
281.5000	0.486633
281.0000	0.490169
280.5000	0.493711
280.0000	0.496731
279.5000	0.499741
279.0000	0.501732
278.5000	0.502202
278.0000	0.502101
277.5000	0.501027
277.0000	0.497578
276.5000	0.491575
276.0000	0.484109
275.5000	0.470957
275.0000	0.45315
274.5000	0.431071
274.0000	0.40789
273.5000	0.382898
273.0000	0.364529
272.5000	0.351687
272.0000	0.338635
271.5000	0.333744
271.0000	0.332526
270.5000	0.328228
270.0000	0.328975
269.5000	0.329755
269.0000	0.328201
268.5000	0.330536
268.0000	0.33034
267.5000	0.331605
267.0000	0.331187
266.5000	0.330963
266.0000	0.330675
265.5000	0.328889
265.0000	0.328169
264.5000	0.3314
264.0000	0.333438
263.5000	0.334501
263.0000	0.332196
262.5000	0.332562
262.0000	0.331342
261.5000	0.329519
261.0000	0.331219
260.5000	0.333098
260.0000	0.332362
259.5000	0.332203
259.0000	0.331325
258.5000	0.333767
258.0000	0.332784
257.5000	0.332719
257.0000	0.331591
256.5000	0.332929
256.0000	0.337569
255.5000	0.334574
255.0000	0.329817
254.5000	0.330187
254.0000	0.327306
253.5000	0.326818
253.0000	0.325859
252.5000	0.323931
252.0000	0.325086
251.5000	0.324904
251.0000	0.324389
250.5000	0.321151
250.0000	0.315464
249.5000	0.315751
249.0000	0.313738
248.5000	0.31064
248.0000	0.312083
247.5000	0.309948
247.0000	0.31121
246.5000	0.309401
246.0000	0.311523
245.5000	0.312402
245.0000	0.312018
244.5000	0.312262
244.0000	0.308987
243.5000	0.309596
243.0000	0.306594
242.5000	0.305208
242.0000	0.307326
241.5000	0.305869
241.0000	0.309712
240.5000	0.312033
240.0000	0.311139
239.5000	0.311259
239.0000	0.307391
238.5000	0.30797
238.0000	0.310645
237.5000	0.308264
237.0000	0.312058
236.5000	0.312013
236.0000	0.316978
235.5000	0.318978
235.0000	0.324241
234.5000	0.326249
234.0000	0.328349
233.5000	0.324271
233.0000	0.326602
232.5000	0.327735
232.0000	0.326265
231.5000	0.323812
231.0000	0.325883
230.5000	0.329124
230.0000	0.328964
229.5000	0.326378
229.0000	0.319298
228.5000	0.326122
228.0000	0.334833
227.5000	0.340347
227.0000	0.342116
226.5000	0.34387
226.0000	0.347092
225.5000	0.351173
225.0000	0.352027
224.5000	0.357267
224.0000	0.364149
223.5000	0.373881
223.0000	0.394164
222.5000	0.395993
222.0000	0.399394
221.5000	0.411598
221.0000	0.417491
220.5000	0.427918
220.0000	0.426902
219.5000	0.425182
219.0000	0.429273
218.5000	0.443487
218.0000	0.463343
217.5000	0.475443
217.0000	0.494058
216.5000	0.509657
216.0000	0.529947
215.5000	0.548751
215.0000	0.566339
214.5000	0.588151
214.0000	0.612526
213.5000	0.63073
213.0000	0.671426
212.5000	0.701286
212.0000	0.727349
211.5000	0.764892
211.0000	0.805098
210.5000	0.83888
210.0000	0.862923
209.5000	0.90977
209.0000	0.980731
208.5000	1.0224
208.0000	1.10561
207.5000	1.12553
207.0000	1.17683
206.5000	1.33548
206.0000	1.43788
205.5000	1.58244
205.0000	2.46697
204.5000	10
204.0000	10
203.5000	10
203.0000	10
202.5000	10
202.0000	10
201.5000	10
201.0000	10
200.5000	10
200.0000	10
##### Extended Information
[Comments]
Sample name	45nm AU
Comment	0928 45NM
User
Division
Company	ICMAB
[Detailed Information]
Creation date	11/30/2023 4:15 PM
Data array type	Linear data array
Horizontal axis	Wavelength [nm]
Vertical axis	Abs
Start	1000 nm
End	200 nm
Data interval	0.5 nm
Data points	1601
[Measurement Information]
Instrument name	V-780
Model name	V-780
Serial No.	D003961802
Accessory	ETCS-761
Accessory S/N	A041061399
Temperature	20972.61 C
Control sensor	Holder
Monitor sensor	Holder
Measurement date	11/30/2023 4:15 PM
Parameter file	C:\Users\uvvisnir5000\Desktop\Joseline Iribarra\211001 Macrociclos 2D\parameters.uvsp
Photometric mode	Abs
Measurement range	1000 - 200 nm
Data interval	0.5 nm
UV/Vis bandwidth	2.0 nm
NIR bandwidth	4.0 nm
UV/Vis response	0.96 sec
NIR response	0.96 sec
Scan mode	Continuous
Scan speed	1000 nm/min
Change source at	340 nm
Change grating at	850 nm
Light source	D2/WI
Filter exchange	Step
Correction	Baseline
No. of cycles	1
