# Supplementary material for: Chiral plasmonic superlattices from template-assisted assembly of achiral nanoparticles
Source: Nat Commun. 2025 Feb 16;16:1687. doi: 10.1038/s41467-025-56999-0 (PMC11830766; doi:10.1038/s41467-025-56999-0)
Supplement: Supplementary file 3 — Source Data [file 41467_2025_56999_MOESM3_ESM.zip › source data/Suppl.Fig/Suppl. Fig. 4. UV-vis/54nm Au.txt]

TITLE	54nm AU
DATA TYPE	ULTRAVIOLET SPECTRUM
ORIGIN	JASCO
OWNER
DATE	23/11/30
TIME	16:20:20
SPECTROMETER/DATA SYSTEM
LOCALE	1033
RESOLUTION
DELTAX	-0.5
XUNITS	NANOMETERS
YUNITS	ABSORBANCE
FIRSTX	1000.0000
LASTX	200.0000
NPOINTS	1601
FIRSTY	0.05935
MAXY	10.00000
MINY	0.05182
XYDATA
1000.0000	0.0593517
999.5000	0.0593452
999.0000	0.0593193
998.5000	0.0593081
998.0000	0.0593012
997.5000	0.0592917
997.0000	0.0592859
996.5000	0.0592944
996.0000	0.0593027
995.5000	0.0592906
995.0000	0.0592867
994.5000	0.0592779
994.0000	0.0592857
993.5000	0.0592982
993.0000	0.0593261
992.5000	0.0593222
992.0000	0.0593164
991.5000	0.0593338
991.0000	0.0593181
990.5000	0.0593218
990.0000	0.0593086
989.5000	0.0593144
989.0000	0.059286
988.5000	0.0592981
988.0000	0.0592903
987.5000	0.0592739
987.0000	0.0592718
986.5000	0.0592642
986.0000	0.059263
985.5000	0.0592788
985.0000	0.0593023
984.5000	0.0593095
984.0000	0.0593313
983.5000	0.0593514
983.0000	0.0593945
982.5000	0.0594265
982.0000	0.0594291
981.5000	0.0594547
981.0000	0.059496
980.5000	0.059533
980.0000	0.0595518
979.5000	0.0595691
979.0000	0.0596169
978.5000	0.0596369
978.0000	0.0596621
977.5000	0.0596682
977.0000	0.0596737
976.5000	0.0596458
976.0000	0.0596343
975.5000	0.0596235
975.0000	0.0595905
974.5000	0.059581
974.0000	0.0595807
973.5000	0.0595974
973.0000	0.0595789
972.5000	0.0595723
972.0000	0.0595745
971.5000	0.0595808
971.0000	0.0595642
970.5000	0.0595681
970.0000	0.0595745
969.5000	0.059568
969.0000	0.0595691
968.5000	0.0595669
968.0000	0.059556
967.5000	0.0595559
967.0000	0.0595259
966.5000	0.0595128
966.0000	0.0594837
965.5000	0.059466
965.0000	0.0594372
964.5000	0.0593902
964.0000	0.0593434
963.5000	0.0592963
963.0000	0.0592228
962.5000	0.0591652
962.0000	0.059108
961.5000	0.0590607
961.0000	0.0589918
960.5000	0.0589651
960.0000	0.0589354
959.5000	0.0589031
959.0000	0.0588627
958.5000	0.0588155
958.0000	0.0587545
957.5000	0.0586797
957.0000	0.0586342
956.5000	0.0585621
956.0000	0.0584712
955.5000	0.0584253
955.0000	0.0583886
954.5000	0.0583466
954.0000	0.0583043
953.5000	0.0582502
953.0000	0.0582197
952.5000	0.0581728
952.0000	0.0581615
951.5000	0.0581295
951.0000	0.0581231
950.5000	0.0581202
950.0000	0.0581215
949.5000	0.0581239
949.0000	0.0581049
948.5000	0.0580826
948.0000	0.0580962
947.5000	0.0581279
947.0000	0.0581406
946.5000	0.0581747
946.0000	0.0582034
945.5000	0.0582071
945.0000	0.0582676
944.5000	0.0583034
944.0000	0.058338
943.5000	0.0583651
943.0000	0.0584117
942.5000	0.0584449
942.0000	0.0584948
941.5000	0.058544
941.0000	0.0585716
940.5000	0.0586306
940.0000	0.0586707
939.5000	0.0587033
939.0000	0.0587081
938.5000	0.0587087
938.0000	0.0587323
937.5000	0.058762
937.0000	0.0587622
936.5000	0.0587881
936.0000	0.0587869
935.5000	0.0587953
935.0000	0.0588046
934.5000	0.0588115
934.0000	0.0588251
933.5000	0.0588416
933.0000	0.0588625
932.5000	0.0589276
932.0000	0.0589558
931.5000	0.0589681
931.0000	0.0589878
930.5000	0.0590245
930.0000	0.0590295
929.5000	0.0590424
929.0000	0.0590537
928.5000	0.0590623
928.0000	0.0590715
927.5000	0.0590589
927.0000	0.0590716
926.5000	0.0590881
926.0000	0.0590969
925.5000	0.0591168
925.0000	0.0591372
924.5000	0.0591663
924.0000	0.0591742
923.5000	0.0591868
923.0000	0.0592033
922.5000	0.059199
922.0000	0.0591801
921.5000	0.0591742
921.0000	0.059178
920.5000	0.0592
920.0000	0.0592041
919.5000	0.0592239
919.0000	0.0592259
918.5000	0.0592411
918.0000	0.0592596
917.5000	0.059282
917.0000	0.0593121
916.5000	0.0593053
916.0000	0.0592964
915.5000	0.05933
915.0000	0.0593542
914.5000	0.0593685
914.0000	0.0593702
913.5000	0.0594159
913.0000	0.0594277
912.5000	0.0594421
912.0000	0.0594548
911.5000	0.0594719
911.0000	0.059487
910.5000	0.059504
910.0000	0.059527
909.5000	0.0595178
909.0000	0.0595261
908.5000	0.0595211
908.0000	0.0595364
907.5000	0.0595626
907.0000	0.0595608
906.5000	0.0596125
906.0000	0.0596509
905.5000	0.05973
905.0000	0.0597636
904.5000	0.0597981
904.0000	0.0598203
903.5000	0.0598593
903.0000	0.0599011
902.5000	0.0598958
902.0000	0.0599174
901.5000	0.0599458
901.0000	0.059964
900.5000	0.0600263
900.0000	0.0600737
899.5000	0.0601118
899.0000	0.0601349
898.5000	0.0601591
898.0000	0.0602217
897.5000	0.0602711
897.0000	0.0602966
896.5000	0.0603337
896.0000	0.0603715
895.5000	0.0604204
895.0000	0.0604646
894.5000	0.060472
894.0000	0.0605139
893.5000	0.060533
893.0000	0.0605704
892.5000	0.0605917
892.0000	0.0606348
891.5000	0.0606325
891.0000	0.0606921
890.5000	0.0607292
890.0000	0.0607289
889.5000	0.0607311
889.0000	0.0607521
888.5000	0.0607683
888.0000	0.0608022
887.5000	0.0608381
887.0000	0.0608539
886.5000	0.060882
886.0000	0.0608701
885.5000	0.0609015
885.0000	0.060914
884.5000	0.0608674
884.0000	0.0608684
883.5000	0.060861
883.0000	0.0608634
882.5000	0.0608715
882.0000	0.0608705
881.5000	0.0608395
881.0000	0.0608238
880.5000	0.0608488
880.0000	0.0608389
879.5000	0.0608879
879.0000	0.0608684
878.5000	0.0608586
878.0000	0.0608468
877.5000	0.0609291
877.0000	0.0609017
876.5000	0.0609543
876.0000	0.0609756
875.5000	0.0609927
875.0000	0.0610496
874.5000	0.0610582
874.0000	0.0611254
873.5000	0.0611806
873.0000	0.0612155
872.5000	0.0612306
872.0000	0.0612527
871.5000	0.0612673
871.0000	0.0612602
870.5000	0.0613191
870.0000	0.061333
869.5000	0.0613254
869.0000	0.0613719
868.5000	0.0614231
868.0000	0.0614674
867.5000	0.0614606
867.0000	0.0614781
866.5000	0.0614471
866.0000	0.0614961
865.5000	0.0615808
865.0000	0.0615779
864.5000	0.0615858
864.0000	0.0616464
863.5000	0.0616935
863.0000	0.0617565
862.5000	0.0618035
862.0000	0.0618243
861.5000	0.0618283
861.0000	0.0619008
860.5000	0.0618887
860.0000	0.0619262
859.5000	0.0620076
859.0000	0.0620011
858.5000	0.062046
858.0000	0.0620189
857.5000	0.0620564
857.0000	0.0621181
856.5000	0.062162
856.0000	0.0622067
855.5000	0.0622259
855.0000	0.0622692
854.5000	0.0622509
854.0000	0.0623183
853.5000	0.0623434
853.0000	0.0622918
852.5000	0.0623042
852.0000	0.06226
851.5000	0.0623126
851.0000	0.0623207
850.5000	0.0623964
850.0000	0.0518175
849.5000	0.0518152
849.0000	0.0518721
848.5000	0.0519793
848.0000	0.0520628
847.5000	0.0521538
847.0000	0.0522578
846.5000	0.0522966
846.0000	0.0523037
845.5000	0.0523783
845.0000	0.0523983
844.5000	0.0524557
844.0000	0.0524924
843.5000	0.0526317
843.0000	0.0527489
842.5000	0.0528568
842.0000	0.0529732
841.5000	0.0530038
841.0000	0.053036
840.5000	0.0531014
840.0000	0.0531589
839.5000	0.0531387
839.0000	0.0532809
838.5000	0.0532456
838.0000	0.0533155
837.5000	0.0533558
837.0000	0.0533634
836.5000	0.0534507
836.0000	0.0534682
835.5000	0.0534956
835.0000	0.053589
834.5000	0.053641
834.0000	0.0536744
833.5000	0.053772
833.0000	0.0537503
832.5000	0.0537162
832.0000	0.0537656
831.5000	0.0537473
831.0000	0.0537
830.5000	0.0537191
830.0000	0.0537772
829.5000	0.0537832
829.0000	0.0538309
828.5000	0.0538876
828.0000	0.0539642
827.5000	0.0539709
827.0000	0.0538907
826.5000	0.0538873
826.0000	0.0538201
825.5000	0.0538235
825.0000	0.053801
824.5000	0.0538259
824.0000	0.0538565
823.5000	0.05392
823.0000	0.0539099
822.5000	0.0539631
822.0000	0.0539614
821.5000	0.0539987
821.0000	0.0540014
820.5000	0.0540274
820.0000	0.0540544
819.5000	0.0540666
819.0000	0.0541058
818.5000	0.0541044
818.0000	0.0540705
817.5000	0.0541051
817.0000	0.0541635
816.5000	0.0542098
816.0000	0.0542519
815.5000	0.0542767
815.0000	0.0543303
814.5000	0.0543715
814.0000	0.0544024
813.5000	0.054424
813.0000	0.0544502
812.5000	0.0544163
812.0000	0.0544092
811.5000	0.0544739
811.0000	0.0545642
810.5000	0.0545931
810.0000	0.0546701
809.5000	0.0547663
809.0000	0.0549138
808.5000	0.0549737
808.0000	0.0550011
807.5000	0.0550836
807.0000	0.0551749
806.5000	0.0552334
806.0000	0.0552931
805.5000	0.0553513
805.0000	0.0554236
804.5000	0.0554509
804.0000	0.0555695
803.5000	0.0556944
803.0000	0.0557122
802.5000	0.0558253
802.0000	0.0559025
801.5000	0.0559307
801.0000	0.0559535
800.5000	0.0560522
800.0000	0.0560902
799.5000	0.0561963
799.0000	0.0562562
798.5000	0.0563487
798.0000	0.056363
797.5000	0.0564266
797.0000	0.0565128
796.5000	0.0566212
796.0000	0.05668
795.5000	0.0567217
795.0000	0.0567881
794.5000	0.0568497
794.0000	0.0568801
793.5000	0.0569324
793.0000	0.0569124
792.5000	0.0569391
792.0000	0.0570197
791.5000	0.0570532
791.0000	0.057086
790.5000	0.0571296
790.0000	0.057224
789.5000	0.0572615
789.0000	0.0573155
788.5000	0.0573556
788.0000	0.0573505
787.5000	0.0573445
787.0000	0.0574001
786.5000	0.0574146
786.0000	0.0574645
785.5000	0.0575213
785.0000	0.0576303
784.5000	0.0576928
784.0000	0.0577317
783.5000	0.0578064
783.0000	0.0578716
782.5000	0.0579035
782.0000	0.0580091
781.5000	0.0581093
781.0000	0.0581801
780.5000	0.0582248
780.0000	0.0582947
779.5000	0.0583649
779.0000	0.0584421
778.5000	0.0584776
778.0000	0.0585505
777.5000	0.0586154
777.0000	0.0587287
776.5000	0.0588238
776.0000	0.0588946
775.5000	0.0589217
775.0000	0.0590066
774.5000	0.0591274
774.0000	0.0591893
773.5000	0.0592995
773.0000	0.0593711
772.5000	0.0594962
772.0000	0.059582
771.5000	0.0596744
771.0000	0.0597643
770.5000	0.0597995
770.0000	0.0599083
769.5000	0.0599664
769.0000	0.060057
768.5000	0.0601157
768.0000	0.0601821
767.5000	0.0602089
767.0000	0.0602702
766.5000	0.0603382
766.0000	0.0604051
765.5000	0.0604238
765.0000	0.0604864
764.5000	0.0605375
764.0000	0.0606471
763.5000	0.0607289
763.0000	0.0607787
762.5000	0.0608919
762.0000	0.0609723
761.5000	0.0609744
761.0000	0.0610628
760.5000	0.0611436
760.0000	0.0612117
759.5000	0.0612914
759.0000	0.0613673
758.5000	0.0614497
758.0000	0.0614874
757.5000	0.061545
757.0000	0.0616065
756.5000	0.0616542
756.0000	0.0617517
755.5000	0.0618228
755.0000	0.0618974
754.5000	0.0620447
754.0000	0.0621263
753.5000	0.0622231
753.0000	0.062275
752.5000	0.0623022
752.0000	0.0624081
751.5000	0.0624938
751.0000	0.0625884
750.5000	0.0626523
750.0000	0.0627488
749.5000	0.0628363
749.0000	0.0628922
748.5000	0.0630402
748.0000	0.063099
747.5000	0.0631888
747.0000	0.0632654
746.5000	0.0633317
746.0000	0.0634122
745.5000	0.0635353
745.0000	0.0636291
744.5000	0.0636907
744.0000	0.063786
743.5000	0.0638953
743.0000	0.0640056
742.5000	0.0640892
742.0000	0.0642038
741.5000	0.0643032
741.0000	0.0644411
740.5000	0.0645503
740.0000	0.0647344
739.5000	0.0648569
739.0000	0.064961
738.5000	0.0650659
738.0000	0.0651791
737.5000	0.065285
737.0000	0.0654139
736.5000	0.0655334
736.0000	0.0656222
735.5000	0.0657196
735.0000	0.06584
734.5000	0.0659373
734.0000	0.066009
733.5000	0.0660879
733.0000	0.0661808
732.5000	0.0663058
732.0000	0.0663934
731.5000	0.06648
731.0000	0.066594
730.5000	0.0666631
730.0000	0.0667756
729.5000	0.0668549
729.0000	0.0670077
728.5000	0.0671561
728.0000	0.067275
727.5000	0.0674284
727.0000	0.0675373
726.5000	0.0676648
726.0000	0.0677783
725.5000	0.0679043
725.0000	0.068057
724.5000	0.0681902
724.0000	0.0683726
723.5000	0.0685149
723.0000	0.0686692
722.5000	0.0687714
722.0000	0.0689314
721.5000	0.0690886
721.0000	0.0692224
720.5000	0.0693696
720.0000	0.069537
719.5000	0.0697415
719.0000	0.0698791
718.5000	0.0700434
718.0000	0.0701702
717.5000	0.0703445
717.0000	0.07046
716.5000	0.0705783
716.0000	0.0707056
715.5000	0.070853
715.0000	0.070972
714.5000	0.0711126
714.0000	0.0712708
713.5000	0.0713998
713.0000	0.0715608
712.5000	0.071717
712.0000	0.071883
711.5000	0.0720406
711.0000	0.072193
710.5000	0.0723401
710.0000	0.0725163
709.5000	0.0727093
709.0000	0.0728173
708.5000	0.0729656
708.0000	0.0730998
707.5000	0.0732954
707.0000	0.0734686
706.5000	0.0736444
706.0000	0.0738088
705.5000	0.0739536
705.0000	0.0741542
704.5000	0.0742945
704.0000	0.0744823
703.5000	0.0746435
703.0000	0.074835
702.5000	0.0750402
702.0000	0.0752901
701.5000	0.0755001
701.0000	0.0757437
700.5000	0.0759778
700.0000	0.076199
699.5000	0.0763938
699.0000	0.0766167
698.5000	0.0768491
698.0000	0.0770688
697.5000	0.077305
697.0000	0.0775596
696.5000	0.0777578
696.0000	0.0780355
695.5000	0.0782577
695.0000	0.0784911
694.5000	0.0787228
694.0000	0.0789404
693.5000	0.0791348
693.0000	0.0793692
692.5000	0.0795945
692.0000	0.079791
691.5000	0.0800212
691.0000	0.0801873
690.5000	0.0804638
690.0000	0.0806878
689.5000	0.0809293
689.0000	0.0811511
688.5000	0.0814827
688.0000	0.0817114
687.5000	0.0819815
687.0000	0.0822725
686.5000	0.0825695
686.0000	0.0828549
685.5000	0.0831388
685.0000	0.0834919
684.5000	0.083814
684.0000	0.0841571
683.5000	0.0845324
683.0000	0.0848711
682.5000	0.0852535
682.0000	0.0855959
681.5000	0.0859985
681.0000	0.0863328
680.5000	0.0867494
680.0000	0.0870778
679.5000	0.087473
679.0000	0.0878702
678.5000	0.0882409
678.0000	0.0886292
677.5000	0.0890036
677.0000	0.0894269
676.5000	0.0898197
676.0000	0.0902279
675.5000	0.0905976
675.0000	0.0910082
674.5000	0.0913675
674.0000	0.0917588
673.5000	0.0921664
673.0000	0.0925906
672.5000	0.092936
672.0000	0.0933391
671.5000	0.0937603
671.0000	0.0941709
670.5000	0.0945652
670.0000	0.0950257
669.5000	0.0954591
669.0000	0.0958873
668.5000	0.0963311
668.0000	0.0967899
667.5000	0.0972469
667.0000	0.0977452
666.5000	0.098209
666.0000	0.0986687
665.5000	0.099101
665.0000	0.0995669
664.5000	0.100033
664.0000	0.100543
663.5000	0.101034
663.0000	0.101514
662.5000	0.102041
662.0000	0.10257
661.5000	0.103083
661.0000	0.103588
660.5000	0.104143
660.0000	0.104679
659.5000	0.10523
659.0000	0.105831
658.5000	0.106397
658.0000	0.106972
657.5000	0.107553
657.0000	0.108133
656.5000	0.108732
656.0000	0.109351
655.5000	0.109971
655.0000	0.110588
654.5000	0.111239
654.0000	0.11186
653.5000	0.112542
653.0000	0.113148
652.5000	0.113799
652.0000	0.114483
651.5000	0.115166
651.0000	0.115841
650.5000	0.116521
650.0000	0.117238
649.5000	0.117968
649.0000	0.118719
648.5000	0.119491
648.0000	0.120236
647.5000	0.120988
647.0000	0.121777
646.5000	0.122554
646.0000	0.123329
645.5000	0.124188
645.0000	0.124991
644.5000	0.125783
644.0000	0.126653
643.5000	0.127505
643.0000	0.128334
642.5000	0.129184
642.0000	0.130087
641.5000	0.130958
641.0000	0.131864
640.5000	0.132775
640.0000	0.133699
639.5000	0.134632
639.0000	0.1356
638.5000	0.136563
638.0000	0.137538
637.5000	0.138518
637.0000	0.139548
636.5000	0.140571
636.0000	0.141605
635.5000	0.142633
635.0000	0.143673
634.5000	0.144751
634.0000	0.145854
633.5000	0.146937
633.0000	0.148044
632.5000	0.149159
632.0000	0.150306
631.5000	0.151484
631.0000	0.152672
630.5000	0.15387
630.0000	0.155106
629.5000	0.156328
629.0000	0.157587
628.5000	0.158898
628.0000	0.160161
627.5000	0.161471
627.0000	0.162801
626.5000	0.164164
626.0000	0.165516
625.5000	0.16689
625.0000	0.168291
624.5000	0.169732
624.0000	0.171217
623.5000	0.172677
623.0000	0.174147
622.5000	0.175678
622.0000	0.177245
621.5000	0.178783
621.0000	0.180402
620.5000	0.182049
620.0000	0.183596
619.5000	0.185276
619.0000	0.186958
618.5000	0.188701
618.0000	0.19049
617.5000	0.192299
617.0000	0.194126
616.5000	0.195975
616.0000	0.197858
615.5000	0.199779
615.0000	0.201747
614.5000	0.203766
614.0000	0.205783
613.5000	0.207869
613.0000	0.209952
612.5000	0.212095
612.0000	0.214254
611.5000	0.216469
611.0000	0.218737
610.5000	0.221039
610.0000	0.223351
609.5000	0.225693
609.0000	0.228088
608.5000	0.230511
608.0000	0.233
607.5000	0.235535
607.0000	0.238103
606.5000	0.24073
606.0000	0.243407
605.5000	0.246124
605.0000	0.248884
604.5000	0.251689
604.0000	0.254521
603.5000	0.25745
603.0000	0.260425
602.5000	0.26345
602.0000	0.266522
601.5000	0.269655
601.0000	0.27282
600.5000	0.276057
600.0000	0.279365
599.5000	0.282705
599.0000	0.286128
598.5000	0.289558
598.0000	0.293096
597.5000	0.29667
597.0000	0.300314
596.5000	0.304031
596.0000	0.307855
595.5000	0.31173
595.0000	0.315656
594.5000	0.319677
594.0000	0.323759
593.5000	0.327962
593.0000	0.332247
592.5000	0.336612
592.0000	0.34109
591.5000	0.34564
591.0000	0.350287
590.5000	0.355006
590.0000	0.359849
589.5000	0.364775
589.0000	0.369795
588.5000	0.374937
588.0000	0.380136
587.5000	0.38545
587.0000	0.390886
586.5000	0.396407
586.0000	0.402034
585.5000	0.407786
585.0000	0.413638
584.5000	0.41963
584.0000	0.425745
583.5000	0.431999
583.0000	0.438344
582.5000	0.444821
582.0000	0.451435
581.5000	0.458193
581.0000	0.46514
580.5000	0.47219
580.0000	0.479399
579.5000	0.486752
579.0000	0.494232
578.5000	0.50187
578.0000	0.509638
577.5000	0.51755
577.0000	0.525608
576.5000	0.533843
576.0000	0.542246
575.5000	0.550801
575.0000	0.559569
574.5000	0.568494
574.0000	0.577577
573.5000	0.586833
573.0000	0.596284
572.5000	0.605868
572.0000	0.615704
571.5000	0.625677
571.0000	0.635876
570.5000	0.646265
570.0000	0.656851
569.5000	0.667592
569.0000	0.678614
568.5000	0.689789
568.0000	0.701198
567.5000	0.712769
567.0000	0.724557
566.5000	0.736589
566.0000	0.748809
565.5000	0.761244
565.0000	0.77391
564.5000	0.786757
564.0000	0.799784
563.5000	0.813062
563.0000	0.826578
562.5000	0.840286
562.0000	0.854212
561.5000	0.868367
561.0000	0.882689
560.5000	0.897281
560.0000	0.911961
559.5000	0.92691
559.0000	0.942009
558.5000	0.957365
558.0000	0.972913
557.5000	0.988675
557.0000	1.00457
556.5000	1.02069
556.0000	1.03698
555.5000	1.05344
555.0000	1.07003
554.5000	1.08671
554.0000	1.10353
553.5000	1.12056
553.0000	1.13766
552.5000	1.15498
552.0000	1.17232
551.5000	1.18976
551.0000	1.20729
550.5000	1.22489
550.0000	1.24256
549.5000	1.26034
549.0000	1.27804
548.5000	1.29581
548.0000	1.31357
547.5000	1.33125
547.0000	1.34898
546.5000	1.36658
546.0000	1.38412
545.5000	1.40158
545.0000	1.419
544.5000	1.43618
544.0000	1.45318
543.5000	1.46996
543.0000	1.4865
542.5000	1.50267
542.0000	1.51859
541.5000	1.5342
541.0000	1.5494
540.5000	1.56424
540.0000	1.57864
539.5000	1.5926
539.0000	1.60602
538.5000	1.61901
538.0000	1.63148
537.5000	1.64345
537.0000	1.65491
536.5000	1.66577
536.0000	1.67588
535.5000	1.68548
535.0000	1.69448
534.5000	1.70264
534.0000	1.71015
533.5000	1.71696
533.0000	1.72307
532.5000	1.72835
532.0000	1.73283
531.5000	1.73639
531.0000	1.73924
530.5000	1.74125
530.0000	1.74249
529.5000	1.7429
529.0000	1.74247
528.5000	1.74118
528.0000	1.73913
527.5000	1.73636
527.0000	1.73283
526.5000	1.72848
526.0000	1.72344
525.5000	1.71767
525.0000	1.71118
524.5000	1.70406
524.0000	1.69614
523.5000	1.68756
523.0000	1.67838
522.5000	1.66867
522.0000	1.65847
521.5000	1.64755
521.0000	1.63626
520.5000	1.62433
520.0000	1.61215
519.5000	1.59949
519.0000	1.58643
518.5000	1.57316
518.0000	1.55954
517.5000	1.54555
517.0000	1.53135
516.5000	1.51706
516.0000	1.50258
515.5000	1.48799
515.0000	1.47322
514.5000	1.45842
514.0000	1.44334
513.5000	1.42831
513.0000	1.41322
512.5000	1.3982
512.0000	1.38317
511.5000	1.36819
511.0000	1.35323
510.5000	1.33835
510.0000	1.32584
509.5000	1.31072
509.0000	1.29572
508.5000	1.28082
508.0000	1.26616
507.5000	1.25167
507.0000	1.23735
506.5000	1.22323
506.0000	1.20932
505.5000	1.19568
505.0000	1.18231
504.5000	1.16917
504.0000	1.15627
503.5000	1.14364
503.0000	1.13117
502.5000	1.11896
502.0000	1.10699
501.5000	1.09518
501.0000	1.08365
500.5000	1.07243
500.0000	1.06143
499.5000	1.05065
499.0000	1.04018
498.5000	1.02992
498.0000	1.01992
497.5000	1.01023
497.0000	1.00071
496.5000	0.991479
496.0000	0.982369
495.5000	0.973593
495.0000	0.965064
494.5000	0.95674
494.0000	0.948689
493.5000	0.940964
493.0000	0.933462
492.5000	0.926151
492.0000	0.919067
491.5000	0.912171
491.0000	0.905487
490.5000	0.899038
490.0000	0.892789
489.5000	0.886799
489.0000	0.880974
488.5000	0.875352
488.0000	0.8699
487.5000	0.864623
487.0000	0.859571
486.5000	0.854665
486.0000	0.849923
485.5000	0.845404
485.0000	0.841036
484.5000	0.836796
484.0000	0.832745
483.5000	0.828804
483.0000	0.825047
482.5000	0.821421
482.0000	0.817911
481.5000	0.814509
481.0000	0.811274
480.5000	0.808123
480.0000	0.805163
479.5000	0.802336
479.0000	0.799631
478.5000	0.797038
478.0000	0.794538
477.5000	0.792119
477.0000	0.789823
476.5000	0.787614
476.0000	0.785494
475.5000	0.78351
475.0000	0.781559
474.5000	0.779704
474.0000	0.777927
473.5000	0.776183
473.0000	0.774586
472.5000	0.773076
472.0000	0.771615
471.5000	0.770245
471.0000	0.768904
470.5000	0.767613
470.0000	0.766401
469.5000	0.765177
469.0000	0.764088
468.5000	0.76302
468.0000	0.761958
467.5000	0.76101
467.0000	0.760067
466.5000	0.759207
466.0000	0.758413
465.5000	0.75765
465.0000	0.756917
464.5000	0.756295
464.0000	0.755665
463.5000	0.755067
463.0000	0.754457
462.5000	0.753941
462.0000	0.753458
461.5000	0.752965
461.0000	0.752497
460.5000	0.752091
460.0000	0.75173
459.5000	0.751399
459.0000	0.751159
458.5000	0.750874
458.0000	0.750679
457.5000	0.75046
457.0000	0.750256
456.5000	0.750095
456.0000	0.749929
455.5000	0.749773
455.0000	0.749668
454.5000	0.749644
454.0000	0.749565
453.5000	0.749557
453.0000	0.749545
452.5000	0.749553
452.0000	0.749607
451.5000	0.74966
451.0000	0.749747
450.5000	0.749826
450.0000	0.749899
449.5000	0.750012
449.0000	0.750177
448.5000	0.750262
448.0000	0.750427
447.5000	0.750566
447.0000	0.750764
446.5000	0.750973
446.0000	0.751176
445.5000	0.751435
445.0000	0.751715
444.5000	0.751947
444.0000	0.752273
443.5000	0.752627
443.0000	0.752986
442.5000	0.753316
442.0000	0.753741
441.5000	0.754174
441.0000	0.754585
440.5000	0.755009
440.0000	0.755442
439.5000	0.755863
439.0000	0.756371
438.5000	0.756909
438.0000	0.757438
437.5000	0.757954
437.0000	0.758479
436.5000	0.759016
436.0000	0.759615
435.5000	0.760166
435.0000	0.76076
434.5000	0.761383
434.0000	0.761985
433.5000	0.762586
433.0000	0.763159
432.5000	0.763769
432.0000	0.764409
431.5000	0.765013
431.0000	0.765585
430.5000	0.766219
430.0000	0.766811
429.5000	0.767432
429.0000	0.768041
428.5000	0.768671
428.0000	0.76924
427.5000	0.769867
427.0000	0.770563
426.5000	0.771246
426.0000	0.771783
425.5000	0.772423
425.0000	0.773085
424.5000	0.773734
424.0000	0.774396
423.5000	0.775082
423.0000	0.775713
422.5000	0.77636
422.0000	0.776995
421.5000	0.777701
421.0000	0.778399
420.5000	0.779089
420.0000	0.779785
419.5000	0.780533
419.0000	0.781141
418.5000	0.781845
418.0000	0.782584
417.5000	0.78331
417.0000	0.78408
416.5000	0.784831
416.0000	0.785562
415.5000	0.7863
415.0000	0.78705
414.5000	0.787819
414.0000	0.788621
413.5000	0.789412
413.0000	0.790192
412.5000	0.791027
412.0000	0.791792
411.5000	0.792609
411.0000	0.793393
410.5000	0.794179
410.0000	0.796919
409.5000	0.797802
409.0000	0.798647
408.5000	0.799456
408.0000	0.800372
407.5000	0.801293
407.0000	0.802159
406.5000	0.803101
406.0000	0.804076
405.5000	0.80498
405.0000	0.80594
404.5000	0.806867
404.0000	0.807811
403.5000	0.808715
403.0000	0.809613
402.5000	0.81057
402.0000	0.811614
401.5000	0.812504
401.0000	0.813444
400.5000	0.814395
400.0000	0.815337
399.5000	0.816331
399.0000	0.817381
398.5000	0.818349
398.0000	0.819233
397.5000	0.820223
397.0000	0.821195
396.5000	0.822166
396.0000	0.823067
395.5000	0.824054
395.0000	0.824923
394.5000	0.825873
394.0000	0.826752
393.5000	0.827777
393.0000	0.828755
392.5000	0.829761
392.0000	0.830667
391.5000	0.831626
391.0000	0.832547
390.5000	0.833428
390.0000	0.8343
389.5000	0.835221
389.0000	0.836093
388.5000	0.836993
388.0000	0.837886
387.5000	0.838738
387.0000	0.839637
386.5000	0.840457
386.0000	0.841317
385.5000	0.842205
385.0000	0.843104
384.5000	0.843959
384.0000	0.844843
383.5000	0.845688
383.0000	0.846477
382.5000	0.847247
382.0000	0.848033
381.5000	0.848777
381.0000	0.849573
380.5000	0.850328
380.0000	0.851041
379.5000	0.851648
379.0000	0.85241
378.5000	0.852974
378.0000	0.853667
377.5000	0.85419
377.0000	0.854693
376.5000	0.855196
376.0000	0.855579
375.5000	0.855987
375.0000	0.856459
374.5000	0.856848
374.0000	0.857166
373.5000	0.857424
373.0000	0.857721
372.5000	0.858019
372.0000	0.858353
371.5000	0.858673
371.0000	0.858928
370.5000	0.85924
370.0000	0.85888
369.5000	0.859023
369.0000	0.859079
368.5000	0.859172
368.0000	0.85945
367.5000	0.859442
367.0000	0.859631
366.5000	0.859787
366.0000	0.860069
365.5000	0.860065
365.0000	0.86018
364.5000	0.860202
364.0000	0.860276
363.5000	0.860175
363.0000	0.860137
362.5000	0.860211
362.0000	0.860371
361.5000	0.8603
361.0000	0.860217
360.5000	0.86037
360.0000	0.860385
359.5000	0.860504
359.0000	0.860587
358.5000	0.860431
358.0000	0.860441
357.5000	0.860482
357.0000	0.860402
356.5000	0.860388
356.0000	0.860384
355.5000	0.860411
355.0000	0.860431
354.5000	0.860388
354.0000	0.860567
353.5000	0.860882
353.0000	0.861299
352.5000	0.861549
352.0000	0.862049
351.5000	0.862397
351.0000	0.862857
350.5000	0.863344
350.0000	0.863786
349.5000	0.864426
349.0000	0.864988
348.5000	0.865769
348.0000	0.866435
347.5000	0.867399
347.0000	0.868405
346.5000	0.869295
346.0000	0.870258
345.5000	0.871417
345.0000	0.872754
344.5000	0.873832
344.0000	0.875244
343.5000	0.876557
343.0000	0.877982
342.5000	0.879502
342.0000	0.880897
341.5000	0.88249
341.0000	0.884092
340.5000	0.885845
340.0000	0.938954
339.5000	0.940688
339.0000	0.942506
338.5000	0.944375
338.0000	0.946302
337.5000	0.948252
337.0000	0.950206
336.5000	0.952188
336.0000	0.954266
335.5000	0.956411
335.0000	0.958516
334.5000	0.96076
334.0000	0.963047
333.5000	0.965288
333.0000	0.967564
332.5000	0.969852
332.0000	0.972147
331.5000	0.974562
331.0000	0.976966
330.5000	0.979401
330.0000	0.981838
329.5000	0.984314
329.0000	0.986793
328.5000	0.989316
328.0000	0.991827
327.5000	0.994411
327.0000	0.997015
326.5000	0.999591
326.0000	1.00212
325.5000	1.00475
325.0000	1.0074
324.5000	1.01009
324.0000	1.0127
323.5000	1.01534
323.0000	1.01804
322.5000	1.02073
322.0000	1.02339
321.5000	1.0261
321.0000	1.02879
320.5000	1.03154
320.0000	1.0342
319.5000	1.03694
319.0000	1.03971
318.5000	1.04241
318.0000	1.04507
317.5000	1.04779
317.0000	1.05052
316.5000	1.05325
316.0000	1.05601
315.5000	1.0587
315.0000	1.06138
314.5000	1.06406
314.0000	1.0668
313.5000	1.0695
313.0000	1.07219
312.5000	1.07485
312.0000	1.07749
311.5000	1.08016
311.0000	1.08279
310.5000	1.08539
310.0000	1.08807
309.5000	1.09065
309.0000	1.09318
308.5000	1.09563
308.0000	1.09812
307.5000	1.10058
307.0000	1.103
306.5000	1.10531
306.0000	1.10758
305.5000	1.10974
305.0000	1.11185
304.5000	1.11389
304.0000	1.11582
303.5000	1.11754
303.0000	1.11907
302.5000	1.12045
302.0000	1.12171
301.5000	1.12277
301.0000	1.1236
300.5000	1.1243
300.0000	1.12491
299.5000	1.12557
299.0000	1.12624
298.5000	1.12703
298.0000	1.12789
297.5000	1.12885
297.0000	1.12999
296.5000	1.13124
296.0000	1.13266
295.5000	1.13419
295.0000	1.13586
294.5000	1.13771
294.0000	1.13942
293.5000	1.14132
293.0000	1.14324
292.5000	1.14535
292.0000	1.14747
291.5000	1.14989
291.0000	1.15243
290.5000	1.15508
290.0000	1.15776
289.5000	1.16041
289.0000	1.16277
288.5000	1.16494
288.0000	1.16728
287.5000	1.16922
287.0000	1.17084
286.5000	1.17202
286.0000	1.1732
285.5000	1.17381
285.0000	1.17442
284.5000	1.17598
284.0000	1.17762
283.5000	1.18007
283.0000	1.18288
282.5000	1.18598
282.0000	1.18811
281.5000	1.18964
281.0000	1.1904
280.5000	1.19119
280.0000	1.18953
279.5000	1.18552
279.0000	1.17905
278.5000	1.16904
278.0000	1.15799
277.5000	1.13973
277.0000	1.11473
276.5000	1.08422
276.0000	1.04725
275.5000	1.00126
275.0000	0.946998
274.5000	0.88834
274.0000	0.831447
273.5000	0.785365
273.0000	0.749736
272.5000	0.730869
272.0000	0.719982
271.5000	0.714448
271.0000	0.715191
270.5000	0.71821
270.0000	0.713656
269.5000	0.711355
269.0000	0.708281
268.5000	0.709624
268.0000	0.71093
267.5000	0.710886
267.0000	0.711533
266.5000	0.71222
266.0000	0.711082
265.5000	0.712677
265.0000	0.7125
264.5000	0.713278
264.0000	0.713832
263.5000	0.717711
263.0000	0.720242
262.5000	0.7181
262.0000	0.713049
261.5000	0.715403
261.0000	0.719515
260.5000	0.719265
260.0000	0.712111
259.5000	0.705851
259.0000	0.704958
258.5000	0.712817
258.0000	0.713244
257.5000	0.706252
257.0000	0.70774
256.5000	0.702703
256.0000	0.694979
255.5000	0.684506
255.0000	0.674141
254.5000	0.665515
254.0000	0.662503
253.5000	0.654901
253.0000	0.647227
252.5000	0.647052
252.0000	0.639731
251.5000	0.645496
251.0000	0.63838
250.5000	0.634285
250.0000	0.637854
249.5000	0.640749
249.0000	0.640772
248.5000	0.639339
248.0000	0.637144
247.5000	0.626387
247.0000	0.618568
246.5000	0.624557
246.0000	0.628182
245.5000	0.632412
245.0000	0.628258
244.5000	0.627241
244.0000	0.624832
243.5000	0.63155
243.0000	0.63151
242.5000	0.635353
242.0000	0.641324
241.5000	0.639982
241.0000	0.636014
240.5000	0.634696
240.0000	0.636883
239.5000	0.652076
239.0000	0.661068
238.5000	0.665439
238.0000	0.672302
237.5000	0.673033
237.0000	0.685287
236.5000	0.66939
236.0000	0.685787
235.5000	0.676494
235.0000	0.681235
234.5000	0.6856
234.0000	0.683737
233.5000	0.679632
233.0000	0.686567
232.5000	0.689554
232.0000	0.69176
231.5000	0.703546
231.0000	0.715774
230.5000	0.721336
230.0000	0.722908
229.5000	0.72652
229.0000	0.737861
228.5000	0.740465
228.0000	0.766009
227.5000	0.768431
227.0000	0.783235
226.5000	0.788541
226.0000	0.801059
225.5000	0.829552
225.0000	0.849632
224.5000	0.883485
224.0000	0.944116
223.5000	0.961294
223.0000	0.999338
222.5000	1.04757
222.0000	1.1207
221.5000	1.20571
221.0000	1.30839
220.5000	1.53754
220.0000	1.7776
219.5000	10
219.0000	10
218.5000	10
218.0000	10
217.5000	10
217.0000	10
216.5000	10
216.0000	10
215.5000	10
215.0000	10
214.5000	10
214.0000	10
213.5000	10
213.0000	10
212.5000	10
212.0000	10
211.5000	10
211.0000	10
210.5000	10
210.0000	10
209.5000	10
209.0000	10
208.5000	10
208.0000	10
207.5000	10
207.0000	10
206.5000	10
206.0000	10
205.5000	10
205.0000	10
204.5000	10
204.0000	10
203.5000	10
203.0000	10
202.5000	10
202.0000	10
201.5000	10
201.0000	10
200.5000	10
200.0000	10
##### Extended Information
[Comments]
Sample name	54nm AU
Comment	1020 54NM
User
Division
Company	ICMAB
[Detailed Information]
Creation date	11/30/2023 4:20 PM
Data array type	Linear data array
Horizontal axis	Wavelength [nm]
Vertical axis	Abs
Start	1000 nm
End	200 nm
Data interval	0.5 nm
Data points	1601
[Measurement Information]
Instrument name	V-780
Model name	V-780
Serial No.	D003961802
Accessory	ETCS-761
Accessory S/N	A041061399
Temperature	20972.61 C
Control sensor	Holder
Monitor sensor	Holder
Measurement date	11/30/2023 4:20 PM
Parameter file	C:\Users\uvvisnir5000\Desktop\Joseline Iribarra\211001 Macrociclos 2D\parameters.uvsp
Photometric mode	Abs
Measurement range	1000 - 200 nm
Data interval	0.5 nm
UV/Vis bandwidth	2.0 nm
NIR bandwidth	4.0 nm
UV/Vis response	0.96 sec
NIR response	0.96 sec
Scan mode	Continuous
Scan speed	1000 nm/min
Change source at	340 nm
Change grating at	850 nm
Light source	D2/WI
Filter exchange	Step
Correction	Baseline
No. of cycles	1
