# Supplementary material for: Chiral plasmonic superlattices from template-assisted assembly of achiral nanoparticles
Source: Nat Commun. 2025 Feb 16;16:1687. doi: 10.1038/s41467-025-56999-0 (PMC11830766; doi:10.1038/s41467-025-56999-0)
Supplement: Supplementary file 3 — Source Data [file 41467_2025_56999_MOESM3_ESM.zip › source data/Suppl.Fig/Suppl. Fig. 4. UV-vis/70nm Au.txt]

TITLE	70NM AU
DATA TYPE	ULTRAVIOLET SPECTRUM
ORIGIN	JASCO
OWNER
DATE	23/11/30
TIME	16:28:44
SPECTROMETER/DATA SYSTEM
LOCALE	1033
RESOLUTION
DELTAX	-0.5
XUNITS	NANOMETERS
YUNITS	ABSORBANCE
FIRSTX	1000.0000
LASTX	200.0000
NPOINTS	1601
FIRSTY	0.04405
MAXY	10.00000
MINY	0.04405
XYDATA
1000.0000	0.0440523
999.5000	0.0440669
999.0000	0.0440675
998.5000	0.0440533
998.0000	0.0440514
997.5000	0.0440819
997.0000	0.0440916
996.5000	0.044102
996.0000	0.0441093
995.5000	0.0441251
995.0000	0.0441353
994.5000	0.0441138
994.0000	0.0441124
993.5000	0.0441296
993.0000	0.0441641
992.5000	0.0441782
992.0000	0.0441838
991.5000	0.0441953
991.0000	0.0441983
990.5000	0.0442172
990.0000	0.0442211
989.5000	0.0442334
989.0000	0.0442454
988.5000	0.0442701
988.0000	0.0442608
987.5000	0.0442604
987.0000	0.0442887
986.5000	0.044311
986.0000	0.044332
985.5000	0.0443423
985.0000	0.0443619
984.5000	0.0443622
984.0000	0.0443784
983.5000	0.0443754
983.0000	0.0444045
982.5000	0.0444049
982.0000	0.0444194
981.5000	0.0444321
981.0000	0.0444634
980.5000	0.0444961
980.0000	0.0445121
979.5000	0.0445228
979.0000	0.0445283
978.5000	0.0445348
978.0000	0.0445675
977.5000	0.0445743
977.0000	0.0445815
976.5000	0.0445781
976.0000	0.0445944
975.5000	0.0445927
975.0000	0.0446152
974.5000	0.0446415
974.0000	0.044681
973.5000	0.0446951
973.0000	0.0447247
972.5000	0.0447477
972.0000	0.0447861
971.5000	0.0448167
971.0000	0.0448394
970.5000	0.0448547
970.0000	0.044879
969.5000	0.0449247
969.0000	0.0449563
968.5000	0.0449794
968.0000	0.045016
967.5000	0.0450391
967.0000	0.0450498
966.5000	0.0450586
966.0000	0.0450806
965.5000	0.0450679
965.0000	0.0450466
964.5000	0.0450093
964.0000	0.0450186
963.5000	0.0450141
963.0000	0.0450148
962.5000	0.0450358
962.0000	0.0450412
961.5000	0.0450416
961.0000	0.0450142
960.5000	0.0450177
960.0000	0.0450427
959.5000	0.0450614
959.0000	0.0450612
958.5000	0.045051
958.0000	0.0450303
957.5000	0.0450413
957.0000	0.0450723
956.5000	0.0450758
956.0000	0.045095
955.5000	0.0451575
955.0000	0.0452085
954.5000	0.0452646
954.0000	0.0453178
953.5000	0.045379
953.0000	0.0454335
952.5000	0.0454679
952.0000	0.0455423
951.5000	0.0456008
951.0000	0.0456802
950.5000	0.0457739
950.0000	0.0458549
949.5000	0.0459366
949.0000	0.0460534
948.5000	0.0461524
948.0000	0.0462707
947.5000	0.0463759
947.0000	0.0464965
946.5000	0.0466407
946.0000	0.0467737
945.5000	0.0468945
945.0000	0.0470521
944.5000	0.0471907
944.0000	0.0473009
943.5000	0.0474114
943.0000	0.0475269
942.5000	0.047608
942.0000	0.0477217
941.5000	0.0478144
941.0000	0.0478944
940.5000	0.0479793
940.0000	0.0480888
939.5000	0.0481453
939.0000	0.0482208
938.5000	0.0482947
938.0000	0.0483597
937.5000	0.0484162
937.0000	0.0484948
936.5000	0.0485796
936.0000	0.0486397
935.5000	0.0486903
935.0000	0.0487635
934.5000	0.0488182
934.0000	0.0488946
933.5000	0.0489336
933.0000	0.049002
932.5000	0.0490679
932.0000	0.0491171
931.5000	0.0491629
931.0000	0.0492166
930.5000	0.0492365
930.0000	0.0492712
929.5000	0.0493249
929.0000	0.0493736
928.5000	0.0494019
928.0000	0.0494484
927.5000	0.0495021
927.0000	0.0495804
926.5000	0.0496546
926.0000	0.0497279
925.5000	0.0497667
925.0000	0.0498367
924.5000	0.0498939
924.0000	0.0499441
923.5000	0.049962
923.0000	0.0499974
922.5000	0.0500463
922.0000	0.0501359
921.5000	0.050172
921.0000	0.0502094
920.5000	0.0502844
920.0000	0.0503371
919.5000	0.0503912
919.0000	0.0504374
918.5000	0.050485
918.0000	0.0505311
917.5000	0.0506058
917.0000	0.0506853
916.5000	0.0507258
916.0000	0.0507615
915.5000	0.0508125
915.0000	0.0508825
914.5000	0.0509246
914.0000	0.0510002
913.5000	0.0510382
913.0000	0.0511053
912.5000	0.0511907
912.0000	0.0512635
911.5000	0.0512822
911.0000	0.0512847
910.5000	0.0513457
910.0000	0.0513825
909.5000	0.0514196
909.0000	0.051475
908.5000	0.0515416
908.0000	0.0516037
907.5000	0.0516999
907.0000	0.0517927
906.5000	0.0518143
906.0000	0.051851
905.5000	0.0519111
905.0000	0.0519856
904.5000	0.0520584
904.0000	0.0521024
903.5000	0.0521796
903.0000	0.0522624
902.5000	0.0522994
902.0000	0.0523747
901.5000	0.0524275
901.0000	0.0524891
900.5000	0.0525412
900.0000	0.0526482
899.5000	0.0527351
899.0000	0.0528076
898.5000	0.0528512
898.0000	0.0529129
897.5000	0.0530005
897.0000	0.053025
896.5000	0.0530852
896.0000	0.0531229
895.5000	0.0532008
895.0000	0.0533163
894.5000	0.0533338
894.0000	0.053436
893.5000	0.053524
893.0000	0.0535904
892.5000	0.0536258
892.0000	0.0536904
891.5000	0.053722
891.0000	0.0537722
890.5000	0.0538182
890.0000	0.0538645
889.5000	0.0539582
889.0000	0.054006
888.5000	0.0540024
888.0000	0.0540593
887.5000	0.0541401
887.0000	0.054169
886.5000	0.0542298
886.0000	0.0542488
885.5000	0.0543339
885.0000	0.0543371
884.5000	0.054427
884.0000	0.0545053
883.5000	0.0545238
883.0000	0.0545765
882.5000	0.0546461
882.0000	0.0547333
881.5000	0.0547175
881.0000	0.0548307
880.5000	0.0548644
880.0000	0.0549249
879.5000	0.0550314
879.0000	0.0550782
878.5000	0.0551278
878.0000	0.0551529
877.5000	0.0552194
877.0000	0.0552581
876.5000	0.0552787
876.0000	0.0553354
875.5000	0.0553657
875.0000	0.055427
874.5000	0.0554972
874.0000	0.0556277
873.5000	0.0556461
873.0000	0.0557282
872.5000	0.055787
872.0000	0.0558814
871.5000	0.0558935
871.0000	0.0559541
870.5000	0.0560139
870.0000	0.0560696
869.5000	0.0560903
869.0000	0.0561977
868.5000	0.056218
868.0000	0.0562973
867.5000	0.0563277
867.0000	0.0563668
866.5000	0.056438
866.0000	0.0564853
865.5000	0.0565918
865.0000	0.0566099
864.5000	0.0566372
864.0000	0.0567172
863.5000	0.056712
863.0000	0.0568656
862.5000	0.0569714
862.0000	0.0571027
861.5000	0.057199
861.0000	0.0572903
860.5000	0.057368
860.0000	0.0575209
859.5000	0.0576482
859.0000	0.05777
858.5000	0.0578955
858.0000	0.0579048
857.5000	0.0580631
857.0000	0.0581681
856.5000	0.0583125
856.0000	0.0583594
855.5000	0.0585276
855.0000	0.0586424
854.5000	0.0587594
854.0000	0.0589198
853.5000	0.0590106
853.0000	0.0590918
852.5000	0.0591606
852.0000	0.0591399
851.5000	0.0592625
851.0000	0.0593623
850.5000	0.0594018
850.0000	0.0529364
849.5000	0.0530354
849.0000	0.0531533
848.5000	0.0532795
848.0000	0.0533474
847.5000	0.0534753
847.0000	0.053625
846.5000	0.0537491
846.0000	0.0537598
845.5000	0.0538443
845.0000	0.0539034
844.5000	0.0539363
844.0000	0.0540212
843.5000	0.0541189
843.0000	0.0542609
842.5000	0.0543512
842.0000	0.0544434
841.5000	0.0545486
841.0000	0.0546872
840.5000	0.05479
840.0000	0.0548783
839.5000	0.0549357
839.0000	0.0551218
838.5000	0.0551623
838.0000	0.0552662
837.5000	0.0553936
837.0000	0.0554816
836.5000	0.0556061
836.0000	0.0556991
835.5000	0.0557151
835.0000	0.0557832
834.5000	0.0559056
834.0000	0.0559918
833.5000	0.0560639
833.0000	0.0561144
832.5000	0.0561635
832.0000	0.0562312
831.5000	0.0562861
831.0000	0.0563413
830.5000	0.0564606
830.0000	0.0565685
829.5000	0.0566604
829.0000	0.0567286
828.5000	0.0569233
828.0000	0.0570844
827.5000	0.0572046
827.0000	0.0572821
826.5000	0.0573002
826.0000	0.0573374
825.5000	0.0574541
825.0000	0.0575116
824.5000	0.057606
824.0000	0.0577468
823.5000	0.0578501
823.0000	0.0578697
822.5000	0.058049
822.0000	0.0581982
821.5000	0.0582629
821.0000	0.0583166
820.5000	0.0584809
820.0000	0.0586279
819.5000	0.0587566
819.0000	0.0588849
818.5000	0.0589548
818.0000	0.0589925
817.5000	0.0590599
817.0000	0.059199
816.5000	0.059269
816.0000	0.0594347
815.5000	0.0594953
815.0000	0.0595806
814.5000	0.0596983
814.0000	0.0597863
813.5000	0.059913
813.0000	0.0600396
812.5000	0.0600645
812.0000	0.060139
811.5000	0.0602478
811.0000	0.060378
810.5000	0.0605106
810.0000	0.060688
809.5000	0.0607953
809.0000	0.0609113
808.5000	0.0609946
808.0000	0.0610597
807.5000	0.0611652
807.0000	0.0613083
806.5000	0.0613689
806.0000	0.06141
805.5000	0.0615341
805.0000	0.0616735
804.5000	0.0617655
804.0000	0.0618954
803.5000	0.0620562
803.0000	0.0621184
802.5000	0.0622368
802.0000	0.0623822
801.5000	0.0625709
801.0000	0.0626698
800.5000	0.0628013
800.0000	0.0628957
799.5000	0.0630329
799.0000	0.063215
798.5000	0.063317
798.0000	0.0634583
797.5000	0.0635858
797.0000	0.063698
796.5000	0.0638476
796.0000	0.0639624
795.5000	0.0640974
795.0000	0.0641869
794.5000	0.0643447
794.0000	0.0644126
793.5000	0.0645518
793.0000	0.0647083
792.5000	0.0647945
792.0000	0.0649355
791.5000	0.065084
791.0000	0.0652121
790.5000	0.065355
790.0000	0.0655625
789.5000	0.0657018
789.0000	0.0658206
788.5000	0.0659329
788.0000	0.0660353
787.5000	0.0661638
787.0000	0.0663056
786.5000	0.0664449
786.0000	0.0665866
785.5000	0.0667399
785.0000	0.0669327
784.5000	0.0670671
784.0000	0.0672252
783.5000	0.067424
783.0000	0.067539
782.5000	0.0676684
782.0000	0.0678774
781.5000	0.0680708
781.0000	0.0682584
780.5000	0.0684169
780.0000	0.0685986
779.5000	0.0688023
779.0000	0.0689747
778.5000	0.0691343
778.0000	0.069336
777.5000	0.0694736
777.0000	0.0696551
776.5000	0.0698401
776.0000	0.0700055
775.5000	0.0701452
775.0000	0.0703532
774.5000	0.0705498
774.0000	0.0706872
773.5000	0.0708744
773.0000	0.071009
772.5000	0.071201
772.0000	0.0713548
771.5000	0.0715366
771.0000	0.0716928
770.5000	0.0718792
770.0000	0.0720543
769.5000	0.0721678
769.0000	0.0723026
768.5000	0.0725147
768.0000	0.0726587
767.5000	0.0727937
767.0000	0.0729771
766.5000	0.073184
766.0000	0.0733433
765.5000	0.0734757
765.0000	0.0736589
764.5000	0.0738656
764.0000	0.0740448
763.5000	0.0742083
763.0000	0.0743854
762.5000	0.0746002
762.0000	0.0747669
761.5000	0.0749421
761.0000	0.0751095
760.5000	0.075324
760.0000	0.0755228
759.5000	0.0757393
759.0000	0.0758822
758.5000	0.0760475
758.0000	0.0762455
757.5000	0.0764002
757.0000	0.0766095
756.5000	0.0767883
756.0000	0.0770238
755.5000	0.0772422
755.0000	0.0774032
754.5000	0.0776023
754.0000	0.0777931
753.5000	0.0780243
753.0000	0.0782152
752.5000	0.078438
752.0000	0.0786798
751.5000	0.0788852
751.0000	0.0791654
750.5000	0.0793479
750.0000	0.0796003
749.5000	0.0798118
749.0000	0.0800338
748.5000	0.0802095
748.0000	0.0803913
747.5000	0.0805863
747.0000	0.0808147
746.5000	0.0810085
746.0000	0.0812294
745.5000	0.0814552
745.0000	0.0816853
744.5000	0.0819202
744.0000	0.0821543
743.5000	0.0823698
743.0000	0.0826304
742.5000	0.0828408
742.0000	0.0830768
741.5000	0.0833349
741.0000	0.0835923
740.5000	0.083852
740.0000	0.0838753
739.5000	0.0841259
739.0000	0.0843699
738.5000	0.0846064
738.0000	0.0848596
737.5000	0.0851495
737.0000	0.0854251
736.5000	0.0857311
736.0000	0.0859537
735.5000	0.0862151
735.0000	0.0864856
734.5000	0.0867297
734.0000	0.0870448
733.5000	0.0873274
733.0000	0.0876274
732.5000	0.0879144
732.0000	0.0882122
731.5000	0.0885153
731.0000	0.0887772
730.5000	0.0890585
730.0000	0.0893425
729.5000	0.0896268
729.0000	0.0899043
728.5000	0.0902238
728.0000	0.0905227
727.5000	0.0908563
727.0000	0.0911718
726.5000	0.0915078
726.0000	0.0918806
725.5000	0.0922441
725.0000	0.0926159
724.5000	0.0929085
724.0000	0.093235
723.5000	0.0935937
723.0000	0.0939294
722.5000	0.0942651
722.0000	0.0946067
721.5000	0.0949523
721.0000	0.095289
720.5000	0.0956547
720.0000	0.096023
719.5000	0.0964307
719.0000	0.0967868
718.5000	0.0971341
718.0000	0.0974686
717.5000	0.0977815
717.0000	0.0980738
716.5000	0.0984043
716.0000	0.0987615
715.5000	0.0991026
715.0000	0.0994586
714.5000	0.0998419
714.0000	0.100239
713.5000	0.100618
713.0000	0.100991
712.5000	0.101379
712.0000	0.101752
711.5000	0.102132
711.0000	0.102532
710.5000	0.1029
710.0000	0.103281
709.5000	0.103666
709.0000	0.104068
708.5000	0.104488
708.0000	0.104931
707.5000	0.105375
707.0000	0.105781
706.5000	0.106189
706.0000	0.106631
705.5000	0.107034
705.0000	0.10747
704.5000	0.107893
704.0000	0.108359
703.5000	0.10876
703.0000	0.109217
702.5000	0.109661
702.0000	0.110133
701.5000	0.110592
701.0000	0.111123
700.5000	0.111598
700.0000	0.112102
699.5000	0.112584
699.0000	0.113115
698.5000	0.113633
698.0000	0.114121
697.5000	0.114623
697.0000	0.115138
696.5000	0.115652
696.0000	0.116196
695.5000	0.116727
695.0000	0.117235
694.5000	0.117785
694.0000	0.118307
693.5000	0.11882
693.0000	0.119316
692.5000	0.119838
692.0000	0.120342
691.5000	0.120839
691.0000	0.121353
690.5000	0.121915
690.0000	0.122401
689.5000	0.122966
689.0000	0.123503
688.5000	0.124098
688.0000	0.124632
687.5000	0.125231
687.0000	0.12581
686.5000	0.126452
686.0000	0.127067
685.5000	0.127749
685.0000	0.128479
684.5000	0.12921
684.0000	0.129923
683.5000	0.130641
683.0000	0.131387
682.5000	0.132114
682.0000	0.132885
681.5000	0.133653
681.0000	0.134444
680.5000	0.135245
680.0000	0.136024
679.5000	0.136834
679.0000	0.137627
678.5000	0.138449
678.0000	0.139221
677.5000	0.140001
677.0000	0.140825
676.5000	0.141631
676.0000	0.142415
675.5000	0.143158
675.0000	0.14394
674.5000	0.144711
674.0000	0.145551
673.5000	0.146303
673.0000	0.147126
672.5000	0.147909
672.0000	0.148754
671.5000	0.149617
671.0000	0.150484
670.5000	0.151381
670.0000	0.152294
669.5000	0.153202
669.0000	0.154092
668.5000	0.155026
668.0000	0.155967
667.5000	0.15697
667.0000	0.157975
666.5000	0.158952
666.0000	0.159938
665.5000	0.160961
665.0000	0.161976
664.5000	0.162966
664.0000	0.164038
663.5000	0.165085
663.0000	0.166148
662.5000	0.167193
662.0000	0.168281
661.5000	0.169373
661.0000	0.170423
660.5000	0.171542
660.0000	0.17266
659.5000	0.173818
659.0000	0.175018
658.5000	0.176185
658.0000	0.177332
657.5000	0.178559
657.0000	0.179758
656.5000	0.180973
656.0000	0.182198
655.5000	0.183479
655.0000	0.184742
654.5000	0.186
654.0000	0.187298
653.5000	0.188644
653.0000	0.189976
652.5000	0.191327
652.0000	0.192711
651.5000	0.19408
651.0000	0.195418
650.5000	0.196864
650.0000	0.198289
649.5000	0.199724
649.0000	0.201166
648.5000	0.202677
648.0000	0.204142
647.5000	0.205613
647.0000	0.207141
646.5000	0.208709
646.0000	0.210271
645.5000	0.211871
645.0000	0.213477
644.5000	0.215098
644.0000	0.216736
643.5000	0.218379
643.0000	0.220037
642.5000	0.22174
642.0000	0.223499
641.5000	0.225248
641.0000	0.227047
640.5000	0.228859
640.0000	0.230699
639.5000	0.232496
639.0000	0.234379
638.5000	0.236255
638.0000	0.23817
637.5000	0.240089
637.0000	0.242031
636.5000	0.244033
636.0000	0.246044
635.5000	0.248082
635.0000	0.250195
634.5000	0.252292
634.0000	0.254433
633.5000	0.256603
633.0000	0.258804
632.5000	0.261033
632.0000	0.263284
631.5000	0.265584
631.0000	0.267932
630.5000	0.270256
630.0000	0.272659
629.5000	0.275089
629.0000	0.277562
628.5000	0.280046
628.0000	0.282567
627.5000	0.285136
627.0000	0.287723
626.5000	0.290345
626.0000	0.293007
625.5000	0.295713
625.0000	0.298438
624.5000	0.301246
624.0000	0.304091
623.5000	0.306954
623.0000	0.309862
622.5000	0.312855
622.0000	0.315867
621.5000	0.318915
621.0000	0.322059
620.5000	0.325229
620.0000	0.328663
619.5000	0.331908
619.0000	0.335177
618.5000	0.338501
618.0000	0.341889
617.5000	0.345352
617.0000	0.348845
616.5000	0.35235
616.0000	0.355954
615.5000	0.359619
615.0000	0.363346
614.5000	0.367137
614.0000	0.370987
613.5000	0.374926
613.0000	0.378863
612.5000	0.382901
612.0000	0.386997
611.5000	0.39115
611.0000	0.395384
610.5000	0.399702
610.0000	0.404126
609.5000	0.408549
609.0000	0.41305
608.5000	0.417615
608.0000	0.422262
607.5000	0.426984
607.0000	0.431798
606.5000	0.436691
606.0000	0.441624
605.5000	0.446674
605.0000	0.451788
604.5000	0.456988
604.0000	0.46224
603.5000	0.467612
603.0000	0.473078
602.5000	0.478605
602.0000	0.484248
601.5000	0.489965
601.0000	0.495797
600.5000	0.501716
600.0000	0.507702
599.5000	0.513818
599.0000	0.519987
598.5000	0.526281
598.0000	0.532692
597.5000	0.539179
597.0000	0.545781
596.5000	0.552486
596.0000	0.55929
595.5000	0.566267
595.0000	0.57332
594.5000	0.58051
594.0000	0.587787
593.5000	0.595213
593.0000	0.602762
592.5000	0.610433
592.0000	0.618232
591.5000	0.626125
591.0000	0.634251
590.5000	0.642464
590.0000	0.650841
589.5000	0.659337
589.0000	0.66799
588.5000	0.676776
588.0000	0.685727
587.5000	0.694798
587.0000	0.704073
586.5000	0.713512
586.0000	0.723055
585.5000	0.732846
585.0000	0.742757
584.5000	0.752874
584.0000	0.763184
583.5000	0.773613
583.0000	0.784292
582.5000	0.795135
582.0000	0.806162
581.5000	0.81737
581.0000	0.828832
580.5000	0.840449
580.0000	0.852208
579.5000	0.864148
579.0000	0.876262
578.5000	0.888522
578.0000	0.900936
577.5000	0.913556
577.0000	0.926341
576.5000	0.939279
576.0000	0.952374
575.5000	0.965713
575.0000	0.979193
574.5000	0.992913
574.0000	1.00679
573.5000	1.0209
573.0000	1.03518
572.5000	1.0496
572.0000	1.06423
571.5000	1.07905
571.0000	1.094
570.5000	1.1092
570.0000	1.12459
569.5000	1.14012
569.0000	1.15585
568.5000	1.17168
568.0000	1.18761
567.5000	1.20368
567.0000	1.21983
566.5000	1.2361
566.0000	1.25254
565.5000	1.26907
565.0000	1.28563
564.5000	1.30227
564.0000	1.31904
563.5000	1.33579
563.0000	1.35264
562.5000	1.36946
562.0000	1.38627
561.5000	1.40313
561.0000	1.4199
560.5000	1.43675
560.0000	1.45343
559.5000	1.47013
559.0000	1.48669
558.5000	1.50313
558.0000	1.51955
557.5000	1.53568
557.0000	1.55164
556.5000	1.56746
556.0000	1.58303
555.5000	1.59834
555.0000	1.61364
554.5000	1.62857
554.0000	1.64336
553.5000	1.65774
553.0000	1.67181
552.5000	1.68554
552.0000	1.69884
551.5000	1.71178
551.0000	1.72438
550.5000	1.73671
550.0000	1.7485
549.5000	1.75991
549.0000	1.77084
548.5000	1.78127
548.0000	1.7913
547.5000	1.80088
547.0000	1.81009
546.5000	1.81881
546.0000	1.82708
545.5000	1.83476
545.0000	1.84215
544.5000	1.84899
544.0000	1.85545
543.5000	1.86143
543.0000	1.867
542.5000	1.87226
542.0000	1.877
541.5000	1.8814
541.0000	1.88531
540.5000	1.88899
540.0000	1.89235
539.5000	1.89536
539.0000	1.89786
538.5000	1.89993
538.0000	1.9016
537.5000	1.903
537.0000	1.9041
536.5000	1.90489
536.0000	1.90541
535.5000	1.90555
535.0000	1.90529
534.5000	1.90465
534.0000	1.9036
533.5000	1.90225
533.0000	1.90065
532.5000	1.89873
532.0000	1.89657
531.5000	1.89399
531.0000	1.89098
530.5000	1.88766
530.0000	1.88403
529.5000	1.88001
529.0000	1.87564
528.5000	1.87076
528.0000	1.86571
527.5000	1.86021
527.0000	1.85428
526.5000	1.848
526.0000	1.84134
525.5000	1.83428
525.0000	1.82683
524.5000	1.81875
524.0000	1.81042
523.5000	1.8017
523.0000	1.79244
522.5000	1.78276
522.0000	1.77272
521.5000	1.76238
521.0000	1.75168
520.5000	1.74052
520.0000	1.7292
519.5000	1.71741
519.0000	1.70533
518.5000	1.69309
518.0000	1.68057
517.5000	1.66786
517.0000	1.65486
516.5000	1.64169
516.0000	1.62828
515.5000	1.61478
515.0000	1.60112
514.5000	1.58728
514.0000	1.57332
513.5000	1.55945
513.0000	1.54544
512.5000	1.53143
512.0000	1.51727
511.5000	1.50314
511.0000	1.48907
510.5000	1.47499
510.0000	1.46112
509.5000	1.44703
509.0000	1.43303
508.5000	1.41907
508.0000	1.40525
507.5000	1.39162
507.0000	1.37815
506.5000	1.36476
506.0000	1.35158
505.5000	1.33868
505.0000	1.32597
504.5000	1.31347
504.0000	1.30117
503.5000	1.28908
503.0000	1.27713
502.5000	1.26541
502.0000	1.25395
501.5000	1.24274
501.0000	1.23172
500.5000	1.22104
500.0000	1.2106
499.5000	1.2004
499.0000	1.19048
498.5000	1.1808
498.0000	1.17119
497.5000	1.16199
497.0000	1.15302
496.5000	1.14436
496.0000	1.13584
495.5000	1.12772
495.0000	1.1198
494.5000	1.11205
494.0000	1.1046
493.5000	1.09742
493.0000	1.0905
492.5000	1.0838
492.0000	1.07733
491.5000	1.07101
491.0000	1.06495
490.5000	1.05917
490.0000	1.05357
489.5000	1.04815
489.0000	1.04295
488.5000	1.03787
488.0000	1.03298
487.5000	1.02838
487.0000	1.02392
486.5000	1.0196
486.0000	1.01546
485.5000	1.01151
485.0000	1.00775
484.5000	1.0041
484.0000	1.00067
483.5000	0.997302
483.0000	0.994174
482.5000	0.991173
482.0000	0.988409
481.5000	0.985686
481.0000	0.983096
480.5000	0.980626
480.0000	0.978282
479.5000	0.976074
479.0000	0.974017
478.5000	0.972049
478.0000	0.970166
477.5000	0.968389
477.0000	0.966692
476.5000	0.965066
476.0000	0.963573
475.5000	0.962219
475.0000	0.960846
474.5000	0.959576
474.0000	0.958413
473.5000	0.957281
473.0000	0.956244
472.5000	0.955297
472.0000	0.95442
471.5000	0.953539
471.0000	0.952744
470.5000	0.952079
470.0000	0.951441
469.5000	0.950857
469.0000	0.950312
468.5000	0.949856
468.0000	0.949404
467.5000	0.949073
467.0000	0.948686
466.5000	0.94838
466.0000	0.948141
465.5000	0.947913
465.0000	0.947753
464.5000	0.947592
464.0000	0.947495
463.5000	0.947418
463.0000	0.947324
462.5000	0.947317
462.0000	0.947368
461.5000	0.947373
461.0000	0.947423
460.5000	0.947561
460.0000	0.94769
459.5000	0.94781
459.0000	0.948079
458.5000	0.948244
458.0000	0.948545
457.5000	0.948817
457.0000	0.949126
456.5000	0.949463
456.0000	0.949826
455.5000	0.950196
455.0000	0.950621
454.5000	0.950998
454.0000	0.951435
453.5000	0.951841
453.0000	0.952253
452.5000	0.952751
452.0000	0.953237
451.5000	0.95373
451.0000	0.954263
450.5000	0.954763
450.0000	0.954004
449.5000	0.954586
449.0000	0.955187
448.5000	0.955704
448.0000	0.956359
447.5000	0.956971
447.0000	0.957596
446.5000	0.958202
446.0000	0.95883
445.5000	0.959472
445.0000	0.960167
444.5000	0.960806
444.0000	0.961536
443.5000	0.962221
443.0000	0.962906
442.5000	0.963561
442.0000	0.964338
441.5000	0.965069
441.0000	0.965868
440.5000	0.966593
440.0000	0.96735
439.5000	0.968118
439.0000	0.968855
438.5000	0.969625
438.0000	0.970361
437.5000	0.971163
437.0000	0.971962
436.5000	0.972744
436.0000	0.973602
435.5000	0.974421
435.0000	0.975212
434.5000	0.976093
434.0000	0.976954
433.5000	0.977696
433.0000	0.978512
432.5000	0.97931
432.0000	0.980055
431.5000	0.980793
431.0000	0.981526
430.5000	0.982418
430.0000	0.983188
429.5000	0.983971
429.0000	0.984727
428.5000	0.985535
428.0000	0.986297
427.5000	0.987184
427.0000	0.988025
426.5000	0.988835
426.0000	0.989645
425.5000	0.990468
425.0000	0.991296
424.5000	0.99214
424.0000	0.992957
423.5000	0.993833
423.0000	0.994695
422.5000	0.995546
422.0000	0.996415
421.5000	0.997313
421.0000	0.998149
420.5000	0.999035
420.0000	0.99987
419.5000	1.00073
419.0000	1.00164
418.5000	1.00249
418.0000	1.00335
417.5000	1.00433
417.0000	1.00523
416.5000	1.00619
416.0000	1.00718
415.5000	1.00811
415.0000	1.00909
414.5000	1.01
414.0000	1.01098
413.5000	1.01195
413.0000	1.01291
412.5000	1.01386
412.0000	1.01473
411.5000	1.01569
411.0000	1.0166
410.5000	1.01758
410.0000	1.01834
409.5000	1.01914
409.0000	1.02013
408.5000	1.02104
408.0000	1.02203
407.5000	1.02303
407.0000	1.02405
406.5000	1.02489
406.0000	1.02571
405.5000	1.02662
405.0000	1.02755
404.5000	1.02844
404.0000	1.0294
403.5000	1.03037
403.0000	1.03118
402.5000	1.03212
402.0000	1.03298
401.5000	1.03386
401.0000	1.03478
400.5000	1.0357
400.0000	1.03659
399.5000	1.0375
399.0000	1.03842
398.5000	1.03944
398.0000	1.04042
397.5000	1.0413
397.0000	1.04225
396.5000	1.04304
396.0000	1.04393
395.5000	1.04479
395.0000	1.04574
394.5000	1.04667
394.0000	1.04747
393.5000	1.04836
393.0000	1.04914
392.5000	1.05007
392.0000	1.05088
391.5000	1.05172
391.0000	1.05241
390.5000	1.05329
390.0000	1.0542
389.5000	1.05507
389.0000	1.05589
388.5000	1.0567
388.0000	1.05743
387.5000	1.05813
387.0000	1.05895
386.5000	1.05968
386.0000	1.06049
385.5000	1.0612
385.0000	1.06177
384.5000	1.0625
384.0000	1.06315
383.5000	1.06384
383.0000	1.06452
382.5000	1.06506
382.0000	1.06558
381.5000	1.06605
381.0000	1.06665
380.5000	1.06721
380.0000	1.06769
379.5000	1.06811
379.0000	1.06848
378.5000	1.0688
378.0000	1.06922
377.5000	1.06957
377.0000	1.06985
376.5000	1.07008
376.0000	1.07019
375.5000	1.07029
375.0000	1.07043
374.5000	1.07053
374.0000	1.07072
373.5000	1.07073
373.0000	1.07089
372.5000	1.07086
372.0000	1.0709
371.5000	1.07105
371.0000	1.07095
370.5000	1.07105
370.0000	1.06851
369.5000	1.06881
369.0000	1.06905
368.5000	1.06932
368.0000	1.06928
367.5000	1.06938
367.0000	1.06915
366.5000	1.06923
366.0000	1.06922
365.5000	1.06919
365.0000	1.06916
364.5000	1.06905
364.0000	1.06909
363.5000	1.06877
363.0000	1.06839
362.5000	1.06831
362.0000	1.06829
361.5000	1.06823
361.0000	1.06798
360.5000	1.06773
360.0000	1.06769
359.5000	1.06746
359.0000	1.06722
358.5000	1.06747
358.0000	1.06749
357.5000	1.06749
357.0000	1.06754
356.5000	1.0676
356.0000	1.06765
355.5000	1.06788
355.0000	1.06817
354.5000	1.06836
354.0000	1.06873
353.5000	1.06902
353.0000	1.06931
352.5000	1.06957
352.0000	1.06984
351.5000	1.07032
351.0000	1.07092
350.5000	1.07141
350.0000	1.07207
349.5000	1.07266
349.0000	1.0733
348.5000	1.07412
348.0000	1.07511
347.5000	1.0761
347.0000	1.07714
346.5000	1.07811
346.0000	1.0792
345.5000	1.08031
345.0000	1.08173
344.5000	1.08315
344.0000	1.0844
343.5000	1.08594
343.0000	1.08741
342.5000	1.08888
342.0000	1.09037
341.5000	1.09194
341.0000	1.09351
340.5000	1.0952
340.0000	0.641873
339.5000	0.642405
339.0000	0.642948
338.5000	0.643521
338.0000	0.644101
337.5000	0.644691
337.0000	0.645287
336.5000	0.645835
336.0000	0.646383
335.5000	0.646989
335.0000	0.647566
334.5000	0.648178
334.0000	0.648748
333.5000	0.649351
333.0000	0.649946
332.5000	0.650517
332.0000	0.651105
331.5000	0.651695
331.0000	0.652298
330.5000	0.652889
330.0000	0.653457
329.5000	0.654018
329.0000	0.654534
328.5000	0.655068
328.0000	0.655589
327.5000	0.656133
327.0000	0.656667
326.5000	0.657188
326.0000	0.657732
325.5000	0.658211
325.0000	0.6587
324.5000	0.659145
324.0000	0.65955
323.5000	0.660002
323.0000	0.660444
322.5000	0.660849
322.0000	0.661264
321.5000	0.661668
321.0000	0.662086
320.5000	0.662537
320.0000	0.662989
319.5000	0.663451
319.0000	0.663893
318.5000	0.664291
318.0000	0.664701
317.5000	0.665153
317.0000	0.665587
316.5000	0.666015
316.0000	0.666422
315.5000	0.666846
315.0000	0.667224
314.5000	0.66761
314.0000	0.66802
313.5000	0.66845
313.0000	0.668912
312.5000	0.66934
312.0000	0.669772
311.5000	0.670224
311.0000	0.670664
310.5000	0.671109
310.0000	0.671547
309.5000	0.67201
309.0000	0.672448
308.5000	0.672918
308.0000	0.67336
307.5000	0.673807
307.0000	0.674281
306.5000	0.674778
306.0000	0.67521
305.5000	0.675623
305.0000	0.675985
304.5000	0.676314
304.0000	0.676567
303.5000	0.676685
303.0000	0.676753
302.5000	0.676706
302.0000	0.676573
301.5000	0.676286
301.0000	0.675846
300.5000	0.675339
300.0000	0.674754
299.5000	0.67412
299.0000	0.673481
298.5000	0.672907
298.0000	0.672437
297.5000	0.672051
297.0000	0.671793
296.5000	0.671645
296.0000	0.671721
295.5000	0.671847
295.0000	0.672104
294.5000	0.672413
294.0000	0.672834
293.5000	0.67339
293.0000	0.674126
292.5000	0.674938
292.0000	0.675958
291.5000	0.677114
291.0000	0.678374
290.5000	0.679731
290.0000	0.681139
289.5000	0.682395
289.0000	0.683409
288.5000	0.68438
288.0000	0.685233
287.5000	0.685614
287.0000	0.685469
286.5000	0.685121
286.0000	0.684689
285.5000	0.684142
285.0000	0.683796
284.5000	0.684016
284.0000	0.685072
283.5000	0.686881
283.0000	0.689641
282.5000	0.692903
282.0000	0.696307
281.5000	0.699707
281.0000	0.7026
280.5000	0.705766
280.0000	0.708588
279.5000	0.711153
279.0000	0.713311
278.5000	0.716159
278.0000	0.719053
277.5000	0.720751
277.0000	0.718961
276.5000	0.715941
276.0000	0.710674
275.5000	0.701553
275.0000	0.690058
274.5000	0.679593
274.0000	0.665033
273.5000	0.65042
273.0000	0.634288
272.5000	0.622658
272.0000	0.613959
271.5000	0.605598
271.0000	0.6026
270.5000	0.601878
270.0000	0.60297
269.5000	0.605041
269.0000	0.601496
268.5000	0.599704
268.0000	0.599568
267.5000	0.601426
267.0000	0.601291
266.5000	0.600788
266.0000	0.599734
265.5000	0.598133
265.0000	0.597231
264.5000	0.597468
264.0000	0.599783
263.5000	0.610168
263.0000	0.60713
262.5000	0.603435
262.0000	0.589544
261.5000	0.587119
261.0000	0.593621
260.5000	0.603535
260.0000	0.603238
259.5000	0.604684
259.0000	0.605135
258.5000	0.601339
258.0000	0.59338
257.5000	0.588692
257.0000	0.590584
256.5000	0.593192
256.0000	0.591028
255.5000	0.586585
255.0000	0.573602
254.5000	0.569864
254.0000	0.56737
253.5000	0.559691
253.0000	0.560581
252.5000	0.561328
252.0000	0.557161
251.5000	0.555478
251.0000	0.553143
250.5000	0.549431
250.0000	0.541938
249.5000	0.538827
249.0000	0.53607
248.5000	0.532139
248.0000	0.534812
247.5000	0.530942
247.0000	0.534799
246.5000	0.534227
246.0000	0.536445
245.5000	0.5408
245.0000	0.535943
244.5000	0.53302
244.0000	0.532871
243.5000	0.530019
243.0000	0.528891
242.5000	0.525703
242.0000	0.529595
241.5000	0.529712
241.0000	0.528128
240.5000	0.532803
240.0000	0.538907
239.5000	0.543574
239.0000	0.547852
238.5000	0.542286
238.0000	0.543144
237.5000	0.545086
237.0000	0.549781
236.5000	0.552256
236.0000	0.560264
235.5000	0.563109
235.0000	0.570456
234.5000	0.570999
234.0000	0.577439
233.5000	0.573521
233.0000	0.580584
232.5000	0.588474
232.0000	0.589384
231.5000	0.593799
231.0000	0.593225
230.5000	0.601564
230.0000	0.610847
229.5000	0.615798
229.0000	0.623726
228.5000	0.632415
228.0000	0.652577
227.5000	0.668618
227.0000	0.678382
226.5000	0.692226
226.0000	0.705608
225.5000	0.715618
225.0000	0.740015
224.5000	0.746593
224.0000	0.759502
223.5000	0.777475
223.0000	0.81237
222.5000	0.863486
222.0000	0.890416
221.5000	0.935285
221.0000	0.980699
220.5000	1.01664
220.0000	1.08878
219.5000	1.13808
219.0000	1.22257
218.5000	1.41338
218.0000	1.62287
217.5000	10
217.0000	10
216.5000	10
216.0000	10
215.5000	10
215.0000	10
214.5000	10
214.0000	10
213.5000	10
213.0000	10
212.5000	10
212.0000	10
211.5000	10
211.0000	10
210.5000	10
210.0000	10
209.5000	10
209.0000	10
208.5000	10
208.0000	10
207.5000	10
207.0000	10
206.5000	10
206.0000	10
205.5000	10
205.0000	10
204.5000	10
204.0000	10
203.5000	10
203.0000	10
202.5000	10
202.0000	10
201.5000	10
201.0000	10
200.5000	10
200.0000	10
##### Extended Information
[Comments]
Sample name	70NM AU
Comment	1011 58NM
User
Division
Company	ICMAB
[Detailed Information]
Creation date	11/30/2023 4:28 PM
Data array type	Linear data array
Horizontal axis	Wavelength [nm]
Vertical axis	Abs
Start	1000 nm
End	200 nm
Data interval	0.5 nm
Data points	1601
[Measurement Information]
Instrument name	V-780
Model name	V-780
Serial No.	D003961802
Accessory	ETCS-761
Accessory S/N	A041061399
Temperature	20972.61 C
Control sensor	Holder
Monitor sensor	Holder
Measurement date	11/30/2023 4:28 PM
Parameter file	C:\Users\uvvisnir5000\Desktop\Joseline Iribarra\211001 Macrociclos 2D\parameters.uvsp
Photometric mode	Abs
Measurement range	1000 - 200 nm
Data interval	0.5 nm
UV/Vis bandwidth	2.0 nm
NIR bandwidth	4.0 nm
UV/Vis response	0.96 sec
NIR response	0.96 sec
Scan mode	Continuous
Scan speed	1000 nm/min
Change source at	340 nm
Change grating at	850 nm
Light source	D2/WI
Filter exchange	Step
Correction	Baseline
No. of cycles	1
