# Supplementary material for: Chiral plasmonic superlattices from template-assisted assembly of achiral nanoparticles
Source: Nat Commun. 2025 Feb 16;16:1687. doi: 10.1038/s41467-025-56999-0 (PMC11830766; doi:10.1038/s41467-025-56999-0)
Supplement: Supplementary file 3 — Source Data [file 41467_2025_56999_MOESM3_ESM.zip › source data/Suppl.Fig/Suppl. Fig.15 3 structure/30 tilted rod-like CD.xlsx]

## Sheet: Sheet1
	CD
351.607	-36.0515
352.39	-16.2585
353.172	-33.9242
353.954	-66.5916
354.737	-19.2211
355.519	-76.2807
356.301	-48.894
357.083	-47.5276
357.865	2.91105
358.647	69.1555
359.429	25.4966
360.211	39.7599
360.993	-17.2129
361.775	27.7288
362.557	-5.66009
363.338	11.7796
364.12	-110.758
364.902	-54.36
365.683	-28.8368
366.464	4.21408
367.246	50.9052
368.027	167.698
368.808	168.572
369.589	192.21
370.371	110.882
371.152	61.118
371.933	11.2429
372.713	3.86118
373.494	-42.4706
374.275	-35.8965
375.056	3.91728
375.837	35.3321
376.617	34.0712
377.398	42.2989
378.178	190.715
378.959	171.761
379.739	138.943
380.519	133.661
381.299	84.5625
382.08	-14.3042
382.86	-17.7645
383.64	-38.3327
384.42	-57.4284
385.2	-43.2862
385.98	-6.81913
386.759	12.1505
387.539	47.7156
388.319	74.8298
389.098	93.3372
389.878	82.2677
390.657	80.3697
391.437	78.9398
392.216	53.2022
392.995	71.5336
393.775	58.4548
394.554	70.7637
395.333	59.8322
396.112	27.7565
396.891	16.7356
397.67	43.8692
398.449	23.3303
399.228	42.9432
400.006	88.5377
400.785	69.0666
401.564	47.4376
402.342	54.1906
403.121	37.1273
403.899	25.0849
404.677	46.2314
405.456	50.8613
406.234	51.7931
407.012	62.8443
407.79	57.3547
408.568	35.8685
409.346	54.6584
410.124	59.0809
410.902	53.6989
411.68	65.0157
412.457	79.8779
413.235	58.82
414.013	70.2457
414.79	78.5489
415.568	81.7331
416.345	89.9661
417.122	94.3948
417.9	82.9357
418.677	65.8903
419.454	57.2658
420.231	31.4784
421.008	19.6169
421.785	24.9954
422.562	37.3811
423.339	48.2003
424.116	64.0208
424.892	82.0783
425.669	86.7068
426.445	95.1816
427.222	87.8114
427.998	87.0761
428.775	82.499
429.551	66.3179
430.327	53.1395
431.104	58.7003
431.88	54.5264
432.656	52.8253
433.432	46.2212
434.208	45.0456
434.983	36.3392
435.759	45.2639
436.535	45.1356
437.311	54.215
438.086	45.918
438.862	53.2471
439.637	40.6206
440.413	32.3295
441.188	34.2751
441.963	42.1095
442.739	41.515
443.514	49.0439
444.289	58.0979
445.064	62.1348
445.839	62.3504
446.614	61.022
447.389	63.8546
448.163	64.6102
448.938	57.0274
449.713	62.0125
450.487	59.3638
451.262	55.856
452.036	48.9174
452.811	51.6919
453.585	53.1857
454.359	54.7591
455.133	50.882
455.907	55.0314
456.682	56.1677
457.456	55.1178
458.229	58.7082
459.003	62.77
459.777	64.4023
460.551	64.3631
461.325	58.555
462.098	60.437
462.872	64.9224
463.645	58.6846
464.419	54.7621
465.192	60.5141
465.965	59.6284
466.738	45.8003
467.512	49.3534
468.285	50.8806
469.058	46.5273
469.831	44.8034
470.603	55.0007
471.376	57.4307
472.149	56.0971
472.922	61.7277
473.694	56.7251
474.467	56.7029
475.239	53.5992
476.012	52.8702
476.784	52.3678
477.556	58.3014
478.329	58.4934
479.101	59.801
479.873	57.4642
480.645	50.3782
481.417	47.4164
482.189	46.9147
482.961	43.2202
483.732	42.8582
484.504	45.9554
485.276	47.8518
486.047	43.3365
486.819	51.2446
487.59	52.3805
488.362	55.0016
489.133	49.9629
489.904	53.6383
490.675	44.9367
491.446	49.0728
492.217	42.8602
492.988	41.2517
493.759	41.9379
494.53	40.611
495.301	41.2326
496.072	45.0469
496.842	46.3443
497.613	45.1498
498.383	49.4581
499.154	50.1829
499.924	50.1778
500.694	52.528
501.465	53.5165
502.235	54.7237
503.005	48.848
503.775	48.9642
504.545	48.1892
505.315	48.0906
506.085	48.9226
506.854	51.4666
507.624	55.5376
508.394	56.1425
509.163	56.106
509.933	52.1687
510.702	54.856
511.472	46.6348
512.241	45.1552
513.01	41.7447
513.779	39.7628
514.548	36.9098
515.318	40.5837
516.087	46.5312
516.855	51.401
517.624	56.2165
518.393	56.5804
519.162	55.9188
519.93	49.957
520.699	45.5259
521.467	45.7402
522.236	47.3743
523.004	48.5382
523.772	47.212
524.541	46.6502
525.309	42.8591
526.077	41.7437
526.845	44.4162
527.613	45.2361
528.381	46.7205
529.149	45.0629
529.916	42.1365
530.684	37.9954
531.452	37.1143
532.219	40.0566
532.987	43.3646
533.754	46.2309
534.522	45.214
535.289	46.7537
536.056	43.4726
536.823	45.607
537.59	45.0958
538.357	49.9889
539.124	50.9964
539.891	53.1658
540.658	51.8347
541.425	49.7507
542.191	46.3049
542.958	43.8162
543.724	44.7071
544.491	48.0902
545.257	50.4226
546.024	50.3532
546.79	51.821
547.556	47.9053
548.322	41.6327
549.088	41.3121
549.854	40.3973
550.62	41.6283
551.386	41.0508
552.152	42.4915
552.918	41.3466
553.683	41.5023
554.449	37.8134
555.214	41.6328
555.98	43.0241
556.745	46.3755
557.51	45.1755
558.276	46.5517
559.041	43.2547
559.806	41.4801
560.571	41.032
561.336	44.9855
562.101	48.1984
562.866	49.0114
563.63	47.814
564.395	42.4095
565.16	38.0089
565.924	32.5688
566.689	30.3362
567.453	33.8923
568.217	38.874
568.982	41.4874
569.746	46.1498
570.51	47.8312
571.274	43.8508
572.038	40.6338
572.802	36.1822
573.566	29.6813
574.33	25.5514
575.093	24.3458
575.857	20.9353
576.621	18.8682
577.384	16.103
578.147	12.9646
578.911	8.38781
579.674	5.3108
580.437	4.28858
581.201	3.81046
581.964	3.63559
582.727	5.35928
583.49	3.03931
584.252	-0.80018
585.015	-8.5155
585.778	-12.2813
586.541	-16.1306
587.303	-16.9221
588.066	-17.3756
588.828	-13.3899
589.591	-13.2713
590.353	-17.2413
591.115	-22.7821
591.877	-28.4833
592.64	-34.2885
593.402	-41.2148
594.164	-43.3345
594.926	-43.4133
595.687	-40.948
596.449	-39.8879
597.211	-37.0423
597.972	-38.3721
598.734	-42.3562
599.495	-47.486
600.257	-49.8963
601.018	-50.8452
601.78	-48.2559
602.541	-43.0268
603.302	-37.4657
604.063	-33.1309
604.824	-33.3678
605.585	-33.4101
606.346	-33.5228
607.106	-34.2439
607.867	-33.8075
608.628	-26.5292
609.388	-21.0162
610.149	-14.1034
610.909	-6.29866
611.67	-0.90865
612.43	0.28075
613.19	5.53201
613.95	11.4975
614.71	16.586
615.47	28.9169
616.23	41.2781
616.99	50.689
617.75	58.2525
618.51	67.6468
619.269	71.0603
620.029	75.1853
620.788	78.5974
621.548	85.1919
622.307	89.0276
623.067	95.2949
623.826	103.26
624.585	112.225
625.344	119.754
626.103	128.586
626.862	133.722
627.621	135.837
628.38	135.383
629.138	133.593
629.897	133.909
630.656	139.401
631.414	148.724
632.173	157.763
632.931	165.99
633.689	169.808
634.448	168.439
635.206	164.468
635.964	163.472
636.722	164.934
637.48	166.06
638.238	173.596
638.995	181.738
639.753	188.918
640.511	194.656
641.268	200.676
642.026	202.4
642.783	203.742
643.541	201.9
644.298	204.306
645.055	207.34
645.812	210.622
646.569	214.924
647.326	223.702
648.083	229.405
648.84	234.864
649.597	239.929
650.354	245.52
651.11	249.857
651.867	250.554
652.624	253.806
653.38	257.514
654.136	258.971
654.893	261.851
655.649	268.665
656.405	274.969
657.161	281.026
657.917	286.81
658.673	289.917
659.429	287.461
660.185	285.785
660.94	284.489
661.696	286.601
662.452	290.463
663.207	298.373
663.962	306.379
664.718	310.53
665.473	310.407
666.228	313.347
666.983	317.911
667.739	320.609
668.494	324.587
669.248	327.384
670.003	329.082
670.758	324.697
671.513	323.597
672.267	325.108
673.022	331.147
673.776	333.258
674.531	343.569
675.285	348.775
676.039	352.308
676.794	350.955
677.548	351.693
678.302	345.177
679.056	342.598
679.81	341.866
680.563	347.601
681.317	352.639
682.071	360.908
682.824	365.565
683.578	372.206
684.331	373.156
685.085	378.497
685.838	378.988
686.591	381.649
687.345	379.81
688.098	378.013
688.851	371.362
689.604	372.707
690.356	373.479
691.109	377.428
691.862	382.37
692.615	387.861
693.367	390.514
694.12	392.566
694.872	390.489
695.624	392.324
696.377	390.598
697.129	389.688
697.881	389.143
698.633	391.849
699.385	388.85
700.137	391.972
700.889	394.779
701.641	399.282
702.392	405.23
703.144	412.766
703.895	416.125
704.647	418.775
705.398	419.431
706.15	415.955
706.901	412.028
707.652	412.563
708.403	411.447
709.154	414.555
709.905	416.994
710.656	423.323
711.407	425.928
712.158	430.707
712.908	430.872
713.659	433.023
714.409	430.98
715.16	430.928
715.91	427.173
716.66	424.276
717.411	421.469
718.161	417.275
718.911	412.666
719.661	412.412
720.411	414.245
721.16	418.267
721.91	427.245
722.66	431.902
723.41	437.362
724.159	437.826
724.909	434.639
725.658	426.867
726.407	422.483
727.156	414.801
727.906	412.284
728.655	408.471
729.404	407.621
730.153	406.775
730.902	405.067
731.65	402.613
732.399	402.938
733.148	403.478
733.896	404.186
734.645	404.933
735.393	405.41
736.141	401.956
736.89	398.161
737.638	391.221
738.386	381.806
739.134	371.285
739.882	367.252
740.63	363.739
741.378	362.364
742.125	363.678
742.873	366.208
743.621	367.548
744.368	366.628
745.116	364.37
745.863	361.02
746.61	353.814
747.357	341.607
748.105	332.192
748.852	324.496
749.599	314.821
750.346	308.431
751.092	304.941
751.839	298.879
752.586	294.604
753.332	294.397
754.079	291.928
754.825	292.602
755.572	292.989
756.318	290.867
757.064	287.955
757.81	282.662
758.556	273.628
759.302	261.352
760.048	250.726
760.794	238.941
761.54	231.287
762.286	227.287
763.031	226.621
763.777	222.635
764.522	219.857
765.268	219.083
766.013	214.596
766.758	209.369
767.503	208.39
768.248	204.318
768.993	196.905
769.738	188.69
770.483	183.672
771.228	175.218
771.973	167.444
772.717	155.87
773.462	145.178
774.206	137.336
774.951	129.291
775.695	125.665
776.439	128.034
777.183	134.257
777.928	135.191
778.672	139.193
779.415	139.779
780.159	133.64
780.903	119.035
781.647	108.034
782.39	93.2017
783.134	85.8434
783.877	80.9134
784.621	81.594
785.364	78.0022
786.107	78.5936
786.851	70.8561
787.594	67.3956
788.337	63.5926
789.08	60.6482
789.822	55.2381
790.565	52.5979
791.308	52.1281
792.051	50.6587
792.793	52.6204
793.536	54.2451
794.278	55.0408
795.02	47.0527
795.763	44.2379
796.505	35.3102
797.247	26.7067
797.989	20.3115
798.731	20.1189
799.473	16.0172
800.214	15.4519
800.956	17.3304
801.698	21.6409
802.439	27.8685
803.181	31.9476
803.922	32.9797
804.663	33.0924
805.405	28.9148
806.146	21.1851
806.887	13.7965
807.628	11.886
808.369	8.46568
809.11	6.63914
809.85	4.76452
810.591	4.26682
811.332	4.47885
812.072	4.54982
812.813	4.00047
813.553	2.80861
814.293	5.48882
815.033	6.78382
815.774	13.8954
816.514	18.8206
817.254	24.974
817.994	30.0047
818.733	31.3547
819.473	27.3314
820.213	24.4599
820.952	18.3075
821.692	12.8375
822.431	2.17029
823.171	-6.16577
823.91	-6.25839
824.649	-8.87285
825.388	-11.0522
826.127	-6.04356
826.866	-2.10751
827.605	-0.47882
828.344	4.13879
829.083	4.17999
829.821	7.54606
830.56	7.34275
831.298	3.38478
832.037	2.69592
832.775	4.67041
833.513	5.36251
834.252	5.13819
834.99	2.51261
835.728	-0.41336
836.466	-10.0589
837.204	-16.053
837.941	-22.2391
838.679	-27.4598
839.417	-31.2234
840.154	-30.0634
840.892	-32.0297
841.629	-25.2101
842.366	-16.101
843.104	-7.25013
843.841	-1.64448
844.578	6.94658
845.315	4.96645
846.052	1.33431
846.789	-5.88147
847.525	-13.7583
848.262	-22.9321
848.999	-29.9286
849.735	-37.1443
850.472	-40.4801
851.208	-42.0051
851.944	-43.6446
852.68	-45.7385
853.416	-42.7542
854.153	-42.7573
854.888	-44.5513
855.624	-48.1491
856.36	-50.2267
857.096	-55.2493
857.832	-61.8009
858.567	-62.9304
859.303	-67.5006
860.038	-73.4883
860.773	-79.4044
861.509	-83.553
862.244	-85.5148
862.979	-88.8657
863.714	-88.3739
864.449	-96.4853
865.184	-98.6389
865.918	-109.169
866.653	-117.61
867.388	-127.293
868.122	-133.212
868.857	-139.53
869.591	-136.093
870.325	-132.013
871.059	-124.046
871.794	-118.086
872.528	-112.779
873.262	-116.826
873.995	-114.813
874.729	-125.358
875.463	-123.345
876.197	-129.702
876.93	-129.286
877.664	-134.722
878.397	-132.668
879.13	-133.119
879.864	-136.505
880.597	-133.431
881.33	-134.11
882.063	-127.022
882.796	-129.575
883.529	-118.322
884.261	-119.748
884.994	-112.915
885.727	-109.591
886.459	-102.638
887.192	-99.7793
887.924	-91.5812
888.656	-85.5379
889.388	-85.278
890.121	-77.7309
890.853	-73.921
891.584	-62.785
892.316	-65.6693
893.048	-54.2633
893.78	-55.5644
894.511	-51.6279
895.243	-63.3748
895.974	-57.1813
896.706	-63.6504
897.437	-61.8146
898.168	-58.4169
898.9	-46.4834
899.631	-39.9366
900.362	-28.236
901.092	-15.0018
901.823	-7.88624
902.554	3.03182
903.285	10.1154
904.015	22.8268
904.746	22.6388
905.476	29.1125
906.206	27.741
906.937	31.4227
907.667	25.8581
908.397	31.8566
909.127	31.2808
909.857	36.8515
910.587	34.1343
911.316	38.4811
912.046	36.1477
912.776	40.8487
913.505	37.0959
914.235	45.2444
914.964	37.1553
915.693	42.6311
916.422	39.0988
917.151	46.4086
917.88	44.602
918.609	58.4311
919.338	58.3647
920.067	71.5364
920.796	74.6999
921.524	86.42
922.253	85.6513
922.981	96.5318
923.71	93.4189
924.438	99.911
925.166	89.4824
925.894	94.2952
926.622	83.765
927.35	82.3588
928.078	70.6251
928.806	72.7432
929.534	65.8413
930.261	70.0388
930.989	68.8359
931.716	79.6763
932.444	82.0689
933.171	90.6916
933.898	90.9798
934.625	93.7523
935.352	89.7383
936.079	91.3506
936.806	88.3672
937.533	86.4418
938.26	88.2121
938.986	86.1302
939.713	92.5405
940.439	93.5294
941.166	108.287
941.892	109.05
942.618	119.676
943.344	115.955
944.07	124.661
944.796	116.992
945.522	119.154
946.248	113.789
946.974	115.528
947.699	107.722
948.425	105.498
949.15	104.97
949.876	101.257
950.601	103.382
951.326	104.768
952.051	112.667
952.776	116.113
953.501	128.255
954.226	128.412
954.951	139.173
955.676	138.892
956.4	141.441
957.125	139.093
957.849	140.93
958.574	137.02
959.298	133.118
960.022	132.841
960.747	128.416
961.471	129.573
962.195	126.89
962.918	125.888
963.642	118.854
964.366	116.912
965.09	111.464
965.813	108.047
966.537	116.041
967.26	118.919
967.983	128.237
968.706	129.405
969.43	132.669
970.153	128.873
970.876	125.61
971.598	120.357
972.321	120.954
973.044	122.444
973.767	121.28
974.489	122.726
975.212	121.95
975.934	121.664
976.656	117.713
977.378	115.567
978.101	119.576
978.823	117.305
979.545	124.4
980.266	122.576
980.988	124.785
981.71	116.928
982.432	110.936
983.153	102.479
983.875	92.3119
984.596	87.0206
985.317	83.2291
986.038	81.8401
986.759	74.9154
987.481	78.3864
988.201	79.4184
988.922	82.4066
989.643	92.6781
990.364	99.3498
991.084	111.713
991.805	120.404
992.525	127.78
993.246	136.496
993.966	141.327
994.686	143.425
995.406	144.234
996.126	145.625
996.846	143.682
997.566	141.874
998.286	141.948
999.005	143.033
999.725	142.588
1000.44	142.018
1001.16	148.265
1001.88	146.219
1002.6	140.341
1003.32	147.476
1004.04	148.388
1004.76	146.713
1005.48	156.091
1006.2	162.798
1006.92	165.052
1007.63	166.729
1008.35	170.842
1009.07	169.078
1009.79	168.602
1010.51	165.59
1011.23	165.882
1011.94	165.785
1012.66	171.43
1013.38	171.74
1014.1	178.019
1014.82	178.696
1015.53	183.622
1016.25	181.041
1016.97	185.118
1017.69	189.037
1018.4	192.877
1019.12	189.963
1019.84	190.422
1020.56	184.823
1021.27	176.956
1021.99	171.442
1022.71	167.082
1023.42	163.686
1024.14	164.091
1024.86	158.703
1025.57	157.157
1026.29	152.775
1027.01	145.264
1027.72	142.709
1028.44	145.987
1029.15	148.279
1029.87	156.764
1030.59	162.558
1031.3	167.887
1032.02	168.242
1032.73	173.514
1033.45	171.883
1034.16	174.671
1034.88	181.769
1035.6	182.368
1036.31	176.071
1037.03	182.32
1037.74	177.271
1038.46	172.966
1039.17	169.982
1039.89	167.441
1040.6	159.923
1041.31	162.806
1042.03	162.478
1042.74	163.893
1043.46	163.668
1044.17	164.656
1044.89	159.312
1045.6	157.333
1046.31	154.08
1047.03	152.539
1047.74	155.654
1048.46	155.511
1049.17	152.803
1049.88	156.821
1050.6	155.165
1051.31	151.517
1052.02	153.86
1052.74	154.855
1053.45	159.876
1054.16	165.312
1054.88	161.801
1055.59	158.243
1056.3	154.526
1057.01	151.347
1057.73	153.111
1058.44	160.311
1059.15	167.669
1059.86	177.964
1060.58	177.22
1061.29	181.028
1062	181.231
1062.71	177.711
1063.42	173.196
1064.14	167.994
1064.85	158.802
1065.56	155.649
1066.27	155.042
1066.98	152.642
1067.69	157.679
1068.4	155.196
1069.12	161.162
1069.83	164.029
1070.54	166.571
1071.25	157.774
1071.96	158.566
1072.67	147.357
1073.38	145.452
1074.09	141.244
1074.8	147.391
1075.51	156.903
1076.22	156.791
1076.93	151.432
1077.64	153.588
1078.35	144.011
1079.06	147.022
1079.77	152.677
1080.48	150.81
1081.19	143.415
1081.9	147.256
1082.61	136.358
1083.32	138.586
1084.03	145.682
1084.74	146.818
1085.45	151.793
1086.16	148.373
1086.87	143.682
1087.58	139.502
1088.29	144.85
1088.99	138.867
1089.7	147.647
1090.41	133.54
1091.12	125.78
1091.83	123.069
1092.54	131.327
1093.24	127.187
1093.95	128.019
1094.66	120.211
1095.37	112.329
1096.08	105.608
1096.78	94.4207
1097.49	94.9935
1098.2	108.771
1098.91	109.183
1099.61	110.342
1100.32	116.077
1101.03	116.537
1101.74	107.471
1102.44	101.786
1103.15	96.9522
1103.86	95.6216
1104.56	95.7954
1105.27	100.965
1105.98	101.682
1106.68	101.434
1107.39	91.2111
1108.1	90.9158
1108.8	88.1307
1109.51	83.3658
1110.21	79.5036
1110.92	73.8909
1111.63	71.5508
1112.33	67.9931
1113.04	68.7589
1113.74	72.0862
1114.45	67.3499
1115.15	52.2414
1115.86	49.8051
1116.57	47.1299
1117.27	30.8037
1117.98	43.775
1118.68	41.0493
1119.39	42.1851
1120.09	42.8544
1120.8	47.6482
1121.5	45.3319
1122.2	63.7194
