# Supplementary material for: Chiral plasmonic superlattices from template-assisted assembly of achiral nanoparticles
Source: Nat Commun. 2025 Feb 16;16:1687. doi: 10.1038/s41467-025-56999-0 (PMC11830766; doi:10.1038/s41467-025-56999-0)
Supplement: Supplementary file 3 — Source Data [file 41467_2025_56999_MOESM3_ESM.zip › source data/Suppl.Fig/Suppl. Fig.15 3 structure/30 tilted rod-like.txt]

Wavelength (nm)	0_LCP	0_Linear	0_RCP	45_LCP	45_Linear	45_RCP	90_LCP	90_Linear	90_RCP	135_LCP	135_Linear	135_RCP	180_LCP	180_Linear	180_RCP	225_LCP	225_Linear	225_RCP	270_LCP	270_Linear	270_RCP	315_LCP	315_Linear	315_RCP
351.607006	0.509971	0.491609	0.508689	0.498556	0.520443	0.497813	0.509201	0.492817	0.509835	0.498789	0.514227	0.496660	0.511962	0.492610	0.513816	0.491050	0.503717	0.487342	0.515915	0.486789	0.508637	0.492568	0.513361	0.493106
352.389528	0.510363	0.492724	0.509784	0.498374	0.519639	0.498408	0.509554	0.494519	0.513060	0.495281	0.512891	0.498570	0.512742	0.494860	0.513176	0.492705	0.504120	0.484910	0.514168	0.488288	0.509682	0.491684	0.510620	0.494143
353.171988	0.511898	0.495614	0.510687	0.499691	0.516749	0.500155	0.510071	0.493018	0.511813	0.497568	0.512886	0.498634	0.515394	0.494490	0.514377	0.492508	0.507623	0.485417	0.512466	0.487061	0.510073	0.490810	0.511080	0.493935
353.954387	0.512453	0.496342	0.510076	0.500945	0.517753	0.501792	0.510306	0.496723	0.515437	0.496495	0.513110	0.494261	0.516482	0.494009	0.515688	0.495561	0.511466	0.489903	0.511860	0.487421	0.512920	0.489364	0.511208	0.492541
354.736724	0.511532	0.497400	0.510846	0.500765	0.516910	0.504229	0.510023	0.496014	0.517651	0.495779	0.512142	0.494834	0.519037	0.496420	0.519400	0.496761	0.511333	0.491881	0.512529	0.489390	0.515236	0.491087	0.513375	0.494453
355.519000	0.513030	0.497566	0.510305	0.496261	0.515221	0.503953	0.511279	0.498009	0.520714	0.498220	0.512139	0.497173	0.519263	0.498419	0.516058	0.496499	0.513439	0.492702	0.511767	0.491768	0.514142	0.493341	0.512154	0.493165
356.301214	0.512348	0.495204	0.510602	0.498249	0.518469	0.507580	0.511000	0.495587	0.519797	0.500351	0.513586	0.496953	0.518891	0.497762	0.516770	0.494925	0.514000	0.495671	0.513400	0.492946	0.515145	0.494940	0.513550	0.493481
357.083367	0.511657	0.497998	0.509962	0.499354	0.524248	0.508087	0.510959	0.497268	0.518161	0.499564	0.514998	0.496288	0.518451	0.500508	0.516243	0.495696	0.511454	0.495472	0.513532	0.494725	0.516432	0.495466	0.512605	0.495039
357.865459	0.511652	0.497957	0.511756	0.497790	0.522850	0.506351	0.509798	0.495599	0.517516	0.496677	0.514878	0.498964	0.520655	0.499620	0.514648	0.494909	0.507922	0.493008	0.513889	0.495296	0.513590	0.495987	0.511546	0.495536
358.647489	0.509923	0.496900	0.512391	0.498294	0.521291	0.502244	0.511525	0.495141	0.518146	0.500345	0.515644	0.496673	0.519479	0.499979	0.512213	0.493565	0.509461	0.492566	0.515601	0.494742	0.512434	0.494897	0.511736	0.497692
359.429457	0.512993	0.497903	0.513907	0.501992	0.521709	0.504075	0.513238	0.494655	0.516441	0.499657	0.515888	0.494522	0.518553	0.502124	0.516168	0.493453	0.510090	0.494182	0.517241	0.495072	0.513062	0.495409	0.512041	0.498895
360.211364	0.511908	0.498884	0.513331	0.502949	0.520909	0.503166	0.514278	0.496634	0.514521	0.498046	0.516185	0.492306	0.520108	0.501076	0.518505	0.495757	0.510936	0.494678	0.516710	0.494443	0.511521	0.494800	0.510147	0.497671
360.993209	0.514552	0.494422	0.513934	0.501591	0.517027	0.502233	0.513452	0.497333	0.515512	0.496524	0.516037	0.491166	0.522484	0.501727	0.521685	0.495206	0.510376	0.493940	0.518436	0.493522	0.511911	0.495033	0.509717	0.496387
361.774993	0.512428	0.495048	0.513421	0.502683	0.517310	0.501839	0.514107	0.499666	0.515865	0.497928	0.516402	0.492304	0.523106	0.504345	0.523642	0.494479	0.512315	0.493394	0.517115	0.494739	0.514480	0.494701	0.511248	0.497662
362.556715	0.513799	0.496072	0.513596	0.504835	0.520829	0.504983	0.514579	0.501969	0.516337	0.495565	0.516455	0.496172	0.526155	0.505706	0.524821	0.494882	0.513036	0.494123	0.515568	0.495102	0.513538	0.493242	0.511103	0.499896
363.338375	0.512908	0.496644	0.513330	0.505048	0.521118	0.504180	0.512439	0.503162	0.515278	0.495101	0.516297	0.496181	0.526182	0.504654	0.523284	0.496082	0.512749	0.493574	0.513898	0.494663	0.516100	0.491648	0.510898	0.499321
364.119973	0.518369	0.499736	0.514376	0.503031	0.520487	0.503255	0.512394	0.504138	0.517225	0.497130	0.516743	0.498543	0.526220	0.505163	0.521342	0.494935	0.513434	0.491754	0.512483	0.495665	0.519673	0.490520	0.513802	0.500632
364.901510	0.515563	0.501269	0.513610	0.502853	0.521356	0.505351	0.512236	0.504845	0.517488	0.499308	0.516258	0.499585	0.524798	0.503145	0.520343	0.497671	0.513141	0.492096	0.510881	0.496323	0.519045	0.491831	0.513002	0.503213
365.682985	0.517577	0.504206	0.516536	0.502953	0.524211	0.507356	0.512489	0.504187	0.517588	0.501430	0.517119	0.498813	0.523970	0.503737	0.521534	0.500586	0.513495	0.491544	0.512123	0.496824	0.518022	0.496697	0.511666	0.504167
366.464398	0.516550	0.505695	0.516702	0.502832	0.521361	0.506927	0.512226	0.503192	0.521045	0.502938	0.520813	0.497506	0.522852	0.502462	0.520075	0.502467	0.513594	0.493804	0.513449	0.496854	0.520141	0.499482	0.512001	0.502143
367.245750	0.517357	0.507168	0.519199	0.503306	0.522557	0.507439	0.513543	0.502426	0.523871	0.506160	0.520505	0.501683	0.523739	0.501099	0.521015	0.500531	0.516431	0.494675	0.513412	0.497426	0.515009	0.502552	0.513381	0.503644
368.027039	0.514812	0.505324	0.520875	0.504271	0.523999	0.510194	0.514592	0.502596	0.523132	0.507670	0.522446	0.501433	0.522218	0.500913	0.523310	0.498359	0.514514	0.495631	0.514302	0.496900	0.511416	0.505651	0.515160	0.504105
368.808267	0.516521	0.506954	0.522636	0.505693	0.522904	0.508245	0.516013	0.504216	0.524828	0.506367	0.522898	0.502400	0.525936	0.505866	0.525212	0.500073	0.514999	0.497567	0.514991	0.496109	0.511923	0.505034	0.518026	0.502871
369.589432	0.516578	0.506279	0.523557	0.506529	0.521628	0.506793	0.519080	0.502748	0.525112	0.506644	0.523827	0.504509	0.526008	0.506198	0.523991	0.498301	0.516266	0.498698	0.514988	0.497897	0.513858	0.500749	0.518424	0.500839
370.370536	0.519845	0.505102	0.523885	0.507939	0.525137	0.508915	0.522154	0.506495	0.521604	0.508750	0.522201	0.503788	0.527286	0.506984	0.527958	0.498864	0.517878	0.498747	0.514807	0.500035	0.512633	0.501306	0.519782	0.500998
371.151578	0.519383	0.504470	0.521604	0.509544	0.523925	0.511234	0.523503	0.507761	0.522538	0.509182	0.524288	0.501671	0.528222	0.509067	0.528880	0.501157	0.515392	0.500170	0.515640	0.501386	0.518346	0.502066	0.522064	0.501245
371.932558	0.522118	0.505245	0.522528	0.511085	0.524016	0.510594	0.523805	0.509313	0.524897	0.510762	0.525247	0.502287	0.523397	0.507256	0.522355	0.506641	0.515861	0.502433	0.517565	0.503359	0.520874	0.502056	0.520116	0.503078
372.713475	0.522968	0.506513	0.523109	0.516100	0.526523	0.513670	0.525514	0.509419	0.524987	0.513834	0.526047	0.506000	0.506575	0.490831	0.504020	0.504833	0.516219	0.505127	0.517955	0.507903	0.522257	0.504049	0.520791	0.507644
373.494331	0.524857	0.506788	0.523303	0.518539	0.527098	0.516131	0.524477	0.511733	0.526306	0.515981	0.528527	0.506480	0.505140	0.489422	0.499752	0.505608	0.516441	0.508069	0.520130	0.507425	0.521352	0.509458	0.523830	0.510605
374.275125	0.524956	0.509237	0.523642	0.520513	0.526034	0.517726	0.523362	0.510529	0.528835	0.515615	0.527674	0.510683	0.502399	0.489320	0.494708	0.508299	0.516897	0.508481	0.522364	0.510986	0.523461	0.510972	0.525631	0.511339
375.055856	0.526445	0.512766	0.526589	0.520888	0.527952	0.520157	0.524372	0.512652	0.527041	0.516229	0.529151	0.514283	0.504385	0.494824	0.497579	0.508486	0.520939	0.510858	0.524568	0.513890	0.523185	0.511905	0.524244	0.513013
375.836525	0.525943	0.514040	0.527242	0.524981	0.528812	0.521544	0.524668	0.514641	0.527599	0.517515	0.530001	0.518050	0.511992	0.499958	0.505561	0.511186	0.524702	0.512677	0.525777	0.517593	0.524732	0.514346	0.528151	0.515661
376.617133	0.527376	0.514734	0.528632	0.523765	0.528860	0.524120	0.526936	0.516019	0.529430	0.520097	0.532563	0.518436	0.526837	0.515058	0.522887	0.512946	0.527854	0.513945	0.526812	0.518997	0.525886	0.516689	0.529355	0.515839
377.397677	0.527797	0.515708	0.529358	0.526439	0.530876	0.528861	0.529145	0.516670	0.529412	0.520599	0.533091	0.520406	0.530081	0.519927	0.529797	0.514646	0.529546	0.513177	0.527914	0.522875	0.527268	0.517086	0.529594	0.517967
378.178160	0.526697	0.517931	0.533757	0.525611	0.533453	0.530079	0.530791	0.518734	0.530590	0.522869	0.535164	0.522918	0.534016	0.523384	0.533310	0.516783	0.530907	0.515205	0.527574	0.523995	0.527323	0.519496	0.530180	0.521278
378.958581	0.528342	0.520041	0.534716	0.527361	0.536872	0.531622	0.531431	0.521830	0.532847	0.523800	0.535821	0.524726	0.534817	0.524634	0.534596	0.519620	0.530350	0.514559	0.529054	0.524436	0.527392	0.521723	0.532657	0.524761
379.738939	0.529960	0.522870	0.535126	0.526332	0.538567	0.535624	0.534270	0.524161	0.534463	0.526027	0.536827	0.524948	0.536462	0.527860	0.535842	0.521571	0.530047	0.516154	0.528626	0.523657	0.526267	0.524543	0.533249	0.527484
380.519235	0.530743	0.524270	0.535719	0.529424	0.540226	0.536135	0.534614	0.527213	0.535448	0.527209	0.536730	0.527654	0.536388	0.531410	0.535684	0.524007	0.529570	0.517241	0.529560	0.525338	0.528097	0.527091	0.534959	0.529481
381.299469	0.532812	0.527956	0.535967	0.529554	0.541100	0.536319	0.534834	0.530799	0.537302	0.530425	0.537073	0.530525	0.538824	0.532361	0.536096	0.526697	0.529569	0.522121	0.532103	0.526726	0.529548	0.529378	0.537743	0.531395
382.079640	0.535971	0.527861	0.535436	0.531301	0.541295	0.536939	0.534132	0.533512	0.538359	0.532666	0.539174	0.532280	0.537572	0.534132	0.537585	0.528029	0.530269	0.524203	0.534983	0.526641	0.532812	0.531512	0.539040	0.531989
382.859749	0.537310	0.529135	0.536644	0.533527	0.540551	0.538478	0.535578	0.535059	0.538101	0.535717	0.540092	0.534017	0.538678	0.536361	0.537995	0.529708	0.533147	0.527423	0.535217	0.528788	0.535517	0.532918	0.539233	0.532888
383.639795	0.539526	0.531181	0.538084	0.534743	0.541523	0.539092	0.536722	0.536103	0.538846	0.536816	0.539735	0.536369	0.539311	0.538646	0.537949	0.530524	0.534584	0.528597	0.537004	0.530991	0.537121	0.533466	0.541060	0.531947
384.419779	0.541549	0.533500	0.539382	0.535880	0.543047	0.540528	0.537785	0.537794	0.540288	0.538407	0.540817	0.536876	0.541009	0.538804	0.539618	0.531882	0.536347	0.530729	0.538977	0.532428	0.537445	0.533912	0.541314	0.533814
385.199701	0.542819	0.535901	0.541181	0.537392	0.542748	0.540899	0.538899	0.538094	0.541505	0.539677	0.542711	0.537611	0.541071	0.539336	0.541345	0.533208	0.537674	0.530931	0.538086	0.533446	0.539618	0.534409	0.539699	0.534401
385.979560	0.542037	0.538867	0.541779	0.539151	0.544744	0.542020	0.539740	0.538841	0.541337	0.540768	0.543594	0.538467	0.542896	0.541493	0.542798	0.534505	0.537868	0.532013	0.538324	0.534607	0.538714	0.534661	0.540701	0.536035
386.759356	0.542019	0.539948	0.542479	0.540116	0.544965	0.541618	0.539527	0.538893	0.544094	0.541506	0.544219	0.538147	0.543822	0.541798	0.542442	0.535950	0.537239	0.534347	0.540030	0.536086	0.538256	0.536129	0.541919	0.536337
387.539090	0.540914	0.539894	0.542719	0.542281	0.545288	0.542950	0.540203	0.540181	0.545570	0.541848	0.546776	0.539039	0.544863	0.542777	0.543162	0.536114	0.538548	0.535577	0.541614	0.537020	0.540070	0.537034	0.540753	0.538354
388.318762	0.540653	0.541022	0.543485	0.543552	0.546071	0.544599	0.540690	0.540428	0.544629	0.542709	0.547642	0.540235	0.546275	0.544248	0.544519	0.538255	0.538939	0.537110	0.543279	0.537640	0.540751	0.539063	0.541145	0.538442
389.098370	0.540544	0.540864	0.544078	0.544222	0.547983	0.545498	0.541660	0.541357	0.544451	0.542563	0.548464	0.540861	0.548351	0.545984	0.544144	0.539099	0.539735	0.538443	0.544400	0.539058	0.540421	0.541355	0.542648	0.539750
389.877917	0.542684	0.541136	0.545810	0.545102	0.547684	0.547126	0.543518	0.543310	0.545939	0.543182	0.548492	0.541955	0.550329	0.547343	0.544624	0.539185	0.539994	0.539649	0.545746	0.540125	0.541773	0.542564	0.543079	0.540490
390.657400	0.543274	0.541674	0.546331	0.546312	0.548297	0.549009	0.545713	0.543869	0.545973	0.543982	0.549939	0.543846	0.550577	0.548038	0.547035	0.540127	0.540760	0.540341	0.546159	0.540873	0.543662	0.543713	0.542958	0.543151
391.436821	0.544638	0.542359	0.547648	0.546925	0.549098	0.549221	0.546402	0.544489	0.545954	0.546252	0.549365	0.545355	0.551442	0.548231	0.548726	0.541664	0.539989	0.540660	0.546531	0.542226	0.543751	0.544799	0.545175	0.544534
392.216179	0.546037	0.542968	0.548069	0.547165	0.549534	0.549773	0.547028	0.545921	0.547953	0.547491	0.550099	0.547306	0.551877	0.548971	0.548822	0.541922	0.540407	0.541073	0.545549	0.543211	0.544328	0.544917	0.545965	0.545697
392.995474	0.546257	0.543494	0.548992	0.548413	0.550739	0.551248	0.547793	0.547233	0.548458	0.549246	0.550443	0.549644	0.551957	0.550189	0.549268	0.543071	0.540992	0.541762	0.546303	0.544089	0.544818	0.545415	0.546183	0.546714
393.774707	0.546520	0.543876	0.548755	0.549073	0.552111	0.551747	0.547514	0.547255	0.548945	0.550770	0.551232	0.550823	0.551804	0.550804	0.549880	0.544488	0.541960	0.542213	0.546658	0.546266	0.545289	0.546516	0.546626	0.548186
394.553877	0.546764	0.545310	0.549472	0.549222	0.553143	0.553102	0.547364	0.548684	0.548376	0.551268	0.550994	0.551259	0.553068	0.550929	0.549853	0.545475	0.542723	0.542318	0.547114	0.546633	0.545574	0.547016	0.546987	0.548288
395.332984	0.547290	0.546697	0.549581	0.550069	0.554296	0.553500	0.547825	0.549861	0.548643	0.551883	0.551743	0.552197	0.552770	0.551804	0.550140	0.546619	0.543113	0.543243	0.547214	0.547866	0.546544	0.548271	0.546480	0.548188
396.112028	0.548518	0.547747	0.549582	0.550489	0.555335	0.555210	0.548049	0.550448	0.548464	0.552274	0.552430	0.552607	0.553308	0.552622	0.551681	0.547246	0.544427	0.544082	0.548458	0.548518	0.547544	0.549229	0.546930	0.549288
396.891009	0.549131	0.548611	0.549773	0.551166	0.555336	0.555543	0.548083	0.551214	0.549533	0.552493	0.552621	0.552977	0.553021	0.553415	0.552872	0.547467	0.545321	0.545062	0.549352	0.548000	0.547736	0.549820	0.547869	0.549993
397.669927	0.548974	0.549644	0.550658	0.551359	0.555331	0.556150	0.549538	0.552016	0.549883	0.553572	0.552893	0.552780	0.554033	0.553862	0.553194	0.548469	0.546453	0.545848	0.549671	0.547723	0.548476	0.549935	0.548235	0.550251
398.448783	0.550242	0.549965	0.551139	0.552163	0.555564	0.556038	0.549769	0.552316	0.550874	0.555205	0.554315	0.554369	0.554130	0.555426	0.553736	0.548805	0.546432	0.546556	0.550163	0.549422	0.548548	0.551374	0.548791	0.551035
399.227575	0.550173	0.550740	0.551825	0.552522	0.555337	0.558052	0.550123	0.552024	0.551770	0.555241	0.555689	0.554438	0.555778	0.555701	0.554422	0.549098	0.548165	0.548010	0.551026	0.549568	0.549391	0.552099	0.549685	0.552263
400.006304	0.549621	0.551379	0.553029	0.553406	0.555106	0.558032	0.550597	0.552081	0.552760	0.555364	0.555803	0.555190	0.556246	0.556596	0.554528	0.550497	0.548355	0.548834	0.551731	0.550530	0.549455	0.552544	0.550279	0.553314
400.784971	0.551129	0.552922	0.553793	0.554399	0.555071	0.557919	0.551183	0.552755	0.553407	0.556370	0.556928	0.555924	0.557502	0.556491	0.554637	0.551896	0.548582	0.548957	0.551745	0.551865	0.550630	0.552559	0.551135	0.554167
401.563574	0.552529	0.553332	0.554362	0.555953	0.555863	0.558698	0.551731	0.553123	0.554202	0.556315	0.557405	0.556843	0.558047	0.556728	0.555368	0.552101	0.548576	0.549190	0.551911	0.552337	0.550483	0.553532	0.551417	0.554604
402.342115	0.552943	0.554122	0.555039	0.556146	0.556429	0.559296	0.552482	0.554643	0.554737	0.556558	0.556792	0.557451	0.558691	0.557470	0.555442	0.552950	0.549760	0.549542	0.552140	0.552703	0.551295	0.554221	0.552011	0.555421
403.120592	0.553650	0.554850	0.555087	0.556569	0.557178	0.558719	0.552286	0.555058	0.555575	0.556858	0.555832	0.558253	0.559184	0.558306	0.555216	0.553382	0.549349	0.549761	0.552599	0.553742	0.551204	0.554364	0.552563	0.555695
403.899006	0.554508	0.555300	0.555480	0.557531	0.557371	0.559390	0.553303	0.556146	0.555853	0.557299	0.556290	0.558140	0.559935	0.558650	0.555068	0.553462	0.550063	0.549907	0.552452	0.553569	0.551640	0.554048	0.553002	0.556193
404.677357	0.553978	0.555029	0.555769	0.557180	0.557526	0.560521	0.554636	0.556528	0.556171	0.557273	0.556530	0.558329	0.560187	0.560113	0.555530	0.553762	0.550218	0.550521	0.553019	0.553933	0.552550	0.555131	0.553335	0.556265
405.455644	0.554349	0.556410	0.556321	0.557911	0.557690	0.561023	0.555106	0.557268	0.555842	0.558194	0.556771	0.558953	0.560240	0.561298	0.555797	0.554631	0.550477	0.551502	0.553857	0.554953	0.553186	0.555426	0.553850	0.557063
406.233869	0.554019	0.556775	0.556026	0.558525	0.558055	0.561791	0.555957	0.557699	0.556765	0.558361	0.557380	0.558664	0.560449	0.561475	0.556506	0.555217	0.551066	0.552286	0.554063	0.555165	0.553825	0.555754	0.554333	0.557908
407.012030	0.554206	0.557391	0.556643	0.559601	0.558851	0.562813	0.556924	0.558994	0.556203	0.559628	0.558568	0.559627	0.560646	0.561997	0.557441	0.555791	0.551454	0.552946	0.554227	0.555186	0.554486	0.556611	0.555033	0.558413
407.790128	0.554531	0.558391	0.556756	0.559479	0.560006	0.563081	0.556781	0.559433	0.556638	0.560637	0.559062	0.560207	0.560923	0.562353	0.557844	0.556604	0.551651	0.553164	0.554946	0.556284	0.554819	0.557954	0.555507	0.558841
408.568163	0.555159	0.559246	0.556551	0.560248	0.560937	0.564108	0.556588	0.559789	0.556748	0.560920	0.559328	0.560469	0.561665	0.562695	0.558489	0.556991	0.552633	0.553465	0.555306	0.557497	0.554481	0.558286	0.556016	0.559499
409.346134	0.555002	0.559354	0.557124	0.560131	0.561460	0.564664	0.556291	0.560072	0.557802	0.561052	0.559994	0.561080	0.562002	0.562601	0.558624	0.556984	0.553127	0.553973	0.555695	0.557828	0.555506	0.559000	0.556850	0.560046
410.124042	0.555958	0.560114	0.558256	0.560712	0.562413	0.564676	0.556453	0.560056	0.558037	0.562195	0.560726	0.562024	0.562931	0.563144	0.558628	0.557282	0.553486	0.554434	0.556638	0.558783	0.555954	0.559122	0.557359	0.560081
410.901887	0.556418	0.560688	0.558508	0.561189	0.562162	0.564674	0.556431	0.560194	0.558944	0.562686	0.561070	0.562118	0.563641	0.563575	0.558783	0.557785	0.554172	0.555045	0.557510	0.559641	0.556268	0.559479	0.557005	0.560542
411.679668	0.556977	0.560795	0.559511	0.561946	0.561714	0.565069	0.557177	0.559986	0.559081	0.562964	0.561416	0.562933	0.563392	0.564312	0.559394	0.557878	0.554668	0.555653	0.558090	0.559877	0.557036	0.560198	0.557524	0.560952
412.457386	0.557357	0.560929	0.560474	0.562267	0.561768	0.565429	0.556897	0.560267	0.559892	0.564581	0.561268	0.563231	0.563620	0.564839	0.559730	0.558342	0.554924	0.556196	0.558795	0.559743	0.557621	0.560848	0.557613	0.561319
413.235040	0.558186	0.561688	0.560483	0.563079	0.561811	0.565580	0.557558	0.560737	0.559885	0.565553	0.561439	0.563246	0.564255	0.565486	0.560437	0.558991	0.555364	0.556792	0.558500	0.560144	0.557468	0.561360	0.558064	0.561709
414.012631	0.558128	0.561968	0.560872	0.563781	0.561336	0.566456	0.558072	0.561486	0.559977	0.565862	0.561922	0.563457	0.564631	0.566038	0.561320	0.559751	0.555729	0.557741	0.558430	0.560561	0.557647	0.562060	0.557902	0.562148
414.790158	0.558449	0.562176	0.561520	0.564026	0.562111	0.567173	0.558857	0.562131	0.560328	0.566681	0.561786	0.563894	0.564799	0.566351	0.561693	0.559701	0.555849	0.558068	0.559031	0.560707	0.557827	0.562941	0.558950	0.562783
415.567622	0.558650	0.562791	0.561847	0.564369	0.562600	0.568115	0.558665	0.563426	0.560547	0.567478	0.562226	0.563941	0.565808	0.566950	0.562108	0.560170	0.556115	0.558300	0.558961	0.561398	0.558388	0.563491	0.559107	0.563373
416.345022	0.558801	0.563553	0.562322	0.564699	0.563431	0.567939	0.559500	0.564012	0.559953	0.567692	0.563490	0.564592	0.566164	0.566943	0.562463	0.560694	0.556642	0.559178	0.559355	0.562202	0.558958	0.563616	0.559691	0.564044
417.122359	0.558817	0.563833	0.562512	0.565062	0.563832	0.568255	0.560119	0.564696	0.560554	0.567911	0.564119	0.565598	0.566563	0.567434	0.562868	0.561592	0.557194	0.559504	0.560058	0.562309	0.559582	0.563873	0.559717	0.564466
417.899632	0.559481	0.564584	0.562730	0.565641	0.564698	0.568650	0.560306	0.564859	0.561064	0.568098	0.564139	0.566027	0.566457	0.568060	0.563108	0.562118	0.557452	0.559403	0.560531	0.562327	0.559688	0.564156	0.560318	0.564821
418.676841	0.559977	0.565537	0.562559	0.565842	0.564850	0.568695	0.560483	0.565013	0.560992	0.567903	0.565017	0.566110	0.566542	0.569114	0.563532	0.562932	0.557989	0.560101	0.560429	0.562680	0.560181	0.564024	0.560578	0.565004
419.453987	0.560636	0.565886	0.562882	0.566419	0.565754	0.568664	0.560840	0.564983	0.561591	0.568193	0.565726	0.566854	0.567101	0.569245	0.563641	0.563402	0.558686	0.560930	0.560981	0.562893	0.560469	0.563975	0.561002	0.565267
420.231069	0.561322	0.566137	0.562557	0.566921	0.565935	0.569238	0.560937	0.565268	0.562381	0.568178	0.565659	0.567201	0.567451	0.569844	0.563778	0.563547	0.559064	0.561385	0.560713	0.563079	0.560598	0.564626	0.561015	0.565444
421.008087	0.561820	0.566690	0.562590	0.566808	0.566256	0.569938	0.561173	0.565884	0.562438	0.568554	0.565847	0.567075	0.567668	0.569674	0.564358	0.563709	0.559407	0.561395	0.561086	0.563710	0.561016	0.565215	0.561083	0.566069
421.785041	0.562222	0.566971	0.563204	0.567215	0.566286	0.570155	0.561885	0.566229	0.562716	0.569172	0.566247	0.567481	0.567855	0.569627	0.564558	0.563318	0.559415	0.561912	0.561387	0.564251	0.561185	0.565370	0.561428	0.566615
422.561932	0.562514	0.566934	0.563984	0.567698	0.566658	0.570834	0.562301	0.566946	0.563300	0.569453	0.566096	0.568196	0.568246	0.569632	0.564965	0.563704	0.559913	0.562127	0.561619	0.564734	0.561454	0.565749	0.561478	0.566871
423.338759	0.562461	0.567495	0.564357	0.568240	0.566557	0.571267	0.562673	0.567743	0.563284	0.569666	0.566243	0.568774	0.568338	0.570130	0.565561	0.563868	0.559871	0.562533	0.562100	0.565121	0.561845	0.566025	0.561890	0.567346
424.115522	0.562527	0.568175	0.565047	0.568865	0.566863	0.571376	0.563161	0.568290	0.563776	0.570433	0.566804	0.569151	0.568521	0.570455	0.565826	0.564408	0.560120	0.562796	0.562813	0.565565	0.561972	0.566162	0.562561	0.567664
424.892221	0.562558	0.567931	0.565791	0.569733	0.567542	0.571769	0.563206	0.568268	0.564352	0.570736	0.567258	0.569680	0.568804	0.571327	0.565735	0.564936	0.560368	0.563453	0.563184	0.565799	0.561983	0.566180	0.563528	0.567900
425.668856	0.562745	0.568210	0.566162	0.569698	0.567841	0.572133	0.562952	0.568864	0.564331	0.571179	0.567668	0.570113	0.569205	0.571488	0.566405	0.565703	0.561092	0.563812	0.563907	0.566146	0.562501	0.567134	0.564007	0.568270
426.445428	0.562731	0.568537	0.566483	0.570001	0.568208	0.572399	0.563311	0.569003	0.564752	0.571593	0.568389	0.570700	0.569385	0.571943	0.566432	0.566147	0.561384	0.563904	0.564093	0.566605	0.562864	0.567415	0.564568	0.568838
427.221935	0.563125	0.568722	0.566588	0.570001	0.568508	0.572817	0.564192	0.569156	0.565557	0.572158	0.568216	0.570986	0.569182	0.572274	0.566754	0.566719	0.562000	0.564269	0.564413	0.567138	0.562699	0.567811	0.564554	0.569421
427.998378	0.563631	0.568759	0.567068	0.570367	0.569171	0.573435	0.564401	0.569416	0.565807	0.572653	0.568285	0.571298	0.569440	0.572537	0.567405	0.567201	0.562006	0.564527	0.564766	0.567448	0.563218	0.568018	0.564778	0.570128
428.774758	0.564009	0.569146	0.567267	0.570647	0.569459	0.573520	0.564801	0.569854	0.566455	0.572562	0.568456	0.571853	0.569694	0.572869	0.568058	0.567707	0.562448	0.565254	0.564950	0.567602	0.563419	0.568613	0.564799	0.570448
429.551073	0.564546	0.569681	0.567166	0.571166	0.569955	0.574005	0.565005	0.570317	0.567122	0.572798	0.568915	0.572106	0.570060	0.573637	0.567907	0.568204	0.562856	0.565566	0.565040	0.568081	0.564246	0.568620	0.565232	0.570826
430.327324	0.565246	0.570033	0.567347	0.571407	0.570018	0.574096	0.565420	0.570861	0.567392	0.573248	0.569248	0.572168	0.570396	0.574279	0.568674	0.568343	0.563474	0.566145	0.565387	0.568232	0.564754	0.569069	0.565403	0.571280
431.103511	0.565658	0.570295	0.567981	0.571566	0.570542	0.574635	0.565285	0.571283	0.567484	0.573439	0.570106	0.572514	0.570957	0.574726	0.568774	0.568700	0.563495	0.566468	0.565689	0.568654	0.565373	0.569462	0.565963	0.571436
431.879634	0.566049	0.570368	0.568208	0.571830	0.570914	0.575130	0.565796	0.571570	0.567851	0.573375	0.570147	0.573059	0.571307	0.575082	0.569037	0.569007	0.563888	0.567053	0.565937	0.568871	0.565877	0.570138	0.566267	0.571563
432.655693	0.566720	0.570904	0.568814	0.572381	0.571057	0.575706	0.566467	0.571912	0.567843	0.574181	0.570301	0.573235	0.571637	0.575262	0.569235	0.568965	0.564070	0.566984	0.566500	0.569588	0.566505	0.570701	0.566584	0.571928
433.431688	0.567094	0.571112	0.568927	0.572737	0.571071	0.576275	0.567199	0.572102	0.568204	0.574448	0.570825	0.573510	0.572068	0.575677	0.569982	0.569258	0.564244	0.567778	0.566844	0.570026	0.566579	0.571051	0.566673	0.572345
434.207618	0.567632	0.571470	0.569420	0.573050	0.571715	0.576660	0.567527	0.572281	0.568495	0.574664	0.571245	0.573948	0.572396	0.575622	0.570123	0.569784	0.564189	0.568159	0.567522	0.570612	0.566793	0.571607	0.566903	0.572635
434.983484	0.568035	0.571879	0.569478	0.573710	0.571696	0.576848	0.568020	0.572756	0.568970	0.574887	0.571363	0.574133	0.572968	0.575806	0.570575	0.570350	0.564804	0.568684	0.568028	0.570845	0.567085	0.571882	0.567530	0.573027
435.759286	0.568365	0.572396	0.570164	0.574071	0.571933	0.577254	0.568439	0.573582	0.569561	0.575336	0.572021	0.574161	0.573344	0.576149	0.570802	0.570899	0.565426	0.568710	0.568303	0.571325	0.566962	0.572334	0.567686	0.573344
436.535024	0.568717	0.573075	0.570512	0.574050	0.572342	0.577541	0.568693	0.573897	0.569804	0.575501	0.572596	0.574639	0.573591	0.576558	0.570779	0.571414	0.565954	0.569078	0.568467	0.571739	0.567273	0.572479	0.567864	0.573862
437.310697	0.569042	0.573429	0.571200	0.574500	0.572663	0.577387	0.569054	0.574251	0.570386	0.575777	0.572750	0.575090	0.573964	0.576955	0.571004	0.571977	0.566105	0.569045	0.568920	0.571947	0.567523	0.573099	0.568469	0.574254
438.086306	0.569599	0.573686	0.571428	0.575109	0.572772	0.577693	0.569204	0.575040	0.570806	0.576214	0.572692	0.575508	0.574459	0.577338	0.571186	0.572292	0.566549	0.569336	0.569125	0.572338	0.568154	0.573324	0.568911	0.574743
438.861851	0.569740	0.573756	0.571862	0.575456	0.573197	0.578145	0.569505	0.575230	0.570970	0.576809	0.573155	0.576227	0.574648	0.577651	0.571458	0.572525	0.566751	0.569630	0.569292	0.572664	0.568133	0.573759	0.568924	0.575041
439.637331	0.570059	0.574019	0.571678	0.575885	0.573095	0.578382	0.569944	0.575436	0.571022	0.577243	0.573555	0.576630	0.575029	0.577987	0.571913	0.572922	0.567076	0.570212	0.569645	0.572995	0.568741	0.574065	0.569517	0.575595
440.412747	0.570426	0.574202	0.571715	0.576389	0.573336	0.578774	0.570375	0.575853	0.571616	0.577644	0.573565	0.576613	0.575496	0.578432	0.572689	0.573327	0.567460	0.570601	0.570115	0.573401	0.569019	0.574644	0.570304	0.576289
441.188099	0.570564	0.574530	0.571931	0.576608	0.574012	0.579297	0.570532	0.576113	0.571752	0.578074	0.573916	0.576952	0.575796	0.578895	0.573291	0.573634	0.567966	0.571226	0.570542	0.573733	0.569371	0.575071	0.570570	0.576461
441.963385	0.570592	0.575237	0.572272	0.577167	0.574458	0.580084	0.571011	0.576165	0.572227	0.578662	0.574594	0.577382	0.576187	0.579402	0.573794	0.573876	0.568332	0.571599	0.570787	0.574166	0.569563	0.575578	0.571129	0.576838
442.738608	0.571196	0.576044	0.572854	0.577659	0.575011	0.580407	0.571470	0.576681	0.572504	0.578954	0.574856	0.577626	0.576475	0.579495	0.574609	0.574261	0.568717	0.572072	0.571432	0.574813	0.570081	0.576190	0.571455	0.577436
443.513766	0.571429	0.576629	0.573389	0.578063	0.575548	0.580694	0.571844	0.576866	0.572869	0.579488	0.574889	0.578267	0.576779	0.579996	0.574894	0.574647	0.569074	0.572553	0.571934	0.575334	0.570347	0.576383	0.571985	0.577582
444.288859	0.571781	0.576818	0.574105	0.578542	0.575931	0.580904	0.572059	0.577408	0.573025	0.579769	0.575586	0.578935	0.577102	0.580394	0.575298	0.575238	0.569367	0.573201	0.572333	0.575647	0.571009	0.576815	0.572230	0.577704
445.063888	0.572279	0.577263	0.574767	0.578905	0.576343	0.581242	0.572524	0.577942	0.573493	0.580146	0.575816	0.579416	0.577629	0.580594	0.575460	0.575456	0.569741	0.573487	0.572593	0.576080	0.571413	0.576951	0.572326	0.578255
445.838852	0.572588	0.577600	0.575086	0.579352	0.576781	0.581524	0.572677	0.578529	0.573748	0.580267	0.576196	0.579770	0.577842	0.580937	0.575810	0.576071	0.570428	0.573967	0.573348	0.576594	0.571441	0.577296	0.572559	0.578744
446.613751	0.572667	0.577926	0.575112	0.579751	0.577010	0.582013	0.573194	0.578874	0.574224	0.580518	0.576423	0.580254	0.578345	0.581717	0.575849	0.576683	0.570753	0.574535	0.573631	0.577088	0.572097	0.577484	0.573222	0.578888
447.388586	0.572947	0.578546	0.575507	0.579936	0.577467	0.582529	0.573455	0.579512	0.574851	0.580870	0.577045	0.580899	0.578638	0.582044	0.576424	0.577040	0.571154	0.574961	0.574136	0.577441	0.572737	0.577912	0.573338	0.579379
448.163356	0.573309	0.579280	0.575901	0.580341	0.577923	0.583085	0.574007	0.579844	0.575316	0.581727	0.577706	0.581617	0.578984	0.582548	0.576752	0.577439	0.571527	0.575370	0.574630	0.577947	0.573190	0.578299	0.573745	0.579904
448.938061	0.574013	0.579760	0.576303	0.581019	0.578125	0.583662	0.574270	0.580180	0.575359	0.582397	0.578257	0.581921	0.579382	0.583113	0.577228	0.578106	0.571980	0.575811	0.575026	0.578631	0.573720	0.579029	0.574610	0.580326
449.712702	0.574332	0.580283	0.576824	0.581426	0.578458	0.584118	0.574828	0.580332	0.576064	0.582874	0.578446	0.582201	0.579976	0.583673	0.577579	0.578551	0.572203	0.576295	0.575098	0.578974	0.574300	0.579706	0.575128	0.580927
450.487278	0.574973	0.580915	0.577361	0.581959	0.579017	0.584511	0.575224	0.580805	0.576365	0.583633	0.578773	0.582546	0.580236	0.584110	0.577906	0.579026	0.572750	0.576633	0.575484	0.579305	0.574846	0.580261	0.575339	0.581299
451.261789	0.575582	0.581104	0.577831	0.582696	0.579325	0.585023	0.575914	0.581068	0.576638	0.584028	0.579082	0.582790	0.580566	0.584579	0.578038	0.579600	0.573109	0.577057	0.575764	0.579854	0.575251	0.581082	0.575848	0.581791
452.036235	0.576125	0.581443	0.578096	0.583204	0.579623	0.585418	0.576291	0.581401	0.576918	0.584309	0.579105	0.583230	0.581119	0.584732	0.578502	0.580026	0.573596	0.577496	0.575998	0.580402	0.575369	0.581535	0.576155	0.581914
452.810616	0.576403	0.582014	0.578487	0.583529	0.580006	0.585823	0.576738	0.582025	0.577567	0.584876	0.579322	0.583750	0.581540	0.585371	0.579062	0.580519	0.574161	0.578057	0.576461	0.580798	0.575876	0.581844	0.576598	0.582424
453.584932	0.576850	0.582591	0.578996	0.583871	0.580646	0.586197	0.577264	0.582486	0.577852	0.585255	0.579796	0.584388	0.581890	0.585718	0.579572	0.580966	0.574534	0.578580	0.576956	0.581339	0.576445	0.582203	0.577051	0.582454
454.359184	0.577214	0.582943	0.579425	0.584362	0.580961	0.586517	0.577517	0.582834	0.578397	0.585576	0.580453	0.585133	0.582326	0.586214	0.580011	0.581340	0.574902	0.579125	0.577522	0.581750	0.576803	0.582938	0.577629	0.583127
455.133370	0.577727	0.583536	0.579783	0.584821	0.581319	0.586969	0.577718	0.583294	0.578867	0.585983	0.581064	0.585536	0.582901	0.586666	0.580648	0.581930	0.575199	0.579769	0.577914	0.582618	0.577278	0.583093	0.578180	0.583606
455.907492	0.577989	0.584140	0.580214	0.585374	0.581591	0.587533	0.578064	0.583892	0.579589	0.586509	0.581461	0.585962	0.583199	0.587517	0.580947	0.582498	0.575566	0.580323	0.578309	0.583011	0.577823	0.583505	0.578600	0.584289
456.681548	0.578236	0.584595	0.580508	0.585833	0.581900	0.587902	0.578354	0.584305	0.580004	0.586816	0.581908	0.586459	0.583442	0.587581	0.581023	0.583007	0.575869	0.580789	0.578693	0.583296	0.577766	0.584035	0.578925	0.584708
457.455540	0.578638	0.584939	0.580869	0.586415	0.581936	0.588332	0.578635	0.584803	0.580150	0.587473	0.582555	0.586786	0.583681	0.587989	0.581267	0.583624	0.576228	0.581394	0.579210	0.583602	0.578091	0.584429	0.579390	0.585479
458.229466	0.578972	0.585257	0.581350	0.586579	0.582254	0.588810	0.579368	0.585262	0.580534	0.587998	0.583046	0.587066	0.584072	0.588401	0.581709	0.584044	0.576615	0.581946	0.579277	0.584354	0.578453	0.584696	0.579520	0.586018
459.003327	0.579226	0.585837	0.581770	0.586981	0.582588	0.589102	0.579656	0.585715	0.580896	0.588503	0.583334	0.587509	0.584380	0.588736	0.581902	0.584256	0.577094	0.582322	0.579844	0.584534	0.578857	0.585292	0.579789	0.586471
459.777124	0.579602	0.586300	0.582214	0.587262	0.583098	0.589341	0.579999	0.586026	0.581067	0.588880	0.583989	0.587753	0.584824	0.588985	0.582423	0.584520	0.577514	0.582624	0.580380	0.585072	0.579315	0.585789	0.580059	0.586982
460.550855	0.579956	0.586683	0.582568	0.587642	0.583611	0.590099	0.580642	0.586697	0.581395	0.589234	0.584406	0.588280	0.585243	0.589581	0.582829	0.584818	0.577911	0.583294	0.580719	0.585589	0.579865	0.586289	0.580159	0.587352
461.324521	0.580490	0.587148	0.582868	0.588061	0.584266	0.590499	0.581130	0.587199	0.581867	0.589653	0.584455	0.588676	0.585655	0.589791	0.583355	0.585111	0.578464	0.583649	0.581178	0.586115	0.580328	0.587003	0.580600	0.587834
462.098121	0.580587	0.587783	0.583042	0.588654	0.584784	0.591057	0.581197	0.587614	0.582280	0.590023	0.584816	0.589149	0.586120	0.590351	0.583730	0.585575	0.578910	0.583835	0.581719	0.586146	0.580771	0.587470	0.581178	0.588257
462.871657	0.580892	0.588165	0.583531	0.589186	0.585170	0.591752	0.581630	0.588220	0.582598	0.590434	0.585081	0.589671	0.586714	0.590734	0.583998	0.586003	0.579410	0.584392	0.582008	0.586448	0.581089	0.587951	0.581750	0.588739
463.645127	0.581398	0.588466	0.583785	0.589660	0.585722	0.592191	0.582174	0.588868	0.582842	0.590895	0.584956	0.590154	0.587111	0.591266	0.584358	0.586536	0.580002	0.585005	0.582252	0.586935	0.581379	0.588361	0.582368	0.589164
464.418532	0.582142	0.589135	0.584372	0.590132	0.586160	0.592386	0.582612	0.589113	0.583213	0.591375	0.585554	0.590544	0.587415	0.591662	0.584770	0.587042	0.580261	0.585311	0.582764	0.587444	0.581953	0.588586	0.583028	0.589748
465.191871	0.582443	0.589612	0.584909	0.590545	0.586390	0.592731	0.582941	0.589573	0.583637	0.591782	0.586201	0.591110	0.587589	0.592335	0.585138	0.587693	0.580507	0.585781	0.583124	0.588098	0.582230	0.588942	0.583167	0.590101
465.965146	0.582963	0.590033	0.585395	0.590959	0.586622	0.593130	0.583402	0.590167	0.583991	0.592344	0.586342	0.591451	0.587804	0.592706	0.585632	0.588246	0.580787	0.586434	0.583551	0.588747	0.582460	0.589239	0.583645	0.590601
466.738355	0.583554	0.590423	0.585423	0.591485	0.587068	0.593511	0.583770	0.590601	0.584342	0.592907	0.586747	0.591731	0.588050	0.593417	0.586070	0.588819	0.581134	0.586940	0.583685	0.589304	0.582636	0.589592	0.583823	0.591040
467.511498	0.583774	0.590857	0.585789	0.591934	0.587472	0.593930	0.584098	0.590998	0.584832	0.593327	0.587382	0.592073	0.588436	0.593846	0.586289	0.589380	0.581415	0.587261	0.584065	0.589694	0.583045	0.590074	0.584287	0.591558
468.284576	0.583924	0.591145	0.586002	0.592642	0.587744	0.594370	0.584426	0.591410	0.585102	0.593800	0.587566	0.592466	0.588938	0.594331	0.586779	0.589735	0.581771	0.587627	0.584417	0.590197	0.583448	0.590561	0.584385	0.591839
469.057589	0.584257	0.591414	0.586158	0.593129	0.588162	0.594842	0.584950	0.591843	0.585501	0.594295	0.587862	0.592888	0.589235	0.594736	0.587055	0.590025	0.582201	0.588028	0.584605	0.590606	0.583961	0.590814	0.584846	0.592137
469.830536	0.584750	0.591864	0.586582	0.593630	0.588592	0.595182	0.585393	0.592326	0.585977	0.594671	0.588352	0.593413	0.589742	0.595126	0.587214	0.590495	0.582619	0.588587	0.585005	0.590849	0.584422	0.591296	0.585196	0.592476
470.603418	0.585070	0.592477	0.587321	0.593867	0.588952	0.595477	0.585744	0.592825	0.586314	0.595040	0.588730	0.593895	0.590003	0.595450	0.587712	0.590942	0.583082	0.588963	0.585609	0.591368	0.584971	0.591691	0.585706	0.593039
471.376234	0.585406	0.592918	0.587758	0.594333	0.589086	0.596001	0.586205	0.593262	0.586693	0.595554	0.588995	0.594390	0.590359	0.595786	0.588110	0.591172	0.583468	0.589487	0.585966	0.591867	0.585151	0.592272	0.585881	0.593257
472.148985	0.585845	0.593224	0.588144	0.594568	0.589674	0.596293	0.586337	0.593827	0.587058	0.595883	0.589280	0.594868	0.590626	0.596226	0.588446	0.591700	0.584087	0.590182	0.586295	0.592199	0.585562	0.592870	0.586463	0.593804
472.921670	0.586249	0.593871	0.588781	0.594820	0.590171	0.596745	0.586726	0.594462	0.587327	0.596219	0.589654	0.595372	0.591091	0.596826	0.588870	0.592227	0.584410	0.590723	0.586720	0.592719	0.585951	0.593269	0.586814	0.594272
473.694289	0.586654	0.594313	0.588982	0.595208	0.590620	0.597166	0.587104	0.594860	0.587467	0.596668	0.589973	0.595691	0.591452	0.597253	0.589361	0.592540	0.584724	0.591150	0.586958	0.593246	0.586176	0.593804	0.586978	0.594571
474.466843	0.586885	0.594672	0.589213	0.595645	0.590716	0.597739	0.587465	0.595092	0.587841	0.597134	0.590347	0.596052	0.591880	0.597679	0.589757	0.592926	0.584998	0.591624	0.587242	0.593499	0.586414	0.594399	0.587137	0.594924
475.239331	0.587329	0.595267	0.589531	0.596093	0.591008	0.598218	0.587693	0.595634	0.588178	0.597557	0.590966	0.596556	0.592137	0.598137	0.590189	0.593452	0.585158	0.592102	0.587654	0.593896	0.586790	0.594560	0.587545	0.595545
476.011753	0.587600	0.595884	0.589773	0.596450	0.591146	0.598757	0.588065	0.595960	0.588569	0.598057	0.591219	0.596833	0.592389	0.598562	0.590468	0.593974	0.585352	0.592400	0.587863	0.594318	0.586943	0.594896	0.587835	0.596073
476.784110	0.587788	0.596169	0.589941	0.596946	0.591224	0.599246	0.588307	0.596125	0.588854	0.598746	0.591514	0.597189	0.592725	0.598945	0.590660	0.594445	0.585605	0.592743	0.588326	0.594685	0.587361	0.595278	0.588215	0.596729
477.556401	0.587924	0.596646	0.590322	0.597243	0.591350	0.599710	0.588405	0.596489	0.589179	0.599065	0.591932	0.597623	0.592886	0.599261	0.590826	0.594938	0.585877	0.593097	0.588513	0.595154	0.587834	0.595597	0.588621	0.597335
478.328626	0.588189	0.596951	0.590596	0.597718	0.591906	0.599927	0.588770	0.597014	0.589399	0.599393	0.592121	0.598149	0.593240	0.599605	0.590915	0.595359	0.586119	0.593583	0.588765	0.595652	0.588304	0.595935	0.588823	0.597609
479.100785	0.588447	0.597294	0.590909	0.597962	0.592326	0.600117	0.589078	0.597293	0.589754	0.599713	0.592236	0.598571	0.593441	0.600031	0.591147	0.595772	0.586523	0.593936	0.588998	0.595992	0.588673	0.596455	0.588971	0.597919
479.872879	0.588795	0.597527	0.591162	0.598288	0.592539	0.600500	0.589353	0.597739	0.589927	0.600163	0.592468	0.599107	0.593783	0.600216	0.591421	0.596165	0.586594	0.594285	0.589285	0.596388	0.588933	0.596711	0.589215	0.598250
480.644906	0.589190	0.597945	0.591266	0.598672	0.592719	0.600787	0.589528	0.598297	0.590261	0.600404	0.592573	0.599495	0.594079	0.600366	0.591758	0.596477	0.586817	0.594646	0.589464	0.596648	0.589057	0.597233	0.589534	0.598471
481.416868	0.589568	0.598038	0.591523	0.599049	0.592920	0.600945	0.589816	0.598632	0.590519	0.600860	0.592560	0.599844	0.594464	0.600636	0.592024	0.596807	0.587118	0.594939	0.589794	0.597047	0.589253	0.597529	0.589731	0.598783
482.188764	0.589788	0.598434	0.591723	0.599330	0.593048	0.601225	0.590007	0.598957	0.590698	0.601228	0.592796	0.600294	0.594480	0.601040	0.592202	0.597159	0.587293	0.595103	0.590052	0.597325	0.589362	0.597948	0.590094	0.599037
482.960594	0.589989	0.598730	0.591772	0.599537	0.593141	0.601693	0.590096	0.599084	0.590818	0.601475	0.592820	0.600540	0.594625	0.601195	0.592327	0.597377	0.587541	0.595525	0.590228	0.597548	0.589504	0.598213	0.590338	0.599203
483.732358	0.589974	0.599083	0.591742	0.599808	0.593306	0.601924	0.590251	0.599246	0.590923	0.601655	0.593122	0.600670	0.594641	0.601573	0.592284	0.597599	0.587822	0.595857	0.590326	0.597882	0.589612	0.598441	0.590434	0.599333
484.504056	0.589984	0.599312	0.591880	0.599888	0.593495	0.602084	0.590431	0.599337	0.590803	0.601794	0.593122	0.600789	0.594857	0.601888	0.592376	0.597711	0.587990	0.596045	0.590423	0.597921	0.589591	0.598687	0.590509	0.599600
485.275688	0.589872	0.599718	0.591846	0.600207	0.593621	0.602369	0.590482	0.599470	0.590853	0.601972	0.593313	0.600908	0.594835	0.602150	0.592416	0.597845	0.587921	0.596361	0.590413	0.597948	0.589609	0.598928	0.590717	0.599718
486.047254	0.590053	0.599809	0.591841	0.600342	0.593706	0.602507	0.590431	0.599611	0.590904	0.602092	0.593294	0.600821	0.594846	0.602286	0.592553	0.597948	0.587951	0.596745	0.590335	0.598158	0.589653	0.599041	0.590779	0.600186
486.818753	0.589814	0.599898	0.591928	0.600504	0.593628	0.602536	0.590584	0.599861	0.590834	0.602278	0.593366	0.600985	0.595025	0.602408	0.592523	0.598169	0.587895	0.596779	0.590440	0.598507	0.589669	0.599098	0.590914	0.600452
487.590187	0.589828	0.599889	0.591989	0.600609	0.593516	0.602527	0.590522	0.599945	0.590796	0.602321	0.593421	0.601123	0.595020	0.602451	0.592424	0.598291	0.587944	0.596902	0.590572	0.598532	0.589668	0.599364	0.590921	0.600519
488.361555	0.589739	0.599955	0.592008	0.600688	0.593478	0.602680	0.590443	0.600101	0.590748	0.602551	0.593467	0.601170	0.594842	0.602628	0.592253	0.598493	0.587951	0.597141	0.590416	0.598724	0.589606	0.599394	0.590775	0.600434
489.132856	0.589804	0.599851	0.591865	0.600586	0.593419	0.602723	0.590371	0.600112	0.590648	0.602584	0.593246	0.601226	0.594711	0.602654	0.592242	0.598571	0.587981	0.597013	0.590279	0.598750	0.589528	0.599429	0.590523	0.600462
489.904091	0.589565	0.599847	0.591777	0.600623	0.593221	0.602829	0.590296	0.600025	0.590569	0.602556	0.593324	0.601312	0.594680	0.602730	0.592159	0.598663	0.587946	0.596850	0.590135	0.598758	0.589396	0.599466	0.590317	0.600272
490.675260	0.589695	0.599818	0.591548	0.600607	0.593006	0.602726	0.589856	0.599916	0.590375	0.602371	0.593161	0.601208	0.594378	0.602705	0.591898	0.598532	0.587721	0.596783	0.589831	0.598689	0.589243	0.599450	0.589935	0.600212
491.446363	0.589448	0.599722	0.591471	0.600596	0.592809	0.602678	0.589812	0.599874	0.590318	0.602208	0.592845	0.601147	0.594207	0.602669	0.591873	0.598499	0.587377	0.596617	0.589473	0.598667	0.588944	0.599350	0.589647	0.600311
492.217399	0.589280	0.599649	0.591046	0.600542	0.592474	0.602569	0.589446	0.599637	0.590136	0.601834	0.592666	0.601061	0.593849	0.602329	0.591556	0.598252	0.587057	0.596287	0.589351	0.598634	0.588744	0.599202	0.589313	0.600339
492.988369	0.589062	0.599452	0.590761	0.600386	0.592204	0.602446	0.589191	0.599567	0.589827	0.601634	0.592464	0.600908	0.593591	0.602158	0.591254	0.598114	0.586804	0.596125	0.589074	0.598652	0.588518	0.599023	0.588973	0.600213
493.759273	0.588617	0.599281	0.590343	0.600024	0.591776	0.602169	0.588736	0.599317	0.589517	0.601462	0.592011	0.600570	0.593192	0.601832	0.590834	0.597912	0.586434	0.596032	0.588708	0.598392	0.588076	0.598677	0.588657	0.599945
494.530111	0.588155	0.598887	0.589825	0.599855	0.591454	0.601935	0.588467	0.599155	0.589186	0.601249	0.591512	0.600330	0.592777	0.601630	0.590432	0.597834	0.585960	0.595812	0.588252	0.597997	0.587720	0.598364	0.588363	0.599735
495.300882	0.587601	0.598675	0.589295	0.599426	0.590996	0.601565	0.587753	0.598834	0.588640	0.601022	0.591063	0.599937	0.592187	0.601302	0.589885	0.597372	0.585528	0.595439	0.587726	0.597545	0.587203	0.597994	0.587881	0.599315
496.071586	0.586981	0.598146	0.588830	0.598989	0.590435	0.601241	0.587275	0.598444	0.588107	0.600671	0.590493	0.599570	0.591731	0.601071	0.589379	0.596905	0.585002	0.595065	0.587061	0.597057	0.586735	0.597660	0.587339	0.598871
496.842224	0.586259	0.597811	0.588159	0.598587	0.589809	0.600746	0.586520	0.597908	0.587528	0.600218	0.589872	0.598971	0.591055	0.600676	0.588664	0.596347	0.584185	0.594752	0.586511	0.596672	0.586104	0.597290	0.586765	0.598383
497.612796	0.585641	0.597185	0.587490	0.598060	0.589281	0.600153	0.586047	0.597489	0.586804	0.599677	0.589089	0.598624	0.590356	0.600122	0.587983	0.595689	0.583574	0.594121	0.586019	0.596268	0.585561	0.596772	0.586064	0.598001
498.383301	0.584848	0.596705	0.586871	0.597450	0.588547	0.599651	0.585310	0.596803	0.585985	0.599222	0.588425	0.597982	0.589730	0.599476	0.587333	0.595032	0.582830	0.593543	0.585308	0.595768	0.584679	0.596340	0.585311	0.597390
499.153740	0.584080	0.596051	0.586130	0.596957	0.587701	0.599081	0.584536	0.596225	0.585227	0.598632	0.587684	0.597426	0.588991	0.598929	0.586613	0.594414	0.582092	0.593031	0.584631	0.595265	0.584017	0.595711	0.584490	0.596712
499.924112	0.583284	0.595453	0.585331	0.596345	0.586814	0.598440	0.583713	0.595564	0.584473	0.598058	0.586892	0.596841	0.588205	0.598226	0.585772	0.593950	0.581199	0.592522	0.583786	0.594520	0.583087	0.594993	0.583750	0.596164
500.694418	0.582454	0.594855	0.584594	0.595657	0.585837	0.597726	0.582878	0.595009	0.583600	0.597180	0.585973	0.596281	0.587411	0.597593	0.584830	0.593386	0.580306	0.591694	0.582790	0.593669	0.582141	0.594273	0.582921	0.595487
501.464657	0.581559	0.594220	0.583736	0.595023	0.584923	0.597163	0.581890	0.594243	0.582791	0.596393	0.585197	0.595512	0.586537	0.596852	0.583921	0.592738	0.579204	0.590871	0.581711	0.592917	0.581085	0.593504	0.581991	0.594715
502.234829	0.580462	0.593420	0.582684	0.594313	0.583948	0.596378	0.580953	0.593588	0.581777	0.595508	0.584267	0.594862	0.585550	0.596156	0.583033	0.591931	0.578283	0.589996	0.580815	0.592085	0.580221	0.592752	0.581027	0.593945
503.004935	0.579579	0.592554	0.581559	0.593446	0.583074	0.595582	0.579920	0.592690	0.580729	0.594716	0.583263	0.594110	0.584502	0.595245	0.581967	0.591217	0.577335	0.589065	0.579781	0.591268	0.579203	0.591941	0.580162	0.593206
503.774974	0.578493	0.591616	0.580474	0.592489	0.582063	0.594605	0.578824	0.591913	0.579632	0.593673	0.582045	0.593092	0.583447	0.594271	0.580980	0.590263	0.576149	0.588145	0.578714	0.590372	0.578097	0.591084	0.579150	0.592266
504.544946	0.577427	0.590601	0.579373	0.591560	0.581066	0.593669	0.577819	0.590968	0.578644	0.592940	0.581098	0.592196	0.582322	0.593325	0.579962	0.589232	0.575046	0.587253	0.577614	0.589423	0.576927	0.590152	0.577851	0.591208
505.314852	0.576234	0.589576	0.578172	0.590629	0.579871	0.592657	0.576573	0.590032	0.577440	0.591946	0.579836	0.591257	0.581183	0.592358	0.578788	0.588176	0.573894	0.586317	0.576433	0.588370	0.575767	0.589433	0.576616	0.590189
506.084690	0.575186	0.588633	0.577154	0.589670	0.578804	0.591690	0.575346	0.589012	0.576397	0.590978	0.578673	0.590203	0.580079	0.591483	0.577526	0.587165	0.572711	0.585414	0.575119	0.587370	0.574589	0.588345	0.575458	0.589178
506.854462	0.573930	0.587655	0.575996	0.588620	0.577648	0.590593	0.574263	0.588077	0.575224	0.589947	0.577378	0.589239	0.579033	0.590593	0.576348	0.586023	0.571323	0.584513	0.573883	0.586318	0.573237	0.587355	0.574299	0.588232
507.624168	0.572711	0.586624	0.574936	0.587668	0.576572	0.589621	0.573079	0.586922	0.573982	0.589074	0.576338	0.588318	0.577845	0.589684	0.575148	0.584960	0.570159	0.583483	0.572681	0.585401	0.571958	0.586315	0.573045	0.587229
508.393806	0.571366	0.585537	0.573610	0.586668	0.575323	0.588609	0.571722	0.585812	0.572597	0.587995	0.574887	0.587250	0.576659	0.588644	0.573876	0.583933	0.568863	0.582499	0.571559	0.584423	0.570649	0.585229	0.572132	0.586312
509.163377	0.570210	0.584557	0.572448	0.585554	0.574117	0.587572	0.570366	0.584745	0.571275	0.587052	0.573530	0.586147	0.575336	0.587726	0.572609	0.582844	0.567516	0.581429	0.570279	0.583346	0.569419	0.583983	0.570917	0.585319
509.932882	0.568933	0.583489	0.571009	0.584444	0.572734	0.586489	0.569122	0.583648	0.570036	0.586015	0.572277	0.585033	0.573969	0.586530	0.571353	0.581731	0.566263	0.580305	0.569082	0.582353	0.568021	0.582941	0.569577	0.584316
510.702319	0.567593	0.582393	0.569771	0.583434	0.571300	0.585610	0.567821	0.582571	0.568814	0.584840	0.571041	0.583846	0.572613	0.585417	0.570092	0.580636	0.564927	0.579144	0.567568	0.581235	0.566774	0.581891	0.568105	0.583277
511.471690	0.566349	0.581280	0.568196	0.582364	0.569914	0.584514	0.566498	0.581511	0.567413	0.583703	0.569632	0.582720	0.571264	0.584302	0.568707	0.579496	0.563520	0.577846	0.566147	0.580134	0.565540	0.580842	0.566742	0.582129
512.240994	0.564986	0.580195	0.566770	0.581150	0.568564	0.583369	0.565113	0.580338	0.566149	0.582480	0.568274	0.581608	0.569896	0.583195	0.567408	0.578328	0.562199	0.576516	0.564725	0.578921	0.564198	0.579742	0.565193	0.580925
513.010230	0.563594	0.579090	0.565239	0.579934	0.567179	0.582244	0.563938	0.579201	0.564782	0.581248	0.566975	0.580481	0.568590	0.581961	0.565954	0.577213	0.560734	0.575273	0.563451	0.577738	0.562796	0.578593	0.563761	0.579751
513.779400	0.562230	0.577905	0.563793	0.578841	0.565859	0.581102	0.562422	0.577982	0.563321	0.580161	0.565660	0.579440	0.567208	0.580731	0.564475	0.576106	0.559285	0.574095	0.562047	0.576532	0.561441	0.577408	0.562271	0.578481
514.548502	0.560793	0.576736	0.562240	0.577688	0.564582	0.579794	0.560918	0.576799	0.561970	0.579063	0.564231	0.578294	0.565819	0.579509	0.562987	0.575041	0.558001	0.572963	0.560878	0.575483	0.560068	0.576163	0.560886	0.577104
515.317537	0.559300	0.575517	0.560887	0.576570	0.563256	0.578762	0.559508	0.575575	0.560650	0.577971	0.562831	0.577033	0.564485	0.578428	0.561651	0.573876	0.556700	0.571908	0.559566	0.574204	0.558570	0.574871	0.559356	0.575923
516.086506	0.557778	0.574378	0.559593	0.575545	0.561939	0.577624	0.558257	0.574444	0.559260	0.576909	0.561515	0.575918	0.563085	0.577255	0.560187	0.572781	0.555213	0.570692	0.558124	0.573121	0.557157	0.573749	0.557932	0.574831
516.855407	0.556306	0.573239	0.558306	0.574632	0.560601	0.576494	0.556806	0.573367	0.558007	0.575742	0.560236	0.574787	0.561776	0.576240	0.558940	0.571604	0.553860	0.569516	0.556596	0.571957	0.555841	0.572636	0.556659	0.573647
517.624241	0.554847	0.572095	0.557029	0.573506	0.559222	0.575356	0.555584	0.572323	0.556579	0.574416	0.558759	0.573581	0.560395	0.575259	0.557591	0.570419	0.552377	0.568264	0.555122	0.570795	0.554441	0.571441	0.555363	0.572527
518.393007	0.553545	0.570954	0.555736	0.572378	0.557825	0.574302	0.554237	0.571029	0.555006	0.573234	0.557294	0.572486	0.558953	0.574124	0.556229	0.569161	0.550875	0.567012	0.553642	0.569492	0.553151	0.570311	0.553927	0.571338
519.161707	0.552183	0.569886	0.554343	0.571230	0.556471	0.573140	0.552748	0.570001	0.553573	0.571990	0.555967	0.571420	0.557538	0.572867	0.554796	0.567978	0.549253	0.565873	0.552121	0.568415	0.551797	0.569230	0.552587	0.570100
519.930339	0.550949	0.568682	0.552874	0.570075	0.555136	0.572108	0.551299	0.568896	0.552187	0.570818	0.554604	0.570227	0.556202	0.571743	0.553451	0.566741	0.547897	0.564873	0.550684	0.567320	0.550447	0.568016	0.551154	0.568815
520.698904	0.549698	0.567469	0.551448	0.568887	0.553791	0.571090	0.549906	0.567737	0.550738	0.569755	0.553237	0.569055	0.554886	0.570485	0.551971	0.565605	0.546573	0.563841	0.549374	0.566218	0.548932	0.566822	0.549622	0.567594
521.467401	0.548369	0.566326	0.550123	0.567866	0.552556	0.570053	0.548409	0.566585	0.549394	0.568806	0.551844	0.567910	0.553573	0.569309	0.550573	0.564524	0.545139	0.562810	0.547980	0.565113	0.547554	0.565749	0.548152	0.566536
522.235832	0.546930	0.565265	0.548742	0.566907	0.551345	0.569127	0.547175	0.565637	0.548230	0.567651	0.550613	0.566759	0.552424	0.568339	0.549239	0.563342	0.543698	0.561635	0.546576	0.564000	0.546107	0.564641	0.546800	0.565615
523.004194	0.545577	0.564180	0.547429	0.565920	0.550129	0.568156	0.545931	0.564520	0.546953	0.566609	0.549226	0.565743	0.551152	0.567370	0.547897	0.562279	0.542407	0.560432	0.545251	0.562832	0.544800	0.563607	0.545564	0.564596
523.772490	0.544270	0.563060	0.546067	0.564858	0.548742	0.567107	0.544593	0.563400	0.545599	0.565617	0.547961	0.564659	0.549862	0.566298	0.546505	0.561219	0.541023	0.559416	0.543963	0.561717	0.543519	0.562665	0.544315	0.563653
524.540718	0.542866	0.561973	0.544637	0.563806	0.547442	0.566095	0.543227	0.562289	0.544267	0.564607	0.546662	0.563756	0.548462	0.565290	0.545279	0.560258	0.539601	0.558323	0.542629	0.560735	0.542312	0.561690	0.543136	0.562764
525.308878	0.541577	0.560824	0.543200	0.562652	0.546152	0.565169	0.541918	0.561305	0.543043	0.563559	0.545413	0.562833	0.547236	0.564260	0.544082	0.559152	0.538330	0.557327	0.541353	0.559728	0.540942	0.560683	0.541847	0.561697
526.076971	0.540310	0.559727	0.541887	0.561585	0.544839	0.564154	0.540437	0.560295	0.541732	0.562653	0.544122	0.561911	0.545870	0.563111	0.542775	0.558181	0.537060	0.556469	0.540109	0.558786	0.539671	0.559720	0.540544	0.560540
526.844997	0.538984	0.558757	0.540658	0.560650	0.543573	0.563050	0.539193	0.559273	0.540499	0.561704	0.542797	0.560949	0.544593	0.562052	0.541557	0.557272	0.535807	0.555515	0.538766	0.557845	0.538252	0.558676	0.539257	0.559546
527.612955	0.537735	0.557818	0.539436	0.559774	0.542474	0.562092	0.537911	0.558388	0.539350	0.560692	0.541457	0.559988	0.543390	0.561145	0.540424	0.556356	0.534604	0.554412	0.537447	0.556871	0.536953	0.557636	0.538035	0.558529
528.380845	0.536538	0.556990	0.538291	0.558852	0.541265	0.561134	0.536646	0.557523	0.538207	0.559686	0.540243	0.558938	0.542302	0.560344	0.539291	0.555290	0.533292	0.553406	0.536207	0.555836	0.535670	0.556687	0.536802	0.557544
529.148668	0.535362	0.556275	0.537049	0.558023	0.540054	0.560140	0.535514	0.556610	0.537036	0.558719	0.539008	0.557983	0.541005	0.559545	0.537970	0.554384	0.532000	0.552398	0.534993	0.554861	0.534514	0.555778	0.535610	0.556661
529.916423	0.534247	0.555401	0.535821	0.557140	0.538890	0.559187	0.534426	0.555737	0.535725	0.557791	0.537818	0.557022	0.539756	0.558596	0.536717	0.553483	0.530760	0.551445	0.533706	0.553954	0.533241	0.554873	0.534431	0.555892
530.684111	0.533078	0.554431	0.534494	0.556259	0.537611	0.558326	0.533242	0.554925	0.534585	0.556894	0.536768	0.556106	0.538541	0.557808	0.535451	0.552660	0.529598	0.550500	0.532546	0.553107	0.532095	0.553979	0.533176	0.555027
531.451731	0.531876	0.553672	0.533256	0.555382	0.536426	0.557573	0.532092	0.554077	0.533341	0.556084	0.535573	0.555325	0.537217	0.556957	0.534264	0.551879	0.528379	0.549605	0.531388	0.552276	0.530868	0.553056	0.531849	0.554249
532.219283	0.530606	0.552736	0.532092	0.554614	0.535347	0.556765	0.530897	0.553257	0.532131	0.555190	0.534380	0.554482	0.535942	0.556009	0.533069	0.551114	0.527257	0.548768	0.530101	0.551442	0.529610	0.552085	0.530513	0.553365
532.986767	0.529318	0.551885	0.530923	0.553762	0.534215	0.556015	0.529670	0.552426	0.530960	0.554398	0.533188	0.553690	0.534834	0.555107	0.532007	0.550250	0.526050	0.547938	0.528814	0.550577	0.528427	0.551207	0.529335	0.552551
533.754184	0.528001	0.551184	0.529708	0.552910	0.533109	0.555212	0.528582	0.551749	0.529990	0.553545	0.531937	0.552904	0.533749	0.554421	0.530826	0.549514	0.524867	0.547069	0.527686	0.549749	0.527196	0.550397	0.528253	0.551731
534.521533	0.526928	0.550475	0.528594	0.552137	0.532024	0.554480	0.527393	0.550950	0.528851	0.552745	0.530691	0.552135	0.532660	0.553626	0.529759	0.548576	0.523647	0.546319	0.526525	0.549029	0.526059	0.549617	0.527083	0.550959
535.288814	0.525758	0.549605	0.527477	0.551397	0.530859	0.553692	0.526236	0.550144	0.527675	0.551974	0.529629	0.551288	0.531594	0.552887	0.528530	0.547744	0.522417	0.545633	0.525382	0.548108	0.524969	0.548883	0.525998	0.550136
536.056027	0.524712	0.548862	0.526307	0.550715	0.529670	0.552869	0.525169	0.549288	0.526525	0.551260	0.528478	0.550535	0.530452	0.552154	0.527244	0.546957	0.521175	0.544863	0.524364	0.547400	0.523888	0.548138	0.524903	0.549334
536.823172	0.523635	0.548161	0.525305	0.549991	0.528547	0.552217	0.524022	0.548590	0.525405	0.550524	0.527407	0.549791	0.529298	0.551394	0.526117	0.546271	0.520124	0.544200	0.523356	0.546676	0.522739	0.547407	0.523788	0.548408
537.590250	0.522604	0.547336	0.524252	0.549444	0.527492	0.551582	0.522824	0.547772	0.524259	0.549878	0.526430	0.549025	0.528213	0.550644	0.525042	0.545543	0.518980	0.543490	0.522216	0.545951	0.521746	0.546665	0.522581	0.547553
538.357259	0.521423	0.546653	0.523246	0.548769	0.526533	0.550957	0.521695	0.547168	0.523096	0.549175	0.525364	0.548348	0.527190	0.549965	0.523928	0.544951	0.517890	0.542826	0.521046	0.545176	0.520709	0.545988	0.521484	0.546819
539.124201	0.520355	0.545999	0.522211	0.548151	0.525588	0.550320	0.520622	0.546517	0.522092	0.548424	0.524302	0.547671	0.526222	0.549198	0.522961	0.544219	0.516818	0.542135	0.519937	0.544563	0.519606	0.545342	0.520408	0.546138
539.891074	0.519252	0.545330	0.521183	0.547472	0.524549	0.549652	0.519614	0.545936	0.521070	0.547797	0.523276	0.547051	0.525237	0.548526	0.521966	0.543554	0.515829	0.541523	0.518791	0.543947	0.518534	0.544830	0.519428	0.545547
540.657880	0.518269	0.544661	0.520148	0.546810	0.523594	0.548940	0.518603	0.545279	0.519982	0.547144	0.522254	0.546410	0.524300	0.547865	0.520859	0.542951	0.514689	0.540812	0.517776	0.543343	0.517525	0.544226	0.518337	0.545093
541.424617	0.517314	0.544112	0.519114	0.546030	0.522533	0.548345	0.517591	0.544664	0.518910	0.546538	0.521245	0.545947	0.523321	0.547342	0.519929	0.542358	0.513584	0.540193	0.516770	0.542865	0.516514	0.543628	0.517405	0.544585
542.191287	0.516348	0.543434	0.518020	0.545386	0.521527	0.547724	0.516554	0.543994	0.517949	0.545967	0.520360	0.545355	0.522178	0.546724	0.518963	0.541777	0.512493	0.539629	0.515873	0.542327	0.515530	0.543049	0.516427	0.544060
542.957888	0.515368	0.542857	0.516947	0.544854	0.520485	0.547144	0.515503	0.543426	0.516947	0.545494	0.519392	0.544807	0.521174	0.546159	0.517894	0.541287	0.511491	0.539069	0.514882	0.541909	0.514496	0.542481	0.515382	0.543554
543.724421	0.514359	0.542332	0.515967	0.544297	0.519577	0.546829	0.514405	0.542918	0.516023	0.544993	0.518404	0.544300	0.520255	0.545685	0.516922	0.540872	0.510439	0.538610	0.513890	0.541366	0.513505	0.541818	0.514327	0.543022
544.490886	0.513204	0.541768	0.514930	0.543830	0.518579	0.546365	0.513346	0.542483	0.515164	0.544493	0.517412	0.543775	0.519314	0.545292	0.516040	0.540407	0.509468	0.538200	0.512862	0.540838	0.512499	0.541323	0.513364	0.542424
545.257283	0.512110	0.541339	0.513916	0.543499	0.517614	0.545841	0.512384	0.542081	0.514315	0.544019	0.516348	0.543233	0.518432	0.544776	0.515067	0.539943	0.508504	0.537784	0.511809	0.540212	0.511418	0.540857	0.512314	0.542060
546.023612	0.511113	0.541003	0.512913	0.543192	0.516581	0.545300	0.511476	0.541791	0.513382	0.543568	0.515278	0.542745	0.517603	0.544399	0.514118	0.539473	0.507461	0.537308	0.510775	0.539727	0.510329	0.540487	0.511322	0.541674
546.789872	0.510129	0.540696	0.511978	0.542719	0.515698	0.544828	0.510530	0.541340	0.512374	0.543132	0.514253	0.542392	0.516633	0.544006	0.513232	0.538985	0.506338	0.536796	0.509783	0.539219	0.509421	0.540102	0.510406	0.541283
547.556064	0.509218	0.540368	0.510924	0.542222	0.514730	0.544279	0.509641	0.540894	0.511336	0.542740	0.513251	0.541945	0.515639	0.543562	0.512279	0.538499	0.505365	0.536358	0.508782	0.538776	0.508494	0.539843	0.509478	0.540938
548.322188	0.508430	0.540072	0.509910	0.541882	0.513861	0.543972	0.508729	0.540432	0.510352	0.542405	0.512279	0.541636	0.514579	0.543084	0.511281	0.538078	0.504357	0.535939	0.507826	0.538486	0.507525	0.539496	0.508533	0.540669
549.088244	0.507534	0.539647	0.509000	0.541487	0.513012	0.543714	0.507704	0.539967	0.509396	0.542061	0.511368	0.541297	0.513513	0.542758	0.510232	0.537708	0.503402	0.535671	0.506933	0.538266	0.506617	0.539155	0.507656	0.540231
549.854231	0.506652	0.539327	0.508083	0.541064	0.512246	0.543504	0.506741	0.539485	0.508453	0.541698	0.510469	0.541006	0.512465	0.542378	0.509196	0.537479	0.502487	0.535415	0.506006	0.538063	0.505669	0.538832	0.506682	0.539780
550.620150	0.505735	0.539008	0.507207	0.540734	0.511325	0.543247	0.505771	0.539292	0.507578	0.541428	0.509543	0.540669	0.511611	0.542134	0.508195	0.537238	0.501603	0.535222	0.505050	0.537724	0.504709	0.538508	0.505634	0.539437
551.386000	0.504846	0.538746	0.506295	0.540590	0.510405	0.542963	0.504900	0.539098	0.506753	0.541088	0.508652	0.540395	0.510794	0.541947	0.507259	0.537029	0.500614	0.534896	0.504162	0.537470	0.503756	0.538153	0.504734	0.539059
552.151782	0.503860	0.538507	0.505357	0.540336	0.509467	0.542588	0.504070	0.538945	0.505755	0.540798	0.507750	0.540075	0.510033	0.541824	0.506298	0.536753	0.499601	0.534608	0.503152	0.537137	0.502783	0.537938	0.503752	0.538757
552.917496	0.502959	0.538334	0.504413	0.540077	0.508482	0.542199	0.503246	0.538793	0.504742	0.540555	0.506863	0.539850	0.509284	0.541505	0.505424	0.536530	0.498670	0.534216	0.502254	0.536871	0.501855	0.537734	0.502831	0.538563
553.683141	0.502103	0.538153	0.503560	0.539848	0.507578	0.541938	0.502348	0.538668	0.503817	0.540388	0.505971	0.539634	0.508520	0.541279	0.504529	0.536187	0.497755	0.533899	0.501329	0.536595	0.500970	0.537532	0.502009	0.538358
554.448717	0.501224	0.537937	0.502549	0.539720	0.506730	0.541798	0.501501	0.538434	0.503029	0.540220	0.505109	0.539510	0.507597	0.541029	0.503623	0.536030	0.496879	0.533786	0.500450	0.536465	0.500050	0.537432	0.501218	0.538173
555.214225	0.500183	0.537698	0.501639	0.539474	0.505908	0.541763	0.500501	0.538199	0.502110	0.540161	0.504240	0.539385	0.506651	0.540784	0.502705	0.535828	0.496012	0.533722	0.499504	0.536363	0.499200	0.537254	0.500212	0.538098
555.979665	0.499276	0.537464	0.500778	0.539271	0.505073	0.541635	0.499510	0.538079	0.501341	0.540009	0.503348	0.539175	0.505635	0.540542	0.501854	0.535711	0.495164	0.533695	0.498577	0.536212	0.498369	0.536905	0.499293	0.537916
556.745036	0.498293	0.537345	0.499909	0.539084	0.504306	0.541552	0.498515	0.537913	0.500493	0.539864	0.502418	0.538940	0.504600	0.540457	0.501008	0.535590	0.494242	0.533685	0.497547	0.536014	0.497357	0.536720	0.498276	0.537737
557.510338	0.497305	0.537254	0.498876	0.538923	0.503347	0.541321	0.497615	0.537776	0.499673	0.539771	0.501454	0.538759	0.503662	0.540352	0.500169	0.535554	0.493257	0.533651	0.496535	0.535778	0.496392	0.536506	0.497305	0.537746
558.275572	0.496404	0.537172	0.498020	0.538725	0.502380	0.541031	0.496735	0.537653	0.498688	0.539626	0.500560	0.538620	0.502861	0.540226	0.499283	0.535467	0.492273	0.533449	0.495566	0.535655	0.495469	0.536417	0.496436	0.537701
559.040737	0.495618	0.537094	0.497117	0.538639	0.501468	0.540746	0.495862	0.537619	0.497818	0.539510	0.499680	0.538550	0.501989	0.540142	0.498352	0.535399	0.491303	0.533308	0.494622	0.535564	0.494490	0.536440	0.495621	0.537644
559.805833	0.494787	0.537046	0.496222	0.538564	0.500513	0.540676	0.494977	0.537476	0.496876	0.539463	0.498827	0.538588	0.501189	0.540073	0.497373	0.535281	0.490254	0.533092	0.493781	0.535587	0.493610	0.536548	0.494844	0.537688
560.570860	0.493924	0.536916	0.495341	0.538480	0.499622	0.540586	0.494199	0.537384	0.496022	0.539439	0.498024	0.538650	0.500448	0.539997	0.496429	0.535211	0.489330	0.533015	0.493031	0.535662	0.492888	0.536534	0.494011	0.537747
561.335819	0.493051	0.536831	0.494602	0.538371	0.498762	0.540603	0.493269	0.537307	0.495095	0.539427	0.497237	0.538690	0.499556	0.539820	0.495468	0.535148	0.488459	0.533073	0.492234	0.535699	0.492083	0.536546	0.493100	0.537587
562.100709	0.492173	0.536785	0.493832	0.538313	0.497968	0.540666	0.492310	0.537222	0.494260	0.539366	0.496372	0.538624	0.498574	0.539763	0.494620	0.535150	0.487616	0.533177	0.491370	0.535684	0.491281	0.536461	0.492112	0.537540
562.865530	0.491289	0.536731	0.492973	0.538305	0.497146	0.540685	0.491413	0.537157	0.493406	0.539361	0.495568	0.538522	0.497707	0.539701	0.493798	0.535176	0.486703	0.533226	0.490506	0.535559	0.490408	0.536378	0.491276	0.537515
563.630283	0.490454	0.536775	0.492094	0.538276	0.496329	0.540561	0.490595	0.537190	0.492591	0.539296	0.494708	0.538352	0.496919	0.539711	0.493039	0.535223	0.485855	0.533323	0.489574	0.535487	0.489474	0.536333	0.490358	0.537394
564.394966	0.489661	0.536853	0.491113	0.538275	0.495453	0.540497	0.489743	0.537283	0.491728	0.539231	0.493749	0.538275	0.496096	0.539733	0.492235	0.535251	0.484886	0.533327	0.488600	0.535416	0.488555	0.536265	0.489543	0.537351
565.159581	0.488858	0.536846	0.490157	0.538284	0.494637	0.540421	0.488963	0.537391	0.490951	0.539191	0.492898	0.538294	0.495360	0.539908	0.491384	0.535273	0.483917	0.533214	0.487645	0.535440	0.487654	0.536222	0.488758	0.537529
565.924126	0.488037	0.536820	0.489148	0.538307	0.493825	0.540350	0.488163	0.537423	0.490082	0.539220	0.492066	0.538275	0.494585	0.539904	0.490446	0.535282	0.482961	0.533158	0.486749	0.535476	0.486718	0.536257	0.488010	0.537560
566.688603	0.487207	0.536855	0.488240	0.538258	0.493000	0.540302	0.487348	0.537477	0.489164	0.539162	0.491145	0.538306	0.493740	0.539903	0.489570	0.535232	0.482078	0.533122	0.485870	0.535585	0.485911	0.536305	0.487114	0.537604
567.453011	0.486265	0.536761	0.487417	0.538225	0.492226	0.540320	0.486427	0.537407	0.488287	0.539270	0.490358	0.538451	0.492850	0.539803	0.488587	0.535199	0.481245	0.533140	0.485003	0.535724	0.485142	0.536352	0.486263	0.537667
568.217349	0.485323	0.536652	0.486642	0.538119	0.491454	0.540320	0.485430	0.537337	0.487432	0.539248	0.489575	0.538427	0.491844	0.539632	0.487632	0.535209	0.480480	0.533149	0.484139	0.535685	0.484345	0.536328	0.485328	0.537516
568.981619	0.484357	0.536666	0.485762	0.538063	0.490579	0.540274	0.484371	0.537174	0.486575	0.539222	0.488701	0.538289	0.490892	0.539361	0.486716	0.535160	0.479684	0.533224	0.483230	0.535636	0.483476	0.536215	0.484320	0.537271
569.745820	0.483381	0.536616	0.484941	0.537900	0.489597	0.540120	0.483456	0.537163	0.485770	0.539077	0.487835	0.538185	0.490039	0.539267	0.485831	0.535087	0.478762	0.533236	0.482302	0.535513	0.482479	0.536037	0.483374	0.537199
570.509951	0.482505	0.536604	0.484119	0.537733	0.488654	0.539853	0.482511	0.537047	0.485025	0.538961	0.486935	0.538017	0.489174	0.539099	0.484956	0.535036	0.477807	0.533151	0.481354	0.535336	0.481498	0.535915	0.482535	0.537089
571.274014	0.481696	0.536569	0.483173	0.537513	0.487692	0.539604	0.481537	0.536992	0.484135	0.538731	0.485966	0.537787	0.488272	0.539015	0.484068	0.534946	0.476797	0.532967	0.480329	0.535097	0.480528	0.535731	0.481689	0.537004
572.038007	0.480819	0.536452	0.482185	0.537357	0.486652	0.539424	0.480611	0.536818	0.483255	0.538625	0.485089	0.537618	0.487453	0.538929	0.483090	0.534790	0.475710	0.532696	0.479342	0.534961	0.479541	0.535651	0.480781	0.537055
572.801931	0.479965	0.536212	0.481179	0.537119	0.485717	0.539258	0.479706	0.536598	0.482275	0.538413	0.484203	0.537518	0.486637	0.538897	0.482109	0.534610	0.474592	0.532439	0.478352	0.534791	0.478619	0.535572	0.480009	0.537011
573.565786	0.479168	0.535960	0.480162	0.536873	0.484874	0.539159	0.478684	0.536332	0.481324	0.538379	0.483348	0.537358	0.485699	0.538678	0.481070	0.534397	0.473549	0.532200	0.477376	0.534732	0.477880	0.535485	0.479150	0.536864
574.329572	0.478289	0.535673	0.479143	0.536708	0.484021	0.539056	0.477721	0.536049	0.480292	0.538236	0.482487	0.537197	0.484784	0.538515	0.480052	0.534165	0.472531	0.532098	0.476388	0.534548	0.477019	0.535251	0.478202	0.536683
575.093288	0.477306	0.535464	0.478118	0.536438	0.483087	0.538887	0.476715	0.535670	0.479360	0.538026	0.481612	0.536957	0.483815	0.538172	0.479132	0.534056	0.471559	0.532007	0.475422	0.534283	0.476114	0.534953	0.477216	0.536355
575.856935	0.476508	0.535231	0.477205	0.536169	0.482197	0.538495	0.475700	0.535330	0.478429	0.537754	0.480660	0.536687	0.482908	0.537903	0.478223	0.533829	0.470564	0.531857	0.474432	0.534050	0.475194	0.534629	0.476274	0.535898
576.620513	0.475648	0.535025	0.476275	0.535837	0.481213	0.538095	0.474775	0.535034	0.477566	0.537446	0.479639	0.536268	0.482013	0.537557	0.477255	0.533522	0.469592	0.531538	0.473484	0.533709	0.474217	0.534230	0.475223	0.535546
577.384021	0.474707	0.534769	0.475241	0.535547	0.480269	0.537535	0.473743	0.534667	0.476649	0.536882	0.478611	0.535870	0.481070	0.537232	0.476324	0.533138	0.468601	0.531099	0.472367	0.533141	0.473075	0.533766	0.474273	0.535082
578.147460	0.473735	0.534403	0.474164	0.535064	0.479212	0.537065	0.472736	0.534299	0.475753	0.536368	0.477562	0.535469	0.480189	0.536813	0.475328	0.532744	0.467468	0.530545	0.471306	0.532648	0.472044	0.533302	0.473345	0.534655
578.910830	0.472867	0.533917	0.473144	0.534640	0.478218	0.536550	0.471821	0.533914	0.474871	0.535922	0.476564	0.535072	0.479354	0.536420	0.474299	0.532186	0.466342	0.529981	0.470266	0.532192	0.471086	0.532873	0.472492	0.534291
579.674131	0.471881	0.533394	0.472056	0.534168	0.477263	0.536186	0.470847	0.533438	0.473942	0.535458	0.475592	0.534595	0.478410	0.535986	0.473233	0.531683	0.465287	0.529482	0.469208	0.531666	0.470107	0.532439	0.471610	0.533881
580.437361	0.470842	0.532740	0.470983	0.533593	0.476290	0.535682	0.469691	0.532881	0.472901	0.534860	0.474693	0.534181	0.477386	0.535374	0.472160	0.531159	0.464189	0.528915	0.468147	0.531144	0.469206	0.531984	0.470689	0.533288
581.200523	0.469797	0.532115	0.469922	0.532916	0.475195	0.535196	0.468628	0.532260	0.471887	0.534324	0.473765	0.533648	0.476475	0.534730	0.471025	0.530586	0.463069	0.528371	0.467160	0.530662	0.468363	0.531412	0.469658	0.532681
581.963615	0.468762	0.531442	0.468881	0.532283	0.474207	0.534585	0.467460	0.531573	0.470890	0.533767	0.472844	0.533017	0.475415	0.534048	0.469888	0.529958	0.462053	0.527803	0.466094	0.530094	0.467406	0.530777	0.468581	0.531909
582.726637	0.467612	0.530688	0.467787	0.531667	0.473206	0.533835	0.466244	0.530846	0.469886	0.533013	0.471820	0.532275	0.474314	0.533359	0.468721	0.529254	0.460923	0.527079	0.465005	0.529417	0.466321	0.530055	0.467410	0.531109
583.489590	0.466497	0.529962	0.466596	0.530936	0.472053	0.532932	0.465072	0.530066	0.468862	0.532147	0.470734	0.531418	0.473285	0.532565	0.467594	0.528490	0.459698	0.526269	0.463836	0.528497	0.465205	0.529177	0.466274	0.530274
584.252473	0.465408	0.529157	0.465382	0.530098	0.470907	0.532032	0.464005	0.529207	0.467855	0.531284	0.469582	0.530455	0.472261	0.531812	0.466422	0.527689	0.458533	0.525466	0.462575	0.527536	0.463956	0.528211	0.465176	0.529385
585.015287	0.464369	0.528245	0.464093	0.529186	0.469742	0.531036	0.462861	0.528317	0.466755	0.530346	0.468451	0.529513	0.471092	0.530986	0.465272	0.526842	0.457299	0.524561	0.461261	0.526539	0.462717	0.527234	0.464104	0.528517
585.778031	0.463200	0.527190	0.462803	0.528141	0.468533	0.529992	0.461670	0.527289	0.465573	0.529286	0.467229	0.528536	0.470000	0.530051	0.464052	0.525812	0.455976	0.523474	0.459985	0.525534	0.461477	0.526261	0.462901	0.527571
586.540705	0.461990	0.526114	0.461470	0.526991	0.467269	0.528932	0.460441	0.526171	0.464266	0.528175	0.466026	0.527586	0.468869	0.529027	0.462814	0.524698	0.454673	0.522324	0.458676	0.524382	0.460249	0.525199	0.461712	0.526469
587.303309	0.460718	0.524834	0.460174	0.525788	0.466075	0.527843	0.459140	0.525017	0.463009	0.527022	0.464810	0.526576	0.467715	0.527844	0.461524	0.523476	0.453325	0.521155	0.457386	0.523332	0.459048	0.524081	0.460503	0.525348
588.065844	0.459423	0.523500	0.458866	0.524644	0.464803	0.526668	0.457792	0.523824	0.461743	0.525859	0.463640	0.525406	0.466418	0.526608	0.460209	0.522276	0.451963	0.519962	0.456152	0.522289	0.457935	0.522871	0.459276	0.524210
588.828309	0.458041	0.522188	0.457613	0.523458	0.463535	0.525478	0.456440	0.522534	0.460542	0.524608	0.462412	0.524216	0.465212	0.525313	0.458877	0.520968	0.450605	0.518652	0.454925	0.521061	0.456712	0.521647	0.457987	0.522872
589.590705	0.456732	0.520927	0.456309	0.522181	0.462318	0.524198	0.455045	0.521197	0.459352	0.523255	0.461193	0.522852	0.463936	0.523962	0.457521	0.519732	0.449294	0.517406	0.453552	0.519758	0.455477	0.520244	0.456768	0.521510
590.353030	0.455519	0.519540	0.454971	0.520861	0.461042	0.522875	0.453709	0.519818	0.458178	0.521833	0.459909	0.521314	0.462665	0.522519	0.456165	0.518378	0.447947	0.516010	0.452178	0.518324	0.454179	0.518762	0.455554	0.520203
591.115286	0.454280	0.518101	0.453558	0.519408	0.459633	0.521352	0.452331	0.518384	0.456957	0.520283	0.458611	0.519754	0.461367	0.521144	0.454837	0.516935	0.446550	0.514472	0.450732	0.516773	0.452740	0.517236	0.454250	0.518736
591.877472	0.453021	0.516542	0.452121	0.517897	0.458295	0.519789	0.450974	0.516792	0.455693	0.518542	0.457175	0.518169	0.460096	0.519636	0.453525	0.515291	0.445045	0.512770	0.449199	0.515032	0.451200	0.515721	0.452921	0.517175
592.639588	0.451679	0.514845	0.450599	0.516243	0.456933	0.518108	0.449549	0.515142	0.454333	0.516824	0.455739	0.516502	0.458811	0.518042	0.452120	0.513633	0.443554	0.511023	0.447677	0.513336	0.449742	0.514123	0.451529	0.515567
593.401634	0.450340	0.513045	0.449046	0.514629	0.455462	0.516492	0.448166	0.513407	0.452928	0.515055	0.454366	0.514887	0.457507	0.516407	0.450715	0.511823	0.441995	0.509177	0.446168	0.511553	0.448273	0.512525	0.450161	0.513908
594.163610	0.448867	0.511229	0.447511	0.512944	0.453990	0.514745	0.446655	0.511574	0.451492	0.513320	0.453009	0.513254	0.456162	0.514742	0.449249	0.509955	0.440386	0.507365	0.444707	0.509833	0.446885	0.510854	0.448734	0.512156
594.925516	0.447393	0.509441	0.446039	0.511315	0.452680	0.513072	0.445131	0.509664	0.449972	0.511608	0.451588	0.511533	0.454683	0.512968	0.447755	0.508161	0.438869	0.505529	0.443294	0.508092	0.445587	0.509089	0.447211	0.510373
595.687352	0.445914	0.507714	0.444641	0.509558	0.451317	0.511370	0.443568	0.507856	0.448462	0.509896	0.450217	0.509811	0.453241	0.511198	0.446305	0.506346	0.437340	0.503696	0.441884	0.506378	0.444325	0.507214	0.445654	0.508557
596.449118	0.444444	0.505900	0.443208	0.507820	0.449955	0.509641	0.441998	0.505930	0.446966	0.508033	0.448808	0.507914	0.451733	0.509407	0.444810	0.504452	0.435810	0.501808	0.440424	0.504554	0.442929	0.505278	0.444121	0.506637
597.210814	0.442919	0.503986	0.441775	0.505984	0.448581	0.507768	0.440454	0.504048	0.445550	0.506139	0.447312	0.505966	0.450214	0.507599	0.443320	0.502590	0.434286	0.499830	0.438977	0.502647	0.441455	0.503200	0.442506	0.504614
597.972440	0.441419	0.502035	0.440238	0.504084	0.447127	0.505861	0.438932	0.502157	0.444120	0.504103	0.445786	0.504012	0.448708	0.505690	0.441848	0.500726	0.432745	0.497870	0.437405	0.500686	0.439886	0.501175	0.440842	0.502483
598.733996	0.439915	0.499979	0.438616	0.502094	0.445592	0.503932	0.437431	0.500250	0.442678	0.502032	0.444297	0.502047	0.447266	0.503684	0.440341	0.498663	0.431119	0.495864	0.435759	0.498628	0.438223	0.499135	0.439275	0.500337
599.495482	0.438386	0.497784	0.436935	0.500098	0.443980	0.501929	0.435863	0.498116	0.441181	0.499888	0.442764	0.499998	0.445786	0.501621	0.438772	0.496543	0.429434	0.493643	0.434060	0.496422	0.436470	0.497069	0.437708	0.498258
600.256898	0.436798	0.495567	0.435279	0.498087	0.442366	0.499876	0.434250	0.495993	0.439575	0.497765	0.441146	0.497988	0.444290	0.499553	0.437218	0.494396	0.427701	0.491393	0.432343	0.494212	0.434791	0.494905	0.436147	0.496250
601.018243	0.435151	0.493357	0.433609	0.496000	0.440791	0.497868	0.432539	0.493783	0.437909	0.495563	0.439540	0.495936	0.442758	0.497448	0.435610	0.492123	0.425935	0.489164	0.430684	0.491990	0.433117	0.492829	0.434600	0.494251
601.779518	0.433484	0.491172	0.432026	0.493923	0.439243	0.495856	0.430834	0.491498	0.436187	0.493386	0.437892	0.493785	0.441208	0.495346	0.433944	0.489837	0.424201	0.486782	0.429033	0.489750	0.431439	0.490709	0.433041	0.492157
602.540723	0.431736	0.488961	0.430441	0.491815	0.437731	0.493764	0.429112	0.489208	0.434465	0.491186	0.436240	0.491590	0.439558	0.493191	0.432296	0.487544	0.422483	0.484461	0.427389	0.487549	0.429758	0.488524	0.431319	0.489959
603.301858	0.429882	0.486721	0.428759	0.489676	0.436294	0.491694	0.427363	0.486970	0.432810	0.488974	0.434484	0.489353	0.437855	0.490970	0.430644	0.485261	0.420854	0.482272	0.425796	0.485378	0.428064	0.486252	0.429523	0.487648
604.062922	0.428055	0.484461	0.427066	0.487514	0.434732	0.489576	0.425686	0.484754	0.431214	0.486735	0.432727	0.487043	0.436076	0.488668	0.428990	0.482950	0.419208	0.479966	0.424159	0.483110	0.426281	0.483916	0.427703	0.485239
604.823916	0.426310	0.482106	0.425318	0.485317	0.433105	0.487328	0.423990	0.482512	0.429473	0.484412	0.430957	0.484596	0.434316	0.486311	0.427356	0.480636	0.417538	0.477599	0.422421	0.480762	0.424474	0.481512	0.425836	0.482812
605.584840	0.424483	0.479668	0.423494	0.483013	0.431426	0.485072	0.422252	0.480244	0.427732	0.482070	0.429149	0.482177	0.432536	0.483937	0.425747	0.478262	0.415840	0.475207	0.420654	0.478370	0.422588	0.479057	0.423914	0.480419
606.345693	0.422630	0.477164	0.421642	0.480643	0.429623	0.482744	0.420461	0.477817	0.425929	0.479587	0.427224	0.479768	0.430771	0.481665	0.424050	0.475890	0.414102	0.472712	0.418867	0.475911	0.420643	0.476630	0.422103	0.478031
607.106476	0.420859	0.474660	0.419854	0.478308	0.427840	0.480356	0.418732	0.475444	0.424060	0.477159	0.425371	0.477331	0.429041	0.479358	0.422351	0.473380	0.412243	0.470197	0.417087	0.473449	0.418728	0.474277	0.420250	0.475567
607.867188	0.419075	0.472167	0.418087	0.475887	0.426144	0.478032	0.416991	0.473021	0.422128	0.474651	0.423619	0.474973	0.427271	0.477091	0.420673	0.470795	0.410430	0.467685	0.415380	0.470971	0.416856	0.471950	0.418380	0.473138
608.627830	0.417186	0.469746	0.416414	0.473489	0.424505	0.475745	0.415216	0.470566	0.420283	0.472307	0.421805	0.472682	0.425499	0.474797	0.418994	0.468252	0.408572	0.465168	0.413672	0.468554	0.414974	0.469571	0.416532	0.470731
609.388402	0.415353	0.467244	0.414744	0.471119	0.422961	0.473477	0.413499	0.468108	0.418477	0.469936	0.420028	0.470370	0.423729	0.472437	0.417330	0.465787	0.406791	0.462704	0.412057	0.466116	0.413163	0.467192	0.414782	0.468321
610.148902	0.413541	0.464843	0.413134	0.468756	0.421486	0.471257	0.411827	0.465743	0.416707	0.467580	0.418304	0.467944	0.421937	0.469993	0.415799	0.463247	0.405052	0.460166	0.410444	0.463763	0.411440	0.464754	0.412995	0.465854
610.909333	0.411681	0.462431	0.411500	0.466440	0.419971	0.469020	0.410159	0.463300	0.414911	0.465213	0.416586	0.465573	0.420139	0.467605	0.414242	0.460807	0.403442	0.457614	0.408921	0.461385	0.409692	0.462315	0.411216	0.463378
611.669693	0.409850	0.460016	0.409824	0.464148	0.418517	0.466822	0.408515	0.460922	0.413206	0.462876	0.414763	0.463117	0.418405	0.465177	0.412712	0.458423	0.401852	0.455184	0.407339	0.458986	0.407876	0.459836	0.409360	0.460825
612.429982	0.408126	0.457610	0.408134	0.461937	0.417033	0.464649	0.407011	0.458590	0.411526	0.460453	0.413041	0.460684	0.416682	0.462776	0.411181	0.456038	0.400332	0.452770	0.405779	0.456576	0.406078	0.457422	0.407548	0.458275
613.190200	0.406413	0.455251	0.406570	0.459683	0.415550	0.462470	0.405514	0.456303	0.409806	0.458032	0.411278	0.458223	0.414951	0.460486	0.409662	0.453617	0.398819	0.450367	0.404207	0.454177	0.404250	0.454944	0.405757	0.455746
613.950348	0.404707	0.452812	0.405032	0.457416	0.414055	0.460244	0.404028	0.453984	0.408094	0.455663	0.409515	0.455817	0.413271	0.458201	0.408138	0.451165	0.397302	0.447944	0.402660	0.451611	0.402342	0.452507	0.404005	0.453249
614.710425	0.403051	0.450360	0.403518	0.455048	0.412529	0.458007	0.402502	0.451659	0.406382	0.453249	0.407730	0.453282	0.411586	0.455917	0.406699	0.448716	0.395721	0.445475	0.401041	0.449084	0.400508	0.450081	0.402349	0.450845
615.470432	0.401296	0.447879	0.402107	0.452707	0.410996	0.455701	0.400962	0.449191	0.404616	0.450822	0.405949	0.450800	0.409964	0.453584	0.405189	0.446204	0.394114	0.442978	0.399514	0.446606	0.398702	0.447729	0.400701	0.448486
616.230368	0.399502	0.445331	0.400655	0.450275	0.409554	0.453373	0.399371	0.446775	0.402812	0.448356	0.404186	0.448360	0.408340	0.451202	0.403775	0.443667	0.392544	0.440441	0.398008	0.444172	0.396939	0.445360	0.399047	0.446099
616.990233	0.397715	0.442825	0.399125	0.447921	0.408184	0.451111	0.397803	0.444356	0.401086	0.445985	0.402505	0.445960	0.406711	0.448788	0.402329	0.441153	0.390995	0.437948	0.396515	0.441820	0.395263	0.443102	0.397319	0.443661
617.750027	0.396041	0.440400	0.397655	0.445623	0.406826	0.448886	0.396245	0.441958	0.399416	0.443644	0.400929	0.443624	0.405134	0.446370	0.400857	0.438731	0.389479	0.435524	0.395118	0.439540	0.393700	0.440831	0.395671	0.441210
618.509750	0.394372	0.438098	0.396239	0.443379	0.405566	0.446727	0.394757	0.439681	0.397870	0.441321	0.399399	0.441384	0.403613	0.443994	0.399406	0.436332	0.388070	0.433179	0.393736	0.437219	0.392126	0.438575	0.394023	0.438740
619.269403	0.392875	0.435776	0.394829	0.441182	0.404324	0.444585	0.393365	0.437458	0.396357	0.439025	0.397908	0.439114	0.402041	0.441662	0.398102	0.433991	0.386731	0.430848	0.392379	0.434973	0.390600	0.436276	0.392491	0.436305
620.028984	0.391407	0.433465	0.393467	0.439016	0.403053	0.442468	0.392079	0.435221	0.394952	0.436789	0.396429	0.436768	0.400523	0.439413	0.396830	0.431618	0.385414	0.428531	0.391055	0.432660	0.389073	0.434024	0.390897	0.433850
620.788495	0.390000	0.431120	0.392146	0.436898	0.401822	0.440356	0.390811	0.432996	0.393592	0.434468	0.394958	0.434448	0.399112	0.437217	0.395646	0.429280	0.384079	0.426169	0.389782	0.430288	0.387510	0.431718	0.389381	0.431453
621.547935	0.388560	0.428777	0.390878	0.434810	0.400705	0.438288	0.389649	0.430832	0.392236	0.432144	0.393537	0.432131	0.397765	0.435132	0.394568	0.426962	0.382865	0.423901	0.388501	0.427957	0.385998	0.429451	0.387851	0.429128
622.307304	0.387166	0.426358	0.389580	0.432720	0.399534	0.436203	0.388539	0.428614	0.390871	0.429853	0.392145	0.429890	0.396432	0.433030	0.393536	0.424640	0.381668	0.421567	0.387250	0.425643	0.384554	0.427134	0.386301	0.426771
623.066601	0.385742	0.424046	0.388317	0.430545	0.398400	0.434128	0.387397	0.426453	0.389542	0.427657	0.390767	0.427704	0.395178	0.430993	0.392487	0.422308	0.380451	0.419200	0.386087	0.423381	0.383126	0.424891	0.384823	0.424440
623.825828	0.384358	0.421793	0.387139	0.428375	0.397329	0.432046	0.386179	0.424195	0.388157	0.425427	0.389406	0.425553	0.393896	0.428859	0.391351	0.419979	0.379258	0.416890	0.384947	0.421092	0.381723	0.422619	0.383500	0.422186
624.584984	0.383038	0.419539	0.386051	0.426108	0.396175	0.429920	0.384975	0.421901	0.386770	0.423247	0.388066	0.423344	0.392582	0.426669	0.390202	0.417635	0.378042	0.414593	0.383761	0.418846	0.380338	0.420322	0.382140	0.419934
625.344069	0.381730	0.417337	0.384935	0.423887	0.395012	0.427810	0.383731	0.419611	0.385417	0.421121	0.386715	0.421199	0.391238	0.424437	0.389032	0.415271	0.376766	0.412202	0.382629	0.416636	0.379011	0.418060	0.380883	0.417673
626.103082	0.380462	0.415206	0.383893	0.421727	0.393975	0.425784	0.382503	0.417338	0.384118	0.419012	0.385465	0.418972	0.389994	0.422269	0.387865	0.413005	0.375572	0.409933	0.381617	0.414539	0.377759	0.415897	0.379696	0.415481
626.862025	0.379322	0.413063	0.382880	0.419689	0.392984	0.423812	0.381398	0.415178	0.383019	0.416856	0.384285	0.416735	0.388781	0.420090	0.386770	0.410779	0.374442	0.407663	0.380588	0.412354	0.376596	0.413760	0.378512	0.413328
627.620896	0.378218	0.410989	0.381822	0.417704	0.391977	0.421848	0.380412	0.413144	0.381992	0.414775	0.383190	0.414555	0.387676	0.418004	0.385774	0.408620	0.373397	0.405442	0.379575	0.410302	0.375541	0.411612	0.377309	0.411152
628.379696	0.377175	0.408949	0.380757	0.415800	0.391063	0.419870	0.379467	0.411144	0.380988	0.412679	0.382125	0.412502	0.386641	0.415958	0.384839	0.406470	0.372468	0.403293	0.378704	0.408240	0.374508	0.409531	0.376170	0.408954
629.138425	0.376170	0.406813	0.379695	0.413866	0.390148	0.417912	0.378583	0.409109	0.380007	0.410552	0.381037	0.410409	0.385660	0.413935	0.383959	0.404359	0.371570	0.401180	0.377793	0.406121	0.373432	0.407424	0.375048	0.406786
629.897083	0.375171	0.404677	0.378695	0.411865	0.389217	0.415914	0.377670	0.407133	0.378954	0.408416	0.379955	0.408357	0.384657	0.411935	0.383102	0.402161	0.370658	0.399032	0.376765	0.403940	0.372313	0.405359	0.374027	0.404664
630.655669	0.374124	0.402550	0.377783	0.409896	0.388236	0.413950	0.376691	0.405060	0.377820	0.406369	0.378963	0.406367	0.383693	0.409952	0.382257	0.400010	0.369744	0.396937	0.375796	0.401821	0.371204	0.403275	0.373013	0.402568
631.414184	0.373073	0.400426	0.376967	0.407990	0.387420	0.412072	0.375762	0.403008	0.376770	0.404335	0.377954	0.404421	0.382773	0.408050	0.381456	0.397894	0.368814	0.394814	0.374907	0.399728	0.370121	0.401244	0.372008	0.400514
632.172628	0.371992	0.398344	0.376112	0.406115	0.386609	0.410298	0.374838	0.400996	0.375769	0.402331	0.377066	0.402430	0.381839	0.406159	0.380629	0.395799	0.367868	0.392673	0.373970	0.397658	0.369151	0.399230	0.371069	0.398551
632.931000	0.370953	0.396303	0.375277	0.404276	0.385839	0.408548	0.373904	0.399021	0.374800	0.400431	0.376230	0.400443	0.380955	0.404265	0.379792	0.393716	0.366956	0.390576	0.373088	0.395749	0.368271	0.397266	0.370089	0.396587
633.689301	0.370028	0.394275	0.374441	0.402472	0.385116	0.406879	0.373022	0.397064	0.373984	0.398580	0.375407	0.398541	0.380054	0.402289	0.378932	0.391682	0.366041	0.388521	0.372308	0.393840	0.367464	0.395292	0.369116	0.394599
634.447531	0.369164	0.392322	0.373531	0.400690	0.384442	0.405158	0.372198	0.395149	0.373174	0.396695	0.374598	0.396634	0.379201	0.400364	0.378113	0.389649	0.365184	0.386476	0.371524	0.391949	0.366654	0.393342	0.368202	0.392596
635.205689	0.368345	0.390334	0.372599	0.398849	0.383625	0.403375	0.371350	0.393179	0.372344	0.394773	0.373799	0.394672	0.378319	0.398401	0.377276	0.387652	0.364383	0.384503	0.370757	0.390034	0.365832	0.391403	0.367356	0.390573
635.963776	0.367554	0.388381	0.371773	0.396991	0.382836	0.401496	0.370563	0.391281	0.371576	0.392909	0.372911	0.392751	0.377478	0.396469	0.376494	0.385697	0.363664	0.382541	0.370063	0.388107	0.364996	0.389496	0.366522	0.388558
636.721791	0.366780	0.386465	0.371028	0.395156	0.382129	0.399652	0.369831	0.389455	0.370798	0.390947	0.372062	0.390871	0.376690	0.394586	0.375803	0.383799	0.362968	0.380560	0.369395	0.386128	0.364150	0.387607	0.365726	0.386577
637.479735	0.365994	0.384618	0.370262	0.393390	0.381432	0.397802	0.369171	0.387606	0.370006	0.389013	0.371278	0.388957	0.375959	0.392832	0.375180	0.381925	0.362345	0.378590	0.368742	0.384217	0.363299	0.385747	0.364911	0.384647
638.237607	0.365185	0.382683	0.369638	0.391572	0.380768	0.396004	0.368535	0.385768	0.369224	0.387071	0.370477	0.387055	0.375250	0.391084	0.374605	0.380062	0.361730	0.376622	0.368106	0.382294	0.362479	0.383887	0.364083	0.382785
638.995408	0.364389	0.380762	0.369042	0.389789	0.380184	0.394258	0.367918	0.384003	0.368456	0.385210	0.369698	0.385213	0.374556	0.389346	0.374050	0.378149	0.361086	0.374694	0.367471	0.380405	0.361688	0.382058	0.363296	0.380926
639.753137	0.363631	0.378850	0.368459	0.388067	0.379632	0.392691	0.367281	0.382211	0.367716	0.383371	0.369022	0.383406	0.373886	0.387647	0.373541	0.376245	0.360415	0.372783	0.366828	0.378555	0.360907	0.380247	0.362561	0.379125
640.510794	0.362928	0.377039	0.367894	0.386428	0.379122	0.391120	0.366711	0.380403	0.367037	0.381616	0.368387	0.381635	0.373274	0.385951	0.372977	0.374355	0.359774	0.370948	0.366244	0.376758	0.360189	0.378501	0.361851	0.377333
641.268380	0.362243	0.375237	0.367354	0.384735	0.378622	0.389539	0.366113	0.378660	0.366358	0.379895	0.367786	0.379972	0.372629	0.384262	0.372452	0.372517	0.359151	0.369144	0.365667	0.375017	0.359510	0.376728	0.361177	0.375565
642.025894	0.361595	0.373495	0.366741	0.383154	0.378163	0.387993	0.365520	0.376935	0.365765	0.378198	0.367182	0.378286	0.372022	0.382600	0.371885	0.370706	0.358553	0.367413	0.365174	0.373272	0.358907	0.375015	0.360519	0.373742
642.783336	0.361011	0.371827	0.366183	0.381551	0.377708	0.386482	0.364945	0.375210	0.365181	0.376519	0.366590	0.376597	0.371401	0.380971	0.371353	0.368979	0.358033	0.365628	0.364733	0.371549	0.358279	0.373335	0.359910	0.372023
643.540707	0.360524	0.370220	0.365642	0.379964	0.377258	0.384941	0.364434	0.373555	0.364624	0.374825	0.365959	0.374876	0.370823	0.379358	0.370872	0.367268	0.357594	0.363963	0.364282	0.369865	0.357722	0.371677	0.359348	0.370294
644.298006	0.360008	0.368615	0.365180	0.378403	0.376753	0.383406	0.363973	0.372011	0.364119	0.373197	0.365391	0.373212	0.370222	0.377793	0.370446	0.365604	0.357179	0.362295	0.363813	0.368196	0.357155	0.369963	0.358864	0.368662
645.055233	0.359502	0.366993	0.364744	0.376981	0.376387	0.381956	0.363578	0.370440	0.363675	0.371569	0.364794	0.371563	0.369745	0.376249	0.370062	0.363973	0.356802	0.360674	0.363424	0.366562	0.356616	0.368280	0.358327	0.367030
645.812388	0.359057	0.365374	0.364376	0.375529	0.376027	0.380550	0.363207	0.368904	0.363155	0.369959	0.364207	0.369984	0.369276	0.374715	0.369719	0.362376	0.356402	0.359019	0.362935	0.364994	0.356066	0.366631	0.357846	0.365431
646.569471	0.358630	0.363830	0.364052	0.374082	0.375667	0.379095	0.362876	0.367443	0.362646	0.368445	0.363700	0.368401	0.368857	0.373220	0.369398	0.360804	0.356015	0.357405	0.362514	0.363401	0.355546	0.364989	0.357353	0.363855
647.326483	0.358110	0.362319	0.363747	0.372698	0.375352	0.377647	0.362521	0.365920	0.362153	0.366972	0.363270	0.366939	0.368516	0.371773	0.369133	0.359226	0.355658	0.355779	0.362170	0.361896	0.355028	0.363347	0.356845	0.362350
648.083423	0.357623	0.360801	0.363397	0.371221	0.375040	0.376307	0.362083	0.364315	0.361710	0.365472	0.362826	0.365412	0.368089	0.370299	0.368824	0.357663	0.355318	0.354138	0.361837	0.360343	0.354579	0.361792	0.356415	0.360850
648.840290	0.357169	0.359310	0.363074	0.369716	0.374667	0.374929	0.361663	0.362792	0.361233	0.364005	0.362400	0.363901	0.367636	0.368805	0.368522	0.356058	0.354954	0.352503	0.361488	0.358750	0.354105	0.360343	0.356111	0.359361
649.597086	0.356729	0.357864	0.362755	0.368266	0.374344	0.373566	0.361293	0.361329	0.360847	0.362562	0.362069	0.362473	0.367187	0.367361	0.368175	0.354436	0.354588	0.350950	0.361216	0.357219	0.353702	0.358895	0.355849	0.357946
650.353810	0.356288	0.356384	0.362448	0.366932	0.374100	0.372280	0.360966	0.359856	0.360518	0.361116	0.361727	0.361066	0.366775	0.365866	0.367861	0.352805	0.354290	0.349439	0.360986	0.355797	0.353377	0.357536	0.355542	0.356539
651.110461	0.355961	0.354983	0.362225	0.365590	0.373869	0.371040	0.360735	0.358487	0.360202	0.359768	0.361436	0.359669	0.366325	0.364386	0.367523	0.351309	0.354001	0.347933	0.360752	0.354380	0.353059	0.356213	0.355274	0.355076
651.867041	0.355698	0.353604	0.361975	0.364302	0.373707	0.369763	0.360615	0.357195	0.359843	0.358442	0.361149	0.358367	0.365975	0.362967	0.367292	0.349860	0.353798	0.346572	0.360657	0.353059	0.352729	0.354924	0.354914	0.353584
652.623549	0.355407	0.352197	0.361761	0.363075	0.373550	0.368529	0.360526	0.355875	0.359569	0.357145	0.360905	0.357019	0.365676	0.361648	0.367127	0.348451	0.353666	0.345216	0.360561	0.351740	0.352459	0.353609	0.354511	0.352110
653.379984	0.355151	0.350883	0.361594	0.361828	0.373395	0.367320	0.360440	0.354570	0.359255	0.355870	0.360573	0.355638	0.365412	0.360338	0.367031	0.347172	0.353601	0.343855	0.360461	0.350411	0.352169	0.352287	0.354050	0.350645
654.136348	0.354943	0.349557	0.361419	0.360611	0.373218	0.366168	0.360291	0.353273	0.358968	0.354573	0.360257	0.354350	0.365249	0.359149	0.366916	0.345876	0.353474	0.342463	0.360248	0.349066	0.351850	0.350988	0.353663	0.349159
654.892639	0.354689	0.348225	0.361233	0.359449	0.373064	0.365010	0.360103	0.352033	0.358688	0.353235	0.359997	0.353092	0.365097	0.357977	0.366789	0.344565	0.353306	0.341114	0.360054	0.347762	0.351559	0.349712	0.353325	0.347777
655.648858	0.354484	0.346954	0.361196	0.358326	0.372958	0.363852	0.359914	0.350791	0.358455	0.351958	0.359706	0.351839	0.364987	0.356864	0.366690	0.343243	0.353148	0.339767	0.359832	0.346451	0.351322	0.348414	0.353040	0.346524
656.405005	0.354329	0.345809	0.361197	0.357223	0.372828	0.362752	0.359716	0.349641	0.358244	0.350725	0.359511	0.350671	0.364824	0.355752	0.366626	0.342028	0.352990	0.338498	0.359704	0.345216	0.351142	0.347145	0.352921	0.345344
657.161080	0.354138	0.344602	0.361155	0.356162	0.372767	0.361666	0.359566	0.348474	0.358131	0.349560	0.359455	0.349528	0.364654	0.354661	0.366629	0.340780	0.352902	0.337289	0.359626	0.344008	0.350947	0.345929	0.352880	0.344212
657.917082	0.353946	0.343503	0.361105	0.355109	0.372673	0.360584	0.359482	0.347321	0.358027	0.348411	0.359437	0.348399	0.364455	0.353551	0.366613	0.339602	0.352862	0.336092	0.359620	0.342824	0.350833	0.344737	0.352860	0.343144
658.673012	0.353832	0.342389	0.361067	0.354027	0.372655	0.359578	0.359378	0.346136	0.357905	0.347326	0.359338	0.347284	0.364270	0.352437	0.366628	0.338433	0.352878	0.334922	0.359626	0.341653	0.350775	0.343624	0.352805	0.342081
659.428870	0.353729	0.341285	0.360900	0.352996	0.372639	0.358633	0.359290	0.345022	0.357872	0.346236	0.359281	0.346143	0.364102	0.351308	0.366619	0.337284	0.352857	0.333738	0.359637	0.340511	0.350715	0.342540	0.352771	0.340987
660.184655	0.353641	0.340172	0.360768	0.352015	0.372705	0.357684	0.359316	0.343916	0.357822	0.345151	0.359200	0.344992	0.364017	0.350190	0.366594	0.336130	0.352873	0.332587	0.359621	0.339418	0.350613	0.341441	0.352649	0.339839
660.940368	0.353623	0.339102	0.360717	0.351023	0.372784	0.356801	0.359380	0.342889	0.357805	0.344081	0.359024	0.343932	0.363930	0.349076	0.366570	0.334979	0.352907	0.331476	0.359677	0.338391	0.350575	0.340367	0.352539	0.338727
661.696009	0.353613	0.337996	0.360760	0.350048	0.372909	0.355869	0.359471	0.341957	0.357799	0.343065	0.358888	0.342861	0.363847	0.348042	0.366640	0.333929	0.353009	0.330451	0.359747	0.337372	0.350504	0.339284	0.352429	0.337631
662.451577	0.353599	0.336974	0.360843	0.349138	0.373006	0.354902	0.359649	0.341046	0.357807	0.342068	0.358827	0.341806	0.363824	0.347037	0.366792	0.332892	0.353161	0.329439	0.359886	0.336364	0.350438	0.338275	0.352332	0.336549
663.207073	0.353584	0.336017	0.361027	0.348232	0.373115	0.353994	0.359918	0.340149	0.357770	0.341112	0.358851	0.340869	0.363881	0.346165	0.367001	0.331910	0.353370	0.328475	0.360019	0.335424	0.350390	0.337292	0.352221	0.335481
663.962496	0.353590	0.335104	0.361235	0.347344	0.373206	0.353144	0.360093	0.339271	0.357778	0.340254	0.358880	0.340008	0.363989	0.345317	0.367210	0.330992	0.353530	0.327530	0.360181	0.334494	0.350408	0.336438	0.352179	0.334532
664.717847	0.353649	0.334303	0.361400	0.346502	0.373317	0.352298	0.360276	0.338447	0.357789	0.339423	0.359063	0.339136	0.364185	0.344566	0.367480	0.330116	0.353711	0.326608	0.360313	0.333542	0.350433	0.335678	0.352187	0.333569
665.473125	0.353791	0.333486	0.361542	0.345669	0.373434	0.351520	0.360405	0.337594	0.357837	0.338642	0.359226	0.338349	0.364387	0.343851	0.367706	0.329203	0.353813	0.325690	0.360466	0.332649	0.350550	0.334937	0.352318	0.332678
666.228331	0.353871	0.332606	0.361698	0.344781	0.373544	0.350726	0.360567	0.336753	0.357949	0.337803	0.359356	0.337551	0.364599	0.343144	0.367858	0.328292	0.353912	0.324791	0.360597	0.331786	0.350690	0.334127	0.352483	0.331816
666.983464	0.353993	0.331778	0.361938	0.344033	0.373690	0.349949	0.360655	0.335957	0.358061	0.336965	0.359433	0.336751	0.364688	0.342356	0.367985	0.327367	0.354018	0.323847	0.360765	0.330937	0.350833	0.333310	0.352635	0.331002
667.738525	0.354161	0.330988	0.362178	0.343317	0.373886	0.349185	0.360785	0.335144	0.358221	0.336121	0.359557	0.335940	0.364764	0.341596	0.368122	0.326466	0.354174	0.322967	0.360995	0.330121	0.351016	0.332477	0.352832	0.330218
668.493512	0.354397	0.330246	0.362520	0.342595	0.374082	0.348463	0.360910	0.334336	0.358351	0.335351	0.359647	0.335192	0.364822	0.340854	0.368306	0.325628	0.354403	0.322100	0.361273	0.329359	0.351217	0.331578	0.353051	0.329442
669.248428	0.354622	0.329594	0.362821	0.341974	0.374340	0.347838	0.361136	0.333547	0.358587	0.334576	0.359799	0.334433	0.364968	0.340093	0.368580	0.324872	0.354756	0.321329	0.361600	0.328685	0.351422	0.330787	0.353211	0.328661
670.003270	0.354922	0.329023	0.363171	0.341487	0.374651	0.347315	0.361381	0.332897	0.358827	0.333945	0.360031	0.333792	0.365132	0.339463	0.368926	0.324232	0.355171	0.320641	0.361972	0.328032	0.351630	0.330084	0.353419	0.327929
670.758040	0.355279	0.328406	0.363425	0.340956	0.374951	0.346813	0.361722	0.332238	0.359153	0.333346	0.360353	0.333128	0.365378	0.338901	0.369360	0.323655	0.355629	0.320088	0.362345	0.327414	0.351885	0.329488	0.353708	0.327295
671.512737	0.355669	0.327804	0.363796	0.340369	0.375334	0.346339	0.362162	0.331709	0.359485	0.332795	0.360692	0.332608	0.365702	0.338383	0.369804	0.323116	0.356144	0.319519	0.362751	0.326812	0.352139	0.328931	0.353993	0.326657
672.267361	0.356000	0.327189	0.364173	0.339879	0.375752	0.345913	0.362667	0.331234	0.359881	0.332262	0.361049	0.332063	0.366104	0.337835	0.370227	0.322576	0.356590	0.318967	0.363160	0.326230	0.352492	0.328452	0.354386	0.326129
673.021912	0.356361	0.326671	0.364696	0.339472	0.376232	0.345521	0.363230	0.330841	0.360253	0.331808	0.361466	0.331651	0.366551	0.337426	0.370692	0.322104	0.357035	0.318455	0.363608	0.325667	0.352864	0.327983	0.354817	0.325645
673.776391	0.356796	0.326150	0.365195	0.339047	0.376770	0.345178	0.363793	0.330447	0.360617	0.331343	0.361937	0.331193	0.367031	0.336948	0.371148	0.321590	0.357556	0.317949	0.364108	0.325191	0.353304	0.327507	0.355278	0.325196
674.530797	0.357126	0.325761	0.365796	0.338643	0.377303	0.344844	0.364345	0.330042	0.360987	0.331005	0.362400	0.330845	0.367495	0.336464	0.371601	0.321099	0.358057	0.317436	0.364656	0.324746	0.353734	0.326999	0.355754	0.324738
675.285129	0.357532	0.325435	0.366345	0.338375	0.377870	0.344576	0.364869	0.329665	0.361436	0.330701	0.362935	0.330494	0.367957	0.336078	0.372143	0.320674	0.358553	0.317020	0.365203	0.324355	0.354213	0.326575	0.356236	0.324377
676.039389	0.358039	0.325182	0.366955	0.338162	0.378478	0.344332	0.365430	0.329349	0.361956	0.330439	0.363553	0.330233	0.368473	0.335799	0.372699	0.320338	0.359201	0.316750	0.365802	0.324066	0.354740	0.326223	0.356716	0.324016
676.793576	0.358670	0.324966	0.367567	0.337911	0.379109	0.344096	0.365969	0.329094	0.362558	0.330210	0.364138	0.329930	0.369013	0.335467	0.373298	0.319976	0.359880	0.316431	0.366438	0.323812	0.355294	0.325898	0.357247	0.323684
677.547690	0.359316	0.324809	0.368248	0.337730	0.379731	0.343910	0.366615	0.328840	0.363236	0.329997	0.364687	0.329684	0.369593	0.335257	0.373919	0.319710	0.360518	0.316174	0.367121	0.323554	0.355937	0.325640	0.357840	0.323440
678.301731	0.360116	0.324554	0.368900	0.337495	0.380358	0.343672	0.367254	0.328664	0.363868	0.329743	0.365215	0.329408	0.370169	0.335059	0.374581	0.319486	0.361160	0.315918	0.367790	0.323318	0.356601	0.325444	0.358477	0.323169
679.055699	0.360835	0.324336	0.369570	0.337252	0.380901	0.343382	0.367907	0.328440	0.364430	0.329430	0.365651	0.329116	0.370726	0.334787	0.375196	0.319204	0.361845	0.315629	0.368418	0.323065	0.357236	0.325209	0.359097	0.322884
679.809594	0.361493	0.324092	0.370225	0.336982	0.381460	0.343127	0.368634	0.328216	0.364985	0.329192	0.366185	0.328850	0.371294	0.334552	0.375858	0.318960	0.362525	0.315320	0.369065	0.322791	0.357818	0.325052	0.359708	0.322621
680.563415	0.362092	0.323881	0.370987	0.336813	0.382084	0.342948	0.369464	0.328065	0.365532	0.329048	0.366797	0.328647	0.371890	0.334371	0.376574	0.318758	0.363241	0.315134	0.369776	0.322575	0.358447	0.324964	0.360309	0.322452
681.317164	0.362714	0.323706	0.371755	0.336703	0.382813	0.342876	0.370295	0.327999	0.366106	0.328969	0.367471	0.328536	0.372522	0.334276	0.377386	0.318637	0.363997	0.314992	0.370455	0.322424	0.359025	0.324906	0.360921	0.322231
682.070840	0.363353	0.323655	0.372625	0.336740	0.383595	0.342942	0.371185	0.327988	0.366807	0.328932	0.368230	0.328495	0.373251	0.334285	0.378256	0.318557	0.364908	0.314943	0.371264	0.322322	0.359705	0.324899	0.361603	0.322174
682.824442	0.364120	0.323662	0.373533	0.336752	0.384500	0.343111	0.372050	0.328050	0.367600	0.328998	0.369093	0.328473	0.374090	0.334362	0.379157	0.318541	0.365818	0.314957	0.372145	0.322299	0.360456	0.324934	0.362408	0.322177
683.577971	0.364947	0.323759	0.374555	0.336856	0.385392	0.343267	0.372924	0.328095	0.368389	0.329052	0.369882	0.328521	0.374882	0.334412	0.380043	0.318555	0.366676	0.314982	0.373025	0.322365	0.361242	0.324911	0.363295	0.322241
684.331427	0.365824	0.323878	0.375480	0.336938	0.386266	0.343391	0.373743	0.328131	0.369180	0.329030	0.370676	0.328581	0.375652	0.334528	0.380902	0.318578	0.367598	0.314982	0.373876	0.322388	0.362033	0.324845	0.364167	0.322277
685.084809	0.366644	0.324030	0.376462	0.337064	0.387078	0.343457	0.374560	0.328159	0.370006	0.329044	0.371482	0.328637	0.376397	0.334578	0.381760	0.318599	0.368486	0.315018	0.374783	0.322429	0.362868	0.324883	0.365017	0.322349
685.838119	0.367505	0.324210	0.377359	0.337156	0.387946	0.343534	0.375365	0.328221	0.370804	0.329146	0.372336	0.328759	0.377138	0.334609	0.382528	0.318646	0.369325	0.315089	0.375649	0.322523	0.363700	0.324948	0.365799	0.322411
686.591355	0.368279	0.324362	0.378224	0.337266	0.388714	0.343561	0.376210	0.328304	0.371566	0.329252	0.373142	0.328916	0.377878	0.334681	0.383337	0.318711	0.370234	0.315140	0.376554	0.322677	0.364517	0.325047	0.366588	0.322492
687.344518	0.369118	0.324548	0.379037	0.337369	0.389503	0.343657	0.377023	0.328443	0.372370	0.329411	0.373980	0.329018	0.378669	0.334785	0.384162	0.318781	0.371151	0.315220	0.377479	0.322779	0.365377	0.325224	0.367339	0.322602
688.097607	0.370036	0.324742	0.379932	0.337606	0.390383	0.343909	0.378000	0.328710	0.373303	0.329664	0.374820	0.329217	0.379499	0.334914	0.385124	0.318959	0.372108	0.315421	0.378488	0.323026	0.366351	0.325470	0.368216	0.322779
688.850623	0.371079	0.324948	0.380826	0.337869	0.391359	0.344202	0.379038	0.329042	0.374272	0.329995	0.375736	0.329440	0.380466	0.335153	0.386196	0.319219	0.373157	0.315677	0.379530	0.323341	0.367356	0.325711	0.369148	0.323010
689.603565	0.372074	0.325167	0.381883	0.338193	0.392362	0.344515	0.380170	0.329410	0.375300	0.330333	0.376686	0.329708	0.381542	0.335486	0.387345	0.319545	0.374266	0.315960	0.380609	0.323683	0.368383	0.326047	0.370213	0.323313
690.356434	0.373150	0.325499	0.383008	0.338669	0.393521	0.344999	0.381417	0.329872	0.376417	0.330766	0.377768	0.330107	0.382703	0.335876	0.388522	0.319921	0.375379	0.316387	0.381702	0.324061	0.369448	0.326413	0.371317	0.323692
691.109230	0.374175	0.325893	0.384166	0.339241	0.394709	0.345509	0.382712	0.330419	0.377562	0.331204	0.378826	0.330584	0.383824	0.336341	0.389732	0.320357	0.376591	0.316841	0.382823	0.324508	0.370536	0.326832	0.372432	0.324078
691.861952	0.375189	0.326364	0.385340	0.339743	0.395846	0.346005	0.383865	0.330903	0.378597	0.331689	0.379986	0.331059	0.385018	0.336848	0.390868	0.320838	0.377812	0.317308	0.383972	0.324982	0.371603	0.327276	0.373505	0.324573
692.614601	0.376254	0.326991	0.386582	0.340239	0.396942	0.346527	0.385036	0.331427	0.379673	0.332229	0.381169	0.331650	0.386135	0.337385	0.391978	0.321317	0.378981	0.317820	0.385134	0.325445	0.372710	0.327766	0.374603	0.325089
693.367176	0.377354	0.327647	0.387784	0.340694	0.398014	0.347087	0.386141	0.331949	0.380714	0.332785	0.382358	0.332222	0.387185	0.337886	0.393070	0.321834	0.380158	0.318327	0.386316	0.325963	0.373826	0.328185	0.375702	0.325595
694.119677	0.378521	0.328281	0.389039	0.341143	0.399030	0.347564	0.387222	0.332406	0.381712	0.333346	0.383424	0.332716	0.388162	0.338408	0.394174	0.322360	0.381363	0.318801	0.387502	0.326469	0.374916	0.328675	0.376762	0.326130
694.872105	0.379730	0.328881	0.390225	0.341562	0.400118	0.348063	0.388291	0.332904	0.382691	0.333931	0.384571	0.333261	0.389238	0.338934	0.395292	0.322854	0.382539	0.319322	0.388762	0.326967	0.376015	0.329195	0.377834	0.326699
695.624459	0.380883	0.329479	0.391460	0.342078	0.401298	0.348610	0.389503	0.333484	0.383756	0.334569	0.385657	0.333844	0.390290	0.339504	0.396452	0.323388	0.383777	0.319919	0.389995	0.327518	0.377176	0.329828	0.378988	0.327243
696.376740	0.382082	0.330004	0.392645	0.342759	0.402538	0.349252	0.390750	0.334112	0.384849	0.335189	0.386785	0.334423	0.391410	0.340077	0.397612	0.324009	0.385059	0.320517	0.391243	0.328158	0.378377	0.330497	0.380158	0.327921
697.128947	0.383277	0.330629	0.393848	0.343554	0.403844	0.349974	0.392093	0.334855	0.386091	0.335881	0.387943	0.335100	0.392623	0.340801	0.398879	0.324668	0.386397	0.321216	0.392569	0.328854	0.379621	0.331209	0.381279	0.328632
697.881080	0.384511	0.331344	0.395101	0.344381	0.405168	0.350705	0.393487	0.335684	0.387360	0.336595	0.389232	0.335860	0.393840	0.341541	0.400195	0.325397	0.387757	0.322017	0.393952	0.329607	0.380950	0.331959	0.382490	0.329302
698.633139	0.385749	0.332130	0.396448	0.345217	0.406367	0.351485	0.394916	0.336485	0.388746	0.337364	0.390526	0.336589	0.395051	0.342344	0.401564	0.326210	0.389186	0.322838	0.395294	0.330436	0.382290	0.332762	0.383734	0.330039
699.385125	0.387057	0.332874	0.397709	0.345964	0.407514	0.352171	0.396220	0.337227	0.390045	0.338076	0.391798	0.337282	0.396240	0.343054	0.402876	0.326987	0.390504	0.323591	0.396558	0.331221	0.383509	0.333420	0.384871	0.330782
700.137036	0.388186	0.333626	0.398956	0.346555	0.408588	0.352799	0.397454	0.337925	0.391265	0.338759	0.392860	0.337932	0.397337	0.343725	0.404065	0.327665	0.391812	0.324347	0.397771	0.331892	0.384627	0.334065	0.386040	0.331428
700.888874	0.389324	0.334320	0.400204	0.347184	0.409700	0.353467	0.398636	0.338607	0.392332	0.339384	0.393930	0.338588	0.398433	0.344378	0.405269	0.328313	0.393013	0.325061	0.398847	0.332515	0.385712	0.334765	0.387288	0.332036
701.640638	0.390391	0.334994	0.401427	0.347830	0.410894	0.354233	0.399809	0.339353	0.393425	0.340097	0.394993	0.339288	0.399595	0.345089	0.406483	0.329006	0.394203	0.325715	0.399992	0.333188	0.386796	0.335498	0.388466	0.332715
702.392329	0.391480	0.335711	0.402714	0.348603	0.412179	0.355043	0.401003	0.340133	0.394514	0.340893	0.396122	0.340068	0.400826	0.345868	0.407745	0.329750	0.395401	0.326454	0.401211	0.333979	0.387957	0.336229	0.389646	0.333508
703.143945	0.392611	0.336572	0.404090	0.349505	0.413535	0.355956	0.402351	0.341021	0.395648	0.341811	0.397301	0.340952	0.402073	0.346749	0.409051	0.330553	0.396685	0.327333	0.402550	0.334823	0.389234	0.337097	0.390940	0.334385
703.895487	0.393941	0.337548	0.405554	0.350505	0.414927	0.356943	0.403734	0.341946	0.396835	0.342823	0.398674	0.341935	0.403307	0.347691	0.410451	0.331466	0.398027	0.328228	0.403960	0.335771	0.390545	0.338018	0.392250	0.335284
704.646956	0.395288	0.338647	0.407016	0.351512	0.416308	0.357933	0.405111	0.342856	0.398158	0.343935	0.400099	0.342927	0.404540	0.348540	0.411769	0.332429	0.399491	0.329236	0.405489	0.336772	0.391893	0.339013	0.393551	0.336280
705.398350	0.396747	0.339758	0.408537	0.352575	0.417701	0.358935	0.406536	0.343808	0.399515	0.345015	0.401520	0.343944	0.405820	0.349472	0.413115	0.333428	0.400997	0.330306	0.406975	0.337819	0.393316	0.339956	0.394957	0.337263
706.149670	0.398211	0.340832	0.409945	0.353607	0.419087	0.359984	0.407928	0.344827	0.400855	0.346084	0.402894	0.344955	0.407025	0.350417	0.414450	0.334476	0.402559	0.331408	0.408436	0.338831	0.394722	0.340950	0.396328	0.338210
706.900916	0.399629	0.341881	0.411292	0.354534	0.420379	0.361037	0.409193	0.345764	0.402216	0.347057	0.404204	0.345882	0.408263	0.351393	0.415752	0.335523	0.403999	0.332460	0.409845	0.339776	0.396081	0.341974	0.397596	0.339105
707.652089	0.400951	0.342902	0.412668	0.355469	0.421649	0.362024	0.410566	0.346802	0.403616	0.348062	0.405499	0.346824	0.409602	0.352390	0.417109	0.336541	0.405464	0.333527	0.411195	0.340809	0.397407	0.342988	0.398826	0.340094
708.403187	0.402329	0.343917	0.414054	0.356523	0.422982	0.363054	0.412044	0.347931	0.404971	0.349030	0.406705	0.347754	0.410977	0.353570	0.418526	0.337641	0.406938	0.334622	0.412561	0.341880	0.398779	0.344032	0.400144	0.341144
709.154211	0.403526	0.344934	0.415376	0.357556	0.424222	0.364082	0.413453	0.349029	0.406249	0.350045	0.407973	0.348743	0.412279	0.354623	0.419974	0.338727	0.408388	0.335731	0.413929	0.342960	0.400084	0.345093	0.401427	0.342299
709.905161	0.404787	0.346057	0.416745	0.358623	0.425457	0.365081	0.414916	0.350111	0.407532	0.351025	0.409198	0.349792	0.413606	0.355661	0.421288	0.339803	0.409727	0.336833	0.415223	0.344015	0.401331	0.346134	0.402751	0.343446
710.656036	0.406047	0.347251	0.418227	0.359704	0.426769	0.366086	0.416476	0.351316	0.408834	0.352138	0.410599	0.350945	0.414883	0.356731	0.422706	0.340850	0.411183	0.337893	0.416602	0.345127	0.402614	0.347155	0.404203	0.344667
711.406837	0.407370	0.348345	0.419666	0.360722	0.428140	0.367110	0.417956	0.352419	0.410126	0.353255	0.411981	0.352086	0.416156	0.357770	0.424110	0.341990	0.412637	0.339036	0.418077	0.346259	0.403962	0.348172	0.405779	0.345933
712.157565	0.408613	0.349383	0.421087	0.361655	0.429338	0.368137	0.419330	0.353498	0.411331	0.354416	0.413373	0.353235	0.417364	0.358670	0.425491	0.343061	0.414022	0.340082	0.419475	0.347313	0.405318	0.349191	0.407189	0.347027
712.908217	0.409961	0.350459	0.422481	0.362642	0.430620	0.369243	0.420645	0.354586	0.412611	0.355554	0.414693	0.354333	0.418632	0.359716	0.426800	0.344127	0.415362	0.341132	0.420798	0.348346	0.406654	0.350283	0.408443	0.348031
713.658796	0.411314	0.351481	0.423939	0.363625	0.432007	0.370338	0.421947	0.355689	0.413868	0.356773	0.416094	0.355470	0.419925	0.360777	0.428176	0.345230	0.416740	0.342180	0.422199	0.349432	0.408023	0.351447	0.409711	0.349061
714.409300	0.412705	0.352538	0.425312	0.364734	0.433405	0.371483	0.423214	0.356805	0.415173	0.357939	0.417346	0.356573	0.421230	0.361818	0.429455	0.346355	0.418106	0.343342	0.423522	0.350547	0.409369	0.352677	0.410985	0.350112
715.159730	0.413999	0.353707	0.426644	0.365933	0.434755	0.372641	0.424535	0.357938	0.416454	0.359046	0.418578	0.357605	0.422468	0.362871	0.430696	0.347324	0.419437	0.344429	0.424829	0.351594	0.410720	0.353914	0.412122	0.351087
715.910086	0.415381	0.354920	0.427956	0.367186	0.436220	0.373825	0.425851	0.359107	0.417795	0.360144	0.419865	0.358715	0.423783	0.364076	0.432011	0.348389	0.420766	0.345577	0.426232	0.352755	0.412057	0.355125	0.413307	0.352172
716.660367	0.416796	0.356143	0.429327	0.368410	0.437644	0.374946	0.427248	0.360245	0.419133	0.361310	0.421140	0.359826	0.425057	0.365213	0.433309	0.349503	0.422185	0.346762	0.427727	0.353930	0.413440	0.356386	0.414602	0.353288
717.410573	0.418140	0.357390	0.430627	0.369581	0.438900	0.376042	0.428627	0.361390	0.420464	0.362398	0.422369	0.360896	0.426262	0.366266	0.434609	0.350541	0.423572	0.347933	0.429132	0.355047	0.414758	0.357557	0.415919	0.354440
718.160705	0.419462	0.358556	0.431862	0.370673	0.439980	0.377012	0.429940	0.362450	0.421641	0.363523	0.423638	0.361921	0.427447	0.367314	0.435898	0.351630	0.424903	0.349018	0.430507	0.356171	0.416003	0.358640	0.417171	0.355522
718.910763	0.420795	0.359754	0.433095	0.371712	0.441102	0.378120	0.431225	0.363610	0.422892	0.364717	0.424953	0.363138	0.428738	0.368437	0.437251	0.352866	0.426320	0.350217	0.431899	0.357385	0.417325	0.359769	0.418437	0.356627
719.660746	0.422119	0.360889	0.434450	0.372759	0.442287	0.379165	0.432590	0.364765	0.424206	0.365937	0.426289	0.364291	0.430053	0.369571	0.438541	0.354081	0.427763	0.351435	0.433231	0.358548	0.418629	0.360896	0.419768	0.357753
720.410655	0.423359	0.361979	0.435782	0.373787	0.443433	0.380203	0.433889	0.365957	0.425448	0.367049	0.427580	0.365389	0.431302	0.370653	0.439878	0.355271	0.429164	0.352625	0.434462	0.359688	0.419826	0.361934	0.421145	0.358870
721.160489	0.424527	0.362987	0.437107	0.374835	0.444605	0.381271	0.435155	0.367107	0.426646	0.368154	0.428763	0.366485	0.432571	0.371805	0.441231	0.356465	0.430548	0.353781	0.435662	0.360850	0.421017	0.363027	0.422415	0.360000
721.910248	0.425614	0.364014	0.438501	0.375908	0.445899	0.382458	0.436491	0.368313	0.427957	0.369228	0.429970	0.367676	0.433884	0.372939	0.442576	0.357616	0.431876	0.354909	0.436891	0.361962	0.422262	0.364138	0.423796	0.361193
722.659933	0.426804	0.365044	0.439870	0.376981	0.447221	0.383493	0.437784	0.369388	0.429169	0.370287	0.431192	0.368680	0.435194	0.374011	0.443848	0.358607	0.433095	0.356012	0.438111	0.363040	0.423424	0.365247	0.425157	0.362378
723.409543	0.427909	0.366178	0.441177	0.378002	0.448413	0.384559	0.439027	0.370445	0.430291	0.371343	0.432366	0.369782	0.436314	0.374954	0.445037	0.359636	0.434256	0.357053	0.439299	0.364136	0.424614	0.366341	0.426422	0.363578
724.159079	0.429156	0.367396	0.442477	0.379063	0.449586	0.385582	0.440270	0.371510	0.431449	0.372521	0.433579	0.370909	0.437478	0.375989	0.446164	0.360639	0.435404	0.358129	0.440537	0.365266	0.425924	0.367476	0.427671	0.364718
724.908539	0.430502	0.368651	0.443766	0.380090	0.450876	0.386698	0.441549	0.372617	0.432646	0.373709	0.434975	0.372049	0.438721	0.377054	0.447371	0.361691	0.436647	0.359269	0.441930	0.366440	0.427306	0.368540	0.428935	0.365812
725.657925	0.431848	0.369788	0.444912	0.381139	0.452118	0.387782	0.442713	0.373672	0.433841	0.374866	0.436260	0.373091	0.439841	0.378087	0.448533	0.362758	0.437952	0.360441	0.443296	0.367615	0.428663	0.369614	0.430151	0.366868
726.407237	0.433056	0.370824	0.446020	0.382157	0.453280	0.388870	0.443855	0.374731	0.435055	0.375973	0.437474	0.374192	0.440877	0.379125	0.449702	0.363986	0.439254	0.361583	0.444543	0.368728	0.429992	0.370678	0.431310	0.367996
727.156473	0.434354	0.371809	0.447117	0.383183	0.454514	0.389883	0.444975	0.375835	0.436306	0.377045	0.438716	0.375189	0.442063	0.380237	0.450946	0.365121	0.440573	0.362772	0.445785	0.369845	0.431288	0.371764	0.432550	0.369085
727.905635	0.435538	0.372742	0.448257	0.384204	0.455667	0.390889	0.446137	0.376852	0.437598	0.378015	0.439902	0.376184	0.443267	0.381338	0.452145	0.366215	0.441812	0.363810	0.446977	0.370885	0.432554	0.372788	0.433710	0.370204
728.654721	0.436655	0.373625	0.449287	0.385234	0.456662	0.391796	0.447238	0.377902	0.438794	0.378955	0.440893	0.377123	0.444366	0.382297	0.453187	0.367198	0.442899	0.364751	0.448012	0.371828	0.433681	0.373860	0.434855	0.371191
729.403733	0.437752	0.374632	0.450389	0.386301	0.457671	0.392680	0.448404	0.378920	0.439971	0.379902	0.442012	0.378049	0.445582	0.383354	0.454295	0.368123	0.443979	0.365736	0.449051	0.372777	0.434795	0.374867	0.435904	0.372149
730.152670	0.438883	0.375660	0.451526	0.387325	0.458666	0.393563	0.449509	0.379913	0.441086	0.380802	0.443106	0.378944	0.446794	0.384362	0.455397	0.368966	0.445040	0.366572	0.450147	0.373738	0.435908	0.375776	0.437046	0.373014
730.901532	0.439924	0.376560	0.452543	0.388171	0.459455	0.394346	0.450503	0.380726	0.442067	0.381608	0.444058	0.379733	0.447825	0.385184	0.456322	0.369724	0.446031	0.367365	0.451140	0.374497	0.436858	0.376605	0.438056	0.373766
731.650319	0.440889	0.377418	0.453458	0.388934	0.460257	0.395208	0.451447	0.381540	0.442884	0.382479	0.444971	0.380564	0.448741	0.385864	0.457255	0.370503	0.447034	0.368227	0.452082	0.375244	0.437734	0.377370	0.439046	0.374546
732.399031	0.441861	0.378249	0.454468	0.389683	0.461194	0.396017	0.452443	0.382246	0.443838	0.383302	0.446042	0.381372	0.449713	0.386625	0.458211	0.371354	0.448105	0.369100	0.453031	0.376052	0.438746	0.378124	0.440036	0.375353
733.147668	0.442836	0.378980	0.455488	0.390304	0.462076	0.396832	0.453310	0.382920	0.444666	0.384073	0.446975	0.382141	0.450588	0.387304	0.459173	0.372186	0.449148	0.369902	0.453965	0.376760	0.439725	0.378922	0.441035	0.376130
733.896230	0.443761	0.379666	0.456462	0.390976	0.462941	0.397630	0.454161	0.383611	0.445544	0.384867	0.447900	0.382892	0.451437	0.388003	0.460086	0.372991	0.450066	0.370748	0.454808	0.377465	0.440539	0.379653	0.441973	0.376848
734.644717	0.444710	0.380460	0.457462	0.391797	0.464013	0.398557	0.455169	0.384395	0.446528	0.385662	0.448897	0.383691	0.452369	0.388773	0.461168	0.373836	0.451055	0.371601	0.455728	0.378279	0.441542	0.380497	0.443001	0.377617
735.393129	0.445642	0.381218	0.458436	0.392588	0.465088	0.399373	0.456184	0.385136	0.447586	0.386390	0.449967	0.384399	0.453373	0.389566	0.462154	0.374585	0.452019	0.372370	0.456773	0.379088	0.442599	0.381362	0.444076	0.378305
736.141466	0.446539	0.382002	0.459248	0.393386	0.466023	0.400116	0.457016	0.385907	0.448514	0.387093	0.450897	0.385057	0.454272	0.390250	0.463095	0.375164	0.452872	0.373065	0.457817	0.379787	0.443574	0.382139	0.445103	0.378991
736.889727	0.447485	0.382800	0.460099	0.394114	0.466938	0.400779	0.457964	0.386687	0.449517	0.387863	0.451881	0.385811	0.455184	0.390923	0.463962	0.375871	0.453749	0.373798	0.458846	0.380658	0.444577	0.382988	0.446131	0.379701
737.637913	0.448492	0.383567	0.460911	0.394796	0.467772	0.401380	0.458916	0.387376	0.450401	0.388540	0.452836	0.386541	0.456082	0.391512	0.464749	0.376517	0.454726	0.374483	0.459906	0.381363	0.445724	0.383840	0.447180	0.380393
738.386024	0.449413	0.384134	0.461554	0.395342	0.468437	0.401875	0.459656	0.387953	0.451205	0.389184	0.453699	0.387103	0.456857	0.391996	0.465390	0.377017	0.455515	0.374979	0.460794	0.381982	0.446675	0.384462	0.448091	0.381007
739.134060	0.450361	0.384640	0.462188	0.395903	0.469094	0.402403	0.460339	0.388544	0.452010	0.389814	0.454528	0.387704	0.457537	0.392492	0.466117	0.377571	0.456312	0.375534	0.461527	0.382535	0.447494	0.384989	0.448943	0.381626
739.882021	0.451329	0.385208	0.463051	0.396460	0.469816	0.403011	0.461187	0.389091	0.452880	0.390484	0.455375	0.388304	0.458344	0.393083	0.466912	0.378251	0.457207	0.376205	0.462336	0.383128	0.448396	0.385465	0.449828	0.382275
740.629906	0.452128	0.385591	0.463757	0.396972	0.470469	0.403507	0.461868	0.389491	0.453662	0.390905	0.456037	0.388708	0.459131	0.393516	0.467648	0.378688	0.457923	0.376657	0.462969	0.383499	0.449179	0.385778	0.450621	0.382719
741.377716	0.452812	0.386010	0.464414	0.397411	0.471133	0.404027	0.462522	0.389942	0.454454	0.391324	0.456676	0.389008	0.459875	0.393959	0.468395	0.379158	0.458644	0.377135	0.463545	0.383861	0.449764	0.386062	0.451306	0.383185
742.125451	0.453566	0.386454	0.465230	0.397894	0.471910	0.404531	0.463313	0.390471	0.455297	0.391740	0.457405	0.389456	0.460815	0.394535	0.469212	0.379715	0.459467	0.377672	0.464171	0.384284	0.450480	0.386470	0.452116	0.383657
742.873110	0.454138	0.386799	0.465899	0.398297	0.472552	0.404882	0.464029	0.390888	0.456084	0.391984	0.458104	0.389782	0.461693	0.394932	0.469845	0.380108	0.460161	0.378044	0.464797	0.384617	0.451190	0.386850	0.452815	0.384031
743.620694	0.454538	0.386940	0.466353	0.398555	0.473059	0.405125	0.464543	0.391178	0.456664	0.392058	0.458727	0.390006	0.462321	0.395193	0.470347	0.380322	0.460640	0.378225	0.465285	0.384826	0.451764	0.387216	0.453443	0.384252
744.368202	0.455153	0.387222	0.466954	0.398873	0.473672	0.405406	0.465147	0.391511	0.457290	0.392261	0.459521	0.390342	0.463066	0.395524	0.470979	0.380563	0.461249	0.378444	0.465868	0.385090	0.452471	0.387543	0.454120	0.384610
745.115635	0.455798	0.387416	0.467542	0.399126	0.474208	0.405522	0.465663	0.391722	0.457833	0.392496	0.460254	0.390597	0.463754	0.395826	0.471544	0.380697	0.461745	0.378570	0.466452	0.385337	0.453212	0.387856	0.454812	0.384906
745.862993	0.456321	0.387553	0.467969	0.399306	0.474573	0.405628	0.466005	0.391764	0.458316	0.392684	0.460881	0.390812	0.464310	0.396059	0.471998	0.380737	0.462102	0.378699	0.467041	0.385512	0.453920	0.387986	0.455338	0.385144
746.610275	0.457056	0.387795	0.468487	0.399531	0.475131	0.405829	0.466367	0.391885	0.458837	0.392966	0.461568	0.391072	0.464965	0.396429	0.472576	0.380914	0.462605	0.378856	0.467665	0.385805	0.454653	0.388213	0.456047	0.385473
747.357481	0.457889	0.388070	0.468941	0.399677	0.475653	0.406079	0.466762	0.391986	0.459451	0.393241	0.462198	0.391286	0.465627	0.396619	0.473142	0.381083	0.463167	0.379055	0.468222	0.386046	0.455304	0.388356	0.456752	0.385778
748.104612	0.458491	0.388231	0.469249	0.399804	0.476034	0.406303	0.467014	0.392042	0.459998	0.393412	0.462713	0.391318	0.466079	0.396789	0.473528	0.381237	0.463597	0.379273	0.468640	0.386171	0.455772	0.388443	0.457330	0.385906
748.851667	0.459105	0.388381	0.469625	0.400033	0.476567	0.406596	0.467438	0.392177	0.460724	0.393505	0.463220	0.391431	0.466625	0.396907	0.474069	0.381386	0.464079	0.379485	0.469110	0.386340	0.456403	0.388535	0.457992	0.386070
749.598647	0.459696	0.388451	0.469912	0.400201	0.477020	0.406774	0.467865	0.392282	0.461364	0.393465	0.463701	0.391377	0.467094	0.396866	0.474511	0.381449	0.464584	0.379542	0.469480	0.386381	0.456826	0.388671	0.458745	0.386235
750.345551	0.460090	0.388385	0.470105	0.400216	0.477327	0.406767	0.468300	0.392301	0.461876	0.393304	0.463985	0.391191	0.467459	0.396708	0.474927	0.381337	0.464897	0.379511	0.469787	0.386207	0.457219	0.388641	0.459246	0.386217
751.092379	0.460534	0.388289	0.470444	0.400312	0.477715	0.406692	0.468782	0.392341	0.462430	0.393196	0.464349	0.391090	0.467940	0.396750	0.475366	0.381284	0.465257	0.379410	0.470224	0.386183	0.457776	0.388580	0.459795	0.386164
751.839132	0.460963	0.388128	0.470683	0.400214	0.477971	0.406523	0.469239	0.392245	0.462911	0.393013	0.464682	0.390946	0.468375	0.396659	0.475696	0.381216	0.465605	0.379261	0.470674	0.386093	0.458352	0.388451	0.460293	0.386102
752.585809	0.461275	0.387917	0.470861	0.399959	0.478004	0.406288	0.469489	0.392020	0.463162	0.392742	0.465022	0.390795	0.468690	0.396500	0.475753	0.381006	0.465830	0.378991	0.470939	0.385880	0.458675	0.388243	0.460499	0.385767
753.332410	0.461603	0.387770	0.471189	0.399752	0.478159	0.406065	0.469752	0.391869	0.463479	0.392543	0.465406	0.390740	0.469117	0.396336	0.476057	0.380869	0.466134	0.378833	0.471305	0.385707	0.459152	0.387938	0.460749	0.385451
754.078935	0.461953	0.387488	0.471465	0.399558	0.478286	0.405964	0.469903	0.391610	0.463796	0.392274	0.465793	0.390556	0.469463	0.396128	0.476312	0.380714	0.466421	0.378640	0.471536	0.385536	0.459420	0.387585	0.461056	0.385074
754.825385	0.462089	0.387118	0.471626	0.399326	0.478380	0.405763	0.469985	0.391270	0.463982	0.391988	0.466105	0.390245	0.469694	0.395852	0.476507	0.380534	0.466644	0.378386	0.471566	0.385183	0.459541	0.387219	0.461189	0.384762
755.571758	0.462295	0.386856	0.471849	0.399141	0.478617	0.405567	0.470122	0.390979	0.464223	0.391735	0.466492	0.390060	0.470044	0.395621	0.476847	0.380224	0.466907	0.378038	0.471715	0.384814	0.459725	0.386913	0.461477	0.384585
756.318056	0.462485	0.386474	0.471973	0.398903	0.478859	0.405321	0.470154	0.390638	0.464455	0.391352	0.466666	0.389678	0.470300	0.395369	0.477282	0.379972	0.467071	0.377658	0.471805	0.384388	0.459886	0.386556	0.461883	0.384439
757.064278	0.462631	0.386085	0.472026	0.398667	0.479082	0.405039	0.470219	0.390153	0.464612	0.390987	0.466817	0.389255	0.470517	0.395165	0.477513	0.379586	0.467123	0.377156	0.471839	0.383928	0.459989	0.386226	0.462201	0.384166
757.810424	0.462902	0.385811	0.472128	0.398424	0.479319	0.404725	0.470254	0.389733	0.464925	0.390664	0.467134	0.388944	0.470853	0.394914	0.477733	0.379187	0.467220	0.376708	0.471940	0.383547	0.460366	0.385966	0.462543	0.383963
758.556494	0.463144	0.385475	0.472077	0.398031	0.479333	0.404352	0.470199	0.389199	0.465119	0.390172	0.467354	0.388553	0.471098	0.394515	0.477704	0.378576	0.467197	0.376122	0.472068	0.383098	0.460658	0.385737	0.462834	0.383503
759.302488	0.463440	0.385042	0.471974	0.397669	0.479383	0.403984	0.470135	0.388711	0.465240	0.389648	0.467564	0.388145	0.471272	0.394125	0.477653	0.378066	0.467096	0.375548	0.472085	0.382734	0.460906	0.385433	0.462981	0.382871
760.048406	0.463668	0.384575	0.471856	0.397293	0.479481	0.403554	0.470100	0.388144	0.465437	0.389201	0.467907	0.387710	0.471576	0.393641	0.477613	0.377465	0.467127	0.374991	0.472215	0.382329	0.461288	0.385099	0.463084	0.382282
760.794248	0.463791	0.383946	0.471593	0.396794	0.479439	0.403130	0.469878	0.387556	0.465579	0.388642	0.468103	0.387280	0.471615	0.393011	0.477469	0.376898	0.467100	0.374444	0.472339	0.381911	0.461519	0.384705	0.463064	0.381660
761.540013	0.463910	0.383272	0.471462	0.396355	0.479536	0.402695	0.469890	0.387045	0.465666	0.388151	0.468304	0.386843	0.471737	0.392494	0.477411	0.376404	0.467150	0.373950	0.472554	0.381525	0.461755	0.384277	0.463071	0.381101
762.285703	0.464014	0.382628	0.471436	0.395984	0.479648	0.402216	0.469965	0.386614	0.465965	0.387655	0.468526	0.386396	0.471876	0.392009	0.477606	0.375948	0.467258	0.373513	0.472722	0.381043	0.462082	0.383797	0.463249	0.380695
763.031317	0.463946	0.381967	0.471345	0.395545	0.479585	0.401671	0.469890	0.386114	0.466248	0.387092	0.468530	0.385824	0.471934	0.391520	0.477619	0.375459	0.467327	0.373082	0.472819	0.380518	0.462259	0.383287	0.463438	0.380273
763.776854	0.464084	0.381414	0.471354	0.395210	0.479540	0.401299	0.469959	0.385709	0.466553	0.386629	0.468616	0.385439	0.472061	0.391170	0.477720	0.375046	0.467354	0.372682	0.472895	0.380087	0.462456	0.382808	0.463656	0.379874
764.522316	0.464239	0.380951	0.471420	0.394795	0.479472	0.400798	0.470033	0.385217	0.466735	0.386070	0.468695	0.384901	0.472348	0.390857	0.477779	0.374566	0.467392	0.372184	0.472794	0.379599	0.462617	0.382300	0.463877	0.379408
765.267701	0.464140	0.380482	0.471294	0.394331	0.479222	0.400198	0.469916	0.384722	0.466818	0.385402	0.468614	0.384339	0.472462	0.390505	0.477706	0.374016	0.467252	0.371564	0.472576	0.378931	0.462644	0.381715	0.463961	0.378856
766.013010	0.464248	0.380010	0.471256	0.393854	0.479158	0.399718	0.469813	0.384209	0.466845	0.384820	0.468569	0.383872	0.472686	0.390227	0.477720	0.373536	0.467129	0.370953	0.472474	0.378399	0.462655	0.381104	0.463941	0.378262
766.758242	0.464313	0.379475	0.471150	0.393307	0.479028	0.399264	0.469733	0.383619	0.466766	0.384232	0.468647	0.383408	0.472803	0.389785	0.477738	0.372932	0.467017	0.370282	0.472312	0.377793	0.462639	0.380464	0.463822	0.377602
767.503399	0.464258	0.378896	0.471062	0.392806	0.478956	0.398802	0.469648	0.383080	0.466698	0.383616	0.468707	0.382914	0.472946	0.389361	0.477678	0.372374	0.466958	0.369615	0.472191	0.377199	0.462590	0.379847	0.463752	0.376955
768.248479	0.464391	0.378380	0.471063	0.392376	0.479083	0.398397	0.469632	0.382561	0.466805	0.383041	0.468910	0.382466	0.473066	0.388851	0.477722	0.371807	0.466914	0.369052	0.472154	0.376554	0.462705	0.379219	0.463834	0.376388
768.993482	0.464589	0.377873	0.471020	0.391823	0.479063	0.398002	0.469527	0.381851	0.466758	0.382426	0.469063	0.381853	0.473092	0.388196	0.477787	0.371173	0.466877	0.368329	0.472080	0.375894	0.462661	0.378575	0.463948	0.375744
769.738410	0.464745	0.377393	0.470908	0.391297	0.479036	0.397522	0.469308	0.381074	0.466765	0.381814	0.469272	0.381279	0.473093	0.387551	0.477718	0.370545	0.466899	0.367714	0.472042	0.375246	0.462676	0.377960	0.464146	0.375086
770.483260	0.464897	0.376837	0.470897	0.390811	0.479110	0.396981	0.469145	0.380405	0.466835	0.381148	0.469376	0.380647	0.473216	0.386948	0.477648	0.369902	0.466825	0.367041	0.472067	0.374549	0.462752	0.377356	0.464376	0.374530
771.228035	0.464966	0.376332	0.470689	0.390330	0.479092	0.396328	0.468919	0.379735	0.466847	0.380520	0.469436	0.380020	0.473104	0.386248	0.477528	0.369218	0.466578	0.366359	0.471893	0.373852	0.462793	0.376718	0.464560	0.373942
771.972733	0.465085	0.375840	0.470554	0.389898	0.479013	0.395820	0.468757	0.379160	0.466944	0.379941	0.469488	0.379430	0.473094	0.385702	0.477516	0.368653	0.466480	0.365716	0.471903	0.373291	0.462822	0.376146	0.464642	0.373407
772.717355	0.465184	0.375289	0.470274	0.389486	0.478999	0.395276	0.468669	0.378598	0.467092	0.379348	0.469484	0.378931	0.473083	0.385215	0.477331	0.368055	0.466301	0.365197	0.471893	0.372776	0.462938	0.375626	0.464754	0.372862
773.461900	0.465274	0.374697	0.470014	0.389214	0.478963	0.394854	0.468649	0.378245	0.467194	0.378770	0.469526	0.378449	0.473148	0.384738	0.477237	0.367481	0.466096	0.364603	0.471796	0.372291	0.463021	0.375114	0.464768	0.372423
774.206368	0.465406	0.374205	0.469890	0.388972	0.478959	0.394522	0.468740	0.377880	0.467445	0.378323	0.469595	0.378047	0.473240	0.384245	0.477248	0.367028	0.466111	0.364148	0.471836	0.371879	0.463270	0.374682	0.464853	0.371913
774.950760	0.465499	0.373648	0.469720	0.388617	0.478831	0.394162	0.468656	0.377418	0.467638	0.377797	0.469514	0.377539	0.473332	0.383816	0.477141	0.366554	0.466123	0.363687	0.471842	0.371447	0.463460	0.374160	0.464899	0.371463
775.695075	0.465491	0.373128	0.469593	0.388235	0.478762	0.393766	0.468655	0.377070	0.467866	0.377317	0.469642	0.377140	0.473429	0.383448	0.477079	0.366173	0.466137	0.363216	0.471908	0.371050	0.463680	0.373741	0.464955	0.371047
776.439314	0.465527	0.372681	0.469707	0.387901	0.478779	0.393396	0.468625	0.376708	0.468004	0.376842	0.469732	0.376680	0.473599	0.383081	0.477175	0.365808	0.466277	0.362763	0.471917	0.370592	0.463845	0.373261	0.465033	0.370634
777.183476	0.465406	0.372244	0.469789	0.387447	0.478707	0.393042	0.468650	0.376292	0.468113	0.376410	0.469754	0.376210	0.473622	0.382659	0.477160	0.365457	0.466364	0.362397	0.471946	0.370121	0.463921	0.372735	0.465076	0.370098
777.927562	0.465444	0.371957	0.469858	0.387109	0.478751	0.392707	0.468707	0.375935	0.468237	0.376039	0.469940	0.375940	0.473821	0.382418	0.477309	0.365165	0.466456	0.362045	0.471963	0.369751	0.463974	0.372307	0.465206	0.369681
778.671570	0.465515	0.371713	0.470061	0.386790	0.478861	0.392443	0.468751	0.375586	0.468300	0.375637	0.470185	0.375691	0.474042	0.382177	0.477506	0.364899	0.466448	0.361625	0.472042	0.369353	0.463939	0.371873	0.465341	0.369249
779.415502	0.465697	0.371482	0.470264	0.386588	0.479015	0.392229	0.468819	0.375172	0.468365	0.375261	0.470223	0.375359	0.474253	0.381897	0.477657	0.364522	0.466494	0.361277	0.472002	0.368915	0.463954	0.371436	0.465633	0.368937
780.159357	0.465964	0.371223	0.470332	0.386405	0.479100	0.391999	0.468862	0.374795	0.468523	0.374948	0.470411	0.375149	0.474501	0.381611	0.477755	0.364167	0.466514	0.360938	0.472033	0.368597	0.464085	0.371132	0.465901	0.368627
780.903136	0.466367	0.371083	0.470259	0.386225	0.479273	0.391735	0.468787	0.374358	0.468586	0.374622	0.470575	0.374939	0.474812	0.381410	0.477792	0.363852	0.466462	0.360522	0.471976	0.368303	0.464194	0.370877	0.466143	0.368403
781.646837	0.466769	0.370913	0.470303	0.386146	0.479439	0.391619	0.468733	0.374081	0.468796	0.374347	0.470734	0.374664	0.475023	0.381274	0.477838	0.363567	0.466425	0.360186	0.471951	0.368042	0.464398	0.370667	0.466422	0.368319
782.390462	0.467194	0.370783	0.470244	0.386039	0.479556	0.391458	0.468844	0.373832	0.469071	0.374181	0.471079	0.374476	0.475284	0.381000	0.477924	0.363291	0.466571	0.359960	0.472050	0.367815	0.464711	0.370594	0.466759	0.368191
783.134010	0.467447	0.370657	0.470257	0.385990	0.479765	0.391347	0.468954	0.373722	0.469414	0.374106	0.471543	0.374447	0.475647	0.380824	0.478065	0.363166	0.466715	0.359798	0.472230	0.367703	0.465058	0.370511	0.467035	0.368117
783.877481	0.467771	0.370621	0.470421	0.385938	0.480054	0.391293	0.469191	0.373641	0.469845	0.374037	0.471986	0.374447	0.476031	0.380706	0.478270	0.363180	0.466916	0.359724	0.472514	0.367559	0.465479	0.370384	0.467393	0.368102
784.620875	0.468059	0.370589	0.470733	0.385911	0.480219	0.391269	0.469423	0.373646	0.470290	0.374031	0.472332	0.374442	0.476231	0.380556	0.478466	0.363141	0.467265	0.359751	0.472864	0.367515	0.465977	0.370280	0.467783	0.368147
785.364192	0.468431	0.370625	0.470989	0.385893	0.480458	0.391210	0.469742	0.373615	0.470717	0.374068	0.472820	0.374478	0.476560	0.380430	0.478744	0.363151	0.467608	0.359767	0.473251	0.367537	0.466415	0.370223	0.468182	0.368121
786.107433	0.468713	0.370592	0.471292	0.385954	0.480729	0.391134	0.470024	0.373658	0.471087	0.373994	0.473087	0.374431	0.476810	0.380443	0.478997	0.363170	0.467940	0.359771	0.473528	0.367576	0.466795	0.370164	0.468500	0.368104
786.850596	0.469223	0.370713	0.471550	0.386050	0.480948	0.391113	0.470318	0.373719	0.471390	0.374010	0.473271	0.374415	0.477032	0.380553	0.479330	0.363287	0.468247	0.359834	0.473873	0.367624	0.467217	0.370296	0.468874	0.368048
787.593682	0.469629	0.370848	0.471844	0.386177	0.481167	0.391117	0.470635	0.373864	0.471806	0.374097	0.473588	0.374428	0.477343	0.380675	0.479741	0.363415	0.468660	0.359981	0.474328	0.367865	0.467691	0.370411	0.469204	0.368116
788.336691	0.470138	0.371031	0.472230	0.386430	0.481586	0.391254	0.471157	0.374118	0.472393	0.374182	0.474033	0.374577	0.477873	0.380922	0.480221	0.363611	0.469038	0.360164	0.474754	0.368037	0.468135	0.370640	0.469631	0.368255
789.079623	0.470625	0.371309	0.472622	0.386754	0.482071	0.391501	0.471658	0.374444	0.472939	0.374336	0.474426	0.374777	0.478434	0.381250	0.480765	0.363920	0.469498	0.360454	0.475209	0.368289	0.468666	0.370871	0.470058	0.368395
789.822478	0.471269	0.371691	0.473090	0.387127	0.482558	0.391881	0.472232	0.374799	0.473491	0.374639	0.475018	0.375156	0.479136	0.381710	0.481271	0.364366	0.469969	0.360858	0.475752	0.368566	0.469308	0.371152	0.470450	0.368733
790.565255	0.471866	0.372093	0.473602	0.387451	0.483112	0.392351	0.472906	0.375183	0.474180	0.375060	0.475714	0.375610	0.479878	0.382227	0.481844	0.364802	0.470613	0.361336	0.476288	0.368998	0.469926	0.371474	0.470979	0.369095
791.307956	0.472561	0.372591	0.474284	0.387932	0.483798	0.392919	0.473563	0.375692	0.474790	0.375530	0.476419	0.376180	0.480621	0.382833	0.482455	0.365307	0.471245	0.361864	0.476842	0.369421	0.470542	0.371953	0.471502	0.369539
792.050579	0.473310	0.373166	0.474987	0.388464	0.484438	0.393499	0.474122	0.376156	0.475453	0.376172	0.477196	0.376758	0.481448	0.383503	0.483217	0.366012	0.471987	0.362514	0.477466	0.369969	0.471284	0.372427	0.472269	0.370101
792.793126	0.474109	0.373844	0.475854	0.388997	0.485147	0.394053	0.474821	0.376692	0.476174	0.376843	0.478075	0.377468	0.482246	0.384215	0.483834	0.366662	0.472732	0.363194	0.478156	0.370525	0.472073	0.373012	0.473124	0.370834
793.535594	0.474905	0.374704	0.476707	0.389579	0.485916	0.394709	0.475432	0.377323	0.477048	0.377547	0.478931	0.378176	0.482980	0.384858	0.484615	0.367280	0.473521	0.363861	0.478796	0.371177	0.472851	0.373668	0.474088	0.371526
794.277986	0.475818	0.375621	0.477650	0.390405	0.486751	0.395353	0.476108	0.378017	0.477823	0.378268	0.479808	0.378935	0.483807	0.385472	0.485308	0.368042	0.474207	0.364519	0.479493	0.371849	0.473670	0.374374	0.475034	0.372353
795.020300	0.476826	0.376586	0.478395	0.391181	0.487438	0.395988	0.476920	0.378698	0.478759	0.379018	0.480706	0.379682	0.484598	0.386136	0.485986	0.368700	0.474859	0.365101	0.480088	0.372483	0.474519	0.375079	0.476100	0.373211
795.762537	0.477798	0.377641	0.479276	0.392077	0.488371	0.396751	0.477827	0.379633	0.479722	0.379821	0.481714	0.380575	0.485573	0.386951	0.486805	0.369443	0.475604	0.365844	0.480914	0.373262	0.475483	0.375952	0.477080	0.374120
796.504697	0.478869	0.378540	0.480051	0.392957	0.489212	0.397493	0.478655	0.380431	0.480715	0.380722	0.482686	0.381390	0.486466	0.387726	0.487643	0.370233	0.476428	0.366584	0.481734	0.374152	0.476403	0.376829	0.478123	0.375025
797.246779	0.480084	0.379461	0.480980	0.394013	0.490164	0.398290	0.479701	0.381375	0.481675	0.381722	0.483789	0.382417	0.487500	0.388610	0.488456	0.371152	0.477323	0.367492	0.482809	0.375155	0.477512	0.377886	0.479327	0.376086
797.988784	0.481290	0.380502	0.481973	0.395020	0.491149	0.399232	0.480739	0.382465	0.482953	0.382776	0.484970	0.383462	0.488569	0.389625	0.489474	0.372107	0.478376	0.368594	0.483919	0.376190	0.478687	0.378964	0.480489	0.377218
798.730711	0.482342	0.381405	0.483020	0.396105	0.492131	0.400264	0.481638	0.383568	0.483964	0.383952	0.486047	0.384553	0.489510	0.390666	0.490332	0.373233	0.479439	0.369812	0.485032	0.377404	0.479855	0.380105	0.481506	0.378281
799.472561	0.483507	0.382425	0.484048	0.397226	0.493061	0.401285	0.482777	0.384723	0.485091	0.385186	0.487221	0.385709	0.490500	0.391732	0.491320	0.374531	0.480693	0.371116	0.486213	0.378683	0.481112	0.381381	0.482689	0.379446
800.214333	0.484530	0.383548	0.485053	0.398314	0.494031	0.402414	0.483859	0.385946	0.486109	0.386312	0.488222	0.386835	0.491428	0.392812	0.492348	0.375878	0.481819	0.372399	0.487308	0.379837	0.482307	0.382514	0.483751	0.380531
800.956028	0.485670	0.384853	0.486258	0.399482	0.495111	0.403682	0.484963	0.387205	0.487408	0.387577	0.489249	0.387964	0.492475	0.393995	0.493556	0.377350	0.483208	0.373862	0.488454	0.381112	0.483484	0.383682	0.484838	0.381684
801.697645	0.486753	0.386121	0.487489	0.400616	0.496048	0.404811	0.486084	0.388371	0.488410	0.388750	0.490317	0.389138	0.493582	0.395143	0.494679	0.378770	0.484431	0.375163	0.489577	0.382422	0.484724	0.384802	0.486002	0.382819
802.439185	0.487778	0.387591	0.488728	0.401782	0.497160	0.405939	0.487318	0.389625	0.489643	0.389904	0.491393	0.390371	0.494864	0.396419	0.495902	0.380240	0.485697	0.376494	0.490675	0.383621	0.485865	0.385895	0.487224	0.384121
803.180647	0.489029	0.389074	0.490121	0.402984	0.498357	0.407182	0.488549	0.390905	0.490983	0.391134	0.492648	0.391695	0.496184	0.397723	0.497146	0.381631	0.486976	0.377875	0.491811	0.384900	0.487105	0.387004	0.488356	0.385472
803.922032	0.490193	0.390519	0.491323	0.404153	0.499431	0.408302	0.489778	0.392160	0.492182	0.392326	0.493839	0.393081	0.497474	0.399090	0.498257	0.382911	0.488062	0.379164	0.492838	0.386112	0.488177	0.388205	0.489442	0.386854
804.663338	0.491548	0.392106	0.492685	0.405468	0.500685	0.409571	0.491230	0.393658	0.493508	0.393659	0.495242	0.394646	0.498966	0.400638	0.499602	0.384347	0.489212	0.380544	0.494013	0.387472	0.489443	0.389569	0.490817	0.388388
805.404567	0.492873	0.393522	0.493869	0.406725	0.501921	0.410895	0.492556	0.395068	0.494844	0.395121	0.496607	0.396105	0.500288	0.402107	0.500820	0.385718	0.490424	0.381974	0.495196	0.388814	0.490671	0.390978	0.492064	0.389881
806.145719	0.494533	0.395089	0.495265	0.408266	0.503289	0.412503	0.494088	0.396684	0.496122	0.396893	0.498186	0.397868	0.501659	0.403680	0.502268	0.387252	0.491807	0.383589	0.496582	0.390497	0.492174	0.392666	0.493555	0.391651
806.886792	0.496005	0.396615	0.496483	0.409709	0.504677	0.413994	0.495513	0.398261	0.497372	0.398478	0.499499	0.399387	0.503011	0.405178	0.503554	0.388728	0.493064	0.385114	0.497885	0.392105	0.493517	0.394307	0.495086	0.393323
807.627788	0.497472	0.398189	0.497885	0.411203	0.506059	0.415596	0.496775	0.399869	0.498760	0.400238	0.501024	0.401016	0.504259	0.406532	0.504786	0.390432	0.494531	0.386879	0.499288	0.393858	0.495031	0.396006	0.496616	0.395069
808.368706	0.498961	0.399734	0.499256	0.412702	0.507401	0.417104	0.498146	0.401394	0.500109	0.401971	0.502602	0.402666	0.505635	0.407974	0.506076	0.392039	0.496003	0.388536	0.500772	0.395560	0.496635	0.397781	0.498188	0.396851
809.109546	0.500392	0.401369	0.500624	0.414274	0.508709	0.418600	0.499490	0.402976	0.501501	0.403647	0.503928	0.404188	0.506845	0.409394	0.507265	0.393599	0.497380	0.390147	0.502102	0.397179	0.498020	0.399418	0.499577	0.398482
809.850309	0.501950	0.403211	0.502117	0.415817	0.510240	0.420175	0.500919	0.404655	0.503221	0.405382	0.505535	0.405869	0.508381	0.411020	0.508703	0.395450	0.498902	0.391992	0.503670	0.398982	0.499639	0.401168	0.501018	0.400101
810.590993	0.503451	0.404944	0.503601	0.417396	0.511463	0.421623	0.502280	0.406212	0.504779	0.407124	0.507088	0.407482	0.509683	0.412599	0.510068	0.397205	0.500250	0.393697	0.505076	0.400617	0.501181	0.402815	0.502417	0.401683
811.331600	0.505193	0.406976	0.505351	0.419262	0.513001	0.423302	0.504022	0.408169	0.506504	0.409001	0.508628	0.409260	0.511355	0.414512	0.511675	0.399090	0.501887	0.395632	0.506758	0.402454	0.502850	0.404653	0.503945	0.403462
812.072128	0.506755	0.408749	0.506916	0.420865	0.514435	0.424879	0.505454	0.409922	0.508052	0.410794	0.510005	0.410899	0.512751	0.416129	0.512983	0.400867	0.503345	0.397371	0.508155	0.404227	0.504382	0.406237	0.505240	0.405095
812.812579	0.508337	0.410673	0.508479	0.422652	0.515877	0.426444	0.506978	0.411867	0.509475	0.412503	0.511439	0.412725	0.514285	0.417924	0.514449	0.402849	0.504832	0.399263	0.509647	0.406115	0.506042	0.407985	0.506814	0.407029
813.552951	0.509919	0.412389	0.510019	0.424305	0.517183	0.427920	0.508527	0.413687	0.511009	0.414154	0.512835	0.414366	0.515752	0.419623	0.515868	0.404643	0.506477	0.401040	0.511137	0.407833	0.507653	0.409674	0.508389	0.408830
814.293246	0.511362	0.414122	0.511558	0.425848	0.518448	0.429464	0.510018	0.415499	0.512392	0.415828	0.514163	0.416130	0.517147	0.421294	0.517165	0.406459	0.508072	0.402919	0.512654	0.409663	0.509217	0.411436	0.509855	0.410711
815.033462	0.512937	0.415960	0.513180	0.427405	0.519738	0.430981	0.511635	0.417253	0.513978	0.417564	0.515705	0.417899	0.518669	0.423033	0.518650	0.408334	0.509706	0.404808	0.514202	0.411497	0.510782	0.413265	0.511494	0.412595
815.773601	0.514106	0.417634	0.514605	0.428883	0.520827	0.432559	0.513048	0.418867	0.515279	0.419152	0.516994	0.419439	0.519923	0.424623	0.519971	0.410116	0.511154	0.406722	0.515635	0.413129	0.512025	0.414982	0.512939	0.414248
816.513661	0.515639	0.419396	0.516317	0.430487	0.522230	0.434369	0.514674	0.420636	0.516867	0.421066	0.518602	0.421267	0.521482	0.426435	0.521550	0.412047	0.512832	0.408700	0.517218	0.414904	0.513545	0.416959	0.514435	0.416067
817.253643	0.516863	0.421107	0.517765	0.431965	0.523495	0.435904	0.515985	0.422163	0.518141	0.422646	0.519857	0.422832	0.522879	0.428085	0.522918	0.413783	0.514143	0.410469	0.518437	0.416467	0.514874	0.418653	0.515736	0.417681
817.993547	0.518346	0.423133	0.519433	0.433788	0.525159	0.437900	0.517604	0.424027	0.519725	0.424579	0.521497	0.424739	0.524602	0.429941	0.524578	0.415768	0.515780	0.412493	0.519907	0.418267	0.516411	0.420531	0.517293	0.419464
818.733373	0.519733	0.424831	0.520872	0.435479	0.526643	0.439549	0.519087	0.425722	0.521055	0.426247	0.523045	0.426534	0.526126	0.431634	0.526049	0.417532	0.517252	0.414243	0.521226	0.419931	0.517968	0.422179	0.518793	0.421127
819.473121	0.521457	0.426932	0.522453	0.437408	0.528391	0.441347	0.520790	0.427718	0.522660	0.428255	0.524710	0.428581	0.527936	0.433626	0.527741	0.419591	0.518838	0.416228	0.522739	0.421820	0.519664	0.424018	0.520289	0.423109
820.212790	0.523054	0.428851	0.523948	0.439140	0.529985	0.442945	0.522345	0.429471	0.524174	0.430085	0.526418	0.430553	0.529478	0.435344	0.529297	0.421453	0.520404	0.418100	0.524328	0.423722	0.521296	0.425741	0.521882	0.424950
820.952381	0.524628	0.430752	0.525299	0.440957	0.531497	0.444600	0.523806	0.431286	0.525622	0.432003	0.528039	0.432539	0.530987	0.437109	0.530751	0.423307	0.521823	0.419856	0.525804	0.425580	0.522773	0.427552	0.523509	0.426985
821.691894	0.526384	0.432624	0.526856	0.442644	0.533073	0.446112	0.525294	0.433046	0.527184	0.433826	0.529611	0.434361	0.532505	0.438835	0.532249	0.425102	0.523278	0.421617	0.527296	0.427484	0.524295	0.429398	0.525080	0.428861
822.431329	0.527928	0.434212	0.528008	0.444140	0.534337	0.447631	0.526473	0.434556	0.528401	0.435567	0.531057	0.436025	0.533786	0.440293	0.533382	0.426696	0.524371	0.423262	0.528632	0.429216	0.525749	0.431261	0.526543	0.430711
823.170685	0.529756	0.435973	0.529528	0.445915	0.535847	0.449204	0.528071	0.436354	0.530027	0.437444	0.532753	0.437909	0.535306	0.442019	0.534787	0.428435	0.525924	0.424984	0.530217	0.431182	0.527463	0.433338	0.528434	0.432755
823.909962	0.531074	0.437504	0.530842	0.447363	0.537033	0.450701	0.529303	0.437890	0.531388	0.439108	0.534055	0.439457	0.536597	0.443498	0.535864	0.430052	0.527164	0.426540	0.531464	0.432789	0.528836	0.435077	0.529919	0.434517
824.649162	0.532869	0.439362	0.532539	0.449122	0.538597	0.452563	0.531077	0.439912	0.533146	0.441178	0.535883	0.441436	0.538143	0.445320	0.537325	0.432002	0.528874	0.428684	0.533211	0.434832	0.530628	0.437264	0.531687	0.436633
825.388283	0.534135	0.440875	0.533723	0.450748	0.539860	0.454072	0.532421	0.441544	0.534570	0.442847	0.537215	0.443048	0.539302	0.446913	0.538506	0.433754	0.530349	0.430420	0.534664	0.436511	0.532150	0.438973	0.533184	0.438405
826.127325	0.535725	0.442872	0.535499	0.452748	0.541467	0.456012	0.534105	0.443647	0.536367	0.444980	0.538778	0.444926	0.540845	0.448916	0.540065	0.436000	0.532206	0.432657	0.536417	0.438658	0.533860	0.440868	0.534782	0.440446
826.866289	0.536938	0.444511	0.536859	0.454261	0.542637	0.457519	0.535405	0.445342	0.537797	0.446516	0.540022	0.446385	0.542085	0.450491	0.541407	0.437791	0.533603	0.434493	0.537778	0.440366	0.535273	0.442436	0.536111	0.442117
827.605174	0.538441	0.446583	0.538423	0.456189	0.544187	0.459364	0.537017	0.447410	0.539524	0.448342	0.541464	0.448183	0.543625	0.452403	0.542911	0.439911	0.535236	0.436690	0.539314	0.442360	0.536829	0.444291	0.537706	0.444016
828.343981	0.539788	0.448356	0.539944	0.457846	0.545551	0.460980	0.538402	0.449138	0.541010	0.449973	0.542729	0.449734	0.545016	0.454010	0.544242	0.441769	0.536709	0.438492	0.540721	0.444202	0.538280	0.445877	0.539359	0.445674
829.082710	0.541319	0.450418	0.541477	0.459634	0.546842	0.462657	0.540114	0.451172	0.542514	0.451738	0.544135	0.451550	0.546518	0.455854	0.545697	0.443750	0.538137	0.440448	0.542122	0.446066	0.539654	0.447759	0.540948	0.447573
829.821359	0.542708	0.452375	0.542994	0.461204	0.548089	0.464178	0.541675	0.452912	0.543916	0.453400	0.545583	0.453376	0.547932	0.457568	0.547184	0.445523	0.539651	0.442201	0.543567	0.447792	0.541057	0.449610	0.542446	0.449387
830.559930	0.544088	0.454297	0.544367	0.462709	0.549247	0.465827	0.543072	0.454571	0.545121	0.455183	0.546921	0.455284	0.549264	0.459401	0.548460	0.447318	0.541042	0.444046	0.544830	0.449542	0.542408	0.451502	0.543741	0.451202
831.298423	0.545812	0.456264	0.545941	0.464270	0.550573	0.467408	0.544717	0.456415	0.546441	0.457162	0.548542	0.457228	0.550851	0.461312	0.550042	0.449181	0.542654	0.445914	0.546333	0.451404	0.543957	0.453407	0.545158	0.453036
832.036836	0.547173	0.458083	0.547276	0.465665	0.551568	0.468906	0.545973	0.457932	0.547447	0.458806	0.549826	0.459002	0.552022	0.462910	0.551273	0.450754	0.543880	0.447566	0.547527	0.452907	0.545117	0.455047	0.546164	0.454580
832.775171	0.548861	0.460067	0.549040	0.467294	0.553034	0.470725	0.547416	0.459645	0.548821	0.460791	0.551481	0.461050	0.553630	0.464804	0.552858	0.452643	0.545489	0.449487	0.549075	0.454721	0.546682	0.456884	0.547628	0.456553
833.513427	0.550114	0.461640	0.550320	0.468717	0.554307	0.472385	0.548429	0.461138	0.549943	0.462411	0.552772	0.462668	0.554833	0.466267	0.554010	0.454230	0.546676	0.451143	0.550169	0.456252	0.547892	0.458411	0.548828	0.458053
834.251605	0.551839	0.463592	0.552037	0.470661	0.556061	0.474261	0.549904	0.463040	0.551520	0.464586	0.554575	0.464733	0.556401	0.468193	0.555538	0.456254	0.548298	0.453149	0.551749	0.458288	0.549467	0.460348	0.550465	0.460002
834.989704	0.552895	0.464983	0.552992	0.472263	0.557235	0.475716	0.550804	0.464386	0.552691	0.466086	0.555709	0.466198	0.557382	0.469638	0.556561	0.457820	0.549326	0.454694	0.552808	0.459821	0.550613	0.461711	0.551624	0.461581
835.727723	0.554415	0.466842	0.554399	0.474251	0.558846	0.477564	0.552143	0.466318	0.554254	0.468156	0.557263	0.468106	0.558870	0.471517	0.557992	0.459923	0.550830	0.456722	0.554277	0.461963	0.552247	0.463573	0.553188	0.463753
836.465664	0.555523	0.468197	0.555133	0.475736	0.559813	0.478707	0.553124	0.467785	0.555409	0.469592	0.558343	0.469398	0.559888	0.472823	0.558831	0.461406	0.551826	0.458244	0.555263	0.463497	0.553461	0.464897	0.554386	0.465415
837.203526	0.557066	0.470238	0.556442	0.477626	0.561112	0.480210	0.554615	0.469695	0.556971	0.471517	0.559713	0.471252	0.561344	0.474736	0.560121	0.463500	0.553250	0.460222	0.556654	0.465431	0.554963	0.466724	0.555993	0.467573
837.941310	0.558179	0.471562	0.557313	0.478929	0.561880	0.481394	0.555722	0.471180	0.558099	0.472866	0.560824	0.472565	0.562436	0.476050	0.560994	0.465005	0.554340	0.461780	0.557764	0.466797	0.556221	0.468075	0.557327	0.469186
838.679014	0.559692	0.473489	0.558620	0.480510	0.562975	0.482870	0.557125	0.473066	0.559462	0.474759	0.562164	0.474442	0.563822	0.477776	0.562206	0.466878	0.555691	0.463668	0.559063	0.468668	0.557670	0.470023	0.558892	0.471264
839.416639	0.560717	0.474771	0.559496	0.481650	0.563733	0.483930	0.558223	0.474436	0.560570	0.476019	0.563192	0.475762	0.564773	0.479062	0.563044	0.468227	0.556689	0.465079	0.560050	0.469974	0.558787	0.471509	0.560041	0.472683
840.154185	0.561820	0.476300	0.560642	0.483095	0.564693	0.485451	0.559455	0.476139	0.561668	0.477757	0.564340	0.477460	0.565872	0.480693	0.564120	0.469861	0.557708	0.466709	0.561194	0.471707	0.559996	0.473465	0.561269	0.474380
840.891653	0.562734	0.477401	0.561477	0.484117	0.565469	0.486645	0.560397	0.477455	0.562578	0.479068	0.565301	0.478694	0.566784	0.481876	0.564982	0.471073	0.558563	0.468004	0.562144	0.473038	0.561005	0.474828	0.562199	0.475624
841.629041	0.563529	0.478823	0.562538	0.485409	0.566378	0.488016	0.561386	0.478877	0.563545	0.480560	0.566162	0.480200	0.567604	0.483282	0.565909	0.472570	0.559375	0.469573	0.563100	0.474588	0.562015	0.476437	0.563115	0.477164
842.366350	0.564308	0.480086	0.563674	0.486584	0.567300	0.489288	0.562409	0.480170	0.564540	0.481822	0.567117	0.481446	0.568420	0.484604	0.566802	0.473936	0.560362	0.470978	0.564124	0.475991	0.563112	0.477765	0.564027	0.478380
843.103580	0.565152	0.481643	0.564866	0.487960	0.568219	0.490740	0.563494	0.481734	0.565494	0.483405	0.568004	0.482972	0.569348	0.486147	0.567792	0.475648	0.561391	0.472608	0.565116	0.477574	0.564121	0.479224	0.564861	0.479766
843.840731	0.566168	0.483219	0.566103	0.489263	0.569223	0.492127	0.564526	0.483161	0.566662	0.484870	0.569150	0.484388	0.570501	0.487553	0.568872	0.477401	0.562639	0.474371	0.566237	0.479103	0.565320	0.480540	0.565756	0.481104
844.577803	0.566880	0.484817	0.567155	0.490726	0.569989	0.493477	0.565405	0.484590	0.567711	0.486308	0.570011	0.485949	0.571479	0.489055	0.569719	0.479152	0.563634	0.476150	0.567034	0.480618	0.566171	0.481960	0.566448	0.482525
845.314795	0.568041	0.486505	0.568238	0.492115	0.570963	0.494817	0.566400	0.486068	0.568737	0.487720	0.571026	0.487427	0.572697	0.490538	0.570839	0.480797	0.564793	0.477841	0.568005	0.482138	0.567253	0.483331	0.567431	0.483788
846.051709	0.568896	0.488016	0.568949	0.493404	0.571604	0.495991	0.567058	0.487463	0.569607	0.488948	0.571773	0.488739	0.573628	0.491807	0.571653	0.482386	0.565568	0.479353	0.568612	0.483340	0.567895	0.484541	0.568083	0.485039
846.788543	0.569973	0.489610	0.569739	0.494731	0.572465	0.497251	0.567775	0.488786	0.570464	0.490330	0.572792	0.490209	0.574841	0.493261	0.572559	0.483902	0.566482	0.480912	0.569489	0.484649	0.568835	0.485973	0.569030	0.486441
847.525298	0.570769	0.490951	0.570221	0.495914	0.572938	0.498325	0.568188	0.489956	0.570955	0.491475	0.573321	0.491567	0.575490	0.494557	0.573104	0.485090	0.566945	0.482046	0.569838	0.485763	0.569281	0.487285	0.569727	0.487587
848.261973	0.571952	0.492536	0.571037	0.497154	0.573797	0.499645	0.569063	0.491376	0.571705	0.492924	0.574367	0.492983	0.576434	0.496049	0.574084	0.486577	0.567814	0.483361	0.570694	0.487194	0.570329	0.488803	0.570831	0.488981
848.998570	0.572493	0.493657	0.571298	0.498251	0.574148	0.500733	0.569463	0.492510	0.572151	0.494155	0.574989	0.494290	0.576895	0.497314	0.574409	0.487694	0.568169	0.484361	0.571000	0.488310	0.570817	0.490035	0.571403	0.490304
849.735087	0.573366	0.494994	0.571881	0.499537	0.574877	0.502197	0.570119	0.493782	0.572745	0.495778	0.576027	0.495965	0.577784	0.498813	0.574974	0.488987	0.568716	0.485759	0.571615	0.489827	0.571810	0.491643	0.572373	0.491897
850.471524	0.573659	0.495913	0.572040	0.500556	0.575134	0.503185	0.570418	0.494778	0.573100	0.496926	0.576551	0.497174	0.578139	0.499766	0.575097	0.489948	0.568933	0.486772	0.571804	0.491024	0.572260	0.492844	0.572950	0.493126
851.207882	0.574375	0.497216	0.572693	0.501956	0.575879	0.504458	0.571021	0.496101	0.573978	0.498439	0.577605	0.498630	0.578978	0.501091	0.575622	0.491442	0.569596	0.488258	0.572457	0.492558	0.573230	0.494231	0.573849	0.494777
851.944161	0.574523	0.497979	0.572775	0.503055	0.576080	0.505453	0.571014	0.496946	0.574314	0.499618	0.578051	0.499759	0.579212	0.501870	0.575521	0.492365	0.569664	0.489333	0.572594	0.493662	0.573551	0.495270	0.574194	0.496093
852.680360	0.575236	0.499302	0.573402	0.504586	0.576746	0.506772	0.571594	0.498271	0.575162	0.501143	0.578833	0.501089	0.579952	0.503013	0.575908	0.493875	0.570261	0.490796	0.573171	0.495198	0.574334	0.496703	0.574994	0.497696
853.416480	0.575398	0.500284	0.573683	0.505750	0.577020	0.507633	0.571662	0.499298	0.575608	0.502071	0.578985	0.502039	0.579954	0.503814	0.575811	0.494988	0.570408	0.491929	0.573321	0.496281	0.574579	0.497722	0.575292	0.498759
854.152520	0.576027	0.501791	0.574310	0.507196	0.577494	0.508884	0.572117	0.500834	0.576426	0.503564	0.579581	0.503355	0.580486	0.505156	0.576261	0.496589	0.570850	0.493550	0.573747	0.497743	0.575337	0.499104	0.575989	0.500272
854.888481	0.576050	0.502855	0.574261	0.508081	0.577412	0.509761	0.572159	0.501924	0.576629	0.504521	0.579528	0.504159	0.580412	0.506027	0.576146	0.497682	0.570810	0.494619	0.573732	0.498712	0.575443	0.500042	0.575998	0.501141
855.624362	0.576577	0.504274	0.574642	0.509293	0.577675	0.510770	0.572639	0.503451	0.577211	0.505771	0.579926	0.505464	0.580951	0.507505	0.576599	0.499186	0.571258	0.496090	0.574111	0.500061	0.576108	0.501563	0.576554	0.502602
856.360163	0.576478	0.505301	0.574460	0.510024	0.577437	0.511347	0.572580	0.504492	0.577340	0.506467	0.579781	0.506280	0.580988	0.508504	0.576629	0.500241	0.571111	0.497177	0.573932	0.500939	0.576128	0.502389	0.576548	0.503439
857.095885	0.576892	0.506610	0.574671	0.511032	0.577496	0.512366	0.572952	0.505878	0.577769	0.507821	0.580259	0.507505	0.581556	0.509901	0.577103	0.501722	0.571432	0.498534	0.574295	0.502325	0.576632	0.503817	0.577014	0.504876
857.831527	0.576937	0.507470	0.574453	0.511664	0.577274	0.512965	0.572971	0.506767	0.577722	0.508434	0.580052	0.508282	0.581565	0.510918	0.577092	0.502673	0.571185	0.499311	0.574033	0.503170	0.576451	0.504669	0.576976	0.505921
858.567090	0.577325	0.508759	0.574794	0.512761	0.577416	0.514151	0.573201	0.507944	0.578082	0.509689	0.580372	0.509637	0.581897	0.512295	0.577397	0.503919	0.571377	0.500711	0.574177	0.504552	0.576739	0.505971	0.577534	0.507419
859.302573	0.577245	0.509595	0.574531	0.513421	0.577096	0.515005	0.573008	0.508718	0.577820	0.510401	0.580081	0.510483	0.581635	0.513080	0.577025	0.504670	0.570834	0.501382	0.573753	0.505389	0.576414	0.506616	0.577436	0.508154
860.037976	0.577610	0.510876	0.574654	0.514424	0.577215	0.516254	0.573024	0.509820	0.577889	0.511654	0.580200	0.511733	0.581726	0.514303	0.577090	0.505989	0.570918	0.502574	0.573857	0.506573	0.576446	0.507803	0.577586	0.509397
860.773299	0.577373	0.511604	0.574181	0.515060	0.576792	0.517170	0.572457	0.510326	0.577326	0.512355	0.579846	0.512610	0.581338	0.515003	0.576518	0.506572	0.570356	0.503327	0.573359	0.507282	0.576046	0.508413	0.577224	0.510183
861.508543	0.577496	0.512844	0.574137	0.516077	0.576627	0.518317	0.572130	0.511227	0.577289	0.513568	0.579987	0.513744	0.581438	0.516133	0.576359	0.507782	0.570310	0.504615	0.573309	0.508340	0.576088	0.509375	0.577105	0.511151
862.243706	0.577054	0.513590	0.573619	0.516694	0.576252	0.519065	0.571428	0.511708	0.576618	0.514375	0.579673	0.514486	0.581041	0.516819	0.575806	0.508629	0.569743	0.505389	0.572878	0.509034	0.575724	0.510014	0.576452	0.511696
862.978790	0.577024	0.514673	0.573455	0.517702	0.576280	0.520040	0.571049	0.512622	0.576574	0.515504	0.579738	0.515593	0.581215	0.517981	0.575723	0.509897	0.569606	0.506675	0.572765	0.510083	0.575655	0.511147	0.576313	0.512762
863.713794	0.576486	0.515457	0.572940	0.518589	0.575832	0.520721	0.570214	0.513214	0.576206	0.516318	0.579506	0.516405	0.580796	0.518726	0.575103	0.510675	0.569001	0.507568	0.572106	0.510934	0.575447	0.511795	0.575841	0.513476
864.448718	0.576430	0.516578	0.572560	0.519612	0.575612	0.521472	0.569950	0.514200	0.576263	0.517358	0.579546	0.517475	0.580925	0.519887	0.574918	0.511833	0.568772	0.508627	0.571746	0.512040	0.575412	0.512830	0.575848	0.514588
865.183563	0.575835	0.517327	0.571883	0.520447	0.575254	0.522072	0.569350	0.514983	0.575905	0.518140	0.579067	0.518182	0.580499	0.520627	0.574333	0.512680	0.568176	0.509369	0.571151	0.512827	0.574954	0.513578	0.575403	0.515425
865.918327	0.575800	0.518166	0.571428	0.521412	0.574903	0.522742	0.569050	0.516015	0.575966	0.519155	0.579043	0.519312	0.580569	0.521593	0.573980	0.513647	0.567787	0.510227	0.570827	0.513865	0.574772	0.514643	0.575429	0.516576
866.653011	0.575473	0.518997	0.570767	0.522325	0.574357	0.523311	0.568634	0.516914	0.575707	0.519899	0.578691	0.520085	0.580228	0.522416	0.573484	0.514476	0.567187	0.511003	0.570180	0.514662	0.574303	0.515354	0.575139	0.517553
867.387615	0.575391	0.519727	0.570300	0.523081	0.574065	0.524024	0.568468	0.517861	0.575520	0.520833	0.578554	0.521098	0.580120	0.523243	0.573033	0.515412	0.566780	0.511785	0.569926	0.515523	0.574089	0.516545	0.575215	0.518771
868.122139	0.575107	0.520427	0.569783	0.523885	0.573612	0.524772	0.568127	0.518823	0.575197	0.521703	0.578071	0.521944	0.579704	0.524047	0.572548	0.516300	0.566175	0.512577	0.569492	0.516329	0.573735	0.517614	0.574978	0.519835
868.856584	0.574974	0.521108	0.569400	0.524698	0.573212	0.525536	0.567900	0.519653	0.575013	0.522590	0.578032	0.522998	0.579401	0.524813	0.572169	0.517061	0.565733	0.513486	0.569268	0.517394	0.573581	0.518758	0.575137	0.521041
869.590948	0.574512	0.521879	0.569079	0.525391	0.572805	0.526392	0.567597	0.520561	0.574668	0.523454	0.577633	0.523890	0.579011	0.525647	0.571693	0.517944	0.565250	0.514443	0.568746	0.518288	0.573289	0.519909	0.574943	0.522185
870.325232	0.574092	0.522579	0.568825	0.525939	0.572420	0.527187	0.567147	0.521219	0.574431	0.524233	0.577405	0.524674	0.578662	0.526219	0.571215	0.518632	0.564857	0.515203	0.568437	0.519189	0.573197	0.520801	0.574747	0.523006
871.059435	0.573686	0.523623	0.568739	0.526706	0.572128	0.528168	0.566897	0.522087	0.574247	0.525230	0.577220	0.525594	0.578427	0.527110	0.570924	0.519577	0.564404	0.516222	0.568197	0.520380	0.573029	0.521767	0.574514	0.524004
871.793559	0.573286	0.524397	0.568579	0.527308	0.571823	0.528669	0.566531	0.522672	0.574209	0.525832	0.576986	0.526074	0.578123	0.527717	0.570527	0.520322	0.564074	0.517084	0.567882	0.521149	0.572752	0.522326	0.574199	0.524556
872.527602	0.573245	0.525549	0.568749	0.528267	0.571765	0.529833	0.566370	0.523771	0.574175	0.526979	0.576870	0.527138	0.578052	0.528776	0.570338	0.521520	0.563921	0.518212	0.567820	0.522322	0.572764	0.523418	0.573993	0.525415
873.261565	0.573161	0.526425	0.568505	0.529023	0.571664	0.530476	0.566135	0.524556	0.574108	0.527479	0.576484	0.527622	0.577898	0.529442	0.570219	0.522464	0.563757	0.519074	0.567635	0.523101	0.572514	0.523938	0.573694	0.525962
873.995448	0.573277	0.527839	0.568700	0.530274	0.571838	0.531689	0.566270	0.525835	0.574199	0.528738	0.576485	0.528833	0.577969	0.530815	0.570285	0.524021	0.563876	0.520542	0.567727	0.524444	0.572618	0.525177	0.573694	0.527043
874.729251	0.573329	0.528453	0.568333	0.531068	0.571700	0.532225	0.566223	0.526695	0.574097	0.529169	0.576129	0.529425	0.578001	0.531760	0.570263	0.524927	0.563746	0.521301	0.567455	0.524986	0.572350	0.525760	0.573312	0.527507
875.462973	0.573664	0.529973	0.568745	0.532516	0.572218	0.533798	0.566630	0.528293	0.574311	0.530707	0.576460	0.530999	0.578431	0.533271	0.570709	0.526579	0.564149	0.522794	0.567721	0.526460	0.572622	0.527172	0.573337	0.528659
876.196615	0.573623	0.530646	0.568452	0.533198	0.572164	0.534413	0.566736	0.529077	0.574232	0.531207	0.576350	0.531742	0.578668	0.534167	0.570859	0.527371	0.564025	0.523526	0.567424	0.526969	0.572344	0.527903	0.573181	0.529277
876.930177	0.574015	0.532140	0.568857	0.534634	0.572651	0.535858	0.567292	0.530556	0.574703	0.532771	0.576919	0.533382	0.579239	0.535864	0.571389	0.528836	0.564426	0.524968	0.567819	0.528365	0.572838	0.529251	0.573441	0.530634
877.663658	0.574030	0.532579	0.568656	0.535251	0.572641	0.536535	0.567426	0.531285	0.574658	0.533460	0.577033	0.534321	0.579441	0.536671	0.571554	0.529357	0.564279	0.525581	0.567719	0.528939	0.572715	0.529978	0.573379	0.531507
878.397058	0.574523	0.534164	0.569226	0.536673	0.573363	0.538010	0.567898	0.532724	0.575179	0.535086	0.577683	0.535949	0.580149	0.538179	0.572240	0.530793	0.564788	0.527162	0.568180	0.530447	0.573229	0.531403	0.573944	0.533097
879.130379	0.574534	0.534691	0.569219	0.537241	0.573394	0.538765	0.567942	0.533264	0.575001	0.535826	0.577820	0.536797	0.580300	0.538893	0.572299	0.531337	0.564633	0.527819	0.568249	0.531167	0.573312	0.532263	0.574215	0.534170
879.863619	0.575213	0.536137	0.569757	0.538693	0.574262	0.540155	0.568553	0.534579	0.575467	0.537381	0.578467	0.538280	0.580881	0.540311	0.572888	0.532698	0.565264	0.529267	0.568790	0.532675	0.573926	0.533752	0.574772	0.535717
880.596778	0.575351	0.536717	0.570016	0.539464	0.574767	0.541109	0.568641	0.535102	0.575332	0.538249	0.578822	0.539130	0.580909	0.540864	0.573023	0.533303	0.565352	0.530120	0.568998	0.533584	0.574137	0.534738	0.575068	0.536684
881.329857	0.575994	0.538084	0.570626	0.540907	0.575623	0.542482	0.569200	0.536407	0.575951	0.539683	0.579404	0.540363	0.581371	0.542114	0.573566	0.534636	0.565919	0.531493	0.569557	0.534939	0.574617	0.536170	0.575790	0.538032
882.062855	0.576159	0.538922	0.571072	0.541905	0.576172	0.543548	0.569461	0.537172	0.576184	0.540701	0.579780	0.541228	0.581363	0.542696	0.573624	0.535427	0.566218	0.532390	0.569899	0.535956	0.574984	0.537279	0.576098	0.539031
882.795772	0.576850	0.540118	0.571655	0.543300	0.576947	0.544634	0.570053	0.538514	0.576977	0.541922	0.580239	0.542353	0.581766	0.543858	0.574225	0.536660	0.566884	0.533700	0.570469	0.537197	0.575498	0.538507	0.576716	0.540287
883.528609	0.577131	0.541236	0.572383	0.544566	0.577612	0.545842	0.570547	0.539727	0.577624	0.543128	0.580681	0.543319	0.581892	0.544712	0.574582	0.537873	0.567382	0.535005	0.571085	0.538418	0.575977	0.539523	0.577231	0.541308
884.261366	0.577733	0.542359	0.572923	0.545761	0.578086	0.546771	0.571354	0.541069	0.578346	0.544204	0.581063	0.544435	0.582430	0.545921	0.575153	0.539119	0.567969	0.536118	0.571618	0.539514	0.576408	0.540698	0.577772	0.542501
884.994041	0.578415	0.543803	0.573873	0.547138	0.578853	0.547923	0.572190	0.542485	0.579107	0.545495	0.581576	0.545639	0.582983	0.547145	0.575904	0.540707	0.569037	0.537628	0.572616	0.541064	0.577195	0.541823	0.578280	0.543833
885.726636	0.578967	0.544616	0.574554	0.548004	0.579278	0.548712	0.572951	0.543676	0.579676	0.546424	0.582000	0.546584	0.583516	0.548291	0.576756	0.541854	0.569776	0.538789	0.573334	0.542142	0.577599	0.542917	0.578802	0.544858
886.459150	0.579803	0.546210	0.575663	0.549362	0.580140	0.550083	0.574088	0.545217	0.580508	0.547863	0.582829	0.547984	0.584356	0.549779	0.577820	0.543594	0.570947	0.540495	0.574436	0.543749	0.578464	0.544340	0.579592	0.546317
887.191584	0.580224	0.546943	0.576196	0.549987	0.580495	0.550742	0.574825	0.546072	0.580965	0.548571	0.583310	0.548937	0.585033	0.550722	0.578556	0.544444	0.571594	0.541390	0.575169	0.544733	0.579088	0.545389	0.580296	0.547544
887.923937	0.581149	0.548691	0.577445	0.551417	0.581563	0.552102	0.576010	0.547727	0.582069	0.550133	0.584240	0.550377	0.586092	0.552155	0.579806	0.546151	0.572815	0.543181	0.576414	0.546448	0.580147	0.547026	0.581444	0.549159
888.656209	0.581601	0.549410	0.578138	0.551913	0.582202	0.553013	0.576674	0.548507	0.582499	0.551028	0.584770	0.551280	0.586795	0.552854	0.580437	0.546771	0.573329	0.543974	0.577063	0.547339	0.580803	0.548172	0.582185	0.550186
889.388400	0.582863	0.551270	0.579403	0.553442	0.583486	0.554658	0.578115	0.550211	0.583555	0.552635	0.585846	0.552891	0.588064	0.554494	0.581725	0.548487	0.574707	0.545701	0.578384	0.549003	0.581986	0.549808	0.583385	0.551883
890.120510	0.583487	0.552228	0.580329	0.554277	0.584346	0.555866	0.578815	0.551047	0.584076	0.553698	0.586517	0.553960	0.588761	0.555358	0.582431	0.549326	0.575473	0.546691	0.579300	0.550068	0.582789	0.550903	0.584057	0.552837
890.852539	0.584922	0.554227	0.581911	0.555881	0.585729	0.557644	0.580200	0.552767	0.585234	0.555488	0.587720	0.555503	0.590030	0.557021	0.583862	0.551081	0.577047	0.548378	0.580746	0.551776	0.583971	0.552432	0.584985	0.554321
891.584487	0.585747	0.555484	0.583185	0.556908	0.586808	0.559101	0.581035	0.553656	0.585865	0.556615	0.588636	0.556643	0.590636	0.558042	0.584807	0.552063	0.578121	0.549581	0.581869	0.553016	0.584912	0.553520	0.585750	0.555322
892.316355	0.587183	0.557311	0.584497	0.558650	0.588111	0.560599	0.582401	0.555263	0.587002	0.558072	0.589795	0.558068	0.591782	0.559742	0.586271	0.553758	0.579582	0.551296	0.583147	0.554500	0.585970	0.554967	0.586957	0.556793
893.048141	0.588147	0.558822	0.585923	0.560078	0.589432	0.562098	0.583393	0.556429	0.587959	0.559572	0.590878	0.559458	0.592659	0.560886	0.587349	0.555068	0.580789	0.552810	0.584319	0.555924	0.587048	0.556254	0.587964	0.558053
893.779847	0.589381	0.560310	0.587099	0.561471	0.590645	0.563269	0.584814	0.557820	0.589142	0.560855	0.591938	0.560644	0.593820	0.562240	0.588716	0.556545	0.581977	0.554215	0.585278	0.557072	0.587926	0.557489	0.589121	0.559315
894.511471	0.590598	0.561849	0.588473	0.563104	0.592253	0.564690	0.586157	0.559315	0.590386	0.562472	0.593221	0.562150	0.594962	0.563701	0.590023	0.558157	0.583397	0.555914	0.586569	0.558523	0.589026	0.558985	0.590425	0.560881
895.243014	0.591859	0.562828	0.589246	0.564363	0.593442	0.565711	0.587467	0.560677	0.591500	0.563603	0.594137	0.563322	0.596233	0.565026	0.591198	0.559432	0.584548	0.557020	0.587468	0.559453	0.589726	0.560058	0.591538	0.562094
895.974477	0.593328	0.564469	0.590964	0.566082	0.595119	0.567427	0.589120	0.562450	0.592961	0.565473	0.595669	0.565059	0.597695	0.566698	0.592890	0.561232	0.586186	0.558704	0.589037	0.561104	0.591095	0.561831	0.592836	0.563640
896.705858	0.594489	0.565256	0.591853	0.567144	0.596122	0.568292	0.590389	0.563698	0.593980	0.566451	0.596640	0.566157	0.598845	0.568018	0.594252	0.562203	0.587176	0.559561	0.590044	0.562002	0.591925	0.563021	0.593862	0.564667
897.437158	0.596083	0.566979	0.593516	0.569026	0.597967	0.570172	0.592026	0.565699	0.595511	0.568415	0.598175	0.568117	0.600402	0.569928	0.595971	0.564078	0.589048	0.561375	0.591881	0.563909	0.593520	0.564969	0.595334	0.566481
898.168376	0.597019	0.567656	0.594589	0.569930	0.598995	0.571260	0.593271	0.566848	0.596346	0.569519	0.599174	0.569321	0.601462	0.571148	0.597192	0.564847	0.590054	0.562195	0.592886	0.564859	0.594472	0.566306	0.596375	0.567506
898.899514	0.598438	0.569384	0.596499	0.571621	0.600699	0.572985	0.594995	0.568620	0.597951	0.571546	0.600849	0.571166	0.602991	0.572886	0.598843	0.566588	0.591852	0.564064	0.594719	0.566741	0.596168	0.568167	0.597721	0.569229
899.630570	0.599412	0.570301	0.597743	0.572677	0.601955	0.574215	0.596292	0.569794	0.599053	0.572806	0.602123	0.572561	0.604105	0.574125	0.599887	0.567424	0.593006	0.565223	0.596073	0.568159	0.597456	0.569575	0.598937	0.570638
900.361546	0.600682	0.571979	0.599499	0.574253	0.603552	0.575765	0.598030	0.571400	0.600797	0.574606	0.603671	0.574182	0.605446	0.575555	0.601236	0.569022	0.594783	0.567074	0.597877	0.569989	0.599076	0.571300	0.600487	0.572327
901.092439	0.601810	0.573280	0.601180	0.575511	0.604941	0.577188	0.599674	0.572736	0.602220	0.576203	0.605282	0.575747	0.606766	0.576863	0.602564	0.570122	0.596270	0.568518	0.599535	0.571687	0.600664	0.572963	0.601913	0.573923
901.823252	0.603146	0.574807	0.602814	0.576991	0.606410	0.578547	0.601213	0.574221	0.603946	0.577642	0.606570	0.577025	0.607987	0.578060	0.603935	0.571716	0.597883	0.570204	0.601352	0.573465	0.602280	0.574416	0.603289	0.575358
902.553983	0.604639	0.576652	0.604767	0.578482	0.607977	0.580176	0.602950	0.575910	0.605539	0.579416	0.608203	0.578705	0.609298	0.579595	0.605626	0.573307	0.599737	0.571964	0.603333	0.575401	0.604097	0.576321	0.605004	0.577225
903.284633	0.605815	0.578209	0.606243	0.579735	0.609179	0.581171	0.604440	0.577279	0.607067	0.580633	0.609242	0.579607	0.610374	0.580588	0.606960	0.574836	0.601331	0.573491	0.604823	0.576621	0.605326	0.577416	0.606151	0.578187
904.015201	0.607529	0.580177	0.608498	0.581373	0.610885	0.583029	0.606247	0.579149	0.608664	0.582474	0.610897	0.581381	0.611882	0.582250	0.608883	0.576852	0.603375	0.575296	0.606812	0.578487	0.607250	0.579249	0.607817	0.579882
904.745689	0.608787	0.581494	0.609750	0.582568	0.612114	0.583866	0.607604	0.580469	0.609981	0.583263	0.611616	0.582063	0.612810	0.583210	0.610251	0.578283	0.604928	0.576673	0.608119	0.579443	0.608129	0.580089	0.608807	0.580735
905.476094	0.610430	0.583322	0.611672	0.584116	0.613833	0.585499	0.609426	0.582117	0.611446	0.584934	0.613287	0.583835	0.614493	0.584868	0.612117	0.580181	0.606911	0.578480	0.609882	0.581093	0.609826	0.581885	0.610487	0.582345
906.206418	0.611755	0.584474	0.612941	0.585251	0.615067	0.586457	0.610898	0.583479	0.612595	0.585675	0.614117	0.584644	0.615788	0.586003	0.613455	0.581624	0.608378	0.579826	0.610968	0.581983	0.610849	0.582827	0.611467	0.583260
906.936661	0.613314	0.585771	0.614661	0.586543	0.616699	0.588075	0.612625	0.584861	0.613856	0.587040	0.615535	0.586213	0.617266	0.587546	0.615223	0.583190	0.610257	0.581397	0.612640	0.583549	0.612424	0.584461	0.613053	0.584847
907.666822	0.614838	0.586994	0.615949	0.587777	0.618106	0.589287	0.614364	0.586323	0.615126	0.588130	0.616654	0.587373	0.618819	0.588952	0.616832	0.584627	0.611836	0.582892	0.613926	0.584698	0.613522	0.585712	0.614254	0.586105
908.396901	0.616179	0.588149	0.617551	0.588834	0.619547	0.590762	0.615859	0.587453	0.616192	0.589486	0.618160	0.588903	0.620357	0.590322	0.618354	0.585922	0.613300	0.584136	0.615398	0.586032	0.615006	0.587283	0.615762	0.587533
909.126899	0.617929	0.589793	0.619280	0.590381	0.621228	0.592403	0.617794	0.589200	0.617793	0.591061	0.619705	0.590452	0.622028	0.592138	0.620177	0.587502	0.615095	0.585813	0.617030	0.587563	0.616467	0.588670	0.617301	0.589221
909.856816	0.619129	0.590859	0.620724	0.591577	0.622705	0.593917	0.619203	0.590215	0.618934	0.592573	0.621238	0.591949	0.623192	0.593386	0.621525	0.588506	0.616474	0.586952	0.618533	0.588853	0.617872	0.590008	0.618835	0.590526
910.586650	0.621118	0.592802	0.622600	0.593486	0.624603	0.595749	0.621213	0.592183	0.620664	0.594571	0.623200	0.593859	0.625187	0.595415	0.623583	0.590297	0.618324	0.588803	0.620335	0.590604	0.619643	0.591564	0.620459	0.592353
911.316403	0.622242	0.594006	0.623916	0.594716	0.626136	0.597218	0.622316	0.593098	0.621738	0.595949	0.624714	0.595180	0.626373	0.596621	0.624792	0.591219	0.619541	0.589800	0.621868	0.591965	0.621054	0.592656	0.621745	0.593563
912.046075	0.624077	0.595751	0.625654	0.596495	0.627918	0.598923	0.624047	0.594811	0.623501	0.597742	0.626566	0.596859	0.628009	0.598373	0.626754	0.592812	0.621382	0.591392	0.623661	0.593549	0.622876	0.594076	0.623292	0.595070
912.775664	0.625343	0.597024	0.627129	0.597706	0.629336	0.600333	0.625196	0.595767	0.624735	0.599080	0.627940	0.598221	0.629223	0.599343	0.628011	0.593831	0.622704	0.592541	0.625166	0.594974	0.624306	0.595375	0.624412	0.596144
913.505172	0.627000	0.598478	0.628626	0.599288	0.630826	0.601423	0.626719	0.597186	0.626274	0.600329	0.629388	0.599464	0.630705	0.600547	0.629687	0.595258	0.624259	0.593848	0.626617	0.596364	0.625630	0.596617	0.625575	0.597308
914.234598	0.628348	0.599898	0.630336	0.600642	0.632370	0.602759	0.628041	0.598371	0.627686	0.601764	0.630831	0.600961	0.631854	0.601520	0.630878	0.596517	0.625698	0.595206	0.628215	0.597838	0.627111	0.598142	0.627068	0.598673
914.963943	0.629845	0.600942	0.631481	0.601911	0.633517	0.603550	0.629543	0.599682	0.629101	0.602851	0.632002	0.601873	0.632961	0.602454	0.632157	0.597670	0.627069	0.596431	0.629338	0.598757	0.628209	0.599186	0.628274	0.599772
915.693205	0.631367	0.602547	0.633249	0.603517	0.635049	0.604992	0.631229	0.601162	0.630706	0.604589	0.633593	0.603508	0.634418	0.603800	0.633513	0.599189	0.628624	0.598063	0.631029	0.600529	0.629738	0.600899	0.629866	0.601493
916.422386	0.632519	0.603467	0.634248	0.604707	0.636055	0.605636	0.632602	0.602584	0.631931	0.605507	0.634667	0.604335	0.635417	0.604868	0.634751	0.600286	0.629837	0.599223	0.632055	0.601330	0.630635	0.601909	0.631055	0.602590
917.151484	0.633821	0.605039	0.635878	0.606029	0.637512	0.607235	0.634248	0.604229	0.633438	0.607279	0.636295	0.605981	0.636916	0.606421	0.636228	0.601720	0.631524	0.600822	0.633797	0.602956	0.632332	0.603641	0.632865	0.604363
917.880501	0.634848	0.605882	0.636828	0.607069	0.638295	0.608060	0.635526	0.605572	0.634652	0.608179	0.637214	0.606822	0.638099	0.607560	0.637561	0.602798	0.632723	0.601798	0.634806	0.603835	0.633289	0.604721	0.633916	0.605432
918.609436	0.635786	0.607077	0.638385	0.608047	0.639492	0.609350	0.636923	0.606870	0.636029	0.609621	0.638647	0.608263	0.639352	0.608870	0.638915	0.603985	0.634205	0.603055	0.636445	0.605361	0.634779	0.606350	0.635335	0.606943
919.338289	0.637001	0.608200	0.639602	0.609007	0.640473	0.610304	0.638383	0.608325	0.637247	0.610708	0.639734	0.609268	0.640521	0.610094	0.640261	0.605243	0.635656	0.604309	0.637761	0.606429	0.635993	0.607557	0.636427	0.608113
920.067060	0.637908	0.609161	0.641102	0.609664	0.641552	0.611410	0.639521	0.609106	0.638255	0.611898	0.640853	0.610379	0.641478	0.610906	0.641172	0.606177	0.636798	0.605215	0.639120	0.607618	0.637374	0.608882	0.637861	0.609432
920.795748	0.639320	0.610332	0.642663	0.610780	0.642661	0.612551	0.640994	0.610494	0.639666	0.613118	0.642034	0.611600	0.642740	0.612111	0.642624	0.607636	0.638285	0.606635	0.640575	0.608921	0.638723	0.610343	0.639243	0.610853
921.524355	0.640132	0.611385	0.644006	0.611385	0.643796	0.613597	0.641992	0.611216	0.640521	0.614202	0.643072	0.612575	0.643459	0.612822	0.643511	0.608483	0.639377	0.607609	0.641900	0.610077	0.639930	0.611440	0.640487	0.611976
922.252880	0.641726	0.612991	0.645575	0.612781	0.645158	0.614921	0.643582	0.612701	0.641915	0.615433	0.644224	0.613890	0.644838	0.614128	0.645003	0.610140	0.640969	0.609237	0.643472	0.611555	0.641280	0.612828	0.641966	0.613363
922.981323	0.642525	0.614126	0.646870	0.613578	0.646262	0.616168	0.644547	0.613435	0.642743	0.616441	0.645198	0.614982	0.645642	0.614924	0.645889	0.611100	0.642051	0.610303	0.644750	0.612889	0.642428	0.613978	0.643390	0.614582
923.709683	0.643835	0.615554	0.648048	0.614913	0.647545	0.617328	0.645849	0.614860	0.644007	0.617487	0.646159	0.616049	0.646792	0.616260	0.647315	0.612653	0.643708	0.611960	0.646097	0.614222	0.643649	0.615060	0.644580	0.615626
924.437961	0.644863	0.616977	0.649377	0.615978	0.648864	0.618586	0.646952	0.615898	0.645033	0.618752	0.647291	0.617265	0.647776	0.617449	0.648416	0.613969	0.645092	0.613323	0.647539	0.615690	0.644974	0.616378	0.646029	0.616874
925.166157	0.646082	0.618058	0.650131	0.617204	0.649965	0.619363	0.648145	0.617018	0.646103	0.619592	0.648095	0.617994	0.648775	0.618683	0.649696	0.615414	0.646454	0.614702	0.648636	0.616722	0.645927	0.617227	0.647130	0.617673
925.894271	0.647219	0.619435	0.651494	0.618292	0.651272	0.620661	0.649367	0.618280	0.647206	0.620982	0.649416	0.619338	0.649957	0.620075	0.650955	0.616867	0.647920	0.616132	0.649939	0.618084	0.647327	0.618430	0.648431	0.619069
926.622303	0.648378	0.620345	0.652181	0.619426	0.652207	0.621315	0.650531	0.619490	0.648201	0.621639	0.650051	0.619946	0.650941	0.621104	0.652198	0.618116	0.649236	0.617361	0.650863	0.618803	0.648120	0.619107	0.649157	0.619834
927.350252	0.649596	0.621498	0.653342	0.620593	0.653381	0.622624	0.651812	0.620600	0.649248	0.623057	0.651533	0.621356	0.652426	0.622541	0.653655	0.619355	0.650562	0.618531	0.652164	0.620047	0.649308	0.620323	0.650190	0.621241
928.078119	0.650812	0.622407	0.654029	0.621807	0.654467	0.623487	0.652970	0.621781	0.650196	0.623902	0.652327	0.622169	0.653597	0.623761	0.654936	0.620458	0.651684	0.619674	0.653079	0.620766	0.650045	0.620942	0.650482	0.621925
928.805904	0.651848	0.623282	0.655167	0.622650	0.655453	0.624689	0.654058	0.622714	0.650994	0.624965	0.653595	0.623535	0.654848	0.624859	0.655997	0.621308	0.652725	0.620513	0.654027	0.621712	0.651093	0.622113	0.651273	0.622965
929.533606	0.653071	0.624311	0.656080	0.623946	0.656633	0.625658	0.655074	0.623839	0.651981	0.625938	0.654559	0.624487	0.655931	0.625891	0.657169	0.622424	0.653898	0.621666	0.654990	0.622639	0.651898	0.623175	0.652060	0.623846
930.261226	0.653826	0.624897	0.657031	0.624635	0.657584	0.626596	0.655823	0.624450	0.652581	0.626927	0.655793	0.625671	0.657050	0.626809	0.657973	0.622997	0.654560	0.622296	0.655649	0.623470	0.652820	0.624197	0.653056	0.624811
930.988764	0.655108	0.626054	0.658264	0.625863	0.658730	0.627560	0.656911	0.625726	0.653843	0.628182	0.656920	0.626873	0.658032	0.627784	0.659068	0.624246	0.655731	0.623438	0.656731	0.624643	0.654053	0.625438	0.654321	0.625912
931.716219	0.655754	0.626793	0.659412	0.626481	0.659555	0.628395	0.657727	0.626334	0.654530	0.629147	0.658103	0.628054	0.658921	0.628448	0.659710	0.624840	0.656264	0.623867	0.657420	0.625504	0.654902	0.626506	0.655619	0.627042
932.443592	0.656770	0.627927	0.660544	0.627651	0.660659	0.629356	0.658627	0.627397	0.655743	0.630570	0.659299	0.629180	0.659802	0.629318	0.660654	0.625885	0.657423	0.624970	0.658689	0.626696	0.656099	0.627559	0.656922	0.628413
933.170882	0.657592	0.628854	0.661769	0.628413	0.661377	0.630337	0.659616	0.628225	0.656554	0.631835	0.660448	0.630505	0.660808	0.630342	0.661600	0.626630	0.658261	0.625727	0.659759	0.627774	0.657158	0.628690	0.658143	0.629623
933.898090	0.658641	0.630057	0.662838	0.629526	0.662332	0.631196	0.660499	0.629211	0.657785	0.633106	0.661379	0.631569	0.661465	0.631161	0.662463	0.627729	0.659510	0.626909	0.661020	0.628928	0.658371	0.629759	0.659066	0.630612
934.625215	0.659659	0.631283	0.663991	0.630476	0.663338	0.632318	0.661747	0.630382	0.658688	0.634417	0.662462	0.632909	0.662545	0.632355	0.663455	0.628758	0.660634	0.628162	0.662258	0.630132	0.659479	0.630995	0.660205	0.631833
935.352257	0.660622	0.632445	0.664774	0.631667	0.664201	0.633167	0.662477	0.631365	0.659797	0.635473	0.663166	0.633692	0.663122	0.632948	0.664099	0.629821	0.661820	0.629416	0.663471	0.631291	0.660699	0.631834	0.660996	0.632736
936.079217	0.661742	0.633717	0.665976	0.632767	0.665025	0.634183	0.663760	0.632717	0.661024	0.636442	0.664142	0.634717	0.664271	0.634116	0.665169	0.631000	0.663001	0.630721	0.664625	0.632484	0.661839	0.633152	0.662069	0.633807
936.806095	0.662664	0.634863	0.666765	0.633851	0.666097	0.635100	0.664542	0.633745	0.662130	0.637364	0.665004	0.635442	0.664954	0.634734	0.665864	0.632103	0.664126	0.631816	0.665667	0.633526	0.663012	0.634039	0.662903	0.634671
937.532889	0.663593	0.635713	0.667610	0.634798	0.666870	0.635912	0.665748	0.634952	0.663294	0.638080	0.665859	0.636103	0.665952	0.635802	0.666879	0.633145	0.665055	0.632728	0.666506	0.634454	0.663754	0.635041	0.663883	0.635577
938.259601	0.664480	0.636831	0.668585	0.635908	0.667850	0.636942	0.666676	0.635967	0.664390	0.638974	0.666684	0.636841	0.666798	0.636629	0.667754	0.634277	0.666094	0.633738	0.667635	0.635529	0.664773	0.636112	0.664740	0.636595
938.986230	0.665338	0.637435	0.669351	0.636590	0.668528	0.637661	0.667846	0.637064	0.665306	0.639510	0.667327	0.637419	0.667769	0.637632	0.668813	0.635204	0.667041	0.634686	0.668413	0.636282	0.665361	0.637037	0.665488	0.637335
939.712777	0.666165	0.638450	0.670483	0.637432	0.669615	0.638761	0.668917	0.638078	0.666231	0.640582	0.668278	0.638343	0.668630	0.638607	0.669894	0.636350	0.668082	0.635697	0.669511	0.637487	0.666442	0.638165	0.666461	0.638373
940.439241	0.667036	0.639232	0.671406	0.638151	0.670176	0.639505	0.670270	0.639204	0.667135	0.641216	0.668847	0.639002	0.669522	0.639711	0.670991	0.637363	0.669046	0.636766	0.670392	0.638396	0.667187	0.639069	0.667399	0.639178
941.165622	0.667676	0.640282	0.672743	0.638991	0.671198	0.640654	0.671263	0.640182	0.667773	0.642282	0.669790	0.640162	0.670377	0.640653	0.672010	0.638329	0.669978	0.637715	0.671428	0.639454	0.668316	0.640134	0.668526	0.640378
941.891920	0.668612	0.641179	0.673722	0.639828	0.671953	0.641497	0.672491	0.641284	0.668663	0.643122	0.670653	0.641027	0.671262	0.641688	0.673178	0.639419	0.671109	0.638841	0.672309	0.640353	0.669154	0.640972	0.669674	0.641440
942.618135	0.669326	0.642207	0.674942	0.640481	0.672776	0.642618	0.673377	0.641940	0.669201	0.644198	0.671659	0.642066	0.672034	0.642621	0.674212	0.640237	0.671986	0.639681	0.673197	0.641235	0.670092	0.641941	0.671039	0.642620
943.344267	0.670474	0.643381	0.675924	0.641513	0.673663	0.643555	0.674288	0.642933	0.670061	0.645111	0.672407	0.643049	0.672910	0.643615	0.675236	0.641346	0.673114	0.640947	0.674198	0.642028	0.670893	0.642694	0.672051	0.643787
944.070317	0.671164	0.644308	0.677031	0.642255	0.674697	0.644668	0.674884	0.643452	0.670550	0.646064	0.673368	0.644136	0.673684	0.644422	0.676012	0.642027	0.673891	0.641692	0.675125	0.642894	0.671673	0.643676	0.673015	0.644926
944.796283	0.672312	0.645424	0.677826	0.643305	0.675592	0.645671	0.675687	0.644195	0.671372	0.647029	0.674171	0.644996	0.674481	0.645238	0.676815	0.642951	0.674929	0.642827	0.676086	0.643832	0.672404	0.644485	0.673805	0.645597
945.522167	0.673230	0.646291	0.678854	0.644106	0.676484	0.646695	0.676341	0.644910	0.671881	0.648035	0.675042	0.646047	0.675264	0.646112	0.677600	0.643668	0.675675	0.643581	0.676844	0.644691	0.673189	0.645508	0.674483	0.646362
946.247967	0.674140	0.647368	0.679517	0.645393	0.677711	0.647700	0.677083	0.645746	0.672641	0.648992	0.675890	0.646936	0.675904	0.646952	0.678379	0.644501	0.676642	0.644530	0.677771	0.645727	0.673955	0.646256	0.674792	0.646850
946.973685	0.674814	0.648124	0.680279	0.646307	0.678690	0.648745	0.677893	0.646545	0.673324	0.649865	0.676763	0.647905	0.676775	0.647999	0.679125	0.645254	0.677460	0.645215	0.678446	0.646661	0.674684	0.647236	0.675247	0.647455
947.699319	0.675698	0.648888	0.680799	0.647571	0.679670	0.649494	0.678603	0.647433	0.674101	0.650751	0.677441	0.648644	0.677507	0.648759	0.679874	0.646175	0.678347	0.646170	0.679152	0.647418	0.675330	0.647862	0.675539	0.647859
948.424871	0.676330	0.649421	0.681330	0.648536	0.680607	0.650149	0.679376	0.648361	0.674675	0.651584	0.678089	0.649415	0.678335	0.649700	0.680826	0.647065	0.679163	0.646971	0.679791	0.648046	0.675807	0.648643	0.676072	0.648575
949.150339	0.676894	0.650233	0.681873	0.649591	0.681577	0.651033	0.680135	0.649032	0.675454	0.652403	0.678696	0.650143	0.678869	0.650347	0.681496	0.647909	0.680116	0.647842	0.680524	0.648909	0.676311	0.649262	0.676808	0.649416
949.875724	0.677563	0.650575	0.682370	0.650280	0.681999	0.651483	0.680998	0.649902	0.676058	0.653023	0.679134	0.650876	0.679594	0.651264	0.682314	0.648774	0.680830	0.648696	0.681045	0.649393	0.676742	0.649964	0.677542	0.650218
950.601026	0.678220	0.651246	0.683133	0.651124	0.682618	0.652110	0.681730	0.650682	0.676550	0.653949	0.679866	0.651720	0.680113	0.651871	0.683114	0.649619	0.681607	0.649586	0.681839	0.650154	0.677429	0.650791	0.678489	0.651088
951.326245	0.678881	0.651809	0.683865	0.651696	0.683011	0.652686	0.682663	0.651684	0.677390	0.654769	0.680521	0.652560	0.680837	0.652716	0.684002	0.650557	0.682390	0.650443	0.682422	0.650801	0.677969	0.651555	0.679289	0.652030
952.051381	0.679484	0.652532	0.684850	0.652126	0.683489	0.653417	0.683473	0.652497	0.678066	0.655645	0.681368	0.653565	0.681477	0.653301	0.684571	0.651270	0.683069	0.651122	0.683238	0.651734	0.678856	0.652495	0.680141	0.653071
952.776433	0.680126	0.653211	0.685662	0.652773	0.683945	0.653880	0.684304	0.653629	0.678922	0.656447	0.682224	0.654353	0.682379	0.654151	0.685426	0.652278	0.683882	0.652113	0.684064	0.652536	0.679702	0.653445	0.680755	0.653820
953.501402	0.680739	0.654108	0.686862	0.653307	0.684560	0.654731	0.685128	0.654542	0.679783	0.657551	0.683359	0.655416	0.683262	0.654947	0.686080	0.653108	0.684604	0.652760	0.684920	0.653597	0.680716	0.654566	0.681569	0.654947
954.226288	0.681456	0.655016	0.687593	0.654010	0.685288	0.655358	0.686092	0.655564	0.680807	0.658472	0.684202	0.656200	0.684064	0.655703	0.686692	0.654025	0.685445	0.653625	0.685813	0.654484	0.681554	0.655357	0.682141	0.655891
954.951091	0.681988	0.656084	0.688647	0.654537	0.686067	0.656259	0.686880	0.656412	0.681486	0.659489	0.685200	0.657276	0.684799	0.656517	0.687316	0.654598	0.686062	0.654323	0.686773	0.655676	0.682568	0.656561	0.683032	0.657197
955.675810	0.682758	0.657088	0.689411	0.655353	0.686907	0.657120	0.687510	0.657174	0.682374	0.660399	0.685990	0.658006	0.685357	0.657373	0.688057	0.655457	0.686882	0.655216	0.687776	0.656699	0.683504	0.657485	0.683737	0.658170
956.400446	0.683495	0.657986	0.690278	0.655943	0.687724	0.657955	0.688255	0.657814	0.683009	0.661240	0.686700	0.659007	0.685993	0.658238	0.688582	0.655986	0.687394	0.655683	0.688562	0.657567	0.684345	0.658334	0.684445	0.659213
957.124998	0.684328	0.659156	0.691006	0.656849	0.688556	0.658981	0.688925	0.658573	0.683807	0.662074	0.687238	0.659664	0.686448	0.658737	0.689092	0.656723	0.688177	0.656586	0.689664	0.658633	0.685255	0.659199	0.685284	0.660161
957.849467	0.684974	0.659889	0.691747	0.657527	0.689165	0.659786	0.689487	0.659317	0.684398	0.662564	0.687758	0.660180	0.687031	0.659417	0.689751	0.657211	0.688714	0.657258	0.690236	0.659488	0.685832	0.659983	0.685996	0.660767
958.573852	0.685890	0.660945	0.692483	0.658618	0.690073	0.660657	0.690157	0.660063	0.685197	0.663256	0.688348	0.660806	0.687516	0.660086	0.690398	0.658194	0.689670	0.658256	0.691230	0.660528	0.686691	0.660953	0.686760	0.661357
959.298154	0.686710	0.661836	0.693122	0.659375	0.690679	0.661307	0.690994	0.661037	0.685973	0.663749	0.688647	0.661315	0.688157	0.660899	0.691046	0.659056	0.690549	0.659193	0.691919	0.661322	0.687213	0.661590	0.687139	0.661656
960.022373	0.687394	0.662615	0.693799	0.660185	0.691269	0.662119	0.691653	0.661785	0.686574	0.664433	0.689198	0.661854	0.688710	0.661542	0.691771	0.659903	0.691354	0.660208	0.692805	0.662327	0.687962	0.662351	0.687788	0.662080
960.746508	0.688208	0.663374	0.694406	0.661063	0.692029	0.662783	0.692557	0.662936	0.687411	0.664922	0.689678	0.662554	0.689515	0.662642	0.692817	0.661087	0.692458	0.661267	0.693602	0.663104	0.688604	0.662982	0.688171	0.662543
961.470559	0.688747	0.663922	0.695006	0.661553	0.692559	0.663264	0.693221	0.663547	0.687816	0.665575	0.690058	0.663266	0.690073	0.663340	0.693476	0.661880	0.693118	0.661956	0.694242	0.663605	0.689169	0.663515	0.688489	0.663180
962.194527	0.689439	0.664557	0.695574	0.662203	0.693201	0.663952	0.694184	0.664501	0.688641	0.666383	0.690665	0.663870	0.690874	0.664304	0.694482	0.662947	0.694070	0.662929	0.694842	0.664247	0.689828	0.663866	0.689099	0.663911
962.918411	0.689967	0.665004	0.696058	0.662761	0.693703	0.664630	0.695063	0.665098	0.689046	0.667013	0.691395	0.664677	0.691715	0.665152	0.695266	0.663710	0.694630	0.663610	0.695265	0.664611	0.690333	0.664411	0.689885	0.664876
963.642212	0.690538	0.665569	0.696292	0.663401	0.694155	0.665213	0.695700	0.665715	0.689656	0.667482	0.692023	0.665200	0.692392	0.665890	0.695836	0.664386	0.695205	0.664282	0.695686	0.665035	0.690829	0.664812	0.690323	0.665635
964.365929	0.691195	0.666244	0.696860	0.663923	0.694664	0.665978	0.696406	0.666446	0.690089	0.668369	0.692899	0.666189	0.693316	0.666887	0.696693	0.665190	0.695763	0.665086	0.696061	0.665582	0.691404	0.665513	0.691086	0.666608
965.089562	0.691713	0.666851	0.697117	0.664544	0.695175	0.666694	0.696720	0.666823	0.690508	0.668970	0.693580	0.667010	0.693964	0.667521	0.697154	0.665785	0.696229	0.665757	0.696466	0.666259	0.691876	0.666128	0.691805	0.667318
965.813111	0.692412	0.667437	0.697655	0.665260	0.695682	0.667396	0.697246	0.667475	0.690899	0.669590	0.694312	0.667978	0.695004	0.668411	0.697799	0.666422	0.696771	0.666470	0.696947	0.666761	0.692305	0.666908	0.692467	0.668035
966.536577	0.692844	0.668240	0.698480	0.666128	0.696486	0.668431	0.697595	0.668070	0.691379	0.670571	0.695146	0.668988	0.695610	0.669143	0.698335	0.667019	0.697208	0.667241	0.697532	0.667746	0.693032	0.667947	0.693336	0.669143
967.259958	0.693280	0.668702	0.699060	0.666705	0.697072	0.668899	0.697862	0.668510	0.691837	0.671186	0.695590	0.669716	0.696079	0.669570	0.698878	0.667576	0.697574	0.667700	0.697765	0.668112	0.693437	0.668488	0.694034	0.669731
967.983256	0.693842	0.669548	0.700082	0.667648	0.697955	0.669750	0.698337	0.668952	0.692396	0.672271	0.696442	0.670664	0.696650	0.670195	0.699377	0.668140	0.698169	0.668303	0.698451	0.668859	0.694181	0.669563	0.695237	0.670878
968.706471	0.694270	0.670137	0.700571	0.668480	0.698571	0.670357	0.698569	0.669500	0.692945	0.672984	0.696941	0.671199	0.696805	0.670555	0.699783	0.668620	0.698611	0.668733	0.698952	0.669227	0.694685	0.670139	0.695908	0.671464
969.429601	0.694737	0.670708	0.701202	0.669047	0.699032	0.670981	0.698881	0.669871	0.693387	0.673732	0.697519	0.671839	0.696949	0.670988	0.700184	0.668961	0.698915	0.669085	0.699303	0.669779	0.695332	0.670864	0.696622	0.672216
970.152647	0.695601	0.671703	0.701888	0.669917	0.699721	0.671594	0.699283	0.670560	0.694131	0.674721	0.698173	0.672441	0.697311	0.671426	0.700800	0.669600	0.699595	0.669770	0.700081	0.670504	0.696026	0.671475	0.697235	0.672798
970.875610	0.696041	0.672147	0.702172	0.670341	0.700044	0.672152	0.699671	0.671172	0.694576	0.675343	0.698465	0.672769	0.697533	0.671903	0.701033	0.669896	0.699896	0.670205	0.700623	0.670851	0.696368	0.672085	0.697622	0.673197
971.598488	0.696809	0.673004	0.702689	0.671217	0.700575	0.672770	0.700343	0.672029	0.695454	0.676292	0.699184	0.673542	0.697953	0.672482	0.701684	0.670609	0.700561	0.671012	0.701514	0.671811	0.697159	0.672919	0.698168	0.673859
972.321283	0.697366	0.673642	0.703280	0.671888	0.700906	0.673303	0.701343	0.672999	0.696336	0.676910	0.699665	0.674050	0.698491	0.673213	0.702270	0.671340	0.701219	0.671902	0.701973	0.672596	0.697657	0.673605	0.698707	0.674457
973.043993	0.697812	0.674224	0.703803	0.672533	0.701389	0.673777	0.701847	0.673656	0.696919	0.677549	0.700102	0.674545	0.698870	0.673574	0.702578	0.671915	0.701837	0.672609	0.702615	0.673282	0.698245	0.674141	0.699383	0.674929
973.766620	0.698543	0.675093	0.704483	0.673369	0.701889	0.674279	0.702935	0.674960	0.698000	0.678278	0.700733	0.675241	0.699578	0.674373	0.703251	0.673074	0.702755	0.673679	0.703313	0.674143	0.699025	0.674886	0.700076	0.675778
974.489162	0.698989	0.675614	0.705004	0.673811	0.701927	0.674644	0.703425	0.675471	0.698582	0.678634	0.701128	0.675837	0.700078	0.674917	0.703734	0.673610	0.703215	0.674189	0.703587	0.674716	0.699428	0.675483	0.700676	0.676289
975.211620	0.699599	0.676268	0.705581	0.674353	0.702203	0.675116	0.704001	0.676420	0.699337	0.679085	0.701528	0.676239	0.700650	0.675617	0.704137	0.674432	0.703853	0.675120	0.704019	0.675436	0.700118	0.676055	0.701168	0.676857
975.933995	0.700311	0.677058	0.706285	0.674680	0.702473	0.675909	0.704668	0.677273	0.699949	0.679656	0.702103	0.676845	0.701433	0.676399	0.704651	0.675253	0.704367	0.675713	0.704634	0.676070	0.700783	0.676842	0.701840	0.677697
976.656285	0.700650	0.677457	0.706432	0.674841	0.702502	0.676436	0.705013	0.677692	0.700271	0.679916	0.702415	0.677099	0.701612	0.676875	0.704774	0.675721	0.704452	0.676098	0.704962	0.676517	0.701225	0.677378	0.702070	0.678170
977.378490	0.701372	0.678043	0.707054	0.675281	0.702882	0.677225	0.705739	0.678494	0.700854	0.680551	0.703016	0.677906	0.702521	0.678007	0.705403	0.676645	0.705039	0.676777	0.705491	0.677184	0.701838	0.678265	0.702754	0.678873
978.100612	0.701742	0.678728	0.707625	0.675707	0.703412	0.678009	0.706158	0.679015	0.701012	0.681109	0.703538	0.678382	0.702986	0.678561	0.705668	0.677222	0.705392	0.677297	0.705956	0.677961	0.702574	0.678840	0.703261	0.679547
978.822649	0.702128	0.679123	0.707902	0.675993	0.703770	0.678625	0.706603	0.679437	0.701431	0.681462	0.703978	0.678841	0.703424	0.679229	0.706010	0.677776	0.705748	0.677704	0.706306	0.678430	0.702926	0.679196	0.703550	0.679977
979.544603	0.702730	0.680080	0.708860	0.676821	0.704540	0.679505	0.707182	0.680060	0.701909	0.682444	0.704766	0.679956	0.704145	0.680196	0.706796	0.678486	0.706466	0.678619	0.707213	0.679424	0.703831	0.680058	0.704212	0.680904
980.266471	0.703106	0.680542	0.709149	0.677543	0.705051	0.680059	0.707406	0.680425	0.702388	0.682706	0.705194	0.680260	0.704686	0.680578	0.707163	0.678969	0.706973	0.679113	0.707592	0.679898	0.704308	0.680367	0.704457	0.681213
980.988256	0.703522	0.681330	0.709678	0.678196	0.705550	0.680806	0.707776	0.680762	0.702779	0.683268	0.705949	0.680871	0.705306	0.681033	0.707595	0.679456	0.707452	0.679690	0.708191	0.680662	0.704916	0.680956	0.705139	0.681750
981.709956	0.704401	0.682299	0.710175	0.679248	0.706519	0.681660	0.708139	0.681309	0.703470	0.684007	0.706801	0.681551	0.705946	0.681623	0.708255	0.680295	0.708109	0.680617	0.708990	0.681509	0.705628	0.681694	0.705662	0.682577
982.431572	0.704789	0.682679	0.710269	0.679876	0.706862	0.682049	0.708114	0.681381	0.703656	0.684117	0.706953	0.681681	0.706462	0.681806	0.708610	0.680563	0.708333	0.681008	0.709170	0.681875	0.705943	0.681927	0.706039	0.682777
983.153103	0.705662	0.683611	0.710729	0.680932	0.707702	0.682973	0.708684	0.681862	0.704365	0.684846	0.707746	0.682332	0.707306	0.682421	0.709128	0.681470	0.709057	0.681759	0.709790	0.682705	0.706721	0.682647	0.706738	0.683444
983.874550	0.706331	0.684197	0.710898	0.681564	0.708238	0.683329	0.709077	0.682446	0.704805	0.685377	0.708129	0.683007	0.707901	0.683015	0.709776	0.682113	0.709535	0.682360	0.710199	0.683239	0.706977	0.683115	0.707042	0.683765
984.595913	0.706753	0.684401	0.711060	0.681974	0.708620	0.683777	0.709157	0.682692	0.705136	0.685715	0.708413	0.683402	0.708315	0.683393	0.710192	0.682392	0.709821	0.682636	0.710463	0.683520	0.707297	0.683523	0.707200	0.684169
985.317191	0.707474	0.685003	0.711597	0.682892	0.709326	0.684434	0.709929	0.683773	0.705930	0.686639	0.709020	0.684311	0.709019	0.684413	0.711061	0.683424	0.710682	0.683500	0.711151	0.684307	0.707895	0.684193	0.707611	0.684682
986.038385	0.707650	0.685207	0.711705	0.683297	0.709609	0.684652	0.710424	0.684161	0.706314	0.687050	0.709462	0.684869	0.709425	0.684949	0.711349	0.683920	0.710950	0.683743	0.711368	0.684619	0.707934	0.684538	0.707803	0.684939
986.759494	0.708222	0.685425	0.711936	0.683890	0.710155	0.684874	0.710864	0.684883	0.706865	0.687782	0.710011	0.685512	0.709912	0.685642	0.711883	0.684547	0.711547	0.684203	0.711818	0.685086	0.708270	0.685078	0.708100	0.685398
987.480518	0.708851	0.686115	0.712741	0.684698	0.710809	0.685661	0.711855	0.685856	0.707613	0.688751	0.710768	0.686420	0.710850	0.686777	0.712773	0.685463	0.712257	0.684947	0.712424	0.685784	0.708812	0.685832	0.708648	0.686284
988.201458	0.709147	0.686395	0.713090	0.685205	0.711247	0.685985	0.712279	0.686224	0.707773	0.689292	0.711085	0.686949	0.710919	0.687197	0.713076	0.685783	0.712460	0.685294	0.712681	0.686037	0.709050	0.686154	0.708864	0.686695
988.922313	0.709703	0.687055	0.713798	0.685783	0.711692	0.686494	0.713165	0.686983	0.708437	0.690095	0.711725	0.687831	0.711639	0.687989	0.713802	0.686481	0.713109	0.686001	0.713314	0.686681	0.709527	0.686820	0.709568	0.687457
989.643084	0.710155	0.687629	0.714765	0.686201	0.712232	0.687317	0.713776	0.687743	0.708709	0.691043	0.712322	0.688589	0.712102	0.688660	0.714410	0.686870	0.713604	0.686579	0.713816	0.687174	0.710122	0.687413	0.710032	0.688220
990.363770	0.710152	0.687909	0.715095	0.686370	0.712443	0.687563	0.713997	0.687931	0.708617	0.691295	0.712433	0.688837	0.712226	0.688750	0.714646	0.686912	0.713574	0.686992	0.713986	0.687458	0.710454	0.687543	0.710339	0.688447
991.084371	0.710595	0.688805	0.716159	0.686838	0.712912	0.688222	0.714698	0.688818	0.709107	0.692235	0.713232	0.689790	0.712744	0.689404	0.715238	0.687534	0.714182	0.687631	0.714730	0.688207	0.711186	0.688367	0.711235	0.689517
991.804888	0.710637	0.689448	0.716636	0.687135	0.713135	0.688717	0.715039	0.689358	0.709338	0.692761	0.713545	0.690231	0.712915	0.689659	0.715581	0.687724	0.714507	0.687950	0.715220	0.688825	0.711614	0.688912	0.711736	0.690188
992.525319	0.710732	0.689868	0.717101	0.687384	0.713361	0.688978	0.715226	0.689628	0.709452	0.693164	0.713785	0.690382	0.713100	0.689876	0.715700	0.687804	0.714849	0.688214	0.715410	0.689181	0.711877	0.689338	0.712214	0.690827
993.245666	0.711199	0.690986	0.718009	0.688072	0.714279	0.689655	0.715946	0.690391	0.710171	0.694152	0.714351	0.691421	0.713540	0.690453	0.716208	0.688457	0.715513	0.689056	0.716315	0.690056	0.712621	0.690652	0.713235	0.692166
993.965928	0.711277	0.691384	0.718330	0.688256	0.714424	0.689967	0.716120	0.690794	0.710285	0.694385	0.714385	0.691509	0.713425	0.690529	0.716338	0.688704	0.715733	0.689230	0.716601	0.690544	0.712674	0.691245	0.713501	0.692843
994.686106	0.711554	0.691895	0.718715	0.688551	0.714876	0.690339	0.716350	0.691135	0.710586	0.694856	0.714492	0.691828	0.713487	0.690725	0.716616	0.689079	0.716199	0.689811	0.717141	0.691108	0.713009	0.691953	0.713957	0.693589
995.406198	0.712187	0.692713	0.719395	0.689297	0.715551	0.690798	0.717030	0.691860	0.711221	0.695578	0.714820	0.692296	0.713756	0.691316	0.717087	0.689850	0.716997	0.690681	0.717851	0.691895	0.713517	0.692732	0.714635	0.694432
996.126206	0.712299	0.692799	0.719578	0.689504	0.715676	0.691015	0.717281	0.692096	0.711268	0.695495	0.714674	0.692307	0.713568	0.691342	0.717241	0.690051	0.717194	0.691028	0.718118	0.692144	0.713588	0.693012	0.714647	0.694575
996.846128	0.712954	0.693552	0.720142	0.690183	0.715917	0.691574	0.718037	0.692883	0.711637	0.695948	0.715069	0.692704	0.713910	0.691823	0.717789	0.690943	0.718024	0.691918	0.719100	0.693196	0.714153	0.693661	0.715142	0.695114
997.565966	0.713445	0.694095	0.720547	0.690788	0.716400	0.692019	0.718901	0.693674	0.712395	0.696356	0.715365	0.693300	0.714249	0.692509	0.718435	0.691743	0.718931	0.692856	0.719820	0.693849	0.714560	0.694329	0.715492	0.695539
998.285719	0.713575	0.694289	0.720682	0.691117	0.716562	0.692284	0.719331	0.693873	0.712475	0.696381	0.715433	0.693287	0.714300	0.692736	0.718720	0.692002	0.719189	0.693102	0.720091	0.694216	0.714853	0.694498	0.715476	0.695596
999.005386	0.714211	0.695032	0.721379	0.691769	0.717151	0.693016	0.720177	0.694851	0.713042	0.696981	0.715977	0.694070	0.715144	0.693515	0.719625	0.693099	0.720170	0.694199	0.720899	0.695186	0.715525	0.695379	0.715671	0.696205
999.724969	0.714551	0.695481	0.721700	0.692066	0.717510	0.693534	0.720910	0.695456	0.713486	0.697469	0.716095	0.694591	0.715783	0.694170	0.720252	0.693771	0.720593	0.694902	0.721453	0.695562	0.715894	0.695809	0.715776	0.696542
1000.444467	0.714723	0.695560	0.721845	0.692418	0.718013	0.693942	0.721177	0.695754	0.713591	0.697747	0.716171	0.694796	0.716149	0.694770	0.720845	0.694129	0.720950	0.695244	0.721479	0.695681	0.715865	0.696007	0.715636	0.696621
1001.163879	0.715311	0.696368	0.722754	0.693117	0.718739	0.694959	0.721975	0.696737	0.714137	0.698698	0.716765	0.695619	0.717045	0.695959	0.721846	0.695230	0.721844	0.696181	0.722099	0.696469	0.716371	0.696618	0.716231	0.697391
1001.883207	0.715529	0.696536	0.722871	0.693494	0.719210	0.695513	0.722055	0.697104	0.714190	0.699058	0.716849	0.695978	0.717417	0.696447	0.722281	0.695456	0.722112	0.696583	0.722185	0.696801	0.716302	0.696901	0.716360	0.697605
1002.602449	0.715894	0.696726	0.722943	0.693780	0.719733	0.695985	0.722424	0.697231	0.714342	0.699269	0.717082	0.696325	0.717614	0.696977	0.722765	0.695691	0.722433	0.696983	0.722491	0.697000	0.716311	0.696964	0.716689	0.697907
1003.321606	0.716354	0.697564	0.723768	0.694588	0.720495	0.697064	0.722909	0.697895	0.714560	0.699997	0.717823	0.697105	0.718185	0.697850	0.723475	0.696435	0.723293	0.697570	0.722987	0.697809	0.716708	0.697713	0.717202	0.698842
1004.040678	0.716349	0.697641	0.723809	0.694837	0.720802	0.697369	0.722892	0.697726	0.714705	0.700053	0.717922	0.697309	0.718142	0.697850	0.723593	0.696487	0.723353	0.697568	0.723002	0.697751	0.716733	0.697752	0.717377	0.698920
1004.759665	0.716800	0.698009	0.724180	0.695311	0.721382	0.697995	0.723088	0.697893	0.714860	0.700574	0.718367	0.697894	0.718487	0.698197	0.724038	0.696875	0.723681	0.697784	0.723169	0.698068	0.716881	0.698235	0.717562	0.699140
1005.478566	0.717315	0.698872	0.725175	0.695952	0.722062	0.698696	0.723716	0.698340	0.715270	0.701364	0.718961	0.698786	0.718999	0.698967	0.724614	0.697705	0.724281	0.698410	0.723777	0.698651	0.717343	0.698923	0.718078	0.699701
1006.197382	0.717173	0.699032	0.725371	0.696325	0.722314	0.699076	0.723380	0.698301	0.715225	0.701592	0.719054	0.698828	0.719034	0.699037	0.724571	0.697652	0.724092	0.698265	0.723627	0.698765	0.717330	0.699224	0.717963	0.699616
1006.916113	0.717591	0.699636	0.725908	0.696864	0.722904	0.699552	0.723793	0.698836	0.715849	0.702382	0.719741	0.699606	0.719402	0.699503	0.724990	0.698171	0.724433	0.698814	0.724121	0.699245	0.717829	0.699825	0.718571	0.700115
1007.634758	0.718101	0.700293	0.726509	0.697438	0.723479	0.700279	0.724081	0.699594	0.716220	0.703301	0.720379	0.700429	0.719954	0.700013	0.725392	0.698768	0.724939	0.699442	0.724703	0.700019	0.718483	0.700414	0.718899	0.700711
1008.353319	0.718049	0.700406	0.726665	0.697680	0.723517	0.700248	0.724015	0.699591	0.716354	0.703395	0.720558	0.700624	0.719925	0.699953	0.725271	0.698563	0.724781	0.699570	0.725091	0.700120	0.718710	0.700415	0.718980	0.700837
1009.071793	0.718596	0.701010	0.727129	0.698463	0.724085	0.700786	0.724340	0.700363	0.716985	0.704202	0.721195	0.701374	0.720463	0.700435	0.725728	0.699101	0.725453	0.700278	0.725886	0.700938	0.719344	0.701209	0.719496	0.701736
1009.790183	0.719029	0.701368	0.727543	0.699027	0.724352	0.700889	0.724915	0.701040	0.717643	0.704949	0.721561	0.702111	0.720781	0.700919	0.726077	0.699704	0.726088	0.701112	0.726489	0.701452	0.719757	0.701599	0.719949	0.702337
1010.508486	0.719200	0.701458	0.727563	0.699131	0.724387	0.700756	0.724916	0.701137	0.717758	0.705057	0.721644	0.702182	0.720858	0.700881	0.726387	0.699751	0.726259	0.701306	0.726686	0.701706	0.719833	0.701638	0.720175	0.702422
1011.226705	0.719903	0.702286	0.728289	0.699835	0.724771	0.701056	0.725570	0.702007	0.718415	0.705735	0.722288	0.702775	0.721422	0.701733	0.727141	0.700571	0.727031	0.702300	0.727377	0.702550	0.720330	0.702521	0.720902	0.703429
1011.944838	0.720240	0.702599	0.728625	0.700124	0.724956	0.701187	0.726094	0.702497	0.718857	0.706067	0.722473	0.703013	0.721583	0.702106	0.727474	0.701135	0.727503	0.702709	0.727747	0.703050	0.720587	0.702875	0.721407	0.704027
1012.662885	0.720221	0.702845	0.728893	0.700193	0.724889	0.701197	0.726392	0.702685	0.719325	0.706006	0.722622	0.703186	0.721561	0.702277	0.727509	0.701444	0.727639	0.702865	0.727668	0.703079	0.720777	0.702969	0.721831	0.704342
1013.380847	0.720902	0.703681	0.729598	0.700586	0.725347	0.701916	0.727117	0.703676	0.719977	0.706672	0.723217	0.703831	0.722139	0.702952	0.728185	0.702316	0.728198	0.703474	0.728390	0.703782	0.721357	0.703783	0.722592	0.705242
1014.098723	0.720829	0.703861	0.729844	0.700812	0.725357	0.701996	0.727578	0.704250	0.720169	0.706774	0.723254	0.704071	0.722210	0.703048	0.728098	0.702585	0.728247	0.703662	0.728425	0.704005	0.721640	0.704341	0.722692	0.705756
1014.816514	0.721027	0.704032	0.730079	0.700745	0.725502	0.702175	0.728019	0.704360	0.720422	0.706773	0.723271	0.704193	0.722304	0.703015	0.728005	0.702745	0.728346	0.703653	0.728515	0.704113	0.721866	0.704536	0.722993	0.705912
1015.534219	0.721561	0.704964	0.730871	0.701354	0.726002	0.703059	0.728812	0.705182	0.720949	0.707575	0.723809	0.704927	0.722923	0.703729	0.728660	0.703329	0.729094	0.704498	0.728916	0.704852	0.722474	0.705468	0.723518	0.706863
1016.251838	0.721694	0.705045	0.730874	0.701288	0.726171	0.703315	0.729136	0.705394	0.720892	0.707736	0.723776	0.704916	0.722967	0.703825	0.728871	0.703338	0.729136	0.704701	0.729184	0.704960	0.722455	0.705643	0.723362	0.706859
1016.969372	0.721765	0.705255	0.731154	0.701520	0.726284	0.703664	0.729419	0.705539	0.721020	0.707861	0.723846	0.705002	0.723182	0.704174	0.729176	0.703534	0.729492	0.704769	0.729348	0.705221	0.722719	0.705944	0.723412	0.707013
1017.686820	0.722511	0.706168	0.732110	0.702053	0.727049	0.704603	0.730007	0.706195	0.721640	0.708643	0.724536	0.705646	0.723808	0.705147	0.729872	0.704200	0.730222	0.705510	0.730187	0.706031	0.723262	0.706724	0.724099	0.707628
1018.404182	0.722341	0.706355	0.732134	0.702212	0.727253	0.704853	0.729988	0.706330	0.721737	0.708580	0.724473	0.705662	0.723807	0.705423	0.730109	0.704162	0.730233	0.705521	0.730352	0.706133	0.723271	0.706959	0.723891	0.707610
1019.121458	0.722710	0.706845	0.732359	0.702354	0.727518	0.705069	0.730146	0.706546	0.721936	0.708859	0.724664	0.705869	0.724056	0.705792	0.730389	0.704544	0.730403	0.705689	0.730708	0.706417	0.723536	0.707450	0.724011	0.707611
1019.838649	0.723425	0.707764	0.733107	0.703081	0.728129	0.705807	0.730788	0.707259	0.722299	0.709486	0.725268	0.706608	0.724656	0.706501	0.730936	0.705322	0.731110	0.706584	0.731433	0.707304	0.724270	0.708258	0.724445	0.708344
1020.555753	0.723616	0.707995	0.733014	0.703139	0.728337	0.705933	0.730744	0.707083	0.722270	0.709530	0.725265	0.706736	0.724603	0.706512	0.730796	0.705351	0.731054	0.706883	0.731568	0.707464	0.724431	0.708186	0.724425	0.708234
1021.272772	0.724139	0.708309	0.733141	0.703511	0.728667	0.706220	0.730976	0.707257	0.722422	0.709893	0.725356	0.707162	0.724770	0.707012	0.731080	0.705887	0.731479	0.707315	0.731777	0.707929	0.724868	0.708357	0.724578	0.708256
1021.989705	0.724985	0.708983	0.733715	0.704168	0.729075	0.707105	0.731432	0.707995	0.722691	0.710818	0.725926	0.707750	0.725291	0.707589	0.731568	0.706865	0.732216	0.708140	0.732279	0.708686	0.725526	0.708837	0.724981	0.708891
1022.706552	0.725015	0.708684	0.733522	0.704495	0.729132	0.707205	0.731189	0.707934	0.722679	0.710921	0.725947	0.707896	0.725308	0.707731	0.731512	0.706893	0.732041	0.708121	0.732267	0.708641	0.725645	0.708547	0.724888	0.708786
1023.423313	0.725351	0.708839	0.733688	0.704869	0.729341	0.707563	0.731372	0.708110	0.723035	0.711438	0.726216	0.708161	0.725619	0.708263	0.731981	0.707335	0.732357	0.708565	0.732522	0.709035	0.726038	0.708862	0.725309	0.708882
1024.139988	0.725896	0.709465	0.734260	0.705447	0.729980	0.708146	0.731891	0.708787	0.723401	0.712322	0.726896	0.708830	0.726211	0.708856	0.732404	0.708196	0.733041	0.709219	0.733024	0.709773	0.726714	0.709483	0.725741	0.709580
1024.856578	0.725908	0.709443	0.733996	0.705643	0.729963	0.708211	0.731746	0.708766	0.723419	0.712314	0.726771	0.708655	0.726181	0.708757	0.732422	0.708276	0.732946	0.709190	0.733083	0.709850	0.726749	0.709434	0.725436	0.709693
1025.573081	0.726203	0.709655	0.734215	0.706163	0.730412	0.708500	0.732142	0.709117	0.723885	0.712634	0.727285	0.709152	0.726551	0.709229	0.732912	0.708547	0.733232	0.709728	0.733362	0.710312	0.727144	0.709818	0.725820	0.709953
1026.289498	0.726724	0.710339	0.734517	0.706706	0.731082	0.709096	0.732868	0.709841	0.724256	0.713070	0.727713	0.709685	0.727073	0.709761	0.733491	0.709351	0.733928	0.710527	0.733887	0.711070	0.727603	0.710424	0.726231	0.710575
1027.005829	0.726830	0.710308	0.734239	0.706879	0.731177	0.709182	0.732732	0.709928	0.724439	0.713127	0.727496	0.709577	0.727261	0.709643	0.733576	0.709326	0.733867	0.710275	0.733831	0.710933	0.727461	0.710196	0.726059	0.710351
1027.722074	0.727223	0.710535	0.734505	0.707340	0.731302	0.709574	0.733105	0.710310	0.724800	0.713533	0.728018	0.710144	0.727772	0.710260	0.734251	0.709494	0.734024	0.710621	0.734104	0.711198	0.727544	0.710492	0.726492	0.710532
1028.438232	0.727603	0.710944	0.735057	0.708067	0.731719	0.710002	0.733632	0.710854	0.725215	0.714023	0.728525	0.710896	0.728439	0.710892	0.734708	0.709959	0.734454	0.711351	0.734430	0.711495	0.727926	0.710906	0.726886	0.711038
1029.154305	0.727352	0.710924	0.734921	0.708047	0.731572	0.709859	0.733429	0.710742	0.725141	0.713901	0.728490	0.710956	0.728510	0.710995	0.734581	0.709898	0.734109	0.711067	0.734524	0.711243	0.727500	0.710666	0.726903	0.710785
1029.870291	0.727577	0.711270	0.735584	0.708402	0.731784	0.710295	0.733574	0.710958	0.725476	0.714421	0.729010	0.711473	0.729064	0.711419	0.734931	0.710047	0.734475	0.711395	0.734779	0.711429	0.727912	0.711071	0.727334	0.711191
1030.586192	0.727874	0.711645	0.736182	0.708896	0.732100	0.710508	0.734082	0.711566	0.725827	0.714902	0.729617	0.712113	0.729366	0.712108	0.735253	0.710572	0.734752	0.711988	0.734995	0.711872	0.728251	0.711568	0.727795	0.711745
1031.302005	0.727539	0.711350	0.736117	0.708682	0.731982	0.710450	0.733923	0.711426	0.725733	0.714586	0.729362	0.712119	0.729277	0.711862	0.735021	0.710348	0.734402	0.711608	0.734691	0.711609	0.727958	0.711856	0.727718	0.711856
1032.017733	0.727858	0.711860	0.736458	0.708765	0.732261	0.710731	0.734158	0.711661	0.726179	0.715044	0.729990	0.712562	0.729442	0.711954	0.735361	0.710684	0.734748	0.711809	0.735178	0.712102	0.728088	0.712379	0.728215	0.712393
1032.733374	0.728094	0.712343	0.736968	0.708995	0.732458	0.711189	0.734666	0.712156	0.726675	0.715633	0.730186	0.713105	0.729697	0.712370	0.735632	0.711109	0.735257	0.712358	0.735281	0.712462	0.728431	0.713020	0.728567	0.712963
1033.448929	0.727920	0.712267	0.736708	0.708682	0.732380	0.710915	0.734659	0.712052	0.726620	0.715620	0.730075	0.712888	0.729293	0.712017	0.735280	0.710814	0.734747	0.711955	0.735169	0.712335	0.728026	0.713010	0.728621	0.712998
1034.164398	0.728129	0.712720	0.737063	0.708797	0.732743	0.711316	0.735031	0.712436	0.726789	0.716035	0.730459	0.713320	0.729488	0.712332	0.735406	0.711160	0.735054	0.712246	0.735564	0.712795	0.728100	0.713755	0.729068	0.713727
1034.879780	0.728338	0.713511	0.737640	0.709448	0.733107	0.711796	0.735186	0.713016	0.727159	0.716551	0.730748	0.713663	0.729762	0.712657	0.735498	0.711668	0.735508	0.712830	0.735987	0.713404	0.728633	0.714184	0.729522	0.714473
1035.595076	0.727959	0.713210	0.737287	0.709262	0.732912	0.711738	0.734914	0.712632	0.726831	0.716407	0.730441	0.713406	0.729378	0.712403	0.735078	0.711423	0.735225	0.712768	0.735694	0.713278	0.728526	0.714215	0.729516	0.714209
1036.310286	0.728449	0.713496	0.737459	0.709586	0.733235	0.711873	0.735211	0.712858	0.727071	0.716895	0.730753	0.713562	0.729429	0.712529	0.735425	0.711679	0.735629	0.713141	0.736185	0.713728	0.729109	0.714676	0.730070	0.714949
1037.025409	0.728699	0.714087	0.738034	0.710124	0.733493	0.712399	0.735352	0.713338	0.727410	0.717281	0.730937	0.714028	0.729466	0.712841	0.735612	0.712313	0.736075	0.713693	0.736636	0.714369	0.729736	0.715392	0.730610	0.715579
1037.740445	0.728547	0.713857	0.737620	0.710238	0.733357	0.712250	0.735142	0.713172	0.727434	0.716982	0.730631	0.713691	0.729089	0.712207	0.735262	0.712030	0.736016	0.713601	0.736582	0.714247	0.729665	0.715070	0.730507	0.715391
1038.455395	0.728932	0.713886	0.737788	0.710212	0.733549	0.712314	0.735679	0.713502	0.727624	0.717278	0.730763	0.713812	0.729371	0.712362	0.735721	0.712274	0.736268	0.713838	0.736786	0.714504	0.729807	0.715364	0.730875	0.715525
1039.170259	0.729576	0.714545	0.738286	0.710805	0.733921	0.712868	0.736184	0.714345	0.728300	0.717819	0.731038	0.714217	0.729751	0.712884	0.736158	0.712619	0.736718	0.714096	0.737386	0.714996	0.730277	0.715862	0.731485	0.716116
1039.885035	0.729404	0.714374	0.737981	0.710828	0.733859	0.712728	0.736108	0.714531	0.728287	0.717247	0.730657	0.713652	0.729699	0.712860	0.736056	0.712540	0.736472	0.714026	0.737162	0.714835	0.730018	0.715592	0.730939	0.715662
1040.599726	0.729694	0.714586	0.737887	0.710797	0.734151	0.713134	0.736548	0.714876	0.728542	0.717461	0.730771	0.713673	0.730256	0.713168	0.736458	0.712589	0.736876	0.714314	0.737365	0.715089	0.730046	0.715627	0.731007	0.715802
1041.314329	0.730082	0.715008	0.738428	0.711059	0.734472	0.713599	0.736935	0.715263	0.728835	0.717893	0.730879	0.713998	0.730789	0.713732	0.737084	0.713352	0.737460	0.714890	0.737789	0.715495	0.730616	0.716039	0.731138	0.716083
1042.028846	0.729901	0.714850	0.738228	0.711122	0.734463	0.713586	0.736725	0.715314	0.728701	0.717375	0.730714	0.713554	0.730607	0.713691	0.736920	0.713208	0.737413	0.714704	0.737632	0.715240	0.730460	0.715722	0.730876	0.715715
1042.743276	0.729818	0.715113	0.738217	0.711193	0.734772	0.713724	0.736886	0.715234	0.728754	0.717401	0.730679	0.713588	0.731023	0.713893	0.737035	0.713448	0.737713	0.714973	0.737673	0.715369	0.730579	0.715937	0.730769	0.716032
1043.457620	0.730220	0.715490	0.738612	0.711645	0.735024	0.714258	0.737463	0.715582	0.728853	0.718016	0.731021	0.714185	0.731529	0.714413	0.737436	0.714083	0.738381	0.715569	0.738017	0.716005	0.731100	0.716382	0.731236	0.716614
1044.171877	0.730049	0.715239	0.738490	0.711836	0.734767	0.714219	0.737039	0.715369	0.728430	0.717546	0.731127	0.714413	0.731450	0.714488	0.737263	0.713963	0.738108	0.715596	0.737866	0.715927	0.730983	0.716144	0.730982	0.716549
1044.886047	0.730184	0.715491	0.738351	0.712004	0.734942	0.714348	0.737023	0.715410	0.728563	0.717627	0.731399	0.714871	0.731657	0.714797	0.737488	0.714067	0.738028	0.715613	0.737915	0.716295	0.731289	0.716238	0.731055	0.716536
1045.600130	0.730727	0.715818	0.738798	0.712407	0.735139	0.714822	0.737532	0.715639	0.729049	0.718329	0.731838	0.715701	0.732237	0.715370	0.738037	0.714741	0.738375	0.716179	0.738351	0.716851	0.731686	0.716632	0.731313	0.716950
1046.314126	0.730705	0.715394	0.738608	0.712244	0.735014	0.714983	0.737127	0.715500	0.728570	0.718406	0.731970	0.715830	0.731964	0.715397	0.737990	0.714512	0.737953	0.716174	0.738176	0.716545	0.731532	0.716523	0.731179	0.716594
1047.028036	0.730750	0.715483	0.738574	0.712236	0.735107	0.715072	0.736768	0.715262	0.728590	0.718250	0.732030	0.716135	0.732039	0.715383	0.738037	0.714755	0.737632	0.716160	0.738359	0.716363	0.731482	0.716532	0.731114	0.716301
1047.741858	0.731054	0.715879	0.739042	0.712670	0.735552	0.715578	0.737574	0.715653	0.729119	0.718832	0.732514	0.716620	0.732461	0.715989	0.738500	0.715460	0.738167	0.716491	0.738580	0.716553	0.731802	0.716963	0.731462	0.716639
1048.455594	0.731000	0.715797	0.738980	0.712712	0.735352	0.715715	0.737460	0.715585	0.728957	0.718837	0.732568	0.716448	0.732349	0.715815	0.738280	0.715114	0.738001	0.716380	0.738347	0.716220	0.731503	0.716934	0.731298	0.716727
1049.169243	0.730879	0.715839	0.738718	0.712778	0.735337	0.715793	0.737336	0.715381	0.728675	0.718720	0.732520	0.716383	0.732147	0.715876	0.738303	0.714974	0.738030	0.716715	0.738237	0.715985	0.731437	0.716620	0.730812	0.716588
1049.882805	0.731038	0.716489	0.739086	0.713637	0.735658	0.716160	0.738005	0.715967	0.729220	0.719177	0.733017	0.717076	0.732657	0.716337	0.738664	0.715375	0.738462	0.716978	0.738477	0.716527	0.731866	0.716746	0.731054	0.716928
1050.596280	0.731076	0.716380	0.739039	0.713826	0.735684	0.716020	0.737817	0.716098	0.729304	0.719357	0.733153	0.716871	0.732244	0.716018	0.738289	0.714876	0.738522	0.716469	0.738214	0.716420	0.731757	0.716648	0.730840	0.716865
1051.309667	0.730911	0.716261	0.738684	0.713624	0.735485	0.715419	0.737188	0.715992	0.728811	0.719208	0.732807	0.716446	0.731978	0.715447	0.738096	0.714473	0.738034	0.716236	0.738236	0.716235	0.731664	0.716412	0.730410	0.716324
1052.022968	0.731108	0.716814	0.739004	0.713900	0.735904	0.715687	0.737439	0.716427	0.729100	0.719759	0.733175	0.716860	0.732173	0.715949	0.738131	0.714663	0.738178	0.716493	0.738590	0.716628	0.731672	0.716783	0.730517	0.716561
1052.736182	0.730984	0.716817	0.738930	0.713995	0.735844	0.715445	0.737304	0.716397	0.729280	0.719824	0.733357	0.716655	0.732020	0.715717	0.737721	0.714611	0.737983	0.716124	0.738385	0.716552	0.731692	0.717198	0.730790	0.716499
1053.449309	0.730622	0.716330	0.738823	0.713418	0.735456	0.714905	0.736887	0.716172	0.728942	0.719308	0.732858	0.716097	0.731830	0.715272	0.737324	0.714529	0.737438	0.715786	0.737937	0.716257	0.731298	0.717122	0.730539	0.716160
1054.162348	0.730581	0.716599	0.739062	0.713552	0.735578	0.715041	0.737222	0.716577	0.729177	0.719680	0.732966	0.716565	0.732123	0.715819	0.737709	0.714837	0.737504	0.716147	0.738363	0.716654	0.731557	0.717439	0.730733	0.716622
1054.875300	0.730771	0.716426	0.739073	0.713450	0.735372	0.715230	0.737420	0.716631	0.729368	0.719867	0.732995	0.716515	0.731875	0.715991	0.737614	0.714980	0.737523	0.716229	0.737873	0.716831	0.731518	0.717501	0.730569	0.716579
1055.588165	0.730374	0.715880	0.738488	0.713048	0.734934	0.714896	0.737092	0.716001	0.729132	0.719187	0.732541	0.715977	0.731753	0.715546	0.737478	0.714892	0.737184	0.715760	0.737271	0.716398	0.731222	0.717165	0.730477	0.716196
1056.300943	0.730612	0.715998	0.738537	0.713018	0.734994	0.715051	0.737202	0.716253	0.729287	0.719338	0.732505	0.716280	0.731909	0.715948	0.737652	0.714994	0.737316	0.715863	0.737378	0.716683	0.731254	0.717177	0.730610	0.716376
1057.013634	0.730887	0.716232	0.738651	0.713090	0.735100	0.715223	0.737448	0.716268	0.729455	0.719634	0.732513	0.716257	0.731543	0.716158	0.737797	0.715024	0.737536	0.716047	0.737560	0.716950	0.731203	0.717181	0.730319	0.716423
1057.726238	0.730515	0.715874	0.738366	0.712493	0.734626	0.715085	0.736866	0.715505	0.728885	0.719019	0.732236	0.715615	0.731366	0.715603	0.737365	0.714631	0.737225	0.715732	0.736898	0.716382	0.730585	0.716905	0.730125	0.715913
1058.438754	0.730229	0.716259	0.738448	0.712674	0.734923	0.715001	0.736763	0.715627	0.729311	0.719424	0.732293	0.715663	0.731483	0.715669	0.737361	0.714589	0.737163	0.715578	0.737194	0.716277	0.730680	0.717174	0.730609	0.716186
1059.151182	0.730527	0.716542	0.739129	0.712784	0.735012	0.715182	0.736685	0.716355	0.729206	0.719884	0.732425	0.715898	0.731503	0.715761	0.737378	0.714866	0.737418	0.715881	0.737382	0.716537	0.730945	0.717263	0.730795	0.716664
1059.863524	0.729774	0.716300	0.738898	0.712456	0.734510	0.714975	0.736266	0.715863	0.728835	0.719489	0.731953	0.715351	0.731107	0.715139	0.736795	0.714434	0.736868	0.715570	0.737122	0.716177	0.730691	0.717166	0.730752	0.716443
1060.575778	0.729801	0.716404	0.738887	0.712275	0.734370	0.714885	0.736093	0.716136	0.728857	0.719521	0.732051	0.715332	0.731780	0.715016	0.736508	0.714744	0.736669	0.715717	0.737144	0.716267	0.731026	0.717206	0.731121	0.716873
1061.287945	0.729923	0.716649	0.739207	0.712597	0.734521	0.715035	0.736661	0.716521	0.729078	0.719796	0.732192	0.715924	0.732190	0.715394	0.736902	0.714990	0.736649	0.715962	0.737418	0.716923	0.731535	0.717539	0.731424	0.717459
1062.000024	0.729649	0.716045	0.738940	0.712432	0.734339	0.715216	0.736171	0.716133	0.728558	0.719115	0.731969	0.716021	0.731986	0.715125	0.736778	0.714863	0.736495	0.715753	0.737149	0.716770	0.731296	0.717408	0.731480	0.717384
1062.712016	0.729375	0.715738	0.738481	0.712425	0.734008	0.714787	0.736224	0.715971	0.728393	0.718638	0.731878	0.715928	0.731695	0.715098	0.736633	0.714693	0.736414	0.715736	0.737302	0.716653	0.731295	0.717265	0.731698	0.717299
1063.423920	0.729849	0.716207	0.738728	0.712720	0.734696	0.715062	0.736342	0.716521	0.728268	0.719077	0.732181	0.716435	0.731975	0.715553	0.737173	0.715313	0.736813	0.716132	0.737771	0.717066	0.731637	0.717366	0.731850	0.717949
1064.135737	0.729702	0.716002	0.738311	0.713103	0.734955	0.715259	0.735936	0.715991	0.727927	0.718875	0.732009	0.716228	0.731264	0.715358	0.737137	0.714749	0.736670	0.715789	0.737403	0.716701	0.731261	0.717088	0.732008	0.717964
1064.847466	0.729671	0.715627	0.737806	0.712920	0.734622	0.715122	0.735618	0.715792	0.727673	0.718765	0.731852	0.715899	0.730929	0.714743	0.736600	0.714677	0.736500	0.715355	0.737019	0.716162	0.730754	0.716798	0.731849	0.717688
1065.559108	0.730073	0.716212	0.738050	0.713033	0.734756	0.715082	0.736039	0.715683	0.727653	0.719024	0.731958	0.716060	0.731103	0.714943	0.736541	0.714806	0.736525	0.715721	0.737295	0.716377	0.730822	0.717023	0.731809	0.717977
1066.270662	0.730099	0.716010	0.738045	0.712989	0.734849	0.715197	0.735914	0.715342	0.727765	0.719135	0.732148	0.715845	0.730578	0.714797	0.736376	0.714653	0.736435	0.715718	0.736886	0.716225	0.730578	0.716972	0.731360	0.717713
1066.982128	0.729599	0.715715	0.737416	0.712423	0.734255	0.714779	0.735622	0.714809	0.727833	0.718319	0.731602	0.715502	0.730457	0.714395	0.735936	0.714158	0.736123	0.715226	0.736300	0.715663	0.730080	0.716414	0.731110	0.717145
1067.693507	0.729568	0.715796	0.737644	0.712244	0.734049	0.714714	0.735584	0.714808	0.727895	0.718237	0.731696	0.715668	0.730559	0.714433	0.736067	0.714280	0.736530	0.715359	0.736501	0.715700	0.730462	0.716563	0.730973	0.717336
1068.404798	0.729646	0.715928	0.737595	0.712117	0.734240	0.714678	0.735404	0.714776	0.727939	0.718137	0.731236	0.715576	0.730195	0.714723	0.736053	0.714311	0.736580	0.715671	0.736610	0.716041	0.730581	0.716563	0.731224	0.717176
1069.116001	0.729091	0.715149	0.737341	0.711963	0.733686	0.714416	0.734997	0.714876	0.727652	0.717606	0.730749	0.715140	0.729832	0.714599	0.735871	0.714143	0.736103	0.715332	0.735872	0.715672	0.730134	0.715887	0.730909	0.716739
1069.827117	0.728950	0.715372	0.737346	0.712123	0.733774	0.714592	0.735011	0.715030	0.727631	0.717681	0.730496	0.715205	0.730223	0.714507	0.735752	0.714261	0.735878	0.715177	0.735916	0.715840	0.730232	0.715913	0.731154	0.716843
1070.538145	0.729133	0.715312	0.737662	0.712671	0.733965	0.714768	0.735320	0.715279	0.727361	0.718054	0.730746	0.715449	0.730211	0.714917	0.736039	0.714776	0.736190	0.715381	0.736167	0.716436	0.730356	0.716314	0.731075	0.716977
1071.249085	0.728853	0.714654	0.736926	0.712251	0.733536	0.714261	0.735283	0.715251	0.727376	0.717644	0.730328	0.715282	0.729900	0.714674	0.735811	0.714691	0.735699	0.714959	0.736008	0.716131	0.729419	0.715820	0.730386	0.716107
1071.959937	0.728696	0.714322	0.736808	0.712345	0.733447	0.713944	0.734921	0.715297	0.727195	0.717333	0.730748	0.715249	0.729985	0.714895	0.735830	0.714623	0.735226	0.714798	0.735911	0.715720	0.729163	0.715485	0.730086	0.715962
1072.670702	0.729120	0.714619	0.736660	0.712354	0.733459	0.713797	0.735398	0.715656	0.727468	0.717694	0.730898	0.715149	0.730433	0.715115	0.735992	0.714796	0.735804	0.714802	0.736625	0.715872	0.729253	0.715239	0.730174	0.716008
1073.381378	0.728924	0.714265	0.736364	0.712044	0.733011	0.713395	0.734892	0.715279	0.726961	0.717191	0.730336	0.714954	0.730402	0.715039	0.735822	0.714358	0.735480	0.714534	0.736217	0.715249	0.729076	0.714853	0.729964	0.715978
1074.091967	0.728652	0.714042	0.735873	0.711743	0.732667	0.713026	0.734460	0.714706	0.726716	0.716903	0.730246	0.714376	0.730056	0.714492	0.735283	0.713471	0.734816	0.713809	0.735699	0.714630	0.728698	0.714112	0.729692	0.715737
1074.802468	0.728565	0.714422	0.736101	0.712026	0.732554	0.713490	0.734280	0.714702	0.726534	0.717085	0.730217	0.714256	0.730478	0.714768	0.735240	0.713537	0.734932	0.713667	0.735857	0.714639	0.728882	0.714220	0.729937	0.716207
1075.512881	0.728020	0.714665	0.736039	0.711714	0.731986	0.713547	0.734235	0.714175	0.726322	0.716835	0.729574	0.714014	0.730421	0.714503	0.734937	0.713179	0.734687	0.713233	0.735357	0.714347	0.728644	0.713948	0.729493	0.716223
1076.223205	0.727453	0.714178	0.735460	0.711145	0.731813	0.712937	0.733243	0.713446	0.725631	0.716163	0.729126	0.713446	0.729586	0.713957	0.734344	0.712391	0.733754	0.712694	0.734212	0.713610	0.728012	0.713855	0.729067	0.716130
1076.933442	0.727369	0.714184	0.735100	0.711068	0.731582	0.713005	0.733466	0.713320	0.725656	0.716396	0.729399	0.713436	0.729403	0.713817	0.734399	0.712628	0.734053	0.712491	0.734278	0.713766	0.727817	0.713612	0.728782	0.715498
1077.643591	0.727309	0.713882	0.735150	0.710788	0.731484	0.712941	0.733081	0.713583	0.725836	0.716305	0.729146	0.713558	0.729222	0.713890	0.734221	0.712766	0.733721	0.712822	0.734062	0.713665	0.727643	0.713788	0.728848	0.715397
1078.353652	0.727250	0.713254	0.734599	0.710309	0.731333	0.712014	0.732519	0.713084	0.725501	0.715917	0.729154	0.713527	0.728368	0.713198	0.733407	0.712271	0.732966	0.712606	0.733297	0.713362	0.727103	0.713255	0.728901	0.714796
1079.063624	0.726916	0.712993	0.734416	0.710322	0.731240	0.711759	0.732805	0.713203	0.725468	0.716126	0.729288	0.713335	0.728134	0.712910	0.732992	0.712084	0.732960	0.712594	0.733478	0.713130	0.727002	0.713541	0.729160	0.715029
1079.773509	0.727008	0.713097	0.734799	0.710282	0.730917	0.712410	0.733088	0.713263	0.725902	0.716549	0.729571	0.713948	0.728262	0.712974	0.733097	0.712511	0.733048	0.712746	0.733917	0.713504	0.727551	0.713960	0.729433	0.715113
1080.483305	0.726511	0.712751	0.734201	0.709923	0.730663	0.712083	0.732742	0.713170	0.725525	0.716040	0.729257	0.713639	0.727855	0.712591	0.732574	0.711953	0.732452	0.712368	0.733481	0.713131	0.726994	0.713664	0.728907	0.715266
1081.193013	0.726508	0.712360	0.733819	0.709576	0.730375	0.711678	0.732642	0.712652	0.725389	0.715732	0.729084	0.713058	0.727710	0.712209	0.732109	0.711531	0.732452	0.711872	0.733111	0.712723	0.726913	0.713048	0.728510	0.714993
1081.902633	0.726431	0.712627	0.733938	0.709200	0.730283	0.711908	0.732912	0.712601	0.725536	0.715822	0.728936	0.712313	0.727862	0.712457	0.732168	0.711126	0.732369	0.711490	0.732930	0.712833	0.727123	0.713441	0.728284	0.714774
1082.612165	0.726350	0.712240	0.733298	0.708672	0.729810	0.711454	0.731856	0.712600	0.725220	0.715291	0.728517	0.712060	0.727573	0.711980	0.731717	0.710709	0.731810	0.711316	0.732354	0.712944	0.726905	0.712668	0.727324	0.713791
1083.321608	0.725414	0.711380	0.732467	0.708233	0.729230	0.710300	0.731200	0.712161	0.724629	0.714190	0.727725	0.710906	0.726951	0.711047	0.730757	0.709756	0.730853	0.710634	0.731431	0.712007	0.725812	0.711626	0.726279	0.712482
1084.030963	0.725029	0.711077	0.732441	0.707783	0.728824	0.709740	0.731026	0.711947	0.724581	0.713895	0.727420	0.710495	0.726728	0.710902	0.730407	0.709412	0.730245	0.710163	0.731014	0.711662	0.725672	0.711808	0.726051	0.712290
1084.740230	0.724340	0.710937	0.731803	0.707456	0.728243	0.709216	0.730338	0.711778	0.723906	0.713325	0.726702	0.709853	0.725995	0.710233	0.729960	0.709243	0.729460	0.709674	0.730362	0.710850	0.725256	0.711385	0.725519	0.711962
1085.449409	0.723002	0.709827	0.730705	0.707107	0.727280	0.708296	0.729104	0.711298	0.723058	0.712133	0.725658	0.709157	0.725651	0.709578	0.729005	0.708849	0.728519	0.709233	0.729320	0.709823	0.724485	0.710123	0.724615	0.711000
1086.158499	0.722660	0.709426	0.730185	0.706793	0.726910	0.707668	0.728932	0.710271	0.722482	0.711745	0.724952	0.708519	0.724999	0.709148	0.728277	0.708268	0.727883	0.708356	0.728428	0.708811	0.724090	0.709562	0.724364	0.710668
1086.867501	0.722373	0.709179	0.729656	0.706587	0.726597	0.707503	0.728524	0.709928	0.721970	0.711707	0.724789	0.708200	0.724666	0.709009	0.727803	0.708178	0.727760	0.708291	0.727990	0.708635	0.724159	0.709544	0.724024	0.710667
1087.576414	0.721854	0.708548	0.728919	0.705963	0.725814	0.706864	0.727384	0.708943	0.721034	0.710867	0.723897	0.707185	0.723841	0.708094	0.726738	0.707483	0.727065	0.707745	0.727040	0.708280	0.723222	0.708170	0.723277	0.709870
1088.285239	0.720850	0.707737	0.728177	0.705285	0.724997	0.706399	0.726574	0.707866	0.720487	0.710190	0.723372	0.706937	0.723169	0.707064	0.725873	0.706675	0.726385	0.706758	0.726213	0.707649	0.722693	0.707568	0.722707	0.709331
1088.993975	0.720552	0.707551	0.727572	0.704717	0.724468	0.706212	0.726660	0.707530	0.720128	0.709995	0.723087	0.706530	0.722469	0.706663	0.725547	0.706711	0.726162	0.706323	0.725853	0.707224	0.722200	0.707296	0.722146	0.709330
1089.702623	0.719574	0.706868	0.727030	0.703766	0.723492	0.705643	0.725926	0.706746	0.719415	0.709028	0.722415	0.705660	0.721841	0.706061	0.724987	0.706020	0.725493	0.705522	0.724969	0.706663	0.721255	0.706432	0.721304	0.708441
1090.411182	0.719012	0.705826	0.725747	0.702738	0.722677	0.704422	0.724514	0.705555	0.718386	0.707767	0.721178	0.704828	0.720874	0.704896	0.724176	0.704680	0.724301	0.703800	0.724038	0.705657	0.720141	0.704976	0.720322	0.707816
1091.119653	0.718342	0.704809	0.724678	0.702192	0.721953	0.703710	0.723723	0.704297	0.717560	0.706982	0.720183	0.704302	0.720103	0.704380	0.723365	0.703976	0.723092	0.702773	0.723126	0.704622	0.719507	0.704142	0.719420	0.706695
1091.828035	0.717546	0.704003	0.723738	0.701358	0.720843	0.703084	0.722845	0.703387	0.716298	0.706098	0.719042	0.703401	0.719298	0.704155	0.722715	0.703014	0.721791	0.701980	0.722714	0.703664	0.718238	0.703057	0.718254	0.705845
1092.536329	0.716199	0.702407	0.722796	0.699987	0.719830	0.701766	0.720928	0.701924	0.715023	0.704343	0.717942	0.702341	0.718266	0.702333	0.721078	0.700778	0.719970	0.700735	0.721602	0.702476	0.717131	0.701619	0.717069	0.704587
1093.244534	0.715067	0.700876	0.721445	0.698969	0.718780	0.700600	0.719227	0.700798	0.713748	0.703219	0.716633	0.701231	0.717227	0.701113	0.720081	0.699671	0.718545	0.700204	0.720659	0.701194	0.716075	0.700921	0.716101	0.703635
1093.952650	0.714075	0.700406	0.720486	0.698315	0.717758	0.700119	0.718450	0.699646	0.713007	0.702624	0.716077	0.700848	0.716750	0.700579	0.719111	0.699154	0.717930	0.699891	0.719534	0.700406	0.715111	0.700175	0.715511	0.702280
1094.660677	0.713206	0.699193	0.719217	0.697256	0.716740	0.698963	0.717140	0.698807	0.712389	0.701534	0.715134	0.700101	0.715876	0.699236	0.717936	0.697998	0.716986	0.698977	0.718886	0.699323	0.713872	0.699102	0.714594	0.701482
1095.368616	0.712272	0.697757	0.717880	0.696237	0.715712	0.697730	0.715914	0.697923	0.711610	0.700529	0.714434	0.698865	0.715323	0.697924	0.716741	0.697014	0.716277	0.697910	0.717683	0.698416	0.712671	0.698006	0.713654	0.699679
1096.076466	0.711707	0.697471	0.716974	0.695764	0.714652	0.696891	0.715611	0.696694	0.710698	0.700333	0.713691	0.698386	0.714269	0.697641	0.716192	0.696637	0.715713	0.696836	0.716947	0.697274	0.712020	0.697406	0.712629	0.698568
1096.784228	0.711218	0.696934	0.715922	0.695005	0.713709	0.696129	0.715226	0.695931	0.710395	0.699453	0.713174	0.697747	0.713586	0.696868	0.715073	0.695716	0.714775	0.695607	0.716025	0.696575	0.711056	0.696386	0.711767	0.697551
1097.491900	0.709921	0.695257	0.714645	0.693961	0.712584	0.694841	0.713980	0.694957	0.709146	0.698101	0.712099	0.695730	0.712325	0.695586	0.713797	0.694322	0.713151	0.694297	0.714635	0.694965	0.709947	0.695238	0.710248	0.696388
1098.199484	0.708378	0.694378	0.713778	0.692852	0.711391	0.694023	0.713019	0.694261	0.707669	0.697090	0.711392	0.694715	0.711458	0.694793	0.713092	0.693053	0.712173	0.693629	0.713252	0.693626	0.709377	0.694216	0.709293	0.695015
1098.906978	0.707397	0.693445	0.712810	0.691765	0.710470	0.692575	0.712237	0.693133	0.707143	0.695968	0.710567	0.694082	0.710189	0.693447	0.711915	0.691807	0.710816	0.692717	0.711634	0.692501	0.708567	0.693106	0.708182	0.694197
1099.614384	0.705884	0.691598	0.711343	0.690464	0.708894	0.691126	0.710301	0.691713	0.705653	0.694101	0.708915	0.692434	0.708566	0.691722	0.710319	0.689725	0.708988	0.690745	0.709430	0.690988	0.706741	0.690930	0.706624	0.692669
1100.321701	0.703809	0.689126	0.709536	0.688664	0.707324	0.689582	0.708244	0.689682	0.703495	0.692316	0.707598	0.690491	0.706754	0.690276	0.708477	0.688013	0.707179	0.688489	0.707181	0.689056	0.704896	0.688967	0.704632	0.690647
1101.028929	0.702367	0.687821	0.708105	0.686869	0.705385	0.688277	0.706541	0.687913	0.702069	0.690837	0.705582	0.689392	0.705631	0.688504	0.706482	0.686168	0.705485	0.686562	0.705617	0.687474	0.703231	0.687219	0.702926	0.688969
1101.736068	0.700650	0.686137	0.705927	0.684919	0.703269	0.686346	0.704534	0.686139	0.700225	0.688713	0.703439	0.687052	0.703697	0.686343	0.704124	0.684210	0.703171	0.684159	0.703741	0.685486	0.701320	0.685736	0.701099	0.687272
1102.443118	0.698708	0.684021	0.703691	0.683030	0.701166	0.684269	0.701904	0.683805	0.697954	0.686563	0.701204	0.684369	0.701524	0.684996	0.701797	0.681964	0.700671	0.681627	0.701735	0.683161	0.698947	0.683542	0.698903	0.684908
1103.150079	0.696856	0.682279	0.701589	0.680612	0.699048	0.682567	0.699802	0.682137	0.696148	0.685003	0.699336	0.682372	0.699764	0.683402	0.699801	0.680579	0.699040	0.679904	0.699886	0.681124	0.696888	0.682125	0.697569	0.682897
1103.856951	0.695240	0.681248	0.699897	0.679249	0.697116	0.680744	0.697649	0.680997	0.694556	0.683521	0.697307	0.680553	0.697991	0.681363	0.698090	0.678661	0.697214	0.678264	0.698085	0.679476	0.695223	0.680022	0.695836	0.681595
1104.563734	0.692782	0.679075	0.697431	0.677060	0.694763	0.678274	0.695572	0.679028	0.692732	0.681599	0.695640	0.678196	0.695713	0.679236	0.696071	0.676405	0.694844	0.675840	0.695766	0.677612	0.693469	0.677500	0.693661	0.679320
1105.270428	0.690696	0.676554	0.695582	0.674590	0.692597	0.675833	0.693492	0.676206	0.691079	0.679373	0.693495	0.675897	0.693539	0.676777	0.693811	0.674170	0.692437	0.673448	0.693148	0.675255	0.691136	0.674837	0.690913	0.676831
1105.977032	0.688475	0.674570	0.693380	0.672109	0.690073	0.673729	0.691381	0.674308	0.688740	0.677032	0.691210	0.673697	0.691224	0.674031	0.691328	0.671992	0.689980	0.671111	0.690893	0.673097	0.689287	0.672781	0.688611	0.674604
1106.683547	0.685943	0.672170	0.690818	0.669675	0.687420	0.671078	0.689106	0.671418	0.686262	0.674333	0.688579	0.671011	0.688709	0.670937	0.689002	0.669256	0.686939	0.668580	0.688306	0.670121	0.687023	0.669792	0.685797	0.671714
1107.389974	0.682950	0.668377	0.687313	0.666001	0.684324	0.667866	0.686233	0.667626	0.683579	0.671062	0.685750	0.668005	0.685432	0.667777	0.685575	0.666009	0.683608	0.665003	0.685057	0.666328	0.684025	0.666796	0.683306	0.668078
1108.096311	0.680307	0.665140	0.684639	0.663089	0.681331	0.664885	0.682833	0.664679	0.680279	0.667313	0.682587	0.664898	0.682287	0.664483	0.682672	0.663013	0.680180	0.661490	0.682162	0.663098	0.680896	0.663836	0.680597	0.664778
1108.802558	0.677571	0.662077	0.681753	0.660419	0.678221	0.662009	0.679378	0.661662	0.677202	0.664265	0.680069	0.661859	0.678967	0.661773	0.679906	0.660054	0.677151	0.657867	0.678953	0.659768	0.677885	0.660423	0.677997	0.661774
1109.508717	0.674276	0.658298	0.678212	0.657245	0.675107	0.658716	0.675698	0.657748	0.674074	0.660791	0.676738	0.658640	0.676328	0.658099	0.676690	0.656435	0.673493	0.654167	0.675320	0.655958	0.674469	0.656714	0.675022	0.658325
1110.214786	0.671196	0.654409	0.674932	0.654286	0.671809	0.655509	0.672222	0.654462	0.670906	0.656998	0.673486	0.655331	0.673421	0.654898	0.672974	0.653005	0.670029	0.650480	0.672138	0.652529	0.671398	0.653498	0.672384	0.655312
1110.920766	0.668572	0.652030	0.672030	0.651974	0.669290	0.652717	0.669315	0.651857	0.668358	0.653772	0.670967	0.652352	0.671366	0.651938	0.670205	0.650207	0.667256	0.647738	0.669532	0.650018	0.668657	0.650660	0.669472	0.652776
1111.626656	0.665534	0.649188	0.668867	0.648959	0.666586	0.649762	0.666353	0.648345	0.665576	0.650854	0.668329	0.649094	0.668550	0.648997	0.666623	0.646663	0.664650	0.644554	0.666418	0.646732	0.665630	0.647429	0.666440	0.649792
1112.332457	0.662197	0.645511	0.665348	0.645394	0.663646	0.646199	0.663052	0.644833	0.662404	0.647352	0.664700	0.645465	0.665543	0.645470	0.663052	0.642669	0.661042	0.641037	0.663600	0.643060	0.662641	0.643923	0.663377	0.646269
1113.038169	0.658961	0.642179	0.662132	0.641654	0.660217	0.642828	0.660165	0.641474	0.659525	0.643480	0.661596	0.641820	0.662180	0.642391	0.659500	0.639142	0.658231	0.637383	0.660354	0.639644	0.659746	0.640623	0.660146	0.643248
1113.743791	0.655624	0.638338	0.658932	0.637421	0.657328	0.639029	0.657111	0.637459	0.656319	0.639682	0.658583	0.637741	0.658787	0.638672	0.656089	0.635404	0.654755	0.633309	0.656039	0.636038	0.656234	0.636430	0.656013	0.639334
1114.449324	0.651563	0.633683	0.654634	0.632384	0.653398	0.634879	0.653084	0.632674	0.652024	0.635051	0.654361	0.633137	0.654451	0.634136	0.651978	0.630631	0.650444	0.628352	0.651905	0.631163	0.652160	0.631473	0.652020	0.634478
1115.154767	0.647231	0.628730	0.649596	0.627543	0.649072	0.630451	0.649121	0.628008	0.648082	0.630292	0.650002	0.628697	0.650083	0.629662	0.648051	0.626259	0.645867	0.623743	0.647491	0.625970	0.647732	0.626793	0.647911	0.629800
1115.860120	0.642777	0.624230	0.645016	0.623077	0.645178	0.626290	0.644969	0.623374	0.643858	0.625585	0.645974	0.624098	0.646010	0.624928	0.644120	0.621702	0.641403	0.619126	0.642760	0.621681	0.643365	0.622338	0.643551	0.624953
1116.565385	0.638366	0.619232	0.640470	0.618800	0.641666	0.621768	0.640463	0.618535	0.639834	0.621249	0.642143	0.619163	0.641797	0.619928	0.639998	0.616706	0.636647	0.613970	0.638594	0.617051	0.638781	0.617082	0.639354	0.620061
1117.270559	0.634013	0.614223	0.635378	0.614550	0.637171	0.616873	0.635685	0.613982	0.635305	0.616185	0.637606	0.614561	0.637601	0.615138	0.635499	0.611418	0.632161	0.609257	0.634619	0.612142	0.634263	0.612202	0.635350	0.615156
1117.975644	0.629872	0.609641	0.631800	0.610111	0.632685	0.612029	0.631307	0.609355	0.630957	0.611784	0.633422	0.610110	0.633724	0.610555	0.631557	0.607169	0.628117	0.604823	0.630079	0.607621	0.630151	0.607787	0.630800	0.610541
1118.680639	0.626465	0.605152	0.628263	0.605819	0.628857	0.607206	0.627391	0.604769	0.626860	0.606982	0.629596	0.605416	0.630119	0.606322	0.627639	0.602755	0.623951	0.600429	0.625859	0.603266	0.626467	0.602997	0.626691	0.605798
1119.385545	0.622456	0.600159	0.624292	0.601409	0.624255	0.602466	0.623096	0.600118	0.622809	0.602426	0.625491	0.601115	0.626404	0.601915	0.623015	0.597742	0.619938	0.595751	0.621668	0.598107	0.622221	0.598337	0.622718	0.600840
1120.090361	0.618394	0.595367	0.620247	0.596259	0.619675	0.597868	0.618729	0.595330	0.618240	0.597453	0.620826	0.595948	0.622246	0.597505	0.618750	0.592816	0.615689	0.591155	0.617117	0.592947	0.618292	0.593891	0.618576	0.595364
1120.795087	0.614005	0.590981	0.616051	0.591020	0.615402	0.593320	0.614191	0.590528	0.614255	0.593172	0.616964	0.591320	0.618521	0.592615	0.614938	0.588554	0.611559	0.586010	0.612911	0.587820	0.614025	0.589108	0.614454	0.590804
1121.499723	0.609467	0.585737	0.611399	0.586685	0.610988	0.588303	0.609998	0.585542	0.609769	0.588165	0.612749	0.586216	0.614317	0.587752	0.610741	0.583292	0.607108	0.580744	0.608482	0.582775	0.609766	0.583910	0.610281	0.585790
1122.204270	0.606462	0.582782	0.609166	0.583972	0.608625	0.586049	0.607302	0.582900	0.607318	0.585676	0.610208	0.583574	0.611960	0.584682	0.608400	0.580469	0.604732	0.577794	0.605959	0.579894	0.607313	0.581307	0.608070	0.583159
