# Supplementary material for: Chiral plasmonic superlattices from template-assisted assembly of achiral nanoparticles
Source: Nat Commun. 2025 Feb 16;16:1687. doi: 10.1038/s41467-025-56999-0 (PMC11830766; doi:10.1038/s41467-025-56999-0)
Supplement: Supplementary file 3 — Source Data [file 41467_2025_56999_MOESM3_ESM.zip › source data/Suppl.Fig/Suppl. Fig.15 3 structure/gammadion CD.xlsx]

## Sheet: Sheet1
	CD
351.607	-534.737
352.39	368.051
353.172	153.239
353.954	-1335.03
354.737	-627.84
355.519	417.208
356.301	310.37
357.083	-438.717
357.865	343.092
358.647	352.349
359.429	-168.641
360.211	-532.682
360.993	-153.049
361.775	-955.558
362.557	-403.83
363.338	-702.399
364.12	333.006
364.902	278.704
365.683	-279.026
366.464	-841.792
367.246	55.9695
368.027	252.581
368.808	-94.1978
369.589	-290.331
370.371	201.578
371.152	-892.033
371.933	-906.807
372.713	459.333
373.494	-170.801
374.275	-252.528
375.056	-322.778
375.837	-305.773
376.617	203.9
377.398	-664.813
378.178	195.342
378.959	617.975
379.739	-155.77
380.519	-400.624
381.299	-94.4016
382.08	-114.51
382.86	446.515
383.64	-231.695
384.42	-516.573
385.2	307.515
385.98	65.839
386.759	113.252
387.539	-0.57943
388.319	611.512
389.098	474.446
389.878	621.959
390.657	309.288
391.437	17.1497
392.216	560.78
392.995	310.069
393.775	443.722
394.554	378.228
395.333	296.254
396.112	296.712
396.891	367.508
397.67	108.376
398.449	148.38
399.228	83.1699
400.006	435.383
400.785	218.542
401.564	477.956
402.342	408.108
403.121	236.581
403.899	32.3181
404.677	288.916
405.456	263.017
406.234	282.106
407.012	141.224
407.79	51.668
408.568	395.491
409.346	478.941
410.124	516.7
410.902	337.425
411.68	168.807
412.457	188.772
413.235	398.077
414.013	408.926
414.79	527.657
415.568	155.389
416.345	363.154
417.122	316.489
417.9	301.307
418.677	220.981
419.454	200.588
420.231	269.234
421.008	323.377
421.785	321.233
422.562	395.595
423.339	319.01
424.116	193.696
424.892	69.1018
425.669	248.761
426.445	277.46
427.222	176.522
427.998	269.398
428.775	223.651
429.551	285.998
430.327	297.11
431.104	250.265
431.88	231.102
432.656	239.921
433.432	298.492
434.208	203.388
434.983	255.773
435.759	229.696
436.535	312.188
437.311	146.984
438.086	266.836
438.862	289.449
439.637	245.432
440.413	208.353
441.188	189.202
441.963	345.845
442.739	287.704
443.514	142.768
444.289	217.759
445.064	212.369
445.839	313.059
446.614	294.091
447.389	214.396
448.163	188.086
448.938	234.264
449.713	314.68
450.487	253.396
451.262	222.782
452.036	306.315
452.811	168.445
453.585	213.477
454.359	265.448
455.133	161.091
455.907	289.86
456.682	223.083
457.456	280.622
458.229	256.095
459.003	204.891
459.777	278.617
460.551	263.643
461.325	194.48
462.098	197.321
462.872	223.424
463.645	134.802
464.419	228.407
465.192	211.765
465.965	158.503
466.738	314.581
467.512	213.783
468.285	225.317
469.058	183.644
469.831	157.303
470.603	162.17
471.376	211.151
472.149	214.654
472.922	202.878
473.694	212.336
474.467	177.068
475.239	183.954
476.012	168.417
476.784	255.646
477.556	146.274
478.329	225.531
479.101	221.544
479.873	155.254
480.645	176.68
481.417	280.868
482.189	222.062
482.961	237.119
483.732	205.827
484.504	175.318
485.276	204.1
486.047	188.009
486.819	169.707
487.59	187.468
488.362	165.459
489.133	210.86
489.904	166.061
490.675	205.87
491.446	149.086
492.217	162.431
492.988	201.008
493.759	189.219
494.53	231.837
495.301	163.352
496.072	196.302
496.842	229.555
497.613	202.575
498.383	208.152
499.154	207.98
499.924	229.048
500.694	193.568
501.465	200.526
502.235	223.217
503.005	232.961
503.775	227.135
504.545	252.552
505.315	271.604
506.085	219.525
506.854	206.272
507.624	224.164
508.394	284.284
509.163	194.722
509.933	247.721
510.702	266.52
511.472	232.326
512.241	266.354
513.01	230.32
513.779	248.2
514.548	266.707
515.318	291.245
516.087	295.628
516.855	294.248
517.624	296.606
518.393	279.534
519.162	256.566
519.93	282.951
520.699	276.558
521.467	326.872
522.236	290.029
523.004	299.138
523.772	315.198
524.541	329.516
525.309	341.427
526.077	352.146
526.845	309.424
527.613	394.296
528.381	335.137
529.149	328.446
529.916	396.293
530.684	345.402
531.452	370.455
532.219	388.661
532.987	388.549
533.754	393.685
534.522	385.293
535.289	418.892
536.056	380.051
536.823	420.729
537.59	435.112
538.357	435.279
539.124	401.442
539.891	451.651
540.658	484.804
541.425	465.005
542.191	460.258
542.958	475.023
543.724	456.609
544.491	492.552
545.257	529.219
546.024	480.185
546.79	500.541
547.556	501.016
548.322	523.183
549.088	523.11
549.854	536.979
550.62	548.126
551.386	528.614
552.152	550.349
552.918	532.29
553.683	541.688
554.449	526.222
555.214	545.054
555.98	529.267
556.745	552.972
557.51	559.575
558.276	509.956
559.041	545.879
559.806	540.809
560.571	530.068
561.336	542.739
562.101	496.152
562.866	531.045
563.63	509.655
564.395	489.917
565.16	503.842
565.924	489.693
566.689	451.12
567.453	465.866
568.217	427.112
568.982	432.703
569.746	432.244
570.51	410.232
571.274	438.103
572.038	427.695
572.802	412.259
573.566	341.804
574.33	375.286
575.093	368.482
575.857	344.923
576.621	337.365
577.384	323.673
578.147	313.62
578.911	290.172
579.674	311.211
580.437	283.434
581.201	275.277
581.964	235.717
582.727	249.862
583.49	230.578
584.252	233.585
585.015	224.674
585.778	213.389
586.541	199.635
587.303	169.1
588.066	172.496
588.828	186.55
589.591	165.242
590.353	155.381
591.115	180.79
591.877	144.688
592.64	128.297
593.402	110.563
594.164	130.659
594.926	102.357
595.687	109.894
596.449	122.563
597.211	116.342
597.972	112.617
598.734	114.574
599.495	70.187
600.257	115.3
601.018	101.069
601.78	90.294
602.541	84.2132
603.302	85.4013
604.063	112.341
604.824	76.2875
605.585	76.9813
606.346	85.7533
607.106	119.136
607.867	104.13
608.628	87.1493
609.388	84.8265
610.149	112.286
610.909	106.177
611.67	116.022
612.43	108.563
613.19	88.1986
613.95	92.277
614.71	103.875
615.47	115.819
616.23	127.056
616.99	90.4936
617.75	104.572
618.51	86.7734
619.269	135.715
620.029	120.697
620.788	122.056
621.548	123.208
622.307	123.132
623.067	108.151
623.826	83.31
624.585	107.885
625.344	120.014
626.103	97.57
626.862	102.344
627.621	86.8432
628.38	74.0275
629.138	69.0787
629.897	79.6158
630.656	54.7307
631.414	65.9641
632.173	62.2192
632.931	20.1561
633.689	28.0352
634.448	-8.72655
635.206	-5.40329
635.964	0.60042
636.722	-53.2452
637.48	-41.1723
638.238	-61.6158
638.995	-77.4145
639.753	-119.859
640.511	-129.478
641.268	-136.904
642.026	-179.673
642.783	-172.274
643.541	-211.975
644.298	-218.901
645.055	-258.024
645.812	-271.755
646.569	-270.446
647.326	-316.536
648.083	-352.416
648.84	-360.606
649.597	-382.964
650.354	-424.006
651.11	-439.584
651.867	-467.791
652.624	-510.475
653.38	-535.254
654.136	-535.916
654.893	-574.227
655.649	-587.348
656.405	-601.711
657.161	-662.296
657.917	-665.391
658.673	-665.929
659.429	-689.355
660.185	-714.897
660.94	-702.095
661.696	-751.436
662.452	-768.49
663.207	-765.773
663.962	-755.181
664.718	-770.232
665.473	-778.039
666.228	-791.31
666.983	-819.075
667.739	-806.026
668.494	-777.969
669.248	-815.936
670.003	-811.076
670.758	-782.005
671.513	-770.181
672.267	-778.573
673.022	-754.691
673.776	-772.847
674.531	-766.927
675.285	-731.213
676.039	-720.002
676.794	-676.856
677.548	-708.242
678.302	-685.668
679.056	-660.221
679.81	-656.618
680.563	-629.419
681.317	-588.741
682.071	-570.109
682.824	-579.552
683.578	-540.586
684.331	-547.684
685.085	-525.712
685.838	-504.618
686.591	-463.156
687.345	-478.779
688.098	-460.613
688.851	-420.243
689.604	-344.698
690.356	-375.69
691.109	-362.136
691.862	-365.165
692.615	-344.434
693.367	-315.593
694.12	-309.052
694.872	-291.771
695.624	-284.79
696.377	-267.003
697.129	-218.934
697.881	-205.457
698.633	-200.937
699.385	-167.406
700.137	-169.89
700.889	-143.136
701.641	-115.842
702.392	-81.8847
703.144	-107.114
703.895	-60.4784
704.647	-55.1597
705.398	-48.0369
706.15	-23.0118
706.901	-2.35847
707.652	17.6019
708.403	33.2287
709.154	71.1591
709.905	75.0845
710.656	101.468
711.407	93.9095
712.158	121.749
712.908	96.2683
713.659	146.746
714.409	122.52
715.16	118.861
715.91	177.328
716.66	166.108
717.411	179.883
718.161	206.179
718.911	215.603
719.661	233.785
720.411	229.798
721.16	258.83
721.91	266.656
722.66	273.087
723.41	296.898
724.159	316.724
724.909	317.274
725.658	312.551
726.407	348.957
727.156	373.628
727.906	366.129
728.655	376.654
729.404	394.625
730.153	385.164
730.902	397.089
731.65	419.467
732.399	415.767
733.148	425.242
733.896	448.614
734.645	461.326
735.393	448
736.141	500.227
736.89	506.595
737.638	505.791
738.386	506.529
739.134	520.313
739.882	533.338
740.63	563.092
741.378	521.143
742.125	549.495
742.873	553.364
743.621	555.664
744.368	567.267
745.116	568.839
745.863	584.536
746.61	610.204
747.357	614.42
748.105	641.597
748.852	628.386
749.599	638.241
750.346	651.31
751.092	643.776
751.839	653.234
752.586	649.389
753.332	670.733
754.079	661.71
754.825	686.454
755.572	686.461
756.318	674.502
757.064	707.917
757.81	705.499
758.556	699.455
759.302	719.074
760.048	716.616
760.794	715.217
761.54	755.739
762.286	737.347
763.031	713.693
763.777	745.584
764.522	762.688
765.268	782.106
766.013	791.458
766.758	767.707
767.503	783.102
768.248	782.02
768.993	771.931
769.738	794.496
770.483	831.559
771.228	784.666
771.973	824.697
772.717	800.481
773.462	795.035
774.206	823.558
774.951	809.985
775.695	807.157
776.439	870.131
777.183	862.828
777.928	823.186
778.672	847.192
779.415	845.9
780.159	857.914
780.903	850.604
781.647	836.648
782.39	887.184
783.134	855.519
783.877	899.052
784.621	880.324
785.364	898.458
786.107	900.168
786.851	889.338
787.594	896.704
788.337	902.894
789.08	908.601
789.822	911.846
790.565	951.991
791.308	926.16
792.051	918.816
792.793	938.352
793.536	933.352
794.278	935.716
795.02	930.554
795.763	931.732
796.505	920.145
797.247	918.543
797.989	939.389
798.731	951.625
799.473	942.36
800.214	931.612
800.956	944.606
801.698	943.874
802.439	961.707
803.181	936.162
803.922	949.449
804.663	959.532
805.405	956.809
806.146	942.703
806.887	965.704
807.628	906.19
808.369	945.311
809.11	924.71
809.85	963.719
810.591	970.191
811.332	962.131
812.072	933.304
812.813	910.358
813.553	898.623
814.293	918.684
815.033	924.622
815.774	923.074
816.514	921.568
817.254	916.749
817.994	923.744
818.733	869.145
819.473	894.08
820.213	870.654
820.952	855.734
821.692	853.85
822.431	865.037
823.171	845.725
823.91	830.711
824.649	824.383
825.388	820.727
826.127	778.703
826.866	765.083
827.605	762.925
828.344	739.484
829.083	741.458
829.821	734.362
830.56	693.518
831.298	656.024
832.037	660.325
832.775	628.736
833.513	617.718
834.252	598.168
834.99	580.409
835.728	560.296
836.466	529.494
837.204	489.628
837.941	437.243
838.679	442.622
839.417	391.099
840.154	349.766
840.892	350.354
841.629	306.769
842.366	282.523
843.104	199.04
843.841	185.545
844.578	144.522
845.315	97.3883
846.052	71.9095
846.789	12.1174
847.525	-81.8826
848.262	-83.4453
848.999	-142.843
849.735	-218.739
850.472	-283.873
851.208	-279.474
851.944	-348.998
852.68	-440.013
853.416	-474.49
854.153	-547.52
854.888	-620.216
855.624	-679.94
856.36	-730.616
857.096	-842.225
857.832	-897.879
858.567	-975.083
859.303	-1037.87
860.038	-1067.37
860.773	-1221.08
861.509	-1301.83
862.244	-1336.38
862.979	-1429.42
863.714	-1518.88
864.449	-1626.67
865.184	-1672.8
865.918	-1770.54
866.653	-1819.7
867.388	-1903.86
868.122	-2038.32
868.857	-2083.73
869.591	-2170.94
870.325	-2286.04
871.059	-2355.89
871.794	-2423.24
872.528	-2503.11
873.262	-2566.21
873.995	-2688.78
874.729	-2767.72
875.463	-2818.84
876.197	-2869.95
876.93	-2950.38
877.664	-3039.62
878.397	-3112.38
879.13	-3123.64
879.864	-3226.82
880.597	-3328.72
881.33	-3338.66
882.063	-3418.51
882.796	-3485.7
883.529	-3513.2
884.261	-3597.38
884.994	-3613.65
885.727	-3652.86
886.459	-3690.4
887.192	-3738.81
887.924	-3739.9
888.656	-3771.77
889.388	-3816.62
890.121	-3832.69
890.853	-3823.4
891.584	-3815.81
892.316	-3845.84
893.048	-3789.77
893.78	-3849.87
894.511	-3829.89
895.243	-3837.64
895.974	-3839.96
896.706	-3833.59
897.437	-3826.75
898.168	-3819.76
898.9	-3827.78
899.631	-3776.95
900.362	-3716.4
901.092	-3683.73
901.823	-3643.29
902.554	-3628.14
903.285	-3600.54
904.015	-3581.5
904.746	-3556.46
905.476	-3504.19
906.206	-3453.27
906.937	-3456.96
907.667	-3372.08
908.397	-3307.44
909.127	-3260.12
909.857	-3211.94
910.587	-3168.09
911.316	-3131.79
912.046	-3039.55
912.776	-3019.05
913.505	-2950.3
914.235	-2856.67
914.964	-2831.86
915.693	-2748.97
916.422	-2691.42
917.151	-2576.26
917.88	-2586.52
918.609	-2495.69
919.338	-2423.21
920.067	-2366.64
920.796	-2297.3
921.524	-2200.15
922.253	-2176.97
922.981	-2122.16
923.71	-2050.9
924.438	-1952.65
925.166	-1902.86
925.894	-1819.94
926.622	-1749.77
927.35	-1705.66
928.078	-1622.08
928.806	-1562.32
929.534	-1492.32
930.261	-1436.31
930.989	-1418.95
931.716	-1289.58
932.444	-1225.92
933.171	-1145.14
933.898	-1088.99
934.625	-1011.67
935.352	-975.188
936.079	-908.588
936.806	-867.103
937.533	-788.737
938.26	-734.76
938.986	-681.123
939.713	-623.794
940.439	-560.506
941.166	-494.013
941.892	-487.545
942.618	-424.78
943.344	-376.446
944.07	-326.146
944.796	-275.168
945.522	-244.544
946.248	-187.44
946.974	-120.886
947.699	-95.2086
948.425	-48.0668
949.15	-40.89
949.876	-29.314
950.601	15.5946
951.326	29.0898
952.051	55.4129
952.776	80.8059
953.501	133.682
954.226	153.673
954.951	158.254
955.676	166.068
956.4	177.768
957.125	185.231
957.849	201.3
958.574	236.721
959.298	233.568
960.022	241.291
960.747	266.39
961.471	246.412
962.195	254.471
962.918	268.689
963.642	257.488
964.366	254.23
965.09	259.943
965.813	250.21
966.537	203.832
967.26	239.612
967.983	275.329
968.706	240.647
969.43	217.648
970.153	278.06
970.876	266.158
971.598	242.219
972.321	226.763
973.044	235.917
973.767	224.106
974.489	225.619
975.212	233.402
975.934	204.662
976.656	221.076
977.378	211.363
978.101	182.689
978.823	202.294
979.545	195.061
980.266	226.224
980.988	216.646
981.71	220.172
982.432	195.805
983.153	191.954
983.875	177.75
984.596	152.744
985.317	188.851
986.038	147.278
986.759	193.904
987.481	148.333
988.201	170.634
988.922	172.412
989.643	163.02
990.364	166.789
991.084	148.731
991.805	139.321
992.525	136.13
993.246	136.248
993.966	129.047
994.686	114.614
995.406	158.353
996.126	148.114
996.846	153.088
997.566	114.475
998.286	115.743
999.005	134.455
999.725	104.114
1000.44	114.447
1001.16	128.51
1001.88	108.172
1002.6	181.601
1003.32	105.91
1004.04	121.386
1004.76	125.402
1005.48	135.207
1006.2	164.379
1006.92	121.397
1007.63	111.339
1008.35	141.398
1009.07	149.4
1009.79	106.725
1010.51	161.505
1011.23	118.537
1011.94	102.781
1012.66	103.377
1013.38	130.549
1014.1	118.98
1014.82	90.3975
1015.53	155.411
1016.25	93.7875
1016.97	127.008
1017.69	105.313
1018.4	109.916
1019.12	128.327
1019.84	128.01
1020.56	123.178
1021.27	193.199
1021.99	149.174
1022.71	164.159
1023.42	151.382
1024.14	122.948
1024.86	128.781
1025.57	148.312
1026.29	118.38
1027.01	178.135
1027.72	160.315
1028.44	187.037
1029.15	185.43
1029.87	218.469
1030.59	190.208
1031.3	214.36
1032.02	260.041
1032.73	229.099
1033.45	228.542
1034.16	201.942
1034.88	203.214
1035.6	215.237
1036.31	218.085
1037.03	256.531
1037.74	258.612
1038.46	248.23
1039.17	240.685
1039.89	227.869
1040.6	281.702
1041.31	286.797
1042.03	361.969
1042.74	230.046
1043.46	311.495
1044.17	282.119
1044.89	276.176
1045.6	340.409
1046.31	357.913
1047.03	348.759
1047.74	431.046
1048.46	410.386
1049.17	412.994
1049.88	415.783
1050.6	359.179
1051.31	422.743
1052.02	385.24
1052.74	435.864
1053.45	392.79
1054.16	443.698
1054.88	450.208
1055.59	597.675
1056.3	501.968
1057.01	440.17
1057.73	516.38
1058.44	371.04
1059.15	476.194
1059.86	474.699
1060.58	476.588
1061.29	634.841
1062	606.439
1062.71	594.044
1063.42	603.447
1064.14	554.119
1064.85	530.618
1065.56	610.455
1066.27	636.649
1066.98	584.201
1067.69	504.868
1068.4	679.92
1069.12	567.431
1069.83	646.027
1070.54	689.311
1071.25	668.797
1071.96	653.17
1072.67	628.659
1073.38	671.836
1074.09	566.426
1074.8	737.463
1075.51	739.944
1076.22	575.769
1076.93	594.335
1077.64	656.985
1078.35	762.613
1079.06	532.063
1079.77	637.01
1080.48	668.993
1081.19	579.835
1081.9	528.781
1082.61	555.512
1083.32	504.336
1084.03	682.721
1084.74	496.545
1085.45	527.026
1086.16	472.651
1086.87	424.853
1087.58	555.471
1088.29	711.814
1088.99	523.164
1089.7	637.717
1090.41	700.432
1091.12	424.032
1091.83	564.845
1092.54	555.205
1093.24	377.44
1093.95	562.78
1094.66	418.547
1095.37	560.256
1096.08	440.552
1096.78	565.693
1097.49	384.407
1098.2	432.763
1098.91	210.654
1099.61	267.611
1100.32	367.982
1101.03	442.062
1101.74	322.432
1102.44	451.626
1103.15	183.01
1103.86	484.746
1104.56	317.034
1105.27	378.627
1105.98	392.187
1106.68	285.847
1107.39	349.415
1108.1	374.921
1108.8	71.8503
1109.51	197.194
1110.21	199.03
1110.92	127.169
1111.63	266.152
1112.33	251.769
1113.04	123.473
1113.74	323.632
1114.45	167.451
1115.15	219.62
1115.86	183.17
1116.57	359.372
1117.27	62.3533
1117.98	183.966
1118.68	159.311
1119.39	70.4838
1120.09	-69.9688
1120.8	137.72
1121.5	303.548
1122.2	72.7462
