# Supplementary material for: Chiral plasmonic superlattices from template-assisted assembly of achiral nanoparticles
Source: Nat Commun. 2025 Feb 16;16:1687. doi: 10.1038/s41467-025-56999-0 (PMC11830766; doi:10.1038/s41467-025-56999-0)
Supplement: Supplementary file 3 — Source Data [file 41467_2025_56999_MOESM3_ESM.zip › source data/Suppl.Fig/Suppl. Fig.15 3 structure/gammadion.txt]

Wavelength (nm)	0_LCP	0_Linear	0_RCP
351.607006	0.262677	0.257216	0.253051
352.389528	0.250409	0.248299	0.256927
353.171988	0.252412	0.276831	0.255127
353.954387	0.262336	0.250000	0.238989
354.736724	0.252195	0.251661	0.241379
355.519000	0.255981	0.253568	0.263547
356.301214	0.258014	0.253833	0.263666
357.083367	0.266825	0.257409	0.258776
357.865459	0.262219	0.263968	0.268576
358.647489	0.238504	0.253092	0.244444
359.429457	0.250575	0.254516	0.247642
360.211364	0.267123	0.250201	0.257371
360.993209	0.259770	0.243478	0.257009
361.774993	0.263519	0.257324	0.246512
362.556715	0.257943	0.262166	0.250772
363.338375	0.262763	0.238636	0.250188
364.119973	0.245004	0.242636	0.250767
364.901510	0.245000	0.268760	0.249814
365.682985	0.260776	0.261725	0.255745
366.464398	0.256175	0.254532	0.241553
367.245750	0.261538	0.246555	0.262562
368.027039	0.241189	0.242360	0.245480
368.808267	0.260256	0.246186	0.258550
369.589432	0.247531	0.234492	0.242564
370.370536	0.260703	0.250658	0.264398
371.151578	0.271597	0.265694	0.255198
371.932558	0.257023	0.244458	0.241255
372.713475	0.259073	0.259026	0.267516
373.494331	0.260163	0.250699	0.257079
374.275125	0.246504	0.251856	0.242196
375.055856	0.253999	0.254049	0.248339
375.836525	0.245336	0.252170	0.240154
376.617133	0.244671	0.232662	0.248179
377.397677	0.258186	0.250850	0.246476
378.178160	0.238935	0.250201	0.242216
378.958581	0.234317	0.249812	0.244648
379.738939	0.248508	0.242245	0.245820
380.519235	0.248921	0.247043	0.242055
381.299469	0.244930	0.244075	0.243321
382.079640	0.243504	0.238231	0.241565
382.859749	0.246103	0.249055	0.253896
383.639795	0.242549	0.249810	0.238657
384.419779	0.251953	0.252472	0.243028
385.199701	0.244170	0.247706	0.249469
385.979560	0.251340	0.252178	0.252498
386.759356	0.250557	0.248254	0.252546
387.539090	0.247197	0.251590	0.247187
388.318762	0.238223	0.246859	0.248614
389.098370	0.245135	0.249751	0.253391
389.877917	0.240377	0.244322	0.251045
390.657400	0.244313	0.246635	0.249646
391.436821	0.248734	0.252560	0.249032
392.216179	0.243583	0.246922	0.253309
392.995474	0.244285	0.250032	0.249631
393.774707	0.243767	0.250604	0.251437
394.553877	0.244705	0.244076	0.251253
395.332984	0.248527	0.245975	0.253721
396.112028	0.245225	0.248166	0.250358
396.891009	0.246282	0.246509	0.252683
397.669927	0.247917	0.249551	0.249800
398.448783	0.249582	0.252386	0.252181
399.227575	0.246754	0.248309	0.248191
400.006304	0.248444	0.248464	0.256112
400.784971	0.247674	0.248968	0.251482
401.563574	0.246340	0.252148	0.254699
402.342115	0.246376	0.250945	0.253497
403.120592	0.249840	0.248923	0.254001
403.899006	0.250562	0.247871	0.251128
404.677357	0.248868	0.253984	0.253939
405.455644	0.248585	0.251780	0.253192
406.233869	0.251267	0.252520	0.256265
407.012030	0.251699	0.250452	0.254193
407.790128	0.253746	0.251708	0.254663
408.568163	0.247884	0.254513	0.254824
409.346134	0.247472	0.252465	0.255887
410.124042	0.249147	0.253407	0.258299
410.901887	0.250190	0.255697	0.256154
411.679668	0.252880	0.255521	0.255878
412.457386	0.251981	0.256409	0.255324
413.235040	0.253667	0.254666	0.260816
414.012631	0.251988	0.257231	0.259286
414.790158	0.252593	0.254678	0.262072
415.567622	0.255501	0.252506	0.258288
416.345022	0.255153	0.256437	0.261705
417.122359	0.253911	0.257023	0.259584
417.899632	0.253253	0.259641	0.258637
418.676841	0.255917	0.261058	0.259896
419.453987	0.258596	0.259211	0.262243
420.231069	0.257707	0.260100	0.262597
421.008087	0.257771	0.259340	0.263657
421.785041	0.258982	0.260972	0.264856
422.561932	0.258959	0.260946	0.266211
423.338759	0.257788	0.262030	0.263594
424.115522	0.260517	0.261596	0.264064
424.892221	0.263638	0.262183	0.264913
425.668856	0.261992	0.263908	0.266582
426.445428	0.261344	0.263874	0.266456
427.221935	0.262891	0.262610	0.266151
427.998378	0.262921	0.265991	0.267913
428.774758	0.264276	0.266442	0.268435
429.551073	0.265316	0.268468	0.270667
430.327324	0.265122	0.265480	0.270679
431.103511	0.266872	0.268114	0.271576
431.879634	0.266878	0.269197	0.271219
432.655693	0.267882	0.270917	0.272407
433.431688	0.267823	0.270961	0.273463
434.207618	0.269624	0.271384	0.273480
434.983484	0.269011	0.271729	0.273858
435.759286	0.270195	0.271920	0.274563
436.535024	0.270745	0.273804	0.276711
437.310697	0.272421	0.274614	0.275231
438.086306	0.272595	0.274373	0.277721
438.861851	0.273388	0.274913	0.278969
439.637331	0.274256	0.277226	0.278996
440.412747	0.275029	0.278191	0.279059
441.188099	0.276749	0.278842	0.280429
441.963385	0.275614	0.278409	0.282350
442.738608	0.276591	0.278437	0.282203
443.513766	0.278710	0.279193	0.281502
444.288859	0.278206	0.280928	0.282468
445.063888	0.279899	0.281165	0.284080
445.838852	0.279532	0.281883	0.285709
446.613751	0.280502	0.284038	0.286321
447.388586	0.282868	0.284721	0.287134
448.163356	0.284757	0.284887	0.288521
448.938061	0.284108	0.286647	0.288793
449.712702	0.283388	0.286438	0.289683
450.487278	0.285619	0.287897	0.290717
451.261789	0.286686	0.289602	0.291180
452.036235	0.287095	0.288291	0.293301
452.810616	0.289099	0.291626	0.292519
453.584932	0.289623	0.290184	0.293972
454.359184	0.289590	0.292035	0.295007
455.133370	0.291146	0.294790	0.294439
455.907492	0.291388	0.293285	0.297345
456.681548	0.292857	0.293812	0.297454
457.455540	0.293548	0.296221	0.299356
458.229466	0.294278	0.295858	0.299587
459.003327	0.294702	0.297815	0.298948
459.777124	0.296648	0.298154	0.302475
460.550855	0.297351	0.299396	0.302875
461.324521	0.299326	0.301861	0.303418
462.098121	0.299672	0.301123	0.303829
462.871657	0.300485	0.302568	0.305209
463.645127	0.302136	0.302679	0.304993
464.418532	0.302152	0.305388	0.307009
465.191871	0.302993	0.305277	0.307506
465.965146	0.304373	0.306911	0.307760
466.738355	0.304058	0.307296	0.310810
467.511498	0.305630	0.308465	0.310226
468.284576	0.307528	0.307945	0.312404
469.057589	0.308350	0.310087	0.312329
469.830536	0.309878	0.311369	0.313300
470.603418	0.310803	0.310933	0.314342
471.376234	0.310412	0.312998	0.315022
472.148985	0.312196	0.313604	0.316910
472.921670	0.312999	0.314959	0.317464
473.694289	0.313889	0.315494	0.318577
474.466843	0.314891	0.316098	0.318808
475.239331	0.315255	0.317661	0.319330
476.011753	0.316371	0.318043	0.320113
476.784110	0.316678	0.319657	0.322381
477.556401	0.318759	0.320857	0.322031
478.328626	0.318890	0.321831	0.323951
479.100785	0.319478	0.321787	0.324458
479.872879	0.321239	0.323329	0.324740
480.644906	0.321711	0.323351	0.325704
481.416868	0.321263	0.323930	0.327625
482.188764	0.322375	0.324856	0.327412
482.960594	0.323372	0.325208	0.328770
483.732358	0.323544	0.325563	0.328227
484.504056	0.324793	0.327042	0.328793
485.275688	0.324628	0.327030	0.329287
486.047254	0.325062	0.327399	0.329357
486.818753	0.325362	0.327399	0.329240
487.590187	0.325930	0.328360	0.330224
488.361555	0.326622	0.328219	0.330417
489.132856	0.325745	0.328128	0.330576
489.904091	0.326460	0.327285	0.330267
490.675260	0.326239	0.328533	0.330962
491.446363	0.326861	0.327137	0.330281
492.217399	0.325908	0.327319	0.329625
492.988369	0.324846	0.326942	0.329437
493.759273	0.323947	0.327308	0.328255
494.530111	0.323263	0.326092	0.328538
495.300882	0.323971	0.324957	0.327687
496.071586	0.323050	0.325541	0.327508
496.842224	0.321489	0.323592	0.326683
497.612796	0.320911	0.322998	0.325482
498.383301	0.320176	0.321963	0.324863
499.153740	0.319007	0.321912	0.323673
499.924112	0.317491	0.319221	0.322609
500.694418	0.316620	0.318030	0.320928
501.464657	0.315206	0.317090	0.319650
502.234829	0.313118	0.315478	0.318036
503.004935	0.311749	0.313451	0.316861
503.774974	0.309864	0.312463	0.314817
504.544946	0.308225	0.310930	0.313708
505.314852	0.306367	0.308939	0.312232
506.084690	0.305022	0.306126	0.309733
506.854462	0.303745	0.304920	0.308151
507.624168	0.301387	0.303497	0.306141
508.393806	0.299107	0.301398	0.305103
509.163377	0.298586	0.299358	0.302673
509.932882	0.296119	0.298003	0.301285
510.702319	0.293952	0.295644	0.299473
511.471690	0.292001	0.293639	0.296776
512.240994	0.290354	0.292109	0.295804
513.010230	0.288580	0.289818	0.293258
513.779400	0.286446	0.288249	0.291453
514.548502	0.284167	0.286558	0.289508
515.317537	0.282103	0.284258	0.287898
516.086506	0.280131	0.282322	0.285973
516.855407	0.278182	0.280305	0.283956
517.624241	0.276474	0.278683	0.282259
518.393007	0.274659	0.276376	0.280072
519.161707	0.272930	0.274582	0.277863
519.930339	0.271209	0.272409	0.276620
520.698904	0.269744	0.270948	0.275003
521.467401	0.266897	0.269371	0.273058
522.235832	0.265796	0.267580	0.271233
523.004194	0.264064	0.265390	0.269637
523.772490	0.262019	0.264308	0.267849
524.540718	0.260520	0.262254	0.266583
525.308878	0.258498	0.260774	0.264734
526.076971	0.256682	0.258798	0.263071
526.844997	0.255286	0.256990	0.260861
527.612955	0.253267	0.255922	0.260336
528.380845	0.252129	0.253677	0.258098
529.148668	0.250730	0.252603	0.256546
529.916423	0.248516	0.251283	0.255488
530.684111	0.247334	0.249148	0.253371
531.451731	0.246244	0.247860	0.252696
532.219283	0.244157	0.246389	0.250873
532.986767	0.242519	0.244716	0.249188
533.754184	0.241501	0.243816	0.248231
534.521533	0.240195	0.241818	0.246744
535.288814	0.238494	0.241233	0.245572
536.056027	0.237677	0.239977	0.244068
536.823172	0.235827	0.238383	0.242857
537.590250	0.234822	0.237306	0.242065
538.357259	0.233337	0.235892	0.240537
539.124201	0.232654	0.234320	0.239267
539.891074	0.230993	0.233576	0.238393
540.657880	0.229702	0.232009	0.237610
541.424617	0.228709	0.231018	0.236256
542.191287	0.227615	0.229615	0.235048
542.957888	0.226535	0.228993	0.234174
543.724421	0.225728	0.227778	0.233040
544.490886	0.224141	0.226939	0.231983
545.257283	0.222955	0.225915	0.231347
546.023612	0.222358	0.224981	0.229939
546.789872	0.221626	0.224243	0.229508
547.556064	0.220710	0.223024	0.228567
548.322188	0.219554	0.221981	0.227722
549.088244	0.218671	0.221416	0.226805
549.854231	0.217762	0.220580	0.226081
550.620150	0.216839	0.219833	0.225298
551.386000	0.216299	0.218885	0.224431
552.151782	0.215410	0.218043	0.223848
552.917496	0.214804	0.217537	0.222937
553.683141	0.214147	0.216920	0.222401
554.448717	0.213533	0.215890	0.221524
555.214225	0.212851	0.215635	0.221107
555.979665	0.212388	0.214884	0.220383
556.745036	0.211904	0.214620	0.220245
557.510338	0.210836	0.213826	0.219236
558.275572	0.210896	0.213580	0.218540
559.040737	0.210052	0.212968	0.218212
559.805833	0.209824	0.212662	0.217898
560.570860	0.209223	0.212332	0.217111
561.335819	0.208727	0.211884	0.216788
562.100709	0.208698	0.211088	0.216054
562.865530	0.208063	0.210720	0.215922
563.630283	0.207876	0.210525	0.215406
564.394966	0.207779	0.210243	0.215009
565.159581	0.207468	0.210314	0.214896
565.924126	0.207186	0.210481	0.214392
566.688603	0.207017	0.209207	0.213641
567.453011	0.206652	0.209562	0.213484
568.217349	0.206746	0.209243	0.213004
568.981619	0.206480	0.208819	0.212813
569.745820	0.206213	0.208731	0.212531
570.509951	0.206398	0.208931	0.212395
571.274014	0.205957	0.208251	0.212354
572.038007	0.205899	0.208406	0.212140
572.801931	0.205848	0.208276	0.211859
573.565786	0.206203	0.207720	0.211183
574.329572	0.205591	0.208002	0.211049
575.093288	0.205408	0.207884	0.210761
575.856935	0.205465	0.207494	0.210473
576.620513	0.205424	0.207768	0.210320
577.384021	0.205466	0.207242	0.210162
578.147460	0.205261	0.207558	0.209805
578.910830	0.205368	0.207157	0.209571
579.674131	0.205092	0.207179	0.209597
580.437361	0.205296	0.207322	0.209399
581.200523	0.205307	0.207299	0.209291
581.963615	0.205564	0.207244	0.208975
582.726637	0.205196	0.207204	0.208807
583.489590	0.205439	0.207123	0.208773
584.252473	0.205266	0.207181	0.208641
585.015287	0.205441	0.206751	0.208689
585.778031	0.205332	0.207191	0.208414
586.540705	0.205335	0.206885	0.208217
587.303309	0.205286	0.207059	0.207724
588.065844	0.205182	0.207006	0.207668
588.828309	0.205345	0.207160	0.208037
589.590705	0.205108	0.207057	0.207488
590.353030	0.205457	0.207109	0.207698
591.115286	0.205081	0.207291	0.207686
591.877472	0.205654	0.207231	0.207742
592.639588	0.205388	0.207235	0.207236
593.401634	0.205700	0.207285	0.207294
594.163610	0.205368	0.207457	0.207250
594.925516	0.205803	0.207330	0.207279
595.687352	0.205920	0.207307	0.207506
596.449118	0.205730	0.207525	0.207498
597.210814	0.205865	0.207327	0.207544
597.972440	0.206115	0.207653	0.207742
598.733996	0.206067	0.207753	0.207722
599.495482	0.206420	0.207950	0.207434
600.256898	0.206373	0.207764	0.208041
601.018243	0.206458	0.208218	0.207920
601.779518	0.206356	0.208145	0.207661
602.540723	0.206889	0.208185	0.208109
603.301858	0.206845	0.208171	0.208082
604.062922	0.206751	0.208502	0.208379
604.823916	0.207287	0.208644	0.208394
605.584840	0.207455	0.208640	0.208573
606.345693	0.207492	0.209318	0.208738
607.106476	0.207603	0.209170	0.209337
607.867188	0.207768	0.209366	0.209284
608.627830	0.207927	0.209783	0.209196
609.388402	0.208419	0.209713	0.209657
610.148902	0.208504	0.210020	0.210145
610.909333	0.208854	0.210413	0.210408
611.669693	0.208894	0.210637	0.210593
612.429982	0.209242	0.210721	0.210834
613.190200	0.209655	0.211157	0.210950
613.950348	0.209798	0.211067	0.211154
614.710425	0.210203	0.211541	0.211733
615.470432	0.210494	0.211661	0.212203
616.230368	0.210657	0.212072	0.212534
616.990233	0.211106	0.212536	0.212444
617.750027	0.211526	0.212349	0.213076
618.509750	0.211628	0.212896	0.212914
619.269403	0.211758	0.213047	0.213774
620.028984	0.212233	0.213707	0.214029
620.788495	0.212315	0.213893	0.214132
621.547935	0.212636	0.214102	0.214473
622.307304	0.212883	0.214535	0.214721
623.066601	0.213208	0.214409	0.214824
623.825828	0.213767	0.214835	0.215014
624.584984	0.213736	0.214917	0.215352
625.344069	0.213803	0.215078	0.215602
626.103082	0.214034	0.215149	0.215497
626.862025	0.214197	0.215344	0.215733
627.620896	0.214417	0.215605	0.215721
628.379696	0.214790	0.215593	0.215903
629.138425	0.214911	0.215654	0.215950
629.897083	0.214924	0.216215	0.216122
630.655669	0.214968	0.216005	0.215791
631.414184	0.214901	0.216083	0.215893
632.172628	0.215002	0.216122	0.215938
632.931000	0.215162	0.216123	0.215465
633.689301	0.214876	0.216273	0.215297
634.447531	0.215078	0.215823	0.214947
635.205689	0.214755	0.215368	0.214674
635.963776	0.214691	0.215844	0.214700
636.721791	0.214793	0.215120	0.213996
637.479735	0.214254	0.215109	0.213639
638.237607	0.214088	0.214825	0.213169
638.995408	0.213902	0.214395	0.212749
639.753137	0.213840	0.214012	0.212058
640.510794	0.213355	0.213768	0.211435
641.268380	0.212976	0.213243	0.210950
642.025894	0.212659	0.212684	0.210008
642.783336	0.212032	0.212191	0.209497
643.540707	0.211768	0.211981	0.208657
644.298006	0.210853	0.211249	0.207655
645.055233	0.210661	0.210618	0.206900
645.812388	0.209903	0.210237	0.205958
646.569471	0.209038	0.209295	0.205128
647.326483	0.208488	0.208538	0.203931
648.083423	0.207985	0.207782	0.202930
648.840290	0.207100	0.206785	0.201951
649.597086	0.206380	0.206207	0.200935
650.353810	0.205559	0.205052	0.199563
651.110461	0.204900	0.204222	0.198707
651.867041	0.203906	0.203638	0.197354
652.623549	0.203213	0.202733	0.196098
653.379984	0.202369	0.201513	0.194946
654.136348	0.201198	0.200822	0.193809
654.892639	0.200773	0.199973	0.192883
655.648858	0.199787	0.198953	0.191760
656.405005	0.198664	0.198260	0.190491
657.161080	0.198021	0.197056	0.189073
657.917082	0.197209	0.196080	0.188257
658.673012	0.196085	0.195492	0.187177
659.428870	0.195300	0.194215	0.186123
660.184655	0.194671	0.193681	0.185193
660.940368	0.193931	0.192631	0.184654
661.696009	0.193109	0.191913	0.183239
662.451577	0.192285	0.190998	0.182240
663.207073	0.191547	0.190265	0.181575
663.962496	0.190755	0.189516	0.180958
664.717847	0.190028	0.188989	0.180079
665.473125	0.189496	0.188287	0.179477
666.228331	0.189027	0.187503	0.178867
666.983464	0.188696	0.187059	0.178208
667.738525	0.187991	0.186675	0.177704
668.493512	0.187432	0.186036	0.177523
669.248428	0.187144	0.185428	0.176781
670.003270	0.186944	0.185183	0.176652
670.758040	0.186246	0.185016	0.176350
671.512737	0.186029	0.184444	0.176290
672.267361	0.185873	0.184193	0.176039
673.021912	0.185732	0.183852	0.176199
673.776391	0.185671	0.183695	0.175918
674.530797	0.185378	0.183727	0.175713
675.285129	0.185251	0.183542	0.176031
676.039389	0.185207	0.183384	0.176127
676.793576	0.184933	0.183552	0.176397
677.547690	0.185283	0.183556	0.176344
678.301731	0.185222	0.183349	0.176564
679.055699	0.185088	0.183616	0.176750
679.809594	0.185478	0.183660	0.177167
680.563415	0.185356	0.183936	0.177387
681.317164	0.185567	0.183966	0.178094
682.070840	0.185537	0.184310	0.178297
682.824442	0.186003	0.184536	0.178627
683.577971	0.186155	0.184747	0.179260
684.331427	0.186533	0.185125	0.179535
685.084809	0.187022	0.185466	0.180282
685.838119	0.187100	0.185796	0.180623
686.591355	0.187151	0.186162	0.181196
687.344518	0.187743	0.186416	0.181571
688.097607	0.188231	0.186849	0.182274
688.850623	0.188420	0.187303	0.182972
689.603565	0.188404	0.187480	0.183924
690.356434	0.189194	0.188347	0.184296
691.109230	0.189774	0.188577	0.185036
691.861952	0.190325	0.189111	0.185534
692.614601	0.190735	0.189455	0.186203
693.367176	0.191025	0.189996	0.186862
694.119677	0.191510	0.190855	0.187422
694.872105	0.191920	0.191016	0.188050
695.624459	0.192716	0.191687	0.188922
696.376740	0.193136	0.191935	0.189569
697.128947	0.193484	0.192848	0.190549
697.881080	0.193932	0.193286	0.191170
698.633139	0.194530	0.193805	0.191820
699.385125	0.195011	0.194367	0.192745
700.137036	0.195738	0.195015	0.193430
700.888874	0.196105	0.195548	0.194155
701.640638	0.196768	0.195939	0.195183
702.392329	0.196994	0.196706	0.195871
703.143945	0.197972	0.197569	0.196497
703.895487	0.198170	0.197952	0.197335
704.646956	0.198766	0.198533	0.198002
705.398350	0.199510	0.199044	0.198842
706.149670	0.199958	0.199613	0.199637
706.900916	0.200426	0.200287	0.200393
707.652089	0.200865	0.201068	0.201112
708.403187	0.201495	0.201614	0.201963
709.154211	0.201786	0.202030	0.202791
709.905161	0.202626	0.202681	0.203691
710.656036	0.202970	0.203462	0.204413
711.406837	0.203707	0.203934	0.205047
712.157565	0.204418	0.204170	0.206163
712.908217	0.204927	0.205437	0.206309
713.658796	0.205474	0.205704	0.207590
714.409300	0.206036	0.206360	0.207806
715.159730	0.206886	0.206876	0.208610
715.910086	0.207183	0.207660	0.209764
716.660367	0.207634	0.207845	0.210056
717.410573	0.208178	0.208665	0.210809
718.160705	0.208635	0.209332	0.211660
718.910763	0.209274	0.209607	0.212448
719.660746	0.209829	0.210372	0.213282
720.410655	0.210346	0.211102	0.213748
721.160489	0.211021	0.211580	0.214869
721.910248	0.211317	0.212333	0.215288
722.659933	0.212009	0.212957	0.216090
723.409543	0.212556	0.213322	0.217008
724.159079	0.212932	0.213893	0.217693
724.908539	0.213586	0.214066	0.218370
725.657925	0.214175	0.214879	0.218900
726.407237	0.214617	0.215678	0.219910
727.156473	0.215218	0.216327	0.220906
727.905635	0.215899	0.216973	0.221489
728.654721	0.216281	0.217200	0.222044
729.403733	0.216647	0.217718	0.222699
730.152670	0.217493	0.218384	0.223421
730.901532	0.217774	0.218897	0.223896
731.650319	0.218209	0.219711	0.224694
732.399031	0.218753	0.220062	0.225196
733.147668	0.219416	0.220617	0.226028
733.896230	0.219852	0.220986	0.226847
734.644717	0.220206	0.221466	0.227414
735.393129	0.220945	0.222023	0.227965
736.141466	0.221036	0.222620	0.228892
736.889727	0.221542	0.223123	0.229518
737.637913	0.222318	0.223899	0.230309
738.386024	0.222766	0.224334	0.230785
739.134060	0.223436	0.224832	0.231702
739.882021	0.223863	0.224949	0.232356
740.629906	0.224133	0.225898	0.233120
741.377716	0.224801	0.226422	0.233131
742.125451	0.225135	0.226938	0.233940
742.873110	0.225663	0.227217	0.234552
743.620694	0.226152	0.227975	0.235098
744.368202	0.226609	0.228186	0.235764
745.115635	0.227328	0.228883	0.236538
745.862993	0.227655	0.229100	0.237138
746.610275	0.227624	0.229911	0.237531
747.357481	0.228333	0.230089	0.238341
748.104612	0.228646	0.230688	0.239121
748.851667	0.229258	0.231158	0.239540
749.598647	0.229612	0.231892	0.240075
750.345551	0.230017	0.231920	0.240718
751.092379	0.230617	0.232490	0.241219
751.839132	0.230867	0.232991	0.241640
752.585809	0.231295	0.233396	0.242023
753.332410	0.231505	0.233347	0.242604
754.078935	0.232135	0.233994	0.243111
754.825385	0.232128	0.234484	0.243524
755.571758	0.232655	0.235001	0.244077
756.318056	0.233292	0.235332	0.244541
757.064278	0.233328	0.235457	0.245150
757.810424	0.233791	0.235828	0.245595
758.556494	0.234303	0.236359	0.246029
759.302488	0.234454	0.236835	0.246525
760.048406	0.234713	0.237185	0.246755
760.794248	0.235008	0.236816	0.247041
761.540013	0.235342	0.237886	0.248093
762.285703	0.235595	0.237837	0.248041
763.031317	0.236423	0.237964	0.248502
763.776854	0.236050	0.238504	0.248663
764.522316	0.236249	0.238937	0.249170
765.267701	0.236569	0.238987	0.249846
766.013010	0.236654	0.239421	0.250099
766.758242	0.237242	0.239668	0.250305
767.503399	0.237630	0.239717	0.250984
768.248479	0.237772	0.239845	0.251115
768.993482	0.237895	0.240339	0.251068
769.738410	0.238266	0.240151	0.251856
770.483260	0.238290	0.240554	0.252534
771.228035	0.238724	0.241129	0.252167
771.972733	0.238458	0.240909	0.252591
772.717355	0.238905	0.240612	0.252637
773.461900	0.239011	0.241390	0.252653
774.206368	0.239355	0.241487	0.253521
774.950760	0.239237	0.241515	0.253156
775.695075	0.239685	0.241722	0.253580
776.439314	0.239296	0.241793	0.254284
777.183476	0.239628	0.241610	0.254507
777.927562	0.239889	0.241728	0.254080
778.671570	0.239984	0.242134	0.254607
779.415502	0.239967	0.242218	0.254566
780.159357	0.239876	0.242278	0.254683
780.903136	0.240153	0.242379	0.254847
781.646837	0.240256	0.242411	0.254708
782.390462	0.240064	0.242450	0.255404
783.134010	0.240308	0.242678	0.255099
783.877481	0.239991	0.242487	0.255538
784.620875	0.240037	0.242361	0.255253
785.364192	0.240093	0.242788	0.255636
786.107433	0.240270	0.242465	0.255855
786.850596	0.240120	0.242330	0.255502
787.593682	0.240237	0.242473	0.255758
788.336691	0.240244	0.242490	0.255876
789.079623	0.239725	0.242529	0.255425
789.822478	0.240077	0.242772	0.255858
790.565255	0.239755	0.242784	0.256232
791.307956	0.239810	0.242590	0.255829
792.050579	0.239782	0.242139	0.255668
792.793126	0.239827	0.241908	0.256065
793.535594	0.239283	0.242044	0.255395
794.277986	0.239488	0.241957	0.255656
795.020300	0.239460	0.241986	0.255534
795.762537	0.239430	0.242082	0.255523
796.504697	0.239515	0.241672	0.255407
797.246779	0.239010	0.241878	0.254840
797.988784	0.238801	0.241429	0.254988
798.730711	0.238482	0.241546	0.254865
799.472561	0.238479	0.241351	0.254697
800.214333	0.238569	0.241197	0.254602
800.956028	0.238260	0.241225	0.254503
801.697645	0.238025	0.240673	0.254239
802.439185	0.237640	0.240084	0.254144
803.180647	0.237416	0.240464	0.253452
803.922032	0.237573	0.240080	0.253855
804.663338	0.237129	0.239708	0.253559
805.404567	0.236741	0.239889	0.253096
806.145719	0.236655	0.238957	0.252755
806.886792	0.236236	0.239186	0.252713
807.627788	0.236372	0.238929	0.251810
808.368706	0.235863	0.238830	0.251955
809.109546	0.235820	0.238160	0.251547
809.850309	0.235173	0.237787	0.251541
810.590993	0.234721	0.237454	0.251171
811.331600	0.234279	0.237548	0.250557
812.072128	0.234558	0.237083	0.250351
812.812579	0.234158	0.236681	0.249524
813.552951	0.234009	0.236496	0.249161
814.293246	0.233296	0.235964	0.248750
815.033462	0.232889	0.235484	0.248419
815.773601	0.232511	0.235239	0.247989
816.513661	0.232106	0.234973	0.247531
817.253643	0.231762	0.234522	0.247081
817.993547	0.231166	0.234223	0.246566
818.733373	0.231136	0.233696	0.245596
819.473121	0.230454	0.233662	0.245298
820.212790	0.230069	0.232941	0.244488
820.952381	0.229753	0.232556	0.243898
821.691894	0.229331	0.232032	0.243418
822.431329	0.228862	0.231504	0.243110
823.170685	0.228822	0.230875	0.242740
823.909962	0.228057	0.230677	0.241675
824.649162	0.227580	0.229995	0.241063
825.388283	0.227199	0.229151	0.240598
826.127325	0.226857	0.228963	0.239532
826.866289	0.226213	0.228370	0.238625
827.605174	0.225956	0.228179	0.238318
828.343981	0.225158	0.227459	0.237088
829.082710	0.224731	0.226826	0.236671
829.821359	0.223994	0.226391	0.235778
830.559930	0.224123	0.226232	0.235242
831.298423	0.223312	0.225530	0.233778
832.036836	0.222587	0.224592	0.233089
832.775171	0.222353	0.224022	0.232331
833.513427	0.221687	0.223947	0.231457
834.251605	0.220977	0.223337	0.230401
834.989704	0.220457	0.222262	0.229574
835.727723	0.220210	0.222028	0.228995
836.465664	0.219438	0.221110	0.227702
837.203526	0.218745	0.220787	0.226352
837.941310	0.218595	0.220014	0.225371
838.679014	0.217841	0.219596	0.224678
839.416639	0.217435	0.219140	0.223454
840.154185	0.216946	0.218569	0.222309
840.891653	0.216295	0.217963	0.221651
841.629041	0.215669	0.217480	0.220338
842.366350	0.215352	0.216658	0.219642
843.103580	0.215100	0.215986	0.218110
843.840731	0.214517	0.215046	0.217314
844.577803	0.213977	0.214977	0.216147
845.314795	0.213702	0.214005	0.215160
846.051709	0.212987	0.213564	0.214059
846.788543	0.212674	0.213096	0.212854
847.525298	0.212436	0.212449	0.211225
848.261973	0.211740	0.212281	0.210510
848.998570	0.211621	0.211204	0.209521
849.735087	0.211140	0.210943	0.207940
850.471524	0.211066	0.210598	0.206924
851.207882	0.210370	0.210374	0.206305
851.944161	0.210080	0.209693	0.205023
852.680360	0.210190	0.209073	0.203831
853.416480	0.209820	0.208955	0.202983
854.152520	0.209678	0.208475	0.201814
854.888481	0.209732	0.208727	0.200844
855.624362	0.209285	0.208028	0.199582
856.360163	0.209066	0.207802	0.198669
857.095885	0.209345	0.207392	0.197390
857.831527	0.209304	0.207055	0.196586
858.567090	0.209459	0.206918	0.195674
859.302573	0.209146	0.206992	0.194527
860.037976	0.208794	0.206639	0.193800
860.773299	0.209973	0.206604	0.192814
861.508543	0.209548	0.206710	0.191342
862.243706	0.209951	0.206693	0.191248
862.978790	0.210254	0.206611	0.190284
863.713794	0.210644	0.206598	0.189450
864.448718	0.211003	0.206794	0.188350
865.183563	0.210943	0.206957	0.187691
865.918327	0.211292	0.207030	0.186723
866.653011	0.211881	0.207344	0.186602
867.387615	0.212754	0.207905	0.186273
868.122139	0.213233	0.208315	0.184948
868.856584	0.213651	0.208142	0.184724
869.590948	0.214324	0.208696	0.184181
870.325232	0.215211	0.209457	0.183463
871.059435	0.215702	0.209390	0.182987
871.793559	0.216194	0.210318	0.182544
872.527602	0.216998	0.210865	0.182204
873.261565	0.218053	0.211419	0.182285
873.995448	0.218817	0.211773	0.181365
874.729251	0.219939	0.212426	0.181293
875.462973	0.220852	0.213139	0.181397
876.196615	0.221969	0.213640	0.181665
876.930177	0.222924	0.214868	0.181425
877.663658	0.223908	0.215491	0.181094
878.397058	0.225277	0.216702	0.181278
879.130379	0.225943	0.217366	0.181671
879.863619	0.227455	0.218488	0.181574
880.596778	0.228862	0.219628	0.181402
881.329857	0.230046	0.220969	0.182214
882.062855	0.231195	0.222056	0.182106
882.795772	0.232657	0.223066	0.182400
883.528609	0.234124	0.224761	0.183198
884.261366	0.235918	0.225651	0.183520
884.994041	0.237374	0.226679	0.184443
885.726636	0.238981	0.228013	0.185184
886.459150	0.240070	0.229493	0.185541
887.191584	0.241850	0.231334	0.186286
887.923937	0.243311	0.232370	0.187397
888.656209	0.245529	0.233911	0.188685
889.388400	0.247094	0.235794	0.189294
890.120510	0.248673	0.237047	0.190290
890.852539	0.250293	0.238713	0.191654
891.584487	0.251899	0.240288	0.192986
892.316355	0.254013	0.242527	0.194198
893.048141	0.255547	0.243955	0.196137
893.779847	0.257905	0.245766	0.197118
894.511471	0.259052	0.247722	0.198271
895.243014	0.261042	0.249284	0.199686
895.974477	0.263154	0.251204	0.201269
896.705858	0.265256	0.253102	0.202967
897.437158	0.266855	0.254912	0.204288
898.168376	0.269131	0.256796	0.206131
898.899514	0.270882	0.259069	0.207356
899.630570	0.272863	0.261072	0.209615
900.361546	0.274661	0.262928	0.211890
901.092439	0.276389	0.265291	0.213710
901.823252	0.278318	0.267082	0.215810
902.553983	0.280201	0.268660	0.217500
903.284633	0.282381	0.270623	0.219615
904.015201	0.284529	0.272962	0.221580
904.745689	0.286169	0.274403	0.223247
905.476094	0.288548	0.277004	0.225926
906.206418	0.290096	0.278917	0.227947
906.936661	0.292401	0.281029	0.229699
907.666822	0.294080	0.283181	0.232391
908.396901	0.296244	0.285564	0.235160
909.126899	0.297576	0.287059	0.236999
909.856816	0.299963	0.289543	0.239705
910.586650	0.301913	0.291006	0.242003
911.316403	0.304200	0.293619	0.244455
912.046075	0.305781	0.295175	0.247313
912.775664	0.307998	0.297598	0.249463
913.505172	0.309299	0.299806	0.251722
914.234598	0.310952	0.301195	0.254727
914.963943	0.313308	0.303819	0.257102
915.693205	0.314924	0.305822	0.259928
916.422386	0.316777	0.307612	0.262510
917.151484	0.317811	0.309540	0.265493
917.880501	0.320589	0.311625	0.267622
918.609436	0.321830	0.313577	0.270367
919.338289	0.323575	0.315001	0.273212
920.067060	0.325455	0.316665	0.275887
920.795748	0.326614	0.319050	0.278213
921.524355	0.328197	0.321023	0.281464
922.252880	0.330161	0.322247	0.283607
922.981323	0.331856	0.324083	0.286156
923.709683	0.333762	0.326498	0.289235
924.437961	0.334969	0.328182	0.292279
925.166157	0.336518	0.330116	0.294653
925.894271	0.338436	0.331780	0.298053
926.622303	0.339772	0.333526	0.300699
927.350252	0.341344	0.335771	0.303022
928.078119	0.343011	0.337345	0.306284
928.805904	0.344343	0.339205	0.308759
929.533606	0.346300	0.340420	0.312035
930.261226	0.347836	0.342645	0.314647
930.988764	0.350451	0.345336	0.317397
931.716219	0.351330	0.346302	0.321080
932.443592	0.352480	0.348460	0.323566
933.170882	0.354197	0.350261	0.326981
933.898090	0.356390	0.352128	0.330298
934.625215	0.357648	0.354434	0.333258
935.352257	0.359986	0.355930	0.336292
936.079217	0.361570	0.357879	0.339346
936.806095	0.363771	0.360745	0.342402
937.532889	0.365442	0.362412	0.345862
938.259601	0.367419	0.364712	0.349046
938.986230	0.369627	0.367106	0.352461
939.712777	0.371659	0.369287	0.355820
940.439241	0.374179	0.372002	0.359819
941.165622	0.376046	0.375075	0.363297
941.891920	0.378917	0.376699	0.366236
942.618135	0.381703	0.379512	0.370549
943.344267	0.384192	0.382172	0.374226
944.070317	0.386436	0.385421	0.377736
944.796283	0.389317	0.388551	0.381909
945.522167	0.392355	0.391833	0.385713
946.247967	0.394882	0.394102	0.389748
946.973685	0.397645	0.397487	0.394303
947.699319	0.400743	0.400739	0.398088
948.424871	0.404443	0.403963	0.403088
949.150339	0.407609	0.408205	0.406447
949.875724	0.411339	0.410944	0.410498
950.601026	0.414917	0.415603	0.415369
951.326245	0.418584	0.418622	0.419435
952.051381	0.422311	0.422533	0.423948
952.776433	0.426151	0.426583	0.428562
953.501402	0.429559	0.430348	0.433587
954.226288	0.432935	0.434858	0.437605
954.951091	0.437256	0.438514	0.442114
955.675810	0.441349	0.442033	0.446496
956.400446	0.445524	0.445990	0.451088
957.124998	0.449588	0.450586	0.455440
957.849467	0.453526	0.454975	0.459945
958.573852	0.457435	0.458312	0.465058
959.298154	0.461716	0.462423	0.469307
960.022373	0.465711	0.466742	0.473623
960.746508	0.469617	0.470849	0.478433
961.470559	0.473815	0.475646	0.482037
962.194527	0.478039	0.479523	0.486608
962.918411	0.481668	0.483455	0.490789
963.642212	0.486059	0.487089	0.494876
964.365929	0.490111	0.490865	0.498888
965.089562	0.493495	0.495373	0.502533
965.813111	0.498509	0.498659	0.507294
966.536577	0.501855	0.502411	0.509048
967.259958	0.505103	0.507007	0.513624
967.983256	0.507914	0.509712	0.517772
968.706471	0.511469	0.513335	0.520135
969.429601	0.515879	0.517332	0.523778
970.152647	0.518182	0.520682	0.528340
970.875610	0.522066	0.522236	0.531858
971.598488	0.524656	0.526676	0.533604
972.321283	0.528197	0.529960	0.536626
973.043993	0.530181	0.532282	0.538986
973.766620	0.533496	0.534874	0.541909
974.489162	0.535557	0.536802	0.544060
975.211620	0.538618	0.539719	0.547467
975.933995	0.540801	0.541410	0.548584
976.656285	0.543051	0.543681	0.551498
977.378490	0.544656	0.545630	0.552753
978.100612	0.546795	0.547893	0.553814
978.822649	0.548653	0.549897	0.556457
979.544603	0.549889	0.550821	0.557429
980.266471	0.550948	0.552883	0.559719
980.988256	0.552929	0.554918	0.561356
981.709956	0.553624	0.555562	0.562200
982.431572	0.556139	0.556249	0.563794
983.153103	0.556553	0.558131	0.564062
983.874550	0.557360	0.558746	0.564320
984.595913	0.558237	0.558375	0.564222
985.317191	0.558903	0.558852	0.566321
986.038385	0.558940	0.560509	0.564717
986.759494	0.558402	0.560012	0.566013
987.480518	0.559747	0.560123	0.565574
988.201458	0.558804	0.559719	0.565501
988.922313	0.558209	0.559887	0.564969
989.643084	0.558589	0.559732	0.564983
990.363770	0.557678	0.558141	0.564210
991.084371	0.556900	0.558838	0.562713
991.804888	0.556855	0.557202	0.562298
992.525319	0.556465	0.556846	0.561779
993.245666	0.554096	0.555129	0.559392
993.965928	0.553782	0.553637	0.558794
994.686106	0.552388	0.552861	0.556826
995.406198	0.549512	0.551169	0.555621
996.126206	0.548168	0.550587	0.553866
996.846128	0.546459	0.548650	0.552331
997.565966	0.545584	0.545962	0.549962
998.285719	0.543035	0.543950	0.547441
999.005386	0.540844	0.541660	0.545945
999.724969	0.538828	0.538153	0.542759
1000.444467	0.535872	0.536932	0.540171
1001.163879	0.532475	0.534248	0.537274
1001.883207	0.530545	0.530940	0.534567
1002.602449	0.525563	0.528882	0.532269
1003.321606	0.524672	0.525867	0.528566
1004.040678	0.520392	0.522419	0.524821
1004.759665	0.517186	0.519307	0.521734
1005.478566	0.514312	0.515532	0.519190
1006.197382	0.509761	0.511742	0.515645
1006.916113	0.506832	0.508625	0.511146
1007.634758	0.503476	0.504488	0.507405
1008.353319	0.498239	0.500507	0.503182
1009.071793	0.494213	0.496083	0.499395
1009.790183	0.490564	0.492126	0.494233
1010.508486	0.485197	0.486898	0.490699
1011.226705	0.481809	0.482374	0.485813
1011.944838	0.476831	0.478683	0.480265
1012.662885	0.472689	0.474138	0.476113
1013.380847	0.467549	0.469721	0.471830
1014.098723	0.462508	0.464697	0.466366
1014.816514	0.458516	0.460351	0.461419
1015.534219	0.451990	0.454172	0.456921
1016.251838	0.447979	0.449423	0.450922
1016.969372	0.442021	0.444888	0.445958
1017.686820	0.437274	0.438504	0.440501
1018.404182	0.432134	0.434674	0.435463
1019.121458	0.426679	0.428257	0.430519
1019.838649	0.420945	0.422237	0.424724
1020.555753	0.415187	0.418200	0.418773
1021.272772	0.409275	0.411753	0.414833
1021.989705	0.404131	0.406097	0.408362
1022.706552	0.398191	0.399599	0.402781
1023.423313	0.393498	0.394892	0.397679
1024.139988	0.387779	0.389073	0.391122
1024.856578	0.381986	0.383747	0.385436
1025.573081	0.375460	0.377972	0.379368
1026.289498	0.370394	0.372477	0.373468
1027.005829	0.363895	0.367010	0.368449
1027.722074	0.358307	0.360599	0.362340
1028.438232	0.352630	0.355379	0.357265
1029.154305	0.347033	0.349027	0.351555
1029.870291	0.341317	0.343739	0.346563
1030.586192	0.335790	0.338025	0.340279
1031.302005	0.329605	0.332553	0.334575
1032.017733	0.324596	0.327277	0.330543
1032.733374	0.318722	0.321327	0.323861
1033.448929	0.313039	0.315661	0.318074
1034.164398	0.308261	0.310873	0.312638
1034.879780	0.302749	0.304584	0.307075
1035.595076	0.297210	0.298903	0.301710
1036.310286	0.292387	0.293923	0.296873
1037.025409	0.286359	0.288802	0.291534
1037.740445	0.281289	0.283407	0.286414
1038.455395	0.276915	0.278303	0.281756
1039.170259	0.271568	0.273690	0.276170
1039.885035	0.266953	0.268235	0.271234
1040.599726	0.261045	0.263693	0.266230
1041.314329	0.256263	0.258991	0.261446
1042.028846	0.251779	0.253413	0.258223
1042.743276	0.248102	0.249297	0.252119
1043.457620	0.241699	0.243753	0.247013
1044.171877	0.238134	0.238950	0.242871
1044.886047	0.233293	0.235417	0.237835
1045.600130	0.228637	0.230624	0.234136
1046.314126	0.224594	0.226080	0.230277
1047.028036	0.220623	0.221477	0.226061
1047.741858	0.216647	0.217347	0.223266
1048.455594	0.212581	0.213165	0.218760
1049.169243	0.208553	0.210328	0.214654
1049.882805	0.204825	0.206069	0.210858
1050.596280	0.201543	0.202673	0.206661
1051.309667	0.197097	0.198976	0.203001
1052.022968	0.193606	0.193791	0.198884
1052.736182	0.189425	0.190392	0.195278
1053.449309	0.185950	0.186872	0.191120
1054.162348	0.182756	0.183091	0.188506
1054.875300	0.179383	0.180198	0.185111
1055.588165	0.175987	0.177328	0.183486
1056.300943	0.174248	0.174709	0.180463
1057.013634	0.171010	0.171438	0.176347
1057.726238	0.167937	0.169018	0.174102
1058.438754	0.166174	0.166221	0.170535
1059.151182	0.163109	0.163448	0.168623
1059.863524	0.160367	0.160633	0.165771
1060.575778	0.157918	0.158590	0.163261
1061.287945	0.154413	0.155360	0.161411
1062.000024	0.152280	0.152833	0.158866
1062.712016	0.149787	0.149906	0.156130
1063.423920	0.148566	0.149071	0.154959
1064.135737	0.146177	0.146349	0.151943
1064.847466	0.145782	0.144520	0.151284
1065.559108	0.143632	0.144975	0.149886
1066.270662	0.141490	0.142079	0.147921
1066.982128	0.141530	0.140815	0.147422
1067.693507	0.140451	0.139698	0.145490
1068.404798	0.138064	0.138702	0.144776
1069.116001	0.137608	0.136859	0.143169
1069.827117	0.135727	0.135883	0.141989
1070.538145	0.135428	0.134875	0.142105
1071.249085	0.134139	0.134213	0.140551
1071.959937	0.133566	0.133326	0.139798
1072.670702	0.134057	0.133612	0.140072
1073.381378	0.133768	0.132653	0.140192
1074.091967	0.133742	0.133368	0.139137
1074.802468	0.132825	0.132466	0.139843
1075.512881	0.133047	0.132433	0.140101
1076.223205	0.133552	0.132314	0.139030
1076.933442	0.134984	0.133607	0.140703
1077.643591	0.134200	0.133616	0.140499
1078.353652	0.133835	0.134205	0.141154
1079.063624	0.135338	0.133926	0.140460
1079.773509	0.135515	0.134400	0.141678
1080.483305	0.135981	0.134494	0.142483
1081.193013	0.137026	0.135992	0.142687
1081.902633	0.138507	0.137564	0.143716
1082.612165	0.139254	0.137488	0.144761
1083.321608	0.141383	0.139126	0.146450
1084.030963	0.142359	0.140152	0.149309
1084.740230	0.143414	0.141495	0.148473
1085.449409	0.144553	0.142542	0.149971
1086.158499	0.145753	0.144563	0.150643
1086.867501	0.147443	0.144639	0.151882
1087.576414	0.148166	0.147372	0.154025
1088.285239	0.149668	0.148294	0.157294
1088.993975	0.150774	0.149905	0.156383
1089.702623	0.152581	0.151392	0.159528
1090.411182	0.153438	0.152147	0.161128
1091.119653	0.156985	0.155501	0.161702
1091.828035	0.158537	0.156086	0.164914
1092.536329	0.160408	0.158658	0.166748
1093.244534	0.163170	0.160324	0.167527
1093.952650	0.164096	0.162546	0.170672
1094.660677	0.166492	0.162610	0.171429
1095.368616	0.167056	0.166242	0.173720
1096.076466	0.170187	0.168276	0.175503
1096.784228	0.171252	0.170303	0.178151
1097.491900	0.173665	0.171523	0.178389
1098.199484	0.175612	0.171878	0.180999
1098.906978	0.178793	0.175768	0.181442
1099.614384	0.181022	0.177308	0.184436
1100.321701	0.182482	0.178978	0.187231
1101.028929	0.183411	0.181803	0.189160
1101.736068	0.186588	0.184173	0.190836
1102.443118	0.187458	0.185267	0.193463
1103.150079	0.192623	0.189269	0.195100
1103.856951	0.191064	0.189896	0.197641
1104.563734	0.194090	0.192549	0.198434
1105.270428	0.195540	0.195161	0.200778
1105.977032	0.198524	0.197723	0.204035
1106.683547	0.200172	0.199722	0.204207
1107.389974	0.202022	0.199949	0.207011
1108.096311	0.203607	0.202999	0.209007
1108.802558	0.209186	0.203171	0.210238
1109.508717	0.207389	0.206050	0.210264
1110.214786	0.209608	0.208045	0.212541
1110.920766	0.213273	0.209898	0.215175
1111.626656	0.213960	0.211883	0.217973
1112.332457	0.214286	0.213253	0.218086
1113.038169	0.218415	0.214708	0.220306
1113.743791	0.217876	0.219908	0.222855
1114.449324	0.220500	0.221267	0.223093
1115.154767	0.220885	0.220039	0.224298
1115.860120	0.222367	0.221330	0.225229
1116.565385	0.222608	0.222881	0.228264
1117.270559	0.225999	0.225536	0.226985
1117.975644	0.225344	0.224679	0.228257
1118.680639	0.228882	0.225529	0.231442
1119.385545	0.230482	0.227380	0.231619
1120.090361	0.233525	0.228714	0.232387
1120.795087	0.232465	0.231619	0.234711
1121.499723	0.230775	0.230004	0.235718
1122.204270	0.234098	0.232166	0.235290
