# Supplementary material for: Chiral plasmonic superlattices from template-assisted assembly of achiral nanoparticles
Source: Nat Commun. 2025 Feb 16;16:1687. doi: 10.1038/s41467-025-56999-0 (PMC11830766; doi:10.1038/s41467-025-56999-0)
Supplement: Supplementary file 3 — Source Data [file 41467_2025_56999_MOESM3_ESM.zip › source data/Suppl.Fig/Suppl. Fig.15 3 structure/triskelion CD.xlsx]

## Sheet: Sheet1
	CD
351.607	1695.11
352.39	409.162
353.172	394.192
353.954	212.803
354.737	444.057
355.519	-402.028
356.301	-303.019
357.083	-282.375
357.865	981.712
358.647	-1474.43
359.429	1045.23
360.211	-0.8158
360.993	-545.623
361.775	252.27
362.557	1194.67
363.338	1223.12
364.12	-512.499
364.902	-444.815
365.683	-166.873
366.464	777.741
367.246	306.522
368.027	-724.834
368.808	468.097
369.589	400.37
370.371	1126.31
371.152	-436.785
371.933	-476.099
372.713	162.815
373.494	151.933
374.275	1226.29
375.056	130.059
375.837	153.283
376.617	-905.733
377.398	118.599
378.178	285.116
378.959	-92.7202
379.739	-262.047
380.519	74.5083
381.299	-798.416
382.08	-296.382
382.86	221.488
383.64	15.5692
384.42	-670.427
385.2	56.5564
385.98	32.2257
386.759	-252.085
387.539	-304.085
388.319	202.494
389.098	-539.615
389.878	42.3043
390.657	-335.55
391.437	19.4984
392.216	-263.271
392.995	-194.092
393.775	-190.857
394.554	-130.01
395.333	-604.695
396.112	-141.548
396.891	-441.664
397.67	-363.231
398.449	-135.875
399.228	-479.705
400.006	-244.245
400.785	14.8611
401.564	-432.508
402.342	-33.108
403.121	-270.03
403.899	-227.508
404.677	106.076
405.456	-265.725
406.234	-98.5906
407.012	68.1005
407.79	-214.639
408.568	-140.833
409.346	-360.086
410.124	-292.869
410.902	-189.131
411.68	-102.357
412.457	-261.226
413.235	-248.108
414.013	-263.98
414.79	-192.736
415.568	-245.457
416.345	-370.642
417.122	-143.813
417.9	-361.933
418.677	-439.11
419.454	-374.264
420.231	-57.3602
421.008	-311.438
421.785	-309.406
422.562	-153.551
423.339	-487.865
424.116	-307.872
424.892	-402.976
425.669	-456.321
426.445	-270.395
427.222	-245.251
427.998	-360.333
428.775	-393.973
429.551	-492.813
430.327	-489.596
431.104	-369.912
431.88	-424.545
432.656	-367.011
433.432	-383.554
434.208	-309.219
434.983	-247.577
435.759	-229.381
436.535	-335.507
437.311	-335.354
438.086	-444.016
438.862	-352.9
439.637	-307.249
440.413	-335.314
441.188	-398.035
441.963	-296.065
442.739	-284.226
443.514	-405.21
444.289	-325.125
445.064	-309.966
445.839	-378.058
446.614	-291.595
447.389	-204.632
448.163	-241.317
448.938	-247.725
449.713	-279.693
450.487	-222.783
451.262	-192.841
452.036	-281.667
452.811	-274.662
453.585	-294.229
454.359	-272.945
455.133	-180.223
455.907	-232.758
456.682	-235.306
457.456	-199.375
458.229	-263.166
459.003	-247.881
459.777	-247.734
460.551	-108.407
461.325	-192.896
462.098	-261.048
462.872	-177.437
463.645	-224.268
464.419	-183.717
465.192	-94.7104
465.965	-237.215
466.738	-179.186
467.512	-62.2832
468.285	-202.235
469.058	-143.542
469.831	-71.8552
470.603	-116.042
471.376	-138.072
472.149	-77.5607
472.922	-65.0883
473.694	-127.585
474.467	-123.393
475.239	-127.857
476.012	-63.637
476.784	-30.5316
477.556	-120.298
478.329	-142.1
479.101	-145.171
479.873	-178.964
480.645	-181.784
481.417	-143.499
482.189	-126.695
482.961	-73.1701
483.732	-199.172
484.504	-116.078
485.276	-66.9047
486.047	-140.657
486.819	-130.762
487.59	-136.121
488.362	-88.6469
489.133	-130.733
489.904	-123.547
490.675	-160.541
491.446	-115.784
492.217	-105.183
492.988	-171.57
493.759	-94.5509
494.53	-130.381
495.301	-180.614
496.072	-117.425
496.842	-202.969
497.613	-181.433
498.383	-199.227
499.154	-190.572
499.924	-170.313
500.694	-124.912
501.465	-170.255
502.235	-203.175
503.005	-183.898
503.775	-165.665
504.545	-173.98
505.315	-184.539
506.085	-220.433
506.854	-193.06
507.624	-176.968
508.394	-205.265
509.163	-198.741
509.933	-215.346
510.702	-191.531
511.472	-204.209
512.241	-239.701
513.01	-226.823
513.779	-236.158
514.548	-287.661
515.318	-303.938
516.087	-249.732
516.855	-216.62
517.624	-316.189
518.393	-280.61
519.162	-324.443
519.93	-324.055
520.699	-310.206
521.467	-307.33
522.236	-314.313
523.004	-296.052
523.772	-355.214
524.541	-348.911
525.309	-342.279
526.077	-361.969
526.845	-366.485
527.613	-381.612
528.381	-380.675
529.149	-457.062
529.916	-410.099
530.684	-433.701
531.452	-427.906
532.219	-447.32
532.987	-450.58
533.754	-479.953
534.522	-509.475
535.289	-511.086
536.056	-533.559
536.823	-546.542
537.59	-526.035
538.357	-546.006
539.124	-597.386
539.891	-616.835
540.658	-636.791
541.425	-618.117
542.191	-619.291
542.958	-699.945
543.724	-719.392
544.491	-676.633
545.257	-697.49
546.024	-726.86
546.79	-744.991
547.556	-746.331
548.322	-784.905
549.088	-784.235
549.854	-846.256
550.62	-833.458
551.386	-887.666
552.152	-909.821
552.918	-919.588
553.683	-934.66
554.449	-963.701
555.214	-954.387
555.98	-1015.87
556.745	-1037
557.51	-1026.98
558.276	-1071.09
559.041	-1084.84
559.806	-1098.51
560.571	-1115.14
561.336	-1125.23
562.101	-1179.86
562.866	-1189.33
563.63	-1188.37
564.395	-1240.18
565.16	-1247.66
565.924	-1244.46
566.689	-1262.73
567.453	-1269.3
568.217	-1295.06
568.982	-1304.53
569.746	-1331.92
570.51	-1318.3
571.274	-1326.34
572.038	-1313.63
572.802	-1322.62
573.566	-1353.31
574.33	-1324.01
575.093	-1294.91
575.857	-1296.37
576.621	-1263
577.384	-1274.81
578.147	-1244.97
578.911	-1224.98
579.674	-1217.26
580.437	-1204.52
581.201	-1147.03
581.964	-1132.57
582.727	-1098.88
583.49	-1044.11
584.252	-1045.32
585.015	-967.81
585.778	-905.564
586.541	-869.858
587.303	-849.303
588.066	-803.606
588.828	-709.324
589.591	-642.866
590.353	-603.083
591.115	-550.993
591.877	-501.666
592.64	-424.887
593.402	-353.498
594.164	-291.492
594.926	-227.452
595.687	-147.674
596.449	-101.787
597.211	-52.548
597.972	21.1533
598.734	77.8851
599.495	116.938
600.257	213.585
601.018	255.921
601.78	298.089
602.541	375.299
603.302	425.161
604.063	479.368
604.824	538.123
605.585	598.832
606.346	618.548
607.106	689.519
607.867	751.161
608.628	773.259
609.388	849.443
610.149	855.123
610.909	914.798
611.67	956.399
612.43	1002.93
613.19	1056.81
613.95	1077.93
614.71	1142.29
615.47	1210.77
616.23	1182.66
616.99	1240.73
617.75	1284.46
618.51	1306.56
619.269	1333.06
620.029	1394.93
620.788	1407.71
621.548	1451.7
622.307	1490.39
623.067	1554.35
623.826	1570.37
624.585	1569.34
625.344	1603.41
626.103	1629.61
626.862	1698.73
627.621	1695.13
628.38	1707.14
629.138	1714.83
629.897	1753.52
630.656	1768.36
631.414	1777.74
632.173	1804.38
632.931	1817.85
633.689	1809.34
634.448	1810.27
635.206	1856.6
635.964	1830.5
636.722	1787.81
637.48	1805.37
638.238	1794.43
638.995	1763.29
639.753	1690.65
640.511	1710.89
641.268	1664.07
642.026	1621.47
642.783	1604.26
643.541	1566.93
644.298	1508.43
645.055	1460.7
645.812	1445.77
646.569	1405
647.326	1354.4
648.083	1315.35
648.84	1280.03
649.597	1219.62
650.354	1196.2
651.11	1178.2
651.867	1111.73
652.624	1074.04
653.38	1062.75
654.136	1004.82
654.893	977.69
655.649	932.211
656.405	931.591
657.161	866.668
657.917	857.269
658.673	818.513
659.429	821.284
660.185	764.38
660.94	766.074
661.696	768.487
662.452	720.869
663.207	708.259
663.962	697.42
664.718	690.935
665.473	694.965
666.228	669.432
666.983	680.581
667.739	675.298
668.494	660.892
669.248	643.522
670.003	642.065
670.758	629.339
671.513	633.284
672.267	664.979
673.022	644.805
673.776	635.902
674.531	589.008
675.285	601.703
676.039	603.619
676.794	575.026
677.548	582.303
678.302	566.659
679.056	547.834
679.81	533.421
680.563	505.105
681.317	509.973
682.071	470.929
682.824	493.067
683.578	452.937
684.331	415.149
685.085	427.723
685.838	414.843
686.591	372.719
687.345	368.208
688.098	323.59
688.851	322.794
689.604	306.756
690.356	297.416
691.109	283.371
691.862	274.331
692.615	269.561
693.367	235.822
694.12	233.364
694.872	225.157
695.624	188.083
696.377	212.36
697.129	179.737
697.881	153.872
698.633	174.044
699.385	167.871
700.137	155.574
700.889	122.673
701.641	156.553
702.392	123.011
703.144	119.105
703.895	103.092
704.647	109.513
705.398	68.655
706.15	30.4638
706.901	10.8468
707.652	-4.97474
708.403	-11.8874
709.154	-41.4011
709.905	-69.6708
710.656	-86.8607
711.407	-135.316
712.158	-178.731
712.908	-198.861
713.659	-234.474
714.409	-290.944
715.16	-337.557
715.91	-363.601
716.66	-402.056
717.411	-463.306
718.161	-487.245
718.911	-549.837
719.661	-614.104
720.411	-648.111
721.16	-735.432
721.91	-785.294
722.66	-831.087
723.41	-951.321
724.159	-996.021
724.909	-1048.31
725.658	-1113.19
726.407	-1187.61
727.156	-1258.52
727.906	-1345.78
728.655	-1403.14
729.404	-1508.61
730.153	-1591.95
730.902	-1658.65
731.65	-1772.16
732.399	-1906.34
733.148	-1987.76
733.896	-2080.89
734.645	-2161.63
735.393	-2294.17
736.141	-2383.11
736.89	-2571.23
737.638	-2660.62
738.386	-2779.83
739.134	-2932.06
739.882	-3053.78
740.63	-3180.19
741.378	-3331.04
742.125	-3504.26
742.873	-3649.97
743.621	-3840.09
744.368	-4013.65
745.116	-4251.3
745.863	-4450.35
746.61	-4647.72
747.357	-4878.7
748.105	-5102.36
748.852	-5452.29
749.599	-5616.18
750.346	-5917.54
751.092	-6250.02
751.839	-6419.58
752.586	-6722.41
753.332	-7085.44
754.079	-7212.12
754.825	-7481.05
755.572	-7690.93
756.318	-7948.25
757.064	-7921.92
757.81	-7859.88
758.556	-7651.52
759.302	-7150.57
760.048	-6616.55
760.794	-5625.37
761.54	-4515.85
762.286	-3219.12
763.031	-1642.21
763.777	-76.761
764.522	1515.31
765.268	3015.93
766.013	4269.53
766.758	5255.38
767.503	5996.26
768.248	6582.07
768.993	6900.33
769.738	7130.63
770.483	7130.86
771.228	7103.21
771.973	6994.73
772.717	6786.06
773.462	6531.93
774.206	6281.55
774.951	6069.91
775.695	5797.87
776.439	5563.38
777.183	5298.06
777.928	5081.34
778.672	4767.5
779.415	4607.75
780.159	4343.13
780.903	4164.34
781.647	3969.59
782.39	3747.11
783.134	3570.73
783.877	3459.8
784.621	3222.03
785.364	3097.98
786.107	2973.08
786.851	2799.77
787.594	2712.37
788.337	2601.67
789.08	2470.07
789.822	2365.89
790.565	2281.3
791.308	2127.06
792.051	2021.56
792.793	1968.27
793.536	1868.01
794.278	1800.43
795.02	1728.27
795.763	1657.86
796.505	1570.55
797.247	1569.7
797.989	1478.84
798.731	1412.78
799.473	1363.2
800.214	1281.97
800.956	1242.94
801.698	1172.26
802.439	1121.71
803.181	1124.36
803.922	1046.45
804.663	1035.2
805.405	1006.97
806.146	968.807
806.887	914.864
807.628	895.723
808.369	837.898
809.11	830.772
809.85	825.726
810.591	787.724
811.332	745.105
812.072	727.094
812.813	748.567
813.553	717.254
814.293	650.765
815.033	633.796
815.774	644.035
816.514	596.985
817.254	579.458
817.994	590.225
818.733	576.791
819.473	534.34
820.213	527.2
820.952	504.355
821.692	483.133
822.431	474.574
823.171	449.71
823.91	428.461
824.649	463.496
825.388	403.51
826.127	430.038
826.866	428.766
827.605	406.239
828.344	375.757
829.083	365.229
829.821	354.719
830.56	370.48
831.298	347.08
832.037	361.993
832.775	322.575
833.513	306.485
834.252	349.609
834.99	316.198
835.728	320.643
836.466	294.83
837.204	306.925
837.941	257.81
838.679	284.225
839.417	250.152
840.154	256.455
840.892	245.708
841.629	258.573
842.366	233.226
843.104	252.491
843.841	246.989
844.578	233.962
845.315	226.044
846.052	251.308
846.789	229.817
847.525	217.918
848.262	210.23
848.999	206.463
849.735	204.093
850.472	196.82
851.208	238.807
851.944	208.869
852.68	195.915
853.416	189.931
854.153	206.905
854.888	182.613
855.624	168.933
856.36	207.365
857.096	178.058
857.832	138.902
858.567	192.48
859.303	176.827
860.038	154.884
860.773	150.717
861.509	186.581
862.244	139.179
862.979	156.499
863.714	152.541
864.449	130.251
865.184	140.284
865.918	145.011
866.653	146.235
867.388	169.799
868.122	138.093
868.857	131.139
869.591	115.175
870.325	108.797
871.059	136.215
871.794	119.6
872.528	141.222
873.262	115.068
873.995	120.372
874.729	116.332
875.463	101.021
876.197	94.8021
876.93	170.819
877.664	129.059
878.397	89.3576
879.13	105.681
879.864	110.904
880.597	73.8962
881.33	111.536
882.063	123.642
882.796	104.817
883.529	118.925
884.261	110.064
884.994	87.7758
885.727	97.3658
886.459	106.863
887.192	119.263
887.924	93.3231
888.656	73.9138
889.388	73.087
890.121	99.3812
890.853	105.91
891.584	81.8492
892.316	95.6969
893.048	78.5121
893.78	74.1537
894.511	60.4126
895.243	83.9386
895.974	119.198
896.706	104.966
897.437	87.1617
898.168	73.0095
898.9	107.218
899.631	45.9444
900.362	104.494
901.092	86.5875
901.823	54.7383
902.554	59.187
903.285	70.6848
904.015	65.9354
904.746	23.0189
905.476	62.199
906.206	81.0493
906.937	94.371
907.667	48.0452
908.397	66.4704
909.127	68.6397
909.857	70.1886
910.587	95.1176
911.316	63.5267
912.046	22.1917
912.776	60.9659
913.505	67.5755
914.235	67.6384
914.964	46.5893
915.693	62.2226
916.422	76.6771
917.151	62.2773
917.88	69.9878
918.609	62.6696
919.338	58.3642
920.067	50.996
920.796	68.6215
921.524	81.7673
922.253	53.019
922.981	64.1732
923.71	31.5392
924.438	31.0736
925.166	71.3317
925.894	52.1148
926.622	84.3942
927.35	65.7569
928.078	29.7441
928.806	37.3757
929.534	74.6649
930.261	40.6677
930.989	65.2136
931.716	38.6856
932.444	19.668
933.171	45.9268
933.898	55.9338
934.625	53.2139
935.352	54.0356
936.079	65.1569
936.806	55.678
937.533	46.7706
938.26	52.0855
938.986	48.794
939.713	59.468
940.439	51.7977
941.166	86.138
941.892	51.8109
942.618	84.314
943.344	44.3038
944.07	30.347
944.796	44.7453
945.522	66.4046
946.248	23.492
946.974	36.3839
947.699	50.7214
948.425	49.8
949.15	51.6538
949.876	38.83
950.601	68.9583
951.326	43.2028
952.051	48.2171
952.776	23.5582
953.501	33.0197
954.226	54.5575
954.951	27.2457
955.676	72.2372
956.4	73.4791
957.125	28.3957
957.849	46.8749
958.574	39.0551
959.298	13.5334
960.022	44.2646
960.747	41.3658
961.471	43.9783
962.195	30.7947
962.918	64.731
963.642	32.8952
964.366	33.3197
965.09	37.4145
965.813	49.1634
966.537	45.4087
967.26	31.9663
967.983	5.34125
968.706	28.5937
969.43	52.5492
970.153	44.16
970.876	21.1708
971.598	56.5588
972.321	32.7173
973.044	37.5051
973.767	38.2959
974.489	31.1267
975.212	46.2336
975.934	55.4816
976.656	33.6781
977.378	21.5231
978.101	36.394
978.823	44.4826
979.545	21.4887
980.266	16.6171
980.988	16.5517
981.71	63.5748
982.432	69.9859
983.153	36.6802
983.875	13.4543
984.596	18.2733
985.317	34.58
986.038	15.0306
986.759	40.0296
987.481	23.9758
988.201	9.66353
988.922	36.7287
989.643	33.2219
990.364	37.6431
991.084	30.1207
991.805	5.72402
992.525	31.5136
993.246	17.1192
993.966	37.736
994.686	53.4647
995.406	24.185
996.126	66.5371
996.846	34.1874
997.566	63.9313
998.286	39.5963
999.005	52.6923
999.725	28.81
1000.44	91.9486
1001.16	40.0673
1001.88	19.607
1002.6	57.3038
1003.32	39.0721
1004.04	23.6159
1004.76	33.9467
1005.48	-7.77306
1006.2	91.5183
1006.92	-17.6028
1007.63	47.7309
1008.35	30.8648
1009.07	51.5346
1009.79	39.1142
1010.51	52.8052
1011.23	33.9199
1011.94	45.3141
1012.66	-3.25152
1013.38	52.7136
1014.1	53.3451
1014.82	20.2404
1015.53	59.7164
1016.25	45.6571
1016.97	5.97524
1017.69	17.4208
1018.4	40.7896
1019.12	41.4631
1019.84	16.637
1020.56	48.9687
1021.27	42.4873
1021.99	14.6606
1022.71	20.7436
1023.42	34.1715
1024.14	17.89
1024.86	64.6622
1025.57	72.301
1026.29	25.8608
1027.01	49.8256
1027.72	42.0698
1028.44	28.7125
1029.15	19.8509
1029.87	20.4327
1030.59	-4.7558
1031.3	69.0922
1032.02	71.2947
1032.73	3.80995
1033.45	66.8126
1034.16	65.2408
1034.88	16.9603
1035.6	54.0923
1036.31	-26.953
1037.03	36.8239
1037.74	42.355
1038.46	60.8978
1039.17	95.1402
1039.89	57.7377
1040.6	45.0854
1041.31	17.4734
1042.03	18.9386
1042.74	21.6458
1043.46	-15.848
1044.17	11.3374
1044.89	63.2649
1045.6	96.6707
1046.31	65.5278
1047.03	51.0114
1047.74	23.2054
1048.46	93.7607
1049.17	34.4658
1049.88	23.2287
1050.6	99.579
1051.31	24.1852
1052.02	28.8384
1052.74	26.1339
1053.45	67.3747
1054.16	48.922
1054.88	30.1513
1055.59	22.7363
1056.3	78.8884
1057.01	90.5277
1057.73	56.9539
1058.44	36.0994
1059.15	38.1042
1059.86	76.0093
1060.58	53.9592
1061.29	54.4803
1062	63.2752
1062.71	65.8038
1063.42	63.4091
1064.14	62.4053
1064.85	110.26
1065.56	70.1517
1066.27	36.2858
1066.98	55.42
1067.69	86.3221
1068.4	25.463
1069.12	49.9441
1069.83	40.7392
1070.54	39.2296
1071.25	90.3309
1071.96	-23.8655
1072.67	28.6708
1073.38	58.6472
1074.09	19.8264
1074.8	60.335
1075.51	63.774
1076.22	10.6624
1076.93	65.124
1077.64	68.2848
1078.35	30.608
1079.06	35.3661
1079.77	16.7444
1080.48	163.628
1081.19	8.8901
1081.9	14.015
1082.61	13.0974
1083.32	-3.6531
1084.03	136.695
1084.74	24.4262
1085.45	165.3
1086.16	34.608
1086.87	69.3981
1087.58	46.3639
1088.29	67.4005
1088.99	117.773
1089.7	187.486
1090.41	107.491
1091.12	128.38
1091.83	169.014
1092.54	28.2398
1093.24	33.8844
1093.95	143.677
1094.66	13.6951
1095.37	40.4669
1096.08	105.229
1096.78	72.8926
1097.49	67.8414
1098.2	35.9816
1098.91	29.9716
1099.61	44.3839
1100.32	156.906
1101.03	-0.28632
1101.74	68.5053
1102.44	153.818
1103.15	91.1533
1103.86	52.8809
1104.56	205.671
1105.27	196.399
1105.98	105.268
1106.68	205.122
1107.39	150.381
1108.1	181.49
1108.8	92.9601
1109.51	174.845
1110.21	104.625
1110.92	143.471
1111.63	364.665
1112.33	219.813
1113.04	124.771
1113.74	293.216
1114.45	22.5165
1115.15	238.015
1115.86	256.9
1116.57	12.695
1117.27	157.882
1117.98	116.57
1118.68	46.2324
1119.39	119.345
1120.09	87.3283
1120.8	-6.80753
1121.5	154.678
1122.2	196.143
